# Supplementary material for: In Silico Study for Algerian Essential Oils as Antimicrobial Agents against Multidrug-Resistant Bacteria Isolated from Pus Samples
Source: Antibiotics (Basel). 2022 Sep 27;11(10):1317. doi: 10.3390/antibiotics11101317 (PMC9598771; doi:10.3390/antibiotics11101317)
Supplement: Supplementary file 1 [file antibiotics-11-01317-s001.zip]

Archive with 86 entries (86 files):
- 1jzq.pdb
- 1jzq_borneol_out_5.-5.4.complex.pdb
- 1jzq_camphor_out_1.-5.4.complex.pdb
- 1jzq_caryophyllene_out_5.-6.8.complex.pdb
- 1jzq_cineole_out_1.-5.6.complex.pdb
- 1jzq_humulene_out_5.-7.0.complex.pdb
- 1jzq_mupriocin_out_1.-7.1.complex.pdb
- 1jzq_thujone_out_5.-5.8.complex.pdb
- 1jzq_thymol_out_3.-5.8.complex.pdb
- 1jzq_viridoflorol_out_5.-7.0.complex.pdb
- 1kzn.pdb
- 1kzn_borneol_out_1.-4.5.complex.pdb
- 1kzn_camphor_out_1.-4.5.complex.pdb
- 1kzn_caryophyllene_out_1.-6.3.complex.pdb
- 1kzn_cineole_out_1.-4.5.complex.pdb
- 1kzn_ciprofloxacin_out_1.-7.5.complex.pdb
- 1kzn_humulene_out_1.-5.4.complex.pdb
- 1kzn_thujone_out_1.-5.2.complex.pdb
- 1kzn_thymol_out_1.-6.3.complex.pdb
- 1kzn_viridoflorol_out_1.-6.1.complex.pdb
- 2vegChainB.pdb
- 2vegChainB_borneol_out_1.-4.7.complex.pdb
- 2vegChainB_camphor_out_1.-4.5.complex.pdb
- 2vegChainB_caryophyllene_out_1.-5.4.complex.pdb
- 2vegChainB_cineole_out_4.-4.5.complex.pdb
- 2vegChainB_humulene_out_1.-5.9.complex.pdb
- 2vegChainB_sulfamethoxazole_out_1.-6.8.complex.pdb
- 2vegChainB_thujone_out_1.-4.6.complex.pdb
- 2vegChainB_thymol_out_1.-5.1.complex.pdb
- 2vegChainB_viridoflorol_out_1.-6.2.complex.pdb
- 2zdqChainA.pdb
- 2zdqChainA_borneol_out_1.-5.8.complex.pdb
- 2zdqChainA_camphor_out_1.-5.9.complex.pdb
- 2zdqChainA_caryophyllene_out_1.-6.6.complex.pdb
- 2zdqChainA_cineole_out_1.-6.3.complex.pdb
- 2zdqChainA_cycloserine_out_1.-5.2.complex.pdb
- 2zdqChainA_humulene_out_1.-6.0.complex.pdb
- 2zdqChainA_thujone_out_1.-6.6.complex.pdb
- 2zdqChainA_thymol_out_1.-7.7.complex.pdb
- 2zdqChainA_viridoflorol_out_1.-6.0.complex.pdb
- 3raeChainA.pdb
- 3raeChainA_borneol_out_2.-5.6.complex.pdb
- 3raeChainA_camphor_out_2.-5.4.complex.pdb
- 3raeChainA_caryophyllene_out_1.-6.0.complex.pdb
- 3raeChainA_cineole_out_2.-6.1.complex.pdb
- 3raeChainA_ciprofloxacin_out_1.-6.8.complex.pdb
- 3raeChainA_humulene_out_2.-6.3.complex.pdb
- 3raeChainA_thujone_out_2.-5.9.complex.pdb
- 3raeChainA_thymol_out_2.-5.9.complex.pdb
- 3raeChainA_viridoflorol_out_2.-6.5.complex.pdb
- 3srw.pdb
- 3srw_borneol_out_1.-5.7.complex.pdb
- 3srw_camphor_out_1.-6.1.complex.pdb
- 3srw_caryophyllene_out_1.-7.8.complex.pdb
- 3srw_cineole_out_1.-5.8.complex.pdb
- 3srw_humulene_out_1.-7.6.complex.pdb
- 3srw_thujone_out_1.-5.7.complex.pdb
- 3srw_thymol_out_1.-5.7.complex.pdb
- 3srw_trimethoprim_out_1.-7.7.complex.pdb
- 3srw_viridoflorol_out_1.-8.1.complex.pdb
- 3udiChainA.pdb
- 3udiChainA_borneol_out_1.-5.0.complex.pdb
- 3udiChainA_camphor_out_1.-5.3.complex.pdb
- 3udiChainA_caryophyllene_out_1.-5.9.complex.pdb
- 3udiChainA_cephalosporin_out_1.-7.6.complex.pdb
- 3udiChainA_cineole_out_1.-4.9.complex.pdb
- 3udiChainA_humulene_out_1.-6.0.complex.pdb
- 3udiChainA_thujone_out_1.-4.9.complex.pdb
- 3udiChainA_thymol_out_1.-5.3.complex.pdb
- 3udiChainA_viridoflorol_out_1.-6.5.complex.pdb
- borneol.mol2
- borneol.sdf
- camphor.mol2
- camphor.sdf
- caryophyllene.mol2
- caryophyllene.sdf
- cineole.mol2
- cineole.sdf
- humulene.mol2
- humulene.sdf
- thujone.mol2
- thujone.sdf
- thymol.mol2
- thymol.sdf
- viridoflorol.mol2
- viridoflorol.sdf
