# Supplementary material for: In Silico Study for Algerian Essential Oils as Antimicrobial Agents against Multidrug-Resistant Bacteria Isolated from Pus Samples
Source: Antibiotics (Basel). 2022 Sep 27;11(10):1317. doi: 10.3390/antibiotics11101317 (PMC9598771; doi:10.3390/antibiotics11101317)
Supplement: Supplementary file 1 [file antibiotics-11-01317-s001.zip › 1jzq.pdb]

ATOM      1  N   MET A   1     -15.224  -8.507 -72.824  1.00 81.31           N  
ATOM      2  CA  MET A   1     -16.020  -9.530 -72.085  1.00 81.68           C  
ATOM      3  C   MET A   1     -16.780  -8.880 -70.930  1.00 79.87           C  
ATOM      4  O   MET A   1     -17.991  -9.061 -70.787  1.00 78.91           O  
ATOM      5  CB  MET A   1     -15.094 -10.628 -71.550  1.00 84.08           C  
ATOM      6  CG  MET A   1     -15.815 -11.901 -71.114  1.00 87.14           C  
ATOM      7  SD  MET A   1     -14.683 -13.178 -70.503  1.00 90.62           S  
ATOM      8  CE  MET A   1     -13.910 -13.739 -72.031  1.00 90.45           C  
ATOM      9  H01 MET A   1     -15.712  -8.246 -73.669  1.00 81.31           H  
ATOM     10  H02 MET A   1     -15.099  -7.692 -72.241  1.00 81.31           H  
ATOM     11  H03 MET A   1     -16.741  -9.974 -72.771  1.00 81.68           H  
ATOM     12  H04 MET A   1     -14.611 -10.223 -70.661  1.00 84.08           H  
ATOM     13  H05 MET A   1     -14.384 -10.889 -72.335  1.00 84.08           H  
ATOM     14  H06 MET A   1     -16.323 -12.306 -71.990  1.00 87.14           H  
ATOM     15  H07 MET A   1     -16.518 -11.649 -70.320  1.00 87.14           H  
ATOM     16  H08 MET A   1     -12.901 -14.092 -71.819  1.00 90.45           H  
ATOM     17  H09 MET A   1     -14.497 -14.552 -72.458  1.00 90.45           H  
ATOM     18  H10 MET A   1     -13.863 -12.912 -72.740  1.00 90.45           H  
ATOM     19  N   PHE A   2     -16.053  -8.124 -70.112  1.00 79.26           N  
ATOM     20  CA  PHE A   2     -16.622  -7.420 -68.964  1.00 78.00           C  
ATOM     21  C   PHE A   2     -16.642  -5.931 -69.270  1.00 78.79           C  
ATOM     22  O   PHE A   2     -15.819  -5.443 -70.046  1.00 77.87           O  
ATOM     23  CB  PHE A   2     -15.765  -7.653 -67.725  1.00 73.69           C  
ATOM     24  CG  PHE A   2     -15.624  -9.090 -67.353  1.00 70.41           C  
ATOM     25  CD1 PHE A   2     -16.703  -9.791 -66.821  1.00 69.93           C  
ATOM     26  CD2 PHE A   2     -14.411  -9.751 -67.531  1.00 68.28           C  
ATOM     27  CE1 PHE A   2     -16.578 -11.135 -66.469  1.00 69.31           C  
ATOM     28  CE2 PHE A   2     -14.275 -11.095 -67.183  1.00 67.45           C  
ATOM     29  CZ  PHE A   2     -15.361 -11.787 -66.651  1.00 68.29           C  
ATOM     30  H01 PHE A   2     -17.630  -7.791 -68.777  1.00 78.00           H  
ATOM     31  H02 PHE A   2     -16.267  -7.158 -66.894  1.00 73.69           H  
ATOM     32  H03 PHE A   2     -14.771  -7.247 -67.912  1.00 73.69           H  
ATOM     33  H04 PHE A   2     -17.657  -9.283 -66.678  1.00 69.93           H  
ATOM     34  H05 PHE A   2     -13.559  -9.213 -67.947  1.00 68.28           H  
ATOM     35  H06 PHE A   2     -17.430 -11.673 -66.053  1.00 69.31           H  
ATOM     36  H07 PHE A   2     -13.321 -11.603 -67.327  1.00 67.45           H  
ATOM     37  H08 PHE A   2     -15.258 -12.837 -66.378  1.00 68.29           H  
ATOM     38  H11 PHE A   2     -15.063  -8.032 -70.292  1.00 79.26           H  
ATOM     39  N   LYS A   3     -17.568  -5.203 -68.659  1.00 79.83           N  
ATOM     40  CA  LYS A   3     -17.639  -3.773 -68.899  1.00 82.56           C  
ATOM     41  C   LYS A   3     -16.397  -3.101 -68.318  1.00 85.19           C  
ATOM     42  O   LYS A   3     -15.810  -3.594 -67.354  1.00 87.00           O  
ATOM     43  CB  LYS A   3     -18.902  -3.190 -68.276  1.00 81.31           C  
ATOM     44  CG  LYS A   3     -19.289  -1.868 -68.895  1.00 84.21           C  
ATOM     45  CD  LYS A   3     -20.648  -1.394 -68.421  1.00 86.28           C  
ATOM     46  CE  LYS A   3     -21.066  -0.123 -69.161  1.00 87.40           C  
ATOM     47  NZ  LYS A   3     -20.072   0.990 -69.045  1.00 86.17           N1+
ATOM     48  H01 LYS A   3     -17.677  -3.590 -69.973  1.00 82.56           H  
ATOM     49  H02 LYS A   3     -18.702  -3.017 -67.218  1.00 81.31           H  
ATOM     50  H03 LYS A   3     -19.721  -3.896 -68.416  1.00 81.31           H  
ATOM     51  H04 LYS A   3     -19.339  -2.005 -69.975  1.00 84.21           H  
ATOM     52  H05 LYS A   3     -18.542  -1.121 -68.627  1.00 84.21           H  
ATOM     53  H06 LYS A   3     -20.590  -1.175 -67.355  1.00 86.28           H  
ATOM     54  H07 LYS A   3     -21.385  -2.175 -68.606  1.00 86.28           H  
ATOM     55  H08 LYS A   3     -21.991   0.225 -68.702  1.00 87.40           H  
ATOM     56  H09 LYS A   3     -18.222  -5.643 -68.028  1.00 79.83           H  
ATOM     57  H10 LYS A   3     -21.194  -0.364 -70.216  1.00 87.40           H  
ATOM     58  H11 LYS A   3     -19.236   0.749 -69.558  1.00 86.17           H  
ATOM     59  H12 LYS A   3     -20.468   1.837 -69.427  1.00 86.17           H  
ATOM     60  H13 LYS A   3     -19.840   1.135 -68.073  1.00 86.17           H  
ATOM     61  N   GLU A   4     -15.992  -1.984 -68.917  1.00 87.55           N  
ATOM     62  CA  GLU A   4     -14.810  -1.243 -68.477  1.00 89.57           C  
ATOM     63  C   GLU A   4     -14.898  -0.912 -66.990  1.00 88.23           C  
ATOM     64  O   GLU A   4     -15.952  -1.066 -66.379  1.00 87.71           O  
ATOM     65  CB  GLU A   4     -14.680   0.050 -69.300  1.00 94.28           C  
ATOM     66  CG  GLU A   4     -15.013   1.352 -68.549  1.00101.88           C  
ATOM     67  CD  GLU A   4     -16.373   1.336 -67.839  1.00105.20           C  
ATOM     68  OE1 GLU A   4     -16.651   2.289 -67.076  1.00107.86           O  
ATOM     69  OE2 GLU A   4     -17.158   0.380 -68.037  1.00105.69           O1-
ATOM     70  H01 GLU A   4     -13.928  -1.865 -68.633  1.00 89.57           H  
ATOM     71  H02 GLU A   4     -15.417  -0.030 -70.099  1.00 94.28           H  
ATOM     72  H03 GLU A   4     -13.652   0.120 -69.655  1.00 94.28           H  
ATOM     73  H04 GLU A   4     -15.059   2.143 -69.298  1.00101.88           H  
ATOM     74  H05 GLU A   4     -14.238   1.525 -67.802  1.00101.88           H  
ATOM     75  H14 GLU A   4     -16.520  -1.635 -69.704  1.00 87.55           H  
ATOM     76  N   VAL A   5     -13.798  -0.444 -66.411  1.00 87.31           N  
ATOM     77  CA  VAL A   5     -13.787  -0.084 -64.996  1.00 86.72           C  
ATOM     78  C   VAL A   5     -14.250   1.354 -64.732  1.00 86.81           C  
ATOM     79  O   VAL A   5     -15.368   1.587 -64.255  1.00 85.58           O  
ATOM     80  CB  VAL A   5     -12.383  -0.266 -64.390  1.00 86.19           C  
ATOM     81  CG1 VAL A   5     -12.078  -1.744 -64.243  1.00 86.01           C  
ATOM     82  CG2 VAL A   5     -11.335   0.410 -65.276  1.00 83.45           C  
ATOM     83  H01 VAL A   5     -14.497  -0.760 -64.520  1.00 86.72           H  
ATOM     84  H02 VAL A   5     -12.354   0.200 -63.405  1.00 86.19           H  
ATOM     85  H03 VAL A   5     -11.145  -1.869 -63.693  1.00 86.01           H  
ATOM     86  H04 VAL A   5     -12.888  -2.230 -63.699  1.00 86.01           H  
ATOM     87  H05 VAL A   5     -11.981  -2.195 -65.230  1.00 86.01           H  
ATOM     88  H06 VAL A   5     -12.956  -0.335 -66.958  1.00 87.31           H  
ATOM     89  H07 VAL A   5     -10.409  -0.164 -65.245  1.00 83.45           H  
ATOM     90  H08 VAL A   5     -11.700   0.455 -66.302  1.00 83.45           H  
ATOM     91  H09 VAL A   5     -11.148   1.420 -64.912  1.00 83.45           H  
ATOM     92  N   GLY A   6     -13.387   2.313 -65.049  1.00 86.28           N  
ATOM     93  CA  GLY A   6     -13.714   3.707 -64.819  1.00 86.24           C  
ATOM     94  C   GLY A   6     -13.094   4.152 -63.511  1.00 85.87           C  
ATOM     95  O   GLY A   6     -12.765   3.322 -62.668  1.00 86.53           O  
ATOM     96  H01 GLY A   6     -14.796   3.827 -64.772  1.00 86.24           H  
ATOM     97  H02 GLY A   6     -13.322   4.314 -65.635  1.00 86.24           H  
ATOM     98  H10 GLY A   6     -12.495   2.069 -65.454  1.00 86.28           H  
ATOM     99  N   GLU A   7     -12.924   5.456 -63.335  1.00 85.75           N  
ATOM    100  CA  GLU A   7     -12.333   5.980 -62.108  1.00 85.81           C  
ATOM    101  C   GLU A   7     -13.092   5.460 -60.880  1.00 82.59           C  
ATOM    102  O   GLU A   7     -14.282   5.147 -60.957  1.00 82.94           O  
ATOM    103  CB  GLU A   7     -12.369   7.515 -62.118  1.00 89.28           C  
ATOM    104  CG  GLU A   7     -11.872   8.146 -63.408  1.00 94.73           C  
ATOM    105  CD  GLU A   7     -12.935   8.998 -64.086  1.00 97.82           C  
ATOM    106  OE1 GLU A   7     -14.045   8.479 -64.347  1.00 98.76           O  
ATOM    107  OE2 GLU A   7     -12.660  10.186 -64.360  1.00 98.73           O1-
ATOM    108  H01 GLU A   7     -11.298   5.642 -62.055  1.00 85.81           H  
ATOM    109  H02 GLU A   7     -11.694   7.847 -61.329  1.00 89.28           H  
ATOM    110  H03 GLU A   7     -13.208   6.097 -64.062  1.00 85.75           H  
ATOM    111  H04 GLU A   7     -13.399   7.834 -61.956  1.00 89.28           H  
ATOM    112  H05 GLU A   7     -11.608   7.339 -64.092  1.00 94.73           H  
ATOM    113  H06 GLU A   7     -11.011   8.775 -63.182  1.00 94.73           H  
ATOM    114  N   PRO A   8     -12.401   5.336 -59.736  1.00 78.19           N  
ATOM    115  CA  PRO A   8     -13.077   4.852 -58.530  1.00 74.98           C  
ATOM    116  C   PRO A   8     -13.938   5.948 -57.893  1.00 71.83           C  
ATOM    117  O   PRO A   8     -13.615   6.444 -56.818  1.00 71.97           O  
ATOM    118  CB  PRO A   8     -11.915   4.444 -57.622  1.00 75.09           C  
ATOM    119  CG  PRO A   8     -10.814   4.128 -58.579  1.00 75.51           C  
ATOM    120  CD  PRO A   8     -10.941   5.236 -59.585  1.00 77.21           C  
ATOM    121  H01 PRO A   8     -12.162   3.606 -56.970  1.00 75.09           H  
ATOM    122  H02 PRO A   8     -11.632   5.262 -56.959  1.00 75.09           H  
ATOM    123  H03 PRO A   8     -10.885   3.131 -59.014  1.00 75.51           H  
ATOM    124  H04 PRO A   8      -9.842   4.150 -58.086  1.00 75.51           H  
ATOM    125  H05 PRO A   8     -10.463   6.167 -59.280  1.00 77.21           H  
ATOM    126  H06 PRO A   8     -10.460   4.975 -60.528  1.00 77.21           H  
ATOM    127  H07 PRO A   8     -13.770   4.033 -58.725  1.00 74.98           H  
ATOM    128  N   ASN A   9     -15.024   6.335 -58.554  1.00 68.53           N  
ATOM    129  CA  ASN A   9     -15.893   7.368 -58.005  1.00 65.94           C  
ATOM    130  C   ASN A   9     -17.020   6.746 -57.182  1.00 65.18           C  
ATOM    131  O   ASN A   9     -18.183   6.712 -57.603  1.00 66.84           O  
ATOM    132  CB  ASN A   9     -16.501   8.222 -59.111  1.00 65.69           C  
ATOM    133  CG  ASN A   9     -17.224   9.438 -58.565  1.00 66.33           C  
ATOM    134  ND2 ASN A   9     -17.204  10.524 -59.325  1.00 68.87           N  
ATOM    135  OD1 ASN A   9     -17.801   9.399 -57.476  1.00 63.24           O  
ATOM    136  H01 ASN A   9     -15.278   8.000 -57.364  1.00 65.94           H  
ATOM    137  H02 ASN A   9     -17.230   7.611 -59.642  1.00 65.69           H  
ATOM    138  H03 ASN A   9     -15.704   8.556 -59.776  1.00 65.69           H  
ATOM    139  H04 ASN A   9     -17.671  11.365 -59.017  1.00 68.87           H  
ATOM    140  H05 ASN A   9     -16.722  10.511 -60.212  1.00 68.87           H  
ATOM    141  H07 ASN A   9     -15.249   5.910 -59.443  1.00 68.53           H  
ATOM    142  N   PHE A  10     -16.663   6.272 -55.996  1.00 60.59           N  
ATOM    143  CA  PHE A  10     -17.600   5.637 -55.088  1.00 56.87           C  
ATOM    144  C   PHE A  10     -18.929   6.353 -54.816  1.00 57.44           C  
ATOM    145  O   PHE A  10     -19.991   5.756 -54.962  1.00 56.96           O  
ATOM    146  CB  PHE A  10     -16.876   5.346 -53.784  1.00 53.37           C  
ATOM    147  CG  PHE A  10     -15.653   4.508 -53.965  1.00 50.30           C  
ATOM    148  CD1 PHE A  10     -14.406   4.992 -53.609  1.00 49.33           C  
ATOM    149  CD2 PHE A  10     -15.747   3.232 -54.513  1.00 50.34           C  
ATOM    150  CE1 PHE A  10     -13.264   4.219 -53.795  1.00 50.82           C  
ATOM    151  CE2 PHE A  10     -14.615   2.450 -54.704  1.00 49.32           C  
ATOM    152  CZ  PHE A  10     -13.369   2.945 -54.344  1.00 50.18           C  
ATOM    153  H01 PHE A  10     -17.924   4.735 -55.607  1.00 56.87           H  
ATOM    154  H02 PHE A  10     -17.563   4.784 -53.151  1.00 53.37           H  
ATOM    155  H03 PHE A  10     -16.584   6.293 -53.330  1.00 53.37           H  
ATOM    156  H04 PHE A  10     -14.318   5.989 -53.178  1.00 49.33           H  
ATOM    157  H05 PHE A  10     -16.724   2.840 -54.797  1.00 50.34           H  
ATOM    158  H06 PHE A  10     -15.697   6.357 -55.713  1.00 60.59           H  
ATOM    159  H07 PHE A  10     -12.288   4.611 -53.511  1.00 50.82           H  
ATOM    160  H08 PHE A  10     -14.705   1.453 -55.134  1.00 49.32           H  
ATOM    161  H09 PHE A  10     -12.476   2.338 -54.491  1.00 50.18           H  
ATOM    162  N   PRO A  11     -18.898   7.634 -54.414  1.00 58.27           N  
ATOM    163  CA  PRO A  11     -20.173   8.311 -54.154  1.00 59.83           C  
ATOM    164  C   PRO A  11     -21.183   8.179 -55.297  1.00 62.24           C  
ATOM    165  O   PRO A  11     -22.382   8.044 -55.053  1.00 62.35           O  
ATOM    166  CB  PRO A  11     -19.754   9.758 -53.915  1.00 58.90           C  
ATOM    167  CG  PRO A  11     -18.417   9.611 -53.290  1.00 58.08           C  
ATOM    168  CD  PRO A  11     -17.764   8.527 -54.122  1.00 58.42           C  
ATOM    169  H01 PRO A  11     -20.460  10.317 -53.300  1.00 58.90           H  
ATOM    170  H02 PRO A  11     -19.692  10.310 -54.853  1.00 58.90           H  
ATOM    171  H03 PRO A  11     -18.466   9.365 -52.229  1.00 58.08           H  
ATOM    172  H04 PRO A  11     -17.853  10.542 -53.348  1.00 58.08           H  
ATOM    173  H05 PRO A  11     -17.262   8.903 -55.014  1.00 58.42           H  
ATOM    174  H06 PRO A  11     -16.987   8.010 -53.559  1.00 58.42           H  
ATOM    175  H10 PRO A  11     -20.705   7.870 -53.311  1.00 59.83           H  
ATOM    176  N   LYS A  12     -20.703   8.222 -56.539  1.00 63.97           N  
ATOM    177  CA  LYS A  12     -21.592   8.104 -57.697  1.00 65.86           C  
ATOM    178  C   LYS A  12     -22.053   6.669 -57.861  1.00 64.00           C  
ATOM    179  O   LYS A  12     -23.258   6.395 -57.893  1.00 62.61           O  
ATOM    180  CB  LYS A  12     -20.895   8.565 -58.988  1.00 71.10           C  
ATOM    181  CG  LYS A  12     -20.916  10.083 -59.231  1.00 77.02           C  
ATOM    182  CD  LYS A  12     -20.176  10.841 -58.125  1.00 82.72           C  
ATOM    183  CE  LYS A  12     -20.014  12.326 -58.435  1.00 82.46           C  
ATOM    184  NZ  LYS A  12     -19.223  13.014 -57.375  1.00 82.10           N1+
ATOM    185  H01 LYS A  12     -22.453   8.748 -57.518  1.00 65.86           H  
ATOM    186  H02 LYS A  12     -21.452   8.117 -59.811  1.00 71.10           H  
ATOM    187  H03 LYS A  12     -19.855   8.243 -58.945  1.00 71.10           H  
ATOM    188  H04 LYS A  12     -21.955  10.413 -59.234  1.00 77.02           H  
ATOM    189  H05 LYS A  12     -20.438  10.296 -60.187  1.00 77.02           H  
ATOM    190  H06 LYS A  12     -19.178  10.411 -58.043  1.00 82.72           H  
ATOM    191  H07 LYS A  12     -19.710   8.338 -56.684  1.00 63.97           H  
ATOM    192  H08 LYS A  12     -20.736  10.737 -57.196  1.00 82.72           H  
ATOM    193  H09 LYS A  12     -21.004  12.780 -58.477  1.00 82.46           H  
ATOM    194  H10 LYS A  12     -19.502  12.437 -59.391  1.00 82.46           H  
ATOM    195  H11 LYS A  12     -18.387  13.409 -57.782  1.00 82.10           H  
ATOM    196  H12 LYS A  12     -19.778  13.752 -56.965  1.00 82.10           H  
ATOM    197  H13 LYS A  12     -18.967  12.348 -56.660  1.00 82.10           H  
ATOM    198  N   LEU A  13     -21.088   5.759 -57.970  1.00 60.85           N  
ATOM    199  CA  LEU A  13     -21.390   4.343 -58.117  1.00 59.32           C  
ATOM    200  C   LEU A  13     -22.519   3.961 -57.155  1.00 58.79           C  
ATOM    201  O   LEU A  13     -23.553   3.434 -57.569  1.00 59.02           O  
ATOM    202  CB  LEU A  13     -20.147   3.497 -57.811  1.00 58.03           C  
ATOM    203  CG  LEU A  13     -18.895   3.711 -58.665  1.00 57.65           C  
ATOM    204  CD1 LEU A  13     -17.791   2.748 -58.232  1.00 53.68           C  
ATOM    205  CD2 LEU A  13     -19.244   3.493 -60.125  1.00 57.67           C  
ATOM    206  H01 LEU A  13     -21.700   4.152 -59.144  1.00 59.32           H  
ATOM    207  H02 LEU A  13     -20.455   2.476 -58.037  1.00 58.03           H  
ATOM    208  H03 LEU A  13     -19.869   3.693 -56.775  1.00 58.03           H  
ATOM    209  H04 LEU A  13     -18.532   4.730 -58.530  1.00 57.65           H  
ATOM    210  H05 LEU A  13     -16.927   3.317 -57.888  1.00 53.68           H  
ATOM    211  H06 LEU A  13     -18.156   2.117 -57.422  1.00 53.68           H  
ATOM    212  H07 LEU A  13     -17.501   2.124 -59.077  1.00 53.68           H  
ATOM    213  H08 LEU A  13     -20.067   4.151 -60.403  1.00 57.67           H  
ATOM    214  H09 LEU A  13     -18.375   3.717 -60.744  1.00 57.67           H  
ATOM    215  H10 LEU A  13     -19.542   2.456 -60.277  1.00 57.67           H  
ATOM    216  H14 LEU A  13     -20.124   6.058 -57.950  1.00 60.85           H  
ATOM    217  N   GLU A  14     -22.317   4.245 -55.873  1.00 56.42           N  
ATOM    218  CA  GLU A  14     -23.310   3.926 -54.862  1.00 54.86           C  
ATOM    219  C   GLU A  14     -24.675   4.442 -55.283  1.00 54.10           C  
ATOM    220  O   GLU A  14     -25.664   3.721 -55.193  1.00 54.00           O  
ATOM    221  CB  GLU A  14     -22.899   4.519 -53.509  1.00 55.22           C  
ATOM    222  CG  GLU A  14     -21.487   4.117 -53.089  1.00 54.20           C  
ATOM    223  CD  GLU A  14     -21.168   4.467 -51.653  1.00 53.20           C  
ATOM    224  OE1 GLU A  14     -21.971   5.199 -51.030  1.00 49.69           O  
ATOM    225  OE2 GLU A  14     -20.110   4.011 -51.157  1.00 49.32           O1-
ATOM    226  H01 GLU A  14     -23.371   2.843 -54.758  1.00 54.86           H  
ATOM    227  H02 GLU A  14     -23.587   4.129 -52.759  1.00 55.22           H  
ATOM    228  H03 GLU A  14     -22.947   5.606 -53.576  1.00 55.22           H  
ATOM    229  H04 GLU A  14     -20.792   4.673 -53.719  1.00 54.20           H  
ATOM    230  H05 GLU A  14     -21.381   3.039 -53.215  1.00 54.20           H  
ATOM    231  H11 GLU A  14     -21.455   4.692 -55.596  1.00 56.42           H  
ATOM    232  N   GLU A  15     -24.724   5.681 -55.762  1.00 55.30           N  
ATOM    233  CA  GLU A  15     -25.984   6.277 -56.204  1.00 57.01           C  
ATOM    234  C   GLU A  15     -26.640   5.455 -57.307  1.00 55.69           C  
ATOM    235  O   GLU A  15     -27.862   5.259 -57.301  1.00 53.21           O  
ATOM    236  CB  GLU A  15     -25.752   7.711 -56.676  1.00 59.55           C  
ATOM    237  CG  GLU A  15     -25.975   8.734 -55.583  1.00 67.56           C  
ATOM    238  CD  GLU A  15     -25.207  10.017 -55.816  1.00 75.17           C  
ATOM    239  OE1 GLU A  15     -25.434  10.674 -56.859  1.00 77.70           O  
ATOM    240  OE2 GLU A  15     -24.373  10.367 -54.946  1.00 78.96           O1-
ATOM    241  H01 GLU A  15     -26.664   6.286 -55.352  1.00 57.01           H  
ATOM    242  H02 GLU A  15     -26.473   7.915 -57.467  1.00 59.55           H  
ATOM    243  H03 GLU A  15     -24.725   7.799 -57.032  1.00 59.55           H  
ATOM    244  H04 GLU A  15     -25.615   8.301 -54.650  1.00 67.56           H  
ATOM    245  H05 GLU A  15     -27.039   8.968 -55.535  1.00 67.56           H  
ATOM    246  H06 GLU A  15     -23.873   6.222 -55.822  1.00 55.30           H  
ATOM    247  N   GLU A  16     -25.825   4.974 -58.246  1.00 53.91           N  
ATOM    248  CA  GLU A  16     -26.325   4.147 -59.343  1.00 51.92           C  
ATOM    249  C   GLU A  16     -26.969   2.901 -58.759  1.00 49.66           C  
ATOM    250  O   GLU A  16     -28.118   2.576 -59.075  1.00 48.97           O  
ATOM    251  CB  GLU A  16     -25.188   3.738 -60.292  1.00 52.86           C  
ATOM    252  CG  GLU A  16     -24.867   4.764 -61.388  1.00 56.32           C  
ATOM    253  CD  GLU A  16     -23.646   4.380 -62.223  1.00 59.13           C  
ATOM    254  OE1 GLU A  16     -23.593   3.222 -62.699  1.00 60.16           O  
ATOM    255  OE2 GLU A  16     -22.747   5.238 -62.410  1.00 57.65           O1-
ATOM    256  H01 GLU A  16     -27.053   4.723 -59.915  1.00 51.92           H  
ATOM    257  H02 GLU A  16     -25.524   2.836 -60.804  1.00 52.86           H  
ATOM    258  H03 GLU A  16     -24.288   3.583 -59.697  1.00 52.86           H  
ATOM    259  H04 GLU A  16     -24.641   5.709 -60.895  1.00 56.32           H  
ATOM    260  H05 GLU A  16     -25.729   4.848 -62.050  1.00 56.32           H  
ATOM    261  H06 GLU A  16     -24.839   5.186 -58.198  1.00 53.91           H  
ATOM    262  N   VAL A  17     -26.219   2.220 -57.893  1.00 46.63           N  
ATOM    263  CA  VAL A  17     -26.684   0.999 -57.247  1.00 40.72           C  
ATOM    264  C   VAL A  17     -27.954   1.261 -56.459  1.00 39.37           C  
ATOM    265  O   VAL A  17     -28.892   0.470 -56.490  1.00 38.90           O  
ATOM    266  CB  VAL A  17     -25.622   0.441 -56.294  1.00 38.49           C  
ATOM    267  CG1 VAL A  17     -26.108  -0.859 -55.696  1.00 41.74           C  
ATOM    268  CG2 VAL A  17     -24.311   0.222 -57.034  1.00 36.19           C  
ATOM    269  H01 VAL A  17     -26.881   0.271 -58.034  1.00 40.72           H  
ATOM    270  H02 VAL A  17     -25.450   1.160 -55.493  1.00 38.49           H  
ATOM    271  H03 VAL A  17     -27.098  -1.091 -56.089  1.00 41.74           H  
ATOM    272  H04 VAL A  17     -25.417  -1.660 -55.957  1.00 41.74           H  
ATOM    273  H05 VAL A  17     -26.161  -0.763 -54.612  1.00 41.74           H  
ATOM    274  H06 VAL A  17     -25.294   2.563 -57.676  1.00 46.63           H  
ATOM    275  H07 VAL A  17     -23.522   0.001 -56.316  1.00 36.19           H  
ATOM    276  H08 VAL A  17     -24.418  -0.615 -57.724  1.00 36.19           H  
ATOM    277  H09 VAL A  17     -24.053   1.123 -57.591  1.00 36.19           H  
ATOM    278  N   LEU A  18     -27.988   2.381 -55.754  1.00 38.85           N  
ATOM    279  CA  LEU A  18     -29.157   2.719 -54.964  1.00 40.28           C  
ATOM    280  C   LEU A  18     -30.387   2.703 -55.863  1.00 42.26           C  
ATOM    281  O   LEU A  18     -31.428   2.174 -55.485  1.00 42.19           O  
ATOM    282  CB  LEU A  18     -28.966   4.093 -54.312  1.00 39.49           C  
ATOM    283  CG  LEU A  18     -29.928   4.483 -53.184  1.00 40.69           C  
ATOM    284  CD1 LEU A  18     -30.009   3.383 -52.137  1.00 38.97           C  
ATOM    285  CD2 LEU A  18     -29.461   5.784 -52.563  1.00 38.53           C  
ATOM    286  H01 LEU A  18     -29.295   1.987 -54.169  1.00 40.28           H  
ATOM    287  H02 LEU A  18     -29.170   4.808 -55.109  1.00 39.49           H  
ATOM    288  H03 LEU A  18     -27.955   4.124 -53.905  1.00 39.49           H  
ATOM    289  H04 LEU A  18     -30.928   4.618 -53.595  1.00 40.69           H  
ATOM    290  H05 LEU A  18     -31.054   3.186 -51.898  1.00 38.97           H  
ATOM    291  H06 LEU A  18     -29.548   2.475 -52.527  1.00 38.97           H  
ATOM    292  H07 LEU A  18     -29.484   3.699 -51.235  1.00 38.97           H  
ATOM    293  H08 LEU A  18     -28.542   6.109 -53.051  1.00 38.53           H  
ATOM    294  H09 LEU A  18     -30.230   6.546 -52.693  1.00 38.53           H  
ATOM    295  H10 LEU A  18     -27.194   3.005 -55.766  1.00 38.85           H  
ATOM    296  H11 LEU A  18     -29.274   5.633 -51.500  1.00 38.53           H  
ATOM    297  N   ALA A  19     -30.256   3.269 -57.062  1.00 46.23           N  
ATOM    298  CA  ALA A  19     -31.356   3.308 -58.031  1.00 47.22           C  
ATOM    299  C   ALA A  19     -31.715   1.898 -58.460  1.00 48.99           C  
ATOM    300  O   ALA A  19     -32.888   1.538 -58.514  1.00 48.44           O  
ATOM    301  CB  ALA A  19     -30.958   4.108 -59.237  1.00 47.18           C  
ATOM    302  H01 ALA A  19     -32.219   3.777 -57.559  1.00 47.22           H  
ATOM    303  H02 ALA A  19     -29.933   3.861 -59.514  1.00 47.18           H  
ATOM    304  H03 ALA A  19     -31.625   3.872 -60.066  1.00 47.18           H  
ATOM    305  H04 ALA A  19     -31.025   5.171 -59.007  1.00 47.18           H  
ATOM    306  H12 ALA A  19     -29.370   3.685 -57.312  1.00 46.23           H  
ATOM    307  N   PHE A  20     -30.691   1.109 -58.777  1.00 51.12           N  
ATOM    308  CA  PHE A  20     -30.877  -0.281 -59.189  1.00 52.71           C  
ATOM    309  C   PHE A  20     -31.660  -1.083 -58.156  1.00 54.59           C  
ATOM    310  O   PHE A  20     -32.408  -1.991 -58.523  1.00 56.22           O  
ATOM    311  CB  PHE A  20     -29.519  -0.950 -59.441  1.00 52.47           C  
ATOM    312  CG  PHE A  20     -29.558  -2.462 -59.402  1.00 54.56           C  
ATOM    313  CD1 PHE A  20     -29.498  -3.144 -58.189  1.00 54.48           C  
ATOM    314  CD2 PHE A  20     -29.640  -3.207 -60.576  1.00 54.91           C  
ATOM    315  CE1 PHE A  20     -29.518  -4.537 -58.146  1.00 53.10           C  
ATOM    316  CE2 PHE A  20     -29.659  -4.606 -60.537  1.00 54.28           C  
ATOM    317  CZ  PHE A  20     -29.598  -5.267 -59.320  1.00 51.62           C  
ATOM    318  H01 PHE A  20     -31.456  -0.268 -60.113  1.00 52.71           H  
ATOM    319  H02 PHE A  20     -28.858  -0.632 -58.635  1.00 52.47           H  
ATOM    320  H03 PHE A  20     -29.162  -0.641 -60.424  1.00 52.47           H  
ATOM    321  H04 PHE A  20     -29.434  -2.579 -57.259  1.00 54.48           H  
ATOM    322  H05 PHE A  20     -29.754   1.483 -58.731  1.00 51.12           H  
ATOM    323  H06 PHE A  20     -29.690  -2.694 -61.537  1.00 54.91           H  
ATOM    324  H07 PHE A  20     -29.471  -5.053 -57.187  1.00 53.10           H  
ATOM    325  H08 PHE A  20     -29.722  -5.176 -61.464  1.00 54.28           H  
ATOM    326  H09 PHE A  20     -29.613  -6.356 -59.287  1.00 51.62           H  
ATOM    327  N   TRP A  21     -31.479  -0.769 -56.871  1.00 54.74           N  
ATOM    328  CA  TRP A  21     -32.197  -1.493 -55.826  1.00 55.56           C  
ATOM    329  C   TRP A  21     -33.656  -1.057 -55.773  1.00 56.15           C  
ATOM    330  O   TRP A  21     -34.555  -1.896 -55.717  1.00 57.04           O  
ATOM    331  CB  TRP A  21     -31.559  -1.290 -54.438  1.00 55.29           C  
ATOM    332  CG  TRP A  21     -30.210  -1.934 -54.234  1.00 52.70           C  
ATOM    333  CD1 TRP A  21     -29.668  -2.965 -54.951  1.00 53.18           C  
ATOM    334  CD2 TRP A  21     -29.227  -1.567 -53.261  1.00 51.59           C  
ATOM    335  CE2 TRP A  21     -28.109  -2.410 -53.454  1.00 52.25           C  
ATOM    336  CE3 TRP A  21     -29.178  -0.605 -52.245  1.00 49.73           C  
ATOM    337  NE1 TRP A  21     -28.404  -3.254 -54.493  1.00 50.91           N  
ATOM    338  CZ2 TRP A  21     -26.953  -2.316 -52.666  1.00 51.94           C  
ATOM    339  CZ3 TRP A  21     -28.030  -0.512 -51.464  1.00 48.33           C  
ATOM    340  CH2 TRP A  21     -26.935  -1.362 -51.679  1.00 49.57           C  
ATOM    341  H01 TRP A  21     -32.137  -2.551 -56.080  1.00 55.56           H  
ATOM    342  H02 TRP A  21     -32.229  -1.778 -53.731  1.00 55.29           H  
ATOM    343  H03 TRP A  21     -31.447  -0.218 -54.275  1.00 55.29           H  
ATOM    344  H04 TRP A  21     -30.167  -3.484 -55.769  1.00 53.18           H  
ATOM    345  H05 TRP A  21     -30.024   0.059 -52.069  1.00 49.73           H  
ATOM    346  H06 TRP A  21     -27.794  -3.970 -54.861  1.00 50.91           H  
ATOM    347  H07 TRP A  21     -26.101  -2.975 -52.831  1.00 51.94           H  
ATOM    348  H08 TRP A  21     -27.981   0.234 -50.671  1.00 48.33           H  
ATOM    349  H09 TRP A  21     -26.051  -1.263 -51.049  1.00 49.57           H  
ATOM    350  H10 TRP A  21     -30.842  -0.026 -56.620  1.00 54.74           H  
ATOM    351  N   LYS A  22     -33.891   0.252 -55.793  1.00 56.51           N  
ATOM    352  CA  LYS A  22     -35.254   0.777 -55.744  1.00 58.46           C  
ATOM    353  C   LYS A  22     -36.077   0.200 -56.896  1.00 56.18           C  
ATOM    354  O   LYS A  22     -37.249  -0.142 -56.735  1.00 55.21           O  
ATOM    355  CB  LYS A  22     -35.238   2.308 -55.841  1.00 63.69           C  
ATOM    356  CG  LYS A  22     -36.628   2.963 -55.748  1.00 69.96           C  
ATOM    357  CD  LYS A  22     -36.711   4.249 -56.574  1.00 74.29           C  
ATOM    358  CE  LYS A  22     -35.658   5.268 -56.142  1.00 79.84           C  
ATOM    359  NZ  LYS A  22     -35.439   6.335 -57.171  1.00 81.92           N1+
ATOM    360  H01 LYS A  22     -35.705   0.486 -54.796  1.00 58.46           H  
ATOM    361  H02 LYS A  22     -34.843   2.554 -56.826  1.00 63.69           H  
ATOM    362  H03 LYS A  22     -34.622   2.696 -55.030  1.00 63.69           H  
ATOM    363  H04 LYS A  22     -36.810   3.220 -54.705  1.00 69.96           H  
ATOM    364  H05 LYS A  22     -37.375   2.259 -56.115  1.00 69.96           H  
ATOM    365  H06 LYS A  22     -37.695   4.691 -56.416  1.00 74.29           H  
ATOM    366  H07 LYS A  22     -36.557   4.005 -57.625  1.00 74.29           H  
ATOM    367  H08 LYS A  22     -34.716   4.736 -56.010  1.00 79.84           H  
ATOM    368  H09 LYS A  22     -35.984   5.737 -55.214  1.00 79.84           H  
ATOM    369  H10 LYS A  22     -33.113   0.895 -55.843  1.00 56.51           H  
ATOM    370  H11 LYS A  22     -34.484   6.296 -57.498  1.00 81.92           H  
ATOM    371  H12 LYS A  22     -36.066   6.187 -57.949  1.00 81.92           H  
ATOM    372  H13 LYS A  22     -35.617   7.241 -56.761  1.00 81.92           H  
ATOM    373  N   ARG A  23     -35.437   0.094 -58.057  1.00 52.94           N  
ATOM    374  CA  ARG A  23     -36.066  -0.429 -59.258  1.00 48.73           C  
ATOM    375  C   ARG A  23     -36.499  -1.885 -59.159  1.00 45.51           C  
ATOM    376  O   ARG A  23     -37.692  -2.144 -59.028  1.00 44.77           O  
ATOM    377  CB  ARG A  23     -35.134  -0.236 -60.455  1.00 51.78           C  
ATOM    378  CG  ARG A  23     -35.664  -0.789 -61.761  1.00 55.59           C  
ATOM    379  CD  ARG A  23     -34.912  -0.211 -62.960  1.00 62.53           C  
ATOM    380  NE  ARG A  23     -33.452  -0.309 -62.850  1.00 65.42           N  
ATOM    381  CZ  ARG A  23     -32.644   0.728 -62.632  1.00 66.32           C  
ATOM    382  NH1 ARG A  23     -33.150   1.948 -62.496  1.00 65.20           N1+
ATOM    383  NH2 ARG A  23     -31.328   0.550 -62.566  1.00 65.76           N  
ATOM    384  H01 ARG A  23     -36.985   0.142 -59.390  1.00 48.73           H  
ATOM    385  H02 ARG A  23     -34.224  -0.792 -60.231  1.00 51.78           H  
ATOM    386  H03 ARG A  23     -34.960   0.832 -60.583  1.00 51.78           H  
ATOM    387  H04 ARG A  23     -36.714  -0.510 -61.849  1.00 55.59           H  
ATOM    388  H05 ARG A  23     -35.550  -1.873 -61.760  1.00 55.59           H  
ATOM    389  H06 ARG A  23     -35.155   0.851 -63.004  1.00 62.53           H  
ATOM    390  H07 ARG A  23     -35.226  -0.749 -63.855  1.00 62.53           H  
ATOM    391  H08 ARG A  23     -33.032  -1.222 -62.946  1.00 65.42           H  
ATOM    392  H09 ARG A  23     -32.536   2.734 -62.337  1.00 65.20           H  
ATOM    393  H10 ARG A  23     -34.148   2.090 -62.552  1.00 65.20           H  
ATOM    394  H11 ARG A  23     -30.937  -0.375 -62.675  1.00 65.76           H  
ATOM    395  H12 ARG A  23     -30.719   1.340 -62.407  1.00 65.76           H  
ATOM    396  H14 ARG A  23     -34.472   0.390 -58.106  1.00 52.94           H  
ATOM    397  N   GLU A  24     -35.565  -2.840 -59.211  1.00 43.03           N  
ATOM    398  CA  GLU A  24     -35.986  -4.241 -59.145  1.00 44.55           C  
ATOM    399  C   GLU A  24     -36.319  -4.787 -57.746  1.00 46.00           C  
ATOM    400  O   GLU A  24     -36.414  -5.997 -57.548  1.00 48.59           O  
ATOM    401  CB  GLU A  24     -35.010  -5.178 -59.920  1.00 39.21           C  
ATOM    402  CG  GLU A  24     -35.610  -5.602 -61.316  1.00 34.30           C  
ATOM    403  CD  GLU A  24     -35.066  -6.913 -61.941  1.00 33.29           C  
ATOM    404  OE1 GLU A  24     -33.885  -6.911 -62.331  1.00 27.08           O  
ATOM    405  OE2 GLU A  24     -35.821  -7.929 -62.065  1.00 17.99           O1-
ATOM    406  H01 GLU A  24     -36.950  -4.242 -59.653  1.00 44.55           H  
ATOM    407  H02 GLU A  24     -34.853  -6.078 -59.326  1.00 39.21           H  
ATOM    408  H03 GLU A  24     -34.068  -4.655 -60.082  1.00 39.21           H  
ATOM    409  H04 GLU A  24     -35.313  -4.812 -62.006  1.00 34.30           H  
ATOM    410  H05 GLU A  24     -36.687  -5.717 -61.192  1.00 34.30           H  
ATOM    411  H13 GLU A  24     -34.588  -2.600 -59.294  1.00 43.03           H  
ATOM    412  N   LYS A  25     -36.561  -3.875 -56.803  1.00 45.88           N  
ATOM    413  CA  LYS A  25     -36.935  -4.192 -55.414  1.00 45.67           C  
ATOM    414  C   LYS A  25     -36.145  -5.280 -54.700  1.00 43.65           C  
ATOM    415  O   LYS A  25     -36.725  -6.203 -54.127  1.00 40.15           O  
ATOM    416  CB  LYS A  25     -38.422  -4.539 -55.323  1.00 47.22           C  
ATOM    417  CG  LYS A  25     -39.179  -4.454 -56.636  1.00 52.69           C  
ATOM    418  CD  LYS A  25     -40.682  -4.542 -56.405  1.00 57.78           C  
ATOM    419  CE  LYS A  25     -41.215  -3.263 -55.771  1.00 61.75           C  
ATOM    420  NZ  LYS A  25     -40.502  -2.872 -54.514  1.00 64.92           N1+
ATOM    421  H01 LYS A  25     -36.682  -3.271 -54.888  1.00 45.67           H  
ATOM    422  H02 LYS A  25     -38.870  -3.796 -54.663  1.00 47.22           H  
ATOM    423  H03 LYS A  25     -38.510  -5.558 -54.946  1.00 47.22           H  
ATOM    424  H04 LYS A  25     -38.875  -5.289 -57.267  1.00 52.69           H  
ATOM    425  H05 LYS A  25     -38.947  -3.506 -57.122  1.00 52.69           H  
ATOM    426  H06 LYS A  25     -36.482  -2.901 -57.059  1.00 45.88           H  
ATOM    427  H07 LYS A  25     -40.880  -5.373 -55.728  1.00 57.78           H  
ATOM    428  H08 LYS A  25     -41.181  -4.701 -57.361  1.00 57.78           H  
ATOM    429  H09 LYS A  25     -42.255  -3.450 -55.502  1.00 61.75           H  
ATOM    430  H10 LYS A  25     -41.112  -2.452 -56.492  1.00 61.75           H  
ATOM    431  H11 LYS A  25     -39.669  -2.350 -54.748  1.00 64.92           H  
ATOM    432  H12 LYS A  25     -41.109  -2.298 -53.946  1.00 64.92           H  
ATOM    433  H13 LYS A  25     -40.245  -3.702 -54.000  1.00 64.92           H  
ATOM    434  N   ILE A  26     -34.824  -5.130 -54.701  1.00 42.75           N  
ATOM    435  CA  ILE A  26     -33.911  -6.081 -54.085  1.00 41.76           C  
ATOM    436  C   ILE A  26     -34.116  -6.347 -52.584  1.00 42.40           C  
ATOM    437  O   ILE A  26     -34.076  -7.497 -52.155  1.00 43.91           O  
ATOM    438  CB  ILE A  26     -32.438  -5.658 -54.369  1.00 40.62           C  
ATOM    439  CG1 ILE A  26     -32.035  -6.082 -55.783  1.00 42.59           C  
ATOM    440  CG2 ILE A  26     -31.487  -6.350 -53.408  1.00 41.06           C  
ATOM    441  CD1 ILE A  26     -33.117  -5.948 -56.836  1.00 44.52           C  
ATOM    442  H01 ILE A  26     -34.145  -7.036 -54.555  1.00 41.76           H  
ATOM    443  H02 ILE A  26     -32.378  -4.576 -54.251  1.00 40.62           H  
ATOM    444  H03 ILE A  26     -31.805  -7.146 -55.723  1.00 42.59           H  
ATOM    445  H04 ILE A  26     -31.188  -5.468 -56.090  1.00 42.59           H  
ATOM    446  H05 ILE A  26     -30.600  -5.733 -53.268  1.00 41.06           H  
ATOM    447  H06 ILE A  26     -31.982  -6.496 -52.448  1.00 41.06           H  
ATOM    448  H07 ILE A  26     -31.195  -7.317 -53.818  1.00 41.06           H  
ATOM    449  H08 ILE A  26     -33.961  -5.396 -56.421  1.00 44.52           H  
ATOM    450  H09 ILE A  26     -32.721  -5.411 -57.698  1.00 44.52           H  
ATOM    451  H10 ILE A  26     -33.448  -6.939 -57.145  1.00 44.52           H  
ATOM    452  H14 ILE A  26     -34.434  -4.315 -55.152  1.00 42.75           H  
ATOM    453  N   PHE A  27     -34.338  -5.312 -51.782  1.00 42.35           N  
ATOM    454  CA  PHE A  27     -34.531  -5.528 -50.351  1.00 40.97           C  
ATOM    455  C   PHE A  27     -35.723  -6.448 -50.131  1.00 41.01           C  
ATOM    456  O   PHE A  27     -35.661  -7.392 -49.351  1.00 39.84           O  
ATOM    457  CB  PHE A  27     -34.736  -4.183 -49.620  1.00 41.06           C  
ATOM    458  CG  PHE A  27     -35.159  -4.319 -48.170  1.00 40.81           C  
ATOM    459  CD1 PHE A  27     -34.552  -5.252 -47.328  1.00 42.60           C  
ATOM    460  CD2 PHE A  27     -36.178  -3.527 -47.653  1.00 36.64           C  
ATOM    461  CE1 PHE A  27     -34.962  -5.398 -45.999  1.00 36.98           C  
ATOM    462  CE2 PHE A  27     -36.591  -3.665 -46.329  1.00 35.86           C  
ATOM    463  CZ  PHE A  27     -35.982  -4.605 -45.502  1.00 35.43           C  
ATOM    464  H01 PHE A  27     -33.639  -5.999 -49.939  1.00 40.97           H  
ATOM    465  H02 PHE A  27     -35.548  -3.669 -50.135  1.00 41.06           H  
ATOM    466  H03 PHE A  27     -33.797  -3.630 -49.652  1.00 41.06           H  
ATOM    467  H04 PHE A  27     -33.746  -5.877 -47.712  1.00 42.60           H  
ATOM    468  H05 PHE A  27     -36.661  -2.788 -48.292  1.00 36.64           H  
ATOM    469  H06 PHE A  27     -34.480  -6.134 -45.356  1.00 36.98           H  
ATOM    470  H07 PHE A  27     -37.392  -3.036 -45.940  1.00 35.86           H  
ATOM    471  H08 PHE A  27     -36.307  -4.716 -44.468  1.00 35.43           H  
ATOM    472  H11 PHE A  27     -34.373  -4.377 -52.161  1.00 42.35           H  
ATOM    473  N   GLN A  28     -36.803  -6.187 -50.849  1.00 44.71           N  
ATOM    474  CA  GLN A  28     -38.012  -6.984 -50.709  1.00 46.25           C  
ATOM    475  C   GLN A  28     -37.842  -8.416 -51.219  1.00 43.50           C  
ATOM    476  O   GLN A  28     -38.462  -9.337 -50.690  1.00 43.03           O  
ATOM    477  CB  GLN A  28     -39.167  -6.304 -51.441  1.00 52.01           C  
ATOM    478  CG  GLN A  28     -40.530  -6.758 -50.975  1.00 58.26           C  
ATOM    479  CD  GLN A  28     -41.605  -6.484 -52.003  1.00 64.28           C  
ATOM    480  NE2 GLN A  28     -42.453  -5.500 -51.727  1.00 65.34           N  
ATOM    481  OE1 GLN A  28     -41.667  -7.146 -53.044  1.00 67.84           O  
ATOM    482  H01 GLN A  28     -38.230  -7.051 -49.643  1.00 46.25           H  
ATOM    483  H02 GLN A  28     -39.082  -6.576 -52.493  1.00 52.01           H  
ATOM    484  H03 GLN A  28     -39.089  -5.228 -51.284  1.00 52.01           H  
ATOM    485  H04 GLN A  28     -40.779  -6.199 -50.073  1.00 58.26           H  
ATOM    486  H05 GLN A  28     -40.496  -7.830 -50.779  1.00 58.26           H  
ATOM    487  H06 GLN A  28     -43.189  -5.270 -52.379  1.00 65.34           H  
ATOM    488  H07 GLN A  28     -42.362  -4.982 -50.865  1.00 65.34           H  
ATOM    489  H09 GLN A  28     -36.788  -5.420 -51.506  1.00 44.71           H  
ATOM    490  N   LYS A  29     -37.024  -8.604 -52.251  1.00 39.84           N  
ATOM    491  CA  LYS A  29     -36.785  -9.944 -52.786  1.00 38.90           C  
ATOM    492  C   LYS A  29     -36.117 -10.742 -51.683  1.00 38.48           C  
ATOM    493  O   LYS A  29     -36.687 -11.702 -51.151  1.00 38.35           O  
ATOM    494  CB  LYS A  29     -35.832  -9.908 -53.992  1.00 41.31           C  
ATOM    495  CG  LYS A  29     -36.468  -9.935 -55.377  1.00 40.29           C  
ATOM    496  CD  LYS A  29     -37.396  -8.762 -55.601  1.00 43.76           C  
ATOM    497  CE  LYS A  29     -37.789  -8.660 -57.062  1.00 43.62           C  
ATOM    498  NZ  LYS A  29     -36.602  -8.412 -57.930  1.00 44.70           N1+
ATOM    499  H01 LYS A  29     -37.730 -10.379 -53.111  1.00 38.90           H  
ATOM    500  H02 LYS A  29     -35.258 -10.832 -53.926  1.00 41.31           H  
ATOM    501  H03 LYS A  29     -35.241  -8.995 -53.918  1.00 41.31           H  
ATOM    502  H04 LYS A  29     -37.057 -10.848 -55.457  1.00 40.29           H  
ATOM    503  H05 LYS A  29     -35.678  -9.907 -56.128  1.00 40.29           H  
ATOM    504  H06 LYS A  29     -36.879  -7.847 -55.313  1.00 43.76           H  
ATOM    505  H07 LYS A  29     -38.294  -8.895 -54.997  1.00 43.76           H  
ATOM    506  H08 LYS A  29     -36.562  -7.810 -52.671  1.00 39.84           H  
ATOM    507  H09 LYS A  29     -38.476  -7.821 -57.174  1.00 43.62           H  
ATOM    508  H10 LYS A  29     -38.264  -9.592 -57.368  1.00 43.62           H  
ATOM    509  H11 LYS A  29     -35.808  -8.921 -57.567  1.00 44.70           H  
ATOM    510  H12 LYS A  29     -36.800  -8.724 -58.870  1.00 44.70           H  
ATOM    511  H13 LYS A  29     -36.392  -7.424 -57.940  1.00 44.70           H  
ATOM    512  N   SER A  30     -34.894 -10.315 -51.364  1.00 37.94           N  
ATOM    513  CA  SER A  30     -34.039 -10.907 -50.336  1.00 35.96           C  
ATOM    514  C   SER A  30     -34.809 -11.488 -49.154  1.00 34.76           C  
ATOM    515  O   SER A  30     -34.462 -12.552 -48.647  1.00 35.14           O  
ATOM    516  CB  SER A  30     -33.059  -9.857 -49.819  1.00 33.80           C  
ATOM    517  OG  SER A  30     -33.752  -8.875 -49.072  1.00 35.52           O  
ATOM    518  H01 SER A  30     -33.518 -11.736 -50.814  1.00 35.96           H  
ATOM    519  H02 SER A  30     -32.566  -9.380 -50.666  1.00 33.80           H  
ATOM    520  H03 SER A  30     -32.316 -10.338 -49.183  1.00 33.80           H  
ATOM    521  H04 SER A  30     -33.851  -8.080 -49.601  1.00 35.52           H  
ATOM    522  H14 SER A  30     -34.530  -9.521 -51.872  1.00 37.94           H  
ATOM    523  N   VAL A  31     -35.846 -10.792 -48.707  1.00 32.41           N  
ATOM    524  CA  VAL A  31     -36.632 -11.289 -47.589  1.00 35.11           C  
ATOM    525  C   VAL A  31     -37.694 -12.288 -48.041  1.00 40.48           C  
ATOM    526  O   VAL A  31     -37.850 -13.356 -47.450  1.00 41.62           O  
ATOM    527  CB  VAL A  31     -37.310 -10.135 -46.836  1.00 30.87           C  
ATOM    528  CG1 VAL A  31     -38.097 -10.669 -45.654  1.00 23.38           C  
ATOM    529  CG2 VAL A  31     -36.251  -9.149 -46.369  1.00 30.04           C  
ATOM    530  H01 VAL A  31     -35.938 -11.799 -46.921  1.00 35.11           H  
ATOM    531  H02 VAL A  31     -38.004  -9.625 -47.504  1.00 30.87           H  
ATOM    532  H03 VAL A  31     -39.087 -10.981 -45.988  1.00 23.38           H  
ATOM    533  H04 VAL A  31     -37.573 -11.523 -45.224  1.00 23.38           H  
ATOM    534  H05 VAL A  31     -36.090  -9.915 -49.144  1.00 32.41           H  
ATOM    535  H06 VAL A  31     -38.198  -9.887 -44.901  1.00 23.38           H  
ATOM    536  H07 VAL A  31     -35.377  -9.222 -47.016  1.00 30.04           H  
ATOM    537  H08 VAL A  31     -36.652  -8.136 -46.414  1.00 30.04           H  
ATOM    538  H09 VAL A  31     -35.964  -9.382 -45.344  1.00 30.04           H  
ATOM    539  N   GLU A  32     -38.417 -11.932 -49.096  1.00 46.30           N  
ATOM    540  CA  GLU A  32     -39.466 -12.782 -49.647  1.00 49.22           C  
ATOM    541  C   GLU A  32     -38.851 -14.099 -50.127  1.00 46.64           C  
ATOM    542  O   GLU A  32     -39.539 -15.113 -50.238  1.00 46.65           O  
ATOM    543  CB  GLU A  32     -40.152 -12.042 -50.808  1.00 56.83           C  
ATOM    544  CG  GLU A  32     -41.378 -12.732 -51.432  1.00 66.71           C  
ATOM    545  CD  GLU A  32     -41.992 -11.915 -52.589  1.00 72.18           C  
ATOM    546  OE1 GLU A  32     -42.427 -10.762 -52.350  1.00 74.22           O  
ATOM    547  OE2 GLU A  32     -42.041 -12.424 -53.735  1.00 71.58           O1-
ATOM    548  H01 GLU A  32     -40.212 -13.007 -48.884  1.00 49.22           H  
ATOM    549  H02 GLU A  32     -39.408 -12.001 -51.604  1.00 56.83           H  
ATOM    550  H03 GLU A  32     -40.472 -11.068 -50.438  1.00 56.83           H  
ATOM    551  H04 GLU A  32     -42.136 -12.825 -50.654  1.00 66.71           H  
ATOM    552  H05 GLU A  32     -41.074 -13.707 -51.814  1.00 66.71           H  
ATOM    553  H10 GLU A  32     -38.234 -11.040 -49.533  1.00 46.30           H  
ATOM    554  N   ASN A  33     -37.550 -14.071 -50.400  1.00 41.82           N  
ATOM    555  CA  ASN A  33     -36.822 -15.244 -50.869  1.00 41.78           C  
ATOM    556  C   ASN A  33     -36.548 -16.291 -49.817  1.00 41.96           C  
ATOM    557  O   ASN A  33     -36.332 -17.454 -50.147  1.00 43.86           O  
ATOM    558  CB  ASN A  33     -35.479 -14.834 -51.432  1.00 44.37           C  
ATOM    559  CG  ASN A  33     -35.575 -14.357 -52.833  1.00 51.02           C  
ATOM    560  ND2 ASN A  33     -34.586 -14.713 -53.645  1.00 54.07           N  
ATOM    561  OD1 ASN A  33     -36.527 -13.664 -53.199  1.00 55.33           O  
ATOM    562  H01 ASN A  33     -37.481 -15.685 -51.617  1.00 41.78           H  
ATOM    563  H02 ASN A  33     -34.833 -15.712 -51.424  1.00 44.37           H  
ATOM    564  H03 ASN A  33     -35.070 -14.033 -50.816  1.00 44.37           H  
ATOM    565  H04 ASN A  33     -34.594 -14.417 -54.611  1.00 54.07           H  
ATOM    566  H05 ASN A  33     -33.826 -15.280 -53.297  1.00 54.07           H  
ATOM    567  H06 ASN A  33     -37.047 -13.204 -50.278  1.00 41.82           H  
ATOM    568  N   ARG A  34     -36.528 -15.874 -48.554  1.00 39.35           N  
ATOM    569  CA  ARG A  34     -36.227 -16.783 -47.459  1.00 32.11           C  
ATOM    570  C   ARG A  34     -37.411 -17.153 -46.593  1.00 33.40           C  
ATOM    571  O   ARG A  34     -37.233 -17.618 -45.473  1.00 34.84           O  
ATOM    572  CB  ARG A  34     -35.153 -16.180 -46.571  1.00 27.52           C  
ATOM    573  CG  ARG A  34     -33.882 -15.807 -47.278  1.00 21.60           C  
ATOM    574  CD  ARG A  34     -33.193 -17.024 -47.809  1.00 19.24           C  
ATOM    575  NE  ARG A  34     -31.881 -16.682 -48.335  1.00 22.55           N  
ATOM    576  CZ  ARG A  34     -31.100 -17.529 -48.990  1.00 23.42           C  
ATOM    577  NH1 ARG A  34     -31.508 -18.768 -49.196  1.00 27.34           N1+
ATOM    578  NH2 ARG A  34     -29.919 -17.138 -49.444  1.00 25.00           N  
ATOM    579  H01 ARG A  34     -35.893 -17.703 -47.938  1.00 32.11           H  
ATOM    580  H02 ARG A  34     -34.885 -16.952 -45.850  1.00 27.52           H  
ATOM    581  H03 ARG A  34     -35.560 -15.281 -46.109  1.00 27.52           H  
ATOM    582  H04 ARG A  34     -33.219 -15.313 -46.568  1.00 21.60           H  
ATOM    583  H05 ARG A  34     -34.116 -15.138 -48.106  1.00 21.60           H  
ATOM    584  H06 ARG A  34     -36.726 -14.905 -48.351  1.00 39.35           H  
ATOM    585  H07 ARG A  34     -33.795 -17.445 -48.614  1.00 19.24           H  
ATOM    586  H08 ARG A  34     -33.079 -17.751 -47.005  1.00 19.24           H  
ATOM    587  H09 ARG A  34     -31.544 -15.741 -48.192  1.00 22.55           H  
ATOM    588  H10 ARG A  34     -30.918 -19.417 -49.697  1.00 27.34           H  
ATOM    589  H11 ARG A  34     -32.410 -19.066 -48.853  1.00 27.34           H  
ATOM    590  H12 ARG A  34     -29.607 -16.190 -49.289  1.00 25.00           H  
ATOM    591  H13 ARG A  34     -29.330 -17.788 -49.945  1.00 25.00           H  
ATOM    592  N   LYS A  35     -38.618 -16.945 -47.099  1.00 35.41           N  
ATOM    593  CA  LYS A  35     -39.819 -17.291 -46.352  1.00 37.51           C  
ATOM    594  C   LYS A  35     -39.764 -18.787 -46.062  1.00 37.98           C  
ATOM    595  O   LYS A  35     -39.141 -19.546 -46.803  1.00 37.71           O  
ATOM    596  CB  LYS A  35     -41.056 -16.962 -47.182  1.00 40.44           C  
ATOM    597  CG  LYS A  35     -42.335 -16.832 -46.391  1.00 47.87           C  
ATOM    598  CD  LYS A  35     -42.184 -15.798 -45.289  1.00 55.90           C  
ATOM    599  CE  LYS A  35     -43.512 -15.132 -44.959  1.00 61.73           C  
ATOM    600  NZ  LYS A  35     -43.974 -14.278 -46.093  1.00 65.89           N1+
ATOM    601  H01 LYS A  35     -39.873 -16.725 -45.422  1.00 37.51           H  
ATOM    602  H02 LYS A  35     -41.201 -17.802 -47.861  1.00 40.44           H  
ATOM    603  H03 LYS A  35     -40.878 -16.018 -47.697  1.00 40.44           H  
ATOM    604  H04 LYS A  35     -42.564 -17.796 -45.937  1.00 47.87           H  
ATOM    605  H05 LYS A  35     -43.140 -16.528 -47.060  1.00 47.87           H  
ATOM    606  H06 LYS A  35     -41.494 -15.029 -45.636  1.00 55.90           H  
ATOM    607  H07 LYS A  35     -41.801 -16.288 -44.394  1.00 55.90           H  
ATOM    608  H08 LYS A  35     -43.377 -14.502 -44.080  1.00 61.73           H  
ATOM    609  H09 LYS A  35     -44.259 -15.901 -44.763  1.00 61.73           H  
ATOM    610  H10 LYS A  35     -44.792 -13.758 -45.810  1.00 65.89           H  
ATOM    611  H11 LYS A  35     -43.240 -13.635 -46.352  1.00 65.89           H  
ATOM    612  H12 LYS A  35     -44.204 -14.863 -46.884  1.00 65.89           H  
ATOM    613  H14 LYS A  35     -38.706 -16.539 -48.020  1.00 35.41           H  
ATOM    614  N   GLY A  36     -40.405 -19.215 -44.982  1.00 39.87           N  
ATOM    615  CA  GLY A  36     -40.387 -20.628 -44.647  1.00 42.14           C  
ATOM    616  C   GLY A  36     -39.071 -21.078 -44.038  1.00 44.44           C  
ATOM    617  O   GLY A  36     -38.959 -22.218 -43.573  1.00 47.53           O  
ATOM    618  H01 GLY A  36     -40.523 -21.184 -45.575  1.00 42.14           H  
ATOM    619  H02 GLY A  36     -41.186 -20.826 -43.933  1.00 42.14           H  
ATOM    620  H13 GLY A  36     -40.903 -18.561 -44.395  1.00 39.87           H  
ATOM    621  N   GLY A  37     -38.072 -20.192 -44.047  1.00 43.44           N  
ATOM    622  CA  GLY A  37     -36.775 -20.510 -43.468  1.00 39.65           C  
ATOM    623  C   GLY A  37     -36.710 -20.113 -41.999  1.00 38.78           C  
ATOM    624  O   GLY A  37     -37.707 -19.608 -41.458  1.00 33.99           O  
ATOM    625  H01 GLY A  37     -36.012 -19.950 -44.009  1.00 39.65           H  
ATOM    626  H02 GLY A  37     -36.601 -21.582 -43.554  1.00 39.65           H  
ATOM    627  H03 GLY A  37     -38.219 -19.284 -44.464  1.00 43.44           H  
ATOM    628  N   PRO A  38     -35.559 -20.334 -41.317  1.00 38.31           N  
ATOM    629  CA  PRO A  38     -35.378 -19.987 -39.893  1.00 36.80           C  
ATOM    630  C   PRO A  38     -35.417 -18.473 -39.633  1.00 36.61           C  
ATOM    631  O   PRO A  38     -34.662 -17.701 -40.231  1.00 35.32           O  
ATOM    632  CB  PRO A  38     -34.026 -20.615 -39.550  1.00 34.39           C  
ATOM    633  CG  PRO A  38     -33.301 -20.620 -40.863  1.00 34.53           C  
ATOM    634  CD  PRO A  38     -34.363 -21.016 -41.848  1.00 34.31           C  
ATOM    635  H01 PRO A  38     -34.118 -21.609 -39.111  1.00 34.39           H  
ATOM    636  H02 PRO A  38     -33.493 -20.016 -38.812  1.00 34.39           H  
ATOM    637  H03 PRO A  38     -36.187 -20.361 -39.265  1.00 36.80           H  
ATOM    638  H04 PRO A  38     -32.443 -21.292 -40.871  1.00 34.53           H  
ATOM    639  H05 PRO A  38     -32.904 -19.631 -41.093  1.00 34.53           H  
ATOM    640  H06 PRO A  38     -34.127 -20.742 -42.876  1.00 34.31           H  
ATOM    641  H07 PRO A  38     -34.501 -22.097 -41.867  1.00 34.31           H  
ATOM    642  N   ARG A  39     -36.314 -18.062 -38.744  1.00 35.52           N  
ATOM    643  CA  ARG A  39     -36.494 -16.654 -38.408  1.00 37.75           C  
ATOM    644  C   ARG A  39     -35.277 -15.996 -37.761  1.00 39.21           C  
ATOM    645  O   ARG A  39     -34.533 -16.625 -37.009  1.00 42.69           O  
ATOM    646  CB  ARG A  39     -37.691 -16.508 -37.476  1.00 38.06           C  
ATOM    647  CG  ARG A  39     -37.887 -15.118 -36.926  1.00 45.04           C  
ATOM    648  CD  ARG A  39     -38.665 -14.220 -37.868  1.00 48.77           C  
ATOM    649  NE  ARG A  39     -40.054 -14.654 -38.016  1.00 56.86           N  
ATOM    650  CZ  ARG A  39     -41.101 -13.830 -38.015  1.00 59.16           C  
ATOM    651  NH1 ARG A  39     -40.912 -12.524 -37.865  1.00 59.91           N1+
ATOM    652  NH2 ARG A  39     -42.333 -14.308 -38.174  1.00 56.83           N  
ATOM    653  H01 ARG A  39     -36.653 -16.138 -39.355  1.00 37.75           H  
ATOM    654  H02 ARG A  39     -37.500 -17.156 -36.621  1.00 38.06           H  
ATOM    655  H03 ARG A  39     -38.589 -16.787 -38.027  1.00 38.06           H  
ATOM    656  H04 ARG A  39     -36.900 -14.676 -36.790  1.00 45.04           H  
ATOM    657  H05 ARG A  39     -38.429 -15.189 -35.983  1.00 45.04           H  
ATOM    658  H06 ARG A  39     -38.191 -14.269 -38.848  1.00 48.77           H  
ATOM    659  H07 ARG A  39     -38.653 -13.203 -37.476  1.00 48.77           H  
ATOM    660  H08 ARG A  39     -36.893 -18.750 -38.284  1.00 35.52           H  
ATOM    661  H09 ARG A  39     -40.231 -15.642 -38.126  1.00 56.86           H  
ATOM    662  H10 ARG A  39     -41.703 -11.896 -37.868  1.00 59.91           H  
ATOM    663  H11 ARG A  39     -39.977 -12.159 -37.748  1.00 59.91           H  
ATOM    664  H12 ARG A  39     -42.478 -15.300 -38.292  1.00 56.83           H  
ATOM    665  H13 ARG A  39     -43.123 -13.678 -38.176  1.00 56.83           H  
ATOM    666  N   TYR A  40     -35.075 -14.717 -38.054  1.00 37.83           N  
ATOM    667  CA  TYR A  40     -33.965 -13.985 -37.470  1.00 35.51           C  
ATOM    668  C   TYR A  40     -34.410 -12.569 -37.155  1.00 34.26           C  
ATOM    669  O   TYR A  40     -34.260 -11.671 -37.973  1.00 36.02           O  
ATOM    670  CB  TYR A  40     -32.788 -13.933 -38.415  1.00 35.17           C  
ATOM    671  CG  TYR A  40     -31.593 -13.338 -37.751  1.00 41.65           C  
ATOM    672  CD1 TYR A  40     -30.944 -14.019 -36.734  1.00 49.00           C  
ATOM    673  CD2 TYR A  40     -31.116 -12.080 -38.111  1.00 45.87           C  
ATOM    674  CE1 TYR A  40     -29.834 -13.464 -36.078  1.00 52.85           C  
ATOM    675  CE2 TYR A  40     -30.004 -11.513 -37.464  1.00 49.50           C  
ATOM    676  CZ  TYR A  40     -29.369 -12.215 -36.447  1.00 49.84           C  
ATOM    677  OH  TYR A  40     -28.273 -11.691 -35.797  1.00 48.26           O  
ATOM    678  H01 TYR A  40     -33.656 -14.499 -36.560  1.00 35.51           H  
ATOM    679  H02 TYR A  40     -33.056 -13.310 -39.268  1.00 35.17           H  
ATOM    680  H03 TYR A  40     -32.548 -14.945 -38.742  1.00 35.17           H  
ATOM    681  H04 TYR A  40     -31.302 -15.005 -36.437  1.00 49.00           H  
ATOM    682  H05 TYR A  40     -31.613 -11.526 -38.907  1.00 45.87           H  
ATOM    683  H06 TYR A  40     -29.339 -14.017 -35.279  1.00 52.85           H  
ATOM    684  H07 TYR A  40     -29.642 -10.528 -37.759  1.00 49.50           H  
ATOM    685  H08 TYR A  40     -27.972 -12.309 -35.127  1.00 48.26           H  
ATOM    686  H14 TYR A  40     -35.702 -14.247 -38.692  1.00 37.83           H  
ATOM    687  N   THR A  41     -34.943 -12.366 -35.957  1.00 31.40           N  
ATOM    688  CA  THR A  41     -35.433 -11.058 -35.573  1.00 30.09           C  
ATOM    689  C   THR A  41     -34.451 -10.092 -34.873  1.00 29.49           C  
ATOM    690  O   THR A  41     -33.761 -10.451 -33.927  1.00 28.11           O  
ATOM    691  CB  THR A  41     -36.733 -11.220 -34.744  1.00 28.87           C  
ATOM    692  CG2 THR A  41     -36.837 -12.642 -34.181  1.00 28.58           C  
ATOM    693  OG1 THR A  41     -36.775 -10.232 -33.702  1.00 30.33           O  
ATOM    694  H01 THR A  41     -35.611 -10.555 -36.524  1.00 30.09           H  
ATOM    695  H02 THR A  41     -37.595 -11.063 -35.392  1.00 28.87           H  
ATOM    696  H03 THR A  41     -37.850 -13.016 -34.326  1.00 28.58           H  
ATOM    697  H04 THR A  41     -36.132 -13.291 -34.700  1.00 28.58           H  
ATOM    698  H05 THR A  41     -36.604 -12.630 -33.116  1.00 28.58           H  
ATOM    699  H06 THR A  41     -36.070  -9.594 -33.837  1.00 30.33           H  
ATOM    700  H09 THR A  41     -35.008 -13.134 -35.304  1.00 31.40           H  
ATOM    701  N   VAL A  42     -34.402  -8.862 -35.389  1.00 29.08           N  
ATOM    702  CA  VAL A  42     -33.561  -7.788 -34.871  1.00 27.21           C  
ATOM    703  C   VAL A  42     -34.422  -6.604 -34.402  1.00 30.88           C  
ATOM    704  O   VAL A  42     -35.449  -6.309 -35.009  1.00 37.24           O  
ATOM    705  CB  VAL A  42     -32.595  -7.292 -35.946  1.00 21.55           C  
ATOM    706  CG1 VAL A  42     -31.954  -5.995 -35.520  1.00 16.40           C  
ATOM    707  CG2 VAL A  42     -31.534  -8.345 -36.187  1.00 24.54           C  
ATOM    708  H01 VAL A  42     -32.997  -8.189 -34.029  1.00 27.21           H  
ATOM    709  H02 VAL A  42     -33.146  -7.113 -36.869  1.00 21.55           H  
ATOM    710  H03 VAL A  42     -31.014  -5.862 -36.056  1.00 16.40           H  
ATOM    711  H04 VAL A  42     -32.623  -5.166 -35.749  1.00 16.40           H  
ATOM    712  H05 VAL A  42     -31.760  -6.020 -34.448  1.00 16.40           H  
ATOM    713  H06 VAL A  42     -30.637  -8.092 -35.622  1.00 24.54           H  
ATOM    714  H07 VAL A  42     -34.984  -8.662 -36.189  1.00 29.08           H  
ATOM    715  H08 VAL A  42     -31.905  -9.317 -35.862  1.00 24.54           H  
ATOM    716  H09 VAL A  42     -31.294  -8.384 -37.250  1.00 24.54           H  
ATOM    717  N   TYR A  43     -34.019  -5.944 -33.314  1.00 29.75           N  
ATOM    718  CA  TYR A  43     -34.760  -4.795 -32.798  1.00 27.42           C  
ATOM    719  C   TYR A  43     -33.925  -3.540 -32.909  1.00 29.87           C  
ATOM    720  O   TYR A  43     -32.699  -3.580 -32.823  1.00 28.60           O  
ATOM    721  CB  TYR A  43     -35.125  -4.955 -31.336  1.00 26.49           C  
ATOM    722  CG  TYR A  43     -36.075  -6.076 -31.010  1.00 31.48           C  
ATOM    723  CD1 TYR A  43     -36.842  -6.692 -31.997  1.00 32.13           C  
ATOM    724  CD2 TYR A  43     -36.264  -6.475 -29.687  1.00 30.26           C  
ATOM    725  CE1 TYR A  43     -37.778  -7.668 -31.666  1.00 32.52           C  
ATOM    726  CE2 TYR A  43     -37.193  -7.441 -29.352  1.00 29.44           C  
ATOM    727  CZ  TYR A  43     -37.947  -8.027 -30.336  1.00 30.80           C  
ATOM    728  OH  TYR A  43     -38.923  -8.922 -29.981  1.00 34.15           O  
ATOM    729  H01 TYR A  43     -35.669  -4.727 -33.396  1.00 27.42           H  
ATOM    730  H02 TYR A  43     -35.649  -4.039 -31.063  1.00 26.49           H  
ATOM    731  H03 TYR A  43     -34.204  -5.125 -30.779  1.00 26.49           H  
ATOM    732  H04 TYR A  43     -36.708  -6.406 -33.040  1.00 32.13           H  
ATOM    733  H05 TYR A  43     -35.666  -6.015 -28.901  1.00 30.26           H  
ATOM    734  H06 TYR A  43     -38.373  -8.146 -32.444  1.00 32.52           H  
ATOM    735  H07 TYR A  43     -37.326  -7.736 -28.311  1.00 29.44           H  
ATOM    736  H08 TYR A  43     -39.129  -8.818 -29.049  1.00 34.15           H  
ATOM    737  H10 TYR A  43     -33.182  -6.246 -32.836  1.00 29.75           H  
ATOM    738  N   GLU A  44     -34.614  -2.420 -33.087  1.00 33.69           N  
ATOM    739  CA  GLU A  44     -33.979  -1.121 -33.201  1.00 33.78           C  
ATOM    740  C   GLU A  44     -34.489  -0.160 -32.126  1.00 33.66           C  
ATOM    741  O   GLU A  44     -35.705  -0.065 -31.870  1.00 30.67           O  
ATOM    742  CB  GLU A  44     -34.238  -0.519 -34.581  1.00 34.88           C  
ATOM    743  CG  GLU A  44     -34.372   1.001 -34.549  1.00 38.25           C  
ATOM    744  CD  GLU A  44     -33.600   1.698 -35.642  1.00 42.05           C  
ATOM    745  OE1 GLU A  44     -32.386   1.427 -35.800  1.00 39.99           O  
ATOM    746  OE2 GLU A  44     -34.212   2.528 -36.338  1.00 45.59           O1-
ATOM    747  H01 GLU A  44     -32.908  -1.265 -33.062  1.00 33.78           H  
ATOM    748  H02 GLU A  44     -35.184  -0.923 -34.942  1.00 34.88           H  
ATOM    749  H03 GLU A  44     -33.409  -0.782 -35.237  1.00 34.88           H  
ATOM    750  H04 GLU A  44     -33.957   1.339 -33.599  1.00 38.25           H  
ATOM    751  H05 GLU A  44     -35.426   1.257 -34.654  1.00 38.25           H  
ATOM    752  H09 GLU A  44     -35.621  -2.474 -33.145  1.00 33.69           H  
ATOM    753  N   GLY A  45     -33.549   0.551 -31.506  1.00 30.45           N  
ATOM    754  CA  GLY A  45     -33.917   1.512 -30.491  1.00 30.18           C  
ATOM    755  C   GLY A  45     -34.599   2.672 -31.172  1.00 30.45           C  
ATOM    756  O   GLY A  45     -33.966   3.451 -31.887  1.00 31.90           O  
ATOM    757  H01 GLY A  45     -33.031   1.855 -29.956  1.00 30.18           H  
ATOM    758  H02 GLY A  45     -34.597   1.052 -29.774  1.00 30.18           H  
ATOM    759  H06 GLY A  45     -32.577   0.418 -31.746  1.00 30.45           H  
ATOM    760  N   PRO A  46     -35.903   2.823 -30.965  1.00 29.05           N  
ATOM    761  CA  PRO A  46     -36.606   3.922 -31.611  1.00 32.29           C  
ATOM    762  C   PRO A  46     -36.087   5.330 -31.325  1.00 38.39           C  
ATOM    763  O   PRO A  46     -36.212   5.837 -30.209  1.00 41.20           O  
ATOM    764  CB  PRO A  46     -38.048   3.713 -31.151  1.00 31.19           C  
ATOM    765  CG  PRO A  46     -37.885   3.107 -29.808  1.00 29.06           C  
ATOM    766  CD  PRO A  46     -36.793   2.097 -30.049  1.00 28.80           C  
ATOM    767  H01 PRO A  46     -38.631   3.094 -31.833  1.00 31.19           H  
ATOM    768  H02 PRO A  46     -38.582   4.661 -31.092  1.00 31.19           H  
ATOM    769  H03 PRO A  46     -36.466   3.887 -32.691  1.00 32.29           H  
ATOM    770  H04 PRO A  46     -38.802   2.675 -29.407  1.00 29.06           H  
ATOM    771  H05 PRO A  46     -37.582   3.851 -29.071  1.00 29.06           H  
ATOM    772  H06 PRO A  46     -36.302   1.755 -29.138  1.00 28.80           H  
ATOM    773  H07 PRO A  46     -37.185   1.191 -30.511  1.00 28.80           H  
ATOM    774  N   PRO A  47     -35.494   5.982 -32.345  1.00 42.71           N  
ATOM    775  CA  PRO A  47     -34.947   7.345 -32.275  1.00 44.04           C  
ATOM    776  C   PRO A  47     -36.093   8.359 -32.472  1.00 45.21           C  
ATOM    777  O   PRO A  47     -37.247   7.957 -32.679  1.00 45.25           O  
ATOM    778  CB  PRO A  47     -33.964   7.366 -33.438  1.00 42.77           C  
ATOM    779  CG  PRO A  47     -34.691   6.574 -34.464  1.00 44.69           C  
ATOM    780  CD  PRO A  47     -35.172   5.374 -33.650  1.00 45.12           C  
ATOM    781  H01 PRO A  47     -32.979   6.970 -33.191  1.00 42.77           H  
ATOM    782  H02 PRO A  47     -33.775   8.383 -33.781  1.00 42.77           H  
ATOM    783  H03 PRO A  47     -34.082   6.306 -35.327  1.00 44.69           H  
ATOM    784  H04 PRO A  47     -35.529   7.134 -34.879  1.00 44.69           H  
ATOM    785  H05 PRO A  47     -36.013   4.850 -34.104  1.00 45.12           H  
ATOM    786  H06 PRO A  47     -34.388   4.623 -33.553  1.00 45.12           H  
ATOM    787  H08 PRO A  47     -34.474   7.603 -31.328  1.00 44.04           H  
ATOM    788  N   THR A  48     -35.790   9.658 -32.400  1.00 45.12           N  
ATOM    789  CA  THR A  48     -36.822  10.681 -32.597  1.00 44.28           C  
ATOM    790  C   THR A  48     -36.429  11.695 -33.661  1.00 48.53           C  
ATOM    791  O   THR A  48     -35.342  12.275 -33.604  1.00 49.62           O  
ATOM    792  CB  THR A  48     -37.113  11.422 -31.323  1.00 38.97           C  
ATOM    793  CG2 THR A  48     -38.389  12.212 -31.469  1.00 36.15           C  
ATOM    794  OG1 THR A  48     -37.273  10.477 -30.264  1.00 35.93           O  
ATOM    795  H01 THR A  48     -37.713  10.145 -32.925  1.00 44.28           H  
ATOM    796  H02 THR A  48     -36.289  12.102 -31.104  1.00 38.97           H  
ATOM    797  H03 THR A  48     -39.164  11.768 -30.845  1.00 36.15           H  
ATOM    798  H04 THR A  48     -38.217  13.242 -31.156  1.00 36.15           H  
ATOM    799  H05 THR A  48     -38.709  12.197 -32.511  1.00 36.15           H  
ATOM    800  H06 THR A  48     -37.032  10.886 -29.430  1.00 35.93           H  
ATOM    801  H07 THR A  48     -34.839   9.939 -32.208  1.00 45.12           H  
ATOM    802  N   ALA A  49     -37.319  11.909 -34.630  1.00 52.87           N  
ATOM    803  CA  ALA A  49     -37.045  12.833 -35.736  1.00 53.98           C  
ATOM    804  C   ALA A  49     -37.370  14.284 -35.440  1.00 54.62           C  
ATOM    805  O   ALA A  49     -37.852  14.999 -36.312  1.00 55.65           O  
ATOM    806  CB  ALA A  49     -37.790  12.389 -36.994  1.00 51.94           C  
ATOM    807  H01 ALA A  49     -35.967  12.789 -35.889  1.00 53.98           H  
ATOM    808  H02 ALA A  49     -38.691  12.990 -37.113  1.00 51.94           H  
ATOM    809  H03 ALA A  49     -37.147  12.523 -37.864  1.00 51.94           H  
ATOM    810  H04 ALA A  49     -38.064  11.338 -36.903  1.00 51.94           H  
ATOM    811  H07 ALA A  49     -38.204  11.423 -34.602  1.00 52.87           H  
ATOM    812  N   ASN A  50     -37.127  14.707 -34.204  1.00 55.16           N  
ATOM    813  CA  ASN A  50     -37.350  16.088 -33.809  1.00 53.05           C  
ATOM    814  C   ASN A  50     -35.953  16.707 -33.865  1.00 52.41           C  
ATOM    815  O   ASN A  50     -35.764  17.904 -33.671  1.00 51.50           O  
ATOM    816  CB  ASN A  50     -37.927  16.158 -32.395  1.00 53.26           C  
ATOM    817  CG  ASN A  50     -36.930  15.744 -31.319  1.00 54.70           C  
ATOM    818  ND2 ASN A  50     -35.777  15.209 -31.726  1.00 52.48           N  
ATOM    819  OD1 ASN A  50     -37.203  15.904 -30.129  1.00 55.59           O  
ATOM    820  H01 ASN A  50     -38.065  16.606 -34.448  1.00 53.05           H  
ATOM    821  H02 ASN A  50     -38.761  15.458 -32.350  1.00 53.26           H  
ATOM    822  H03 ASN A  50     -38.243  17.183 -32.199  1.00 53.26           H  
ATOM    823  H04 ASN A  50     -35.088  14.919 -31.047  1.00 52.48           H  
ATOM    824  H05 ASN A  50     -36.778  14.051 -33.520  1.00 55.16           H  
ATOM    825  H06 ASN A  50     -35.594  15.094 -32.713  1.00 52.48           H  
ATOM    826  N   GLY A  51     -34.982  15.841 -34.138  1.00 51.19           N  
ATOM    827  CA  GLY A  51     -33.597  16.243 -34.253  1.00 52.36           C  
ATOM    828  C   GLY A  51     -33.052  15.551 -35.484  1.00 52.18           C  
ATOM    829  O   GLY A  51     -33.770  14.786 -36.112  1.00 54.16           O  
ATOM    830  H01 GLY A  51     -33.031  15.969 -33.363  1.00 52.36           H  
ATOM    831  H02 GLY A  51     -33.526  17.325 -34.365  1.00 52.36           H  
ATOM    832  H07 GLY A  51     -35.220  14.868 -34.270  1.00 51.19           H  
ATOM    833  N   LEU A  52     -31.795  15.801 -35.827  1.00 52.25           N  
ATOM    834  CA  LEU A  52     -31.189  15.195 -37.010  1.00 52.34           C  
ATOM    835  C   LEU A  52     -30.181  14.101 -36.678  1.00 52.30           C  
ATOM    836  O   LEU A  52     -29.574  14.107 -35.610  1.00 54.22           O  
ATOM    837  CB  LEU A  52     -30.485  16.268 -37.838  1.00 54.68           C  
ATOM    838  CG  LEU A  52     -31.343  17.282 -38.588  1.00 55.35           C  
ATOM    839  CD1 LEU A  52     -30.508  18.508 -38.907  1.00 54.24           C  
ATOM    840  CD2 LEU A  52     -31.891  16.641 -39.854  1.00 55.69           C  
ATOM    841  H01 LEU A  52     -32.004  14.735 -37.569  1.00 52.34           H  
ATOM    842  H02 LEU A  52     -29.979  15.710 -38.626  1.00 54.68           H  
ATOM    843  H03 LEU A  52     -31.244  16.426 -35.256  1.00 52.25           H  
ATOM    844  H04 LEU A  52     -29.841  16.828 -37.160  1.00 54.68           H  
ATOM    845  H05 LEU A  52     -32.186  17.593 -37.971  1.00 55.35           H  
ATOM    846  H06 LEU A  52     -29.553  18.196 -39.329  1.00 54.24           H  
ATOM    847  H07 LEU A  52     -31.037  19.131 -39.628  1.00 54.24           H  
ATOM    848  H08 LEU A  52     -30.333  19.077 -37.994  1.00 54.24           H  
ATOM    849  H09 LEU A  52     -32.784  17.177 -40.175  1.00 55.69           H  
ATOM    850  H10 LEU A  52     -31.138  16.687 -40.641  1.00 55.69           H  
ATOM    851  H11 LEU A  52     -32.145  15.600 -39.654  1.00 55.69           H  
ATOM    852  N   PRO A  53     -29.986  13.151 -37.605  1.00 50.97           N  
ATOM    853  CA  PRO A  53     -29.054  12.030 -37.453  1.00 48.96           C  
ATOM    854  C   PRO A  53     -27.643  12.545 -37.242  1.00 46.99           C  
ATOM    855  O   PRO A  53     -27.370  13.711 -37.500  1.00 46.13           O  
ATOM    856  CB  PRO A  53     -29.173  11.299 -38.786  1.00 49.81           C  
ATOM    857  CG  PRO A  53     -30.562  11.610 -39.226  1.00 51.44           C  
ATOM    858  CD  PRO A  53     -30.702  13.062 -38.889  1.00 51.46           C  
ATOM    859  H01 PRO A  53     -28.982  10.229 -38.704  1.00 49.81           H  
ATOM    860  H02 PRO A  53     -28.443  11.673 -39.504  1.00 49.81           H  
ATOM    861  H03 PRO A  53     -31.315  10.983 -38.749  1.00 51.44           H  
ATOM    862  H04 PRO A  53     -30.682  11.442 -40.296  1.00 51.44           H  
ATOM    863  H05 PRO A  53     -30.311  13.730 -39.656  1.00 51.46           H  
ATOM    864  H06 PRO A  53     -31.749  13.344 -38.779  1.00 51.46           H  
ATOM    865  H12 PRO A  53     -29.275  11.392 -36.597  1.00 48.96           H  
ATOM    866  N   HIS A  54     -26.754  11.666 -36.785  1.00 46.65           N  
ATOM    867  CA  HIS A  54     -25.348  12.006 -36.554  1.00 46.54           C  
ATOM    868  C   HIS A  54     -24.506  10.741 -36.489  1.00 45.81           C  
ATOM    869  O   HIS A  54     -25.019   9.680 -36.145  1.00 44.97           O  
ATOM    870  CB  HIS A  54     -25.180  12.779 -35.241  1.00 48.54           C  
ATOM    871  CG  HIS A  54     -25.517  11.984 -34.010  1.00 50.40           C  
ATOM    872  CD2 HIS A  54     -24.723  11.460 -33.045  1.00 47.96           C  
ATOM    873  ND1 HIS A  54     -26.813  11.671 -33.651  1.00 49.08           N  
ATOM    874  CE1 HIS A  54     -26.801  10.992 -32.518  1.00 47.63           C  
ATOM    875  NE2 HIS A  54     -25.546  10.850 -32.130  1.00 48.95           N  
ATOM    876  H01 HIS A  54     -25.016  12.631 -37.383  1.00 46.54           H  
ATOM    877  H02 HIS A  54     -25.881  13.613 -35.277  1.00 48.54           H  
ATOM    878  H03 HIS A  54     -24.142  13.104 -35.165  1.00 48.54           H  
ATOM    879  H04 HIS A  54     -23.635  11.513 -33.003  1.00 47.96           H  
ATOM    880  H05 HIS A  54     -27.678  10.613 -31.992  1.00 47.63           H  
ATOM    881  H06 HIS A  54     -25.241  10.370 -31.295  1.00 48.95           H  
ATOM    882  H07 HIS A  54     -27.062  10.724 -36.589  1.00 46.65           H  
ATOM    883  N   VAL A  55     -23.223  10.846 -36.824  1.00 45.20           N  
ATOM    884  CA  VAL A  55     -22.345   9.686 -36.754  1.00 47.56           C  
ATOM    885  C   VAL A  55     -22.638   9.083 -35.390  1.00 51.39           C  
ATOM    886  O   VAL A  55     -22.902   9.809 -34.435  1.00 55.90           O  
ATOM    887  CB  VAL A  55     -20.877  10.106 -36.837  1.00 46.59           C  
ATOM    888  CG1 VAL A  55     -20.623  10.782 -38.166  1.00 48.09           C  
ATOM    889  CG2 VAL A  55     -20.538  11.054 -35.701  1.00 48.20           C  
ATOM    890  H01 VAL A  55     -22.515   8.990 -37.575  1.00 47.56           H  
ATOM    891  H02 VAL A  55     -20.246   9.221 -36.753  1.00 46.59           H  
ATOM    892  H03 VAL A  55     -19.581  10.638 -38.453  1.00 48.09           H  
ATOM    893  H04 VAL A  55     -21.272  10.346 -38.926  1.00 48.09           H  
ATOM    894  H05 VAL A  55     -20.831  11.848 -38.078  1.00 48.09           H  
ATOM    895  H06 VAL A  55     -19.693  11.679 -35.990  1.00 48.20           H  
ATOM    896  H07 VAL A  55     -22.855  11.736 -37.129  1.00 45.20           H  
ATOM    897  H08 VAL A  55     -21.399  11.686 -35.485  1.00 48.20           H  
ATOM    898  H09 VAL A  55     -20.277  10.479 -34.813  1.00 48.20           H  
ATOM    899  N   GLY A  56     -22.604   7.767 -35.275  1.00 51.63           N  
ATOM    900  CA  GLY A  56     -22.939   7.185 -33.989  1.00 55.79           C  
ATOM    901  C   GLY A  56     -24.346   6.654 -34.176  1.00 57.63           C  
ATOM    902  O   GLY A  56     -24.748   5.659 -33.571  1.00 61.74           O  
ATOM    903  H01 GLY A  56     -22.870   7.906 -33.174  1.00 55.79           H  
ATOM    904  H02 GLY A  56     -22.251   6.378 -33.738  1.00 55.79           H  
ATOM    905  H10 GLY A  56     -22.352   7.183 -36.060  1.00 51.63           H  
ATOM    906  N   HIS A  57     -25.107   7.351 -35.013  1.00 56.51           N  
ATOM    907  CA  HIS A  57     -26.446   6.914 -35.375  1.00 53.37           C  
ATOM    908  C   HIS A  57     -26.109   5.977 -36.535  1.00 53.27           C  
ATOM    909  O   HIS A  57     -26.723   4.929 -36.738  1.00 54.39           O  
ATOM    910  CB  HIS A  57     -27.278   8.082 -35.885  1.00 51.39           C  
ATOM    911  CG  HIS A  57     -28.236   8.627 -34.880  1.00 51.03           C  
ATOM    912  CD2 HIS A  57     -28.537   8.221 -33.626  1.00 52.68           C  
ATOM    913  ND1 HIS A  57     -29.031   9.725 -35.130  1.00 52.81           N  
ATOM    914  CE1 HIS A  57     -29.779   9.974 -34.070  1.00 52.77           C  
ATOM    915  NE2 HIS A  57     -29.499   9.076 -33.144  1.00 53.55           N  
ATOM    916  H01 HIS A  57     -27.020   6.475 -34.559  1.00 53.37           H  
ATOM    917  H02 HIS A  57     -27.873   7.706 -36.717  1.00 51.39           H  
ATOM    918  H03 HIS A  57     -24.746   8.207 -35.408  1.00 56.51           H  
ATOM    919  H04 HIS A  57     -26.601   8.882 -36.183  1.00 51.39           H  
ATOM    920  H05 HIS A  57     -28.099   7.375 -33.097  1.00 52.68           H  
ATOM    921  H06 HIS A  57     -30.504  10.783 -33.976  1.00 52.77           H  
ATOM    922  H07 HIS A  57     -29.923   9.025 -32.229  1.00 53.55           H  
ATOM    923  N   ALA A  58     -25.101   6.390 -37.294  1.00 50.86           N  
ATOM    924  CA  ALA A  58     -24.615   5.617 -38.413  1.00 49.10           C  
ATOM    925  C   ALA A  58     -23.875   4.426 -37.827  1.00 48.75           C  
ATOM    926  O   ALA A  58     -23.990   3.313 -38.330  1.00 50.52           O  
ATOM    927  CB  ALA A  58     -23.669   6.453 -39.246  1.00 47.01           C  
ATOM    928  H01 ALA A  58     -25.434   5.296 -39.057  1.00 49.10           H  
ATOM    929  H02 ALA A  58     -22.719   5.929 -39.352  1.00 47.01           H  
ATOM    930  H03 ALA A  58     -24.103   6.620 -40.232  1.00 47.01           H  
ATOM    931  H04 ALA A  58     -23.502   7.412 -38.755  1.00 47.01           H  
ATOM    932  H08 ALA A  58     -24.660   7.273 -37.082  1.00 50.86           H  
ATOM    933  N   GLN A  59     -23.118   4.666 -36.757  1.00 47.42           N  
ATOM    934  CA  GLN A  59     -22.352   3.598 -36.116  1.00 44.36           C  
ATOM    935  C   GLN A  59     -23.257   2.477 -35.643  1.00 39.61           C  
ATOM    936  O   GLN A  59     -23.031   1.311 -35.944  1.00 36.77           O  
ATOM    937  CB  GLN A  59     -21.560   4.119 -34.919  1.00 47.21           C  
ATOM    938  CG  GLN A  59     -20.608   3.070 -34.358  1.00 51.50           C  
ATOM    939  CD  GLN A  59     -20.074   3.412 -32.984  1.00 54.61           C  
ATOM    940  NE2 GLN A  59     -20.419   4.600 -32.483  1.00 54.83           N  
ATOM    941  OE1 GLN A  59     -19.365   2.611 -32.371  1.00 54.65           O  
ATOM    942  H01 GLN A  59     -21.662   3.217 -36.869  1.00 44.36           H  
ATOM    943  H02 GLN A  59     -22.271   4.378 -34.135  1.00 47.21           H  
ATOM    944  H03 GLN A  59     -20.981   4.988 -35.232  1.00 47.21           H  
ATOM    945  H04 GLN A  59     -19.752   3.022 -35.031  1.00 51.50           H  
ATOM    946  H05 GLN A  59     -23.072   5.603 -36.382  1.00 47.42           H  
ATOM    947  H06 GLN A  59     -21.138   2.120 -34.296  1.00 51.50           H  
ATOM    948  H07 GLN A  59     -20.093   4.876 -31.568  1.00 54.83           H  
ATOM    949  H08 GLN A  59     -21.006   5.223 -33.019  1.00 54.83           H  
ATOM    950  N   ALA A  60     -24.278   2.831 -34.880  1.00 36.46           N  
ATOM    951  CA  ALA A  60     -25.207   1.830 -34.395  1.00 36.23           C  
ATOM    952  C   ALA A  60     -25.730   1.081 -35.603  1.00 37.96           C  
ATOM    953  O   ALA A  60     -25.656  -0.144 -35.657  1.00 38.05           O  
ATOM    954  CB  ALA A  60     -26.359   2.491 -33.656  1.00 35.04           C  
ATOM    955  H01 ALA A  60     -24.710   1.152 -33.701  1.00 36.23           H  
ATOM    956  H02 ALA A  60     -27.240   1.851 -33.710  1.00 35.04           H  
ATOM    957  H03 ALA A  60     -26.083   2.641 -32.612  1.00 35.04           H  
ATOM    958  H04 ALA A  60     -26.582   3.454 -34.116  1.00 35.04           H  
ATOM    959  H09 ALA A  60     -24.410   3.802 -34.635  1.00 36.46           H  
ATOM    960  N   ARG A  61     -26.234   1.844 -36.577  1.00 39.47           N  
ATOM    961  CA  ARG A  61     -26.812   1.320 -37.816  1.00 34.96           C  
ATOM    962  C   ARG A  61     -25.920   0.420 -38.653  1.00 33.87           C  
ATOM    963  O   ARG A  61     -26.392  -0.539 -39.251  1.00 33.58           O  
ATOM    964  CB  ARG A  61     -27.303   2.467 -38.685  1.00 35.94           C  
ATOM    965  CG  ARG A  61     -28.785   2.725 -38.585  1.00 37.27           C  
ATOM    966  CD  ARG A  61     -29.147   3.524 -37.357  1.00 44.43           C  
ATOM    967  NE  ARG A  61     -30.592   3.708 -37.243  1.00 51.23           N  
ATOM    968  CZ  ARG A  61     -31.375   4.131 -38.233  1.00 55.54           C  
ATOM    969  NH1 ARG A  61     -30.856   4.416 -39.421  1.00 56.36           N1+
ATOM    970  NH2 ARG A  61     -32.679   4.276 -38.035  1.00 54.81           N  
ATOM    971  H01 ARG A  61     -27.625   0.679 -37.475  1.00 34.96           H  
ATOM    972  H02 ARG A  61     -27.103   2.186 -39.719  1.00 35.94           H  
ATOM    973  H03 ARG A  61     -26.776   3.373 -38.386  1.00 35.94           H  
ATOM    974  H04 ARG A  61     -29.287   1.760 -38.514  1.00 37.27           H  
ATOM    975  H05 ARG A  61     -26.215   2.846 -36.451  1.00 39.47           H  
ATOM    976  H06 ARG A  61     -29.106   3.276 -39.469  1.00 37.27           H  
ATOM    977  H07 ARG A  61     -28.683   4.507 -37.441  1.00 44.43           H  
ATOM    978  H08 ARG A  61     -28.786   2.999 -36.473  1.00 44.43           H  
ATOM    979  H09 ARG A  61     -31.025   3.501 -36.355  1.00 51.23           H  
ATOM    980  H10 ARG A  61     -31.453   4.739 -40.169  1.00 56.36           H  
ATOM    981  H11 ARG A  61     -29.864   4.310 -39.577  1.00 56.36           H  
ATOM    982  H12 ARG A  61     -33.080   4.063 -37.133  1.00 54.81           H  
ATOM    983  H13 ARG A  61     -33.271   4.599 -38.787  1.00 54.81           H  
ATOM    984  N   SER A  62     -24.638   0.735 -38.725  1.00 33.72           N  
ATOM    985  CA  SER A  62     -23.732  -0.092 -39.494  1.00 37.87           C  
ATOM    986  C   SER A  62     -23.705  -1.489 -38.901  1.00 41.00           C  
ATOM    987  O   SER A  62     -23.568  -2.476 -39.626  1.00 43.47           O  
ATOM    988  CB  SER A  62     -22.332   0.495 -39.464  1.00 41.08           C  
ATOM    989  OG  SER A  62     -22.340   1.793 -40.019  1.00 48.01           O  
ATOM    990  H01 SER A  62     -24.077  -0.133 -40.527  1.00 37.87           H  
ATOM    991  H02 SER A  62     -21.666  -0.139 -40.049  1.00 41.08           H  
ATOM    992  H03 SER A  62     -21.983   0.545 -38.433  1.00 41.08           H  
ATOM    993  H04 SER A  62     -23.214   1.989 -40.364  1.00 48.01           H  
ATOM    994  H14 SER A  62     -24.291   1.552 -38.244  1.00 33.72           H  
ATOM    995  N   TYR A  63     -23.840  -1.562 -37.579  1.00 40.78           N  
ATOM    996  CA  TYR A  63     -23.841  -2.826 -36.843  1.00 39.87           C  
ATOM    997  C   TYR A  63     -25.185  -3.550 -36.977  1.00 39.28           C  
ATOM    998  O   TYR A  63     -25.243  -4.745 -37.254  1.00 39.36           O  
ATOM    999  CB  TYR A  63     -23.549  -2.559 -35.349  1.00 37.75           C  
ATOM   1000  CG  TYR A  63     -22.139  -2.092 -35.053  1.00 34.08           C  
ATOM   1001  CD1 TYR A  63     -21.882  -1.158 -34.047  1.00 32.68           C  
ATOM   1002  CD2 TYR A  63     -21.065  -2.574 -35.789  1.00 33.60           C  
ATOM   1003  CE1 TYR A  63     -20.579  -0.714 -33.790  1.00 31.61           C  
ATOM   1004  CE2 TYR A  63     -19.772  -2.143 -35.543  1.00 35.03           C  
ATOM   1005  CZ  TYR A  63     -19.528  -1.214 -34.549  1.00 34.67           C  
ATOM   1006  OH  TYR A  63     -18.229  -0.797 -34.350  1.00 35.47           O  
ATOM   1007  H01 TYR A  63     -23.065  -3.463 -37.267  1.00 39.87           H  
ATOM   1008  H02 TYR A  63     -23.671  -3.513 -34.837  1.00 37.75           H  
ATOM   1009  H03 TYR A  63     -24.241  -1.794 -34.999  1.00 37.75           H  
ATOM   1010  H04 TYR A  63     -22.709  -0.769 -33.453  1.00 32.68           H  
ATOM   1011  H05 TYR A  63     -23.947  -0.703 -37.059  1.00 40.78           H  
ATOM   1012  H06 TYR A  63     -21.243  -3.306 -36.576  1.00 33.60           H  
ATOM   1013  H07 TYR A  63     -20.391   0.016 -33.003  1.00 31.61           H  
ATOM   1014  H08 TYR A  63     -18.945  -2.537 -36.134  1.00 35.03           H  
ATOM   1015  H09 TYR A  63     -17.903  -1.149 -33.518  1.00 35.47           H  
ATOM   1016  N   LYS A  64     -26.261  -2.802 -36.776  1.00 39.38           N  
ATOM   1017  CA  LYS A  64     -27.616  -3.329 -36.833  1.00 39.58           C  
ATOM   1018  C   LYS A  64     -27.982  -3.820 -38.246  1.00 36.22           C  
ATOM   1019  O   LYS A  64     -28.920  -4.588 -38.426  1.00 34.90           O  
ATOM   1020  CB  LYS A  64     -28.575  -2.234 -36.331  1.00 45.07           C  
ATOM   1021  CG  LYS A  64     -30.003  -2.673 -36.030  1.00 58.77           C  
ATOM   1022  CD  LYS A  64     -30.838  -2.913 -37.310  1.00 70.18           C  
ATOM   1023  CE  LYS A  64     -32.336  -3.141 -37.016  1.00 73.54           C  
ATOM   1024  NZ  LYS A  64     -33.156  -3.339 -38.251  1.00 73.77           N1+
ATOM   1025  H01 LYS A  64     -27.698  -4.206 -36.191  1.00 39.58           H  
ATOM   1026  H02 LYS A  64     -28.657  -1.522 -37.152  1.00 45.07           H  
ATOM   1027  H03 LYS A  64     -28.155  -1.818 -35.415  1.00 45.07           H  
ATOM   1028  H04 LYS A  64     -30.483  -1.869 -35.471  1.00 58.77           H  
ATOM   1029  H05 LYS A  64     -29.970  -3.599 -35.456  1.00 58.77           H  
ATOM   1030  H06 LYS A  64     -30.457  -3.817 -37.784  1.00 70.18           H  
ATOM   1031  H07 LYS A  64     -30.739  -2.043 -37.959  1.00 70.18           H  
ATOM   1032  H08 LYS A  64     -32.708  -2.244 -36.521  1.00 73.54           H  
ATOM   1033  H09 LYS A  64     -32.436  -4.026 -36.388  1.00 73.54           H  
ATOM   1034  H10 LYS A  64     -26.134  -1.821 -36.574  1.00 39.38           H  
ATOM   1035  H11 LYS A  64     -33.984  -2.763 -38.200  1.00 73.77           H  
ATOM   1036  H12 LYS A  64     -32.613  -3.077 -39.062  1.00 73.77           H  
ATOM   1037  H13 LYS A  64     -33.425  -4.310 -38.325  1.00 73.77           H  
ATOM   1038  N   ASP A  65     -27.219  -3.403 -39.243  1.00 33.92           N  
ATOM   1039  CA  ASP A  65     -27.491  -3.806 -40.613  1.00 34.67           C  
ATOM   1040  C   ASP A  65     -26.649  -5.021 -41.003  1.00 36.11           C  
ATOM   1041  O   ASP A  65     -27.175  -6.039 -41.453  1.00 36.47           O  
ATOM   1042  CB  ASP A  65     -27.201  -2.630 -41.561  1.00 36.52           C  
ATOM   1043  CG  ASP A  65     -27.666  -2.885 -42.996  1.00 37.07           C  
ATOM   1044  OD1 ASP A  65     -26.823  -3.231 -43.862  1.00 30.39           O  
ATOM   1045  OD2 ASP A  65     -28.882  -2.734 -43.251  1.00 35.60           O1-
ATOM   1046  H01 ASP A  65     -28.541  -4.086 -40.693  1.00 34.67           H  
ATOM   1047  H02 ASP A  65     -26.120  -2.496 -41.590  1.00 36.52           H  
ATOM   1048  H03 ASP A  65     -27.712  -1.745 -41.183  1.00 36.52           H  
ATOM   1049  H14 ASP A  65     -26.436  -2.795 -39.049  1.00 33.92           H  
ATOM   1050  N   LEU A  66     -25.338  -4.903 -40.815  1.00 36.59           N  
ATOM   1051  CA  LEU A  66     -24.377  -5.958 -41.147  1.00 34.73           C  
ATOM   1052  C   LEU A  66     -24.736  -7.393 -40.785  1.00 33.95           C  
ATOM   1053  O   LEU A  66     -24.411  -8.306 -41.521  1.00 37.23           O  
ATOM   1054  CB  LEU A  66     -23.018  -5.630 -40.526  1.00 33.62           C  
ATOM   1055  CG  LEU A  66     -21.947  -6.716 -40.492  1.00 29.39           C  
ATOM   1056  CD1 LEU A  66     -21.665  -7.242 -41.866  1.00 32.35           C  
ATOM   1057  CD2 LEU A  66     -20.703  -6.119 -39.917  1.00 33.21           C  
ATOM   1058  H01 LEU A  66     -24.373  -5.948 -42.237  1.00 34.73           H  
ATOM   1059  H02 LEU A  66     -23.244  -5.449 -39.475  1.00 33.62           H  
ATOM   1060  H03 LEU A  66     -22.605  -4.788 -41.082  1.00 33.62           H  
ATOM   1061  H04 LEU A  66     -24.986  -4.041 -40.423  1.00 36.59           H  
ATOM   1062  H05 LEU A  66     -22.296  -7.550 -39.883  1.00 29.39           H  
ATOM   1063  H06 LEU A  66     -20.626  -7.568 -41.924  1.00 32.35           H  
ATOM   1064  H07 LEU A  66     -22.322  -8.086 -42.074  1.00 32.35           H  
ATOM   1065  H08 LEU A  66     -21.839  -6.455 -42.600  1.00 32.35           H  
ATOM   1066  H09 LEU A  66     -19.932  -6.077 -40.686  1.00 33.21           H  
ATOM   1067  H10 LEU A  66     -20.914  -5.111 -39.560  1.00 33.21           H  
ATOM   1068  H11 LEU A  66     -20.355  -6.733 -39.087  1.00 33.21           H  
ATOM   1069  N   PHE A  67     -25.391  -7.619 -39.662  1.00 32.79           N  
ATOM   1070  CA  PHE A  67     -25.696  -8.993 -39.330  1.00 34.01           C  
ATOM   1071  C   PHE A  67     -26.924  -9.578 -40.034  1.00 33.67           C  
ATOM   1072  O   PHE A  67     -26.858 -10.692 -40.552  1.00 31.92           O  
ATOM   1073  CB  PHE A  67     -25.759  -9.164 -37.805  1.00 35.70           C  
ATOM   1074  CG  PHE A  67     -24.405  -9.059 -37.141  1.00 36.58           C  
ATOM   1075  CD1 PHE A  67     -23.833  -7.817 -36.875  1.00 39.98           C  
ATOM   1076  CD2 PHE A  67     -23.649 -10.197 -36.898  1.00 34.75           C  
ATOM   1077  CE1 PHE A  67     -22.521  -7.714 -36.385  1.00 36.67           C  
ATOM   1078  CE2 PHE A  67     -22.343 -10.104 -36.412  1.00 33.89           C  
ATOM   1079  CZ  PHE A  67     -21.778  -8.862 -36.158  1.00 33.25           C  
ATOM   1080  H01 PHE A  67     -24.873  -9.588 -39.726  1.00 34.01           H  
ATOM   1081  H02 PHE A  67     -26.142 -10.165 -37.606  1.00 35.70           H  
ATOM   1082  H03 PHE A  67     -26.408  -8.391 -37.395  1.00 35.70           H  
ATOM   1083  H04 PHE A  67     -24.413  -6.911 -37.050  1.00 39.98           H  
ATOM   1084  H05 PHE A  67     -24.081 -11.179 -37.089  1.00 34.75           H  
ATOM   1085  H06 PHE A  67     -22.088  -6.734 -36.184  1.00 36.67           H  
ATOM   1086  H07 PHE A  67     -21.765 -11.010 -36.231  1.00 33.89           H  
ATOM   1087  H08 PHE A  67     -20.757  -8.790 -35.783  1.00 33.25           H  
ATOM   1088  H12 PHE A  67     -25.669  -6.860 -39.056  1.00 32.79           H  
ATOM   1089  N   PRO A  68     -28.051  -8.841 -40.082  1.00 33.56           N  
ATOM   1090  CA  PRO A  68     -29.244  -9.373 -40.755  1.00 32.07           C  
ATOM   1091  C   PRO A  68     -28.954  -9.700 -42.228  1.00 31.64           C  
ATOM   1092  O   PRO A  68     -29.553 -10.612 -42.805  1.00 29.22           O  
ATOM   1093  CB  PRO A  68     -30.259  -8.244 -40.610  1.00 30.20           C  
ATOM   1094  CG  PRO A  68     -29.867  -7.599 -39.341  1.00 35.68           C  
ATOM   1095  CD  PRO A  68     -28.351  -7.546 -39.451  1.00 34.00           C  
ATOM   1096  H01 PRO A  68     -31.291  -8.595 -40.610  1.00 30.20           H  
ATOM   1097  H02 PRO A  68     -30.188  -7.545 -41.443  1.00 30.20           H  
ATOM   1098  H03 PRO A  68     -30.219  -8.131 -38.457  1.00 35.68           H  
ATOM   1099  H04 PRO A  68     -30.292  -6.598 -39.260  1.00 35.68           H  
ATOM   1100  H05 PRO A  68     -27.978  -6.686 -40.008  1.00 34.00           H  
ATOM   1101  H06 PRO A  68     -27.883  -7.464 -38.470  1.00 34.00           H  
ATOM   1102  H09 PRO A  68     -29.597 -10.311 -40.327  1.00 32.07           H  
ATOM   1103  N   ARG A  69     -28.055  -8.935 -42.839  1.00 27.68           N  
ATOM   1104  CA  ARG A  69     -27.700  -9.202 -44.204  1.00 26.46           C  
ATOM   1105  C   ARG A  69     -27.064 -10.572 -44.133  1.00 29.42           C  
ATOM   1106  O   ARG A  69     -27.640 -11.543 -44.610  1.00 33.89           O  
ATOM   1107  CB  ARG A  69     -26.716  -8.160 -44.741  1.00 27.18           C  
ATOM   1108  CG  ARG A  69     -27.375  -6.844 -45.150  1.00 27.62           C  
ATOM   1109  CD  ARG A  69     -26.417  -5.960 -45.951  1.00 33.21           C  
ATOM   1110  NE  ARG A  69     -27.017  -4.661 -46.270  1.00 40.06           N  
ATOM   1111  CZ  ARG A  69     -27.734  -4.392 -47.360  1.00 39.30           C  
ATOM   1112  NH1 ARG A  69     -27.952  -5.322 -48.275  1.00 39.43           N1+
ATOM   1113  NH2 ARG A  69     -28.259  -3.187 -47.522  1.00 38.99           N  
ATOM   1114  H01 ARG A  69     -28.554  -9.161 -44.881  1.00 26.46           H  
ATOM   1115  H02 ARG A  69     -26.265  -8.582 -45.639  1.00 27.18           H  
ATOM   1116  H03 ARG A  69     -25.979  -7.950 -43.965  1.00 27.18           H  
ATOM   1117  H04 ARG A  69     -27.657  -6.308 -44.244  1.00 27.62           H  
ATOM   1118  H05 ARG A  69     -28.251  -7.061 -45.761  1.00 27.62           H  
ATOM   1119  H06 ARG A  69     -26.189  -6.468 -46.888  1.00 33.21           H  
ATOM   1120  H07 ARG A  69     -27.623  -8.168 -42.344  1.00 27.68           H  
ATOM   1121  H08 ARG A  69     -25.512  -5.798 -45.366  1.00 33.21           H  
ATOM   1122  H09 ARG A  69     -26.875  -3.910 -45.610  1.00 40.06           H  
ATOM   1123  H10 ARG A  69     -28.506  -5.107 -49.092  1.00 39.43           H  
ATOM   1124  H11 ARG A  69     -27.565  -6.247 -48.157  1.00 39.43           H  
ATOM   1125  H12 ARG A  69     -28.107  -2.472 -46.825  1.00 38.99           H  
ATOM   1126  H13 ARG A  69     -28.811  -2.983 -48.343  1.00 38.99           H  
ATOM   1127  N   TYR A  70     -25.893 -10.659 -43.505  1.00 32.20           N  
ATOM   1128  CA  TYR A  70     -25.178 -11.936 -43.333  1.00 33.01           C  
ATOM   1129  C   TYR A  70     -26.140 -13.091 -42.997  1.00 32.08           C  
ATOM   1130  O   TYR A  70     -26.047 -14.191 -43.538  1.00 27.82           O  
ATOM   1131  CB  TYR A  70     -24.141 -11.792 -42.209  1.00 31.91           C  
ATOM   1132  CG  TYR A  70     -23.678 -13.102 -41.589  1.00 31.16           C  
ATOM   1133  CD1 TYR A  70     -22.713 -13.896 -42.214  1.00 31.45           C  
ATOM   1134  CD2 TYR A  70     -24.249 -13.575 -40.402  1.00 29.47           C  
ATOM   1135  CE1 TYR A  70     -22.337 -15.126 -41.678  1.00 29.76           C  
ATOM   1136  CE2 TYR A  70     -23.882 -14.800 -39.866  1.00 27.60           C  
ATOM   1137  CZ  TYR A  70     -22.932 -15.568 -40.510  1.00 29.30           C  
ATOM   1138  OH  TYR A  70     -22.598 -16.796 -40.006  1.00 33.33           O  
ATOM   1139  H01 TYR A  70     -24.686 -12.174 -44.276  1.00 33.01           H  
ATOM   1140  H02 TYR A  70     -24.632 -11.235 -41.411  1.00 31.91           H  
ATOM   1141  H03 TYR A  70     -23.268 -11.283 -42.617  1.00 31.91           H  
ATOM   1142  H04 TYR A  70     -22.247 -13.548 -43.136  1.00 31.45           H  
ATOM   1143  H05 TYR A  70     -24.996 -12.969 -39.889  1.00 29.47           H  
ATOM   1144  H06 TYR A  70     -21.581 -15.734 -42.174  1.00 29.76           H  
ATOM   1145  H07 TYR A  70     -24.340 -15.154 -38.943  1.00 27.60           H  
ATOM   1146  H08 TYR A  70     -22.453 -17.411 -40.729  1.00 33.33           H  
ATOM   1147  H14 TYR A  70     -25.479  -9.817 -43.132  1.00 32.20           H  
ATOM   1148  N   LYS A  71     -27.068 -12.825 -42.095  1.00 32.21           N  
ATOM   1149  CA  LYS A  71     -28.023 -13.826 -41.683  1.00 34.50           C  
ATOM   1150  C   LYS A  71     -28.983 -14.260 -42.797  1.00 36.54           C  
ATOM   1151  O   LYS A  71     -29.336 -15.439 -42.860  1.00 38.02           O  
ATOM   1152  CB  LYS A  71     -28.795 -13.311 -40.465  1.00 35.32           C  
ATOM   1153  CG  LYS A  71     -28.787 -14.240 -39.263  1.00 32.65           C  
ATOM   1154  CD  LYS A  71     -27.396 -14.655 -38.856  1.00 28.16           C  
ATOM   1155  CE  LYS A  71     -27.478 -15.668 -37.725  1.00 30.43           C  
ATOM   1156  NZ  LYS A  71     -26.320 -16.605 -37.788  1.00 35.77           N1+
ATOM   1157  H01 LYS A  71     -27.460 -14.723 -41.423  1.00 34.50           H  
ATOM   1158  H02 LYS A  71     -29.836 -13.225 -40.777  1.00 35.32           H  
ATOM   1159  H03 LYS A  71     -28.356 -12.360 -40.162  1.00 35.32           H  
ATOM   1160  H04 LYS A  71     -29.331 -15.143 -39.542  1.00 32.65           H  
ATOM   1161  H05 LYS A  71     -29.259 -13.729 -38.424  1.00 32.65           H  
ATOM   1162  H06 LYS A  71     -26.841 -13.780 -38.519  1.00 28.16           H  
ATOM   1163  H07 LYS A  71     -26.886 -15.103 -39.709  1.00 28.16           H  
ATOM   1164  H08 LYS A  71     -28.402 -16.238 -37.824  1.00 30.43           H  
ATOM   1165  H09 LYS A  71     -27.110 -11.903 -41.685  1.00 32.21           H  
ATOM   1166  H10 LYS A  71     -27.466 -15.144 -36.769  1.00 30.43           H  
ATOM   1167  H11 LYS A  71     -25.537 -16.206 -37.290  1.00 35.77           H  
ATOM   1168  H12 LYS A  71     -26.575 -17.485 -37.364  1.00 35.77           H  
ATOM   1169  H13 LYS A  71     -26.062 -16.758 -38.752  1.00 35.77           H  
ATOM   1170  N   THR A  72     -29.422 -13.342 -43.670  1.00 36.62           N  
ATOM   1171  CA  THR A  72     -30.331 -13.754 -44.754  1.00 34.23           C  
ATOM   1172  C   THR A  72     -29.522 -14.475 -45.814  1.00 32.51           C  
ATOM   1173  O   THR A  72     -30.017 -15.387 -46.465  1.00 36.35           O  
ATOM   1174  CB  THR A  72     -31.094 -12.585 -45.436  1.00 32.11           C  
ATOM   1175  CG2 THR A  72     -31.860 -11.787 -44.432  1.00 34.25           C  
ATOM   1176  OG1 THR A  72     -30.174 -11.737 -46.121  1.00 35.19           O  
ATOM   1177  H01 THR A  72     -31.086 -14.391 -44.293  1.00 34.23           H  
ATOM   1178  H02 THR A  72     -31.799 -13.011 -46.150  1.00 32.11           H  
ATOM   1179  H03 THR A  72     -32.848 -12.227 -44.296  1.00 34.25           H  
ATOM   1180  H04 THR A  72     -31.327 -11.791 -43.481  1.00 34.25           H  
ATOM   1181  H05 THR A  72     -31.966 -10.762 -44.786  1.00 34.25           H  
ATOM   1182  H06 THR A  72     -30.014 -10.949 -45.597  1.00 35.19           H  
ATOM   1183  H14 THR A  72     -29.133 -12.378 -43.585  1.00 36.62           H  
ATOM   1184  N   MET A  73     -28.271 -14.080 -45.993  1.00 27.22           N  
ATOM   1185  CA  MET A  73     -27.447 -14.773 -46.959  1.00 29.89           C  
ATOM   1186  C   MET A  73     -27.311 -16.248 -46.537  1.00 31.34           C  
ATOM   1187  O   MET A  73     -26.771 -17.068 -47.274  1.00 32.44           O  
ATOM   1188  CB  MET A  73     -26.070 -14.108 -47.066  1.00 28.79           C  
ATOM   1189  CG  MET A  73     -26.091 -12.775 -47.791  1.00 28.96           C  
ATOM   1190  SD  MET A  73     -24.447 -12.108 -48.164  1.00 33.92           S  
ATOM   1191  CE  MET A  73     -24.151 -12.761 -49.762  1.00 37.14           C  
ATOM   1192  H01 MET A  73     -27.917 -14.723 -47.941  1.00 29.89           H  
ATOM   1193  H02 MET A  73     -25.438 -14.778 -47.649  1.00 28.79           H  
ATOM   1194  H03 MET A  73     -25.686 -13.947 -46.059  1.00 28.79           H  
ATOM   1195  H04 MET A  73     -26.574 -12.062 -47.123  1.00 28.96           H  
ATOM   1196  H05 MET A  73     -26.630 -12.904 -48.730  1.00 28.96           H  
ATOM   1197  H06 MET A  73     -23.110 -13.074 -49.839  1.00 37.14           H  
ATOM   1198  H07 MET A  73     -27.897 -13.306 -45.463  1.00 27.22           H  
ATOM   1199  H08 MET A  73     -24.801 -13.619 -49.931  1.00 37.14           H  
ATOM   1200  H09 MET A  73     -24.356 -11.996 -50.511  1.00 37.14           H  
ATOM   1201  N   ARG A  74     -27.808 -16.585 -45.351  1.00 33.33           N  
ATOM   1202  CA  ARG A  74     -27.744 -17.962 -44.860  1.00 35.29           C  
ATOM   1203  C   ARG A  74     -29.131 -18.565 -44.647  1.00 34.85           C  
ATOM   1204  O   ARG A  74     -29.336 -19.427 -43.789  1.00 35.19           O  
ATOM   1205  CB  ARG A  74     -26.937 -18.043 -43.560  1.00 38.47           C  
ATOM   1206  CG  ARG A  74     -25.457 -17.741 -43.739  1.00 45.57           C  
ATOM   1207  CD  ARG A  74     -24.676 -18.038 -42.473  1.00 52.33           C  
ATOM   1208  NE  ARG A  74     -23.984 -19.325 -42.522  1.00 58.77           N  
ATOM   1209  CZ  ARG A  74     -23.493 -19.946 -41.453  1.00 60.46           C  
ATOM   1210  NH1 ARG A  74     -23.624 -19.405 -40.250  1.00 64.49           N1+
ATOM   1211  NH2 ARG A  74     -22.857 -21.099 -41.582  1.00 63.11           N  
ATOM   1212  H01 ARG A  74     -27.241 -18.545 -45.631  1.00 35.29           H  
ATOM   1213  H02 ARG A  74     -27.011 -19.070 -43.203  1.00 38.47           H  
ATOM   1214  H03 ARG A  74     -27.352 -17.326 -42.851  1.00 38.47           H  
ATOM   1215  H04 ARG A  74     -25.348 -16.681 -43.969  1.00 45.57           H  
ATOM   1216  H05 ARG A  74     -25.065 -18.354 -44.551  1.00 45.57           H  
ATOM   1217  H06 ARG A  74     -25.390 -18.081 -41.650  1.00 52.33           H  
ATOM   1218  H07 ARG A  74     -23.937 -17.250 -42.326  1.00 52.33           H  
ATOM   1219  H08 ARG A  74     -23.872 -19.769 -43.422  1.00 58.77           H  
ATOM   1220  H09 ARG A  74     -23.245 -19.876 -39.441  1.00 64.49           H  
ATOM   1221  H10 ARG A  74     -28.239 -15.875 -44.776  1.00 33.33           H  
ATOM   1222  H11 ARG A  74     -24.103 -18.522 -40.143  1.00 64.49           H  
ATOM   1223  H12 ARG A  74     -22.747 -21.516 -42.495  1.00 63.11           H  
ATOM   1224  H13 ARG A  74     -22.481 -21.562 -40.767  1.00 63.11           H  
ATOM   1225  N   GLY A  75     -30.085 -18.090 -45.431  1.00 32.72           N  
ATOM   1226  CA  GLY A  75     -31.429 -18.613 -45.352  1.00 32.75           C  
ATOM   1227  C   GLY A  75     -32.293 -18.231 -44.174  1.00 34.59           C  
ATOM   1228  O   GLY A  75     -33.255 -18.945 -43.877  1.00 38.76           O  
ATOM   1229  H01 GLY A  75     -31.286 -19.687 -45.234  1.00 32.75           H  
ATOM   1230  H02 GLY A  75     -31.952 -18.289 -46.252  1.00 32.75           H  
ATOM   1231  H14 GLY A  75     -29.872 -17.355 -46.090  1.00 32.72           H  
ATOM   1232  N   TYR A  76     -31.992 -17.134 -43.489  1.00 32.78           N  
ATOM   1233  CA  TYR A  76     -32.855 -16.766 -42.368  1.00 31.99           C  
ATOM   1234  C   TYR A  76     -33.868 -15.747 -42.849  1.00 30.81           C  
ATOM   1235  O   TYR A  76     -33.544 -14.864 -43.642  1.00 33.81           O  
ATOM   1236  CB  TYR A  76     -32.057 -16.170 -41.185  1.00 31.99           C  
ATOM   1237  CG  TYR A  76     -31.232 -17.169 -40.385  1.00 27.76           C  
ATOM   1238  CD1 TYR A  76     -29.937 -17.491 -40.775  1.00 24.96           C  
ATOM   1239  CD2 TYR A  76     -31.767 -17.821 -39.272  1.00 24.21           C  
ATOM   1240  CE1 TYR A  76     -29.197 -18.430 -40.095  1.00 25.91           C  
ATOM   1241  CE2 TYR A  76     -31.036 -18.772 -38.579  1.00 25.15           C  
ATOM   1242  CZ  TYR A  76     -29.747 -19.076 -38.998  1.00 29.10           C  
ATOM   1243  OH  TYR A  76     -29.005 -20.048 -38.354  1.00 31.27           O  
ATOM   1244  H01 TYR A  76     -33.346 -17.671 -42.010  1.00 31.99           H  
ATOM   1245  H02 TYR A  76     -32.799 -15.771 -40.493  1.00 31.99           H  
ATOM   1246  H03 TYR A  76     -31.191 -16.571 -43.735  1.00 32.78           H  
ATOM   1247  H04 TYR A  76     -31.379 -15.415 -41.582  1.00 31.99           H  
ATOM   1248  H05 TYR A  76     -29.499 -16.989 -41.638  1.00 24.96           H  
ATOM   1249  H06 TYR A  76     -32.777 -17.577 -38.943  1.00 24.21           H  
ATOM   1250  H07 TYR A  76     -28.183 -18.665 -40.417  1.00 25.91           H  
ATOM   1251  H08 TYR A  76     -31.468 -19.276 -37.714  1.00 25.15           H  
ATOM   1252  H09 TYR A  76     -28.789 -20.749 -38.973  1.00 31.27           H  
ATOM   1253  N   TYR A  77     -35.103 -15.880 -42.396  1.00 28.80           N  
ATOM   1254  CA  TYR A  77     -36.127 -14.919 -42.772  1.00 31.54           C  
ATOM   1255  C   TYR A  77     -35.932 -13.709 -41.843  1.00 33.19           C  
ATOM   1256  O   TYR A  77     -36.419 -13.705 -40.713  1.00 35.16           O  
ATOM   1257  CB  TYR A  77     -37.507 -15.534 -42.564  1.00 31.46           C  
ATOM   1258  CG  TYR A  77     -38.653 -14.628 -42.933  1.00 32.73           C  
ATOM   1259  CD1 TYR A  77     -38.704 -14.010 -44.174  1.00 34.68           C  
ATOM   1260  CD2 TYR A  77     -39.726 -14.449 -42.066  1.00 35.09           C  
ATOM   1261  CE1 TYR A  77     -39.802 -13.242 -44.548  1.00 39.08           C  
ATOM   1262  CE2 TYR A  77     -40.834 -13.685 -42.428  1.00 37.13           C  
ATOM   1263  CZ  TYR A  77     -40.868 -13.088 -43.672  1.00 39.68           C  
ATOM   1264  OH  TYR A  77     -41.980 -12.366 -44.058  1.00 43.52           O  
ATOM   1265  H01 TYR A  77     -36.050 -14.628 -43.820  1.00 31.54           H  
ATOM   1266  H02 TYR A  77     -37.600 -15.735 -41.497  1.00 31.46           H  
ATOM   1267  H03 TYR A  77     -37.575 -16.436 -43.173  1.00 31.46           H  
ATOM   1268  H04 TYR A  77     -37.871 -14.128 -44.867  1.00 34.68           H  
ATOM   1269  H05 TYR A  77     -39.700 -14.917 -41.082  1.00 35.09           H  
ATOM   1270  H06 TYR A  77     -39.825 -12.762 -45.526  1.00 39.08           H  
ATOM   1271  H07 TYR A  77     -41.666 -13.560 -41.735  1.00 37.13           H  
ATOM   1272  H08 TYR A  77     -42.267 -12.659 -44.926  1.00 43.52           H  
ATOM   1273  H10 TYR A  77     -35.336 -16.651 -41.787  1.00 28.80           H  
ATOM   1274  N   ALA A  78     -35.230 -12.684 -42.317  1.00 30.90           N  
ATOM   1275  CA  ALA A  78     -34.958 -11.517 -41.486  1.00 28.13           C  
ATOM   1276  C   ALA A  78     -35.771 -10.241 -41.746  1.00 28.17           C  
ATOM   1277  O   ALA A  78     -35.266  -9.276 -42.317  1.00 27.00           O  
ATOM   1278  CB  ALA A  78     -33.463 -11.192 -41.566  1.00 28.25           C  
ATOM   1279  H01 ALA A  78     -35.284 -11.822 -40.492  1.00 28.13           H  
ATOM   1280  H02 ALA A  78     -32.907 -12.099 -41.804  1.00 28.25           H  
ATOM   1281  H03 ALA A  78     -33.294 -10.448 -42.344  1.00 28.25           H  
ATOM   1282  H04 ALA A  78     -33.124 -10.800 -40.607  1.00 28.25           H  
ATOM   1283  H09 ALA A  78     -34.881 -12.714 -43.264  1.00 30.90           H  
ATOM   1284  N   PRO A  79     -37.039 -10.213 -41.336  1.00 28.05           N  
ATOM   1285  CA  PRO A  79     -37.831  -8.998 -41.561  1.00 30.23           C  
ATOM   1286  C   PRO A  79     -37.291  -7.861 -40.684  1.00 32.95           C  
ATOM   1287  O   PRO A  79     -36.909  -8.092 -39.533  1.00 39.79           O  
ATOM   1288  CB  PRO A  79     -39.230  -9.410 -41.118  1.00 29.48           C  
ATOM   1289  CG  PRO A  79     -39.251 -10.873 -41.377  1.00 31.39           C  
ATOM   1290  CD  PRO A  79     -37.896 -11.326 -40.908  1.00 29.23           C  
ATOM   1291  H01 PRO A  79     -40.020  -8.872 -41.642  1.00 29.48           H  
ATOM   1292  H02 PRO A  79     -39.384  -9.197 -40.060  1.00 29.48           H  
ATOM   1293  H03 PRO A  79     -39.445 -11.119 -42.421  1.00 31.39           H  
ATOM   1294  H04 PRO A  79     -40.044 -11.360 -40.810  1.00 31.39           H  
ATOM   1295  H05 PRO A  79     -37.804  -8.637 -42.589  1.00 30.23           H  
ATOM   1296  H06 PRO A  79     -37.847 -11.533 -39.839  1.00 29.23           H  
ATOM   1297  H07 PRO A  79     -37.602 -12.260 -41.386  1.00 29.23           H  
ATOM   1298  N   ARG A  80     -37.255  -6.647 -41.222  1.00 32.92           N  
ATOM   1299  CA  ARG A  80     -36.776  -5.480 -40.484  1.00 31.81           C  
ATOM   1300  C   ARG A  80     -37.777  -4.325 -40.523  1.00 34.96           C  
ATOM   1301  O   ARG A  80     -38.162  -3.857 -41.596  1.00 36.16           O  
ATOM   1302  CB  ARG A  80     -35.447  -4.984 -41.049  1.00 26.61           C  
ATOM   1303  CG  ARG A  80     -34.287  -5.835 -40.687  1.00 21.75           C  
ATOM   1304  CD  ARG A  80     -34.065  -6.890 -41.710  1.00 23.74           C  
ATOM   1305  NE  ARG A  80     -33.007  -6.525 -42.644  1.00 28.94           N  
ATOM   1306  CZ  ARG A  80     -32.513  -7.363 -43.547  1.00 32.71           C  
ATOM   1307  NH1 ARG A  80     -32.994  -8.593 -43.620  1.00 32.26           N1+
ATOM   1308  NH2 ARG A  80     -31.537  -6.983 -44.365  1.00 35.16           N  
ATOM   1309  H01 ARG A  80     -36.647  -5.803 -39.451  1.00 31.81           H  
ATOM   1310  H02 ARG A  80     -35.266  -4.000 -40.616  1.00 26.61           H  
ATOM   1311  H03 ARG A  80     -35.525  -4.953 -42.136  1.00 26.61           H  
ATOM   1312  H04 ARG A  80     -34.492  -6.315 -39.730  1.00 21.75           H  
ATOM   1313  H05 ARG A  80     -33.395  -5.213 -40.616  1.00 21.75           H  
ATOM   1314  H06 ARG A  80     -34.989  -7.012 -42.276  1.00 23.74           H  
ATOM   1315  H07 ARG A  80     -33.789  -7.817 -41.208  1.00 23.74           H  
ATOM   1316  H08 ARG A  80     -37.570  -6.526 -42.174  1.00 32.92           H  
ATOM   1317  H09 ARG A  80     -32.631  -5.588 -42.602  1.00 28.94           H  
ATOM   1318  H10 ARG A  80     -32.623  -9.241 -44.300  1.00 32.26           H  
ATOM   1319  H11 ARG A  80     -33.733  -8.884 -42.996  1.00 32.26           H  
ATOM   1320  H12 ARG A  80     -31.166  -6.045 -44.307  1.00 35.16           H  
ATOM   1321  H13 ARG A  80     -31.166  -7.632 -45.045  1.00 35.16           H  
ATOM   1322  N   ARG A  81     -38.177  -3.858 -39.346  1.00 36.07           N  
ATOM   1323  CA  ARG A  81     -39.125  -2.758 -39.233  1.00 37.62           C  
ATOM   1324  C   ARG A  81     -38.495  -1.603 -38.443  1.00 40.19           C  
ATOM   1325  O   ARG A  81     -37.505  -1.799 -37.741  1.00 44.55           O  
ATOM   1326  CB  ARG A  81     -40.380  -3.245 -38.524  1.00 36.66           C  
ATOM   1327  CG  ARG A  81     -41.575  -2.340 -38.704  1.00 40.47           C  
ATOM   1328  CD  ARG A  81     -42.723  -2.806 -37.841  1.00 39.06           C  
ATOM   1329  NE  ARG A  81     -43.864  -1.911 -37.942  1.00 37.06           N  
ATOM   1330  CZ  ARG A  81     -44.898  -1.949 -37.114  1.00 42.98           C  
ATOM   1331  NH1 ARG A  81     -44.920  -2.838 -36.128  1.00 40.51           N1+
ATOM   1332  NH2 ARG A  81     -45.908  -1.101 -37.272  1.00 45.99           N  
ATOM   1333  H01 ARG A  81     -39.386  -2.402 -40.230  1.00 37.62           H  
ATOM   1334  H02 ARG A  81     -40.154  -3.262 -37.458  1.00 36.66           H  
ATOM   1335  H03 ARG A  81     -40.634  -4.231 -38.913  1.00 36.66           H  
ATOM   1336  H04 ARG A  81     -41.885  -2.367 -39.749  1.00 40.47           H  
ATOM   1337  H05 ARG A  81     -41.302  -1.323 -38.422  1.00 40.47           H  
ATOM   1338  H06 ARG A  81     -42.388  -2.816 -36.804  1.00 39.06           H  
ATOM   1339  H07 ARG A  81     -43.025  -3.803 -38.161  1.00 39.06           H  
ATOM   1340  H08 ARG A  81     -43.869  -1.224 -38.682  1.00 37.06           H  
ATOM   1341  H09 ARG A  81     -45.706  -2.871 -35.495  1.00 40.51           H  
ATOM   1342  H10 ARG A  81     -44.150  -3.482 -36.011  1.00 40.51           H  
ATOM   1343  H11 ARG A  81     -45.888  -0.426 -38.023  1.00 45.99           H  
ATOM   1344  H12 ARG A  81     -46.696  -1.131 -36.641  1.00 45.99           H  
ATOM   1345  H14 ARG A  81     -37.813  -4.279 -38.503  1.00 36.07           H  
ATOM   1346  N   ALA A  82     -39.056  -0.402 -38.560  1.00 39.13           N  
ATOM   1347  CA  ALA A  82     -38.521   0.745 -37.840  1.00 37.26           C  
ATOM   1348  C   ALA A  82     -39.590   1.373 -36.956  1.00 40.22           C  
ATOM   1349  O   ALA A  82     -40.760   0.984 -37.009  1.00 39.69           O  
ATOM   1350  CB  ALA A  82     -37.985   1.767 -38.814  1.00 36.32           C  
ATOM   1351  H01 ALA A  82     -37.706   0.401 -37.203  1.00 37.26           H  
ATOM   1352  H02 ALA A  82     -36.977   1.485 -39.118  1.00 36.32           H  
ATOM   1353  H03 ALA A  82     -38.630   1.807 -39.691  1.00 36.32           H  
ATOM   1354  H04 ALA A  82     -37.959   2.746 -38.336  1.00 36.32           H  
ATOM   1355  H13 ALA A  82     -39.863  -0.285 -39.156  1.00 39.13           H  
ATOM   1356  N   GLY A  83     -39.181   2.342 -36.136  1.00 42.67           N  
ATOM   1357  CA  GLY A  83     -40.119   3.014 -35.243  1.00 42.55           C  
ATOM   1358  C   GLY A  83     -39.519   4.258 -34.612  1.00 42.83           C  
ATOM   1359  O   GLY A  83     -38.312   4.477 -34.704  1.00 42.64           O  
ATOM   1360  H01 GLY A  83     -40.372   2.321 -34.441  1.00 42.55           H  
ATOM   1361  H02 GLY A  83     -41.003   3.300 -35.812  1.00 42.55           H  
ATOM   1362  H05 GLY A  83     -38.208   2.614 -36.133  1.00 42.67           H  
ATOM   1363  N   TRP A  84     -40.351   5.069 -33.963  1.00 43.99           N  
ATOM   1364  CA  TRP A  84     -39.870   6.300 -33.335  1.00 44.96           C  
ATOM   1365  C   TRP A  84     -40.281   6.494 -31.873  1.00 45.08           C  
ATOM   1366  O   TRP A  84     -41.326   6.002 -31.424  1.00 43.29           O  
ATOM   1367  CB  TRP A  84     -40.351   7.522 -34.128  1.00 48.58           C  
ATOM   1368  CG  TRP A  84     -40.241   7.406 -35.633  1.00 49.85           C  
ATOM   1369  CD1 TRP A  84     -41.150   6.844 -36.476  1.00 48.02           C  
ATOM   1370  CD2 TRP A  84     -39.182   7.907 -36.461  1.00 49.64           C  
ATOM   1371  CE2 TRP A  84     -39.527   7.619 -37.799  1.00 48.41           C  
ATOM   1372  CE3 TRP A  84     -37.977   8.575 -36.202  1.00 50.92           C  
ATOM   1373  NE1 TRP A  84     -40.731   6.969 -37.777  1.00 48.04           N  
ATOM   1374  CZ2 TRP A  84     -38.712   7.976 -38.881  1.00 49.81           C  
ATOM   1375  CZ3 TRP A  84     -37.161   8.934 -37.283  1.00 53.47           C  
ATOM   1376  CH2 TRP A  84     -37.537   8.633 -38.604  1.00 50.93           C  
ATOM   1377  H01 TRP A  84     -38.784   6.202 -33.346  1.00 44.96           H  
ATOM   1378  H02 TRP A  84     -39.692   8.342 -33.842  1.00 48.58           H  
ATOM   1379  H03 TRP A  84     -41.331   4.831 -33.903  1.00 43.99           H  
ATOM   1380  H04 TRP A  84     -41.398   7.694 -33.879  1.00 48.58           H  
ATOM   1381  H05 TRP A  84     -42.077   6.364 -36.163  1.00 48.02           H  
ATOM   1382  H06 TRP A  84     -37.681   8.810 -35.180  1.00 50.92           H  
ATOM   1383  H07 TRP A  84     -41.231   6.635 -38.588  1.00 48.04           H  
ATOM   1384  H08 TRP A  84     -38.999   7.741 -39.906  1.00 49.81           H  
ATOM   1385  H09 TRP A  84     -36.221   9.454 -37.097  1.00 53.47           H  
ATOM   1386  H10 TRP A  84     -36.883   8.927 -39.425  1.00 50.93           H  
ATOM   1387  N   ASP A  85     -39.445   7.219 -31.132  1.00 43.53           N  
ATOM   1388  CA  ASP A  85     -39.735   7.515 -29.735  1.00 43.77           C  
ATOM   1389  C   ASP A  85     -40.350   8.920 -29.764  1.00 41.96           C  
ATOM   1390  O   ASP A  85     -39.645   9.923 -29.880  1.00 42.69           O  
ATOM   1391  CB  ASP A  85     -38.452   7.486 -28.912  1.00 44.86           C  
ATOM   1392  CG  ASP A  85     -38.653   6.847 -27.548  1.00 48.53           C  
ATOM   1393  OD1 ASP A  85     -39.800   6.890 -27.031  1.00 46.79           O  
ATOM   1394  OD2 ASP A  85     -37.664   6.318 -26.989  1.00 50.03           O1-
ATOM   1395  H01 ASP A  85     -40.405   6.788 -29.276  1.00 43.77           H  
ATOM   1396  H02 ASP A  85     -38.136   8.517 -28.752  1.00 44.86           H  
ATOM   1397  H03 ASP A  85     -37.698   6.918 -29.458  1.00 44.86           H  
ATOM   1398  H11 ASP A  85     -38.594   7.570 -31.546  1.00 43.53           H  
ATOM   1399  N   THR A  86     -41.670   8.986 -29.655  1.00 37.89           N  
ATOM   1400  CA  THR A  86     -42.374  10.253 -29.764  1.00 37.51           C  
ATOM   1401  C   THR A  86     -42.883  10.928 -28.489  1.00 37.56           C  
ATOM   1402  O   THR A  86     -43.389  12.051 -28.536  1.00 35.89           O  
ATOM   1403  CB  THR A  86     -43.566  10.079 -30.745  1.00 39.28           C  
ATOM   1404  CG2 THR A  86     -43.087   9.433 -32.039  1.00 35.41           C  
ATOM   1405  OG1 THR A  86     -44.566   9.225 -30.165  1.00 39.83           O  
ATOM   1406  H01 THR A  86     -41.599  10.936 -30.113  1.00 37.51           H  
ATOM   1407  H02 THR A  86     -43.986  11.064 -30.947  1.00 39.28           H  
ATOM   1408  H03 THR A  86     -42.066   9.074 -31.909  1.00 35.41           H  
ATOM   1409  H04 THR A  86     -42.196   8.139 -29.493  1.00 37.89           H  
ATOM   1410  H05 THR A  86     -43.737   8.595 -32.289  1.00 35.41           H  
ATOM   1411  H06 THR A  86     -43.114  10.167 -32.844  1.00 35.41           H  
ATOM   1412  H07 THR A  86     -44.755   9.515 -29.269  1.00 39.83           H  
ATOM   1413  N   HIS A  87     -42.740  10.261 -27.350  1.00 38.71           N  
ATOM   1414  CA  HIS A  87     -43.227  10.798 -26.079  1.00 35.92           C  
ATOM   1415  C   HIS A  87     -42.134  11.268 -25.111  1.00 33.57           C  
ATOM   1416  O   HIS A  87     -40.927  11.116 -25.370  1.00 27.30           O  
ATOM   1417  CB  HIS A  87     -44.056   9.726 -25.369  1.00 39.47           C  
ATOM   1418  CG  HIS A  87     -45.419   9.505 -25.946  1.00 42.51           C  
ATOM   1419  CD2 HIS A  87     -46.375  10.377 -26.345  1.00 45.74           C  
ATOM   1420  ND1 HIS A  87     -45.989   8.253 -26.032  1.00 42.79           N  
ATOM   1421  CE1 HIS A  87     -47.236   8.363 -26.451  1.00 42.56           C  
ATOM   1422  NE2 HIS A  87     -47.496   9.642 -26.648  1.00 43.49           N  
ATOM   1423  H01 HIS A  87     -43.811  11.680 -26.342  1.00 35.92           H  
ATOM   1424  H02 HIS A  87     -44.208  10.080 -24.349  1.00 39.47           H  
ATOM   1425  H03 HIS A  87     -43.509   8.785 -25.419  1.00 39.47           H  
ATOM   1426  H04 HIS A  87     -46.274  11.460 -26.413  1.00 45.74           H  
ATOM   1427  H05 HIS A  87     -47.932   7.539 -26.607  1.00 42.56           H  
ATOM   1428  H06 HIS A  87     -48.376  10.019 -26.969  1.00 43.49           H  
ATOM   1429  H08 HIS A  87     -42.284   9.360 -27.361  1.00 38.71           H  
ATOM   1430  N   GLY A  88     -42.586  11.863 -24.006  1.00 32.00           N  
ATOM   1431  CA  GLY A  88     -41.690  12.287 -22.940  1.00 35.32           C  
ATOM   1432  C   GLY A  88     -40.862  13.551 -22.872  1.00 35.52           C  
ATOM   1433  O   GLY A  88     -40.728  14.318 -23.822  1.00 36.86           O  
ATOM   1434  H01 GLY A  88     -40.885  11.570 -23.105  1.00 35.32           H  
ATOM   1435  H02 GLY A  88     -42.315  12.317 -22.048  1.00 35.32           H  
ATOM   1436  H07 GLY A  88     -43.578  12.024 -23.906  1.00 32.00           H  
ATOM   1437  N   LEU A  89     -40.279  13.737 -21.694  1.00 36.35           N  
ATOM   1438  CA  LEU A  89     -39.440  14.893 -21.396  1.00 36.18           C  
ATOM   1439  C   LEU A  89     -38.432  15.217 -22.487  1.00 33.15           C  
ATOM   1440  O   LEU A  89     -38.238  16.379 -22.821  1.00 36.76           O  
ATOM   1441  CB  LEU A  89     -38.658  14.698 -20.080  1.00 34.96           C  
ATOM   1442  CG  LEU A  89     -39.332  14.449 -18.721  1.00 31.85           C  
ATOM   1443  CD1 LEU A  89     -38.220  14.404 -17.679  1.00 27.20           C  
ATOM   1444  CD2 LEU A  89     -40.370  15.527 -18.375  1.00 26.80           C  
ATOM   1445  H01 LEU A  89     -40.141  15.724 -21.315  1.00 36.18           H  
ATOM   1446  H02 LEU A  89     -38.242  15.694 -19.931  1.00 34.96           H  
ATOM   1447  H03 LEU A  89     -40.423  13.047 -20.971  1.00 36.35           H  
ATOM   1448  H04 LEU A  89     -38.000  13.845 -20.247  1.00 34.96           H  
ATOM   1449  H05 LEU A  89     -39.886  13.510 -18.749  1.00 31.85           H  
ATOM   1450  H06 LEU A  89     -37.384  15.018 -18.014  1.00 27.20           H  
ATOM   1451  H07 LEU A  89     -38.595  14.788 -16.730  1.00 27.20           H  
ATOM   1452  H08 LEU A  89     -37.885  13.375 -17.549  1.00 27.20           H  
ATOM   1453  H09 LEU A  89     -41.284  15.050 -18.020  1.00 26.80           H  
ATOM   1454  H10 LEU A  89     -39.973  16.177 -17.595  1.00 26.80           H  
ATOM   1455  H11 LEU A  89     -40.591  16.118 -19.264  1.00 26.80           H  
ATOM   1456  N   PRO A  90     -37.771  14.201 -23.055  1.00 29.48           N  
ATOM   1457  CA  PRO A  90     -36.801  14.547 -24.095  1.00 29.88           C  
ATOM   1458  C   PRO A  90     -37.463  15.405 -25.163  1.00 33.34           C  
ATOM   1459  O   PRO A  90     -36.833  16.286 -25.749  1.00 35.45           O  
ATOM   1460  CB  PRO A  90     -36.351  13.189 -24.608  1.00 25.21           C  
ATOM   1461  CG  PRO A  90     -36.530  12.305 -23.426  1.00 26.32           C  
ATOM   1462  CD  PRO A  90     -37.856  12.746 -22.878  1.00 25.08           C  
ATOM   1463  H01 PRO A  90     -35.330  13.192 -24.989  1.00 25.21           H  
ATOM   1464  H02 PRO A  90     -36.972  12.860 -25.441  1.00 25.21           H  
ATOM   1465  H03 PRO A  90     -35.718  12.382 -22.703  1.00 26.32           H  
ATOM   1466  H04 PRO A  90     -36.555  11.256 -23.720  1.00 26.32           H  
ATOM   1467  H05 PRO A  90     -38.716  12.287 -23.366  1.00 25.08           H  
ATOM   1468  H06 PRO A  90     -37.964  12.477 -21.827  1.00 25.08           H  
ATOM   1469  H12 PRO A  90     -35.957  15.143 -23.749  1.00 29.88           H  
ATOM   1470  N   VAL A  91     -38.753  15.155 -25.375  1.00 35.82           N  
ATOM   1471  CA  VAL A  91     -39.550  15.878 -26.357  1.00 38.07           C  
ATOM   1472  C   VAL A  91     -40.070  17.167 -25.745  1.00 37.30           C  
ATOM   1473  O   VAL A  91     -39.849  18.252 -26.277  1.00 35.46           O  
ATOM   1474  CB  VAL A  91     -40.742  15.005 -26.838  1.00 40.13           C  
ATOM   1475  CG1 VAL A  91     -41.766  15.849 -27.594  1.00 42.80           C  
ATOM   1476  CG2 VAL A  91     -40.220  13.893 -27.733  1.00 40.98           C  
ATOM   1477  H01 VAL A  91     -38.921  16.112 -27.216  1.00 38.07           H  
ATOM   1478  H02 VAL A  91     -41.237  14.575 -25.967  1.00 40.13           H  
ATOM   1479  H03 VAL A  91     -42.641  16.007 -26.964  1.00 42.80           H  
ATOM   1480  H04 VAL A  91     -41.325  16.812 -27.851  1.00 42.80           H  
ATOM   1481  H05 VAL A  91     -42.064  15.330 -28.505  1.00 42.80           H  
ATOM   1482  H06 VAL A  91     -39.218  13.609 -27.412  1.00 40.98           H  
ATOM   1483  H07 VAL A  91     -39.200  14.431 -24.830  1.00 35.82           H  
ATOM   1484  H08 VAL A  91     -40.881  13.029 -27.664  1.00 40.98           H  
ATOM   1485  H09 VAL A  91     -40.185  14.243 -28.765  1.00 40.98           H  
ATOM   1486  N   GLU A  92     -40.751  17.028 -24.615  1.00 37.08           N  
ATOM   1487  CA  GLU A  92     -41.320  18.157 -23.892  1.00 36.93           C  
ATOM   1488  C   GLU A  92     -40.374  19.333 -23.699  1.00 36.87           C  
ATOM   1489  O   GLU A  92     -40.802  20.470 -23.800  1.00 38.20           O  
ATOM   1490  CB  GLU A  92     -41.832  17.689 -22.534  1.00 35.29           C  
ATOM   1491  CG  GLU A  92     -43.329  17.508 -22.475  1.00 36.66           C  
ATOM   1492  CD  GLU A  92     -43.760  16.641 -21.315  1.00 39.76           C  
ATOM   1493  OE1 GLU A  92     -44.888  16.827 -20.795  1.00 33.16           O  
ATOM   1494  OE2 GLU A  92     -42.961  15.759 -20.934  1.00 43.95           O1-
ATOM   1495  H01 GLU A  92     -42.132  18.528 -24.517  1.00 36.93           H  
ATOM   1496  H02 GLU A  92     -41.579  18.468 -21.815  1.00 35.29           H  
ATOM   1497  H03 GLU A  92     -41.361  16.735 -22.299  1.00 35.29           H  
ATOM   1498  H04 GLU A  92     -43.639  17.011 -23.394  1.00 36.66           H  
ATOM   1499  H05 GLU A  92     -43.797  18.487 -22.374  1.00 36.66           H  
ATOM   1500  H10 GLU A  92     -40.880  16.099 -24.240  1.00 37.08           H  
ATOM   1501  N   LEU A  93     -39.100  19.073 -23.425  1.00 37.73           N  
ATOM   1502  CA  LEU A  93     -38.152  20.161 -23.220  1.00 41.36           C  
ATOM   1503  C   LEU A  93     -37.745  20.892 -24.476  1.00 43.63           C  
ATOM   1504  O   LEU A  93     -37.303  22.034 -24.420  1.00 45.62           O  
ATOM   1505  CB  LEU A  93     -36.896  19.672 -22.519  1.00 42.33           C  
ATOM   1506  CG  LEU A  93     -36.942  19.964 -21.027  1.00 42.63           C  
ATOM   1507  CD1 LEU A  93     -37.951  19.034 -20.372  1.00 43.22           C  
ATOM   1508  CD2 LEU A  93     -35.564  19.784 -20.434  1.00 45.57           C  
ATOM   1509  H01 LEU A  93     -38.695  20.872 -22.597  1.00 41.36           H  
ATOM   1510  H02 LEU A  93     -36.041  20.197 -22.944  1.00 42.33           H  
ATOM   1511  H03 LEU A  93     -36.802  18.596 -22.668  1.00 42.33           H  
ATOM   1512  H04 LEU A  93     -37.253  20.994 -20.851  1.00 42.63           H  
ATOM   1513  H05 LEU A  93     -38.878  19.043 -20.945  1.00 43.22           H  
ATOM   1514  H06 LEU A  93     -38.787  18.115 -23.358  1.00 37.73           H  
ATOM   1515  H07 LEU A  93     -37.550  18.021 -20.347  1.00 43.22           H  
ATOM   1516  H08 LEU A  93     -38.150  19.372 -19.355  1.00 43.22           H  
ATOM   1517  H09 LEU A  93     -34.896  20.550 -20.828  1.00 45.57           H  
ATOM   1518  H10 LEU A  93     -35.620  19.875 -19.349  1.00 45.57           H  
ATOM   1519  H11 LEU A  93     -35.180  18.798 -20.697  1.00 45.57           H  
ATOM   1520  N   GLU A  94     -37.872  20.236 -25.615  1.00 46.06           N  
ATOM   1521  CA  GLU A  94     -37.522  20.882 -26.867  1.00 47.61           C  
ATOM   1522  C   GLU A  94     -38.634  21.842 -27.258  1.00 45.29           C  
ATOM   1523  O   GLU A  94     -38.381  22.967 -27.665  1.00 42.67           O  
ATOM   1524  CB  GLU A  94     -37.317  19.823 -27.932  1.00 52.70           C  
ATOM   1525  CG  GLU A  94     -36.147  18.964 -27.595  1.00 60.06           C  
ATOM   1526  CD  GLU A  94     -34.957  19.812 -27.238  1.00 64.40           C  
ATOM   1527  OE1 GLU A  94     -34.485  20.556 -28.120  1.00 67.80           O  
ATOM   1528  OE2 GLU A  94     -34.506  19.754 -26.076  1.00 68.99           O1-
ATOM   1529  H01 GLU A  94     -36.597  21.448 -26.759  1.00 47.61           H  
ATOM   1530  H02 GLU A  94     -37.130  20.315 -28.887  1.00 52.70           H  
ATOM   1531  H03 GLU A  94     -38.211  19.203 -27.999  1.00 52.70           H  
ATOM   1532  H04 GLU A  94     -35.897  18.353 -28.462  1.00 60.06           H  
ATOM   1533  H05 GLU A  94     -36.401  18.326 -26.748  1.00 60.06           H  
ATOM   1534  H12 GLU A  94     -38.213  19.285 -25.615  1.00 46.06           H  
ATOM   1535  N   VAL A  95     -39.869  21.375 -27.128  1.00 43.28           N  
ATOM   1536  CA  VAL A  95     -41.033  22.179 -27.426  1.00 45.44           C  
ATOM   1537  C   VAL A  95     -41.101  23.292 -26.386  1.00 50.39           C  
ATOM   1538  O   VAL A  95     -41.579  24.388 -26.666  1.00 54.57           O  
ATOM   1539  CB  VAL A  95     -42.318  21.326 -27.358  1.00 44.92           C  
ATOM   1540  CG1 VAL A  95     -43.550  22.213 -27.301  1.00 44.28           C  
ATOM   1541  CG2 VAL A  95     -42.391  20.423 -28.566  1.00 45.79           C  
ATOM   1542  H01 VAL A  95     -40.955  22.588 -28.433  1.00 45.44           H  
ATOM   1543  H02 VAL A  95     -42.288  20.721 -26.452  1.00 44.92           H  
ATOM   1544  H03 VAL A  95     -44.367  21.669 -26.828  1.00 44.28           H  
ATOM   1545  H04 VAL A  95     -43.327  23.108 -26.721  1.00 44.28           H  
ATOM   1546  H05 VAL A  95     -43.841  22.498 -28.312  1.00 44.28           H  
ATOM   1547  H06 VAL A  95     -40.000  20.425 -26.810  1.00 43.28           H  
ATOM   1548  H07 VAL A  95     -42.780  20.984 -29.416  1.00 45.79           H  
ATOM   1549  H08 VAL A  95     -41.394  20.051 -28.803  1.00 45.79           H  
ATOM   1550  H09 VAL A  95     -43.052  19.583 -28.353  1.00 45.79           H  
ATOM   1551  N   GLU A  96     -40.609  23.007 -25.183  1.00 54.29           N  
ATOM   1552  CA  GLU A  96     -40.606  23.983 -24.094  1.00 54.73           C  
ATOM   1553  C   GLU A  96     -39.702  25.165 -24.473  1.00 55.07           C  
ATOM   1554  O   GLU A  96     -40.071  26.316 -24.266  1.00 54.20           O  
ATOM   1555  CB  GLU A  96     -40.116  23.312 -22.796  1.00 54.04           C  
ATOM   1556  CG  GLU A  96     -40.848  23.738 -21.519  1.00 55.22           C  
ATOM   1557  CD  GLU A  96     -40.724  22.719 -20.384  1.00 56.06           C  
ATOM   1558  OE1 GLU A  96     -41.222  22.981 -19.269  1.00 57.35           O  
ATOM   1559  OE2 GLU A  96     -40.134  21.646 -20.603  1.00 57.29           O1-
ATOM   1560  H01 GLU A  96     -41.617  24.355 -23.927  1.00 54.73           H  
ATOM   1561  H02 GLU A  96     -39.081  23.627 -22.668  1.00 54.04           H  
ATOM   1562  H03 GLU A  96     -40.234  22.234 -22.908  1.00 54.04           H  
ATOM   1563  H04 GLU A  96     -41.907  23.821 -21.765  1.00 55.22           H  
ATOM   1564  H05 GLU A  96     -40.432  24.687 -21.181  1.00 55.22           H  
ATOM   1565  H10 GLU A  96     -40.226  22.088 -25.017  1.00 54.29           H  
ATOM   1566  N   LYS A  97     -38.533  24.875 -25.044  1.00 55.69           N  
ATOM   1567  CA  LYS A  97     -37.583  25.913 -25.449  1.00 58.92           C  
ATOM   1568  C   LYS A  97     -37.975  26.693 -26.709  1.00 62.39           C  
ATOM   1569  O   LYS A  97     -37.338  27.693 -27.047  1.00 64.37           O  
ATOM   1570  CB  LYS A  97     -36.187  25.314 -25.661  1.00 57.24           C  
ATOM   1571  CG  LYS A  97     -35.522  24.831 -24.393  1.00 60.66           C  
ATOM   1572  CD  LYS A  97     -34.004  24.986 -24.453  1.00 63.39           C  
ATOM   1573  CE  LYS A  97     -33.342  23.976 -25.374  1.00 66.62           C  
ATOM   1574  NZ  LYS A  97     -33.422  22.584 -24.834  1.00 67.92           N1+
ATOM   1575  H01 LYS A  97     -37.590  26.626 -24.624  1.00 58.92           H  
ATOM   1576  H02 LYS A  97     -35.561  26.112 -26.059  1.00 57.24           H  
ATOM   1577  H03 LYS A  97     -36.277  24.469 -26.344  1.00 57.24           H  
ATOM   1578  H04 LYS A  97     -35.749  23.772 -24.274  1.00 60.66           H  
ATOM   1579  H05 LYS A  97     -35.903  25.410 -23.552  1.00 60.66           H  
ATOM   1580  H06 LYS A  97     -38.294  23.906 -25.203  1.00 55.69           H  
ATOM   1581  H07 LYS A  97     -33.618  24.814 -23.448  1.00 63.39           H  
ATOM   1582  H08 LYS A  97     -33.770  25.989 -24.810  1.00 63.39           H  
ATOM   1583  H09 LYS A  97     -32.288  24.242 -25.461  1.00 66.62           H  
ATOM   1584  H10 LYS A  97     -33.838  24.006 -26.344  1.00 66.62           H  
ATOM   1585  H11 LYS A  97     -34.370  22.246 -24.916  1.00 67.92           H  
ATOM   1586  H12 LYS A  97     -32.804  21.982 -25.359  1.00 67.92           H  
ATOM   1587  H13 LYS A  97     -33.148  22.583 -23.862  1.00 67.92           H  
ATOM   1588  N   LYS A  98     -39.001  26.233 -27.416  1.00 63.18           N  
ATOM   1589  CA  LYS A  98     -39.449  26.918 -28.622  1.00 62.03           C  
ATOM   1590  C   LYS A  98     -40.475  27.956 -28.225  1.00 61.23           C  
ATOM   1591  O   LYS A  98     -40.327  29.135 -28.523  1.00 62.48           O  
ATOM   1592  CB  LYS A  98     -40.083  25.932 -29.602  1.00 64.43           C  
ATOM   1593  CG  LYS A  98     -39.095  25.025 -30.325  1.00 66.64           C  
ATOM   1594  CD  LYS A  98     -39.820  23.938 -31.132  1.00 68.44           C  
ATOM   1595  CE  LYS A  98     -40.848  24.523 -32.106  1.00 69.00           C  
ATOM   1596  NZ  LYS A  98     -41.488  23.479 -32.962  1.00 68.07           N1+
ATOM   1597  H01 LYS A  98     -38.594  27.385 -29.110  1.00 62.03           H  
ATOM   1598  H02 LYS A  98     -40.567  26.533 -30.372  1.00 64.43           H  
ATOM   1599  H03 LYS A  98     -40.779  25.303 -29.048  1.00 64.43           H  
ATOM   1600  H04 LYS A  98     -38.468  24.537 -29.579  1.00 66.64           H  
ATOM   1601  H05 LYS A  98     -38.490  25.627 -31.003  1.00 66.64           H  
ATOM   1602  H06 LYS A  98     -40.355  23.301 -30.427  1.00 68.44           H  
ATOM   1603  H07 LYS A  98     -39.082  23.371 -31.699  1.00 68.44           H  
ATOM   1604  H08 LYS A  98     -40.322  25.213 -32.766  1.00 69.00           H  
ATOM   1605  H09 LYS A  98     -41.624  25.029 -31.533  1.00 69.00           H  
ATOM   1606  H10 LYS A  98     -42.342  23.846 -33.358  1.00 68.07           H  
ATOM   1607  H11 LYS A  98     -40.857  23.220 -33.706  1.00 68.07           H  
ATOM   1608  H12 LYS A  98     -41.700  22.666 -32.401  1.00 68.07           H  
ATOM   1609  H14 LYS A  98     -39.478  25.396 -27.113  1.00 63.18           H  
ATOM   1610  N   LEU A  99     -41.518  27.509 -27.541  1.00 59.49           N  
ATOM   1611  CA  LEU A  99     -42.578  28.405 -27.105  1.00 59.92           C  
ATOM   1612  C   LEU A  99     -42.126  29.311 -25.968  1.00 60.39           C  
ATOM   1613  O   LEU A  99     -42.934  30.044 -25.402  1.00 61.00           O  
ATOM   1614  CB  LEU A  99     -43.792  27.594 -26.658  1.00 61.11           C  
ATOM   1615  CG  LEU A  99     -44.138  26.431 -27.587  1.00 62.38           C  
ATOM   1616  CD1 LEU A  99     -45.465  25.819 -27.171  1.00 63.36           C  
ATOM   1617  CD2 LEU A  99     -44.204  26.925 -29.016  1.00 63.59           C  
ATOM   1618  H01 LEU A  99     -42.842  29.037 -27.953  1.00 59.92           H  
ATOM   1619  H02 LEU A  99     -44.646  28.272 -26.670  1.00 61.11           H  
ATOM   1620  H03 LEU A  99     -43.590  27.192 -25.665  1.00 61.11           H  
ATOM   1621  H04 LEU A  99     -43.366  25.665 -27.517  1.00 62.38           H  
ATOM   1622  H05 LEU A  99     -46.230  26.080 -27.902  1.00 63.36           H  
ATOM   1623  H06 LEU A  99     -45.366  24.735 -27.121  1.00 63.36           H  
ATOM   1624  H07 LEU A  99     -45.752  26.204 -26.193  1.00 63.36           H  
ATOM   1625  H08 LEU A  99     -44.438  27.990 -29.021  1.00 63.59           H  
ATOM   1626  H09 LEU A  99     -43.242  26.762 -29.502  1.00 63.59           H  
ATOM   1627  H10 LEU A  99     -44.980  26.381 -29.554  1.00 63.59           H  
ATOM   1628  H13 LEU A  99     -41.578  26.526 -27.318  1.00 59.49           H  
ATOM   1629  N   GLY A 100     -40.838  29.252 -25.633  1.00 60.62           N  
ATOM   1630  CA  GLY A 100     -40.301  30.080 -24.563  1.00 59.76           C  
ATOM   1631  C   GLY A 100     -40.899  29.879 -23.177  1.00 60.48           C  
ATOM   1632  O   GLY A 100     -40.999  30.831 -22.402  1.00 61.83           O  
ATOM   1633  H01 GLY A 100     -40.555  31.104 -24.838  1.00 59.76           H  
ATOM   1634  H02 GLY A 100     -39.232  29.880 -24.494  1.00 59.76           H  
ATOM   1635  H11 GLY A 100     -40.224  28.622 -26.130  1.00 60.62           H  
ATOM   1636  N   LEU A 101     -41.303  28.653 -22.854  1.00 59.29           N  
ATOM   1637  CA  LEU A 101     -41.874  28.356 -21.544  1.00 57.94           C  
ATOM   1638  C   LEU A 101     -40.750  27.967 -20.580  1.00 56.16           C  
ATOM   1639  O   LEU A 101     -39.738  27.400 -20.993  1.00 54.10           O  
ATOM   1640  CB  LEU A 101     -42.914  27.239 -21.668  1.00 60.99           C  
ATOM   1641  CG  LEU A 101     -44.343  27.633 -22.086  1.00 61.85           C  
ATOM   1642  CD1 LEU A 101     -44.310  28.709 -23.145  1.00 62.65           C  
ATOM   1643  CD2 LEU A 101     -45.086  26.404 -22.599  1.00 63.16           C  
ATOM   1644  H01 LEU A 101     -42.378  29.238 -21.150  1.00 57.94           H  
ATOM   1645  H02 LEU A 101     -43.021  26.850 -20.655  1.00 60.99           H  
ATOM   1646  H03 LEU A 101     -41.212  27.910 -23.532  1.00 59.29           H  
ATOM   1647  H04 LEU A 101     -42.543  26.528 -22.406  1.00 60.99           H  
ATOM   1648  H05 LEU A 101     -44.868  28.029 -21.217  1.00 61.85           H  
ATOM   1649  H06 LEU A 101     -43.404  29.304 -23.030  1.00 62.65           H  
ATOM   1650  H07 LEU A 101     -44.318  28.248 -24.133  1.00 62.65           H  
ATOM   1651  H08 LEU A 101     -45.183  29.353 -23.037  1.00 62.65           H  
ATOM   1652  H09 LEU A 101     -46.020  26.714 -23.067  1.00 63.16           H  
ATOM   1653  H10 LEU A 101     -44.468  25.885 -23.332  1.00 63.16           H  
ATOM   1654  H11 LEU A 101     -45.302  25.735 -21.766  1.00 63.16           H  
ATOM   1655  N   LYS A 102     -40.920  28.276 -19.298  1.00 54.78           N  
ATOM   1656  CA  LYS A 102     -39.874  27.985 -18.318  1.00 52.89           C  
ATOM   1657  C   LYS A 102     -40.301  27.191 -17.085  1.00 49.95           C  
ATOM   1658  O   LYS A 102     -39.454  26.760 -16.305  1.00 46.54           O  
ATOM   1659  CB  LYS A 102     -39.227  29.297 -17.886  1.00 54.59           C  
ATOM   1660  CG  LYS A 102     -38.632  30.084 -19.043  1.00 60.73           C  
ATOM   1661  CD  LYS A 102     -38.899  31.581 -18.915  1.00 65.24           C  
ATOM   1662  CE  LYS A 102     -40.386  31.905 -19.076  1.00 66.61           C  
ATOM   1663  NZ  LYS A 102     -40.678  33.370 -18.963  1.00 69.41           N1+
ATOM   1664  H01 LYS A 102     -39.176  27.325 -18.833  1.00 52.89           H  
ATOM   1665  H02 LYS A 102     -38.408  29.046 -17.212  1.00 54.59           H  
ATOM   1666  H03 LYS A 102     -39.984  29.913 -17.400  1.00 54.59           H  
ATOM   1667  H04 LYS A 102     -39.102  29.736 -19.963  1.00 60.73           H  
ATOM   1668  H05 LYS A 102     -37.555  29.919 -19.065  1.00 60.73           H  
ATOM   1669  H06 LYS A 102     -38.352  32.093 -19.706  1.00 65.24           H  
ATOM   1670  H07 LYS A 102     -38.568  31.917 -17.933  1.00 65.24           H  
ATOM   1671  H08 LYS A 102     -40.920  31.402 -18.270  1.00 66.61           H  
ATOM   1672  H09 LYS A 102     -40.714  31.559 -20.056  1.00 66.61           H  
ATOM   1673  H10 LYS A 102     -41.563  33.501 -18.493  1.00 69.41           H  
ATOM   1674  H11 LYS A 102     -39.946  33.820 -18.432  1.00 69.41           H  
ATOM   1675  H12 LYS A 102     -41.779  28.715 -18.998  1.00 54.78           H  
ATOM   1676  H13 LYS A 102     -40.724  33.777 -19.886  1.00 69.41           H  
ATOM   1677  N   SER A 103     -41.605  26.994 -16.916  1.00 47.58           N  
ATOM   1678  CA  SER A 103     -42.110  26.255 -15.773  1.00 49.46           C  
ATOM   1679  C   SER A 103     -43.434  25.577 -16.079  1.00 49.85           C  
ATOM   1680  O   SER A 103     -44.179  26.019 -16.939  1.00 49.26           O  
ATOM   1681  CB  SER A 103     -42.306  27.191 -14.584  1.00 52.31           C  
ATOM   1682  OG  SER A 103     -43.425  28.032 -14.787  1.00 52.84           O  
ATOM   1683  H01 SER A 103     -41.371  25.490 -15.536  1.00 49.46           H  
ATOM   1684  H02 SER A 103     -41.417  27.812 -14.478  1.00 52.31           H  
ATOM   1685  H03 SER A 103     -42.462  26.598 -13.683  1.00 52.31           H  
ATOM   1686  H04 SER A 103     -43.693  27.992 -15.708  1.00 52.84           H  
ATOM   1687  H14 SER A 103     -42.255  27.365 -17.594  1.00 47.58           H  
ATOM   1688  N   LYS A 104     -43.728  24.508 -15.352  1.00 50.81           N  
ATOM   1689  CA  LYS A 104     -44.967  23.776 -15.549  1.00 51.05           C  
ATOM   1690  C   LYS A 104     -46.196  24.669 -15.493  1.00 52.19           C  
ATOM   1691  O   LYS A 104     -47.168  24.430 -16.196  1.00 51.89           O  
ATOM   1692  CB  LYS A 104     -45.109  22.672 -14.499  1.00 49.68           C  
ATOM   1693  CG  LYS A 104     -44.159  21.500 -14.669  1.00 47.11           C  
ATOM   1694  CD  LYS A 104     -44.371  20.470 -13.573  1.00 41.20           C  
ATOM   1695  CE  LYS A 104     -45.811  20.037 -13.501  1.00 40.93           C  
ATOM   1696  NZ  LYS A 104     -45.971  18.974 -12.480  1.00 47.77           N1+
ATOM   1697  H01 LYS A 104     -44.911  23.345 -16.549  1.00 51.05           H  
ATOM   1698  H02 LYS A 104     -46.115  22.268 -14.615  1.00 49.68           H  
ATOM   1699  H03 LYS A 104     -44.932  23.113 -13.518  1.00 49.68           H  
ATOM   1700  H04 LYS A 104     -43.135  21.869 -14.608  1.00 47.11           H  
ATOM   1701  H05 LYS A 104     -43.077  24.196 -14.646  1.00 50.81           H  
ATOM   1702  H06 LYS A 104     -44.336  21.033 -15.638  1.00 47.11           H  
ATOM   1703  H07 LYS A 104     -44.100  20.922 -12.619  1.00 41.20           H  
ATOM   1704  H08 LYS A 104     -43.747  19.600 -13.777  1.00 41.20           H  
ATOM   1705  H09 LYS A 104     -46.116  19.648 -14.472  1.00 40.93           H  
ATOM   1706  H10 LYS A 104     -46.433  20.892 -13.234  1.00 40.93           H  
ATOM   1707  H11 LYS A 104     -46.931  18.661 -12.469  1.00 47.77           H  
ATOM   1708  H12 LYS A 104     -45.367  18.197 -12.705  1.00 47.77           H  
ATOM   1709  H13 LYS A 104     -45.726  19.340 -11.571  1.00 47.77           H  
ATOM   1710  N   ARG A 105     -46.171  25.695 -14.654  1.00 56.72           N  
ATOM   1711  CA  ARG A 105     -47.336  26.568 -14.559  1.00 62.71           C  
ATOM   1712  C   ARG A 105     -47.542  27.372 -15.841  1.00 61.71           C  
ATOM   1713  O   ARG A 105     -48.672  27.727 -16.188  1.00 58.98           O  
ATOM   1714  CB  ARG A 105     -47.222  27.502 -13.350  1.00 68.64           C  
ATOM   1715  CG  ARG A 105     -45.835  28.049 -13.093  1.00 77.98           C  
ATOM   1716  CD  ARG A 105     -45.915  29.517 -12.703  1.00 85.32           C  
ATOM   1717  NE  ARG A 105     -45.019  29.857 -11.602  1.00 92.35           N  
ATOM   1718  CZ  ARG A 105     -45.199  29.464 -10.343  1.00 94.44           C  
ATOM   1719  NH1 ARG A 105     -46.247  28.712 -10.018  1.00 93.69           N1+
ATOM   1720  NH2 ARG A 105     -44.334  29.837  -9.406  1.00 95.96           N  
ATOM   1721  H01 ARG A 105     -48.210  25.931 -14.422  1.00 62.71           H  
ATOM   1722  H02 ARG A 105     -47.479  26.902 -12.477  1.00 68.64           H  
ATOM   1723  H03 ARG A 105     -47.895  28.345 -13.508  1.00 68.64           H  
ATOM   1724  H04 ARG A 105     -45.241  27.954 -14.002  1.00 77.98           H  
ATOM   1725  H05 ARG A 105     -45.369  27.486 -12.285  1.00 77.98           H  
ATOM   1726  H06 ARG A 105     -46.934  29.714 -12.371  1.00 85.32           H  
ATOM   1727  H07 ARG A 105     -45.650  30.124 -13.569  1.00 85.32           H  
ATOM   1728  H08 ARG A 105     -44.211  30.427 -11.809  1.00 92.35           H  
ATOM   1729  H09 ARG A 105     -46.382  28.421  -9.060  1.00 93.69           H  
ATOM   1730  H10 ARG A 105     -46.908  28.432 -10.729  1.00 93.69           H  
ATOM   1731  H11 ARG A 105     -43.541  30.412  -9.651  1.00 95.96           H  
ATOM   1732  H12 ARG A 105     -44.470  29.545  -8.449  1.00 95.96           H  
ATOM   1733  H14 ARG A 105     -45.354  25.870 -14.087  1.00 56.72           H  
ATOM   1734  N   GLU A 106     -46.445  27.659 -16.536  1.00 60.72           N  
ATOM   1735  CA  GLU A 106     -46.514  28.387 -17.791  1.00 60.44           C  
ATOM   1736  C   GLU A 106     -47.139  27.448 -18.820  1.00 60.35           C  
ATOM   1737  O   GLU A 106     -48.103  27.805 -19.495  1.00 61.75           O  
ATOM   1738  CB  GLU A 106     -45.119  28.797 -18.261  1.00 60.90           C  
ATOM   1739  CG  GLU A 106     -44.457  29.877 -17.441  1.00 63.84           C  
ATOM   1740  CD  GLU A 106     -43.100  30.262 -18.005  1.00 68.18           C  
ATOM   1741  OE1 GLU A 106     -43.046  30.715 -19.170  1.00 70.81           O  
ATOM   1742  OE2 GLU A 106     -42.086  30.109 -17.291  1.00 69.43           O1-
ATOM   1743  H01 GLU A 106     -47.104  29.295 -17.665  1.00 60.44           H  
ATOM   1744  H02 GLU A 106     -45.246  29.212 -19.261  1.00 60.90           H  
ATOM   1745  H03 GLU A 106     -44.481  27.914 -18.235  1.00 60.90           H  
ATOM   1746  H04 GLU A 106     -44.307  29.492 -16.432  1.00 63.84           H  
ATOM   1747  H05 GLU A 106     -45.099  30.758 -17.432  1.00 63.84           H  
ATOM   1748  H13 GLU A 106     -45.545  27.365 -16.184  1.00 60.72           H  
ATOM   1749  N   ILE A 107     -46.581  26.246 -18.942  1.00 57.90           N  
ATOM   1750  CA  ILE A 107     -47.115  25.273 -19.880  1.00 54.96           C  
ATOM   1751  C   ILE A 107     -48.620  25.219 -19.694  1.00 54.49           C  
ATOM   1752  O   ILE A 107     -49.376  25.294 -20.655  1.00 55.40           O  
ATOM   1753  CB  ILE A 107     -46.557  23.847 -19.645  1.00 53.87           C  
ATOM   1754  CG1 ILE A 107     -45.173  23.697 -20.272  1.00 51.21           C  
ATOM   1755  CG2 ILE A 107     -47.501  22.820 -20.248  1.00 54.58           C  
ATOM   1756  CD1 ILE A 107     -44.076  24.315 -19.470  1.00 53.65           C  
ATOM   1757  H01 ILE A 107     -46.827  25.586 -20.884  1.00 54.96           H  
ATOM   1758  H02 ILE A 107     -46.473  23.683 -18.571  1.00 53.87           H  
ATOM   1759  H03 ILE A 107     -45.200  24.221 -21.227  1.00 51.21           H  
ATOM   1760  H04 ILE A 107     -44.960  22.634 -20.385  1.00 51.21           H  
ATOM   1761  H05 ILE A 107     -48.404  23.320 -20.600  1.00 54.58           H  
ATOM   1762  H06 ILE A 107     -45.778  26.008 -18.377  1.00 57.90           H  
ATOM   1763  H07 ILE A 107     -47.011  22.323 -21.085  1.00 54.58           H  
ATOM   1764  H08 ILE A 107     -47.767  22.082 -19.492  1.00 54.58           H  
ATOM   1765  H09 ILE A 107     -43.236  24.550 -20.124  1.00 53.65           H  
ATOM   1766  H10 ILE A 107     -44.438  25.230 -19.002  1.00 53.65           H  
ATOM   1767  H11 ILE A 107     -43.751  23.616 -18.699  1.00 53.65           H  
ATOM   1768  N   GLU A 108     -49.056  25.097 -18.450  1.00 53.66           N  
ATOM   1769  CA  GLU A 108     -50.479  25.022 -18.175  1.00 56.74           C  
ATOM   1770  C   GLU A 108     -51.199  26.279 -18.654  1.00 56.62           C  
ATOM   1771  O   GLU A 108     -52.315  26.213 -19.176  1.00 54.16           O  
ATOM   1772  CB  GLU A 108     -50.698  24.781 -16.679  1.00 57.72           C  
ATOM   1773  CG  GLU A 108     -49.937  23.558 -16.195  1.00 62.36           C  
ATOM   1774  CD  GLU A 108     -50.699  22.735 -15.185  1.00 66.06           C  
ATOM   1775  OE1 GLU A 108     -51.906  22.494 -15.402  1.00 68.32           O  
ATOM   1776  OE2 GLU A 108     -50.084  22.319 -14.181  1.00 69.48           O1-
ATOM   1777  H01 GLU A 108     -50.905  24.185 -18.727  1.00 56.74           H  
ATOM   1778  H02 GLU A 108     -51.762  24.610 -16.512  1.00 57.72           H  
ATOM   1779  H03 GLU A 108     -50.355  25.655 -16.125  1.00 57.72           H  
ATOM   1780  H04 GLU A 108     -49.035  23.917 -15.700  1.00 62.36           H  
ATOM   1781  H05 GLU A 108     -49.712  22.928 -17.056  1.00 62.36           H  
ATOM   1782  H12 GLU A 108     -48.394  25.056 -17.688  1.00 53.66           H  
ATOM   1783  N   ALA A 109     -50.540  27.421 -18.488  1.00 59.07           N  
ATOM   1784  CA  ALA A 109     -51.088  28.708 -18.912  1.00 59.00           C  
ATOM   1785  C   ALA A 109     -51.309  28.644 -20.410  1.00 58.56           C  
ATOM   1786  O   ALA A 109     -52.416  28.860 -20.896  1.00 59.30           O  
ATOM   1787  CB  ALA A 109     -50.112  29.829 -18.578  1.00 58.77           C  
ATOM   1788  H01 ALA A 109     -52.026  28.910 -18.395  1.00 59.00           H  
ATOM   1789  H02 ALA A 109     -49.208  29.714 -19.177  1.00 58.77           H  
ATOM   1790  H03 ALA A 109     -50.573  30.791 -18.800  1.00 58.77           H  
ATOM   1791  H04 ALA A 109     -49.854  29.784 -17.520  1.00 58.77           H  
ATOM   1792  H06 ALA A 109     -49.628  27.399 -18.054  1.00 59.07           H  
ATOM   1793  N   TYR A 110     -50.233  28.340 -21.130  1.00 57.48           N  
ATOM   1794  CA  TYR A 110     -50.255  28.218 -22.584  1.00 55.71           C  
ATOM   1795  C   TYR A 110     -51.341  27.232 -23.023  1.00 55.61           C  
ATOM   1796  O   TYR A 110     -51.809  27.288 -24.160  1.00 54.32           O  
ATOM   1797  CB  TYR A 110     -48.890  27.731 -23.067  1.00 53.67           C  
ATOM   1798  CG  TYR A 110     -48.700  27.715 -24.562  1.00 54.98           C  
ATOM   1799  CD1 TYR A 110     -48.199  28.830 -25.233  1.00 57.30           C  
ATOM   1800  CD2 TYR A 110     -48.964  26.563 -25.304  1.00 55.36           C  
ATOM   1801  CE1 TYR A 110     -47.953  28.790 -26.611  1.00 58.66           C  
ATOM   1802  CE2 TYR A 110     -48.725  26.513 -26.678  1.00 55.08           C  
ATOM   1803  CZ  TYR A 110     -48.215  27.626 -27.322  1.00 56.27           C  
ATOM   1804  OH  TYR A 110     -47.922  27.565 -28.660  1.00 54.98           O  
ATOM   1805  H01 TYR A 110     -50.476  29.192 -23.020  1.00 55.71           H  
ATOM   1806  H02 TYR A 110     -48.811  26.693 -22.744  1.00 53.67           H  
ATOM   1807  H03 TYR A 110     -48.129  28.383 -22.638  1.00 53.67           H  
ATOM   1808  H04 TYR A 110     -47.996  29.745 -24.677  1.00 57.30           H  
ATOM   1809  H05 TYR A 110     -49.359  28.186 -20.648  1.00 57.48           H  
ATOM   1810  H06 TYR A 110     -49.365  25.684 -24.800  1.00 55.36           H  
ATOM   1811  H07 TYR A 110     -47.558  29.668 -27.123  1.00 58.66           H  
ATOM   1812  H08 TYR A 110     -48.939  25.604 -27.240  1.00 55.08           H  
ATOM   1813  H09 TYR A 110     -48.059  28.428 -29.058  1.00 54.98           H  
ATOM   1814  N   GLY A 111     -51.731  26.335 -22.112  1.00 55.84           N  
ATOM   1815  CA  GLY A 111     -52.752  25.338 -22.403  1.00 56.41           C  
ATOM   1816  C   GLY A 111     -52.151  23.968 -22.677  1.00 57.30           C  
ATOM   1817  O   GLY A 111     -51.147  23.873 -23.382  1.00 58.34           O  
ATOM   1818  H01 GLY A 111     -53.286  25.656 -23.299  1.00 56.41           H  
ATOM   1819  H02 GLY A 111     -53.425  25.263 -21.549  1.00 56.41           H  
ATOM   1820  H10 GLY A 111     -51.306  26.349 -21.196  1.00 55.84           H  
ATOM   1821  N   ILE A 112     -52.747  22.901 -22.145  1.00 56.30           N  
ATOM   1822  CA  ILE A 112     -52.191  21.565 -22.369  1.00 56.27           C  
ATOM   1823  C   ILE A 112     -52.350  21.091 -23.812  1.00 56.79           C  
ATOM   1824  O   ILE A 112     -51.353  20.879 -24.510  1.00 54.45           O  
ATOM   1825  CB  ILE A 112     -52.819  20.512 -21.421  1.00 56.38           C  
ATOM   1826  CG1 ILE A 112     -52.483  20.852 -19.967  1.00 53.56           C  
ATOM   1827  CG2 ILE A 112     -52.274  19.117 -21.748  1.00 55.67           C  
ATOM   1828  CD1 ILE A 112     -53.062  19.875 -18.970  1.00 47.85           C  
ATOM   1829  H01 ILE A 112     -51.127  21.658 -22.153  1.00 56.27           H  
ATOM   1830  H02 ILE A 112     -53.900  20.521 -21.559  1.00 56.38           H  
ATOM   1831  H03 ILE A 112     -53.582  23.014 -21.588  1.00 56.30           H  
ATOM   1832  H04 ILE A 112     -52.925  21.825 -19.755  1.00 53.56           H  
ATOM   1833  H05 ILE A 112     -51.399  20.858 -19.855  1.00 53.56           H  
ATOM   1834  H06 ILE A 112     -51.297  18.990 -21.281  1.00 55.67           H  
ATOM   1835  H07 ILE A 112     -52.959  18.360 -21.367  1.00 55.67           H  
ATOM   1836  H08 ILE A 112     -52.176  19.009 -22.828  1.00 55.67           H  
ATOM   1837  H09 ILE A 112     -54.066  19.588 -19.284  1.00 47.85           H  
ATOM   1838  H10 ILE A 112     -52.430  18.988 -18.920  1.00 47.85           H  
ATOM   1839  H11 ILE A 112     -53.110  20.343 -17.987  1.00 47.85           H  
ATOM   1840  N   GLU A 113     -53.600  20.927 -24.250  1.00 57.19           N  
ATOM   1841  CA  GLU A 113     -53.903  20.486 -25.612  1.00 58.26           C  
ATOM   1842  C   GLU A 113     -52.954  21.152 -26.602  1.00 58.64           C  
ATOM   1843  O   GLU A 113     -52.365  20.495 -27.459  1.00 59.82           O  
ATOM   1844  CB  GLU A 113     -55.348  20.834 -25.969  1.00 59.62           C  
ATOM   1845  CG  GLU A 113     -55.867  20.143 -27.216  1.00 64.87           C  
ATOM   1846  CD  GLU A 113     -57.346  20.422 -27.473  1.00 70.50           C  
ATOM   1847  OE1 GLU A 113     -58.178  20.182 -26.565  1.00 71.33           O  
ATOM   1848  OE2 GLU A 113     -57.683  20.876 -28.589  1.00 73.82           O1-
ATOM   1849  H01 GLU A 113     -53.773  19.405 -25.666  1.00 58.26           H  
ATOM   1850  H02 GLU A 113     -55.369  21.904 -26.174  1.00 59.62           H  
ATOM   1851  H03 GLU A 113     -55.985  20.551 -25.131  1.00 59.62           H  
ATOM   1852  H04 GLU A 113     -55.756  19.069 -27.067  1.00 64.87           H  
ATOM   1853  H05 GLU A 113     -55.292  20.492 -28.074  1.00 64.87           H  
ATOM   1854  H12 GLU A 113     -54.365  21.114 -23.618  1.00 57.19           H  
ATOM   1855  N   ARG A 114     -52.805  22.463 -26.475  1.00 57.30           N  
ATOM   1856  CA  ARG A 114     -51.912  23.206 -27.343  1.00 57.27           C  
ATOM   1857  C   ARG A 114     -50.475  22.712 -27.216  1.00 55.50           C  
ATOM   1858  O   ARG A 114     -49.847  22.372 -28.214  1.00 55.42           O  
ATOM   1859  CB  ARG A 114     -51.976  24.695 -27.006  1.00 62.78           C  
ATOM   1860  CG  ARG A 114     -53.147  25.423 -27.639  1.00 69.92           C  
ATOM   1861  CD  ARG A 114     -52.665  26.332 -28.754  1.00 75.07           C  
ATOM   1862  NE  ARG A 114     -51.839  27.417 -28.230  1.00 80.95           N  
ATOM   1863  CZ  ARG A 114     -52.292  28.379 -27.431  1.00 84.00           C  
ATOM   1864  NH1 ARG A 114     -53.571  28.391 -27.067  1.00 84.77           N1+
ATOM   1865  NH2 ARG A 114     -51.467  29.323 -26.990  1.00 83.84           N  
ATOM   1866  H01 ARG A 114     -52.237  23.049 -28.372  1.00 57.27           H  
ATOM   1867  H02 ARG A 114     -51.070  25.148 -27.409  1.00 62.78           H  
ATOM   1868  H03 ARG A 114     -52.052  24.799 -25.924  1.00 62.78           H  
ATOM   1869  H04 ARG A 114     -53.640  26.028 -26.878  1.00 69.92           H  
ATOM   1870  H05 ARG A 114     -53.846  24.693 -28.047  1.00 69.92           H  
ATOM   1871  H06 ARG A 114     -53.323  22.954 -25.760  1.00 57.30           H  
ATOM   1872  H07 ARG A 114     -53.535  26.767 -29.245  1.00 75.07           H  
ATOM   1873  H08 ARG A 114     -52.078  25.747 -29.462  1.00 75.07           H  
ATOM   1874  H09 ARG A 114     -50.863  27.438 -28.491  1.00 80.95           H  
ATOM   1875  H10 ARG A 114     -53.916  29.119 -26.458  1.00 84.77           H  
ATOM   1876  H11 ARG A 114     -54.197  27.672 -27.400  1.00 84.77           H  
ATOM   1877  H12 ARG A 114     -50.495  29.312 -27.264  1.00 83.84           H  
ATOM   1878  H13 ARG A 114     -51.812  30.051 -26.381  1.00 83.84           H  
ATOM   1879  N   PHE A 115     -49.957  22.671 -25.989  1.00 53.70           N  
ATOM   1880  CA  PHE A 115     -48.581  22.227 -25.745  1.00 50.44           C  
ATOM   1881  C   PHE A 115     -48.298  20.868 -26.397  1.00 51.08           C  
ATOM   1882  O   PHE A 115     -47.287  20.701 -27.090  1.00 50.55           O  
ATOM   1883  CB  PHE A 115     -48.293  22.154 -24.232  1.00 45.29           C  
ATOM   1884  CG  PHE A 115     -46.890  21.693 -23.896  1.00 40.98           C  
ATOM   1885  CD1 PHE A 115     -45.788  22.493 -24.186  1.00 38.98           C  
ATOM   1886  CD2 PHE A 115     -46.669  20.433 -23.332  1.00 37.88           C  
ATOM   1887  CE1 PHE A 115     -44.481  22.043 -23.922  1.00 38.57           C  
ATOM   1888  CE2 PHE A 115     -45.376  19.980 -23.067  1.00 33.88           C  
ATOM   1889  CZ  PHE A 115     -44.278  20.782 -23.362  1.00 32.46           C  
ATOM   1890  H01 PHE A 115     -47.919  22.963 -26.200  1.00 50.44           H  
ATOM   1891  H02 PHE A 115     -48.977  21.415 -23.815  1.00 45.29           H  
ATOM   1892  H03 PHE A 115     -48.440  23.146 -23.806  1.00 45.29           H  
ATOM   1893  H04 PHE A 115     -45.939  23.480 -24.623  1.00 38.98           H  
ATOM   1894  H05 PHE A 115     -47.520  19.794 -23.096  1.00 37.88           H  
ATOM   1895  H06 PHE A 115     -43.628  22.680 -24.155  1.00 38.57           H  
ATOM   1896  H07 PHE A 115     -45.226  18.994 -22.627  1.00 33.88           H  
ATOM   1897  H08 PHE A 115     -43.268  20.428 -23.157  1.00 32.46           H  
ATOM   1898  H14 PHE A 115     -50.528  22.954 -25.205  1.00 53.70           H  
ATOM   1899  N   ASN A 116     -49.193  19.905 -26.181  1.00 48.64           N  
ATOM   1900  CA  ASN A 116     -49.020  18.578 -26.751  1.00 47.23           C  
ATOM   1901  C   ASN A 116     -48.962  18.601 -28.277  1.00 47.15           C  
ATOM   1902  O   ASN A 116     -48.127  17.920 -28.876  1.00 43.12           O  
ATOM   1903  CB  ASN A 116     -50.133  17.646 -26.263  1.00 47.42           C  
ATOM   1904  CG  ASN A 116     -49.945  17.227 -24.806  1.00 47.17           C  
ATOM   1905  ND2 ASN A 116     -51.030  16.814 -24.149  1.00 39.54           N  
ATOM   1906  OD1 ASN A 116     -48.826  17.260 -24.289  1.00 48.10           O  
ATOM   1907  H01 ASN A 116     -48.058  18.198 -26.407  1.00 47.23           H  
ATOM   1908  H02 ASN A 116     -50.103  16.744 -26.874  1.00 47.42           H  
ATOM   1909  H03 ASN A 116     -51.089  18.161 -26.359  1.00 47.42           H  
ATOM   1910  H04 ASN A 116     -50.956  16.520 -23.186  1.00 39.54           H  
ATOM   1911  H05 ASN A 116     -51.926  16.796 -24.615  1.00 39.54           H  
ATOM   1912  H09 ASN A 116     -50.005  20.100 -25.612  1.00 48.64           H  
ATOM   1913  N   GLN A 117     -49.841  19.392 -28.899  1.00 48.68           N  
ATOM   1914  CA  GLN A 117     -49.882  19.528 -30.363  1.00 47.01           C  
ATOM   1915  C   GLN A 117     -48.527  19.958 -30.903  1.00 43.37           C  
ATOM   1916  O   GLN A 117     -48.098  19.511 -31.967  1.00 42.43           O  
ATOM   1917  CB  GLN A 117     -50.915  20.566 -30.793  1.00 48.93           C  
ATOM   1918  CG  GLN A 117     -52.355  20.159 -30.594  1.00 61.46           C  
ATOM   1919  CD  GLN A 117     -53.327  21.262 -30.989  1.00 67.90           C  
ATOM   1920  NE2 GLN A 117     -54.167  21.684 -30.044  1.00 71.11           N  
ATOM   1921  OE1 GLN A 117     -53.319  21.732 -32.128  1.00 71.43           O  
ATOM   1922  H01 GLN A 117     -50.153  18.552 -30.765  1.00 47.01           H  
ATOM   1923  H02 GLN A 117     -50.783  20.697 -31.867  1.00 48.93           H  
ATOM   1924  H03 GLN A 117     -50.739  21.476 -30.220  1.00 48.93           H  
ATOM   1925  H04 GLN A 117     -52.499  19.952 -29.534  1.00 61.46           H  
ATOM   1926  H05 GLN A 117     -52.558  19.278 -31.202  1.00 61.46           H  
ATOM   1927  H06 GLN A 117     -50.502  19.916 -28.343  1.00 48.68           H  
ATOM   1928  H07 GLN A 117     -54.832  22.415 -30.250  1.00 71.11           H  
ATOM   1929  H08 GLN A 117     -54.138  21.272 -29.122  1.00 71.11           H  
ATOM   1930  N   ALA A 118     -47.860  20.836 -30.170  1.00 39.09           N  
ATOM   1931  CA  ALA A 118     -46.562  21.314 -30.590  1.00 39.68           C  
ATOM   1932  C   ALA A 118     -45.574  20.177 -30.457  1.00 40.98           C  
ATOM   1933  O   ALA A 118     -44.613  20.086 -31.220  1.00 39.44           O  
ATOM   1934  CB  ALA A 118     -46.134  22.491 -29.728  1.00 41.49           C  
ATOM   1935  H01 ALA A 118     -46.602  21.652 -31.626  1.00 39.68           H  
ATOM   1936  H02 ALA A 118     -45.239  22.945 -30.153  1.00 41.49           H  
ATOM   1937  H03 ALA A 118     -46.935  23.229 -29.696  1.00 41.49           H  
ATOM   1938  H04 ALA A 118     -45.920  22.143 -28.717  1.00 41.49           H  
ATOM   1939  H09 ALA A 118     -48.262  21.175 -29.308  1.00 39.09           H  
ATOM   1940  N   CYS A 119     -45.817  19.315 -29.470  1.00 43.03           N  
ATOM   1941  CA  CYS A 119     -44.954  18.168 -29.218  1.00 44.49           C  
ATOM   1942  C   CYS A 119     -45.176  17.190 -30.343  1.00 44.68           C  
ATOM   1943  O   CYS A 119     -44.228  16.714 -30.959  1.00 45.23           O  
ATOM   1944  CB  CYS A 119     -45.313  17.486 -27.897  1.00 47.54           C  
ATOM   1945  SG  CYS A 119     -45.139  18.485 -26.418  1.00 46.99           S  
ATOM   1946  H01 CYS A 119     -43.916  18.496 -29.159  1.00 44.49           H  
ATOM   1947  H02 CYS A 119     -44.597  16.672 -27.785  1.00 47.54           H  
ATOM   1948  H03 CYS A 119     -46.352  17.163 -27.960  1.00 47.54           H  
ATOM   1949  H04 CYS A 119     -44.588  17.749 -25.443  1.00 46.99           H  
ATOM   1950  H05 CYS A 119     -46.623  19.461 -28.879  1.00 43.03           H  
ATOM   1951  N   ARG A 120     -46.446  16.899 -30.602  1.00 45.12           N  
ATOM   1952  CA  ARG A 120     -46.836  15.974 -31.657  1.00 47.46           C  
ATOM   1953  C   ARG A 120     -46.194  16.405 -32.970  1.00 48.42           C  
ATOM   1954  O   ARG A 120     -45.718  15.579 -33.735  1.00 50.87           O  
ATOM   1955  CB  ARG A 120     -48.357  15.962 -31.779  1.00 48.32           C  
ATOM   1956  CG  ARG A 120     -48.947  14.776 -32.506  1.00 51.42           C  
ATOM   1957  CD  ARG A 120     -50.437  14.697 -32.213  1.00 56.82           C  
ATOM   1958  NE  ARG A 120     -50.833  13.374 -31.734  1.00 64.60           N  
ATOM   1959  CZ  ARG A 120     -51.629  13.158 -30.685  1.00 66.85           C  
ATOM   1960  NH1 ARG A 120     -52.125  14.176 -29.990  1.00 64.63           N1+
ATOM   1961  NH2 ARG A 120     -51.929  11.915 -30.325  1.00 68.05           N  
ATOM   1962  H01 ARG A 120     -46.496  14.967 -31.417  1.00 47.46           H  
ATOM   1963  H02 ARG A 120     -48.613  16.835 -32.379  1.00 48.32           H  
ATOM   1964  H03 ARG A 120     -48.774  15.980 -30.772  1.00 48.32           H  
ATOM   1965  H04 ARG A 120     -48.460  13.862 -32.168  1.00 51.42           H  
ATOM   1966  H05 ARG A 120     -47.168  17.335 -30.047  1.00 45.12           H  
ATOM   1967  H06 ARG A 120     -48.792  14.892 -33.579  1.00 51.42           H  
ATOM   1968  H07 ARG A 120     -50.973  14.892 -33.142  1.00 56.82           H  
ATOM   1969  H08 ARG A 120     -50.686  15.436 -31.452  1.00 56.82           H  
ATOM   1970  H09 ARG A 120     -50.480  12.569 -32.231  1.00 64.60           H  
ATOM   1971  H10 ARG A 120     -52.725  14.001 -29.197  1.00 64.63           H  
ATOM   1972  H11 ARG A 120     -51.902  15.125 -30.255  1.00 64.63           H  
ATOM   1973  H12 ARG A 120     -51.556  11.134 -30.846  1.00 68.05           H  
ATOM   1974  H13 ARG A 120     -52.530  11.751 -29.530  1.00 68.05           H  
ATOM   1975  N   GLU A 121     -46.166  17.706 -33.221  1.00 48.96           N  
ATOM   1976  CA  GLU A 121     -45.565  18.225 -34.439  1.00 50.09           C  
ATOM   1977  C   GLU A 121     -44.039  18.104 -34.467  1.00 50.34           C  
ATOM   1978  O   GLU A 121     -43.471  17.608 -35.433  1.00 52.33           O  
ATOM   1979  CB  GLU A 121     -45.929  19.696 -34.620  1.00 53.46           C  
ATOM   1980  CG  GLU A 121     -47.358  19.991 -35.051  1.00 56.40           C  
ATOM   1981  CD  GLU A 121     -47.608  21.493 -35.158  1.00 57.49           C  
ATOM   1982  OE1 GLU A 121     -46.752  22.188 -35.759  1.00 58.02           O  
ATOM   1983  OE2 GLU A 121     -48.648  21.976 -34.646  1.00 53.19           O1-
ATOM   1984  H01 GLU A 121     -45.964  17.615 -35.249  1.00 50.09           H  
ATOM   1985  H02 GLU A 121     -45.301  20.051 -35.437  1.00 53.46           H  
ATOM   1986  H03 GLU A 121     -45.758  20.200 -33.669  1.00 53.46           H  
ATOM   1987  H04 GLU A 121     -48.034  19.583 -34.299  1.00 56.40           H  
ATOM   1988  H05 GLU A 121     -47.539  19.531 -36.022  1.00 56.40           H  
ATOM   1989  H14 GLU A 121     -46.569  18.349 -32.554  1.00 48.96           H  
ATOM   1990  N   SER A 122     -43.386  18.567 -33.409  1.00 50.25           N  
ATOM   1991  CA  SER A 122     -41.925  18.561 -33.308  1.00 51.24           C  
ATOM   1992  C   SER A 122     -41.202  17.245 -33.580  1.00 51.89           C  
ATOM   1993  O   SER A 122     -40.013  17.246 -33.898  1.00 48.99           O  
ATOM   1994  CB  SER A 122     -41.512  19.066 -31.926  1.00 53.15           C  
ATOM   1995  OG  SER A 122     -42.019  18.213 -30.914  1.00 55.96           O  
ATOM   1996  H01 SER A 122     -41.611  19.215 -34.122  1.00 51.24           H  
ATOM   1997  H02 SER A 122     -41.919  20.066 -31.780  1.00 53.15           H  
ATOM   1998  H03 SER A 122     -40.424  19.091 -31.863  1.00 53.15           H  
ATOM   1999  H04 SER A 122     -42.041  18.685 -30.078  1.00 55.96           H  
ATOM   2000  H06 SER A 122     -43.921  18.941 -32.638  1.00 50.25           H  
ATOM   2001  N   VAL A 123     -41.916  16.129 -33.453  1.00 53.05           N  
ATOM   2002  CA  VAL A 123     -41.332  14.805 -33.660  1.00 51.63           C  
ATOM   2003  C   VAL A 123     -41.124  14.407 -35.125  1.00 51.91           C  
ATOM   2004  O   VAL A 123     -40.140  13.739 -35.469  1.00 52.16           O  
ATOM   2005  CB  VAL A 123     -42.197  13.720 -32.996  1.00 48.61           C  
ATOM   2006  CG1 VAL A 123     -42.324  14.001 -31.521  1.00 47.99           C  
ATOM   2007  CG2 VAL A 123     -43.557  13.677 -33.649  1.00 47.16           C  
ATOM   2008  H01 VAL A 123     -40.345  14.876 -33.203  1.00 51.63           H  
ATOM   2009  H02 VAL A 123     -41.721  12.748 -33.125  1.00 48.61           H  
ATOM   2010  H03 VAL A 123     -43.379  14.063 -31.253  1.00 47.99           H  
ATOM   2011  H04 VAL A 123     -41.853  13.197 -30.955  1.00 47.99           H  
ATOM   2012  H05 VAL A 123     -42.893  16.199 -33.206  1.00 53.05           H  
ATOM   2013  H06 VAL A 123     -41.834  14.946 -31.287  1.00 47.99           H  
ATOM   2014  H07 VAL A 123     -44.239  14.335 -33.110  1.00 47.16           H  
ATOM   2015  H08 VAL A 123     -43.474  14.009 -34.684  1.00 47.16           H  
ATOM   2016  H09 VAL A 123     -43.941  12.657 -33.623  1.00 47.16           H  
ATOM   2017  N   PHE A 124     -42.047  14.812 -35.987  1.00 49.92           N  
ATOM   2018  CA  PHE A 124     -41.953  14.466 -37.397  1.00 49.08           C  
ATOM   2019  C   PHE A 124     -41.284  15.515 -38.286  1.00 47.41           C  
ATOM   2020  O   PHE A 124     -40.981  15.254 -39.444  1.00 46.59           O  
ATOM   2021  CB  PHE A 124     -43.355  14.139 -37.905  1.00 50.08           C  
ATOM   2022  CG  PHE A 124     -43.918  12.866 -37.329  1.00 51.68           C  
ATOM   2023  CD1 PHE A 124     -45.255  12.790 -36.940  1.00 50.52           C  
ATOM   2024  CD2 PHE A 124     -43.104  11.735 -37.176  1.00 50.07           C  
ATOM   2025  CE1 PHE A 124     -45.774  11.608 -36.404  1.00 50.89           C  
ATOM   2026  CE2 PHE A 124     -43.613  10.549 -36.644  1.00 48.16           C  
ATOM   2027  CZ  PHE A 124     -44.950  10.486 -36.257  1.00 51.01           C  
ATOM   2028  H01 PHE A 124     -41.290  13.603 -37.464  1.00 49.08           H  
ATOM   2029  H02 PHE A 124     -43.282  13.999 -38.984  1.00 50.08           H  
ATOM   2030  H03 PHE A 124     -44.019  14.962 -37.641  1.00 50.08           H  
ATOM   2031  H04 PHE A 124     -45.901  13.660 -37.055  1.00 50.52           H  
ATOM   2032  H05 PHE A 124     -42.057  11.782 -37.477  1.00 50.07           H  
ATOM   2033  H06 PHE A 124     -46.820  11.560 -36.101  1.00 50.89           H  
ATOM   2034  H07 PHE A 124     -42.968   9.677 -36.532  1.00 48.16           H  
ATOM   2035  H08 PHE A 124     -45.354   9.564 -35.840  1.00 51.01           H  
ATOM   2036  H10 PHE A 124     -42.825  15.368 -35.661  1.00 49.92           H  
ATOM   2037  N   THR A 125     -41.024  16.690 -37.730  1.00 47.36           N  
ATOM   2038  CA  THR A 125     -40.410  17.771 -38.485  1.00 45.74           C  
ATOM   2039  C   THR A 125     -39.082  17.406 -39.144  1.00 45.98           C  
ATOM   2040  O   THR A 125     -38.425  18.268 -39.715  1.00 48.75           O  
ATOM   2041  CB  THR A 125     -40.204  19.051 -37.605  1.00 45.44           C  
ATOM   2042  CG2 THR A 125     -41.294  19.156 -36.545  1.00 42.64           C  
ATOM   2043  OG1 THR A 125     -38.929  19.010 -36.955  1.00 42.95           O  
ATOM   2044  H01 THR A 125     -41.123  17.975 -39.284  1.00 45.74           H  
ATOM   2045  H02 THR A 125     -40.253  19.919 -38.262  1.00 45.44           H  
ATOM   2046  H03 THR A 125     -42.209  18.695 -36.918  1.00 42.64           H  
ATOM   2047  H04 THR A 125     -40.972  18.642 -35.640  1.00 42.64           H  
ATOM   2048  H05 THR A 125     -41.483  20.206 -36.320  1.00 42.64           H  
ATOM   2049  H06 THR A 125     -38.594  18.111 -36.964  1.00 42.95           H  
ATOM   2050  H09 THR A 125     -41.258  16.838 -36.759  1.00 47.36           H  
ATOM   2051  N   TYR A 126     -38.668  16.147 -39.077  1.00 45.55           N  
ATOM   2052  CA  TYR A 126     -37.417  15.772 -39.734  1.00 51.52           C  
ATOM   2053  C   TYR A 126     -37.500  14.417 -40.418  1.00 53.55           C  
ATOM   2054  O   TYR A 126     -36.482  13.810 -40.761  1.00 53.26           O  
ATOM   2055  CB  TYR A 126     -36.246  15.786 -38.750  1.00 56.15           C  
ATOM   2056  CG  TYR A 126     -35.752  17.176 -38.389  1.00 61.21           C  
ATOM   2057  CD1 TYR A 126     -36.378  17.929 -37.393  1.00 62.21           C  
ATOM   2058  CD2 TYR A 126     -34.670  17.743 -39.057  1.00 61.25           C  
ATOM   2059  CE1 TYR A 126     -35.941  19.210 -37.072  1.00 62.28           C  
ATOM   2060  CE2 TYR A 126     -34.221  19.020 -38.746  1.00 63.25           C  
ATOM   2061  CZ  TYR A 126     -34.860  19.750 -37.754  1.00 64.92           C  
ATOM   2062  OH  TYR A 126     -34.414  21.020 -37.452  1.00 66.62           O  
ATOM   2063  H01 TYR A 126     -37.243  16.523 -40.505  1.00 51.52           H  
ATOM   2064  H02 TYR A 126     -35.417  15.278 -39.243  1.00 56.15           H  
ATOM   2065  H03 TYR A 126     -36.562  15.286 -37.834  1.00 56.15           H  
ATOM   2066  H04 TYR A 126     -37.226  17.504 -36.856  1.00 62.21           H  
ATOM   2067  H05 TYR A 126     -34.166  17.174 -39.838  1.00 61.25           H  
ATOM   2068  H06 TYR A 126     -36.443  19.784 -36.293  1.00 62.28           H  
ATOM   2069  H07 TYR A 126     -39.210  15.456 -38.578  1.00 45.55           H  
ATOM   2070  H08 TYR A 126     -33.371  19.447 -39.279  1.00 63.25           H  
ATOM   2071  H09 TYR A 126     -34.276  21.095 -36.505  1.00 66.62           H  
ATOM   2072  N   GLU A 127     -38.734  13.969 -40.617  1.00 55.83           N  
ATOM   2073  CA  GLU A 127     -39.056  12.705 -41.266  1.00 58.61           C  
ATOM   2074  C   GLU A 127     -38.240  12.453 -42.540  1.00 60.01           C  
ATOM   2075  O   GLU A 127     -37.581  11.422 -42.675  1.00 59.65           O  
ATOM   2076  CB  GLU A 127     -40.554  12.705 -41.588  1.00 61.16           C  
ATOM   2077  CG  GLU A 127     -41.011  11.659 -42.583  1.00 72.08           C  
ATOM   2078  CD  GLU A 127     -41.245  10.294 -41.955  1.00 78.63           C  
ATOM   2079  OE1 GLU A 127     -42.137  10.195 -41.082  1.00 82.09           O  
ATOM   2080  OE2 GLU A 127     -40.546   9.323 -42.335  1.00 80.53           O1-
ATOM   2081  H01 GLU A 127     -38.798  11.897 -40.582  1.00 58.61           H  
ATOM   2082  H02 GLU A 127     -40.757  13.669 -42.055  1.00 61.16           H  
ATOM   2083  H03 GLU A 127     -41.097  12.543 -40.657  1.00 61.16           H  
ATOM   2084  H04 GLU A 127     -40.215  11.544 -43.319  1.00 72.08           H  
ATOM   2085  H05 GLU A 127     -41.943  11.996 -43.037  1.00 72.08           H  
ATOM   2086  H10 GLU A 127     -39.501  14.543 -40.297  1.00 55.83           H  
ATOM   2087  N   LYS A 128     -38.287  13.412 -43.461  1.00 62.36           N  
ATOM   2088  CA  LYS A 128     -37.595  13.326 -44.744  1.00 64.03           C  
ATOM   2089  C   LYS A 128     -36.076  13.374 -44.736  1.00 64.03           C  
ATOM   2090  O   LYS A 128     -35.446  12.891 -45.676  1.00 65.20           O  
ATOM   2091  CB  LYS A 128     -38.116  14.414 -45.685  1.00 68.02           C  
ATOM   2092  CG  LYS A 128     -39.154  13.917 -46.677  1.00 74.78           C  
ATOM   2093  CD  LYS A 128     -40.308  13.222 -45.972  1.00 79.45           C  
ATOM   2094  CE  LYS A 128     -41.155  12.430 -46.953  1.00 81.25           C  
ATOM   2095  NZ  LYS A 128     -42.233  11.695 -46.245  1.00 82.23           N1+
ATOM   2096  H01 LYS A 128     -37.828  12.316 -45.083  1.00 64.03           H  
ATOM   2097  H02 LYS A 128     -37.264  14.768 -46.266  1.00 68.02           H  
ATOM   2098  H03 LYS A 128     -38.565  15.205 -45.083  1.00 68.02           H  
ATOM   2099  H04 LYS A 128     -38.676  13.198 -47.342  1.00 74.78           H  
ATOM   2100  H05 LYS A 128     -39.541  14.766 -47.241  1.00 74.78           H  
ATOM   2101  H06 LYS A 128     -38.829  14.241 -43.263  1.00 62.36           H  
ATOM   2102  H07 LYS A 128     -40.937  13.982 -45.509  1.00 79.45           H  
ATOM   2103  H08 LYS A 128     -39.908  12.544 -45.218  1.00 79.45           H  
ATOM   2104  H09 LYS A 128     -40.516  11.708 -47.462  1.00 81.25           H  
ATOM   2105  H10 LYS A 128     -41.602  13.114 -47.674  1.00 81.25           H  
ATOM   2106  H11 LYS A 128     -43.065  11.684 -46.818  1.00 82.23           H  
ATOM   2107  H12 LYS A 128     -41.934  10.747 -46.068  1.00 82.23           H  
ATOM   2108  H13 LYS A 128     -42.435  12.154 -45.368  1.00 82.23           H  
ATOM   2109  N   GLU A 129     -35.480  13.964 -43.702  1.00 63.79           N  
ATOM   2110  CA  GLU A 129     -34.020  14.040 -43.625  1.00 62.10           C  
ATOM   2111  C   GLU A 129     -33.516  12.676 -43.176  1.00 61.96           C  
ATOM   2112  O   GLU A 129     -32.452  12.214 -43.612  1.00 58.40           O  
ATOM   2113  CB  GLU A 129     -33.571  15.102 -42.620  1.00 61.20           C  
ATOM   2114  CG  GLU A 129     -34.663  16.045 -42.161  1.00 62.88           C  
ATOM   2115  CD  GLU A 129     -35.275  16.832 -43.300  1.00 62.35           C  
ATOM   2116  OE1 GLU A 129     -34.501  17.359 -44.128  1.00 63.10           O  
ATOM   2117  OE2 GLU A 129     -36.524  16.934 -43.359  1.00 58.99           O1-
ATOM   2118  H01 GLU A 129     -33.616  14.315 -44.599  1.00 62.10           H  
ATOM   2119  H02 GLU A 129     -32.832  15.717 -43.134  1.00 61.20           H  
ATOM   2120  H03 GLU A 129     -33.172  14.592 -41.743  1.00 61.20           H  
ATOM   2121  H04 GLU A 129     -34.211  16.760 -41.474  1.00 62.88           H  
ATOM   2122  H05 GLU A 129     -35.447  15.462 -41.678  1.00 62.88           H  
ATOM   2123  H14 GLU A 129     -36.041  14.363 -42.963  1.00 63.79           H  
ATOM   2124  N   TRP A 130     -34.291  12.044 -42.293  1.00 61.78           N  
ATOM   2125  CA  TRP A 130     -33.955  10.723 -41.786  1.00 63.44           C  
ATOM   2126  C   TRP A 130     -33.986   9.718 -42.924  1.00 63.39           C  
ATOM   2127  O   TRP A 130     -32.987   9.053 -43.196  1.00 64.64           O  
ATOM   2128  CB  TRP A 130     -34.931  10.287 -40.689  1.00 64.78           C  
ATOM   2129  CG  TRP A 130     -34.544  10.774 -39.332  1.00 66.89           C  
ATOM   2130  CD1 TRP A 130     -34.954  11.925 -38.720  1.00 68.31           C  
ATOM   2131  CD2 TRP A 130     -33.602  10.163 -38.445  1.00 66.41           C  
ATOM   2132  CE2 TRP A 130     -33.483  11.001 -37.318  1.00 66.91           C  
ATOM   2133  CE3 TRP A 130     -32.841   8.990 -38.496  1.00 65.50           C  
ATOM   2134  NE1 TRP A 130     -34.321  12.068 -37.509  1.00 67.55           N  
ATOM   2135  CZ2 TRP A 130     -32.634  10.699 -36.250  1.00 66.96           C  
ATOM   2136  CZ3 TRP A 130     -31.997   8.692 -37.431  1.00 64.14           C  
ATOM   2137  CH2 TRP A 130     -31.901   9.542 -36.329  1.00 64.54           C  
ATOM   2138  H01 TRP A 130     -32.954  10.766 -41.356  1.00 63.44           H  
ATOM   2139  H02 TRP A 130     -34.919   9.198 -40.658  1.00 64.78           H  
ATOM   2140  H03 TRP A 130     -35.920  10.677 -40.929  1.00 64.78           H  
ATOM   2141  H04 TRP A 130     -35.678  12.628 -39.133  1.00 68.31           H  
ATOM   2142  H05 TRP A 130     -32.908   8.322 -39.355  1.00 65.50           H  
ATOM   2143  H06 TRP A 130     -35.134  12.495 -41.968  1.00 61.78           H  
ATOM   2144  H07 TRP A 130     -34.452  12.835 -36.865  1.00 67.55           H  
ATOM   2145  H08 TRP A 130     -32.557  11.359 -35.386  1.00 66.96           H  
ATOM   2146  H09 TRP A 130     -31.401   7.780 -37.458  1.00 64.14           H  
ATOM   2147  H10 TRP A 130     -31.228   9.281 -35.512  1.00 64.54           H  
ATOM   2148  N   GLU A 131     -35.131   9.613 -43.592  1.00 61.48           N  
ATOM   2149  CA  GLU A 131     -35.266   8.688 -44.708  1.00 60.76           C  
ATOM   2150  C   GLU A 131     -34.050   8.769 -45.615  1.00 58.74           C  
ATOM   2151  O   GLU A 131     -33.402   7.757 -45.888  1.00 60.91           O  
ATOM   2152  CB  GLU A 131     -36.520   9.000 -45.515  1.00 61.55           C  
ATOM   2153  CG  GLU A 131     -37.785   8.920 -44.697  1.00 68.60           C  
ATOM   2154  CD  GLU A 131     -39.026   9.043 -45.544  1.00 72.68           C  
ATOM   2155  OE1 GLU A 131     -40.139   8.888 -44.993  1.00 73.16           O  
ATOM   2156  OE2 GLU A 131     -38.887   9.296 -46.761  1.00 76.21           O1-
ATOM   2157  H01 GLU A 131     -35.345   7.680 -44.302  1.00 60.76           H  
ATOM   2158  H02 GLU A 131     -36.594   8.250 -46.303  1.00 61.55           H  
ATOM   2159  H03 GLU A 131     -36.431  10.008 -45.920  1.00 61.55           H  
ATOM   2160  H04 GLU A 131     -37.779   9.753 -43.994  1.00 68.60           H  
ATOM   2161  H05 GLU A 131     -37.808   7.961 -44.179  1.00 68.60           H  
ATOM   2162  H11 GLU A 131     -35.919  10.184 -43.321  1.00 61.48           H  
ATOM   2163  N   ALA A 132     -33.732   9.974 -46.073  1.00 54.55           N  
ATOM   2164  CA  ALA A 132     -32.592  10.162 -46.956  1.00 52.02           C  
ATOM   2165  C   ALA A 132     -31.345   9.529 -46.365  1.00 51.61           C  
ATOM   2166  O   ALA A 132     -30.572   8.895 -47.079  1.00 53.05           O  
ATOM   2167  CB  ALA A 132     -32.360  11.639 -47.201  1.00 51.75           C  
ATOM   2168  H01 ALA A 132     -32.809   9.674 -47.906  1.00 52.02           H  
ATOM   2169  H02 ALA A 132     -31.397  11.778 -47.692  1.00 51.75           H  
ATOM   2170  H03 ALA A 132     -33.153  12.031 -47.838  1.00 51.75           H  
ATOM   2171  H04 ALA A 132     -32.362  12.170 -46.249  1.00 51.75           H  
ATOM   2172  H06 ALA A 132     -34.290  10.772 -45.804  1.00 54.55           H  
ATOM   2173  N   PHE A 133     -31.160   9.705 -45.058  1.00 50.79           N  
ATOM   2174  CA  PHE A 133     -30.003   9.168 -44.339  1.00 47.39           C  
ATOM   2175  C   PHE A 133     -30.092   7.658 -44.171  1.00 46.30           C  
ATOM   2176  O   PHE A 133     -29.130   6.943 -44.460  1.00 44.45           O  
ATOM   2177  CB  PHE A 133     -29.885   9.853 -42.969  1.00 45.74           C  
ATOM   2178  CG  PHE A 133     -28.929   9.175 -42.022  1.00 44.13           C  
ATOM   2179  CD1 PHE A 133     -29.407   8.382 -40.976  1.00 42.53           C  
ATOM   2180  CD2 PHE A 133     -27.554   9.325 -42.172  1.00 41.42           C  
ATOM   2181  CE1 PHE A 133     -28.530   7.751 -40.095  1.00 39.74           C  
ATOM   2182  CE2 PHE A 133     -26.670   8.697 -41.296  1.00 40.57           C  
ATOM   2183  CZ  PHE A 133     -27.160   7.910 -40.256  1.00 40.39           C  
ATOM   2184  H01 PHE A 133     -29.111   9.376 -44.930  1.00 47.39           H  
ATOM   2185  H02 PHE A 133     -30.871   9.804 -42.508  1.00 45.74           H  
ATOM   2186  H03 PHE A 133     -29.544  10.877 -43.126  1.00 45.74           H  
ATOM   2187  H04 PHE A 133     -30.482   8.255 -40.847  1.00 42.53           H  
ATOM   2188  H05 PHE A 133     -31.848  10.232 -44.540  1.00 50.79           H  
ATOM   2189  H06 PHE A 133     -27.164   9.940 -42.983  1.00 41.42           H  
ATOM   2190  H07 PHE A 133     -28.918   7.136 -39.283  1.00 39.74           H  
ATOM   2191  H08 PHE A 133     -25.595   8.822 -41.425  1.00 40.57           H  
ATOM   2192  H09 PHE A 133     -26.469   7.420 -39.570  1.00 40.39           H  
ATOM   2193  N   THR A 134     -31.244   7.186 -43.696  1.00 45.44           N  
ATOM   2194  CA  THR A 134     -31.499   5.761 -43.484  1.00 46.22           C  
ATOM   2195  C   THR A 134     -31.201   4.976 -44.742  1.00 48.49           C  
ATOM   2196  O   THR A 134     -30.598   3.902 -44.699  1.00 52.27           O  
ATOM   2197  CB  THR A 134     -32.963   5.514 -43.118  1.00 44.52           C  
ATOM   2198  CG2 THR A 134     -33.331   4.064 -43.308  1.00 43.86           C  
ATOM   2199  OG1 THR A 134     -33.170   5.874 -41.752  1.00 50.03           O  
ATOM   2200  H01 THR A 134     -30.851   5.437 -42.669  1.00 46.22           H  
ATOM   2201  H02 THR A 134     -33.591   6.119 -43.772  1.00 44.52           H  
ATOM   2202  H03 THR A 134     -34.270   3.997 -43.858  1.00 43.86           H  
ATOM   2203  H04 THR A 134     -32.545   3.560 -43.870  1.00 43.86           H  
ATOM   2204  H05 THR A 134     -33.446   3.587 -42.335  1.00 43.86           H  
ATOM   2205  H06 THR A 134     -32.927   6.794 -41.623  1.00 50.03           H  
ATOM   2206  H10 THR A 134     -31.977   7.844 -43.471  1.00 45.44           H  
ATOM   2207  N   GLU A 135     -31.643   5.532 -45.862  1.00 46.27           N  
ATOM   2208  CA  GLU A 135     -31.462   4.941 -47.168  1.00 42.19           C  
ATOM   2209  C   GLU A 135     -30.040   5.092 -47.742  1.00 38.76           C  
ATOM   2210  O   GLU A 135     -29.518   4.160 -48.345  1.00 38.58           O  
ATOM   2211  CB  GLU A 135     -32.502   5.556 -48.101  1.00 47.64           C  
ATOM   2212  CG  GLU A 135     -32.287   5.334 -49.582  1.00 58.45           C  
ATOM   2213  CD  GLU A 135     -33.247   6.169 -50.417  1.00 64.97           C  
ATOM   2214  OE1 GLU A 135     -34.478   5.955 -50.301  1.00 67.20           O  
ATOM   2215  OE2 GLU A 135     -32.772   7.043 -51.181  1.00 67.63           O1-
ATOM   2216  H01 GLU A 135     -31.600   3.864 -47.074  1.00 42.19           H  
ATOM   2217  H02 GLU A 135     -32.424   6.633 -47.954  1.00 47.64           H  
ATOM   2218  H03 GLU A 135     -33.474   5.137 -47.839  1.00 47.64           H  
ATOM   2219  H04 GLU A 135     -32.471   4.282 -49.800  1.00 58.45           H  
ATOM   2220  H05 GLU A 135     -31.264   5.609 -49.837  1.00 58.45           H  
ATOM   2221  H07 GLU A 135     -32.131   6.414 -45.799  1.00 46.27           H  
ATOM   2222  N   ARG A 136     -29.398   6.243 -47.554  1.00 35.94           N  
ATOM   2223  CA  ARG A 136     -28.053   6.437 -48.102  1.00 35.89           C  
ATOM   2224  C   ARG A 136     -27.030   5.444 -47.544  1.00 40.11           C  
ATOM   2225  O   ARG A 136     -26.240   4.876 -48.307  1.00 38.97           O  
ATOM   2226  CB  ARG A 136     -27.580   7.870 -47.889  1.00 31.69           C  
ATOM   2227  CG  ARG A 136     -26.380   8.226 -48.743  1.00 27.09           C  
ATOM   2228  CD  ARG A 136     -26.679   7.998 -50.212  1.00 25.14           C  
ATOM   2229  NE  ARG A 136     -25.529   8.253 -51.076  1.00 30.55           N  
ATOM   2230  CZ  ARG A 136     -24.408   7.532 -51.087  1.00 33.97           C  
ATOM   2231  NH1 ARG A 136     -24.267   6.495 -50.274  1.00 39.52           N1+
ATOM   2232  NH2 ARG A 136     -23.426   7.837 -51.925  1.00 33.95           N  
ATOM   2233  H01 ARG A 136     -28.127   6.243 -49.172  1.00 35.89           H  
ATOM   2234  H02 ARG A 136     -27.279   7.964 -46.846  1.00 31.69           H  
ATOM   2235  H03 ARG A 136     -28.397   8.547 -48.136  1.00 31.69           H  
ATOM   2236  H04 ARG A 136     -25.544   7.589 -48.454  1.00 27.09           H  
ATOM   2237  H05 ARG A 136     -26.128   9.275 -48.587  1.00 27.09           H  
ATOM   2238  H06 ARG A 136     -29.840   6.986 -47.031  1.00 35.94           H  
ATOM   2239  H07 ARG A 136     -27.462   8.700 -50.497  1.00 25.14           H  
ATOM   2240  H08 ARG A 136     -26.992   6.963 -50.347  1.00 25.14           H  
ATOM   2241  H09 ARG A 136     -25.588   9.035 -51.713  1.00 30.55           H  
ATOM   2242  H10 ARG A 136     -23.417   5.950 -50.293  1.00 39.52           H  
ATOM   2243  H11 ARG A 136     -25.010   6.249 -49.635  1.00 39.52           H  
ATOM   2244  H12 ARG A 136     -23.524   8.621 -52.554  1.00 33.95           H  
ATOM   2245  H13 ARG A 136     -22.580   7.285 -51.934  1.00 33.95           H  
ATOM   2246  N   ILE A 137     -27.000   5.264 -46.221  1.00 44.24           N  
ATOM   2247  CA  ILE A 137     -26.119   4.252 -45.630  1.00 47.25           C  
ATOM   2248  C   ILE A 137     -27.009   3.055 -45.961  1.00 49.63           C  
ATOM   2249  O   ILE A 137     -28.228   3.162 -45.838  1.00 53.67           O  
ATOM   2250  CB  ILE A 137     -25.982   4.400 -44.085  1.00 47.37           C  
ATOM   2251  CG1 ILE A 137     -27.360   4.452 -43.429  1.00 47.07           C  
ATOM   2252  CG2 ILE A 137     -25.233   5.666 -43.733  1.00 46.52           C  
ATOM   2253  CD1 ILE A 137     -27.292   4.433 -41.924  1.00 48.65           C  
ATOM   2254  H01 ILE A 137     -25.087   4.250 -45.980  1.00 47.25           H  
ATOM   2255  H02 ILE A 137     -25.430   3.535 -43.718  1.00 47.37           H  
ATOM   2256  H03 ILE A 137     -27.906   3.563 -43.744  1.00 47.07           H  
ATOM   2257  H04 ILE A 137     -27.862   5.367 -43.744  1.00 47.07           H  
ATOM   2258  H05 ILE A 137     -24.295   5.698 -44.287  1.00 46.52           H  
ATOM   2259  H06 ILE A 137     -25.840   6.533 -43.996  1.00 46.52           H  
ATOM   2260  H07 ILE A 137     -25.023   5.679 -42.663  1.00 46.52           H  
ATOM   2261  H08 ILE A 137     -27.060   5.433 -41.559  1.00 48.65           H  
ATOM   2262  H09 ILE A 137     -28.253   4.113 -41.520  1.00 48.65           H  
ATOM   2263  H10 ILE A 137     -26.514   3.741 -41.604  1.00 48.65           H  
ATOM   2264  H14 ILE A 137     -27.588   5.828 -45.624  1.00 44.24           H  
ATOM   2265  N   ALA A 138     -26.457   1.930 -46.389  1.00 47.47           N  
ATOM   2266  CA  ALA A 138     -27.343   0.830 -46.776  1.00 47.46           C  
ATOM   2267  C   ALA A 138     -28.145   0.187 -45.639  1.00 46.88           C  
ATOM   2268  O   ALA A 138     -28.152  -1.035 -45.479  1.00 49.56           O  
ATOM   2269  CB  ALA A 138     -26.555  -0.227 -47.527  1.00 46.60           C  
ATOM   2270  H01 ALA A 138     -28.097   1.288 -47.417  1.00 47.46           H  
ATOM   2271  H02 ALA A 138     -25.580  -0.355 -47.057  1.00 46.60           H  
ATOM   2272  H03 ALA A 138     -27.097  -1.172 -47.500  1.00 46.60           H  
ATOM   2273  H04 ALA A 138     -26.421   0.086 -48.562  1.00 46.60           H  
ATOM   2274  H11 ALA A 138     -25.453   1.833 -46.447  1.00 47.47           H  
ATOM   2275  N   TYR A 139     -28.853   1.001 -44.870  1.00 42.06           N  
ATOM   2276  CA  TYR A 139     -29.614   0.471 -43.761  1.00 42.71           C  
ATOM   2277  C   TYR A 139     -31.020   0.064 -44.173  1.00 43.32           C  
ATOM   2278  O   TYR A 139     -31.988   0.794 -43.944  1.00 43.06           O  
ATOM   2279  CB  TYR A 139     -29.659   1.501 -42.634  1.00 44.92           C  
ATOM   2280  CG  TYR A 139     -30.326   0.981 -41.394  1.00 45.15           C  
ATOM   2281  CD1 TYR A 139     -29.912  -0.213 -40.807  1.00 43.03           C  
ATOM   2282  CD2 TYR A 139     -31.398   1.660 -40.825  1.00 46.61           C  
ATOM   2283  CE1 TYR A 139     -30.553  -0.720 -39.686  1.00 41.71           C  
ATOM   2284  CE2 TYR A 139     -32.044   1.162 -39.704  1.00 47.20           C  
ATOM   2285  CZ  TYR A 139     -31.619  -0.027 -39.141  1.00 43.66           C  
ATOM   2286  OH  TYR A 139     -32.280  -0.503 -38.039  1.00 40.15           O  
ATOM   2287  H01 TYR A 139     -29.115  -0.432 -43.410  1.00 42.71           H  
ATOM   2288  H02 TYR A 139     -30.245   2.349 -42.989  1.00 44.92           H  
ATOM   2289  H03 TYR A 139     -28.638   1.790 -42.385  1.00 44.92           H  
ATOM   2290  H04 TYR A 139     -29.071  -0.758 -41.236  1.00 43.03           H  
ATOM   2291  H05 TYR A 139     -28.861   1.993 -45.059  1.00 42.06           H  
ATOM   2292  H06 TYR A 139     -31.735   2.598 -41.267  1.00 46.61           H  
ATOM   2293  H07 TYR A 139     -30.220  -1.656 -39.239  1.00 41.71           H  
ATOM   2294  H08 TYR A 139     -32.883   1.705 -39.269  1.00 47.20           H  
ATOM   2295  H09 TYR A 139     -32.351   0.193 -37.382  1.00 40.15           H  
ATOM   2296  N   TRP A 140     -31.121  -1.124 -44.768  1.00 44.14           N  
ATOM   2297  CA  TRP A 140     -32.393  -1.662 -45.248  1.00 42.94           C  
ATOM   2298  C   TRP A 140     -33.393  -1.943 -44.164  1.00 42.43           C  
ATOM   2299  O   TRP A 140     -33.120  -2.709 -43.255  1.00 44.78           O  
ATOM   2300  CB  TRP A 140     -32.183  -2.960 -46.015  1.00 42.37           C  
ATOM   2301  CG  TRP A 140     -31.549  -2.799 -47.334  1.00 41.74           C  
ATOM   2302  CD1 TRP A 140     -31.156  -1.642 -47.920  1.00 40.51           C  
ATOM   2303  CD2 TRP A 140     -31.216  -3.846 -48.241  1.00 44.96           C  
ATOM   2304  CE2 TRP A 140     -30.615  -3.247 -49.364  1.00 45.27           C  
ATOM   2305  CE3 TRP A 140     -31.366  -5.241 -48.212  1.00 46.61           C  
ATOM   2306  NE1 TRP A 140     -30.591  -1.897 -49.140  1.00 44.38           N  
ATOM   2307  CZ2 TRP A 140     -30.160  -3.991 -50.457  1.00 46.48           C  
ATOM   2308  CZ3 TRP A 140     -30.914  -5.984 -49.296  1.00 47.22           C  
ATOM   2309  CH2 TRP A 140     -30.317  -5.356 -50.405  1.00 46.90           C  
ATOM   2310  H01 TRP A 140     -32.793  -0.875 -45.888  1.00 42.94           H  
ATOM   2311  H02 TRP A 140     -33.175  -3.373 -46.199  1.00 42.37           H  
ATOM   2312  H03 TRP A 140     -31.553  -3.613 -45.412  1.00 42.37           H  
ATOM   2313  H04 TRP A 140     -31.273  -0.651 -47.482  1.00 40.51           H  
ATOM   2314  H05 TRP A 140     -31.828  -5.732 -47.356  1.00 46.61           H  
ATOM   2315  H06 TRP A 140     -30.218  -1.203 -49.772  1.00 44.38           H  
ATOM   2316  H07 TRP A 140     -29.698  -3.507 -51.318  1.00 46.48           H  
ATOM   2317  H08 TRP A 140     -31.023  -7.068 -49.287  1.00 47.22           H  
ATOM   2318  H09 TRP A 140     -29.972  -5.965 -51.241  1.00 46.90           H  
ATOM   2319  H10 TRP A 140     -30.284  -1.676 -44.893  1.00 44.14           H  
ATOM   2320  N   VAL A 141     -34.570  -1.349 -44.292  1.00 43.82           N  
ATOM   2321  CA  VAL A 141     -35.624  -1.553 -43.321  1.00 47.17           C  
ATOM   2322  C   VAL A 141     -36.887  -0.808 -43.761  1.00 49.26           C  
ATOM   2323  O   VAL A 141     -36.810   0.253 -44.377  1.00 48.55           O  
ATOM   2324  CB  VAL A 141     -35.146  -1.088 -41.912  1.00 48.64           C  
ATOM   2325  CG1 VAL A 141     -34.572   0.323 -41.988  1.00 47.08           C  
ATOM   2326  CG2 VAL A 141     -36.286  -1.160 -40.913  1.00 49.97           C  
ATOM   2327  H01 VAL A 141     -35.864  -2.614 -43.259  1.00 47.17           H  
ATOM   2328  H02 VAL A 141     -34.357  -1.758 -41.570  1.00 48.64           H  
ATOM   2329  H03 VAL A 141     -33.607   0.295 -42.493  1.00 47.08           H  
ATOM   2330  H04 VAL A 141     -35.255   0.964 -42.545  1.00 47.08           H  
ATOM   2331  H05 VAL A 141     -34.443   0.718 -40.980  1.00 47.08           H  
ATOM   2332  H06 VAL A 141     -37.177  -1.548 -41.407  1.00 49.97           H  
ATOM   2333  H07 VAL A 141     -36.009  -1.822 -40.092  1.00 49.97           H  
ATOM   2334  H08 VAL A 141     -36.492  -0.163 -40.523  1.00 49.97           H  
ATOM   2335  H10 VAL A 141     -34.735  -0.742 -45.082  1.00 43.82           H  
ATOM   2336  N   ASP A 142     -38.047  -1.388 -43.470  1.00 51.85           N  
ATOM   2337  CA  ASP A 142     -39.325  -0.779 -43.824  1.00 56.57           C  
ATOM   2338  C   ASP A 142     -39.518   0.534 -43.095  1.00 57.94           C  
ATOM   2339  O   ASP A 142     -39.145   0.654 -41.930  1.00 60.77           O  
ATOM   2340  CB  ASP A 142     -40.494  -1.688 -43.436  1.00 60.11           C  
ATOM   2341  CG  ASP A 142     -41.040  -2.469 -44.602  1.00 63.31           C  
ATOM   2342  OD1 ASP A 142     -41.030  -1.931 -45.731  1.00 68.51           O  
ATOM   2343  OD2 ASP A 142     -41.497  -3.611 -44.383  1.00 62.65           O1-
ATOM   2344  H01 ASP A 142     -39.308  -0.620 -44.902  1.00 56.57           H  
ATOM   2345  H02 ASP A 142     -41.296  -1.049 -43.066  1.00 60.11           H  
ATOM   2346  H03 ASP A 142     -40.152  -2.390 -42.676  1.00 60.11           H  
ATOM   2347  H09 ASP A 142     -38.044  -2.276 -42.990  1.00 51.85           H  
ATOM   2348  N   LEU A 143     -40.102   1.515 -43.775  1.00 58.45           N  
ATOM   2349  CA  LEU A 143     -40.377   2.803 -43.152  1.00 58.13           C  
ATOM   2350  C   LEU A 143     -41.816   3.162 -43.433  1.00 58.25           C  
ATOM   2351  O   LEU A 143     -42.417   3.939 -42.708  1.00 58.73           O  
ATOM   2352  CB  LEU A 143     -39.446   3.908 -43.678  1.00 57.41           C  
ATOM   2353  CG  LEU A 143     -37.984   3.883 -43.191  1.00 59.42           C  
ATOM   2354  CD1 LEU A 143     -37.229   5.094 -43.712  1.00 58.39           C  
ATOM   2355  CD2 LEU A 143     -37.939   3.869 -41.672  1.00 59.15           C  
ATOM   2356  H01 LEU A 143     -40.199   2.722 -42.080  1.00 58.13           H  
ATOM   2357  H02 LEU A 143     -39.859   4.837 -43.284  1.00 57.41           H  
ATOM   2358  H03 LEU A 143     -39.432   3.837 -44.766  1.00 57.41           H  
ATOM   2359  H04 LEU A 143     -40.360   1.365 -44.740  1.00 58.45           H  
ATOM   2360  H05 LEU A 143     -37.510   2.979 -43.574  1.00 59.42           H  
ATOM   2361  H06 LEU A 143     -36.255   4.780 -44.088  1.00 58.39           H  
ATOM   2362  H07 LEU A 143     -37.797   5.558 -44.518  1.00 58.39           H  
ATOM   2363  H08 LEU A 143     -37.091   5.812 -42.904  1.00 58.39           H  
ATOM   2364  H09 LEU A 143     -37.916   4.893 -41.300  1.00 59.15           H  
ATOM   2365  H10 LEU A 143     -38.824   3.363 -41.286  1.00 59.15           H  
ATOM   2366  H11 LEU A 143     -37.045   3.342 -41.339  1.00 59.15           H  
ATOM   2367  N   GLU A 144     -42.383   2.576 -44.479  1.00 61.51           N  
ATOM   2368  CA  GLU A 144     -43.764   2.877 -44.820  1.00 63.93           C  
ATOM   2369  C   GLU A 144     -44.696   2.348 -43.735  1.00 61.93           C  
ATOM   2370  O   GLU A 144     -45.849   2.765 -43.631  1.00 63.06           O  
ATOM   2371  CB  GLU A 144     -44.132   2.286 -46.196  1.00 68.37           C  
ATOM   2372  CG  GLU A 144     -44.797   0.908 -46.188  1.00 75.11           C  
ATOM   2373  CD  GLU A 144     -46.094   0.863 -47.017  1.00 78.31           C  
ATOM   2374  OE1 GLU A 144     -46.667  -0.240 -47.183  1.00 78.86           O  
ATOM   2375  OE2 GLU A 144     -46.546   1.929 -47.497  1.00 78.08           O1-
ATOM   2376  H01 GLU A 144     -43.880   3.959 -44.882  1.00 63.93           H  
ATOM   2377  H02 GLU A 144     -43.183   2.147 -46.714  1.00 68.37           H  
ATOM   2378  H03 GLU A 144     -44.814   2.982 -46.685  1.00 68.37           H  
ATOM   2379  H04 GLU A 144     -45.061   0.679 -45.156  1.00 75.11           H  
ATOM   2380  H05 GLU A 144     -44.096   0.181 -46.598  1.00 75.11           H  
ATOM   2381  H12 GLU A 144     -41.856   1.921 -45.038  1.00 61.51           H  
ATOM   2382  N   ASP A 145     -44.184   1.440 -42.913  1.00 59.88           N  
ATOM   2383  CA  ASP A 145     -44.985   0.872 -41.840  1.00 56.87           C  
ATOM   2384  C   ASP A 145     -44.233   0.877 -40.509  1.00 53.49           C  
ATOM   2385  O   ASP A 145     -44.342  -0.057 -39.713  1.00 51.61           O  
ATOM   2386  CB  ASP A 145     -45.411  -0.548 -42.205  1.00 59.08           C  
ATOM   2387  CG  ASP A 145     -44.237  -1.492 -42.324  1.00 64.24           C  
ATOM   2388  OD1 ASP A 145     -43.304  -1.188 -43.102  1.00 65.90           O  
ATOM   2389  OD2 ASP A 145     -44.249  -2.541 -41.639  1.00 66.20           O1-
ATOM   2390  H01 ASP A 145     -45.871   1.494 -41.717  1.00 56.87           H  
ATOM   2391  H02 ASP A 145     -45.902  -0.507 -43.177  1.00 59.08           H  
ATOM   2392  H03 ASP A 145     -46.084  -0.921 -41.433  1.00 59.08           H  
ATOM   2393  H06 ASP A 145     -43.227   1.140 -43.034  1.00 59.88           H  
ATOM   2394  N   ALA A 146     -43.466   1.939 -40.279  1.00 48.91           N  
ATOM   2395  CA  ALA A 146     -42.715   2.095 -39.044  1.00 43.31           C  
ATOM   2396  C   ALA A 146     -43.719   2.333 -37.920  1.00 41.92           C  
ATOM   2397  O   ALA A 146     -44.798   2.885 -38.153  1.00 39.76           O  
ATOM   2398  CB  ALA A 146     -41.771   3.272 -39.155  1.00 37.31           C  
ATOM   2399  H01 ALA A 146     -42.121   1.203 -38.843  1.00 43.31           H  
ATOM   2400  H02 ALA A 146     -40.845   2.950 -39.631  1.00 37.31           H  
ATOM   2401  H03 ALA A 146     -42.235   4.055 -39.755  1.00 37.31           H  
ATOM   2402  H04 ALA A 146     -43.403   2.659 -40.984  1.00 48.91           H  
ATOM   2403  H05 ALA A 146     -41.552   3.658 -38.159  1.00 37.31           H  
ATOM   2404  N   TYR A 147     -43.382   1.901 -36.707  1.00 40.19           N  
ATOM   2405  CA  TYR A 147     -44.284   2.097 -35.581  1.00 38.20           C  
ATOM   2406  C   TYR A 147     -43.932   3.427 -34.915  1.00 38.38           C  
ATOM   2407  O   TYR A 147     -42.854   3.989 -35.150  1.00 36.66           O  
ATOM   2408  CB  TYR A 147     -44.185   0.914 -34.581  1.00 37.53           C  
ATOM   2409  CG  TYR A 147     -42.855   0.763 -33.858  1.00 38.77           C  
ATOM   2410  CD1 TYR A 147     -42.609   1.417 -32.641  1.00 36.98           C  
ATOM   2411  CD2 TYR A 147     -41.825   0.012 -34.417  1.00 37.21           C  
ATOM   2412  CE1 TYR A 147     -41.362   1.327 -32.012  1.00 34.68           C  
ATOM   2413  CE2 TYR A 147     -40.579  -0.083 -33.796  1.00 36.16           C  
ATOM   2414  CZ  TYR A 147     -40.352   0.577 -32.601  1.00 37.06           C  
ATOM   2415  OH  TYR A 147     -39.099   0.499 -32.028  1.00 37.20           O  
ATOM   2416  H01 TYR A 147     -45.317   2.127 -35.928  1.00 38.20           H  
ATOM   2417  H02 TYR A 147     -44.298   0.011 -35.181  1.00 37.53           H  
ATOM   2418  H03 TYR A 147     -44.962   1.047 -33.828  1.00 37.53           H  
ATOM   2419  H04 TYR A 147     -43.402   2.005 -32.178  1.00 36.98           H  
ATOM   2420  H05 TYR A 147     -41.995  -0.512 -35.358  1.00 37.21           H  
ATOM   2421  H06 TYR A 147     -42.497   1.435 -36.567  1.00 40.19           H  
ATOM   2422  H07 TYR A 147     -41.185   1.841 -31.067  1.00 34.68           H  
ATOM   2423  H08 TYR A 147     -39.786  -0.676 -34.251  1.00 36.16           H  
ATOM   2424  H09 TYR A 147     -38.760  -0.394 -32.119  1.00 37.20           H  
ATOM   2425  N   ALA A 148     -44.853   3.938 -34.107  1.00 36.42           N  
ATOM   2426  CA  ALA A 148     -44.654   5.190 -33.398  1.00 34.66           C  
ATOM   2427  C   ALA A 148     -45.284   5.087 -32.022  1.00 36.56           C  
ATOM   2428  O   ALA A 148     -46.483   4.839 -31.886  1.00 34.74           O  
ATOM   2429  CB  ALA A 148     -45.283   6.316 -34.161  1.00 38.77           C  
ATOM   2430  H01 ALA A 148     -43.586   5.386 -33.299  1.00 34.66           H  
ATOM   2431  H02 ALA A 148     -46.205   6.619 -33.666  1.00 38.77           H  
ATOM   2432  H03 ALA A 148     -44.595   7.161 -34.196  1.00 38.77           H  
ATOM   2433  H04 ALA A 148     -45.507   5.987 -35.176  1.00 38.77           H  
ATOM   2434  H10 ALA A 148     -45.722   3.439 -33.981  1.00 36.42           H  
ATOM   2435  N   THR A 149     -44.473   5.297 -30.997  1.00 36.30           N  
ATOM   2436  CA  THR A 149     -44.952   5.212 -29.632  1.00 34.97           C  
ATOM   2437  C   THR A 149     -46.177   6.046 -29.308  1.00 34.64           C  
ATOM   2438  O   THR A 149     -46.739   5.885 -28.234  1.00 39.51           O  
ATOM   2439  CB  THR A 149     -43.861   5.590 -28.675  1.00 36.30           C  
ATOM   2440  CG2 THR A 149     -42.760   4.552 -28.701  1.00 36.79           C  
ATOM   2441  OG1 THR A 149     -43.322   6.850 -29.072  1.00 43.12           O  
ATOM   2442  H01 THR A 149     -45.255   4.171 -29.523  1.00 34.97           H  
ATOM   2443  H02 THR A 149     -44.269   5.649 -27.666  1.00 36.30           H  
ATOM   2444  H03 THR A 149     -41.884   4.939 -28.180  1.00 36.79           H  
ATOM   2445  H04 THR A 149     -43.104   3.644 -28.207  1.00 36.79           H  
ATOM   2446  H05 THR A 149     -43.503   5.520 -31.169  1.00 36.30           H  
ATOM   2447  H06 THR A 149     -42.497   4.326 -29.734  1.00 36.79           H  
ATOM   2448  H07 THR A 149     -43.239   7.419 -28.304  1.00 43.12           H  
ATOM   2449  N   LEU A 150     -46.601   6.927 -30.211  1.00 34.68           N  
ATOM   2450  CA  LEU A 150     -47.793   7.755 -29.960  1.00 35.17           C  
ATOM   2451  C   LEU A 150     -49.088   7.245 -30.612  1.00 34.26           C  
ATOM   2452  O   LEU A 150     -50.118   7.919 -30.554  1.00 32.35           O  
ATOM   2453  CB  LEU A 150     -47.559   9.207 -30.402  1.00 33.02           C  
ATOM   2454  CG  LEU A 150     -47.058   9.501 -31.825  1.00 35.92           C  
ATOM   2455  CD1 LEU A 150     -47.833   8.715 -32.861  1.00 34.47           C  
ATOM   2456  CD2 LEU A 150     -47.186  10.991 -32.083  1.00 37.58           C  
ATOM   2457  H01 LEU A 150     -47.939   7.692 -28.882  1.00 35.17           H  
ATOM   2458  H02 LEU A 150     -46.732   9.533 -29.771  1.00 33.02           H  
ATOM   2459  H03 LEU A 150     -48.509   9.730 -30.287  1.00 33.02           H  
ATOM   2460  H04 LEU A 150     -46.015   9.194 -31.906  1.00 35.92           H  
ATOM   2461  H05 LEU A 150     -48.742   9.257 -33.122  1.00 34.47           H  
ATOM   2462  H06 LEU A 150     -47.220   8.585 -33.753  1.00 34.47           H  
ATOM   2463  H07 LEU A 150     -48.096   7.738 -32.455  1.00 34.47           H  
ATOM   2464  H08 LEU A 150     -46.098   7.029 -31.081  1.00 34.68           H  
ATOM   2465  H09 LEU A 150     -48.045  11.381 -31.537  1.00 37.58           H  
ATOM   2466  H10 LEU A 150     -46.281  11.498 -31.747  1.00 37.58           H  
ATOM   2467  H11 LEU A 150     -47.325  11.165 -33.150  1.00 37.58           H  
ATOM   2468  N   GLU A 151     -49.030   6.063 -31.223  1.00 33.37           N  
ATOM   2469  CA  GLU A 151     -50.187   5.478 -31.900  1.00 33.64           C  
ATOM   2470  C   GLU A 151     -51.171   4.846 -30.936  1.00 33.36           C  
ATOM   2471  O   GLU A 151     -50.786   4.044 -30.089  1.00 35.31           O  
ATOM   2472  CB  GLU A 151     -49.732   4.413 -32.883  1.00 34.05           C  
ATOM   2473  CG  GLU A 151     -48.575   4.833 -33.746  1.00 39.64           C  
ATOM   2474  CD  GLU A 151     -48.294   3.819 -34.824  1.00 43.90           C  
ATOM   2475  OE1 GLU A 151     -49.270   3.417 -35.489  1.00 49.84           O  
ATOM   2476  OE2 GLU A 151     -47.118   3.429 -35.016  1.00 45.03           O1-
ATOM   2477  H01 GLU A 151     -50.690   6.296 -32.415  1.00 33.64           H  
ATOM   2478  H02 GLU A 151     -50.571   4.222 -33.552  1.00 34.05           H  
ATOM   2479  H03 GLU A 151     -49.437   3.528 -32.319  1.00 34.05           H  
ATOM   2480  H04 GLU A 151     -47.690   4.915 -33.115  1.00 39.64           H  
ATOM   2481  H05 GLU A 151     -48.809   5.790 -34.212  1.00 39.64           H  
ATOM   2482  H12 GLU A 151     -48.158   5.554 -31.219  1.00 33.37           H  
ATOM   2483  N   PRO A 152     -52.467   5.165 -31.073  1.00 32.93           N  
ATOM   2484  CA  PRO A 152     -53.507   4.619 -30.194  1.00 33.83           C  
ATOM   2485  C   PRO A 152     -53.343   3.139 -29.840  1.00 32.44           C  
ATOM   2486  O   PRO A 152     -53.703   2.722 -28.743  1.00 32.87           O  
ATOM   2487  CB  PRO A 152     -54.790   4.902 -30.972  1.00 30.59           C  
ATOM   2488  CG  PRO A 152     -54.495   6.212 -31.559  1.00 32.62           C  
ATOM   2489  CD  PRO A 152     -53.075   6.029 -32.095  1.00 32.16           C  
ATOM   2490  H01 PRO A 152     -55.693   4.883 -30.361  1.00 30.59           H  
ATOM   2491  H02 PRO A 152     -54.963   4.150 -31.742  1.00 30.59           H  
ATOM   2492  H03 PRO A 152     -54.586   7.034 -30.849  1.00 32.62           H  
ATOM   2493  H04 PRO A 152     -55.192   6.449 -32.363  1.00 32.62           H  
ATOM   2494  H05 PRO A 152     -53.037   5.610 -33.101  1.00 32.16           H  
ATOM   2495  H06 PRO A 152     -53.480   5.080 -29.207  1.00 33.83           H  
ATOM   2496  H07 PRO A 152     -52.553   6.983 -32.168  1.00 32.16           H  
ATOM   2497  N   THR A 153     -52.807   2.350 -30.765  1.00 29.23           N  
ATOM   2498  CA  THR A 153     -52.626   0.940 -30.490  1.00 28.27           C  
ATOM   2499  C   THR A 153     -51.423   0.733 -29.568  1.00 28.99           C  
ATOM   2500  O   THR A 153     -51.554   0.151 -28.489  1.00 30.59           O  
ATOM   2501  CB  THR A 153     -52.467   0.117 -31.805  1.00 25.45           C  
ATOM   2502  CG2 THR A 153     -53.709   0.250 -32.641  1.00 19.80           C  
ATOM   2503  OG1 THR A 153     -51.335   0.580 -32.549  1.00 22.93           O  
ATOM   2504  H01 THR A 153     -53.521   0.576 -29.985  1.00 28.27           H  
ATOM   2505  H02 THR A 153     -52.314  -0.931 -31.546  1.00 25.45           H  
ATOM   2506  H03 THR A 153     -54.476   0.772 -32.070  1.00 19.80           H  
ATOM   2507  H04 THR A 153     -53.481   0.816 -33.544  1.00 19.80           H  
ATOM   2508  H05 THR A 153     -54.072  -0.741 -32.914  1.00 19.80           H  
ATOM   2509  H06 THR A 153     -51.132   1.483 -32.295  1.00 22.93           H  
ATOM   2510  H08 THR A 153     -52.527   2.732 -31.657  1.00 29.23           H  
ATOM   2511  N   TYR A 154     -50.262   1.222 -29.985  1.00 25.76           N  
ATOM   2512  CA  TYR A 154     -49.052   1.101 -29.192  1.00 26.21           C  
ATOM   2513  C   TYR A 154     -49.351   1.454 -27.733  1.00 30.08           C  
ATOM   2514  O   TYR A 154     -48.901   0.785 -26.803  1.00 33.03           O  
ATOM   2515  CB  TYR A 154     -48.007   2.055 -29.728  1.00 23.17           C  
ATOM   2516  CG  TYR A 154     -46.616   1.761 -29.260  1.00 25.98           C  
ATOM   2517  CD1 TYR A 154     -45.702   1.136 -30.103  1.00 25.14           C  
ATOM   2518  CD2 TYR A 154     -46.204   2.112 -27.975  1.00 28.53           C  
ATOM   2519  CE1 TYR A 154     -44.414   0.870 -29.683  1.00 29.78           C  
ATOM   2520  CE2 TYR A 154     -44.912   1.851 -27.542  1.00 29.23           C  
ATOM   2521  CZ  TYR A 154     -44.024   1.231 -28.402  1.00 29.79           C  
ATOM   2522  OH  TYR A 154     -42.743   0.974 -27.993  1.00 30.52           O  
ATOM   2523  H01 TYR A 154     -48.685   0.076 -29.249  1.00 26.21           H  
ATOM   2524  H02 TYR A 154     -48.263   3.046 -29.352  1.00 23.17           H  
ATOM   2525  H03 TYR A 154     -48.021   2.003 -30.817  1.00 23.17           H  
ATOM   2526  H04 TYR A 154     -46.008   0.852 -31.110  1.00 25.14           H  
ATOM   2527  H05 TYR A 154     -46.908   2.599 -27.300  1.00 28.53           H  
ATOM   2528  H06 TYR A 154     -43.708   0.380 -30.354  1.00 29.78           H  
ATOM   2529  H07 TYR A 154     -50.219   1.691 -30.878  1.00 25.76           H  
ATOM   2530  H08 TYR A 154     -44.600   2.131 -26.536  1.00 29.23           H  
ATOM   2531  H09 TYR A 154     -42.405   0.206 -28.460  1.00 30.52           H  
ATOM   2532  N   ILE A 155     -50.120   2.514 -27.541  1.00 30.01           N  
ATOM   2533  CA  ILE A 155     -50.468   2.948 -26.206  1.00 30.05           C  
ATOM   2534  C   ILE A 155     -51.375   1.938 -25.540  1.00 31.13           C  
ATOM   2535  O   ILE A 155     -51.191   1.622 -24.364  1.00 34.61           O  
ATOM   2536  CB  ILE A 155     -51.149   4.345 -26.228  1.00 31.19           C  
ATOM   2537  CG1 ILE A 155     -50.099   5.418 -26.553  1.00 31.45           C  
ATOM   2538  CG2 ILE A 155     -51.837   4.636 -24.892  1.00 30.54           C  
ATOM   2539  CD1 ILE A 155     -50.605   6.828 -26.431  1.00 31.92           C  
ATOM   2540  H01 ILE A 155     -49.545   3.028 -25.631  1.00 30.05           H  
ATOM   2541  H02 ILE A 155     -51.918   4.357 -27.001  1.00 31.19           H  
ATOM   2542  H03 ILE A 155     -49.816   5.275 -27.596  1.00 31.45           H  
ATOM   2543  H04 ILE A 155     -49.259   5.294 -25.869  1.00 31.45           H  
ATOM   2544  H05 ILE A 155     -52.846   4.223 -24.906  1.00 30.54           H  
ATOM   2545  H06 ILE A 155     -51.269   4.178 -24.083  1.00 30.54           H  
ATOM   2546  H07 ILE A 155     -51.888   5.714 -24.736  1.00 30.54           H  
ATOM   2547  H08 ILE A 155     -51.573   6.824 -25.929  1.00 31.92           H  
ATOM   2548  H09 ILE A 155     -49.897   7.420 -25.850  1.00 31.92           H  
ATOM   2549  H10 ILE A 155     -50.469   3.027 -28.338  1.00 30.01           H  
ATOM   2550  H11 ILE A 155     -50.714   7.263 -27.425  1.00 31.92           H  
ATOM   2551  N   GLU A 156     -52.349   1.424 -26.282  1.00 32.38           N  
ATOM   2552  CA  GLU A 156     -53.284   0.450 -25.722  1.00 35.24           C  
ATOM   2553  C   GLU A 156     -52.571  -0.816 -25.269  1.00 36.65           C  
ATOM   2554  O   GLU A 156     -52.960  -1.435 -24.275  1.00 32.04           O  
ATOM   2555  CB  GLU A 156     -54.360   0.069 -26.737  1.00 36.66           C  
ATOM   2556  CG  GLU A 156     -55.348  -0.921 -26.157  1.00 37.89           C  
ATOM   2557  CD  GLU A 156     -56.468  -1.252 -27.096  1.00 36.28           C  
ATOM   2558  OE1 GLU A 156     -56.159  -1.666 -28.231  1.00 33.69           O  
ATOM   2559  OE2 GLU A 156     -57.647  -1.101 -26.691  1.00 34.21           O1-
ATOM   2560  H01 GLU A 156     -53.748   0.927 -24.859  1.00 35.24           H  
ATOM   2561  H02 GLU A 156     -53.872  -0.398 -27.592  1.00 36.66           H  
ATOM   2562  H03 GLU A 156     -54.896   0.969 -27.040  1.00 36.66           H  
ATOM   2563  H04 GLU A 156     -55.790  -0.459 -25.274  1.00 37.89           H  
ATOM   2564  H05 GLU A 156     -54.816  -1.840 -25.913  1.00 37.89           H  
ATOM   2565  H12 GLU A 156     -52.445   1.710 -27.246  1.00 32.38           H  
ATOM   2566  N   SER A 157     -51.544  -1.200 -26.023  1.00 37.51           N  
ATOM   2567  CA  SER A 157     -50.747  -2.372 -25.705  1.00 37.90           C  
ATOM   2568  C   SER A 157     -50.140  -2.081 -24.330  1.00 36.81           C  
ATOM   2569  O   SER A 157     -50.221  -2.905 -23.411  1.00 36.99           O  
ATOM   2570  CB  SER A 157     -49.646  -2.561 -26.757  1.00 40.57           C  
ATOM   2571  OG  SER A 157     -49.604  -3.902 -27.224  1.00 46.96           O  
ATOM   2572  H01 SER A 157     -51.339  -3.287 -25.698  1.00 37.90           H  
ATOM   2573  H02 SER A 157     -48.686  -2.327 -26.297  1.00 40.57           H  
ATOM   2574  H03 SER A 157     -49.841  -1.897 -27.599  1.00 40.57           H  
ATOM   2575  H04 SER A 157     -50.019  -3.954 -28.088  1.00 46.96           H  
ATOM   2576  H06 SER A 157     -51.311  -0.659 -26.843  1.00 37.51           H  
ATOM   2577  N   ILE A 158     -49.554  -0.894 -24.193  1.00 33.37           N  
ATOM   2578  CA  ILE A 158     -48.965  -0.469 -22.929  1.00 30.90           C  
ATOM   2579  C   ILE A 158     -49.987  -0.493 -21.787  1.00 30.08           C  
ATOM   2580  O   ILE A 158     -49.683  -0.943 -20.686  1.00 30.07           O  
ATOM   2581  CB  ILE A 158     -48.342   0.933 -23.065  1.00 28.31           C  
ATOM   2582  CG1 ILE A 158     -46.975   0.800 -23.725  1.00 26.54           C  
ATOM   2583  CG2 ILE A 158     -48.226   1.605 -21.716  1.00 26.65           C  
ATOM   2584  CD1 ILE A 158     -46.290   2.099 -23.962  1.00 32.84           C  
ATOM   2585  H01 ILE A 158     -48.178  -1.181 -22.681  1.00 30.90           H  
ATOM   2586  H02 ILE A 158     -48.986   1.558 -23.684  1.00 28.31           H  
ATOM   2587  H03 ILE A 158     -47.139   0.347 -24.703  1.00 26.54           H  
ATOM   2588  H04 ILE A 158     -46.341   0.189 -23.082  1.00 26.54           H  
ATOM   2589  H05 ILE A 158     -49.516  -0.270 -24.987  1.00 33.37           H  
ATOM   2590  H06 ILE A 158     -47.699   2.553 -21.827  1.00 26.65           H  
ATOM   2591  H07 ILE A 158     -49.222   1.789 -21.314  1.00 26.65           H  
ATOM   2592  H08 ILE A 158     -47.672   0.960 -21.034  1.00 26.65           H  
ATOM   2593  H09 ILE A 158     -45.322   1.919 -24.430  1.00 32.84           H  
ATOM   2594  H10 ILE A 158     -46.901   2.718 -24.619  1.00 32.84           H  
ATOM   2595  H11 ILE A 158     -46.144   2.612 -23.011  1.00 32.84           H  
ATOM   2596  N   TRP A 159     -51.200  -0.026 -22.037  1.00 29.25           N  
ATOM   2597  CA  TRP A 159     -52.209  -0.067 -20.987  1.00 33.32           C  
ATOM   2598  C   TRP A 159     -52.493  -1.516 -20.553  1.00 34.31           C  
ATOM   2599  O   TRP A 159     -52.869  -1.767 -19.406  1.00 34.02           O  
ATOM   2600  CB  TRP A 159     -53.505   0.586 -21.469  1.00 33.66           C  
ATOM   2601  CG  TRP A 159     -53.452   2.071 -21.536  1.00 34.45           C  
ATOM   2602  CD1 TRP A 159     -52.341   2.849 -21.685  1.00 36.72           C  
ATOM   2603  CD2 TRP A 159     -54.572   2.960 -21.574  1.00 33.71           C  
ATOM   2604  CE2 TRP A 159     -54.066   4.264 -21.760  1.00 34.69           C  
ATOM   2605  CE3 TRP A 159     -55.958   2.778 -21.480  1.00 34.90           C  
ATOM   2606  NE1 TRP A 159     -52.702   4.168 -21.823  1.00 37.04           N  
ATOM   2607  CZ2 TRP A 159     -54.894   5.382 -21.853  1.00 35.82           C  
ATOM   2608  CZ3 TRP A 159     -56.786   3.890 -21.572  1.00 36.11           C  
ATOM   2609  CH2 TRP A 159     -56.249   5.177 -21.757  1.00 36.87           C  
ATOM   2610  H01 TRP A 159     -51.823   0.486 -20.130  1.00 33.32           H  
ATOM   2611  H02 TRP A 159     -54.273   0.333 -20.738  1.00 33.66           H  
ATOM   2612  H03 TRP A 159     -53.730   0.206 -22.466  1.00 33.66           H  
ATOM   2613  H04 TRP A 159     -51.316   2.478 -21.693  1.00 36.72           H  
ATOM   2614  H05 TRP A 159     -56.379   1.783 -21.337  1.00 34.90           H  
ATOM   2615  H06 TRP A 159     -52.064   4.941 -21.950  1.00 37.04           H  
ATOM   2616  H07 TRP A 159     -54.482   6.381 -21.996  1.00 35.82           H  
ATOM   2617  H08 TRP A 159     -57.866   3.763 -21.500  1.00 36.11           H  
ATOM   2618  H09 TRP A 159     -56.923   6.031 -21.826  1.00 36.87           H  
ATOM   2619  H12 TRP A 159     -51.424   0.354 -22.945  1.00 29.25           H  
ATOM   2620  N   TRP A 160     -52.322  -2.462 -21.475  1.00 34.32           N  
ATOM   2621  CA  TRP A 160     -52.572  -3.867 -21.181  1.00 33.14           C  
ATOM   2622  C   TRP A 160     -51.562  -4.375 -20.162  1.00 33.88           C  
ATOM   2623  O   TRP A 160     -51.923  -5.042 -19.188  1.00 34.70           O  
ATOM   2624  CB  TRP A 160     -52.484  -4.714 -22.458  1.00 29.97           C  
ATOM   2625  CG  TRP A 160     -52.254  -6.169 -22.164  1.00 27.77           C  
ATOM   2626  CD1 TRP A 160     -53.166  -7.070 -21.667  1.00 25.38           C  
ATOM   2627  CD2 TRP A 160     -50.996  -6.846 -22.184  1.00 23.06           C  
ATOM   2628  CE2 TRP A 160     -51.211  -8.147 -21.670  1.00 23.29           C  
ATOM   2629  CE3 TRP A 160     -49.702  -6.478 -22.578  1.00 24.00           C  
ATOM   2630  NE1 TRP A 160     -52.543  -8.258 -21.367  1.00 22.28           N  
ATOM   2631  CZ2 TRP A 160     -50.175  -9.079 -21.534  1.00 22.70           C  
ATOM   2632  CZ3 TRP A 160     -48.667  -7.411 -22.445  1.00 26.74           C  
ATOM   2633  CH2 TRP A 160     -48.914  -8.695 -21.925  1.00 24.56           C  
ATOM   2634  H01 TRP A 160     -53.578  -3.956 -20.770  1.00 33.14           H  
ATOM   2635  H02 TRP A 160     -51.635  -4.354 -23.038  1.00 29.97           H  
ATOM   2636  H03 TRP A 160     -53.417  -4.611 -23.012  1.00 29.97           H  
ATOM   2637  H04 TRP A 160     -54.229  -6.871 -21.531  1.00 25.38           H  
ATOM   2638  H05 TRP A 160     -49.506  -5.484 -22.980  1.00 24.00           H  
ATOM   2639  H06 TRP A 160     -52.993  -9.078 -20.986  1.00 22.28           H  
ATOM   2640  H07 TRP A 160     -50.362 -10.075 -21.132  1.00 22.70           H  
ATOM   2641  H08 TRP A 160     -47.656  -7.139 -22.748  1.00 26.74           H  
ATOM   2642  H09 TRP A 160     -48.088  -9.400 -21.830  1.00 24.56           H  
ATOM   2643  H10 TRP A 160     -52.012  -2.199 -22.400  1.00 34.32           H  
ATOM   2644  N   SER A 161     -50.295  -4.059 -20.394  1.00 31.46           N  
ATOM   2645  CA  SER A 161     -49.251  -4.488 -19.493  1.00 32.80           C  
ATOM   2646  C   SER A 161     -49.393  -3.802 -18.139  1.00 35.75           C  
ATOM   2647  O   SER A 161     -49.258  -4.450 -17.100  1.00 39.15           O  
ATOM   2648  CB  SER A 161     -47.876  -4.203 -20.094  1.00 32.78           C  
ATOM   2649  OG  SER A 161     -47.699  -2.831 -20.350  1.00 33.87           O  
ATOM   2650  H01 SER A 161     -49.348  -5.563 -19.344  1.00 32.80           H  
ATOM   2651  H02 SER A 161     -47.799  -4.740 -21.040  1.00 32.78           H  
ATOM   2652  H03 SER A 161     -47.108  -4.536 -19.396  1.00 32.78           H  
ATOM   2653  H04 SER A 161     -47.728  -2.344 -19.523  1.00 33.87           H  
ATOM   2654  H10 SER A 161     -50.058  -3.512 -21.210  1.00 31.46           H  
ATOM   2655  N   LEU A 162     -49.685  -2.502 -18.122  1.00 34.85           N  
ATOM   2656  CA  LEU A 162     -49.825  -1.825 -16.832  1.00 32.69           C  
ATOM   2657  C   LEU A 162     -50.961  -2.415 -16.005  1.00 31.51           C  
ATOM   2658  O   LEU A 162     -50.841  -2.527 -14.788  1.00 32.16           O  
ATOM   2659  CB  LEU A 162     -50.018  -0.320 -17.004  1.00 27.31           C  
ATOM   2660  CG  LEU A 162     -48.813   0.434 -17.576  1.00 29.40           C  
ATOM   2661  CD1 LEU A 162     -49.100   1.919 -17.580  1.00 28.22           C  
ATOM   2662  CD2 LEU A 162     -47.571   0.148 -16.767  1.00 27.43           C  
ATOM   2663  H01 LEU A 162     -48.893  -1.988 -16.290  1.00 32.69           H  
ATOM   2664  H02 LEU A 162     -50.175   0.080 -16.002  1.00 27.31           H  
ATOM   2665  H03 LEU A 162     -50.863  -0.163 -17.674  1.00 27.31           H  
ATOM   2666  H04 LEU A 162     -48.640   0.096 -18.598  1.00 29.40           H  
ATOM   2667  H05 LEU A 162     -49.808  -1.992 -18.985  1.00 34.85           H  
ATOM   2668  H06 LEU A 162     -50.043   2.108 -17.067  1.00 28.22           H  
ATOM   2669  H07 LEU A 162     -48.296   2.446 -17.067  1.00 28.22           H  
ATOM   2670  H08 LEU A 162     -49.170   2.273 -18.608  1.00 28.22           H  
ATOM   2671  H09 LEU A 162     -46.797   0.872 -17.022  1.00 27.43           H  
ATOM   2672  H10 LEU A 162     -47.803   0.224 -15.705  1.00 27.43           H  
ATOM   2673  H11 LEU A 162     -47.215  -0.858 -16.990  1.00 27.43           H  
ATOM   2674  N   LYS A 163     -52.059  -2.803 -16.647  1.00 30.60           N  
ATOM   2675  CA  LYS A 163     -53.154  -3.398 -15.889  1.00 31.04           C  
ATOM   2676  C   LYS A 163     -52.698  -4.750 -15.376  1.00 33.35           C  
ATOM   2677  O   LYS A 163     -53.078  -5.184 -14.281  1.00 32.09           O  
ATOM   2678  CB  LYS A 163     -54.398  -3.617 -16.741  1.00 27.12           C  
ATOM   2679  CG  LYS A 163     -55.555  -4.044 -15.872  1.00 22.40           C  
ATOM   2680  CD  LYS A 163     -56.743  -4.541 -16.637  1.00 24.33           C  
ATOM   2681  CE  LYS A 163     -57.874  -4.855 -15.663  1.00 28.74           C  
ATOM   2682  NZ  LYS A 163     -59.154  -5.248 -16.328  1.00 34.58           N1+
ATOM   2683  H01 LYS A 163     -53.410  -2.713 -15.081  1.00 31.04           H  
ATOM   2684  H02 LYS A 163     -54.195  -4.399 -17.473  1.00 27.12           H  
ATOM   2685  H03 LYS A 163     -54.654  -2.689 -17.252  1.00 27.12           H  
ATOM   2686  H04 LYS A 163     -55.881  -3.159 -15.326  1.00 22.40           H  
ATOM   2687  H05 LYS A 163     -55.213  -4.842 -15.213  1.00 22.40           H  
ATOM   2688  H06 LYS A 163     -56.473  -5.443 -17.185  1.00 24.33           H  
ATOM   2689  H07 LYS A 163     -57.070  -3.776 -17.341  1.00 24.33           H  
ATOM   2690  H08 LYS A 163     -58.075  -3.940 -15.106  1.00 28.74           H  
ATOM   2691  H09 LYS A 163     -57.555  -5.674 -15.019  1.00 28.74           H  
ATOM   2692  H10 LYS A 163     -59.844  -4.524 -16.184  1.00 34.58           H  
ATOM   2693  H11 LYS A 163     -58.996  -5.370 -17.318  1.00 34.58           H  
ATOM   2694  H12 LYS A 163     -52.134  -2.687 -17.648  1.00 30.60           H  
ATOM   2695  H13 LYS A 163     -59.488  -6.114 -15.931  1.00 34.58           H  
ATOM   2696  N   ASN A 164     -51.903  -5.427 -16.199  1.00 32.94           N  
ATOM   2697  CA  ASN A 164     -51.366  -6.727 -15.845  1.00 32.63           C  
ATOM   2698  C   ASN A 164     -50.628  -6.560 -14.517  1.00 33.25           C  
ATOM   2699  O   ASN A 164     -50.946  -7.224 -13.532  1.00 36.49           O  
ATOM   2700  CB  ASN A 164     -50.394  -7.185 -16.924  1.00 33.33           C  
ATOM   2701  CG  ASN A 164     -49.757  -8.515 -16.610  1.00 36.33           C  
ATOM   2702  ND2 ASN A 164     -48.562  -8.479 -16.031  1.00 35.44           N  
ATOM   2703  OD1 ASN A 164     -50.332  -9.566 -16.878  1.00 39.77           O  
ATOM   2704  H01 ASN A 164     -52.158  -7.470 -15.757  1.00 32.63           H  
ATOM   2705  H02 ASN A 164     -49.596  -6.445 -16.982  1.00 33.33           H  
ATOM   2706  H03 ASN A 164     -50.934  -7.271 -17.867  1.00 33.33           H  
ATOM   2707  H04 ASN A 164     -48.089  -9.340 -15.796  1.00 35.44           H  
ATOM   2708  H05 ASN A 164     -48.127  -7.591 -15.826  1.00 35.44           H  
ATOM   2709  H14 ASN A 164     -51.667  -5.025 -17.095  1.00 32.94           H  
ATOM   2710  N   LEU A 165     -49.656  -5.648 -14.498  1.00 29.39           N  
ATOM   2711  CA  LEU A 165     -48.855  -5.373 -13.308  1.00 24.36           C  
ATOM   2712  C   LEU A 165     -49.709  -4.937 -12.122  1.00 24.49           C  
ATOM   2713  O   LEU A 165     -49.535  -5.404 -11.010  1.00 25.23           O  
ATOM   2714  CB  LEU A 165     -47.830  -4.285 -13.610  1.00 17.06           C  
ATOM   2715  CG  LEU A 165     -46.819  -4.583 -14.708  1.00 15.43           C  
ATOM   2716  CD1 LEU A 165     -45.743  -3.524 -14.734  1.00 13.88           C  
ATOM   2717  CD2 LEU A 165     -46.204  -5.933 -14.447  1.00 22.13           C  
ATOM   2718  H01 LEU A 165     -48.355  -6.303 -13.038  1.00 24.36           H  
ATOM   2719  H02 LEU A 165     -47.241  -4.186 -12.698  1.00 17.06           H  
ATOM   2720  H03 LEU A 165     -48.376  -3.387 -13.898  1.00 17.06           H  
ATOM   2721  H04 LEU A 165     -47.322  -4.584 -15.675  1.00 15.43           H  
ATOM   2722  H05 LEU A 165     -44.859  -3.917 -15.235  1.00 13.88           H  
ATOM   2723  H06 LEU A 165     -49.466  -5.126 -15.341  1.00 29.39           H  
ATOM   2724  H07 LEU A 165     -46.106  -2.649 -15.273  1.00 13.88           H  
ATOM   2725  H08 LEU A 165     -45.486  -3.242 -13.713  1.00 13.88           H  
ATOM   2726  H09 LEU A 165     -45.255  -5.805 -13.927  1.00 22.13           H  
ATOM   2727  H10 LEU A 165     -46.878  -6.527 -13.830  1.00 22.13           H  
ATOM   2728  H11 LEU A 165     -46.033  -6.444 -15.394  1.00 22.13           H  
ATOM   2729  N   PHE A 166     -50.627  -4.021 -12.359  1.00 25.58           N  
ATOM   2730  CA  PHE A 166     -51.484  -3.554 -11.293  1.00 27.78           C  
ATOM   2731  C   PHE A 166     -52.294  -4.731 -10.737  1.00 32.77           C  
ATOM   2732  O   PHE A 166     -52.368  -4.947  -9.525  1.00 33.48           O  
ATOM   2733  CB  PHE A 166     -52.424  -2.478 -11.828  1.00 21.81           C  
ATOM   2734  CG  PHE A 166     -53.352  -1.928 -10.799  1.00 18.42           C  
ATOM   2735  CD1 PHE A 166     -52.891  -1.028  -9.842  1.00 18.36           C  
ATOM   2736  CD2 PHE A 166     -54.688  -2.313 -10.775  1.00 17.30           C  
ATOM   2737  CE1 PHE A 166     -53.756  -0.509  -8.864  1.00 19.89           C  
ATOM   2738  CE2 PHE A 166     -55.565  -1.805  -9.802  1.00 23.00           C  
ATOM   2739  CZ  PHE A 166     -55.098  -0.899  -8.843  1.00 19.12           C  
ATOM   2740  H01 PHE A 166     -50.877  -3.129 -10.494  1.00 27.78           H  
ATOM   2741  H02 PHE A 166     -53.041  -2.947 -12.595  1.00 21.81           H  
ATOM   2742  H03 PHE A 166     -51.822  -1.659 -12.222  1.00 21.81           H  
ATOM   2743  H04 PHE A 166     -51.845  -0.722  -9.852  1.00 18.36           H  
ATOM   2744  H05 PHE A 166     -55.059  -3.017 -11.520  1.00 17.30           H  
ATOM   2745  H06 PHE A 166     -53.381   0.197  -8.123  1.00 19.89           H  
ATOM   2746  H07 PHE A 166     -56.609  -2.117  -9.794  1.00 23.00           H  
ATOM   2747  H08 PHE A 166     -55.775  -0.501  -8.087  1.00 19.12           H  
ATOM   2748  H12 PHE A 166     -50.732  -3.644 -13.290  1.00 25.58           H  
ATOM   2749  N   ASP A 167     -52.908  -5.494 -11.631  1.00 36.89           N  
ATOM   2750  CA  ASP A 167     -53.709  -6.629 -11.214  1.00 38.92           C  
ATOM   2751  C   ASP A 167     -52.884  -7.622 -10.420  1.00 39.66           C  
ATOM   2752  O   ASP A 167     -53.370  -8.218  -9.467  1.00 42.48           O  
ATOM   2753  CB  ASP A 167     -54.308  -7.331 -12.432  1.00 41.59           C  
ATOM   2754  CG  ASP A 167     -55.559  -6.659 -12.933  1.00 42.25           C  
ATOM   2755  OD1 ASP A 167     -56.103  -5.798 -12.212  1.00 40.29           O  
ATOM   2756  OD2 ASP A 167     -56.003  -7.011 -14.044  1.00 45.26           O1-
ATOM   2757  H01 ASP A 167     -54.509  -6.252 -10.577  1.00 38.92           H  
ATOM   2758  H02 ASP A 167     -54.577  -8.343 -12.129  1.00 41.59           H  
ATOM   2759  H03 ASP A 167     -53.568  -7.334 -13.233  1.00 41.59           H  
ATOM   2760  H09 ASP A 167     -52.817  -5.282 -12.614  1.00 36.89           H  
ATOM   2761  N   ARG A 168     -51.636  -7.809 -10.817  1.00 37.02           N  
ATOM   2762  CA  ARG A 168     -50.770  -8.746 -10.131  1.00 38.23           C  
ATOM   2763  C   ARG A 168     -50.189  -8.193  -8.821  1.00 41.89           C  
ATOM   2764  O   ARG A 168     -49.589  -8.942  -8.048  1.00 46.44           O  
ATOM   2765  CB  ARG A 168     -49.630  -9.166 -11.061  1.00 35.45           C  
ATOM   2766  CG  ARG A 168     -50.085  -9.885 -12.312  1.00 29.87           C  
ATOM   2767  CD  ARG A 168     -48.944  -9.998 -13.302  1.00 25.47           C  
ATOM   2768  NE  ARG A 168     -47.854 -10.831 -12.810  1.00 23.30           N  
ATOM   2769  CZ  ARG A 168     -46.631 -10.849 -13.337  1.00 26.49           C  
ATOM   2770  NH1 ARG A 168     -46.330 -10.078 -14.375  1.00 24.58           N1+
ATOM   2771  NH2 ARG A 168     -45.699 -11.638 -12.826  1.00 28.82           N  
ATOM   2772  H01 ARG A 168     -51.386  -9.604  -9.863  1.00 38.23           H  
ATOM   2773  H02 ARG A 168     -49.012  -9.869 -10.502  1.00 35.45           H  
ATOM   2774  H03 ARG A 168     -49.084  -8.271 -11.359  1.00 35.45           H  
ATOM   2775  H04 ARG A 168     -51.282  -7.292 -11.609  1.00 37.02           H  
ATOM   2776  H05 ARG A 168     -50.895  -9.318 -12.770  1.00 29.87           H  
ATOM   2777  H06 ARG A 168     -50.431 -10.884 -12.047  1.00 29.87           H  
ATOM   2778  H07 ARG A 168     -48.546  -8.996 -13.462  1.00 25.47           H  
ATOM   2779  H08 ARG A 168     -49.325 -10.431 -14.227  1.00 25.47           H  
ATOM   2780  H09 ARG A 168     -48.038 -11.432 -12.020  1.00 23.30           H  
ATOM   2781  H10 ARG A 168     -45.399 -10.099 -14.766  1.00 24.58           H  
ATOM   2782  H11 ARG A 168     -47.032  -9.471 -14.773  1.00 24.58           H  
ATOM   2783  H12 ARG A 168     -45.915 -12.229 -12.036  1.00 28.82           H  
ATOM   2784  H13 ARG A 168     -44.772 -11.649 -13.226  1.00 28.82           H  
ATOM   2785  N   GLY A 169     -50.360  -6.894  -8.575  1.00 42.75           N  
ATOM   2786  CA  GLY A 169     -49.836  -6.282  -7.362  1.00 39.22           C  
ATOM   2787  C   GLY A 169     -48.371  -5.887  -7.462  1.00 40.12           C  
ATOM   2788  O   GLY A 169     -47.675  -5.811  -6.461  1.00 41.59           O  
ATOM   2789  H01 GLY A 169     -49.912  -7.027  -6.570  1.00 39.22           H  
ATOM   2790  H02 GLY A 169     -50.421  -5.388  -7.146  1.00 39.22           H  
ATOM   2791  H14 GLY A 169     -50.862  -6.325  -9.241  1.00 42.75           H  
ATOM   2792  N   LEU A 170     -47.896  -5.628  -8.672  1.00 40.67           N  
ATOM   2793  CA  LEU A 170     -46.508  -5.238  -8.883  1.00 42.52           C  
ATOM   2794  C   LEU A 170     -46.391  -3.764  -9.271  1.00 43.67           C  
ATOM   2795  O   LEU A 170     -45.295  -3.270  -9.567  1.00 43.82           O  
ATOM   2796  CB  LEU A 170     -45.888  -6.100  -9.980  1.00 46.27           C  
ATOM   2797  CG  LEU A 170     -45.900  -7.598  -9.714  1.00 48.92           C  
ATOM   2798  CD1 LEU A 170     -45.362  -8.345 -10.925  1.00 45.86           C  
ATOM   2799  CD2 LEU A 170     -45.064  -7.870  -8.480  1.00 49.67           C  
ATOM   2800  H01 LEU A 170     -45.975  -5.388  -7.944  1.00 42.52           H  
ATOM   2801  H02 LEU A 170     -44.838  -5.812 -10.032  1.00 46.27           H  
ATOM   2802  H03 LEU A 170     -48.512  -5.703  -9.469  1.00 40.67           H  
ATOM   2803  H04 LEU A 170     -46.437  -5.917 -10.904  1.00 46.27           H  
ATOM   2804  H05 LEU A 170     -46.918  -7.948  -9.540  1.00 48.92           H  
ATOM   2805  H06 LEU A 170     -44.348  -8.687 -10.719  1.00 45.86           H  
ATOM   2806  H07 LEU A 170     -45.999  -9.204 -11.135  1.00 45.86           H  
ATOM   2807  H08 LEU A 170     -45.353  -7.680 -11.788  1.00 45.86           H  
ATOM   2808  H09 LEU A 170     -44.170  -7.247  -8.503  1.00 49.67           H  
ATOM   2809  H10 LEU A 170     -45.645  -7.637  -7.588  1.00 49.67           H  
ATOM   2810  H11 LEU A 170     -44.774  -8.921  -8.461  1.00 49.67           H  
ATOM   2811  N   LEU A 171     -47.527  -3.073  -9.285  1.00 42.85           N  
ATOM   2812  CA  LEU A 171     -47.569  -1.654  -9.617  1.00 42.54           C  
ATOM   2813  C   LEU A 171     -48.307  -0.973  -8.482  1.00 41.64           C  
ATOM   2814  O   LEU A 171     -49.519  -1.125  -8.342  1.00 40.60           O  
ATOM   2815  CB  LEU A 171     -48.330  -1.429 -10.922  1.00 45.75           C  
ATOM   2816  CG  LEU A 171     -48.413   0.006 -11.452  1.00 46.53           C  
ATOM   2817  CD1 LEU A 171     -47.054   0.420 -11.997  1.00 46.44           C  
ATOM   2818  CD2 LEU A 171     -49.467   0.088 -12.551  1.00 46.11           C  
ATOM   2819  H01 LEU A 171     -46.562  -1.257  -9.746  1.00 42.54           H  
ATOM   2820  H02 LEU A 171     -49.360  -1.701 -10.694  1.00 45.75           H  
ATOM   2821  H03 LEU A 171     -47.849  -2.035 -11.690  1.00 45.75           H  
ATOM   2822  H04 LEU A 171     -48.696   0.680 -10.643  1.00 46.53           H  
ATOM   2823  H05 LEU A 171     -46.307  -0.321 -11.710  1.00 46.44           H  
ATOM   2824  H06 LEU A 171     -47.102   0.485 -13.084  1.00 46.44           H  
ATOM   2825  H07 LEU A 171     -46.778   1.391 -11.587  1.00 46.44           H  
ATOM   2826  H08 LEU A 171     -50.321   0.663 -12.192  1.00 46.11           H  
ATOM   2827  H09 LEU A 171     -49.042   0.578 -13.427  1.00 46.11           H  
ATOM   2828  H10 LEU A 171     -49.793  -0.917 -12.819  1.00 46.11           H  
ATOM   2829  H12 LEU A 171     -48.390  -3.547  -9.058  1.00 42.85           H  
ATOM   2830  N   TYR A 172     -47.580  -0.225  -7.665  1.00 42.05           N  
ATOM   2831  CA  TYR A 172     -48.210   0.440  -6.535  1.00 44.45           C  
ATOM   2832  C   TYR A 172     -47.832   1.904  -6.414  1.00 48.29           C  
ATOM   2833  O   TYR A 172     -46.871   2.392  -7.031  1.00 47.38           O  
ATOM   2834  CB  TYR A 172     -47.847  -0.277  -5.230  1.00 39.61           C  
ATOM   2835  CG  TYR A 172     -46.403  -0.091  -4.853  1.00 34.03           C  
ATOM   2836  CD1 TYR A 172     -46.045   0.729  -3.793  1.00 32.64           C  
ATOM   2837  CD2 TYR A 172     -45.394  -0.667  -5.609  1.00 31.47           C  
ATOM   2838  CE1 TYR A 172     -44.713   0.976  -3.502  1.00 34.76           C  
ATOM   2839  CE2 TYR A 172     -44.069  -0.427  -5.333  1.00 32.64           C  
ATOM   2840  CZ  TYR A 172     -43.731   0.395  -4.283  1.00 35.02           C  
ATOM   2841  OH  TYR A 172     -42.406   0.655  -4.025  1.00 40.35           O  
ATOM   2842  H01 TYR A 172     -49.284   0.393  -6.715  1.00 44.45           H  
ATOM   2843  H02 TYR A 172     -48.015  -1.343  -5.381  1.00 39.61           H  
ATOM   2844  H03 TYR A 172     -48.472   0.117  -4.428  1.00 39.61           H  
ATOM   2845  H04 TYR A 172     -46.822   1.185  -3.180  1.00 32.64           H  
ATOM   2846  H05 TYR A 172     -45.656  -1.323  -6.439  1.00 31.47           H  
ATOM   2847  H06 TYR A 172     -44.442   1.621  -2.666  1.00 34.76           H  
ATOM   2848  H07 TYR A 172     -43.290  -0.885  -5.943  1.00 32.64           H  
ATOM   2849  H08 TYR A 172     -42.059  -0.011  -3.426  1.00 40.35           H  
ATOM   2850  H11 TYR A 172     -46.589  -0.117  -7.827  1.00 42.05           H  
ATOM   2851  N   ARG A 173     -48.605   2.579  -5.578  1.00 50.67           N  
ATOM   2852  CA  ARG A 173     -48.438   3.988  -5.299  1.00 54.87           C  
ATOM   2853  C   ARG A 173     -47.978   4.145  -3.858  1.00 56.70           C  
ATOM   2854  O   ARG A 173     -48.330   3.345  -2.989  1.00 56.34           O  
ATOM   2855  CB  ARG A 173     -49.774   4.698  -5.485  1.00 56.23           C  
ATOM   2856  CG  ARG A 173     -49.802   6.123  -4.999  1.00 57.79           C  
ATOM   2857  CD  ARG A 173     -51.222   6.623  -4.993  1.00 57.23           C  
ATOM   2858  NE  ARG A 173     -52.047   5.804  -4.122  1.00 56.93           N  
ATOM   2859  CZ  ARG A 173     -53.356   5.956  -3.986  1.00 61.73           C  
ATOM   2860  NH1 ARG A 173     -53.992   6.898  -4.671  1.00 62.74           N1+
ATOM   2861  NH2 ARG A 173     -54.027   5.176  -3.152  1.00 63.79           N  
ATOM   2862  H01 ARG A 173     -47.701   4.421  -5.975  1.00 54.87           H  
ATOM   2863  H02 ARG A 173     -50.499   4.153  -4.881  1.00 56.23           H  
ATOM   2864  H03 ARG A 173     -50.015   4.696  -6.548  1.00 56.23           H  
ATOM   2865  H04 ARG A 173     -49.201   6.745  -5.662  1.00 57.79           H  
ATOM   2866  H05 ARG A 173     -49.395   6.171  -3.989  1.00 57.79           H  
ATOM   2867  H06 ARG A 173     -51.619   6.568  -6.007  1.00 57.23           H  
ATOM   2868  H07 ARG A 173     -51.238   7.654  -4.639  1.00 57.23           H  
ATOM   2869  H08 ARG A 173     -51.596   5.075  -3.588  1.00 56.93           H  
ATOM   2870  H09 ARG A 173     -49.351   2.084  -5.110  1.00 50.67           H  
ATOM   2871  H10 ARG A 173     -54.989   7.016  -4.561  1.00 62.74           H  
ATOM   2872  H11 ARG A 173     -53.479   7.497  -5.302  1.00 62.74           H  
ATOM   2873  H12 ARG A 173     -53.542   4.463  -2.626  1.00 63.79           H  
ATOM   2874  H13 ARG A 173     -55.024   5.294  -3.042  1.00 63.79           H  
ATOM   2875  N   ASP A 174     -47.192   5.180  -3.607  1.00 58.90           N  
ATOM   2876  CA  ASP A 174     -46.711   5.429  -2.265  1.00 60.73           C  
ATOM   2877  C   ASP A 174     -46.151   6.835  -2.154  1.00 60.34           C  
ATOM   2878  O   ASP A 174     -45.770   7.449  -3.150  1.00 60.12           O  
ATOM   2879  CB  ASP A 174     -45.646   4.401  -1.887  1.00 63.78           C  
ATOM   2880  CG  ASP A 174     -45.209   4.530  -0.446  1.00 67.19           C  
ATOM   2881  OD1 ASP A 174     -46.094   4.616   0.432  1.00 66.15           O  
ATOM   2882  OD2 ASP A 174     -43.985   4.544  -0.190  1.00 70.69           O1-
ATOM   2883  H01 ASP A 174     -47.548   5.336  -1.573  1.00 60.73           H  
ATOM   2884  H02 ASP A 174     -44.774   4.578  -2.516  1.00 63.78           H  
ATOM   2885  H03 ASP A 174     -46.052   3.401  -2.043  1.00 63.78           H  
ATOM   2886  H14 ASP A 174     -46.926   5.801  -4.358  1.00 58.90           H  
ATOM   2887  N   HIS A 175     -46.108   7.340  -0.930  1.00 59.02           N  
ATOM   2888  CA  HIS A 175     -45.606   8.677  -0.663  1.00 57.15           C  
ATOM   2889  C   HIS A 175     -44.220   8.575  -0.029  1.00 53.16           C  
ATOM   2890  O   HIS A 175     -44.081   8.567   1.189  1.00 55.32           O  
ATOM   2891  CB  HIS A 175     -46.575   9.382   0.283  1.00 60.92           C  
ATOM   2892  CG  HIS A 175     -46.572  10.868   0.154  1.00 66.51           C  
ATOM   2893  CD2 HIS A 175     -47.576  11.739  -0.096  1.00 70.50           C  
ATOM   2894  ND1 HIS A 175     -45.428  11.625   0.285  1.00 70.63           N  
ATOM   2895  CE1 HIS A 175     -45.726  12.900   0.122  1.00 72.51           C  
ATOM   2896  NE2 HIS A 175     -47.023  12.997  -0.111  1.00 74.74           N  
ATOM   2897  H01 HIS A 175     -45.527   9.248  -1.588  1.00 57.15           H  
ATOM   2898  H02 HIS A 175     -46.250   9.152   1.298  1.00 60.92           H  
ATOM   2899  H03 HIS A 175     -47.582   9.021   0.075  1.00 60.92           H  
ATOM   2900  H04 HIS A 175     -46.435   6.777  -0.157  1.00 59.02           H  
ATOM   2901  H05 HIS A 175     -48.625  11.490  -0.255  1.00 70.50           H  
ATOM   2902  H06 HIS A 175     -45.023  13.731   0.171  1.00 72.51           H  
ATOM   2903  H07 HIS A 175     -47.527  13.857  -0.274  1.00 74.74           H  
ATOM   2904  N   LYS A 176     -43.189   8.487  -0.852  1.00 47.94           N  
ATOM   2905  CA  LYS A 176     -41.843   8.365  -0.325  1.00 45.85           C  
ATOM   2906  C   LYS A 176     -40.872   9.345  -0.961  1.00 42.57           C  
ATOM   2907  O   LYS A 176     -41.187  10.005  -1.950  1.00 43.17           O  
ATOM   2908  CB  LYS A 176     -41.345   6.925  -0.503  1.00 50.37           C  
ATOM   2909  CG  LYS A 176     -41.722   6.303  -1.833  1.00 53.50           C  
ATOM   2910  CD  LYS A 176     -41.567   4.783  -1.834  1.00 58.34           C  
ATOM   2911  CE  LYS A 176     -40.118   4.335  -1.952  1.00 60.40           C  
ATOM   2912  NZ  LYS A 176     -40.038   2.883  -2.311  1.00 59.16           N1+
ATOM   2913  H01 LYS A 176     -41.885   8.612   0.736  1.00 45.85           H  
ATOM   2914  H02 LYS A 176     -41.825   6.327   0.272  1.00 50.37           H  
ATOM   2915  H03 LYS A 176     -40.258   6.924  -0.419  1.00 50.37           H  
ATOM   2916  H04 LYS A 176     -41.047   6.705  -2.589  1.00 53.50           H  
ATOM   2917  H05 LYS A 176     -42.761   6.549  -2.053  1.00 53.50           H  
ATOM   2918  H06 LYS A 176     -42.099   4.401  -2.705  1.00 58.34           H  
ATOM   2919  H07 LYS A 176     -41.978   4.390  -0.904  1.00 58.34           H  
ATOM   2920  H08 LYS A 176     -43.339   8.505  -1.851  1.00 47.94           H  
ATOM   2921  H09 LYS A 176     -39.627   4.485  -0.991  1.00 60.40           H  
ATOM   2922  H10 LYS A 176     -39.623   4.923  -2.725  1.00 60.40           H  
ATOM   2923  H11 LYS A 176     -39.115   2.534  -2.097  1.00 59.16           H  
ATOM   2924  H12 LYS A 176     -40.724   2.366  -1.780  1.00 59.16           H  
ATOM   2925  H13 LYS A 176     -40.219   2.769  -3.298  1.00 59.16           H  
ATOM   2926  N   VAL A 177     -39.685   9.445  -0.386  1.00 36.47           N  
ATOM   2927  CA  VAL A 177     -38.701  10.364  -0.908  1.00 31.75           C  
ATOM   2928  C   VAL A 177     -38.114   9.810  -2.194  1.00 32.88           C  
ATOM   2929  O   VAL A 177     -37.577   8.705  -2.228  1.00 34.79           O  
ATOM   2930  CB  VAL A 177     -37.605  10.649   0.145  1.00 26.52           C  
ATOM   2931  CG1 VAL A 177     -36.426  11.386  -0.469  1.00 17.18           C  
ATOM   2932  CG2 VAL A 177     -38.205  11.471   1.254  1.00 24.09           C  
ATOM   2933  H01 VAL A 177     -39.183  11.315  -1.135  1.00 31.75           H  
ATOM   2934  H02 VAL A 177     -37.234   9.701   0.535  1.00 26.52           H  
ATOM   2935  H03 VAL A 177     -35.561  10.723  -0.503  1.00 17.18           H  
ATOM   2936  H04 VAL A 177     -36.681  11.701  -1.481  1.00 17.18           H  
ATOM   2937  H05 VAL A 177     -36.189  12.261   0.136  1.00 17.18           H  
ATOM   2938  H06 VAL A 177     -39.214  11.116   1.463  1.00 24.09           H  
ATOM   2939  H07 VAL A 177     -37.593  11.374   2.151  1.00 24.09           H  
ATOM   2940  H08 VAL A 177     -38.244  12.517   0.951  1.00 24.09           H  
ATOM   2941  H14 VAL A 177     -39.466   8.877   0.420  1.00 36.47           H  
ATOM   2942  N   VAL A 178     -38.239  10.594  -3.259  1.00 33.66           N  
ATOM   2943  CA  VAL A 178     -37.741  10.214  -4.574  1.00 32.06           C  
ATOM   2944  C   VAL A 178     -36.882  11.330  -5.137  1.00 29.38           C  
ATOM   2945  O   VAL A 178     -36.813  12.413  -4.573  1.00 27.11           O  
ATOM   2946  CB  VAL A 178     -38.920  10.003  -5.550  1.00 31.77           C  
ATOM   2947  CG1 VAL A 178     -39.863   8.920  -5.025  1.00 30.14           C  
ATOM   2948  CG2 VAL A 178     -39.683  11.313  -5.702  1.00 31.56           C  
ATOM   2949  H01 VAL A 178     -37.165   9.295  -4.467  1.00 32.06           H  
ATOM   2950  H02 VAL A 178     -38.529   9.685  -6.516  1.00 31.77           H  
ATOM   2951  H03 VAL A 178     -40.804   8.962  -5.573  1.00 30.14           H  
ATOM   2952  H04 VAL A 178     -39.405   7.940  -5.164  1.00 30.14           H  
ATOM   2953  H05 VAL A 178     -40.053   9.086  -3.965  1.00 30.14           H  
ATOM   2954  H06 VAL A 178     -40.629  11.246  -5.165  1.00 31.56           H  
ATOM   2955  H07 VAL A 178     -39.089  12.130  -5.291  1.00 31.56           H  
ATOM   2956  H08 VAL A 178     -39.878  11.500  -6.758  1.00 31.56           H  
ATOM   2957  H09 VAL A 178     -38.697  11.488  -3.153  1.00 33.66           H  
ATOM   2958  N   PRO A 179     -36.173  11.059  -6.237  1.00 30.19           N  
ATOM   2959  CA  PRO A 179     -35.345  12.102  -6.851  1.00 33.64           C  
ATOM   2960  C   PRO A 179     -36.364  13.029  -7.525  1.00 35.21           C  
ATOM   2961  O   PRO A 179     -37.301  12.552  -8.173  1.00 36.15           O  
ATOM   2962  CB  PRO A 179     -34.513  11.330  -7.878  1.00 30.91           C  
ATOM   2963  CG  PRO A 179     -34.377  10.002  -7.260  1.00 31.44           C  
ATOM   2964  CD  PRO A 179     -35.777   9.732  -6.729  1.00 32.01           C  
ATOM   2965  H01 PRO A 179     -33.555  11.802  -8.098  1.00 30.91           H  
ATOM   2966  H02 PRO A 179     -35.031  11.267  -8.835  1.00 30.91           H  
ATOM   2967  H03 PRO A 179     -33.608   9.962  -6.488  1.00 31.44           H  
ATOM   2968  H04 PRO A 179     -34.084   9.254  -7.996  1.00 31.44           H  
ATOM   2969  H05 PRO A 179     -36.458   9.315  -7.471  1.00 32.01           H  
ATOM   2970  H06 PRO A 179     -35.762   8.997  -5.924  1.00 32.01           H  
ATOM   2971  H09 PRO A 179     -34.695  12.681  -6.195  1.00 33.64           H  
ATOM   2972  N   TYR A 180     -36.194  14.337  -7.377  1.00 36.10           N  
ATOM   2973  CA  TYR A 180     -37.150  15.280  -7.960  1.00 36.74           C  
ATOM   2974  C   TYR A 180     -36.474  16.435  -8.673  1.00 38.72           C  
ATOM   2975  O   TYR A 180     -35.501  16.995  -8.171  1.00 41.37           O  
ATOM   2976  CB  TYR A 180     -38.024  15.852  -6.856  1.00 33.15           C  
ATOM   2977  CG  TYR A 180     -39.219  16.657  -7.298  1.00 33.13           C  
ATOM   2978  CD1 TYR A 180     -40.479  16.067  -7.373  1.00 33.77           C  
ATOM   2979  CD2 TYR A 180     -39.115  18.026  -7.548  1.00 34.00           C  
ATOM   2980  CE1 TYR A 180     -41.612  16.814  -7.672  1.00 34.97           C  
ATOM   2981  CE2 TYR A 180     -40.250  18.795  -7.854  1.00 34.96           C  
ATOM   2982  CZ  TYR A 180     -41.498  18.181  -7.909  1.00 36.28           C  
ATOM   2983  OH  TYR A 180     -42.642  18.914  -8.172  1.00 34.25           O  
ATOM   2984  H01 TYR A 180     -37.737  14.727  -8.693  1.00 36.74           H  
ATOM   2985  H02 TYR A 180     -37.387  16.552  -6.316  1.00 33.15           H  
ATOM   2986  H03 TYR A 180     -38.388  15.019  -6.255  1.00 33.15           H  
ATOM   2987  H04 TYR A 180     -40.578  14.996  -7.193  1.00 33.77           H  
ATOM   2988  H05 TYR A 180     -38.137  18.506  -7.505  1.00 34.00           H  
ATOM   2989  H06 TYR A 180     -42.588  16.331  -7.721  1.00 34.97           H  
ATOM   2990  H07 TYR A 180     -35.400  14.684  -6.859  1.00 36.10           H  
ATOM   2991  H08 TYR A 180     -40.154  19.864  -8.047  1.00 34.96           H  
ATOM   2992  H09 TYR A 180     -42.927  18.751  -9.074  1.00 34.25           H  
ATOM   2993  N   CYS A 181     -36.970  16.780  -9.857  1.00 40.09           N  
ATOM   2994  CA  CYS A 181     -36.431  17.928 -10.574  1.00 38.19           C  
ATOM   2995  C   CYS A 181     -37.472  19.003 -10.336  1.00 35.48           C  
ATOM   2996  O   CYS A 181     -38.628  18.844 -10.734  1.00 33.58           O  
ATOM   2997  CB  CYS A 181     -36.303  17.672 -12.063  1.00 38.35           C  
ATOM   2998  SG  CYS A 181     -35.747  19.149 -12.927  1.00 45.94           S  
ATOM   2999  H01 CYS A 181     -35.428  18.183 -10.231  1.00 38.19           H  
ATOM   3000  H02 CYS A 181     -37.282  17.391 -12.452  1.00 38.35           H  
ATOM   3001  H03 CYS A 181     -35.583  16.870 -12.227  1.00 38.35           H  
ATOM   3002  H10 CYS A 181     -37.724  16.244 -10.262  1.00 40.09           H  
ATOM   3003  N   PRO A 182     -37.081  20.101  -9.660  1.00 34.77           N  
ATOM   3004  CA  PRO A 182     -37.999  21.205  -9.359  1.00 35.10           C  
ATOM   3005  C   PRO A 182     -38.381  22.029 -10.607  1.00 36.32           C  
ATOM   3006  O   PRO A 182     -39.463  22.616 -10.681  1.00 34.75           O  
ATOM   3007  CB  PRO A 182     -37.227  22.000  -8.314  1.00 31.21           C  
ATOM   3008  CG  PRO A 182     -35.808  21.849  -8.796  1.00 28.61           C  
ATOM   3009  CD  PRO A 182     -35.717  20.399  -9.175  1.00 29.86           C  
ATOM   3010  H01 PRO A 182     -37.384  21.654  -7.292  1.00 31.21           H  
ATOM   3011  H02 PRO A 182     -37.534  23.046  -8.304  1.00 31.21           H  
ATOM   3012  H03 PRO A 182     -35.073  22.138  -8.045  1.00 28.61           H  
ATOM   3013  H04 PRO A 182     -38.972  20.872  -8.999  1.00 35.10           H  
ATOM   3014  H05 PRO A 182     -35.618  22.490  -9.657  1.00 28.61           H  
ATOM   3015  H06 PRO A 182     -34.942  20.194  -9.914  1.00 29.86           H  
ATOM   3016  H07 PRO A 182     -35.463  19.782  -8.313  1.00 29.86           H  
ATOM   3017  N   ARG A 183     -37.494  22.048 -11.594  1.00 35.95           N  
ATOM   3018  CA  ARG A 183     -37.748  22.781 -12.816  1.00 37.53           C  
ATOM   3019  C   ARG A 183     -38.726  22.037 -13.748  1.00 38.36           C  
ATOM   3020  O   ARG A 183     -39.506  22.676 -14.455  1.00 42.51           O  
ATOM   3021  CB  ARG A 183     -36.408  23.089 -13.503  1.00 36.26           C  
ATOM   3022  CG  ARG A 183     -36.284  22.611 -14.913  1.00 34.33           C  
ATOM   3023  CD  ARG A 183     -36.759  23.626 -15.894  1.00 35.27           C  
ATOM   3024  NE  ARG A 183     -36.799  23.028 -17.219  1.00 40.42           N  
ATOM   3025  CZ  ARG A 183     -37.899  22.554 -17.794  1.00 41.23           C  
ATOM   3026  NH1 ARG A 183     -39.070  22.613 -17.172  1.00 38.15           N1+
ATOM   3027  NH2 ARG A 183     -37.822  22.002 -18.993  1.00 44.67           N  
ATOM   3028  H01 ARG A 183     -38.241  23.721 -12.569  1.00 37.53           H  
ATOM   3029  H02 ARG A 183     -35.650  22.549 -12.936  1.00 36.26           H  
ATOM   3030  H03 ARG A 183     -36.269  24.170 -13.501  1.00 36.26           H  
ATOM   3031  H04 ARG A 183     -36.907  21.723 -15.022  1.00 34.33           H  
ATOM   3032  H05 ARG A 183     -35.237  22.387 -15.118  1.00 34.33           H  
ATOM   3033  H06 ARG A 183     -36.079  24.478 -15.897  1.00 35.27           H  
ATOM   3034  H07 ARG A 183     -37.757  23.964 -15.616  1.00 35.27           H  
ATOM   3035  H08 ARG A 183     -36.626  21.542 -11.491  1.00 35.95           H  
ATOM   3036  H09 ARG A 183     -35.934  22.969 -17.736  1.00 40.42           H  
ATOM   3037  H10 ARG A 183     -39.898  22.243 -17.617  1.00 38.15           H  
ATOM   3038  H11 ARG A 183     -39.134  23.028 -16.253  1.00 38.15           H  
ATOM   3039  H12 ARG A 183     -36.932  21.949 -19.468  1.00 44.67           H  
ATOM   3040  H13 ARG A 183     -38.653  21.634 -19.434  1.00 44.67           H  
ATOM   3041  N   CYS A 184     -38.698  20.701 -13.746  1.00 35.35           N  
ATOM   3042  CA  CYS A 184     -39.619  19.912 -14.582  1.00 32.23           C  
ATOM   3043  C   CYS A 184     -40.814  19.521 -13.739  1.00 31.52           C  
ATOM   3044  O   CYS A 184     -41.867  19.159 -14.246  1.00 29.35           O  
ATOM   3045  CB  CYS A 184     -38.961  18.639 -15.089  1.00 29.88           C  
ATOM   3046  SG  CYS A 184     -37.463  18.894 -15.986  1.00 33.71           S  
ATOM   3047  H01 CYS A 184     -39.910  20.519 -15.439  1.00 32.23           H  
ATOM   3048  H02 CYS A 184     -39.665  18.184 -15.786  1.00 29.88           H  
ATOM   3049  H03 CYS A 184     -38.740  18.004 -14.231  1.00 29.88           H  
ATOM   3050  H14 CYS A 184     -38.031  20.222 -13.158  1.00 35.35           H  
ATOM   3051  N   GLY A 185     -40.618  19.584 -12.431  1.00 34.68           N  
ATOM   3052  CA  GLY A 185     -41.670  19.258 -11.491  1.00 35.98           C  
ATOM   3053  C   GLY A 185     -42.162  17.839 -11.602  1.00 36.02           C  
ATOM   3054  O   GLY A 185     -43.355  17.610 -11.812  1.00 39.11           O  
ATOM   3055  H01 GLY A 185     -42.515  19.907 -11.721  1.00 35.98           H  
ATOM   3056  H02 GLY A 185     -41.290  19.413 -10.481  1.00 35.98           H  
ATOM   3057  H04 GLY A 185     -39.714  19.866 -12.081  1.00 34.68           H  
ATOM   3058  N   THR A 186     -41.254  16.882 -11.446  1.00 32.95           N  
ATOM   3059  CA  THR A 186     -41.634  15.479 -11.542  1.00 30.62           C  
ATOM   3060  C   THR A 186     -40.579  14.583 -10.889  1.00 31.30           C  
ATOM   3061  O   THR A 186     -39.396  14.945 -10.809  1.00 31.30           O  
ATOM   3062  CB  THR A 186     -41.797  15.065 -13.040  1.00 29.12           C  
ATOM   3063  CG2 THR A 186     -40.422  14.888 -13.706  1.00 20.06           C  
ATOM   3064  OG1 THR A 186     -42.534  13.840 -13.133  1.00 24.27           O  
ATOM   3065  H01 THR A 186     -42.582  15.353 -11.020  1.00 30.62           H  
ATOM   3066  H02 THR A 186     -42.340  15.856 -13.557  1.00 29.12           H  
ATOM   3067  H03 THR A 186     -40.293  17.129 -11.259  1.00 32.95           H  
ATOM   3068  H04 THR A 186     -39.675  14.671 -12.943  1.00 20.06           H  
ATOM   3069  H05 THR A 186     -40.465  14.063 -14.417  1.00 20.06           H  
ATOM   3070  H06 THR A 186     -40.150  15.805 -14.229  1.00 20.06           H  
ATOM   3071  H07 THR A 186     -42.705  13.501 -12.251  1.00 24.27           H  
ATOM   3072  N   PRO A 187     -41.000  13.410 -10.389  1.00 27.91           N  
ATOM   3073  CA  PRO A 187     -40.074  12.472  -9.758  1.00 27.62           C  
ATOM   3074  C   PRO A 187     -39.263  11.840 -10.878  1.00 29.44           C  
ATOM   3075  O   PRO A 187     -39.638  11.931 -12.048  1.00 27.03           O  
ATOM   3076  CB  PRO A 187     -40.998  11.446  -9.109  1.00 26.04           C  
ATOM   3077  CG  PRO A 187     -42.248  12.184  -8.871  1.00 25.78           C  
ATOM   3078  CD  PRO A 187     -42.391  13.026 -10.112  1.00 28.56           C  
ATOM   3079  H01 PRO A 187     -40.580  11.029  -8.193  1.00 26.04           H  
ATOM   3080  H02 PRO A 187     -41.168  10.601  -9.777  1.00 26.04           H  
ATOM   3081  H03 PRO A 187     -42.229  12.773  -7.954  1.00 25.78           H  
ATOM   3082  H04 PRO A 187     -43.091  11.502  -8.761  1.00 25.78           H  
ATOM   3083  H05 PRO A 187     -42.874  12.507 -10.940  1.00 28.56           H  
ATOM   3084  H06 PRO A 187     -43.014  13.901  -9.927  1.00 28.56           H  
ATOM   3085  H08 PRO A 187     -39.386  12.907  -9.033  1.00 27.62           H  
ATOM   3086  N   LEU A 188     -38.153  11.205 -10.521  1.00 31.41           N  
ATOM   3087  CA  LEU A 188     -37.325  10.533 -11.512  1.00 32.35           C  
ATOM   3088  C   LEU A 188     -37.029   9.101 -11.091  1.00 32.10           C  
ATOM   3089  O   LEU A 188     -37.446   8.655 -10.025  1.00 31.74           O  
ATOM   3090  CB  LEU A 188     -36.025  11.300 -11.756  1.00 33.16           C  
ATOM   3091  CG  LEU A 188     -36.203  12.607 -12.533  1.00 33.07           C  
ATOM   3092  CD1 LEU A 188     -34.860  13.078 -13.089  1.00 31.79           C  
ATOM   3093  CD2 LEU A 188     -37.177  12.373 -13.665  1.00 32.22           C  
ATOM   3094  H01 LEU A 188     -37.883  10.507 -12.448  1.00 32.35           H  
ATOM   3095  H02 LEU A 188     -35.392  10.656 -12.367  1.00 33.16           H  
ATOM   3096  H03 LEU A 188     -35.579  11.534 -10.789  1.00 33.16           H  
ATOM   3097  H04 LEU A 188     -36.589  13.378 -11.867  1.00 33.07           H  
ATOM   3098  H05 LEU A 188     -34.095  12.334 -12.867  1.00 31.79           H  
ATOM   3099  H06 LEU A 188     -34.938  13.208 -14.168  1.00 31.79           H  
ATOM   3100  H07 LEU A 188     -37.879  11.188  -9.549  1.00 31.41           H  
ATOM   3101  H08 LEU A 188     -34.588  14.027 -12.627  1.00 31.79           H  
ATOM   3102  H09 LEU A 188     -38.050  13.011 -13.530  1.00 32.22           H  
ATOM   3103  H10 LEU A 188     -36.696  12.612 -14.614  1.00 32.22           H  
ATOM   3104  H11 LEU A 188     -37.488  11.328 -13.667  1.00 32.22           H  
ATOM   3105  N   SER A 189     -36.317   8.378 -11.939  1.00 32.29           N  
ATOM   3106  CA  SER A 189     -36.005   6.992 -11.660  1.00 34.83           C  
ATOM   3107  C   SER A 189     -34.502   6.783 -11.509  1.00 37.08           C  
ATOM   3108  O   SER A 189     -33.697   7.594 -11.967  1.00 38.15           O  
ATOM   3109  CB  SER A 189     -36.534   6.111 -12.793  1.00 32.66           C  
ATOM   3110  OG  SER A 189     -35.808   6.346 -13.987  1.00 30.65           O  
ATOM   3111  H01 SER A 189     -36.483   6.717 -10.720  1.00 34.83           H  
ATOM   3112  H02 SER A 189     -37.583   6.353 -12.966  1.00 32.66           H  
ATOM   3113  H03 SER A 189     -36.432   5.063 -12.511  1.00 32.66           H  
ATOM   3114  H04 SER A 189     -35.731   7.291 -14.134  1.00 30.65           H  
ATOM   3115  H12 SER A 189     -35.986   8.799 -12.795  1.00 32.29           H  
ATOM   3116  N   SER A 190     -34.134   5.686 -10.861  1.00 36.21           N  
ATOM   3117  CA  SER A 190     -32.739   5.356 -10.660  1.00 37.67           C  
ATOM   3118  C   SER A 190     -31.959   5.515 -11.958  1.00 39.92           C  
ATOM   3119  O   SER A 190     -31.079   6.367 -12.054  1.00 41.28           O  
ATOM   3120  CB  SER A 190     -32.628   3.924 -10.172  1.00 40.54           C  
ATOM   3121  OG  SER A 190     -33.917   3.420  -9.883  1.00 49.35           O  
ATOM   3122  H01 SER A 190     -32.319   6.034  -9.917  1.00 37.67           H  
ATOM   3123  H02 SER A 190     -32.018   3.896  -9.269  1.00 40.54           H  
ATOM   3124  H03 SER A 190     -32.163   3.312 -10.945  1.00 40.54           H  
ATOM   3125  H04 SER A 190     -34.187   3.712  -9.009  1.00 49.35           H  
ATOM   3126  H05 SER A 190     -34.844   5.066 -10.499  1.00 36.21           H  
ATOM   3127  N   HIS A 191     -32.285   4.705 -12.962  1.00 39.66           N  
ATOM   3128  CA  HIS A 191     -31.570   4.784 -14.226  1.00 38.02           C  
ATOM   3129  C   HIS A 191     -31.370   6.217 -14.703  1.00 37.78           C  
ATOM   3130  O   HIS A 191     -30.276   6.574 -15.153  1.00 36.78           O  
ATOM   3131  CB  HIS A 191     -32.245   3.930 -15.318  1.00 37.48           C  
ATOM   3132  CG  HIS A 191     -33.744   3.954 -15.303  1.00 38.48           C  
ATOM   3133  CD2 HIS A 191     -34.637   3.349 -14.485  1.00 39.53           C  
ATOM   3134  ND1 HIS A 191     -34.488   4.606 -16.263  1.00 39.24           N  
ATOM   3135  CE1 HIS A 191     -35.774   4.401 -16.039  1.00 40.05           C  
ATOM   3136  NE2 HIS A 191     -35.892   3.641 -14.965  1.00 39.23           N  
ATOM   3137  H01 HIS A 191     -30.579   4.371 -14.037  1.00 38.02           H  
ATOM   3138  H02 HIS A 191     -31.955   2.898 -15.121  1.00 37.48           H  
ATOM   3139  H03 HIS A 191     -31.910   4.294 -16.289  1.00 37.48           H  
ATOM   3140  H04 HIS A 191     -34.405   2.743 -13.609  1.00 39.53           H  
ATOM   3141  H05 HIS A 191     -33.031   4.034 -12.846  1.00 39.66           H  
ATOM   3142  H06 HIS A 191     -36.597   4.792 -16.638  1.00 40.05           H  
ATOM   3143  H07 HIS A 191     -36.763   3.326 -14.562  1.00 39.23           H  
ATOM   3144  N   GLU A 192     -32.405   7.046 -14.589  1.00 35.38           N  
ATOM   3145  CA  GLU A 192     -32.282   8.433 -15.022  1.00 34.04           C  
ATOM   3146  C   GLU A 192     -31.244   9.161 -14.170  1.00 34.43           C  
ATOM   3147  O   GLU A 192     -30.300   9.749 -14.708  1.00 33.25           O  
ATOM   3148  CB  GLU A 192     -33.647   9.135 -14.977  1.00 31.91           C  
ATOM   3149  CG  GLU A 192     -34.512   8.804 -16.188  1.00 31.36           C  
ATOM   3150  CD  GLU A 192     -35.945   9.280 -16.070  1.00 33.71           C  
ATOM   3151  OE1 GLU A 192     -36.615   8.880 -15.097  1.00 32.47           O  
ATOM   3152  OE2 GLU A 192     -36.407  10.038 -16.955  1.00 30.36           O1-
ATOM   3153  H01 GLU A 192     -31.938   8.453 -16.056  1.00 34.04           H  
ATOM   3154  H02 GLU A 192     -33.467  10.210 -14.982  1.00 31.91           H  
ATOM   3155  H03 GLU A 192     -34.173   8.822 -14.075  1.00 31.91           H  
ATOM   3156  H04 GLU A 192     -34.546   7.717 -16.263  1.00 31.36           H  
ATOM   3157  H05 GLU A 192     -34.066   9.271 -17.066  1.00 31.36           H  
ATOM   3158  H08 GLU A 192     -33.277   6.714 -14.202  1.00 35.38           H  
ATOM   3159  N   VAL A 193     -31.401   9.104 -12.845  1.00 32.35           N  
ATOM   3160  CA  VAL A 193     -30.448   9.753 -11.947  1.00 27.75           C  
ATOM   3161  C   VAL A 193     -29.048   9.273 -12.316  1.00 30.95           C  
ATOM   3162  O   VAL A 193     -28.126  10.070 -12.475  1.00 31.95           O  
ATOM   3163  CB  VAL A 193     -30.708   9.400 -10.452  1.00 20.49           C  
ATOM   3164  CG1 VAL A 193     -29.623   9.997  -9.575  1.00 15.07           C  
ATOM   3165  CG2 VAL A 193     -32.059   9.916 -10.012  1.00 19.04           C  
ATOM   3166  H01 VAL A 193     -30.556  10.832 -12.060  1.00 27.75           H  
ATOM   3167  H02 VAL A 193     -30.695   8.315 -10.350  1.00 20.49           H  
ATOM   3168  H03 VAL A 193     -28.774  10.286 -10.195  1.00 15.07           H  
ATOM   3169  H04 VAL A 193     -30.013  10.875  -9.061  1.00 15.07           H  
ATOM   3170  H05 VAL A 193     -29.301   9.258  -8.841  1.00 15.07           H  
ATOM   3171  H06 VAL A 193     -32.189   8.605 -12.458  1.00 32.35           H  
ATOM   3172  H07 VAL A 193     -32.801   9.125 -10.118  1.00 19.04           H  
ATOM   3173  H08 VAL A 193     -32.007  10.228  -8.969  1.00 19.04           H  
ATOM   3174  H09 VAL A 193     -32.344  10.766 -10.632  1.00 19.04           H  
ATOM   3175  N   ALA A 194     -28.901   7.963 -12.476  1.00 32.86           N  
ATOM   3176  CA  ALA A 194     -27.607   7.376 -12.796  1.00 36.00           C  
ATOM   3177  C   ALA A 194     -26.998   7.991 -14.035  1.00 37.83           C  
ATOM   3178  O   ALA A 194     -25.783   7.970 -14.223  1.00 39.42           O  
ATOM   3179  CB  ALA A 194     -27.748   5.881 -12.980  1.00 35.64           C  
ATOM   3180  H01 ALA A 194     -26.937   7.582 -11.961  1.00 36.00           H  
ATOM   3181  H02 ALA A 194     -28.635   5.671 -13.578  1.00 35.64           H  
ATOM   3182  H03 ALA A 194     -26.866   5.492 -13.490  1.00 35.64           H  
ATOM   3183  H04 ALA A 194     -27.846   5.402 -12.006  1.00 35.64           H  
ATOM   3184  H10 ALA A 194     -29.705   7.360 -12.373  1.00 32.86           H  
ATOM   3185  N   LEU A 195     -27.852   8.561 -14.869  1.00 38.51           N  
ATOM   3186  CA  LEU A 195     -27.414   9.145 -16.122  1.00 41.71           C  
ATOM   3187  C   LEU A 195     -27.009  10.602 -16.010  1.00 43.01           C  
ATOM   3188  O   LEU A 195     -26.342  11.127 -16.900  1.00 41.20           O  
ATOM   3189  CB  LEU A 195     -28.545   9.000 -17.146  1.00 41.71           C  
ATOM   3190  CG  LEU A 195     -28.327   8.329 -18.504  1.00 36.11           C  
ATOM   3191  CD1 LEU A 195     -27.332   7.177 -18.412  1.00 32.98           C  
ATOM   3192  CD2 LEU A 195     -29.682   7.851 -18.995  1.00 31.11           C  
ATOM   3193  H01 LEU A 195     -26.518   8.608 -16.435  1.00 41.71           H  
ATOM   3194  H02 LEU A 195     -28.731  10.036 -17.430  1.00 41.71           H  
ATOM   3195  H03 LEU A 195     -29.336   8.437 -16.650  1.00 41.71           H  
ATOM   3196  H04 LEU A 195     -27.896   9.041 -19.208  1.00 36.11           H  
ATOM   3197  H05 LEU A 195     -28.832   8.590 -14.627  1.00 38.51           H  
ATOM   3198  H06 LEU A 195     -26.423   7.521 -17.918  1.00 32.98           H  
ATOM   3199  H07 LEU A 195     -27.771   6.362 -17.837  1.00 32.98           H  
ATOM   3200  H08 LEU A 195     -27.089   6.825 -19.415  1.00 32.98           H  
ATOM   3201  H09 LEU A 195     -30.387   8.682 -18.980  1.00 31.11           H  
ATOM   3202  H10 LEU A 195     -29.588   7.474 -20.013  1.00 31.11           H  
ATOM   3203  H11 LEU A 195     -30.045   7.055 -18.344  1.00 31.11           H  
ATOM   3204  N   GLY A 196     -27.396  11.251 -14.915  1.00 46.07           N  
ATOM   3205  CA  GLY A 196     -27.081  12.663 -14.765  1.00 49.83           C  
ATOM   3206  C   GLY A 196     -26.308  13.197 -13.573  1.00 50.57           C  
ATOM   3207  O   GLY A 196     -26.647  14.259 -13.050  1.00 49.69           O  
ATOM   3208  H01 GLY A 196     -28.067  13.100 -14.609  1.00 49.83           H  
ATOM   3209  H02 GLY A 196     -26.509  12.943 -15.650  1.00 49.83           H  
ATOM   3210  H12 GLY A 196     -27.906  10.765 -14.191  1.00 46.07           H  
ATOM   3211  N   TYR A 197     -25.274  12.491 -13.137  1.00 51.95           N  
ATOM   3212  CA  TYR A 197     -24.484  12.976 -12.017  1.00 53.39           C  
ATOM   3213  C   TYR A 197     -23.646  14.097 -12.591  1.00 54.78           C  
ATOM   3214  O   TYR A 197     -23.512  14.193 -13.804  1.00 54.88           O  
ATOM   3215  CB  TYR A 197     -23.610  11.858 -11.444  1.00 54.49           C  
ATOM   3216  CG  TYR A 197     -24.298  11.074 -10.340  1.00 54.78           C  
ATOM   3217  CD1 TYR A 197     -24.383  11.593  -9.048  1.00 55.59           C  
ATOM   3218  CD2 TYR A 197     -24.891   9.833 -10.592  1.00 51.33           C  
ATOM   3219  CE1 TYR A 197     -25.040  10.902  -8.032  1.00 53.30           C  
ATOM   3220  CE2 TYR A 197     -25.551   9.135  -9.584  1.00 49.78           C  
ATOM   3221  CZ  TYR A 197     -25.621   9.678  -8.306  1.00 51.79           C  
ATOM   3222  OH  TYR A 197     -26.276   9.014  -7.294  1.00 51.91           O  
ATOM   3223  H01 TYR A 197     -25.105  13.321 -11.190  1.00 53.39           H  
ATOM   3224  H02 TYR A 197     -22.726  12.325 -11.010  1.00 54.49           H  
ATOM   3225  H03 TYR A 197     -25.035  11.617 -13.583  1.00 51.95           H  
ATOM   3226  H04 TYR A 197     -23.351  11.171 -12.250  1.00 54.49           H  
ATOM   3227  H05 TYR A 197     -23.926  12.558  -8.829  1.00 55.59           H  
ATOM   3228  H06 TYR A 197     -24.836   9.405 -11.593  1.00 51.33           H  
ATOM   3229  H07 TYR A 197     -25.095  11.324  -7.028  1.00 53.30           H  
ATOM   3230  H08 TYR A 197     -26.010   8.169  -9.795  1.00 49.78           H  
ATOM   3231  H09 TYR A 197     -26.352   9.590  -6.529  1.00 51.91           H  
ATOM   3232  N   LYS A 198     -23.102  14.948 -11.723  1.00 58.45           N  
ATOM   3233  CA  LYS A 198     -22.305  16.103 -12.145  1.00 58.11           C  
ATOM   3234  C   LYS A 198     -21.812  16.823 -10.887  1.00 58.29           C  
ATOM   3235  O   LYS A 198     -22.597  17.075  -9.972  1.00 55.94           O  
ATOM   3236  CB  LYS A 198     -23.197  17.041 -12.963  1.00 58.53           C  
ATOM   3237  CG  LYS A 198     -22.489  18.016 -13.873  1.00 60.84           C  
ATOM   3238  CD  LYS A 198     -23.511  18.674 -14.789  1.00 63.05           C  
ATOM   3239  CE  LYS A 198     -22.846  19.443 -15.917  1.00 66.39           C  
ATOM   3240  NZ  LYS A 198     -23.808  19.758 -17.020  1.00 67.16           N1+
ATOM   3241  H01 LYS A 198     -21.455  15.792 -12.753  1.00 58.11           H  
ATOM   3242  H02 LYS A 198     -23.719  17.656 -12.230  1.00 58.53           H  
ATOM   3243  H03 LYS A 198     -23.850  16.424 -13.580  1.00 58.53           H  
ATOM   3244  H04 LYS A 198     -21.747  17.487 -14.471  1.00 60.84           H  
ATOM   3245  H05 LYS A 198     -21.990  18.778 -13.275  1.00 60.84           H  
ATOM   3246  H06 LYS A 198     -24.092  19.380 -14.195  1.00 63.05           H  
ATOM   3247  H07 LYS A 198     -24.151  17.902 -15.217  1.00 63.05           H  
ATOM   3248  H08 LYS A 198     -22.052  18.820 -16.329  1.00 66.39           H  
ATOM   3249  H09 LYS A 198     -22.446  20.376 -15.520  1.00 66.39           H  
ATOM   3250  H10 LYS A 198     -23.244  14.791 -10.735  1.00 58.45           H  
ATOM   3251  H11 LYS A 198     -24.617  20.226 -16.637  1.00 67.16           H  
ATOM   3252  H12 LYS A 198     -23.360  20.360 -17.696  1.00 67.16           H  
ATOM   3253  H13 LYS A 198     -24.097  18.901 -17.470  1.00 67.16           H  
ATOM   3254  N   GLU A 199     -20.524  17.157 -10.841  1.00 59.46           N  
ATOM   3255  CA  GLU A 199     -19.960  17.838  -9.673  1.00 60.98           C  
ATOM   3256  C   GLU A 199     -20.613  19.204  -9.441  1.00 59.87           C  
ATOM   3257  O   GLU A 199     -20.918  19.931 -10.388  1.00 59.10           O  
ATOM   3258  CB  GLU A 199     -18.449  18.014  -9.831  1.00 63.38           C  
ATOM   3259  CG  GLU A 199     -18.041  19.398 -10.292  1.00 67.28           C  
ATOM   3260  CD  GLU A 199     -16.543  19.555 -10.420  1.00 70.83           C  
ATOM   3261  OE1 GLU A 199     -16.096  20.690 -10.700  1.00 70.96           O  
ATOM   3262  OE2 GLU A 199     -15.818  18.548 -10.244  1.00 71.12           O1-
ATOM   3263  H01 GLU A 199     -20.165  17.210  -8.806  1.00 60.98           H  
ATOM   3264  H02 GLU A 199     -18.126  17.314 -10.602  1.00 63.38           H  
ATOM   3265  H03 GLU A 199     -17.977  17.818  -8.868  1.00 63.38           H  
ATOM   3266  H04 GLU A 199     -18.382  20.108  -9.539  1.00 67.28           H  
ATOM   3267  H05 GLU A 199     -18.496  19.591 -11.263  1.00 67.28           H  
ATOM   3268  H14 GLU A 199     -19.926  16.937 -11.624  1.00 59.46           H  
ATOM   3269  N   ILE A 200     -20.807  19.555  -8.172  1.00 58.28           N  
ATOM   3270  CA  ILE A 200     -21.444  20.816  -7.815  1.00 55.90           C  
ATOM   3271  C   ILE A 200     -20.755  21.484  -6.620  1.00 56.80           C  
ATOM   3272  O   ILE A 200     -19.914  20.882  -5.961  1.00 57.56           O  
ATOM   3273  CB  ILE A 200     -22.926  20.574  -7.476  1.00 51.98           C  
ATOM   3274  CG1 ILE A 200     -23.688  21.896  -7.411  1.00 51.10           C  
ATOM   3275  CG2 ILE A 200     -23.029  19.836  -6.160  1.00 49.81           C  
ATOM   3276  CD1 ILE A 200     -25.174  21.731  -7.145  1.00 50.69           C  
ATOM   3277  H01 ILE A 200     -21.358  21.483  -8.673  1.00 55.90           H  
ATOM   3278  H02 ILE A 200     -23.375  19.967  -8.262  1.00 51.98           H  
ATOM   3279  H03 ILE A 200     -23.590  22.369  -8.388  1.00 51.10           H  
ATOM   3280  H04 ILE A 200     -23.260  22.502  -6.612  1.00 51.10           H  
ATOM   3281  H05 ILE A 200     -24.078  19.726  -5.887  1.00 49.81           H  
ATOM   3282  H06 ILE A 200     -20.505  18.931  -7.437  1.00 58.28           H  
ATOM   3283  H07 ILE A 200     -22.575  18.850  -6.259  1.00 49.81           H  
ATOM   3284  H08 ILE A 200     -22.510  20.400  -5.385  1.00 49.81           H  
ATOM   3285  H09 ILE A 200     -25.729  21.902  -8.068  1.00 50.69           H  
ATOM   3286  H10 ILE A 200     -25.369  20.721  -6.786  1.00 50.69           H  
ATOM   3287  H11 ILE A 200     -25.491  22.452  -6.392  1.00 50.69           H  
ATOM   3288  N   GLN A 201     -21.110  22.738  -6.360  1.00 58.41           N  
ATOM   3289  CA  GLN A 201     -20.558  23.494  -5.241  1.00 58.46           C  
ATOM   3290  C   GLN A 201     -21.654  23.594  -4.185  1.00 58.24           C  
ATOM   3291  O   GLN A 201     -22.728  24.144  -4.448  1.00 56.45           O  
ATOM   3292  CB  GLN A 201     -20.163  24.900  -5.692  1.00 63.55           C  
ATOM   3293  CG  GLN A 201     -19.398  25.704  -4.652  1.00 69.55           C  
ATOM   3294  CD  GLN A 201     -17.946  25.269  -4.533  1.00 75.08           C  
ATOM   3295  NE2 GLN A 201     -17.030  26.235  -4.595  1.00 75.77           N  
ATOM   3296  OE1 GLN A 201     -17.650  24.078  -4.383  1.00 77.82           O  
ATOM   3297  H01 GLN A 201     -19.669  22.999  -4.849  1.00 58.46           H  
ATOM   3298  H02 GLN A 201     -21.092  25.438  -5.878  1.00 63.55           H  
ATOM   3299  H03 GLN A 201     -19.539  24.810  -6.581  1.00 63.55           H  
ATOM   3300  H04 GLN A 201     -19.875  25.535  -3.686  1.00 69.55           H  
ATOM   3301  H05 GLN A 201     -19.426  26.757  -4.933  1.00 69.55           H  
ATOM   3302  H06 GLN A 201     -16.049  26.006  -4.520  1.00 75.77           H  
ATOM   3303  H07 GLN A 201     -17.317  27.196  -4.717  1.00 75.77           H  
ATOM   3304  H12 GLN A 201     -21.788  23.185  -6.960  1.00 58.41           H  
ATOM   3305  N   ASP A 202     -21.390  23.047  -3.001  1.00 58.16           N  
ATOM   3306  CA  ASP A 202     -22.355  23.076  -1.898  1.00 57.77           C  
ATOM   3307  C   ASP A 202     -21.748  23.671  -0.624  1.00 56.24           C  
ATOM   3308  O   ASP A 202     -20.531  23.699  -0.447  1.00 57.15           O  
ATOM   3309  CB  ASP A 202     -22.867  21.660  -1.581  1.00 58.92           C  
ATOM   3310  CG  ASP A 202     -24.148  21.309  -2.325  1.00 59.21           C  
ATOM   3311  OD1 ASP A 202     -25.075  22.139  -2.319  1.00 59.11           O  
ATOM   3312  OD2 ASP A 202     -24.241  20.200  -2.896  1.00 57.80           O1-
ATOM   3313  H01 ASP A 202     -23.181  23.707  -2.225  1.00 57.77           H  
ATOM   3314  H02 ASP A 202     -23.090  21.626  -0.515  1.00 58.92           H  
ATOM   3315  H03 ASP A 202     -22.096  20.941  -1.858  1.00 58.92           H  
ATOM   3316  H08 ASP A 202     -20.497  22.598  -2.858  1.00 58.16           H  
ATOM   3317  N   PRO A 203     -22.592  24.179   0.277  1.00 53.73           N  
ATOM   3318  CA  PRO A 203     -21.974  24.725   1.480  1.00 53.71           C  
ATOM   3319  C   PRO A 203     -21.707  23.613   2.496  1.00 53.27           C  
ATOM   3320  O   PRO A 203     -22.502  22.684   2.628  1.00 53.78           O  
ATOM   3321  CB  PRO A 203     -23.013  25.734   1.968  1.00 53.58           C  
ATOM   3322  CG  PRO A 203     -24.295  25.105   1.574  1.00 53.32           C  
ATOM   3323  CD  PRO A 203     -24.004  24.587   0.176  1.00 54.28           C  
ATOM   3324  H01 PRO A 203     -22.876  26.731   1.548  1.00 53.58           H  
ATOM   3325  H02 PRO A 203     -22.956  25.866   3.048  1.00 53.58           H  
ATOM   3326  H03 PRO A 203     -25.140  25.792   1.611  1.00 53.32           H  
ATOM   3327  H04 PRO A 203     -21.001  25.187   1.314  1.00 53.71           H  
ATOM   3328  H05 PRO A 203     -24.556  24.290   2.249  1.00 53.32           H  
ATOM   3329  H06 PRO A 203     -24.668  23.782  -0.137  1.00 54.28           H  
ATOM   3330  H07 PRO A 203     -24.137  25.370  -0.571  1.00 54.28           H  
ATOM   3331  N   SER A 204     -20.575  23.705   3.190  1.00 52.21           N  
ATOM   3332  CA  SER A 204     -20.197  22.737   4.223  1.00 49.33           C  
ATOM   3333  C   SER A 204     -20.315  23.494   5.537  1.00 46.84           C  
ATOM   3334  O   SER A 204     -19.443  24.290   5.869  1.00 46.64           O  
ATOM   3335  CB  SER A 204     -18.752  22.286   4.017  1.00 49.45           C  
ATOM   3336  OG  SER A 204     -18.345  21.403   5.046  1.00 52.57           O  
ATOM   3337  H01 SER A 204     -20.826  21.847   4.198  1.00 49.33           H  
ATOM   3338  H02 SER A 204     -18.108  23.165   4.039  1.00 49.45           H  
ATOM   3339  H03 SER A 204     -18.670  21.777   3.057  1.00 49.45           H  
ATOM   3340  H04 SER A 204     -18.138  20.545   4.669  1.00 52.57           H  
ATOM   3341  H08 SER A 204     -19.950  24.475   2.996  1.00 52.21           H  
ATOM   3342  N   VAL A 205     -21.382  23.252   6.288  1.00 43.62           N  
ATOM   3343  CA  VAL A 205     -21.583  23.994   7.525  1.00 43.62           C  
ATOM   3344  C   VAL A 205     -21.830  23.178   8.793  1.00 44.79           C  
ATOM   3345  O   VAL A 205     -22.492  22.138   8.761  1.00 45.72           O  
ATOM   3346  CB  VAL A 205     -22.759  25.002   7.366  1.00 44.01           C  
ATOM   3347  CG1 VAL A 205     -22.511  25.911   6.177  1.00 43.01           C  
ATOM   3348  CG2 VAL A 205     -24.074  24.259   7.197  1.00 43.71           C  
ATOM   3349  H01 VAL A 205     -20.621  24.483   7.675  1.00 43.62           H  
ATOM   3350  H02 VAL A 205     -22.820  25.612   8.267  1.00 44.01           H  
ATOM   3351  H03 VAL A 205     -21.476  25.809   5.852  1.00 43.01           H  
ATOM   3352  H04 VAL A 205     -23.177  25.632   5.360  1.00 43.01           H  
ATOM   3353  H05 VAL A 205     -22.054  22.554   6.002  1.00 43.62           H  
ATOM   3354  H06 VAL A 205     -22.701  26.945   6.464  1.00 43.01           H  
ATOM   3355  H07 VAL A 205     -24.828  24.941   6.805  1.00 43.71           H  
ATOM   3356  H08 VAL A 205     -23.937  23.431   6.502  1.00 43.71           H  
ATOM   3357  H09 VAL A 205     -24.401  23.873   8.163  1.00 43.71           H  
ATOM   3358  N   TYR A 206     -21.301  23.680   9.912  1.00 44.62           N  
ATOM   3359  CA  TYR A 206     -21.448  23.039  11.220  1.00 42.95           C  
ATOM   3360  C   TYR A 206     -22.341  23.861  12.143  1.00 43.03           C  
ATOM   3361  O   TYR A 206     -21.863  24.664  12.929  1.00 45.06           O  
ATOM   3362  CB  TYR A 206     -20.087  22.863  11.892  1.00 39.87           C  
ATOM   3363  CG  TYR A 206     -19.158  21.902  11.203  1.00 35.77           C  
ATOM   3364  CD1 TYR A 206     -18.154  22.358  10.353  1.00 34.84           C  
ATOM   3365  CD2 TYR A 206     -19.283  20.530  11.404  1.00 35.62           C  
ATOM   3366  CE1 TYR A 206     -17.291  21.466   9.719  1.00 37.80           C  
ATOM   3367  CE2 TYR A 206     -18.431  19.628  10.777  1.00 36.40           C  
ATOM   3368  CZ  TYR A 206     -17.437  20.099   9.937  1.00 38.89           C  
ATOM   3369  OH  TYR A 206     -16.589  19.197   9.329  1.00 41.95           O  
ATOM   3370  H01 TYR A 206     -21.906  22.065  11.049  1.00 42.95           H  
ATOM   3371  H02 TYR A 206     -20.286  22.441  12.877  1.00 39.87           H  
ATOM   3372  H03 TYR A 206     -19.599  23.837  11.930  1.00 39.87           H  
ATOM   3373  H04 TYR A 206     -18.041  23.428  10.181  1.00 34.84           H  
ATOM   3374  H05 TYR A 206     -20.064  20.156  12.066  1.00 35.62           H  
ATOM   3375  H06 TYR A 206     -16.508  21.836   9.057  1.00 37.80           H  
ATOM   3376  H07 TYR A 206     -18.545  18.557  10.946  1.00 36.40           H  
ATOM   3377  H08 TYR A 206     -16.431  19.467   8.421  1.00 41.95           H  
ATOM   3378  H10 TYR A 206     -20.776  24.541   9.853  1.00 44.62           H  
ATOM   3379  N   VAL A 207     -23.642  23.648  12.049  1.00 43.84           N  
ATOM   3380  CA  VAL A 207     -24.601  24.374  12.864  1.00 44.79           C  
ATOM   3381  C   VAL A 207     -24.708  23.714  14.237  1.00 48.58           C  
ATOM   3382  O   VAL A 207     -24.591  22.495  14.344  1.00 48.33           O  
ATOM   3383  CB  VAL A 207     -25.988  24.384  12.172  1.00 41.02           C  
ATOM   3384  CG1 VAL A 207     -26.989  25.154  12.992  1.00 38.72           C  
ATOM   3385  CG2 VAL A 207     -25.860  24.990  10.794  1.00 40.20           C  
ATOM   3386  H01 VAL A 207     -24.262  25.403  12.984  1.00 44.79           H  
ATOM   3387  H02 VAL A 207     -26.344  23.358  12.083  1.00 41.02           H  
ATOM   3388  H03 VAL A 207     -27.923  24.594  13.044  1.00 38.72           H  
ATOM   3389  H04 VAL A 207     -26.598  25.302  13.999  1.00 38.72           H  
ATOM   3390  H05 VAL A 207     -27.172  26.123  12.527  1.00 38.72           H  
ATOM   3391  H06 VAL A 207     -24.805  25.084  10.536  1.00 40.20           H  
ATOM   3392  H07 VAL A 207     -26.356  24.347  10.066  1.00 40.20           H  
ATOM   3393  H08 VAL A 207     -26.325  25.976  10.785  1.00 40.20           H  
ATOM   3394  H09 VAL A 207     -23.980  22.960  11.391  1.00 43.84           H  
ATOM   3395  N   ARG A 208     -24.917  24.519  15.283  1.00 52.36           N  
ATOM   3396  CA  ARG A 208     -25.042  24.003  16.646  1.00 53.43           C  
ATOM   3397  C   ARG A 208     -26.495  23.961  17.097  1.00 53.20           C  
ATOM   3398  O   ARG A 208     -27.226  24.930  16.933  1.00 53.03           O  
ATOM   3399  CB  ARG A 208     -24.238  24.857  17.631  1.00 54.93           C  
ATOM   3400  CG  ARG A 208     -24.760  26.270  17.817  1.00 59.26           C  
ATOM   3401  CD  ARG A 208     -24.267  26.882  19.132  1.00 62.84           C  
ATOM   3402  NE  ARG A 208     -22.809  26.889  19.232  1.00 68.66           N  
ATOM   3403  CZ  ARG A 208     -22.005  27.642  18.484  1.00 71.58           C  
ATOM   3404  NH1 ARG A 208     -22.515  28.462  17.573  1.00 74.36           N1+
ATOM   3405  NH2 ARG A 208     -20.687  27.575  18.639  1.00 72.47           N  
ATOM   3406  H01 ARG A 208     -24.646  22.988  16.637  1.00 53.43           H  
ATOM   3407  H02 ARG A 208     -23.237  24.951  17.211  1.00 54.93           H  
ATOM   3408  H03 ARG A 208     -24.249  24.360  18.601  1.00 54.93           H  
ATOM   3409  H04 ARG A 208     -25.849  26.231  17.845  1.00 59.26           H  
ATOM   3410  H05 ARG A 208     -24.416  26.887  16.987  1.00 59.26           H  
ATOM   3411  H06 ARG A 208     -24.653  26.270  19.948  1.00 62.84           H  
ATOM   3412  H07 ARG A 208     -24.628  27.908  19.198  1.00 62.84           H  
ATOM   3413  H08 ARG A 208     -22.382  26.281  19.916  1.00 68.66           H  
ATOM   3414  H09 ARG A 208     -24.991  25.514  15.128  1.00 52.36           H  
ATOM   3415  H10 ARG A 208     -21.902  29.030  17.006  1.00 74.36           H  
ATOM   3416  H11 ARG A 208     -23.516  28.518  17.447  1.00 74.36           H  
ATOM   3417  H12 ARG A 208     -20.291  26.952  19.328  1.00 72.47           H  
ATOM   3418  H13 ARG A 208     -20.082  28.147  18.068  1.00 72.47           H  
ATOM   3419  N   PHE A 209     -26.901  22.829  17.665  1.00 55.16           N  
ATOM   3420  CA  PHE A 209     -28.268  22.625  18.156  1.00 58.14           C  
ATOM   3421  C   PHE A 209     -28.235  22.555  19.685  1.00 59.86           C  
ATOM   3422  O   PHE A 209     -27.978  21.492  20.259  1.00 62.19           O  
ATOM   3423  CB  PHE A 209     -28.853  21.312  17.599  1.00 58.65           C  
ATOM   3424  CG  PHE A 209     -29.421  21.418  16.193  1.00 58.57           C  
ATOM   3425  CD1 PHE A 209     -28.785  22.172  15.208  1.00 58.09           C  
ATOM   3426  CD2 PHE A 209     -30.575  20.718  15.846  1.00 57.27           C  
ATOM   3427  CE1 PHE A 209     -29.294  22.223  13.901  1.00 54.87           C  
ATOM   3428  CE2 PHE A 209     -31.084  20.767  14.541  1.00 54.79           C  
ATOM   3429  CZ  PHE A 209     -30.441  21.519  13.573  1.00 52.63           C  
ATOM   3430  H01 PHE A 209     -28.895  23.453  17.825  1.00 58.14           H  
ATOM   3431  H02 PHE A 209     -29.686  21.045  18.249  1.00 58.65           H  
ATOM   3432  H03 PHE A 209     -28.061  20.563  17.591  1.00 58.65           H  
ATOM   3433  H04 PHE A 209     -27.881  22.729  15.456  1.00 58.09           H  
ATOM   3434  H05 PHE A 209     -31.090  20.123  16.601  1.00 57.27           H  
ATOM   3435  H06 PHE A 209     -28.786  22.818  13.142  1.00 54.87           H  
ATOM   3436  H07 PHE A 209     -31.987  20.212  14.288  1.00 54.79           H  
ATOM   3437  H08 PHE A 209     -30.835  21.557  12.558  1.00 52.63           H  
ATOM   3438  H14 PHE A 209     -26.237  22.074  17.763  1.00 55.16           H  
ATOM   3439  N   PRO A 210     -28.489  23.691  20.361  1.00 59.98           N  
ATOM   3440  CA  PRO A 210     -28.504  23.837  21.822  1.00 59.30           C  
ATOM   3441  C   PRO A 210     -29.430  22.842  22.514  1.00 61.66           C  
ATOM   3442  O   PRO A 210     -30.404  22.385  21.908  1.00 63.03           O  
ATOM   3443  CB  PRO A 210     -28.981  25.272  22.006  1.00 57.82           C  
ATOM   3444  CG  PRO A 210     -28.439  25.959  20.809  1.00 56.99           C  
ATOM   3445  CD  PRO A 210     -28.764  24.987  19.717  1.00 59.23           C  
ATOM   3446  H01 PRO A 210     -28.650  25.718  22.944  1.00 57.82           H  
ATOM   3447  H02 PRO A 210     -30.070  25.324  22.029  1.00 57.82           H  
ATOM   3448  H03 PRO A 210     -27.378  26.198  20.883  1.00 56.99           H  
ATOM   3449  H04 PRO A 210     -28.930  26.918  20.646  1.00 56.99           H  
ATOM   3450  H05 PRO A 210     -29.782  25.080  19.338  1.00 59.23           H  
ATOM   3451  H06 PRO A 210     -28.125  25.140  18.847  1.00 59.23           H  
ATOM   3452  H09 PRO A 210     -27.532  23.634  22.271  1.00 59.30           H  
ATOM   3453  N   LEU A 211     -29.128  22.504  23.773  1.00 62.52           N  
ATOM   3454  CA  LEU A 211     -29.968  21.578  24.554  1.00 62.89           C  
ATOM   3455  C   LEU A 211     -30.906  22.398  25.425  1.00 63.51           C  
ATOM   3456  O   LEU A 211     -30.569  23.511  25.808  1.00 66.40           O  
ATOM   3457  CB  LEU A 211     -29.125  20.671  25.467  1.00 61.52           C  
ATOM   3458  CG  LEU A 211     -28.350  19.454  24.940  1.00 60.54           C  
ATOM   3459  CD1 LEU A 211     -29.159  18.775  23.852  1.00 60.65           C  
ATOM   3460  CD2 LEU A 211     -27.004  19.873  24.396  1.00 60.54           C  
ATOM   3461  H01 LEU A 211     -30.517  20.945  23.857  1.00 62.89           H  
ATOM   3462  H02 LEU A 211     -29.893  20.196  26.078  1.00 61.52           H  
ATOM   3463  H03 LEU A 211     -28.386  21.319  25.938  1.00 61.52           H  
ATOM   3464  H04 LEU A 211     -28.185  18.758  25.762  1.00 60.54           H  
ATOM   3465  H05 LEU A 211     -30.063  19.352  23.659  1.00 60.65           H  
ATOM   3466  H06 LEU A 211     -28.565  18.715  22.940  1.00 60.65           H  
ATOM   3467  H07 LEU A 211     -28.301  22.895  24.201  1.00 62.52           H  
ATOM   3468  H08 LEU A 211     -29.432  17.770  24.175  1.00 60.65           H  
ATOM   3469  H09 LEU A 211     -26.254  19.132  24.673  1.00 60.54           H  
ATOM   3470  H10 LEU A 211     -27.057  19.946  23.310  1.00 60.54           H  
ATOM   3471  H11 LEU A 211     -26.729  20.842  24.813  1.00 60.54           H  
ATOM   3472  N   LYS A 212     -32.073  21.856  25.747  1.00 65.29           N  
ATOM   3473  CA  LYS A 212     -33.022  22.582  26.586  1.00 70.90           C  
ATOM   3474  C   LYS A 212     -32.880  22.231  28.072  1.00 74.19           C  
ATOM   3475  O   LYS A 212     -33.402  22.931  28.942  1.00 74.05           O  
ATOM   3476  CB  LYS A 212     -34.456  22.322  26.107  1.00 71.34           C  
ATOM   3477  CG  LYS A 212     -34.776  23.061  24.818  1.00 76.23           C  
ATOM   3478  CD  LYS A 212     -36.186  22.811  24.301  1.00 80.60           C  
ATOM   3479  CE  LYS A 212     -36.331  21.411  23.714  1.00 85.19           C  
ATOM   3480  NZ  LYS A 212     -37.550  21.276  22.853  1.00 86.98           N1+
ATOM   3481  H01 LYS A 212     -32.794  23.643  26.489  1.00 70.90           H  
ATOM   3482  H02 LYS A 212     -35.136  22.686  26.877  1.00 71.34           H  
ATOM   3483  H03 LYS A 212     -34.582  21.252  25.939  1.00 71.34           H  
ATOM   3484  H04 LYS A 212     -34.089  22.688  24.059  1.00 76.23           H  
ATOM   3485  H05 LYS A 212     -34.659  24.130  24.996  1.00 76.23           H  
ATOM   3486  H06 LYS A 212     -36.391  23.534  23.511  1.00 80.60           H  
ATOM   3487  H07 LYS A 212     -36.890  22.924  25.125  1.00 80.60           H  
ATOM   3488  H08 LYS A 212     -36.432  20.712  24.544  1.00 85.19           H  
ATOM   3489  H09 LYS A 212     -35.450  21.190  23.112  1.00 85.19           H  
ATOM   3490  H10 LYS A 212     -38.272  21.894  23.194  1.00 86.98           H  
ATOM   3491  H11 LYS A 212     -37.319  21.522  21.901  1.00 86.98           H  
ATOM   3492  H12 LYS A 212     -32.307  20.933  25.409  1.00 65.29           H  
ATOM   3493  H13 LYS A 212     -37.881  20.322  22.884  1.00 86.98           H  
ATOM   3494  N   GLU A 213     -32.162  21.146  28.346  1.00 77.12           N  
ATOM   3495  CA  GLU A 213     -31.917  20.667  29.702  1.00 78.06           C  
ATOM   3496  C   GLU A 213     -30.486  20.155  29.691  1.00 80.10           C  
ATOM   3497  O   GLU A 213     -30.256  18.948  29.713  1.00 81.56           O  
ATOM   3498  CB  GLU A 213     -32.846  19.498  30.040  1.00 78.78           C  
ATOM   3499  CG  GLU A 213     -34.311  19.741  29.759  1.00 82.13           C  
ATOM   3500  CD  GLU A 213     -34.947  20.678  30.758  1.00 84.11           C  
ATOM   3501  OE1 GLU A 213     -36.128  21.031  30.566  1.00 85.90           O  
ATOM   3502  OE2 GLU A 213     -34.270  21.054  31.739  1.00 85.61           O1-
ATOM   3503  H01 GLU A 213     -32.088  21.456  30.434  1.00 78.06           H  
ATOM   3504  H02 GLU A 213     -32.765  19.348  31.117  1.00 78.78           H  
ATOM   3505  H03 GLU A 213     -32.528  18.634  29.456  1.00 78.78           H  
ATOM   3506  H04 GLU A 213     -34.824  18.782  29.833  1.00 82.13           H  
ATOM   3507  H05 GLU A 213     -34.409  20.173  28.763  1.00 82.13           H  
ATOM   3508  H14 GLU A 213     -31.766  20.627  27.576  1.00 77.12           H  
ATOM   3509  N   PRO A 214     -29.502  21.060  29.638  1.00 81.69           N  
ATOM   3510  CA  PRO A 214     -28.098  20.630  29.619  1.00 84.46           C  
ATOM   3511  C   PRO A 214     -27.584  20.003  30.923  1.00 87.10           C  
ATOM   3512  O   PRO A 214     -26.602  19.253  30.910  1.00 87.47           O  
ATOM   3513  CB  PRO A 214     -27.354  21.913  29.242  1.00 83.95           C  
ATOM   3514  CG  PRO A 214     -28.201  22.974  29.861  1.00 83.14           C  
ATOM   3515  CD  PRO A 214     -29.609  22.525  29.533  1.00 81.06           C  
ATOM   3516  H01 PRO A 214     -27.221  22.037  28.167  1.00 83.95           H  
ATOM   3517  H02 PRO A 214     -26.346  21.921  29.657  1.00 83.95           H  
ATOM   3518  H03 PRO A 214     -27.973  23.974  29.491  1.00 83.14           H  
ATOM   3519  H04 PRO A 214     -28.045  23.021  30.939  1.00 83.14           H  
ATOM   3520  H05 PRO A 214     -30.368  22.956  30.186  1.00 81.06           H  
ATOM   3521  H06 PRO A 214     -27.944  19.809  28.919  1.00 84.46           H  
ATOM   3522  H07 PRO A 214     -29.897  22.830  28.527  1.00 81.06           H  
ATOM   3523  N   LYS A 215     -28.250  20.302  32.038  1.00 88.40           N  
ATOM   3524  CA  LYS A 215     -27.854  19.769  33.341  1.00 88.77           C  
ATOM   3525  C   LYS A 215     -28.106  18.267  33.427  1.00 87.59           C  
ATOM   3526  O   LYS A 215     -27.351  17.546  34.073  1.00 87.46           O  
ATOM   3527  CB  LYS A 215     -28.623  20.467  34.464  1.00 91.20           C  
ATOM   3528  CG  LYS A 215     -28.849  21.949  34.239  1.00 95.19           C  
ATOM   3529  CD  LYS A 215     -30.326  22.261  33.971  1.00 98.14           C  
ATOM   3530  CE  LYS A 215     -30.891  21.486  32.776  1.00100.15           C  
ATOM   3531  NZ  LYS A 215     -31.024  20.010  33.008  1.00100.01           N1+
ATOM   3532  H01 LYS A 215     -26.786  19.955  33.455  1.00 88.77           H  
ATOM   3533  H02 LYS A 215     -28.012  20.378  35.362  1.00 91.20           H  
ATOM   3534  H03 LYS A 215     -29.595  19.984  34.564  1.00 91.20           H  
ATOM   3535  H04 LYS A 215     -28.273  22.252  33.365  1.00 95.19           H  
ATOM   3536  H05 LYS A 215     -28.527  22.495  35.126  1.00 95.19           H  
ATOM   3537  H06 LYS A 215     -30.399  23.323  33.736  1.00 98.14           H  
ATOM   3538  H07 LYS A 215     -30.904  22.003  34.859  1.00 98.14           H  
ATOM   3539  H08 LYS A 215     -29.051  20.914  31.981  1.00 88.40           H  
ATOM   3540  H09 LYS A 215     -30.182  21.612  31.958  1.00100.15           H  
ATOM   3541  H10 LYS A 215     -31.878  21.887  32.544  1.00100.15           H  
ATOM   3542  H11 LYS A 215     -31.912  19.692  32.648  1.00100.01           H  
ATOM   3543  H12 LYS A 215     -30.276  19.525  32.533  1.00100.01           H  
ATOM   3544  H13 LYS A 215     -30.975  19.819  33.998  1.00100.01           H  
ATOM   3545  N   LYS A 216     -29.177  17.804  32.786  1.00 85.79           N  
ATOM   3546  CA  LYS A 216     -29.520  16.383  32.781  1.00 84.48           C  
ATOM   3547  C   LYS A 216     -28.278  15.576  32.425  1.00 83.76           C  
ATOM   3548  O   LYS A 216     -28.171  14.400  32.755  1.00 83.56           O  
ATOM   3549  CB  LYS A 216     -30.599  16.101  31.740  1.00 84.85           C  
ATOM   3550  CG  LYS A 216     -31.791  15.312  32.239  1.00 85.02           C  
ATOM   3551  CD  LYS A 216     -32.964  16.240  32.506  1.00 87.39           C  
ATOM   3552  CE  LYS A 216     -34.265  15.464  32.659  1.00 87.49           C  
ATOM   3553  NZ  LYS A 216     -35.434  16.375  32.811  1.00 88.33           N1+
ATOM   3554  H01 LYS A 216     -29.890  16.105  33.768  1.00 84.48           H  
ATOM   3555  H02 LYS A 216     -30.126  15.482  30.978  1.00 84.85           H  
ATOM   3556  H03 LYS A 216     -30.962  17.057  31.363  1.00 84.85           H  
ATOM   3557  H04 LYS A 216     -31.519  14.809  33.167  1.00 85.02           H  
ATOM   3558  H05 LYS A 216     -32.077  14.577  31.487  1.00 85.02           H  
ATOM   3559  H06 LYS A 216     -33.066  16.915  31.656  1.00 87.39           H  
ATOM   3560  H07 LYS A 216     -32.774  16.798  33.423  1.00 87.39           H  
ATOM   3561  H08 LYS A 216     -34.192  14.852  33.558  1.00 87.49           H  
ATOM   3562  H09 LYS A 216     -34.413  14.843  31.776  1.00 87.49           H  
ATOM   3563  H10 LYS A 216     -36.215  15.859  33.192  1.00 88.33           H  
ATOM   3564  H11 LYS A 216     -35.193  17.131  33.436  1.00 88.33           H  
ATOM   3565  H12 LYS A 216     -35.688  16.751  31.909  1.00 88.33           H  
ATOM   3566  H14 LYS A 216     -29.770  18.453  32.289  1.00 85.79           H  
ATOM   3567  N   LEU A 217     -27.347  16.221  31.734  1.00 83.30           N  
ATOM   3568  CA  LEU A 217     -26.109  15.577  31.322  1.00 84.41           C  
ATOM   3569  C   LEU A 217     -24.965  16.093  32.183  1.00 84.21           C  
ATOM   3570  O   LEU A 217     -23.794  15.861  31.881  1.00 85.23           O  
ATOM   3571  CB  LEU A 217     -25.818  15.882  29.846  1.00 86.27           C  
ATOM   3572  CG  LEU A 217     -26.781  15.387  28.755  1.00 87.13           C  
ATOM   3573  CD1 LEU A 217     -26.869  13.868  28.792  1.00 88.51           C  
ATOM   3574  CD2 LEU A 217     -28.157  16.009  28.946  1.00 87.19           C  
ATOM   3575  H01 LEU A 217     -26.208  14.499  31.446  1.00 84.41           H  
ATOM   3576  H02 LEU A 217     -24.906  15.319  29.649  1.00 86.27           H  
ATOM   3577  H03 LEU A 217     -25.766  16.967  29.752  1.00 86.27           H  
ATOM   3578  H04 LEU A 217     -26.400  15.690  27.780  1.00 87.13           H  
ATOM   3579  H05 LEU A 217     -27.789  13.546  28.304  1.00 88.51           H  
ATOM   3580  H06 LEU A 217     -26.013  13.441  28.270  1.00 88.51           H  
ATOM   3581  H07 LEU A 217     -26.869  13.529  29.828  1.00 88.51           H  
ATOM   3582  H08 LEU A 217     -28.875  15.230  29.203  1.00 87.19           H  
ATOM   3583  H09 LEU A 217     -28.116  16.744  29.750  1.00 87.19           H  
ATOM   3584  H10 LEU A 217     -28.467  16.497  28.022  1.00 87.19           H  
ATOM   3585  H13 LEU A 217     -27.502  17.188  31.487  1.00 83.30           H  
ATOM   3586  N   GLY A 218     -25.313  16.799  33.254  1.00 82.52           N  
ATOM   3587  CA  GLY A 218     -24.309  17.349  34.145  1.00 81.19           C  
ATOM   3588  C   GLY A 218     -23.514  18.456  33.478  1.00 80.78           C  
ATOM   3589  O   GLY A 218     -22.328  18.654  33.760  1.00 80.23           O  
ATOM   3590  H01 GLY A 218     -23.619  16.550  34.414  1.00 81.19           H  
ATOM   3591  H02 GLY A 218     -24.803  17.751  35.030  1.00 81.19           H  
ATOM   3592  H11 GLY A 218     -26.291  16.955  33.450  1.00 82.52           H  
ATOM   3593  N   LEU A 219     -24.170  19.183  32.582  1.00 79.87           N  
ATOM   3594  CA  LEU A 219     -23.514  20.267  31.874  1.00 77.98           C  
ATOM   3595  C   LEU A 219     -24.182  21.602  32.154  1.00 78.00           C  
ATOM   3596  O   LEU A 219     -25.378  21.672  32.455  1.00 75.43           O  
ATOM   3597  CB  LEU A 219     -23.499  19.974  30.376  1.00 77.53           C  
ATOM   3598  CG  LEU A 219     -22.626  18.768  30.028  1.00 78.10           C  
ATOM   3599  CD1 LEU A 219     -22.734  18.444  28.554  1.00 79.86           C  
ATOM   3600  CD2 LEU A 219     -21.186  19.075  30.405  1.00 79.41           C  
ATOM   3601  H01 LEU A 219     -22.487  20.337  32.234  1.00 77.98           H  
ATOM   3602  H02 LEU A 219     -23.080  20.844  29.871  1.00 77.53           H  
ATOM   3603  H03 LEU A 219     -25.140  18.979  32.390  1.00 79.87           H  
ATOM   3604  H04 LEU A 219     -24.519  19.776  30.047  1.00 77.53           H  
ATOM   3605  H05 LEU A 219     -22.968  17.897  30.587  1.00 78.10           H  
ATOM   3606  H06 LEU A 219     -23.207  19.276  28.033  1.00 79.86           H  
ATOM   3607  H07 LEU A 219     -21.738  18.279  28.144  1.00 79.86           H  
ATOM   3608  H08 LEU A 219     -23.335  17.545  28.422  1.00 79.86           H  
ATOM   3609  H09 LEU A 219     -20.583  19.155  29.500  1.00 79.41           H  
ATOM   3610  H10 LEU A 219     -21.146  20.017  30.952  1.00 79.41           H  
ATOM   3611  H11 LEU A 219     -20.795  18.273  31.032  1.00 79.41           H  
ATOM   3612  N   GLU A 220     -23.388  22.661  32.060  1.00 78.96           N  
ATOM   3613  CA  GLU A 220     -23.858  24.014  32.314  1.00 80.65           C  
ATOM   3614  C   GLU A 220     -24.644  24.542  31.114  1.00 80.99           C  
ATOM   3615  O   GLU A 220     -25.830  24.868  31.217  1.00 79.70           O  
ATOM   3616  CB  GLU A 220     -22.645  24.911  32.611  1.00 81.59           C  
ATOM   3617  CG  GLU A 220     -22.968  26.310  33.117  1.00 81.59           C  
ATOM   3618  CD  GLU A 220     -23.989  26.308  34.237  1.00 82.40           C  
ATOM   3619  OE1 GLU A 220     -23.900  25.437  35.130  1.00 82.36           O  
ATOM   3620  OE2 GLU A 220     -24.878  27.186  34.226  1.00 83.19           O1-
ATOM   3621  H01 GLU A 220     -24.528  24.015  33.174  1.00 80.65           H  
ATOM   3622  H02 GLU A 220     -22.137  25.050  31.657  1.00 81.59           H  
ATOM   3623  H03 GLU A 220     -22.036  24.413  33.366  1.00 81.59           H  
ATOM   3624  H04 GLU A 220     -23.395  26.869  32.285  1.00 81.59           H  
ATOM   3625  H05 GLU A 220     -22.050  26.770  33.483  1.00 81.59           H  
ATOM   3626  H12 GLU A 220     -22.421  22.522  31.802  1.00 78.96           H  
ATOM   3627  N   LYS A 221     -23.969  24.612  29.975  1.00 80.95           N  
ATOM   3628  CA  LYS A 221     -24.569  25.098  28.744  1.00 81.51           C  
ATOM   3629  C   LYS A 221     -23.911  24.365  27.577  1.00 80.43           C  
ATOM   3630  O   LYS A 221     -22.775  24.674  27.207  1.00 82.26           O  
ATOM   3631  CB  LYS A 221     -24.345  26.615  28.634  1.00 84.26           C  
ATOM   3632  CG  LYS A 221     -24.789  27.269  27.325  1.00 89.11           C  
ATOM   3633  CD  LYS A 221     -26.250  26.967  26.983  1.00 93.49           C  
ATOM   3634  CE  LYS A 221     -26.392  25.644  26.221  1.00 94.48           C  
ATOM   3635  NZ  LYS A 221     -27.798  25.161  26.122  1.00 94.37           N1+
ATOM   3636  H01 LYS A 221     -25.643  24.911  28.732  1.00 81.51           H  
ATOM   3637  H02 LYS A 221     -23.265  26.754  28.678  1.00 84.26           H  
ATOM   3638  H03 LYS A 221     -24.891  27.093  29.447  1.00 84.26           H  
ATOM   3639  H04 LYS A 221     -24.171  26.860  26.525  1.00 89.11           H  
ATOM   3640  H05 LYS A 221     -24.666  28.348  27.414  1.00 89.11           H  
ATOM   3641  H06 LYS A 221     -23.003  24.317  29.962  1.00 80.95           H  
ATOM   3642  H07 LYS A 221     -26.622  27.768  26.345  1.00 93.49           H  
ATOM   3643  H08 LYS A 221     -26.825  26.907  27.907  1.00 93.49           H  
ATOM   3644  H09 LYS A 221     -25.834  24.892  26.780  1.00 94.48           H  
ATOM   3645  H10 LYS A 221     -26.003  25.783  25.212  1.00 94.48           H  
ATOM   3646  H11 LYS A 221     -28.384  25.902  25.765  1.00 94.37           H  
ATOM   3647  H12 LYS A 221     -27.839  24.369  25.496  1.00 94.37           H  
ATOM   3648  H13 LYS A 221     -28.125  24.885  27.037  1.00 94.37           H  
ATOM   3649  N   ALA A 222     -24.621  23.390  27.005  1.00 76.26           N  
ATOM   3650  CA  ALA A 222     -24.079  22.616  25.889  1.00 71.17           C  
ATOM   3651  C   ALA A 222     -24.992  22.564  24.666  1.00 68.78           C  
ATOM   3652  O   ALA A 222     -26.205  22.781  24.766  1.00 68.75           O  
ATOM   3653  CB  ALA A 222     -23.759  21.209  26.353  1.00 70.01           C  
ATOM   3654  H01 ALA A 222     -23.175  23.133  25.568  1.00 71.17           H  
ATOM   3655  H02 ALA A 222     -22.850  21.223  26.955  1.00 70.01           H  
ATOM   3656  H03 ALA A 222     -24.585  20.827  26.952  1.00 70.01           H  
ATOM   3657  H04 ALA A 222     -23.610  20.565  25.486  1.00 70.01           H  
ATOM   3658  H14 ALA A 222     -25.548  23.183  27.349  1.00 76.26           H  
ATOM   3659  N   SER A 223     -24.394  22.264  23.515  1.00 64.61           N  
ATOM   3660  CA  SER A 223     -25.123  22.177  22.252  1.00 60.58           C  
ATOM   3661  C   SER A 223     -24.590  21.065  21.357  1.00 57.96           C  
ATOM   3662  O   SER A 223     -23.384  20.809  21.325  1.00 58.29           O  
ATOM   3663  CB  SER A 223     -25.016  23.497  21.489  1.00 61.11           C  
ATOM   3664  OG  SER A 223     -25.640  24.549  22.195  1.00 65.38           O  
ATOM   3665  H01 SER A 223     -26.161  21.959  22.503  1.00 60.58           H  
ATOM   3666  H02 SER A 223     -25.519  23.381  20.529  1.00 61.11           H  
ATOM   3667  H03 SER A 223     -23.963  23.740  21.345  1.00 61.11           H  
ATOM   3668  H04 SER A 223     -25.722  25.315  21.622  1.00 65.38           H  
ATOM   3669  H05 SER A 223     -23.399  22.090  23.515  1.00 64.61           H  
ATOM   3670  N   LEU A 224     -25.491  20.412  20.625  1.00 52.77           N  
ATOM   3671  CA  LEU A 224     -25.112  19.350  19.698  1.00 46.16           C  
ATOM   3672  C   LEU A 224     -24.567  20.042  18.462  1.00 45.63           C  
ATOM   3673  O   LEU A 224     -25.134  21.026  18.010  1.00 46.03           O  
ATOM   3674  CB  LEU A 224     -26.335  18.547  19.297  1.00 42.02           C  
ATOM   3675  CG  LEU A 224     -27.183  17.996  20.435  1.00 42.72           C  
ATOM   3676  CD1 LEU A 224     -28.547  17.593  19.906  1.00 41.92           C  
ATOM   3677  CD2 LEU A 224     -26.470  16.822  21.075  1.00 41.31           C  
ATOM   3678  H01 LEU A 224     -24.385  18.678  20.154  1.00 46.16           H  
ATOM   3679  H02 LEU A 224     -25.949  17.673  18.773  1.00 42.02           H  
ATOM   3680  H03 LEU A 224     -26.971  19.191  18.689  1.00 42.02           H  
ATOM   3681  H04 LEU A 224     -27.328  18.762  21.196  1.00 42.72           H  
ATOM   3682  H05 LEU A 224     -26.466  20.659  20.714  1.00 52.77           H  
ATOM   3683  H06 LEU A 224     -29.240  18.426  20.019  1.00 41.92           H  
ATOM   3684  H07 LEU A 224     -28.465  17.329  18.852  1.00 41.92           H  
ATOM   3685  H08 LEU A 224     -28.916  16.735  20.468  1.00 41.92           H  
ATOM   3686  H09 LEU A 224     -25.540  17.165  21.527  1.00 41.31           H  
ATOM   3687  H10 LEU A 224     -27.107  16.384  21.844  1.00 41.31           H  
ATOM   3688  H11 LEU A 224     -26.249  16.072  20.315  1.00 41.31           H  
ATOM   3689  N   LEU A 225     -23.468  19.551  17.915  1.00 45.84           N  
ATOM   3690  CA  LEU A 225     -22.927  20.169  16.714  1.00 47.40           C  
ATOM   3691  C   LEU A 225     -23.323  19.316  15.506  1.00 49.87           C  
ATOM   3692  O   LEU A 225     -22.853  18.184  15.347  1.00 51.77           O  
ATOM   3693  CB  LEU A 225     -21.399  20.268  16.785  1.00 46.57           C  
ATOM   3694  CG  LEU A 225     -20.732  21.502  16.157  1.00 47.44           C  
ATOM   3695  CD1 LEU A 225     -19.311  21.144  15.747  1.00 46.58           C  
ATOM   3696  CD2 LEU A 225     -21.511  21.985  14.947  1.00 50.45           C  
ATOM   3697  H01 LEU A 225     -23.330  21.178  16.623  1.00 47.40           H  
ATOM   3698  H02 LEU A 225     -21.041  19.429  16.188  1.00 46.57           H  
ATOM   3699  H03 LEU A 225     -21.120  20.247  17.838  1.00 46.57           H  
ATOM   3700  H04 LEU A 225     -20.717  22.307  16.892  1.00 47.44           H  
ATOM   3701  H05 LEU A 225     -18.637  21.319  16.585  1.00 46.58           H  
ATOM   3702  H06 LEU A 225     -19.269  20.093  15.461  1.00 46.58           H  
ATOM   3703  H07 LEU A 225     -19.009  21.763  14.903  1.00 46.58           H  
ATOM   3704  H08 LEU A 225     -22.410  22.505  15.278  1.00 50.45           H  
ATOM   3705  H09 LEU A 225     -20.892  22.667  14.364  1.00 50.45           H  
ATOM   3706  H10 LEU A 225     -21.792  21.131  14.331  1.00 50.45           H  
ATOM   3707  H12 LEU A 225     -23.007  18.753  18.328  1.00 45.84           H  
ATOM   3708  N   ILE A 226     -24.200  19.853  14.662  1.00 49.12           N  
ATOM   3709  CA  ILE A 226     -24.638  19.147  13.464  1.00 46.12           C  
ATOM   3710  C   ILE A 226     -23.864  19.636  12.246  1.00 45.04           C  
ATOM   3711  O   ILE A 226     -23.329  20.745  12.239  1.00 45.52           O  
ATOM   3712  CB  ILE A 226     -26.130  19.384  13.193  1.00 45.59           C  
ATOM   3713  CG1 ILE A 226     -26.950  19.027  14.435  1.00 43.37           C  
ATOM   3714  CG2 ILE A 226     -26.577  18.561  11.995  1.00 47.63           C  
ATOM   3715  CD1 ILE A 226     -26.731  17.634  14.903  1.00 43.19           C  
ATOM   3716  H01 ILE A 226     -24.457  18.086  13.635  1.00 46.12           H  
ATOM   3717  H02 ILE A 226     -26.292  20.438  12.966  1.00 45.59           H  
ATOM   3718  H03 ILE A 226     -28.002  19.115  14.163  1.00 43.37           H  
ATOM   3719  H04 ILE A 226     -26.676  19.710  15.239  1.00 43.37           H  
ATOM   3720  H05 ILE A 226     -27.457  19.022  11.546  1.00 47.63           H  
ATOM   3721  H06 ILE A 226     -25.773  18.522  11.260  1.00 47.63           H  
ATOM   3722  H07 ILE A 226     -26.822  17.550  12.319  1.00 47.63           H  
ATOM   3723  H08 ILE A 226     -25.854  17.602  15.550  1.00 43.19           H  
ATOM   3724  H09 ILE A 226     -27.605  17.296  15.460  1.00 43.19           H  
ATOM   3725  H10 ILE A 226     -26.572  16.982  14.044  1.00 43.19           H  
ATOM   3726  H11 ILE A 226     -24.571  20.772  14.856  1.00 49.12           H  
ATOM   3727  N   TRP A 227     -23.778  18.789  11.228  1.00 44.11           N  
ATOM   3728  CA  TRP A 227     -23.113  19.155   9.985  1.00 45.04           C  
ATOM   3729  C   TRP A 227     -24.085  18.792   8.876  1.00 44.19           C  
ATOM   3730  O   TRP A 227     -24.936  17.914   9.040  1.00 42.33           O  
ATOM   3731  CB  TRP A 227     -21.785  18.415   9.812  1.00 46.71           C  
ATOM   3732  CG  TRP A 227     -21.693  17.585   8.578  1.00 52.38           C  
ATOM   3733  CD1 TRP A 227     -22.350  16.403   8.325  1.00 58.27           C  
ATOM   3734  CD2 TRP A 227     -20.886  17.845   7.428  1.00 53.18           C  
ATOM   3735  CE2 TRP A 227     -21.099  16.775   6.512  1.00 54.67           C  
ATOM   3736  CE3 TRP A 227     -20.002  18.870   7.079  1.00 52.73           C  
ATOM   3737  NE1 TRP A 227     -21.996  15.912   7.086  1.00 57.74           N  
ATOM   3738  CZ2 TRP A 227     -20.458  16.704   5.272  1.00 52.09           C  
ATOM   3739  CZ3 TRP A 227     -19.359  18.797   5.836  1.00 56.38           C  
ATOM   3740  CH2 TRP A 227     -19.595  17.717   4.949  1.00 54.22           C  
ATOM   3741  H01 TRP A 227     -22.864  20.216   9.974  1.00 45.04           H  
ATOM   3742  H02 TRP A 227     -21.704  17.727  10.653  1.00 46.71           H  
ATOM   3743  H03 TRP A 227     -20.984  19.154   9.786  1.00 46.71           H  
ATOM   3744  H04 TRP A 227     -23.051  15.923   9.007  1.00 58.27           H  
ATOM   3745  H05 TRP A 227     -19.818  19.704   7.756  1.00 52.73           H  
ATOM   3746  H06 TRP A 227     -22.340  15.058   6.670  1.00 57.74           H  
ATOM   3747  H07 TRP A 227     -20.638  15.874   4.588  1.00 52.09           H  
ATOM   3748  H08 TRP A 227     -18.664  19.585   5.546  1.00 56.38           H  
ATOM   3749  H09 TRP A 227     -19.079  17.692   3.989  1.00 54.22           H  
ATOM   3750  H11 TRP A 227     -24.184  17.868  11.317  1.00 44.11           H  
ATOM   3751  N   THR A 228     -23.969  19.477   7.749  1.00 43.55           N  
ATOM   3752  CA  THR A 228     -24.868  19.228   6.641  1.00 42.29           C  
ATOM   3753  C   THR A 228     -24.385  20.039   5.467  1.00 42.01           C  
ATOM   3754  O   THR A 228     -23.692  21.032   5.650  1.00 42.69           O  
ATOM   3755  CB  THR A 228     -26.285  19.692   6.976  1.00 40.20           C  
ATOM   3756  CG2 THR A 228     -26.313  21.193   7.092  1.00 38.65           C  
ATOM   3757  OG1 THR A 228     -27.186  19.292   5.939  1.00 42.04           O  
ATOM   3758  H01 THR A 228     -24.883  18.160   6.425  1.00 42.29           H  
ATOM   3759  H02 THR A 228     -26.589  19.241   7.921  1.00 40.20           H  
ATOM   3760  H03 THR A 228     -27.299  21.512   7.429  1.00 38.65           H  
ATOM   3761  H04 THR A 228     -25.561  21.516   7.812  1.00 38.65           H  
ATOM   3762  H05 THR A 228     -26.101  21.637   6.119  1.00 38.65           H  
ATOM   3763  H06 THR A 228     -27.453  18.381   6.080  1.00 42.04           H  
ATOM   3764  H10 THR A 228     -23.248  20.179   7.661  1.00 43.55           H  
ATOM   3765  N   THR A 229     -24.747  19.614   4.262  1.00 42.76           N  
ATOM   3766  CA  THR A 229     -24.356  20.342   3.065  1.00 40.94           C  
ATOM   3767  C   THR A 229     -25.619  20.860   2.388  1.00 37.49           C  
ATOM   3768  O   THR A 229     -25.569  21.359   1.264  1.00 38.44           O  
ATOM   3769  CB  THR A 229     -23.571  19.450   2.082  1.00 41.63           C  
ATOM   3770  CG2 THR A 229     -22.570  18.598   2.839  1.00 41.10           C  
ATOM   3771  OG1 THR A 229     -24.474  18.594   1.376  1.00 43.77           O  
ATOM   3772  H01 THR A 229     -23.701  21.164   3.353  1.00 40.94           H  
ATOM   3773  H02 THR A 229     -23.043  20.090   1.375  1.00 41.63           H  
ATOM   3774  H03 THR A 229     -21.687  19.194   3.070  1.00 41.10           H  
ATOM   3775  H04 THR A 229     -23.021  18.243   3.766  1.00 41.10           H  
ATOM   3776  H05 THR A 229     -22.281  17.745   2.225  1.00 41.10           H  
ATOM   3777  H06 THR A 229     -24.720  17.855   1.937  1.00 43.77           H  
ATOM   3778  H07 THR A 229     -25.301  18.774   4.176  1.00 42.76           H  
ATOM   3779  N   THR A 230     -26.752  20.739   3.075  1.00 31.04           N  
ATOM   3780  CA  THR A 230     -27.999  21.217   2.513  1.00 31.13           C  
ATOM   3781  C   THR A 230     -28.810  22.062   3.489  1.00 30.60           C  
ATOM   3782  O   THR A 230     -29.880  21.662   3.964  1.00 29.16           O  
ATOM   3783  CB  THR A 230     -28.861  20.054   1.975  1.00 33.22           C  
ATOM   3784  CG2 THR A 230     -28.013  19.141   1.118  1.00 34.65           C  
ATOM   3785  OG1 THR A 230     -29.419  19.305   3.057  1.00 35.77           O  
ATOM   3786  H01 THR A 230     -27.718  21.864   1.682  1.00 31.13           H  
ATOM   3787  H02 THR A 230     -29.671  20.471   1.376  1.00 33.22           H  
ATOM   3788  H03 THR A 230     -27.044  18.992   1.595  1.00 34.65           H  
ATOM   3789  H04 THR A 230     -28.513  18.179   1.006  1.00 34.65           H  
ATOM   3790  H05 THR A 230     -27.869  19.593   0.137  1.00 34.65           H  
ATOM   3791  H06 THR A 230     -29.452  19.854   3.844  1.00 35.77           H  
ATOM   3792  H07 THR A 230     -26.743  20.313   3.991  1.00 31.04           H  
ATOM   3793  N   PRO A 231     -28.315  23.271   3.777  1.00 29.90           N  
ATOM   3794  CA  PRO A 231     -28.945  24.224   4.688  1.00 29.30           C  
ATOM   3795  C   PRO A 231     -30.433  24.378   4.437  1.00 30.00           C  
ATOM   3796  O   PRO A 231     -31.228  24.376   5.376  1.00 30.90           O  
ATOM   3797  CB  PRO A 231     -28.190  25.515   4.407  1.00 28.85           C  
ATOM   3798  CG  PRO A 231     -26.825  25.022   4.081  1.00 31.77           C  
ATOM   3799  CD  PRO A 231     -27.102  23.851   3.178  1.00 30.89           C  
ATOM   3800  H01 PRO A 231     -28.211  26.221   5.237  1.00 28.85           H  
ATOM   3801  H02 PRO A 231     -28.627  26.053   3.566  1.00 28.85           H  
ATOM   3802  H03 PRO A 231     -26.239  24.759   4.962  1.00 31.77           H  
ATOM   3803  H04 PRO A 231     -26.243  25.787   3.567  1.00 31.77           H  
ATOM   3804  H05 PRO A 231     -27.223  24.128   2.131  1.00 30.89           H  
ATOM   3805  H06 PRO A 231     -26.277  23.139   3.189  1.00 30.89           H  
ATOM   3806  H07 PRO A 231     -28.888  23.906   5.729  1.00 29.30           H  
ATOM   3807  N   TRP A 232     -30.809  24.494   3.166  1.00 28.77           N  
ATOM   3808  CA  TRP A 232     -32.208  24.691   2.813  1.00 27.95           C  
ATOM   3809  C   TRP A 232     -33.171  23.675   3.400  1.00 29.41           C  
ATOM   3810  O   TRP A 232     -34.389  23.828   3.274  1.00 29.17           O  
ATOM   3811  CB  TRP A 232     -32.381  24.738   1.300  1.00 26.03           C  
ATOM   3812  CG  TRP A 232     -32.072  23.464   0.595  1.00 24.41           C  
ATOM   3813  CD1 TRP A 232     -30.870  23.076   0.070  1.00 23.61           C  
ATOM   3814  CD2 TRP A 232     -32.988  22.405   0.327  1.00 22.86           C  
ATOM   3815  CE2 TRP A 232     -32.278  21.403  -0.362  1.00 22.99           C  
ATOM   3816  CE3 TRP A 232     -34.349  22.206   0.604  1.00 24.82           C  
ATOM   3817  NE1 TRP A 232     -30.987  21.837  -0.509  1.00 20.74           N  
ATOM   3818  CZ2 TRP A 232     -32.881  20.215  -0.776  1.00 28.87           C  
ATOM   3819  CZ3 TRP A 232     -34.949  21.023   0.192  1.00 26.63           C  
ATOM   3820  CH2 TRP A 232     -34.214  20.043  -0.490  1.00 29.89           C  
ATOM   3821  H01 TRP A 232     -32.471  25.648   3.263  1.00 27.95           H  
ATOM   3822  H02 TRP A 232     -31.664  25.472   0.933  1.00 26.03           H  
ATOM   3823  H03 TRP A 232     -33.416  25.003   1.085  1.00 26.03           H  
ATOM   3824  H04 TRP A 232     -29.953  23.665   0.106  1.00 23.61           H  
ATOM   3825  H05 TRP A 232     -34.925  22.966   1.133  1.00 24.82           H  
ATOM   3826  H06 TRP A 232     -30.244  21.329  -0.968  1.00 20.74           H  
ATOM   3827  H07 TRP A 232     -30.114  24.445   2.435  1.00 28.77           H  
ATOM   3828  H08 TRP A 232     -32.315  19.450  -1.308  1.00 28.87           H  
ATOM   3829  H09 TRP A 232     -36.005  20.854   0.402  1.00 26.63           H  
ATOM   3830  H10 TRP A 232     -34.711  19.124  -0.800  1.00 29.89           H  
ATOM   3831  N   THR A 233     -32.644  22.642   4.051  1.00 30.45           N  
ATOM   3832  CA  THR A 233     -33.517  21.630   4.637  1.00 31.48           C  
ATOM   3833  C   THR A 233     -33.671  21.831   6.140  1.00 29.64           C  
ATOM   3834  O   THR A 233     -34.585  21.272   6.753  1.00 30.39           O  
ATOM   3835  CB  THR A 233     -32.986  20.219   4.387  1.00 31.18           C  
ATOM   3836  CG2 THR A 233     -32.792  19.962   2.896  1.00 33.16           C  
ATOM   3837  OG1 THR A 233     -31.722  20.088   5.037  1.00 38.01           O  
ATOM   3838  H01 THR A 233     -34.487  21.743   4.153  1.00 31.48           H  
ATOM   3839  H02 THR A 233     -33.707  19.500   4.776  1.00 31.18           H  
ATOM   3840  H03 THR A 233     -31.738  19.768   2.695  1.00 33.16           H  
ATOM   3841  H04 THR A 233     -33.384  19.097   2.596  1.00 33.16           H  
ATOM   3842  H05 THR A 233     -33.114  20.837   2.331  1.00 33.16           H  
ATOM   3843  H06 THR A 233     -31.389  19.196   4.914  1.00 38.01           H  
ATOM   3844  H11 THR A 233     -31.641  22.558   4.140  1.00 30.45           H  
ATOM   3845  N   LEU A 234     -32.793  22.637   6.733  1.00 24.77           N  
ATOM   3846  CA  LEU A 234     -32.855  22.889   8.168  1.00 21.57           C  
ATOM   3847  C   LEU A 234     -34.243  23.265   8.646  1.00 20.35           C  
ATOM   3848  O   LEU A 234     -34.692  22.763   9.665  1.00 26.49           O  
ATOM   3849  CB  LEU A 234     -31.843  23.957   8.576  1.00 22.28           C  
ATOM   3850  CG  LEU A 234     -30.437  23.378   8.731  1.00 22.86           C  
ATOM   3851  CD1 LEU A 234     -29.369  24.456   8.816  1.00 15.31           C  
ATOM   3852  CD2 LEU A 234     -30.452  22.506   9.968  1.00 24.88           C  
ATOM   3853  H01 LEU A 234     -32.599  21.948   8.655  1.00 21.57           H  
ATOM   3854  H02 LEU A 234     -32.150  24.363   9.540  1.00 22.28           H  
ATOM   3855  H03 LEU A 234     -31.823  24.735   7.813  1.00 22.28           H  
ATOM   3856  H04 LEU A 234     -30.177  22.793   7.849  1.00 22.86           H  
ATOM   3857  H05 LEU A 234     -28.484  24.133   8.268  1.00 15.31           H  
ATOM   3858  H06 LEU A 234     -29.749  25.380   8.380  1.00 15.31           H  
ATOM   3859  H07 LEU A 234     -32.073  23.081   6.181  1.00 24.77           H  
ATOM   3860  H08 LEU A 234     -29.107  24.627   9.860  1.00 15.31           H  
ATOM   3861  H09 LEU A 234     -31.169  22.906  10.685  1.00 24.88           H  
ATOM   3862  H10 LEU A 234     -30.740  21.491   9.694  1.00 24.88           H  
ATOM   3863  H11 LEU A 234     -29.459  22.494  10.417  1.00 24.88           H  
ATOM   3864  N   PRO A 235     -34.942  24.163   7.936  1.00 17.94           N  
ATOM   3865  CA  PRO A 235     -36.290  24.513   8.400  1.00 18.55           C  
ATOM   3866  C   PRO A 235     -37.200  23.290   8.382  1.00 23.57           C  
ATOM   3867  O   PRO A 235     -38.353  23.366   8.792  1.00 28.07           O  
ATOM   3868  CB  PRO A 235     -36.750  25.562   7.394  1.00 14.92           C  
ATOM   3869  CG  PRO A 235     -35.498  26.232   7.025  1.00 17.18           C  
ATOM   3870  CD  PRO A 235     -34.479  25.114   6.913  1.00 16.11           C  
ATOM   3871  H01 PRO A 235     -37.501  26.243   7.795  1.00 14.92           H  
ATOM   3872  H02 PRO A 235     -37.217  25.096   6.526  1.00 14.92           H  
ATOM   3873  H03 PRO A 235     -35.204  26.985   7.756  1.00 17.18           H  
ATOM   3874  H04 PRO A 235     -35.606  26.751   6.073  1.00 17.18           H  
ATOM   3875  H05 PRO A 235     -34.413  24.682   5.914  1.00 16.11           H  
ATOM   3876  H06 PRO A 235     -33.473  25.472   7.133  1.00 16.11           H  
ATOM   3877  H12 PRO A 235     -36.310  24.879   9.426  1.00 18.55           H  
ATOM   3878  N   GLY A 236     -36.678  22.163   7.903  1.00 26.05           N  
ATOM   3879  CA  GLY A 236     -37.478  20.952   7.832  1.00 33.45           C  
ATOM   3880  C   GLY A 236     -37.097  19.901   8.856  1.00 38.55           C  
ATOM   3881  O   GLY A 236     -37.671  18.807   8.902  1.00 40.91           O  
ATOM   3882  H01 GLY A 236     -37.301  20.514   6.850  1.00 33.45           H  
ATOM   3883  H02 GLY A 236     -38.523  21.221   7.988  1.00 33.45           H  
ATOM   3884  H07 GLY A 236     -35.719  22.150   7.587  1.00 26.05           H  
ATOM   3885  N   ASN A 237     -36.112  20.241   9.674  1.00 38.73           N  
ATOM   3886  CA  ASN A 237     -35.624  19.372  10.729  1.00 38.22           C  
ATOM   3887  C   ASN A 237     -36.773  18.937  11.639  1.00 39.43           C  
ATOM   3888  O   ASN A 237     -37.807  19.603  11.697  1.00 39.13           O  
ATOM   3889  CB  ASN A 237     -34.587  20.137  11.548  1.00 37.19           C  
ATOM   3890  CG  ASN A 237     -34.135  19.385  12.771  1.00 36.80           C  
ATOM   3891  ND2 ASN A 237     -34.781  19.651  13.903  1.00 32.16           N  
ATOM   3892  OD1 ASN A 237     -33.221  18.571  12.704  1.00 40.13           O  
ATOM   3893  H01 ASN A 237     -35.178  18.481  10.287  1.00 38.22           H  
ATOM   3894  H02 ASN A 237     -35.056  21.061  11.887  1.00 37.19           H  
ATOM   3895  H03 ASN A 237     -35.681  21.147   9.558  1.00 38.73           H  
ATOM   3896  H04 ASN A 237     -33.719  20.331  10.918  1.00 37.19           H  
ATOM   3897  H05 ASN A 237     -34.523  19.175  14.756  1.00 32.16           H  
ATOM   3898  H06 ASN A 237     -35.530  20.329  13.910  1.00 32.16           H  
ATOM   3899  N   VAL A 238     -36.587  17.809  12.327  1.00 40.28           N  
ATOM   3900  CA  VAL A 238     -37.574  17.287  13.283  1.00 41.43           C  
ATOM   3901  C   VAL A 238     -36.901  16.440  14.351  1.00 40.05           C  
ATOM   3902  O   VAL A 238     -37.519  16.104  15.366  1.00 36.45           O  
ATOM   3903  CB  VAL A 238     -38.654  16.399  12.643  1.00 38.91           C  
ATOM   3904  CG1 VAL A 238     -39.595  17.231  11.832  1.00 41.30           C  
ATOM   3905  CG2 VAL A 238     -38.008  15.324  11.824  1.00 38.42           C  
ATOM   3906  H01 VAL A 238     -38.045  18.178  13.699  1.00 41.43           H  
ATOM   3907  H02 VAL A 238     -39.240  15.915  13.425  1.00 38.91           H  
ATOM   3908  H03 VAL A 238     -40.484  17.454  12.423  1.00 41.30           H  
ATOM   3909  H04 VAL A 238     -39.105  18.163  11.548  1.00 41.30           H  
ATOM   3910  H05 VAL A 238     -39.884  16.684  10.935  1.00 41.30           H  
ATOM   3911  H06 VAL A 238     -37.016  15.111  12.222  1.00 38.42           H  
ATOM   3912  H07 VAL A 238     -35.731  17.292  12.185  1.00 40.28           H  
ATOM   3913  H08 VAL A 238     -38.616  14.421  11.864  1.00 38.42           H  
ATOM   3914  H09 VAL A 238     -37.920  15.658  10.790  1.00 38.42           H  
ATOM   3915  N   ALA A 239     -35.642  16.087  14.120  1.00 36.22           N  
ATOM   3916  CA  ALA A 239     -34.936  15.284  15.089  1.00 39.88           C  
ATOM   3917  C   ALA A 239     -33.467  15.274  14.790  1.00 42.73           C  
ATOM   3918  O   ALA A 239     -33.047  15.673  13.711  1.00 43.06           O  
ATOM   3919  CB  ALA A 239     -35.475  13.865  15.087  1.00 40.06           C  
ATOM   3920  H01 ALA A 239     -35.089  15.720  16.076  1.00 39.88           H  
ATOM   3921  H02 ALA A 239     -36.436  13.843  14.573  1.00 40.06           H  
ATOM   3922  H03 ALA A 239     -34.773  13.210  14.571  1.00 40.06           H  
ATOM   3923  H04 ALA A 239     -35.604  13.523  16.114  1.00 40.06           H  
ATOM   3924  H10 ALA A 239     -35.181  16.379  13.270  1.00 36.22           H  
ATOM   3925  N   ALA A 240     -32.685  14.837  15.770  1.00 47.12           N  
ATOM   3926  CA  ALA A 240     -31.240  14.740  15.623  1.00 50.19           C  
ATOM   3927  C   ALA A 240     -30.976  13.261  15.779  1.00 52.33           C  
ATOM   3928  O   ALA A 240     -31.715  12.578  16.485  1.00 53.94           O  
ATOM   3929  CB  ALA A 240     -30.541  15.519  16.721  1.00 49.66           C  
ATOM   3930  H01 ALA A 240     -30.877  15.146  14.679  1.00 50.19           H  
ATOM   3931  H02 ALA A 240     -29.634  15.974  16.322  1.00 49.66           H  
ATOM   3932  H03 ALA A 240     -31.205  16.299  17.093  1.00 49.66           H  
ATOM   3933  H04 ALA A 240     -30.280  14.844  17.536  1.00 49.66           H  
ATOM   3934  H05 ALA A 240     -33.106  14.563  16.646  1.00 47.12           H  
ATOM   3935  N   ALA A 241     -29.948  12.746  15.120  1.00 53.77           N  
ATOM   3936  CA  ALA A 241     -29.676  11.324  15.240  1.00 55.01           C  
ATOM   3937  C   ALA A 241     -28.227  10.978  15.539  1.00 57.19           C  
ATOM   3938  O   ALA A 241     -27.281  11.580  15.013  1.00 53.65           O  
ATOM   3939  CB  ALA A 241     -30.141  10.592  13.988  1.00 53.16           C  
ATOM   3940  H01 ALA A 241     -30.243  10.992  16.110  1.00 55.01           H  
ATOM   3941  H02 ALA A 241     -31.021  11.091  13.582  1.00 53.16           H  
ATOM   3942  H03 ALA A 241     -29.344  10.600  13.244  1.00 53.16           H  
ATOM   3943  H04 ALA A 241     -30.392   9.562  14.241  1.00 53.16           H  
ATOM   3944  H05 ALA A 241     -29.363  13.333  14.543  1.00 53.77           H  
ATOM   3945  N   VAL A 242     -28.079   9.992  16.415  1.00 61.65           N  
ATOM   3946  CA  VAL A 242     -26.779   9.492  16.822  1.00 64.45           C  
ATOM   3947  C   VAL A 242     -26.838   7.967  16.800  1.00 65.05           C  
ATOM   3948  O   VAL A 242     -27.923   7.376  16.883  1.00 62.44           O  
ATOM   3949  CB  VAL A 242     -26.417   9.968  18.255  1.00 65.88           C  
ATOM   3950  CG1 VAL A 242     -26.277  11.490  18.289  1.00 65.13           C  
ATOM   3951  CG2 VAL A 242     -27.482   9.509  19.234  1.00 65.40           C  
ATOM   3952  H01 VAL A 242     -26.017   9.870  16.140  1.00 64.45           H  
ATOM   3953  H02 VAL A 242     -25.462   9.530  18.544  1.00 65.88           H  
ATOM   3954  H03 VAL A 242     -25.364  11.782  17.771  1.00 65.13           H  
ATOM   3955  H04 VAL A 242     -27.136  11.946  17.796  1.00 65.13           H  
ATOM   3956  H05 VAL A 242     -28.906   9.572  16.815  1.00 61.65           H  
ATOM   3957  H06 VAL A 242     -26.230  11.828  19.324  1.00 65.13           H  
ATOM   3958  H07 VAL A 242     -28.401   9.285  18.692  1.00 65.40           H  
ATOM   3959  H08 VAL A 242     -27.139   8.614  19.752  1.00 65.40           H  
ATOM   3960  H09 VAL A 242     -27.673  10.299  19.960  1.00 65.40           H  
ATOM   3961  N   HIS A 243     -25.667   7.349  16.670  1.00 67.50           N  
ATOM   3962  CA  HIS A 243     -25.534   5.893  16.653  1.00 70.70           C  
ATOM   3963  C   HIS A 243     -25.454   5.431  18.111  1.00 71.82           C  
ATOM   3964  O   HIS A 243     -24.531   5.799  18.836  1.00 74.13           O  
ATOM   3965  CB  HIS A 243     -24.263   5.509  15.894  1.00 70.90           C  
ATOM   3966  CG  HIS A 243     -24.137   4.045  15.621  1.00 71.11           C  
ATOM   3967  CD2 HIS A 243     -24.761   2.977  16.170  1.00 69.27           C  
ATOM   3968  ND1 HIS A 243     -23.272   3.540  14.675  1.00 69.84           N  
ATOM   3969  CE1 HIS A 243     -23.370   2.224  14.651  1.00 70.74           C  
ATOM   3970  NE2 HIS A 243     -24.267   1.857  15.549  1.00 70.92           N  
ATOM   3971  H01 HIS A 243     -26.380   5.420  16.154  1.00 70.70           H  
ATOM   3972  H02 HIS A 243     -23.421   5.785  16.529  1.00 70.90           H  
ATOM   3973  H03 HIS A 243     -24.259   6.038  14.941  1.00 70.90           H  
ATOM   3974  H04 HIS A 243     -25.514   3.002  16.957  1.00 69.27           H  
ATOM   3975  H05 HIS A 243     -22.807   1.554  14.001  1.00 70.74           H  
ATOM   3976  H06 HIS A 243     -24.544   0.906  15.747  1.00 70.92           H  
ATOM   3977  H10 HIS A 243     -24.833   7.911  16.579  1.00 67.50           H  
ATOM   3978  N   PRO A 244     -26.415   4.607  18.554  1.00 72.14           N  
ATOM   3979  CA  PRO A 244     -26.461   4.106  19.932  1.00 72.13           C  
ATOM   3980  C   PRO A 244     -25.173   3.518  20.489  1.00 71.09           C  
ATOM   3981  O   PRO A 244     -25.030   3.369  21.698  1.00 70.32           O  
ATOM   3982  CB  PRO A 244     -27.586   3.075  19.880  1.00 72.62           C  
ATOM   3983  CG  PRO A 244     -27.477   2.552  18.484  1.00 72.84           C  
ATOM   3984  CD  PRO A 244     -27.321   3.826  17.696  1.00 72.50           C  
ATOM   3985  H01 PRO A 244     -28.567   3.488  20.115  1.00 72.62           H  
ATOM   3986  H02 PRO A 244     -27.430   2.283  20.612  1.00 72.62           H  
ATOM   3987  H03 PRO A 244     -28.322   1.938  18.173  1.00 72.84           H  
ATOM   3988  H04 PRO A 244     -26.609   1.903  18.368  1.00 72.84           H  
ATOM   3989  H05 PRO A 244     -26.946   3.674  16.684  1.00 72.50           H  
ATOM   3990  H06 PRO A 244     -28.278   4.331  17.565  1.00 72.50           H  
ATOM   3991  H07 PRO A 244     -26.622   4.930  20.627  1.00 72.13           H  
ATOM   3992  N   GLU A 245     -24.228   3.211  19.614  1.00 71.48           N  
ATOM   3993  CA  GLU A 245     -22.985   2.597  20.049  1.00 72.67           C  
ATOM   3994  C   GLU A 245     -21.757   3.488  19.958  1.00 74.05           C  
ATOM   3995  O   GLU A 245     -20.632   2.996  19.973  1.00 74.15           O  
ATOM   3996  CB  GLU A 245     -22.756   1.332  19.234  1.00 71.25           C  
ATOM   3997  CG  GLU A 245     -24.028   0.826  18.598  1.00 70.97           C  
ATOM   3998  CD  GLU A 245     -24.403  -0.552  19.058  1.00 70.42           C  
ATOM   3999  OE1 GLU A 245     -23.625  -1.487  18.783  1.00 72.22           O  
ATOM   4000  OE2 GLU A 245     -25.472  -0.702  19.690  1.00 69.10           O1-
ATOM   4001  H01 GLU A 245     -23.107   2.386  21.111  1.00 72.67           H  
ATOM   4002  H02 GLU A 245     -22.390   0.560  19.911  1.00 71.25           H  
ATOM   4003  H03 GLU A 245     -22.031   1.546  18.449  1.00 71.25           H  
ATOM   4004  H04 GLU A 245     -23.858   0.776  17.522  1.00 70.97           H  
ATOM   4005  H05 GLU A 245     -24.839   1.510  18.849  1.00 70.97           H  
ATOM   4006  H07 GLU A 245     -24.373   3.406  18.634  1.00 71.48           H  
ATOM   4007  N   TYR A 246     -21.960   4.794  19.864  1.00 76.56           N  
ATOM   4008  CA  TYR A 246     -20.829   5.709  19.782  1.00 79.46           C  
ATOM   4009  C   TYR A 246     -20.614   6.434  21.096  1.00 80.53           C  
ATOM   4010  O   TYR A 246     -21.507   6.501  21.946  1.00 79.41           O  
ATOM   4011  CB  TYR A 246     -21.039   6.756  18.684  1.00 81.95           C  
ATOM   4012  CG  TYR A 246     -20.965   6.238  17.265  1.00 84.45           C  
ATOM   4013  CD1 TYR A 246     -21.073   7.112  16.183  1.00 84.84           C  
ATOM   4014  CD2 TYR A 246     -20.797   4.882  17.000  1.00 85.44           C  
ATOM   4015  CE1 TYR A 246     -21.016   6.650  14.874  1.00 84.80           C  
ATOM   4016  CE2 TYR A 246     -20.738   4.408  15.692  1.00 86.41           C  
ATOM   4017  CZ  TYR A 246     -20.851   5.297  14.634  1.00 85.70           C  
ATOM   4018  OH  TYR A 246     -20.813   4.828  13.340  1.00 84.52           O  
ATOM   4019  H01 TYR A 246     -19.954   5.103  19.548  1.00 79.46           H  
ATOM   4020  H02 TYR A 246     -20.217   7.464  18.786  1.00 81.95           H  
ATOM   4021  H03 TYR A 246     -22.023   7.202  18.828  1.00 81.95           H  
ATOM   4022  H04 TYR A 246     -21.205   8.178  16.368  1.00 84.84           H  
ATOM   4023  H05 TYR A 246     -20.710   4.180  17.829  1.00 85.44           H  
ATOM   4024  H06 TYR A 246     -22.903   5.157  19.849  1.00 76.56           H  
ATOM   4025  H07 TYR A 246     -21.101   7.349  14.042  1.00 84.80           H  
ATOM   4026  H08 TYR A 246     -20.604   3.343  15.501  1.00 86.41           H  
ATOM   4027  H09 TYR A 246     -21.581   5.148  12.861  1.00 84.52           H  
ATOM   4028  N   THR A 247     -19.413   6.974  21.258  1.00 81.61           N  
ATOM   4029  CA  THR A 247     -19.085   7.728  22.454  1.00 82.31           C  
ATOM   4030  C   THR A 247     -19.016   9.200  22.063  1.00 81.10           C  
ATOM   4031  O   THR A 247     -18.156   9.622  21.277  1.00 78.00           O  
ATOM   4032  CB  THR A 247     -17.737   7.276  23.072  1.00 83.62           C  
ATOM   4033  CG2 THR A 247     -17.839   5.841  23.556  1.00 82.40           C  
ATOM   4034  OG1 THR A 247     -16.690   7.387  22.098  1.00 84.93           O  
ATOM   4035  H01 THR A 247     -19.850   7.556  23.211  1.00 82.31           H  
ATOM   4036  H02 THR A 247     -17.506   7.920  23.920  1.00 83.62           H  
ATOM   4037  H03 THR A 247     -18.843   5.464  23.364  1.00 82.40           H  
ATOM   4038  H04 THR A 247     -17.112   5.226  23.026  1.00 82.40           H  
ATOM   4039  H05 THR A 247     -17.636   5.803  24.626  1.00 82.40           H  
ATOM   4040  H06 THR A 247     -16.518   8.314  21.917  1.00 84.93           H  
ATOM   4041  H10 THR A 247     -18.715   6.858  20.537  1.00 81.61           H  
ATOM   4042  N   TYR A 248     -19.953   9.970  22.600  1.00 79.87           N  
ATOM   4043  CA  TYR A 248     -20.018  11.386  22.314  1.00 80.70           C  
ATOM   4044  C   TYR A 248     -19.455  12.180  23.480  1.00 79.54           C  
ATOM   4045  O   TYR A 248     -20.046  12.226  24.556  1.00 79.76           O  
ATOM   4046  CB  TYR A 248     -21.467  11.798  22.038  1.00 83.78           C  
ATOM   4047  CG  TYR A 248     -22.076  11.131  20.821  1.00 84.66           C  
ATOM   4048  CD1 TYR A 248     -22.738   9.906  20.923  1.00 84.31           C  
ATOM   4049  CD2 TYR A 248     -21.951  11.708  19.558  1.00 85.12           C  
ATOM   4050  CE1 TYR A 248     -23.255   9.277  19.793  1.00 83.61           C  
ATOM   4051  CE2 TYR A 248     -22.460  11.085  18.428  1.00 84.12           C  
ATOM   4052  CZ  TYR A 248     -23.109   9.875  18.553  1.00 83.59           C  
ATOM   4053  OH  TYR A 248     -23.609   9.266  17.429  1.00 85.93           O  
ATOM   4054  H01 TYR A 248     -19.419  11.597  21.428  1.00 80.70           H  
ATOM   4055  H02 TYR A 248     -21.457  12.870  21.839  1.00 83.78           H  
ATOM   4056  H03 TYR A 248     -22.069  11.540  22.909  1.00 83.78           H  
ATOM   4057  H04 TYR A 248     -22.852   9.436  21.900  1.00 84.31           H  
ATOM   4058  H05 TYR A 248     -21.443  12.667  19.457  1.00 85.12           H  
ATOM   4059  H06 TYR A 248     -23.771   8.321  19.884  1.00 83.61           H  
ATOM   4060  H07 TYR A 248     -20.635   9.559  23.221  1.00 79.87           H  
ATOM   4061  H08 TYR A 248     -22.348  11.549  17.448  1.00 84.12           H  
ATOM   4062  H09 TYR A 248     -23.831   8.354  17.631  1.00 85.93           H  
ATOM   4063  N   ALA A 249     -18.304  12.803  23.257  1.00 78.18           N  
ATOM   4064  CA  ALA A 249     -17.651  13.597  24.282  1.00 77.88           C  
ATOM   4065  C   ALA A 249     -18.125  15.051  24.248  1.00 78.31           C  
ATOM   4066  O   ALA A 249     -18.293  15.632  23.179  1.00 78.15           O  
ATOM   4067  CB  ALA A 249     -16.144  13.532  24.092  1.00 76.30           C  
ATOM   4068  H01 ALA A 249     -17.915  13.185  25.256  1.00 77.88           H  
ATOM   4069  H02 ALA A 249     -15.652  13.635  25.059  1.00 76.30           H  
ATOM   4070  H03 ALA A 249     -15.874  12.574  23.648  1.00 76.30           H  
ATOM   4071  H04 ALA A 249     -15.825  14.341  23.435  1.00 76.30           H  
ATOM   4072  H10 ALA A 249     -17.870  12.722  22.348  1.00 78.18           H  
ATOM   4073  N   ALA A 250     -18.352  15.627  25.427  1.00 78.56           N  
ATOM   4074  CA  ALA A 250     -18.788  17.016  25.537  1.00 76.88           C  
ATOM   4075  C   ALA A 250     -17.552  17.913  25.607  1.00 76.21           C  
ATOM   4076  O   ALA A 250     -16.922  18.027  26.652  1.00 74.64           O  
ATOM   4077  CB  ALA A 250     -19.647  17.198  26.785  1.00 74.32           C  
ATOM   4078  H01 ALA A 250     -19.388  17.286  24.668  1.00 76.88           H  
ATOM   4079  H02 ALA A 250     -20.628  16.754  26.618  1.00 74.32           H  
ATOM   4080  H03 ALA A 250     -19.167  16.708  27.632  1.00 74.32           H  
ATOM   4081  H04 ALA A 250     -19.761  18.261  26.996  1.00 74.32           H  
ATOM   4082  H05 ALA A 250     -18.219  15.087  26.270  1.00 78.56           H  
ATOM   4083  N   PHE A 251     -17.211  18.543  24.487  1.00 77.53           N  
ATOM   4084  CA  PHE A 251     -16.042  19.417  24.409  1.00 78.82           C  
ATOM   4085  C   PHE A 251     -16.306  20.834  24.909  1.00 80.20           C  
ATOM   4086  O   PHE A 251     -17.296  21.468  24.543  1.00 79.47           O  
ATOM   4087  CB  PHE A 251     -15.533  19.489  22.972  1.00 78.00           C  
ATOM   4088  CG  PHE A 251     -15.159  18.158  22.394  1.00 78.33           C  
ATOM   4089  CD1 PHE A 251     -16.102  17.144  22.275  1.00 77.53           C  
ATOM   4090  CD2 PHE A 251     -13.868  17.927  21.934  1.00 78.80           C  
ATOM   4091  CE1 PHE A 251     -15.768  15.920  21.702  1.00 78.34           C  
ATOM   4092  CE2 PHE A 251     -13.523  16.703  21.358  1.00 79.33           C  
ATOM   4093  CZ  PHE A 251     -14.476  15.699  21.241  1.00 78.50           C  
ATOM   4094  H01 PHE A 251     -15.293  18.974  25.066  1.00 78.82           H  
ATOM   4095  H02 PHE A 251     -14.626  20.094  22.987  1.00 78.00           H  
ATOM   4096  H03 PHE A 251     -16.315  19.926  22.351  1.00 78.00           H  
ATOM   4097  H04 PHE A 251     -17.117  17.309  22.635  1.00 77.53           H  
ATOM   4098  H05 PHE A 251     -17.779  18.413  23.662  1.00 77.53           H  
ATOM   4099  H06 PHE A 251     -13.116  18.711  22.024  1.00 78.80           H  
ATOM   4100  H07 PHE A 251     -16.520  15.135  21.615  1.00 78.34           H  
ATOM   4101  H08 PHE A 251     -12.507  16.535  21.000  1.00 79.33           H  
ATOM   4102  H09 PHE A 251     -14.212  14.743  20.790  1.00 78.50           H  
ATOM   4103  N   GLN A 252     -15.390  21.330  25.732  1.00 82.34           N  
ATOM   4104  CA  GLN A 252     -15.502  22.662  26.309  1.00 82.84           C  
ATOM   4105  C   GLN A 252     -14.846  23.708  25.413  1.00 82.31           C  
ATOM   4106  O   GLN A 252     -13.637  23.934  25.475  1.00 79.70           O  
ATOM   4107  CB  GLN A 252     -14.861  22.672  27.706  1.00 84.22           C  
ATOM   4108  CG  GLN A 252     -15.291  23.816  28.627  1.00 86.15           C  
ATOM   4109  CD  GLN A 252     -14.317  24.985  28.633  1.00 88.26           C  
ATOM   4110  NE2 GLN A 252     -14.822  26.176  28.333  1.00 89.75           N  
ATOM   4111  OE1 GLN A 252     -13.127  24.821  28.915  1.00 88.43           O  
ATOM   4112  H01 GLN A 252     -16.558  22.917  26.394  1.00 82.84           H  
ATOM   4113  H02 GLN A 252     -13.793  22.811  27.541  1.00 84.22           H  
ATOM   4114  H03 GLN A 252     -15.114  21.733  28.198  1.00 84.22           H  
ATOM   4115  H04 GLN A 252     -15.322  23.418  29.641  1.00 86.15           H  
ATOM   4116  H05 GLN A 252     -16.265  24.178  28.298  1.00 86.15           H  
ATOM   4117  H06 GLN A 252     -14.225  26.990  28.325  1.00 89.75           H  
ATOM   4118  H07 GLN A 252     -15.803  26.267  28.113  1.00 89.75           H  
ATOM   4119  H10 GLN A 252     -14.587  20.763  25.966  1.00 82.34           H  
ATOM   4120  N   VAL A 253     -15.652  24.330  24.561  1.00 84.07           N  
ATOM   4121  CA  VAL A 253     -15.157  25.377  23.676  1.00 85.34           C  
ATOM   4122  C   VAL A 253     -15.753  26.685  24.179  1.00 85.62           C  
ATOM   4123  O   VAL A 253     -16.920  26.732  24.583  1.00 84.08           O  
ATOM   4124  CB  VAL A 253     -15.588  25.160  22.200  1.00 85.02           C  
ATOM   4125  CG1 VAL A 253     -15.204  23.767  21.750  1.00 86.08           C  
ATOM   4126  CG2 VAL A 253     -17.083  25.382  22.044  1.00 86.84           C  
ATOM   4127  H01 VAL A 253     -14.067  25.376  23.690  1.00 85.34           H  
ATOM   4128  H02 VAL A 253     -15.071  25.885  21.571  1.00 85.02           H  
ATOM   4129  H03 VAL A 253     -14.223  23.514  22.151  1.00 86.08           H  
ATOM   4130  H04 VAL A 253     -15.940  23.051  22.115  1.00 86.08           H  
ATOM   4131  H05 VAL A 253     -15.171  23.733  20.661  1.00 86.08           H  
ATOM   4132  H06 VAL A 253     -17.576  25.215  23.001  1.00 86.84           H  
ATOM   4133  H07 VAL A 253     -17.267  26.405  21.715  1.00 86.84           H  
ATOM   4134  H08 VAL A 253     -16.628  24.072  24.525  1.00 84.07           H  
ATOM   4135  H09 VAL A 253     -17.479  24.686  21.305  1.00 86.84           H  
ATOM   4136  N   GLY A 254     -14.943  27.739  24.171  1.00 86.25           N  
ATOM   4137  CA  GLY A 254     -15.417  29.029  24.630  1.00 86.61           C  
ATOM   4138  C   GLY A 254     -16.088  28.960  25.987  1.00 87.40           C  
ATOM   4139  O   GLY A 254     -15.460  28.598  26.981  1.00 88.43           O  
ATOM   4140  H01 GLY A 254     -16.161  29.378  23.914  1.00 86.61           H  
ATOM   4141  H02 GLY A 254     -14.568  29.710  24.695  1.00 86.61           H  
ATOM   4142  H10 GLY A 254     -13.993  27.640  23.843  1.00 86.25           H  
ATOM   4143  N   ASP A 255     -17.373  29.299  26.031  1.00 87.29           N  
ATOM   4144  CA  ASP A 255     -18.112  29.291  27.287  1.00 87.33           C  
ATOM   4145  C   ASP A 255     -19.270  28.292  27.307  1.00 85.90           C  
ATOM   4146  O   ASP A 255     -20.271  28.506  27.997  1.00 86.45           O  
ATOM   4147  CB  ASP A 255     -18.636  30.702  27.594  1.00 90.68           C  
ATOM   4148  CG  ASP A 255     -17.533  31.759  27.560  1.00 94.53           C  
ATOM   4149  OD1 ASP A 255     -17.006  32.050  26.460  1.00 96.13           O  
ATOM   4150  OD2 ASP A 255     -17.188  32.302  28.635  1.00 95.94           O1-
ATOM   4151  H01 ASP A 255     -17.411  28.970  28.057  1.00 87.33           H  
ATOM   4152  H02 ASP A 255     -19.049  30.688  28.603  1.00 90.68           H  
ATOM   4153  H03 ASP A 255     -17.845  29.567  25.179  1.00 87.29           H  
ATOM   4154  H04 ASP A 255     -19.393  30.963  26.854  1.00 90.68           H  
ATOM   4155  N   GLU A 256     -19.136  27.210  26.540  1.00 83.36           N  
ATOM   4156  CA  GLU A 256     -20.158  26.164  26.494  1.00 78.55           C  
ATOM   4157  C   GLU A 256     -19.576  24.868  25.946  1.00 74.66           C  
ATOM   4158  O   GLU A 256     -18.494  24.854  25.360  1.00 71.30           O  
ATOM   4159  CB  GLU A 256     -21.355  26.586  25.636  1.00 79.57           C  
ATOM   4160  CG  GLU A 256     -21.130  26.506  24.128  1.00 82.69           C  
ATOM   4161  CD  GLU A 256     -22.436  26.333  23.350  1.00 83.49           C  
ATOM   4162  OE1 GLU A 256     -22.397  26.368  22.099  1.00 82.93           O  
ATOM   4163  OE2 GLU A 256     -23.498  26.152  23.992  1.00 81.49           O1-
ATOM   4164  H01 GLU A 256     -20.502  26.004  27.516  1.00 78.55           H  
ATOM   4165  H02 GLU A 256     -21.534  27.637  25.861  1.00 79.57           H  
ATOM   4166  H03 GLU A 256     -22.196  25.940  25.887  1.00 79.57           H  
ATOM   4167  H04 GLU A 256     -20.509  25.632  23.932  1.00 82.69           H  
ATOM   4168  H05 GLU A 256     -18.305  27.109  25.974  1.00 83.36           H  
ATOM   4169  H06 GLU A 256     -20.644  27.424  23.797  1.00 82.69           H  
ATOM   4170  N   ALA A 257     -20.306  23.778  26.142  1.00 72.52           N  
ATOM   4171  CA  ALA A 257     -19.873  22.470  25.675  1.00 72.04           C  
ATOM   4172  C   ALA A 257     -20.519  22.065  24.342  1.00 70.72           C  
ATOM   4173  O   ALA A 257     -21.720  22.276  24.127  1.00 68.96           O  
ATOM   4174  CB  ALA A 257     -20.180  21.424  26.740  1.00 71.22           C  
ATOM   4175  H01 ALA A 257     -18.799  22.530  25.498  1.00 72.04           H  
ATOM   4176  H02 ALA A 257     -21.199  21.060  26.608  1.00 71.22           H  
ATOM   4177  H03 ALA A 257     -19.482  20.592  26.645  1.00 71.22           H  
ATOM   4178  H04 ALA A 257     -20.080  21.871  27.729  1.00 71.22           H  
ATOM   4179  H07 ALA A 257     -21.187  23.858  26.629  1.00 72.52           H  
ATOM   4180  N   LEU A 258     -19.707  21.487  23.455  1.00 69.10           N  
ATOM   4181  CA  LEU A 258     -20.164  21.018  22.145  1.00 66.94           C  
ATOM   4182  C   LEU A 258     -20.187  19.496  22.117  1.00 65.71           C  
ATOM   4183  O   LEU A 258     -19.138  18.858  22.076  1.00 66.12           O  
ATOM   4184  CB  LEU A 258     -19.235  21.516  21.042  1.00 66.25           C  
ATOM   4185  CG  LEU A 258     -19.365  22.994  20.693  1.00 67.53           C  
ATOM   4186  CD1 LEU A 258     -18.392  23.348  19.588  1.00 66.73           C  
ATOM   4187  CD2 LEU A 258     -20.793  23.281  20.260  1.00 67.58           C  
ATOM   4188  H01 LEU A 258     -21.167  21.409  21.975  1.00 66.94           H  
ATOM   4189  H02 LEU A 258     -19.519  20.970  20.142  1.00 66.25           H  
ATOM   4190  H03 LEU A 258     -18.208  21.334  21.359  1.00 66.25           H  
ATOM   4191  H04 LEU A 258     -19.129  23.602  21.566  1.00 67.53           H  
ATOM   4192  H05 LEU A 258     -18.734  21.368  23.698  1.00 69.10           H  
ATOM   4193  H06 LEU A 258     -17.441  22.846  19.767  1.00 66.73           H  
ATOM   4194  H07 LEU A 258     -18.797  23.025  18.629  1.00 66.73           H  
ATOM   4195  H08 LEU A 258     -18.235  24.427  19.573  1.00 66.73           H  
ATOM   4196  H09 LEU A 258     -21.411  23.456  21.141  1.00 67.58           H  
ATOM   4197  H10 LEU A 258     -20.809  24.166  19.623  1.00 67.58           H  
ATOM   4198  H11 LEU A 258     -21.184  22.427  19.707  1.00 67.58           H  
ATOM   4199  N   ILE A 259     -21.384  18.921  22.139  1.00 63.63           N  
ATOM   4200  CA  ILE A 259     -21.536  17.475  22.116  1.00 63.70           C  
ATOM   4201  C   ILE A 259     -21.444  16.934  20.680  1.00 67.14           C  
ATOM   4202  O   ILE A 259     -22.165  17.386  19.785  1.00 69.20           O  
ATOM   4203  CB  ILE A 259     -22.887  17.068  22.727  1.00 60.02           C  
ATOM   4204  CG1 ILE A 259     -23.045  17.703  24.110  1.00 58.41           C  
ATOM   4205  CG2 ILE A 259     -22.971  15.565  22.832  1.00 60.83           C  
ATOM   4206  CD1 ILE A 259     -24.359  17.374  24.805  1.00 53.04           C  
ATOM   4207  H01 ILE A 259     -20.726  17.047  22.707  1.00 63.70           H  
ATOM   4208  H02 ILE A 259     -23.692  17.422  22.083  1.00 60.02           H  
ATOM   4209  H03 ILE A 259     -23.034  18.783  23.960  1.00 58.41           H  
ATOM   4210  H04 ILE A 259     -22.228  17.355  24.741  1.00 58.41           H  
ATOM   4211  H05 ILE A 259     -23.909  15.223  22.395  1.00 60.83           H  
ATOM   4212  H06 ILE A 259     -22.136  15.115  22.295  1.00 60.83           H  
ATOM   4213  H07 ILE A 259     -22.930  15.271  23.881  1.00 60.83           H  
ATOM   4214  H08 ILE A 259     -25.145  17.260  24.059  1.00 53.04           H  
ATOM   4215  H09 ILE A 259     -24.252  16.445  25.365  1.00 53.04           H  
ATOM   4216  H10 ILE A 259     -24.622  18.182  25.488  1.00 53.04           H  
ATOM   4217  H12 ILE A 259     -22.209  19.502  22.173  1.00 63.63           H  
ATOM   4218  N   LEU A 260     -20.548  15.974  20.464  1.00 67.90           N  
ATOM   4219  CA  LEU A 260     -20.362  15.373  19.144  1.00 68.29           C  
ATOM   4220  C   LEU A 260     -19.394  14.191  19.190  1.00 69.03           C  
ATOM   4221  O   LEU A 260     -18.362  14.257  19.848  1.00 69.26           O  
ATOM   4222  CB  LEU A 260     -19.838  16.416  18.149  1.00 65.84           C  
ATOM   4223  CG  LEU A 260     -18.519  17.118  18.475  1.00 64.40           C  
ATOM   4224  CD1 LEU A 260     -17.837  17.592  17.210  1.00 65.17           C  
ATOM   4225  CD2 LEU A 260     -18.797  18.278  19.392  1.00 65.32           C  
ATOM   4226  H01 LEU A 260     -21.336  15.008  18.818  1.00 68.29           H  
ATOM   4227  H02 LEU A 260     -20.583  17.212  18.171  1.00 65.84           H  
ATOM   4228  H03 LEU A 260     -19.711  15.915  17.189  1.00 65.84           H  
ATOM   4229  H04 LEU A 260     -17.848  16.415  18.969  1.00 64.40           H  
ATOM   4230  H05 LEU A 260     -16.830  17.177  17.163  1.00 65.17           H  
ATOM   4231  H06 LEU A 260     -18.407  17.259  16.343  1.00 65.17           H  
ATOM   4232  H07 LEU A 260     -17.781  18.681  17.213  1.00 65.17           H  
ATOM   4233  H08 LEU A 260     -19.814  18.201  19.776  1.00 65.32           H  
ATOM   4234  H09 LEU A 260     -18.093  18.261  20.224  1.00 65.32           H  
ATOM   4235  H10 LEU A 260     -18.687  19.212  18.841  1.00 65.32           H  
ATOM   4236  H11 LEU A 260     -19.980  15.651  21.234  1.00 67.90           H  
ATOM   4237  N   GLU A 261     -19.734  13.122  18.477  1.00 70.15           N  
ATOM   4238  CA  GLU A 261     -18.917  11.908  18.412  1.00 71.76           C  
ATOM   4239  C   GLU A 261     -17.428  12.201  18.581  1.00 73.24           C  
ATOM   4240  O   GLU A 261     -16.827  12.909  17.771  1.00 71.99           O  
ATOM   4241  CB  GLU A 261     -19.159  11.202  17.075  1.00 71.58           C  
ATOM   4242  CG  GLU A 261     -18.846   9.707  17.042  1.00 71.90           C  
ATOM   4243  CD  GLU A 261     -17.362   9.394  17.015  1.00 72.18           C  
ATOM   4244  OE1 GLU A 261     -16.638  10.013  16.205  1.00 70.95           O  
ATOM   4245  OE2 GLU A 261     -16.927   8.514  17.791  1.00 72.73           O1-
ATOM   4246  H01 GLU A 261     -19.216  11.264  19.239  1.00 71.76           H  
ATOM   4247  H02 GLU A 261     -18.467  11.663  16.370  1.00 71.58           H  
ATOM   4248  H03 GLU A 261     -20.210  11.329  16.815  1.00 71.58           H  
ATOM   4249  H04 GLU A 261     -19.271   9.314  16.118  1.00 71.90           H  
ATOM   4250  H05 GLU A 261     -19.280   9.244  17.929  1.00 71.90           H  
ATOM   4251  H11 GLU A 261     -20.598  13.148  17.954  1.00 70.15           H  
ATOM   4252  N   GLU A 262     -16.845  11.648  19.642  1.00 75.85           N  
ATOM   4253  CA  GLU A 262     -15.428  11.833  19.948  1.00 78.13           C  
ATOM   4254  C   GLU A 262     -14.547  11.475  18.754  1.00 76.97           C  
ATOM   4255  O   GLU A 262     -15.043  11.009  17.732  1.00 77.26           O  
ATOM   4256  CB  GLU A 262     -15.048  10.962  21.145  1.00 82.02           C  
ATOM   4257  CG  GLU A 262     -13.606  11.125  21.592  1.00 89.78           C  
ATOM   4258  CD  GLU A 262     -13.241  10.230  22.762  1.00 93.67           C  
ATOM   4259  OE1 GLU A 262     -12.083  10.319  23.229  1.00 95.39           O  
ATOM   4260  OE2 GLU A 262     -14.107   9.443  23.212  1.00 95.64           O1-
ATOM   4261  H01 GLU A 262     -15.266  12.885  20.183  1.00 78.13           H  
ATOM   4262  H02 GLU A 262     -15.166   9.925  20.831  1.00 82.02           H  
ATOM   4263  H03 GLU A 262     -15.698  11.223  21.980  1.00 82.02           H  
ATOM   4264  H04 GLU A 262     -13.483  12.157  21.921  1.00 89.78           H  
ATOM   4265  H05 GLU A 262     -12.953  10.884  20.753  1.00 89.78           H  
ATOM   4266  H06 GLU A 262     -17.404  11.078  20.260  1.00 75.85           H  
ATOM   4267  N   GLY A 263     -13.242  11.695  18.885  1.00 75.81           N  
ATOM   4268  CA  GLY A 263     -12.320  11.368  17.808  1.00 75.63           C  
ATOM   4269  C   GLY A 263     -12.565  12.216  16.582  1.00 75.19           C  
ATOM   4270  O   GLY A 263     -11.643  12.787  15.991  1.00 74.33           O  
ATOM   4271  H01 GLY A 263     -12.476  10.325  17.534  1.00 75.63           H  
ATOM   4272  H02 GLY A 263     -11.300  11.533  18.154  1.00 75.63           H  
ATOM   4273  H06 GLY A 263     -12.887  12.094  19.742  1.00 75.81           H  
ATOM   4274  N   LEU A 264     -13.830  12.280  16.193  1.00 75.35           N  
ATOM   4275  CA  LEU A 264     -14.253  13.072  15.056  1.00 75.10           C  
ATOM   4276  C   LEU A 264     -14.307  14.481  15.623  1.00 77.07           C  
ATOM   4277  O   LEU A 264     -14.004  15.461  14.937  1.00 76.43           O  
ATOM   4278  CB  LEU A 264     -15.639  12.611  14.604  1.00 70.28           C  
ATOM   4279  CG  LEU A 264     -16.136  13.000  13.217  1.00 65.45           C  
ATOM   4280  CD1 LEU A 264     -15.077  12.705  12.167  1.00 60.43           C  
ATOM   4281  CD2 LEU A 264     -17.414  12.231  12.940  1.00 62.17           C  
ATOM   4282  H01 LEU A 264     -13.599  12.993  14.188  1.00 75.10           H  
ATOM   4283  H02 LEU A 264     -16.318  13.133  15.278  1.00 70.28           H  
ATOM   4284  H03 LEU A 264     -14.525  11.758  16.708  1.00 75.35           H  
ATOM   4285  H04 LEU A 264     -15.644  11.522  14.651  1.00 70.28           H  
ATOM   4286  H05 LEU A 264     -16.338  14.070  13.176  1.00 65.45           H  
ATOM   4287  H06 LEU A 264     -14.154  12.399  12.659  1.00 60.43           H  
ATOM   4288  H07 LEU A 264     -15.424  11.903  11.516  1.00 60.43           H  
ATOM   4289  H08 LEU A 264     -14.893  13.601  11.574  1.00 60.43           H  
ATOM   4290  H09 LEU A 264     -18.190  12.923  12.611  1.00 62.17           H  
ATOM   4291  H10 LEU A 264     -17.232  11.492  12.159  1.00 62.17           H  
ATOM   4292  H11 LEU A 264     -17.740  11.726  13.850  1.00 62.17           H  
ATOM   4293  N   GLY A 265     -14.676  14.552  16.902  1.00 79.81           N  
ATOM   4294  CA  GLY A 265     -14.763  15.819  17.605  1.00 82.45           C  
ATOM   4295  C   GLY A 265     -13.396  16.403  17.914  1.00 83.62           C  
ATOM   4296  O   GLY A 265     -13.228  17.622  17.912  1.00 84.00           O  
ATOM   4297  H01 GLY A 265     -15.270  15.639  18.553  1.00 82.45           H  
ATOM   4298  H02 GLY A 265     -15.315  16.526  16.986  1.00 82.45           H  
ATOM   4299  H12 GLY A 265     -14.901  13.700  17.396  1.00 79.81           H  
ATOM   4300  N   ARG A 266     -12.417  15.540  18.184  1.00 84.44           N  
ATOM   4301  CA  ARG A 266     -11.064  16.003  18.479  1.00 83.95           C  
ATOM   4302  C   ARG A 266     -10.313  16.270  17.183  1.00 83.34           C  
ATOM   4303  O   ARG A 266      -9.132  16.609  17.197  1.00 81.82           O  
ATOM   4304  CB  ARG A 266     -10.304  14.971  19.315  1.00 84.82           C  
ATOM   4305  CG  ARG A 266     -10.058  13.657  18.613  1.00 86.84           C  
ATOM   4306  CD  ARG A 266      -9.226  12.701  19.465  1.00 90.33           C  
ATOM   4307  NE  ARG A 266      -9.853  12.388  20.750  1.00 93.56           N  
ATOM   4308  CZ  ARG A 266      -9.725  13.120  21.854  1.00 94.38           C  
ATOM   4309  NH1 ARG A 266      -8.983  14.223  21.845  1.00 95.55           N1+
ATOM   4310  NH2 ARG A 266     -10.340  12.746  22.971  1.00 93.05           N  
ATOM   4311  H01 ARG A 266     -11.136  16.927  19.053  1.00 83.95           H  
ATOM   4312  H02 ARG A 266     -10.931  14.749  20.179  1.00 84.82           H  
ATOM   4313  H03 ARG A 266     -12.614  14.549  18.185  1.00 84.44           H  
ATOM   4314  H04 ARG A 266      -9.339  15.397  19.589  1.00 84.82           H  
ATOM   4315  H05 ARG A 266      -9.503  13.863  17.698  1.00 86.84           H  
ATOM   4316  H06 ARG A 266     -11.018  13.189  18.393  1.00 86.84           H  
ATOM   4317  H07 ARG A 266      -8.277  13.194  19.677  1.00 90.33           H  
ATOM   4318  H08 ARG A 266      -9.086  11.773  18.911  1.00 90.33           H  
ATOM   4319  H09 ARG A 266     -10.424  11.557  20.803  1.00 93.56           H  
ATOM   4320  H10 ARG A 266      -8.888  14.775  22.686  1.00 95.55           H  
ATOM   4321  H11 ARG A 266      -8.514  14.509  20.998  1.00 95.55           H  
ATOM   4322  H12 ARG A 266     -10.904  11.908  22.981  1.00 93.05           H  
ATOM   4323  H13 ARG A 266     -10.244  13.300  23.810  1.00 93.05           H  
ATOM   4324  N   LYS A 267     -11.006  16.100  16.061  1.00 84.01           N  
ATOM   4325  CA  LYS A 267     -10.414  16.351  14.754  1.00 85.21           C  
ATOM   4326  C   LYS A 267     -10.834  17.752  14.341  1.00 84.19           C  
ATOM   4327  O   LYS A 267     -10.119  18.447  13.620  1.00 83.02           O  
ATOM   4328  CB  LYS A 267     -10.924  15.352  13.721  1.00 88.48           C  
ATOM   4329  CG  LYS A 267     -10.347  15.590  12.332  1.00 92.82           C  
ATOM   4330  CD  LYS A 267     -11.175  14.917  11.243  1.00 97.54           C  
ATOM   4331  CE  LYS A 267     -11.255  13.408  11.431  1.00 99.39           C  
ATOM   4332  NZ  LYS A 267     -11.978  12.758  10.302  1.00101.29           N1+
ATOM   4333  H01 LYS A 267      -9.330  16.250  14.809  1.00 85.21           H  
ATOM   4334  H02 LYS A 267     -12.005  15.476  13.652  1.00 88.48           H  
ATOM   4335  H03 LYS A 267     -10.652  14.347  14.044  1.00 88.48           H  
ATOM   4336  H04 LYS A 267      -9.346  15.159  12.307  1.00 92.82           H  
ATOM   4337  H05 LYS A 267     -10.320  16.663  12.141  1.00 92.82           H  
ATOM   4338  H06 LYS A 267     -10.689  15.109  10.286  1.00 97.54           H  
ATOM   4339  H07 LYS A 267     -12.184  15.328  11.264  1.00 97.54           H  
ATOM   4340  H08 LYS A 267     -11.803  13.205  12.351  1.00 99.39           H  
ATOM   4341  H09 LYS A 267     -10.245  13.003  11.487  1.00 99.39           H  
ATOM   4342  H10 LYS A 267     -12.818  13.280  10.096  1.00101.29           H  
ATOM   4343  H11 LYS A 267     -11.384  12.742   9.486  1.00101.29           H  
ATOM   4344  H12 LYS A 267     -12.224  11.813  10.559  1.00101.29           H  
ATOM   4345  H14 LYS A 267     -11.965  15.790  16.116  1.00 84.01           H  
ATOM   4346  N   LEU A 268     -12.014  18.150  14.801  1.00 83.61           N  
ATOM   4347  CA  LEU A 268     -12.542  19.473  14.508  1.00 84.68           C  
ATOM   4348  C   LEU A 268     -11.857  20.458  15.441  1.00 83.61           C  
ATOM   4349  O   LEU A 268     -11.141  21.354  15.005  1.00 83.50           O  
ATOM   4350  CB  LEU A 268     -14.059  19.519  14.756  1.00 87.10           C  
ATOM   4351  CG  LEU A 268     -15.038  19.706  13.586  1.00 88.32           C  
ATOM   4352  CD1 LEU A 268     -14.651  20.943  12.778  1.00 86.80           C  
ATOM   4353  CD2 LEU A 268     -15.033  18.469  12.698  1.00 89.60           C  
ATOM   4354  H01 LEU A 268     -12.357  19.721  13.463  1.00 84.68           H  
ATOM   4355  H02 LEU A 268     -14.185  20.438  15.328  1.00 87.10           H  
ATOM   4356  H03 LEU A 268     -14.325  18.579  15.239  1.00 87.10           H  
ATOM   4357  H04 LEU A 268     -16.044  19.846  13.981  1.00 88.32           H  
ATOM   4358  H05 LEU A 268     -13.646  20.814  12.376  1.00 86.80           H  
ATOM   4359  H06 LEU A 268     -15.355  21.076  11.957  1.00 86.80           H  
ATOM   4360  H07 LEU A 268     -14.674  21.821  13.423  1.00 86.80           H  
ATOM   4361  H08 LEU A 268     -14.418  18.657  11.818  1.00 89.60           H  
ATOM   4362  H09 LEU A 268     -14.624  17.625  13.253  1.00 89.60           H  
ATOM   4363  H10 LEU A 268     -16.052  18.240  12.387  1.00 89.60           H  
ATOM   4364  H13 LEU A 268     -12.559  17.518  15.369  1.00 83.61           H  
ATOM   4365  N   LEU A 269     -12.076  20.262  16.735  1.00 83.19           N  
ATOM   4366  CA  LEU A 269     -11.519  21.122  17.765  1.00 83.86           C  
ATOM   4367  C   LEU A 269     -10.016  20.957  17.957  1.00 87.34           C  
ATOM   4368  O   LEU A 269      -9.281  21.943  18.017  1.00 87.47           O  
ATOM   4369  CB  LEU A 269     -12.255  20.858  19.070  1.00 79.44           C  
ATOM   4370  CG  LEU A 269     -13.768  20.883  18.856  1.00 75.77           C  
ATOM   4371  CD1 LEU A 269     -14.482  20.713  20.174  1.00 74.57           C  
ATOM   4372  CD2 LEU A 269     -14.164  22.193  18.199  1.00 75.58           C  
ATOM   4373  H01 LEU A 269     -11.659  22.153  17.441  1.00 83.86           H  
ATOM   4374  H02 LEU A 269     -11.991  21.639  19.783  1.00 79.44           H  
ATOM   4375  H03 LEU A 269     -11.964  19.880  19.453  1.00 79.44           H  
ATOM   4376  H04 LEU A 269     -14.055  20.059  18.203  1.00 75.77           H  
ATOM   4377  H05 LEU A 269     -15.486  20.327  19.996  1.00 74.57           H  
ATOM   4378  H06 LEU A 269     -13.930  20.012  20.799  1.00 74.57           H  
ATOM   4379  H07 LEU A 269     -14.548  21.677  20.679  1.00 74.57           H  
ATOM   4380  H08 LEU A 269     -15.069  22.577  18.671  1.00 75.58           H  
ATOM   4381  H09 LEU A 269     -13.358  22.917  18.317  1.00 75.58           H  
ATOM   4382  H10 LEU A 269     -14.351  22.026  17.138  1.00 75.58           H  
ATOM   4383  H11 LEU A 269     -12.654  19.483  17.016  1.00 83.19           H  
ATOM   4384  N   GLY A 270      -9.561  19.714  18.061  1.00 91.32           N  
ATOM   4385  CA  GLY A 270      -8.140  19.471  18.228  1.00 95.95           C  
ATOM   4386  C   GLY A 270      -7.784  18.546  19.376  1.00 99.58           C  
ATOM   4387  O   GLY A 270      -8.492  18.491  20.385  1.00100.48           O  
ATOM   4388  H01 GLY A 270      -7.689  20.436  18.460  1.00 95.95           H  
ATOM   4389  H02 GLY A 270      -7.760  19.031  17.306  1.00 95.95           H  
ATOM   4390  H11 GLY A 270     -10.205  18.937  18.024  1.00 91.32           H  
ATOM   4391  N   GLU A 271      -6.686  17.810  19.208  1.00101.93           N  
ATOM   4392  CA  GLU A 271      -6.197  16.890  20.230  1.00103.05           C  
ATOM   4393  C   GLU A 271      -5.692  17.778  21.361  1.00102.22           C  
ATOM   4394  O   GLU A 271      -4.507  18.107  21.421  1.00103.16           O  
ATOM   4395  CB  GLU A 271      -5.024  16.059  19.697  1.00106.46           C  
ATOM   4396  CG  GLU A 271      -5.253  15.353  18.367  1.00111.52           C  
ATOM   4397  CD  GLU A 271      -6.126  14.120  18.489  1.00115.04           C  
ATOM   4398  OE1 GLU A 271      -5.790  13.224  19.296  1.00116.43           O  
ATOM   4399  OE2 GLU A 271      -7.143  14.043  17.767  1.00117.31           O1-
ATOM   4400  H01 GLU A 271      -6.980  16.200  20.544  1.00103.05           H  
ATOM   4401  H02 GLU A 271      -4.872  15.265  20.428  1.00106.46           H  
ATOM   4402  H03 GLU A 271      -6.173  17.892  18.342  1.00101.93           H  
ATOM   4403  H04 GLU A 271      -4.170  16.725  19.578  1.00106.46           H  
ATOM   4404  H05 GLU A 271      -4.279  15.026  18.002  1.00111.52           H  
ATOM   4405  H06 GLU A 271      -5.732  16.051  17.681  1.00111.52           H  
ATOM   4406  N   GLY A 272      -6.588  18.181  22.249  1.00100.46           N  
ATOM   4407  CA  GLY A 272      -6.183  19.043  23.342  1.00 97.43           C  
ATOM   4408  C   GLY A 272      -7.321  19.952  23.742  1.00 94.78           C  
ATOM   4409  O   GLY A 272      -7.139  21.140  24.002  1.00 95.31           O  
ATOM   4410  H01 GLY A 272      -5.339  19.653  23.019  1.00 97.43           H  
ATOM   4411  H02 GLY A 272      -5.894  18.430  24.196  1.00 97.43           H  
ATOM   4412  H07 GLY A 272      -7.551  17.889  22.165  1.00100.46           H  
ATOM   4413  N   THR A 273      -8.515  19.382  23.769  1.00 91.61           N  
ATOM   4414  CA  THR A 273      -9.694  20.125  24.151  1.00 88.14           C  
ATOM   4415  C   THR A 273     -10.226  19.446  25.392  1.00 86.34           C  
ATOM   4416  O   THR A 273     -10.541  18.259  25.383  1.00 86.49           O  
ATOM   4417  CB  THR A 273     -10.760  20.084  23.054  1.00 88.21           C  
ATOM   4418  CG2 THR A 273     -11.965  20.919  23.459  1.00 86.77           C  
ATOM   4419  OG1 THR A 273     -10.207  20.593  21.835  1.00 87.94           O  
ATOM   4420  H01 THR A 273      -9.448  21.173  24.321  1.00 88.14           H  
ATOM   4421  H02 THR A 273     -11.082  19.053  22.908  1.00 88.21           H  
ATOM   4422  H03 THR A 273      -8.604  18.408  23.517  1.00 91.61           H  
ATOM   4423  H04 THR A 273     -12.810  20.261  23.662  1.00 86.77           H  
ATOM   4424  H05 THR A 273     -11.727  21.491  24.356  1.00 86.77           H  
ATOM   4425  H06 THR A 273     -12.223  21.602  22.650  1.00 86.77           H  
ATOM   4426  H07 THR A 273     -10.193  21.552  21.866  1.00 87.94           H  
ATOM   4427  N   GLN A 274     -10.300  20.196  26.473  1.00 84.11           N  
ATOM   4428  CA  GLN A 274     -10.794  19.646  27.711  1.00 83.56           C  
ATOM   4429  C   GLN A 274     -12.112  18.930  27.463  1.00 81.13           C  
ATOM   4430  O   GLN A 274     -13.078  19.533  27.007  1.00 80.59           O  
ATOM   4431  CB  GLN A 274     -10.977  20.763  28.736  1.00 85.73           C  
ATOM   4432  CG  GLN A 274     -11.351  22.098  28.121  1.00 88.72           C  
ATOM   4433  CD  GLN A 274     -10.150  22.847  27.556  1.00 91.08           C  
ATOM   4434  NE2 GLN A 274      -9.972  24.084  28.003  1.00 93.63           N  
ATOM   4435  OE1 GLN A 274      -9.399  22.327  26.727  1.00 90.40           O  
ATOM   4436  H01 GLN A 274     -10.074  18.928  28.103  1.00 83.56           H  
ATOM   4437  H02 GLN A 274     -10.017  20.899  29.234  1.00 85.73           H  
ATOM   4438  H03 GLN A 274     -11.765  20.469  29.429  1.00 85.73           H  
ATOM   4439  H04 GLN A 274     -11.778  22.714  28.912  1.00 88.72           H  
ATOM   4440  H05 GLN A 274     -12.064  21.923  27.315  1.00 88.72           H  
ATOM   4441  H06 GLN A 274      -9.196  24.636  27.666  1.00 93.63           H  
ATOM   4442  H07 GLN A 274     -10.612  24.473  28.680  1.00 93.63           H  
ATOM   4443  H08 GLN A 274     -10.009  21.162  26.434  1.00 84.11           H  
ATOM   4444  N   VAL A 275     -12.135  17.631  27.738  1.00 79.00           N  
ATOM   4445  CA  VAL A 275     -13.345  16.843  27.570  1.00 77.28           C  
ATOM   4446  C   VAL A 275     -14.036  16.748  28.920  1.00 76.34           C  
ATOM   4447  O   VAL A 275     -13.532  16.111  29.840  1.00 75.57           O  
ATOM   4448  CB  VAL A 275     -13.041  15.413  27.081  1.00 77.51           C  
ATOM   4449  CG1 VAL A 275     -14.330  14.602  27.036  1.00 75.96           C  
ATOM   4450  CG2 VAL A 275     -12.386  15.454  25.701  1.00 75.49           C  
ATOM   4451  H01 VAL A 275     -13.971  17.331  26.822  1.00 77.28           H  
ATOM   4452  H02 VAL A 275     -12.348  14.937  27.775  1.00 77.51           H  
ATOM   4453  H03 VAL A 275     -15.110  15.187  26.549  1.00 75.96           H  
ATOM   4454  H04 VAL A 275     -14.162  13.683  26.474  1.00 75.96           H  
ATOM   4455  H05 VAL A 275     -14.641  14.356  28.051  1.00 75.96           H  
ATOM   4456  H06 VAL A 275     -11.373  15.057  25.768  1.00 75.49           H  
ATOM   4457  H07 VAL A 275     -12.967  14.850  25.004  1.00 75.49           H  
ATOM   4458  H08 VAL A 275     -11.294  17.181  28.071  1.00 79.00           H  
ATOM   4459  H09 VAL A 275     -12.349  16.484  25.346  1.00 75.49           H  
ATOM   4460  N   LEU A 276     -15.193  17.388  29.032  1.00 76.67           N  
ATOM   4461  CA  LEU A 276     -15.950  17.381  30.275  1.00 77.35           C  
ATOM   4462  C   LEU A 276     -16.512  15.994  30.580  1.00 78.41           C  
ATOM   4463  O   LEU A 276     -16.305  15.470  31.674  1.00 80.37           O  
ATOM   4464  CB  LEU A 276     -17.091  18.400  30.204  1.00 76.70           C  
ATOM   4465  CG  LEU A 276     -16.778  19.762  29.573  1.00 75.60           C  
ATOM   4466  CD1 LEU A 276     -17.877  20.723  29.969  1.00 74.11           C  
ATOM   4467  CD2 LEU A 276     -15.422  20.290  30.027  1.00 75.53           C  
ATOM   4468  H01 LEU A 276     -15.268  17.655  31.080  1.00 77.35           H  
ATOM   4469  H02 LEU A 276     -17.333  18.622  31.243  1.00 76.70           H  
ATOM   4470  H03 LEU A 276     -17.899  17.949  29.627  1.00 76.70           H  
ATOM   4471  H04 LEU A 276     -16.732  19.658  28.489  1.00 75.60           H  
ATOM   4472  H05 LEU A 276     -18.766  20.160  30.252  1.00 74.11           H  
ATOM   4473  H06 LEU A 276     -17.545  21.327  30.814  1.00 74.11           H  
ATOM   4474  H07 LEU A 276     -18.113  21.374  29.127  1.00 74.11           H  
ATOM   4475  H08 LEU A 276     -14.714  20.231  29.200  1.00 75.53           H  
ATOM   4476  H09 LEU A 276     -15.523  21.328  30.345  1.00 75.53           H  
ATOM   4477  H10 LEU A 276     -15.557  17.892  28.236  1.00 76.67           H  
ATOM   4478  H11 LEU A 276     -15.057  19.688  30.860  1.00 75.53           H  
ATOM   4479  N   LYS A 277     -17.225  15.403  29.622  1.00 78.22           N  
ATOM   4480  CA  LYS A 277     -17.798  14.072  29.811  1.00 77.62           C  
ATOM   4481  C   LYS A 277     -17.748  13.238  28.533  1.00 78.59           C  
ATOM   4482  O   LYS A 277     -17.136  13.634  27.539  1.00 77.01           O  
ATOM   4483  CB  LYS A 277     -19.255  14.174  30.273  1.00 75.97           C  
ATOM   4484  CG  LYS A 277     -19.477  15.060  31.485  1.00 77.33           C  
ATOM   4485  CD  LYS A 277     -20.923  15.006  31.977  1.00 78.33           C  
ATOM   4486  CE  LYS A 277     -21.274  13.629  32.536  1.00 78.81           C  
ATOM   4487  NZ  LYS A 277     -22.633  13.575  33.149  1.00 78.68           N1+
ATOM   4488  H01 LYS A 277     -17.195  13.578  30.573  1.00 77.62           H  
ATOM   4489  H02 LYS A 277     -19.554  13.169  30.569  1.00 75.97           H  
ATOM   4490  H03 LYS A 277     -19.846  14.572  29.448  1.00 75.97           H  
ATOM   4491  H04 LYS A 277     -19.259  16.088  31.195  1.00 77.33           H  
ATOM   4492  H05 LYS A 277     -18.819  14.730  32.288  1.00 77.33           H  
ATOM   4493  H06 LYS A 277     -21.579  15.208  31.131  1.00 78.33           H  
ATOM   4494  H07 LYS A 277     -21.059  15.752  32.760  1.00 78.33           H  
ATOM   4495  H08 LYS A 277     -20.554  13.405  33.323  1.00 78.81           H  
ATOM   4496  H09 LYS A 277     -21.230  12.903  31.724  1.00 78.81           H  
ATOM   4497  H10 LYS A 277     -23.302  13.270  32.457  1.00 78.68           H  
ATOM   4498  H11 LYS A 277     -22.629  12.924  33.922  1.00 78.68           H  
ATOM   4499  H12 LYS A 277     -17.373  15.885  28.747  1.00 78.22           H  
ATOM   4500  H13 LYS A 277     -22.889  14.493  33.483  1.00 78.68           H  
ATOM   4501  N   THR A 278     -18.388  12.072  28.590  1.00 80.19           N  
ATOM   4502  CA  THR A 278     -18.485  11.149  27.461  1.00 81.50           C  
ATOM   4503  C   THR A 278     -19.755  10.329  27.647  1.00 82.62           C  
ATOM   4504  O   THR A 278     -20.058   9.873  28.754  1.00 81.70           O  
ATOM   4505  CB  THR A 278     -17.277  10.191  27.363  1.00 80.72           C  
ATOM   4506  CG2 THR A 278     -17.490   9.180  26.240  1.00 80.19           C  
ATOM   4507  OG1 THR A 278     -16.092  10.942  27.075  1.00 81.87           O  
ATOM   4508  H01 THR A 278     -18.501  11.733  26.541  1.00 81.50           H  
ATOM   4509  H02 THR A 278     -17.175   9.667  28.313  1.00 80.72           H  
ATOM   4510  H03 THR A 278     -18.266   9.544  25.567  1.00 80.19           H  
ATOM   4511  H04 THR A 278     -16.560   9.051  25.686  1.00 80.19           H  
ATOM   4512  H05 THR A 278     -17.797   8.224  26.664  1.00 80.19           H  
ATOM   4513  H06 THR A 278     -15.848  11.463  27.843  1.00 81.87           H  
ATOM   4514  H14 THR A 278     -18.830  11.811  29.460  1.00 80.19           H  
ATOM   4515  N   PHE A 279     -20.499  10.155  26.558  1.00 84.52           N  
ATOM   4516  CA  PHE A 279     -21.752   9.417  26.600  1.00 85.78           C  
ATOM   4517  C   PHE A 279     -21.866   8.439  25.451  1.00 86.55           C  
ATOM   4518  O   PHE A 279     -21.339   8.674  24.360  1.00 86.39           O  
ATOM   4519  CB  PHE A 279     -22.937  10.377  26.508  1.00 86.18           C  
ATOM   4520  CG  PHE A 279     -22.787  11.598  27.348  1.00 87.93           C  
ATOM   4521  CD1 PHE A 279     -23.110  11.572  28.697  1.00 89.61           C  
ATOM   4522  CD2 PHE A 279     -22.296  12.775  26.794  1.00 88.68           C  
ATOM   4523  CE1 PHE A 279     -22.946  12.701  29.487  1.00 90.52           C  
ATOM   4524  CE2 PHE A 279     -22.127  13.908  27.572  1.00 90.08           C  
ATOM   4525  CZ  PHE A 279     -22.453  13.872  28.924  1.00 91.25           C  
ATOM   4526  H01 PHE A 279     -21.764   8.872  27.544  1.00 85.78           H  
ATOM   4527  H02 PHE A 279     -23.810   9.841  26.880  1.00 86.18           H  
ATOM   4528  H03 PHE A 279     -23.051  10.686  25.469  1.00 86.18           H  
ATOM   4529  H04 PHE A 279     -23.497  10.655  29.141  1.00 89.61           H  
ATOM   4530  H05 PHE A 279     -22.041  12.806  25.735  1.00 88.68           H  
ATOM   4531  H06 PHE A 279     -23.203  12.669  30.546  1.00 90.52           H  
ATOM   4532  H07 PHE A 279     -20.186  10.545  25.680  1.00 84.52           H  
ATOM   4533  H08 PHE A 279     -21.740  14.825  27.127  1.00 90.08           H  
ATOM   4534  H09 PHE A 279     -22.322  14.761  29.541  1.00 91.25           H  
ATOM   4535  N   PRO A 280     -22.555   7.317  25.687  1.00 86.77           N  
ATOM   4536  CA  PRO A 280     -22.751   6.301  24.656  1.00 87.01           C  
ATOM   4537  C   PRO A 280     -24.031   6.704  23.922  1.00 87.83           C  
ATOM   4538  O   PRO A 280     -25.000   7.125  24.560  1.00 87.25           O  
ATOM   4539  CB  PRO A 280     -22.921   5.029  25.471  1.00 86.05           C  
ATOM   4540  CG  PRO A 280     -23.694   5.523  26.655  1.00 85.14           C  
ATOM   4541  CD  PRO A 280     -22.988   6.816  27.006  1.00 85.20           C  
ATOM   4542  H01 PRO A 280     -21.981   4.543  25.730  1.00 86.05           H  
ATOM   4543  H02 PRO A 280     -23.480   4.274  24.918  1.00 86.05           H  
ATOM   4544  H03 PRO A 280     -23.720   4.810  27.479  1.00 85.14           H  
ATOM   4545  H04 PRO A 280     -24.737   5.703  26.396  1.00 85.14           H  
ATOM   4546  H05 PRO A 280     -23.618   7.519  27.550  1.00 85.20           H  
ATOM   4547  H06 PRO A 280     -22.134   6.634  27.658  1.00 85.20           H  
ATOM   4548  H10 PRO A 280     -21.960   6.182  23.916  1.00 87.01           H  
ATOM   4549  N   GLY A 281     -24.030   6.599  22.596  1.00 87.11           N  
ATOM   4550  CA  GLY A 281     -25.205   6.971  21.824  1.00 86.23           C  
ATOM   4551  C   GLY A 281     -26.521   6.748  22.551  1.00 85.18           C  
ATOM   4552  O   GLY A 281     -27.227   7.701  22.879  1.00 84.85           O  
ATOM   4553  H01 GLY A 281     -25.219   6.328  20.944  1.00 86.23           H  
ATOM   4554  H02 GLY A 281     -25.128   8.028  21.570  1.00 86.23           H  
ATOM   4555  H07 GLY A 281     -23.206   6.258  22.121  1.00 87.11           H  
ATOM   4556  N   LYS A 282     -26.841   5.483  22.810  1.00 83.39           N  
ATOM   4557  CA  LYS A 282     -28.072   5.104  23.499  1.00 82.00           C  
ATOM   4558  C   LYS A 282     -28.406   6.025  24.667  1.00 78.99           C  
ATOM   4559  O   LYS A 282     -29.569   6.170  25.050  1.00 78.10           O  
ATOM   4560  CB  LYS A 282     -27.954   3.660  24.001  1.00 84.66           C  
ATOM   4561  CG  LYS A 282     -29.023   3.233  25.007  1.00 88.56           C  
ATOM   4562  CD  LYS A 282     -30.428   3.280  24.421  1.00 90.75           C  
ATOM   4563  CE  LYS A 282     -31.457   2.828  25.448  1.00 92.51           C  
ATOM   4564  NZ  LYS A 282     -32.843   2.873  24.912  1.00 94.31           N1+
ATOM   4565  H01 LYS A 282     -28.884   5.195  22.778  1.00 82.00           H  
ATOM   4566  H02 LYS A 282     -27.001   3.599  24.527  1.00 84.66           H  
ATOM   4567  H03 LYS A 282     -26.206   4.754  22.518  1.00 83.39           H  
ATOM   4568  H04 LYS A 282     -28.017   2.996  23.139  1.00 84.66           H  
ATOM   4569  H05 LYS A 282     -28.989   3.933  25.842  1.00 88.56           H  
ATOM   4570  H06 LYS A 282     -28.812   2.214  25.330  1.00 88.56           H  
ATOM   4571  H07 LYS A 282     -30.472   2.608  23.564  1.00 90.75           H  
ATOM   4572  H08 LYS A 282     -30.654   4.301  24.113  1.00 90.75           H  
ATOM   4573  H09 LYS A 282     -31.404   3.510  26.296  1.00 92.51           H  
ATOM   4574  H10 LYS A 282     -31.229   1.805  25.748  1.00 92.51           H  
ATOM   4575  H11 LYS A 282     -33.426   3.415  25.533  1.00 94.31           H  
ATOM   4576  H12 LYS A 282     -32.837   3.301  23.997  1.00 94.31           H  
ATOM   4577  H13 LYS A 282     -33.208   1.934  24.842  1.00 94.31           H  
ATOM   4578  N   ALA A 283     -27.381   6.654  25.222  1.00 75.68           N  
ATOM   4579  CA  ALA A 283     -27.554   7.537  26.362  1.00 73.75           C  
ATOM   4580  C   ALA A 283     -28.330   8.827  26.097  1.00 72.92           C  
ATOM   4581  O   ALA A 283     -29.070   9.291  26.970  1.00 71.31           O  
ATOM   4582  CB  ALA A 283     -26.194   7.872  26.946  1.00 74.89           C  
ATOM   4583  H01 ALA A 283     -28.175   6.979  27.063  1.00 73.75           H  
ATOM   4584  H02 ALA A 283     -25.503   8.115  26.139  1.00 74.89           H  
ATOM   4585  H03 ALA A 283     -26.286   8.728  27.615  1.00 74.89           H  
ATOM   4586  H04 ALA A 283     -25.816   7.014  27.502  1.00 74.89           H  
ATOM   4587  H14 ALA A 283     -26.455   6.516  24.843  1.00 75.68           H  
ATOM   4588  N   LEU A 284     -28.165   9.396  24.901  1.00 70.73           N  
ATOM   4589  CA  LEU A 284     -28.811  10.663  24.543  1.00 65.56           C  
ATOM   4590  C   LEU A 284     -30.211  10.592  23.929  1.00 64.18           C  
ATOM   4591  O   LEU A 284     -30.784  11.624  23.586  1.00 63.87           O  
ATOM   4592  CB  LEU A 284     -27.895  11.460  23.609  1.00 62.21           C  
ATOM   4593  CG  LEU A 284     -26.462  11.686  24.105  1.00 63.13           C  
ATOM   4594  CD1 LEU A 284     -25.647  10.430  23.849  1.00 65.39           C  
ATOM   4595  CD2 LEU A 284     -25.818  12.858  23.387  1.00 61.61           C  
ATOM   4596  H01 LEU A 284     -28.966  11.152  25.505  1.00 65.56           H  
ATOM   4597  H02 LEU A 284     -28.341  12.452  23.537  1.00 62.21           H  
ATOM   4598  H03 LEU A 284     -27.840  10.927  22.660  1.00 62.21           H  
ATOM   4599  H04 LEU A 284     -26.491  11.909  25.171  1.00 63.13           H  
ATOM   4600  H05 LEU A 284     -27.576   8.939  24.220  1.00 70.73           H  
ATOM   4601  H06 LEU A 284     -24.692  10.505  24.369  1.00 65.39           H  
ATOM   4602  H07 LEU A 284     -26.193   9.561  24.216  1.00 65.39           H  
ATOM   4603  H08 LEU A 284     -25.470  10.323  22.779  1.00 65.39           H  
ATOM   4604  H09 LEU A 284     -24.827  12.569  23.038  1.00 61.61           H  
ATOM   4605  H10 LEU A 284     -26.433  13.145  22.534  1.00 61.61           H  
ATOM   4606  H11 LEU A 284     -25.730  13.701  24.073  1.00 61.61           H  
ATOM   4607  N   GLU A 285     -30.775   9.396  23.798  1.00 62.05           N  
ATOM   4608  CA  GLU A 285     -32.101   9.277  23.208  1.00 60.35           C  
ATOM   4609  C   GLU A 285     -33.141  10.119  23.937  1.00 58.39           C  
ATOM   4610  O   GLU A 285     -32.969  10.441  25.103  1.00 58.74           O  
ATOM   4611  CB  GLU A 285     -32.548   7.819  23.188  1.00 63.20           C  
ATOM   4612  CG  GLU A 285     -33.890   7.640  22.509  1.00 69.41           C  
ATOM   4613  CD  GLU A 285     -34.221   6.195  22.209  1.00 72.59           C  
ATOM   4614  OE1 GLU A 285     -34.479   5.426  23.160  1.00 74.06           O  
ATOM   4615  OE2 GLU A 285     -34.220   5.831  21.014  1.00 74.57           O1-
ATOM   4616  H01 GLU A 285     -32.025   9.654  22.188  1.00 60.35           H  
ATOM   4617  H02 GLU A 285     -32.650   7.487  24.221  1.00 63.20           H  
ATOM   4618  H03 GLU A 285     -31.802   7.230  22.654  1.00 63.20           H  
ATOM   4619  H04 GLU A 285     -33.841   8.164  21.555  1.00 69.41           H  
ATOM   4620  H05 GLU A 285     -34.665   8.045  23.160  1.00 69.41           H  
ATOM   4621  H12 GLU A 285     -30.284   8.569  24.108  1.00 62.05           H  
ATOM   4622  N   GLY A 286     -34.212  10.480  23.234  1.00 57.95           N  
ATOM   4623  CA  GLY A 286     -35.287  11.274  23.817  1.00 56.51           C  
ATOM   4624  C   GLY A 286     -34.891  12.634  24.370  1.00 55.54           C  
ATOM   4625  O   GLY A 286     -35.742  13.407  24.822  1.00 53.27           O  
ATOM   4626  H01 GLY A 286     -35.641  10.702  24.675  1.00 56.51           H  
ATOM   4627  H02 GLY A 286     -36.040  11.434  23.045  1.00 56.51           H  
ATOM   4628  H06 GLY A 286     -34.282  10.195  22.267  1.00 57.95           H  
ATOM   4629  N   LEU A 287     -33.597  12.927  24.321  1.00 54.63           N  
ATOM   4630  CA  LEU A 287     -33.040  14.180  24.824  1.00 56.01           C  
ATOM   4631  C   LEU A 287     -33.400  15.405  23.965  1.00 56.19           C  
ATOM   4632  O   LEU A 287     -32.950  15.532  22.823  1.00 56.61           O  
ATOM   4633  CB  LEU A 287     -31.522  13.998  24.935  1.00 58.02           C  
ATOM   4634  CG  LEU A 287     -30.541  15.103  25.310  1.00 57.56           C  
ATOM   4635  CD1 LEU A 287     -30.140  15.863  24.068  1.00 56.69           C  
ATOM   4636  CD2 LEU A 287     -31.160  15.998  26.369  1.00 59.59           C  
ATOM   4637  H01 LEU A 287     -33.480  14.392  25.798  1.00 56.01           H  
ATOM   4638  H02 LEU A 287     -31.262  13.848  23.887  1.00 58.02           H  
ATOM   4639  H03 LEU A 287     -32.967  12.250  23.916  1.00 54.63           H  
ATOM   4640  H04 LEU A 287     -31.375  13.212  25.676  1.00 58.02           H  
ATOM   4641  H05 LEU A 287     -29.633  14.678  25.739  1.00 57.56           H  
ATOM   4642  H06 LEU A 287     -29.114  15.609  23.802  1.00 56.69           H  
ATOM   4643  H07 LEU A 287     -30.804  15.595  23.247  1.00 56.69           H  
ATOM   4644  H08 LEU A 287     -30.211  16.934  24.258  1.00 56.69           H  
ATOM   4645  H09 LEU A 287     -32.166  15.647  26.598  1.00 59.59           H  
ATOM   4646  H10 LEU A 287     -30.551  15.968  27.272  1.00 59.59           H  
ATOM   4647  H11 LEU A 287     -31.209  17.021  25.997  1.00 59.59           H  
ATOM   4648  N   PRO A 288     -34.207  16.330  24.516  1.00 55.49           N  
ATOM   4649  CA  PRO A 288     -34.665  17.560  23.851  1.00 56.99           C  
ATOM   4650  C   PRO A 288     -33.591  18.580  23.486  1.00 58.06           C  
ATOM   4651  O   PRO A 288     -32.560  18.682  24.154  1.00 58.17           O  
ATOM   4652  CB  PRO A 288     -35.661  18.135  24.848  1.00 54.58           C  
ATOM   4653  CG  PRO A 288     -35.041  17.772  26.134  1.00 56.23           C  
ATOM   4654  CD  PRO A 288     -34.662  16.316  25.913  1.00 55.54           C  
ATOM   4655  H01 PRO A 288     -36.677  17.759  24.725  1.00 54.58           H  
ATOM   4656  H02 PRO A 288     -35.752  19.216  24.741  1.00 54.58           H  
ATOM   4657  H03 PRO A 288     -35.695  17.927  26.992  1.00 56.23           H  
ATOM   4658  H04 PRO A 288     -34.161  18.383  26.335  1.00 56.23           H  
ATOM   4659  H05 PRO A 288     -33.916  15.944  26.615  1.00 55.54           H  
ATOM   4660  H06 PRO A 288     -35.521  15.658  26.045  1.00 55.54           H  
ATOM   4661  H12 PRO A 288     -35.074  17.322  22.869  1.00 56.99           H  
ATOM   4662  N   TYR A 289     -33.857  19.335  22.418  1.00 59.35           N  
ATOM   4663  CA  TYR A 289     -32.955  20.379  21.925  1.00 57.68           C  
ATOM   4664  C   TYR A 289     -33.795  21.454  21.244  1.00 52.86           C  
ATOM   4665  O   TYR A 289     -35.020  21.335  21.178  1.00 51.31           O  
ATOM   4666  CB  TYR A 289     -31.930  19.800  20.934  1.00 62.47           C  
ATOM   4667  CG  TYR A 289     -32.512  19.330  19.618  1.00 69.17           C  
ATOM   4668  CD1 TYR A 289     -32.984  20.245  18.670  1.00 72.76           C  
ATOM   4669  CD2 TYR A 289     -32.602  17.971  19.318  1.00 70.40           C  
ATOM   4670  CE1 TYR A 289     -33.535  19.821  17.461  1.00 73.96           C  
ATOM   4671  CE2 TYR A 289     -33.151  17.535  18.108  1.00 73.10           C  
ATOM   4672  CZ  TYR A 289     -33.615  18.467  17.188  1.00 74.32           C  
ATOM   4673  OH  TYR A 289     -34.161  18.050  15.996  1.00 77.53           O  
ATOM   4674  H01 TYR A 289     -32.400  20.805  22.761  1.00 57.68           H  
ATOM   4675  H02 TYR A 289     -31.506  18.918  21.413  1.00 62.47           H  
ATOM   4676  H03 TYR A 289     -31.190  20.572  20.722  1.00 62.47           H  
ATOM   4677  H04 TYR A 289     -32.920  21.312  18.881  1.00 72.76           H  
ATOM   4678  H05 TYR A 289     -32.239  17.237  20.038  1.00 70.40           H  
ATOM   4679  H06 TYR A 289     -33.899  20.550  16.737  1.00 73.96           H  
ATOM   4680  H07 TYR A 289     -34.724  19.179  21.925  1.00 59.35           H  
ATOM   4681  H08 TYR A 289     -33.215  16.469  17.888  1.00 73.10           H  
ATOM   4682  H09 TYR A 289     -34.393  17.121  16.058  1.00 77.53           H  
ATOM   4683  N   THR A 290     -33.141  22.493  20.734  1.00 49.15           N  
ATOM   4684  CA  THR A 290     -33.851  23.583  20.067  1.00 46.25           C  
ATOM   4685  C   THR A 290     -33.419  23.773  18.619  1.00 43.69           C  
ATOM   4686  O   THR A 290     -32.237  23.957  18.328  1.00 43.52           O  
ATOM   4687  CB  THR A 290     -33.680  24.917  20.842  1.00 44.63           C  
ATOM   4688  CG2 THR A 290     -34.097  26.098  20.001  1.00 42.67           C  
ATOM   4689  OG1 THR A 290     -34.503  24.887  22.013  1.00 45.92           O  
ATOM   4690  H01 THR A 290     -34.903  23.298  20.061  1.00 46.25           H  
ATOM   4691  H02 THR A 290     -32.627  25.024  21.103  1.00 44.63           H  
ATOM   4692  H03 THR A 290     -34.992  26.550  20.429  1.00 42.67           H  
ATOM   4693  H04 THR A 290     -33.293  26.833  19.982  1.00 42.67           H  
ATOM   4694  H05 THR A 290     -34.309  25.765  18.985  1.00 42.67           H  
ATOM   4695  H06 THR A 290     -34.609  25.778  22.353  1.00 45.92           H  
ATOM   4696  H10 THR A 290     -32.134  22.530  20.809  1.00 49.15           H  
ATOM   4697  N   PRO A 291     -34.391  23.731  17.690  1.00 41.69           N  
ATOM   4698  CA  PRO A 291     -34.177  23.890  16.251  1.00 39.57           C  
ATOM   4699  C   PRO A 291     -34.077  25.356  15.851  1.00 39.25           C  
ATOM   4700  O   PRO A 291     -34.723  26.219  16.441  1.00 39.69           O  
ATOM   4701  CB  PRO A 291     -35.416  23.245  15.665  1.00 39.70           C  
ATOM   4702  CG  PRO A 291     -36.471  23.736  16.617  1.00 37.17           C  
ATOM   4703  CD  PRO A 291     -35.821  23.485  17.971  1.00 39.22           C  
ATOM   4704  H01 PRO A 291     -35.359  22.160  15.577  1.00 39.70           H  
ATOM   4705  H02 PRO A 291     -35.603  23.587  14.647  1.00 39.70           H  
ATOM   4706  H03 PRO A 291     -37.435  23.242  16.495  1.00 37.17           H  
ATOM   4707  H04 PRO A 291     -36.678  24.796  16.467  1.00 37.17           H  
ATOM   4708  H05 PRO A 291     -36.221  24.112  18.768  1.00 39.22           H  
ATOM   4709  H06 PRO A 291     -35.987  22.461  18.305  1.00 39.22           H  
ATOM   4710  H07 PRO A 291     -33.244  23.445  15.904  1.00 39.57           H  
ATOM   4711  N   PRO A 292     -33.273  25.655  14.828  1.00 38.21           N  
ATOM   4712  CA  PRO A 292     -33.150  27.048  14.402  1.00 37.59           C  
ATOM   4713  C   PRO A 292     -34.449  27.647  13.857  1.00 36.65           C  
ATOM   4714  O   PRO A 292     -34.687  28.844  14.002  1.00 39.14           O  
ATOM   4715  CB  PRO A 292     -32.035  26.994  13.359  1.00 34.32           C  
ATOM   4716  CG  PRO A 292     -32.150  25.627  12.814  1.00 39.29           C  
ATOM   4717  CD  PRO A 292     -32.388  24.785  14.040  1.00 39.14           C  
ATOM   4718  H01 PRO A 292     -31.050  27.207  13.775  1.00 34.32           H  
ATOM   4719  H02 PRO A 292     -32.191  27.741  12.580  1.00 34.32           H  
ATOM   4720  H03 PRO A 292     -31.271  25.318  12.248  1.00 39.29           H  
ATOM   4721  H04 PRO A 292     -32.986  25.552  12.119  1.00 39.29           H  
ATOM   4722  H05 PRO A 292     -32.807  23.801  13.828  1.00 39.14           H  
ATOM   4723  H06 PRO A 292     -31.457  24.579  14.569  1.00 39.14           H  
ATOM   4724  H07 PRO A 292     -32.924  27.713  15.235  1.00 37.59           H  
ATOM   4725  N   TYR A 293     -35.295  26.824  13.244  1.00 35.12           N  
ATOM   4726  CA  TYR A 293     -36.543  27.336  12.685  1.00 34.57           C  
ATOM   4727  C   TYR A 293     -37.723  26.514  13.149  1.00 37.37           C  
ATOM   4728  O   TYR A 293     -38.446  25.932  12.345  1.00 40.85           O  
ATOM   4729  CB  TYR A 293     -36.476  27.358  11.147  1.00 26.79           C  
ATOM   4730  CG  TYR A 293     -35.272  28.109  10.638  1.00 21.04           C  
ATOM   4731  CD1 TYR A 293     -34.135  27.434  10.205  1.00 18.86           C  
ATOM   4732  CD2 TYR A 293     -35.231  29.494  10.688  1.00 18.07           C  
ATOM   4733  CE1 TYR A 293     -32.988  28.124   9.842  1.00 20.68           C  
ATOM   4734  CE2 TYR A 293     -34.093  30.191  10.334  1.00 18.47           C  
ATOM   4735  CZ  TYR A 293     -32.974  29.510   9.914  1.00 22.02           C  
ATOM   4736  OH  TYR A 293     -31.838  30.224   9.582  1.00 22.78           O  
ATOM   4737  H01 TYR A 293     -36.679  28.356  13.043  1.00 34.57           H  
ATOM   4738  H02 TYR A 293     -37.367  27.869  10.782  1.00 26.79           H  
ATOM   4739  H03 TYR A 293     -36.430  26.332  10.783  1.00 26.79           H  
ATOM   4740  H04 TYR A 293     -34.146  26.345  10.150  1.00 18.86           H  
ATOM   4741  H05 TYR A 293     -36.115  30.043  11.013  1.00 18.07           H  
ATOM   4742  H06 TYR A 293     -32.105  27.582   9.503  1.00 20.68           H  
ATOM   4743  H07 TYR A 293     -35.074  25.842  13.165  1.00 35.12           H  
ATOM   4744  H08 TYR A 293     -34.081  31.280  10.387  1.00 18.47           H  
ATOM   4745  H09 TYR A 293     -31.600  30.804  10.309  1.00 22.78           H  
ATOM   4746  N   PRO A 294     -37.944  26.468  14.465  1.00 39.83           N  
ATOM   4747  CA  PRO A 294     -39.046  25.710  15.060  1.00 42.49           C  
ATOM   4748  C   PRO A 294     -40.408  25.875  14.392  1.00 43.23           C  
ATOM   4749  O   PRO A 294     -40.853  26.986  14.120  1.00 44.38           O  
ATOM   4750  CB  PRO A 294     -39.044  26.180  16.518  1.00 39.43           C  
ATOM   4751  CG  PRO A 294     -38.406  27.520  16.453  1.00 41.63           C  
ATOM   4752  CD  PRO A 294     -37.283  27.296  15.481  1.00 40.93           C  
ATOM   4753  H01 PRO A 294     -38.520  25.494  17.183  1.00 39.43           H  
ATOM   4754  H02 PRO A 294     -40.060  26.250  16.906  1.00 39.43           H  
ATOM   4755  H03 PRO A 294     -38.075  27.892  17.423  1.00 41.63           H  
ATOM   4756  H04 PRO A 294     -39.103  28.272  16.084  1.00 41.63           H  
ATOM   4757  H05 PRO A 294     -36.840  28.213  15.091  1.00 40.93           H  
ATOM   4758  H06 PRO A 294     -36.450  26.769  15.947  1.00 40.93           H  
ATOM   4759  H10 PRO A 294     -38.887  24.639  14.936  1.00 42.49           H  
ATOM   4760  N   GLN A 295     -41.060  24.751  14.123  1.00 45.79           N  
ATOM   4761  CA  GLN A 295     -42.375  24.770  13.515  1.00 50.68           C  
ATOM   4762  C   GLN A 295     -43.345  24.349  14.593  1.00 54.22           C  
ATOM   4763  O   GLN A 295     -42.951  24.079  15.727  1.00 52.80           O  
ATOM   4764  CB  GLN A 295     -42.460  23.792  12.347  1.00 52.48           C  
ATOM   4765  CG  GLN A 295     -41.436  24.027  11.238  1.00 56.15           C  
ATOM   4766  CD  GLN A 295     -41.514  25.414  10.640  1.00 55.68           C  
ATOM   4767  NE2 GLN A 295     -42.128  25.519   9.475  1.00 55.73           N  
ATOM   4768  OE1 GLN A 295     -41.037  26.378  11.221  1.00 59.04           O  
ATOM   4769  H01 GLN A 295     -42.598  25.763  13.123  1.00 50.68           H  
ATOM   4770  H02 GLN A 295     -43.441  23.940  11.895  1.00 52.48           H  
ATOM   4771  H03 GLN A 295     -42.314  22.784  12.736  1.00 52.48           H  
ATOM   4772  H04 GLN A 295     -41.654  23.317  10.440  1.00 56.15           H  
ATOM   4773  H05 GLN A 295     -40.438  23.883  11.651  1.00 56.15           H  
ATOM   4774  H06 GLN A 295     -42.214  26.421   9.029  1.00 55.73           H  
ATOM   4775  H07 GLN A 295     -40.631  23.864  14.347  1.00 45.79           H  
ATOM   4776  H08 GLN A 295     -42.512  24.697   9.030  1.00 55.73           H  
ATOM   4777  N   ALA A 296     -44.618  24.284  14.234  1.00 60.30           N  
ATOM   4778  CA  ALA A 296     -45.653  23.905  15.181  1.00 65.84           C  
ATOM   4779  C   ALA A 296     -45.780  22.388  15.333  1.00 69.86           C  
ATOM   4780  O   ALA A 296     -46.890  21.863  15.438  1.00 71.81           O  
ATOM   4781  CB  ALA A 296     -46.987  24.502  14.745  1.00 66.17           C  
ATOM   4782  H01 ALA A 296     -45.367  24.300  16.156  1.00 65.84           H  
ATOM   4783  H02 ALA A 296     -47.716  24.386  15.547  1.00 66.17           H  
ATOM   4784  H03 ALA A 296     -46.857  25.561  14.524  1.00 66.17           H  
ATOM   4785  H04 ALA A 296     -47.343  23.985  13.854  1.00 66.17           H  
ATOM   4786  H09 ALA A 296     -44.875  24.502  13.282  1.00 60.30           H  
ATOM   4787  N   LEU A 297     -44.647  21.688  15.345  1.00 72.24           N  
ATOM   4788  CA  LEU A 297     -44.648  20.235  15.494  1.00 71.60           C  
ATOM   4789  C   LEU A 297     -45.401  19.809  16.742  1.00 73.21           C  
ATOM   4790  O   LEU A 297     -45.228  20.387  17.817  1.00 73.52           O  
ATOM   4791  CB  LEU A 297     -43.219  19.696  15.571  1.00 71.25           C  
ATOM   4792  CG  LEU A 297     -42.422  19.713  14.270  1.00 72.78           C  
ATOM   4793  CD1 LEU A 297     -41.052  19.087  14.475  1.00 70.56           C  
ATOM   4794  CD2 LEU A 297     -43.202  18.948  13.218  1.00 75.47           C  
ATOM   4795  H01 LEU A 297     -45.148  19.823  14.617  1.00 71.60           H  
ATOM   4796  H02 LEU A 297     -43.318  18.644  15.838  1.00 71.25           H  
ATOM   4797  H03 LEU A 297     -42.676  20.295  16.302  1.00 71.25           H  
ATOM   4798  H04 LEU A 297     -42.272  20.742  13.944  1.00 72.78           H  
ATOM   4799  H05 LEU A 297     -43.766  22.173  15.249  1.00 72.24           H  
ATOM   4800  H06 LEU A 297     -40.347  19.854  14.797  1.00 70.56           H  
ATOM   4801  H07 LEU A 297     -41.117  18.311  15.237  1.00 70.56           H  
ATOM   4802  H08 LEU A 297     -40.708  18.649  13.538  1.00 70.56           H  
ATOM   4803  H09 LEU A 297     -44.110  19.497  12.970  1.00 75.47           H  
ATOM   4804  H10 LEU A 297     -42.591  18.834  12.323  1.00 75.47           H  
ATOM   4805  H11 LEU A 297     -43.467  17.964  13.605  1.00 75.47           H  
ATOM   4806  N   GLU A 298     -46.238  18.790  16.589  1.00 75.29           N  
ATOM   4807  CA  GLU A 298     -47.027  18.257  17.694  1.00 75.97           C  
ATOM   4808  C   GLU A 298     -46.237  17.214  18.484  1.00 73.08           C  
ATOM   4809  O   GLU A 298     -46.731  16.673  19.471  1.00 73.34           O  
ATOM   4810  CB  GLU A 298     -48.339  17.640  17.172  1.00 79.98           C  
ATOM   4811  CG  GLU A 298     -48.207  16.857  15.865  1.00 86.73           C  
ATOM   4812  CD  GLU A 298     -47.970  17.764  14.663  1.00 91.04           C  
ATOM   4813  OE1 GLU A 298     -48.872  18.569  14.334  1.00 92.64           O  
ATOM   4814  OE2 GLU A 298     -46.879  17.678  14.054  1.00 92.46           O1-
ATOM   4815  H01 GLU A 298     -47.265  19.084  18.362  1.00 75.97           H  
ATOM   4816  H02 GLU A 298     -49.007  18.475  16.961  1.00 79.98           H  
ATOM   4817  H03 GLU A 298     -48.723  16.963  17.935  1.00 79.98           H  
ATOM   4818  H04 GLU A 298     -49.145  16.327  15.700  1.00 86.73           H  
ATOM   4819  H05 GLU A 298     -47.368  16.166  15.954  1.00 86.73           H  
ATOM   4820  H12 GLU A 298     -46.332  18.369  15.676  1.00 75.29           H  
ATOM   4821  N   LYS A 299     -45.010  16.938  18.049  1.00 68.94           N  
ATOM   4822  CA  LYS A 299     -44.167  15.961  18.724  1.00 63.98           C  
ATOM   4823  C   LYS A 299     -42.840  15.734  18.012  1.00 60.08           C  
ATOM   4824  O   LYS A 299     -42.803  15.493  16.818  1.00 57.32           O  
ATOM   4825  CB  LYS A 299     -44.907  14.622  18.850  1.00 64.33           C  
ATOM   4826  CG  LYS A 299     -44.154  13.564  19.653  1.00 64.49           C  
ATOM   4827  CD  LYS A 299     -43.311  12.663  18.768  1.00 63.65           C  
ATOM   4828  CE  LYS A 299     -44.101  11.443  18.314  1.00 63.60           C  
ATOM   4829  NZ  LYS A 299     -44.394  10.519  19.448  1.00 59.38           N1+
ATOM   4830  H01 LYS A 299     -43.947  16.368  19.711  1.00 63.98           H  
ATOM   4831  H02 LYS A 299     -45.017  14.229  17.839  1.00 64.33           H  
ATOM   4832  H03 LYS A 299     -45.865  14.804  19.337  1.00 64.33           H  
ATOM   4833  H04 LYS A 299     -44.892  12.940  20.158  1.00 64.49           H  
ATOM   4834  H05 LYS A 299     -43.501  14.064  20.368  1.00 64.49           H  
ATOM   4835  H06 LYS A 299     -44.656  17.416  17.233  1.00 68.94           H  
ATOM   4836  H07 LYS A 299     -42.450  12.322  19.343  1.00 63.65           H  
ATOM   4837  H08 LYS A 299     -42.988  13.225  17.892  1.00 63.65           H  
ATOM   4838  H09 LYS A 299     -43.499  10.902  17.584  1.00 63.60           H  
ATOM   4839  H10 LYS A 299     -45.042  11.774  17.876  1.00 63.60           H  
ATOM   4840  H11 LYS A 299     -45.343  10.183  19.371  1.00 59.38           H  
ATOM   4841  H12 LYS A 299     -43.757   9.736  19.418  1.00 59.38           H  
ATOM   4842  H13 LYS A 299     -44.282  11.012  20.322  1.00 59.38           H  
ATOM   4843  N   GLY A 300     -41.749  15.818  18.759  1.00 58.89           N  
ATOM   4844  CA  GLY A 300     -40.450  15.579  18.175  1.00 58.38           C  
ATOM   4845  C   GLY A 300     -39.587  16.795  17.940  1.00 58.86           C  
ATOM   4846  O   GLY A 300     -40.005  17.736  17.285  1.00 65.16           O  
ATOM   4847  H01 GLY A 300     -40.648  15.169  17.185  1.00 58.38           H  
ATOM   4848  H02 GLY A 300     -39.905  14.908  18.839  1.00 58.38           H  
ATOM   4849  H14 GLY A 300     -41.826  16.050  19.739  1.00 58.89           H  
ATOM   4850  N   TYR A 301     -38.375  16.758  18.482  1.00 57.07           N  
ATOM   4851  CA  TYR A 301     -37.368  17.812  18.353  1.00 55.31           C  
ATOM   4852  C   TYR A 301     -36.274  17.380  19.293  1.00 54.59           C  
ATOM   4853  O   TYR A 301     -35.431  18.169  19.707  1.00 54.43           O  
ATOM   4854  CB  TYR A 301     -37.905  19.178  18.783  1.00 55.41           C  
ATOM   4855  CG  TYR A 301     -38.260  20.079  17.621  1.00 52.95           C  
ATOM   4856  CD1 TYR A 301     -39.505  20.712  17.562  1.00 51.58           C  
ATOM   4857  CD2 TYR A 301     -37.377  20.259  16.559  1.00 51.47           C  
ATOM   4858  CE1 TYR A 301     -39.866  21.492  16.476  1.00 50.79           C  
ATOM   4859  CE2 TYR A 301     -37.731  21.039  15.464  1.00 52.78           C  
ATOM   4860  CZ  TYR A 301     -38.980  21.650  15.430  1.00 52.96           C  
ATOM   4861  OH  TYR A 301     -39.357  22.395  14.340  1.00 55.98           O  
ATOM   4862  H01 TYR A 301     -37.043  17.931  17.319  1.00 55.31           H  
ATOM   4863  H02 TYR A 301     -37.111  19.673  19.342  1.00 55.41           H  
ATOM   4864  H03 TYR A 301     -38.130  15.941  19.024  1.00 57.07           H  
ATOM   4865  H04 TYR A 301     -38.799  19.024  19.387  1.00 55.41           H  
ATOM   4866  H05 TYR A 301     -40.206  20.589  18.388  1.00 51.58           H  
ATOM   4867  H06 TYR A 301     -36.397  19.783  16.587  1.00 51.47           H  
ATOM   4868  H07 TYR A 301     -40.842  21.977  16.448  1.00 50.79           H  
ATOM   4869  H08 TYR A 301     -37.034  21.171  14.637  1.00 52.78           H  
ATOM   4870  H09 TYR A 301     -39.583  21.809  13.614  1.00 55.98           H  
ATOM   4871  N   PHE A 302     -36.319  16.096  19.622  1.00 52.99           N  
ATOM   4872  CA  PHE A 302     -35.378  15.471  20.527  1.00 50.71           C  
ATOM   4873  C   PHE A 302     -34.383  14.632  19.764  1.00 51.69           C  
ATOM   4874  O   PHE A 302     -34.508  14.461  18.548  1.00 53.10           O  
ATOM   4875  CB  PHE A 302     -36.126  14.574  21.484  1.00 46.36           C  
ATOM   4876  CG  PHE A 302     -37.025  13.590  20.804  1.00 43.16           C  
ATOM   4877  CD1 PHE A 302     -38.403  13.802  20.758  1.00 41.74           C  
ATOM   4878  CD2 PHE A 302     -36.507  12.431  20.242  1.00 42.78           C  
ATOM   4879  CE1 PHE A 302     -39.256  12.869  20.167  1.00 39.06           C  
ATOM   4880  CE2 PHE A 302     -37.351  11.488  19.645  1.00 43.93           C  
ATOM   4881  CZ  PHE A 302     -38.729  11.709  19.610  1.00 42.36           C  
ATOM   4882  H01 PHE A 302     -34.848  16.254  21.069  1.00 50.71           H  
ATOM   4883  H02 PHE A 302     -36.760  15.217  22.095  1.00 46.36           H  
ATOM   4884  H03 PHE A 302     -35.399  14.023  22.080  1.00 46.36           H  
ATOM   4885  H04 PHE A 302     -38.820  14.711  21.191  1.00 41.74           H  
ATOM   4886  H05 PHE A 302     -35.432  12.254  20.266  1.00 42.78           H  
ATOM   4887  H06 PHE A 302     -40.331  13.049  20.142  1.00 39.06           H  
ATOM   4888  H07 PHE A 302     -36.933  10.581  19.208  1.00 43.93           H  
ATOM   4889  H08 PHE A 302     -39.389  10.975  19.148  1.00 42.36           H  
ATOM   4890  H10 PHE A 302     -37.048  15.524  19.220  1.00 52.99           H  
ATOM   4891  N   VAL A 303     -33.398  14.099  20.483  1.00 51.23           N  
ATOM   4892  CA  VAL A 303     -32.384  13.264  19.860  1.00 50.80           C  
ATOM   4893  C   VAL A 303     -32.967  11.878  19.664  1.00 53.15           C  
ATOM   4894  O   VAL A 303     -33.743  11.388  20.490  1.00 53.64           O  
ATOM   4895  CB  VAL A 303     -31.113  13.183  20.700  1.00 47.35           C  
ATOM   4896  CG1 VAL A 303     -30.065  12.366  19.970  1.00 44.42           C  
ATOM   4897  CG2 VAL A 303     -30.596  14.578  20.968  1.00 47.51           C  
ATOM   4898  H01 VAL A 303     -32.104  13.706  18.904  1.00 50.80           H  
ATOM   4899  H02 VAL A 303     -31.335  12.697  21.650  1.00 47.35           H  
ATOM   4900  H03 VAL A 303     -29.149  12.342  20.560  1.00 44.42           H  
ATOM   4901  H04 VAL A 303     -30.431  11.349  19.826  1.00 44.42           H  
ATOM   4902  H05 VAL A 303     -29.860  12.820  19.000  1.00 44.42           H  
ATOM   4903  H06 VAL A 303     -29.650  14.721  20.445  1.00 47.51           H  
ATOM   4904  H07 VAL A 303     -31.322  15.310  20.612  1.00 47.51           H  
ATOM   4905  H08 VAL A 303     -30.442  14.709  22.039  1.00 47.51           H  
ATOM   4906  H09 VAL A 303     -33.354  14.277  21.476  1.00 51.23           H  
ATOM   4907  N   VAL A 304     -32.586  11.266  18.549  1.00 54.52           N  
ATOM   4908  CA  VAL A 304     -33.078   9.960  18.145  1.00 53.00           C  
ATOM   4909  C   VAL A 304     -31.915   9.016  17.840  1.00 54.57           C  
ATOM   4910  O   VAL A 304     -30.771   9.456  17.663  1.00 52.83           O  
ATOM   4911  CB  VAL A 304     -34.004  10.136  16.896  1.00 50.77           C  
ATOM   4912  CG1 VAL A 304     -33.793   9.021  15.903  1.00 52.83           C  
ATOM   4913  CG2 VAL A 304     -35.460  10.199  17.330  1.00 44.12           C  
ATOM   4914  H01 VAL A 304     -33.652   9.515  18.958  1.00 53.00           H  
ATOM   4915  H02 VAL A 304     -33.743  11.073  16.404  1.00 50.77           H  
ATOM   4916  H03 VAL A 304     -32.769   8.656  15.979  1.00 52.83           H  
ATOM   4917  H04 VAL A 304     -34.485   8.207  16.118  1.00 52.83           H  
ATOM   4918  H05 VAL A 304     -33.971   9.393  14.894  1.00 52.83           H  
ATOM   4919  H06 VAL A 304     -36.087   9.740  16.565  1.00 44.12           H  
ATOM   4920  H07 VAL A 304     -35.583   9.661  18.270  1.00 44.12           H  
ATOM   4921  H08 VAL A 304     -35.755  11.240  17.465  1.00 44.12           H  
ATOM   4922  H09 VAL A 304     -31.919  11.733  17.951  1.00 54.52           H  
ATOM   4923  N   LEU A 305     -32.215   7.719  17.787  1.00 55.90           N  
ATOM   4924  CA  LEU A 305     -31.208   6.694  17.507  1.00 56.30           C  
ATOM   4925  C   LEU A 305     -31.384   6.080  16.115  1.00 54.90           C  
ATOM   4926  O   LEU A 305     -32.505   5.793  15.687  1.00 54.29           O  
ATOM   4927  CB  LEU A 305     -31.281   5.600  18.585  1.00 57.92           C  
ATOM   4928  CG  LEU A 305     -30.859   5.989  20.015  1.00 57.67           C  
ATOM   4929  CD1 LEU A 305     -31.399   4.984  21.021  1.00 54.40           C  
ATOM   4930  CD2 LEU A 305     -29.333   6.076  20.096  1.00 55.20           C  
ATOM   4931  H01 LEU A 305     -30.227   7.169  17.526  1.00 56.30           H  
ATOM   4932  H02 LEU A 305     -30.554   4.850  18.273  1.00 57.92           H  
ATOM   4933  H03 LEU A 305     -32.313   5.252  18.630  1.00 57.92           H  
ATOM   4934  H04 LEU A 305     -31.279   6.965  20.259  1.00 57.67           H  
ATOM   4935  H05 LEU A 305     -32.405   4.683  20.729  1.00 54.40           H  
ATOM   4936  H06 LEU A 305     -30.751   4.108  21.044  1.00 54.40           H  
ATOM   4937  H07 LEU A 305     -31.430   5.440  22.010  1.00 54.40           H  
ATOM   4938  H08 LEU A 305     -28.944   6.494  19.168  1.00 55.20           H
[truncated: 675,244 more chars]
