# Supplementary material for: In Silico Study for Algerian Essential Oils as Antimicrobial Agents against Multidrug-Resistant Bacteria Isolated from Pus Samples
Source: Antibiotics (Basel). 2022 Sep 27;11(10):1317. doi: 10.3390/antibiotics11101317 (PMC9598771; doi:10.3390/antibiotics11101317)
Supplement: Supplementary file 1 [file antibiotics-11-01317-s001.zip › 1jzq_viridoflorol_out_5.-7.0.complex.pdb]

REMARK The PDB FILE IS CREATED BY CY's PROGRAM CurvatureSurface AT Wed Aug 17 02:53:52 2022
ATOM      0  N   MET A   1     -15.224  -8.507 -72.824  1.00  3.00           N  
ATOM      1  CA  MET A   1     -16.020  -9.530 -72.085  1.00  3.00           C  
ATOM      2  C   MET A   1     -16.780  -8.880 -70.930  1.00  3.00           C  
ATOM      3  O   MET A   1     -17.991  -9.061 -70.787  1.00  4.00           O  
ATOM      4  CB  MET A   1     -15.094 -10.628 -71.550  1.00  0.00           C  
ATOM      5  CG  MET A   1     -15.815 -11.901 -71.114  1.00  8.00           C  
ATOM      6  SD  MET A   1     -14.683 -13.178 -70.503  1.00 22.00           S  
ATOM      7  CE  MET A   1     -13.910 -13.739 -72.031  1.00  5.00           C  
ATOM      8  N   PHE A   2     -16.053  -8.124 -70.112  1.00  0.00           N  
ATOM      9  CA  PHE A   2     -16.622  -7.420 -68.964  1.00  6.00           C  
ATOM     10  C   PHE A   2     -16.642  -5.931 -69.270  1.00  4.00           C  
ATOM     11  O   PHE A   2     -15.819  -5.443 -70.046  1.00  4.00           O  
ATOM     12  CB  PHE A   2     -15.765  -7.653 -67.725  1.00  0.00           C  
ATOM     13  CG  PHE A   2     -15.624  -9.090 -67.353  1.00  0.00           C  
ATOM     14  CD1 PHE A   2     -16.703  -9.791 -66.821  1.00  0.00           C  
ATOM     15  CD2 PHE A   2     -14.411  -9.751 -67.531  1.00  1.00           C  
ATOM     16  CE1 PHE A   2     -16.578 -11.135 -66.469  1.00  0.00           C  
ATOM     17  CE2 PHE A   2     -14.275 -11.095 -67.183  1.00  0.00           C  
ATOM     18  CZ  PHE A   2     -15.361 -11.787 -66.651  1.00  0.00           C  
ATOM     19  N   LYS A   3     -17.568  -5.203 -68.659  1.00  6.00           N  
ATOM     20  CA  LYS A   3     -17.639  -3.773 -68.899  1.00  3.00           C  
ATOM     21  C   LYS A   3     -16.397  -3.101 -68.318  1.00  0.00           C  
ATOM     22  O   LYS A   3     -15.810  -3.594 -67.354  1.00  0.00           O  
ATOM     23  CB  LYS A   3     -18.902  -3.190 -68.276  1.00  7.00           C  
ATOM     24  CG  LYS A   3     -19.289  -1.868 -68.895  1.00  3.00           C  
ATOM     25  CD  LYS A   3     -20.648  -1.394 -68.421  1.00  3.00           C  
ATOM     26  CE  LYS A   3     -21.066  -0.123 -69.161  1.00  1.00           C  
ATOM     27  NZ  LYS A   3     -20.072   0.990 -69.045  1.00  2.00           N  
ATOM     28  N   GLU A   4     -15.992  -1.984 -68.917  1.00  4.00           N  
ATOM     29  CA  GLU A   4     -14.810  -1.243 -68.477  1.00 10.00           C  
ATOM     30  C   GLU A   4     -14.898  -0.912 -66.990  1.00  0.00           C  
ATOM     31  O   GLU A   4     -15.952  -1.066 -66.379  1.00 24.00           O  
ATOM     32  CB  GLU A   4     -14.680   0.050 -69.300  1.00  2.00           C  
ATOM     33  CG  GLU A   4     -15.013   1.352 -68.549  1.00  2.00           C  
ATOM     34  CD  GLU A   4     -16.373   1.336 -67.839  1.00  3.00           C  
ATOM     35  OE1 GLU A   4     -16.651   2.289 -67.076  1.00  4.00           O  
ATOM     36  OE2 GLU A   4     -17.158   0.380 -68.037  1.00  6.00           O  
ATOM     37  N   VAL A   5     -13.798  -0.444 -66.411  1.00 16.00           N  
ATOM     38  CA  VAL A   5     -13.787  -0.084 -64.996  1.00 57.00           C  
ATOM     39  C   VAL A   5     -14.250   1.354 -64.732  1.00  0.00           C  
ATOM     40  O   VAL A   5     -15.368   1.587 -64.255  1.00 18.00           O  
ATOM     41  CB  VAL A   5     -12.383  -0.266 -64.390  1.00  0.00           C  
ATOM     42  CG1 VAL A   5     -12.078  -1.744 -64.243  1.00 15.00           C  
ATOM     43  CG2 VAL A   5     -11.335   0.410 -65.276  1.00  5.00           C  
ATOM     44  N   GLY A   6     -13.387   2.313 -65.049  1.00  4.00           N  
ATOM     45  CA  GLY A   6     -13.714   3.707 -64.819  1.00  4.00           C  
ATOM     46  C   GLY A   6     -13.094   4.152 -63.511  1.00  5.00           C  
ATOM     47  O   GLY A   6     -12.765   3.322 -62.668  1.00 10.00           O  
ATOM     48  N   GLU A   7     -12.924   5.456 -63.335  1.00  5.00           N  
ATOM     49  CA  GLU A   7     -12.333   5.980 -62.108  1.00  4.00           C  
ATOM     50  C   GLU A   7     -13.092   5.460 -60.880  1.00  0.00           C  
ATOM     51  O   GLU A   7     -14.282   5.147 -60.957  1.00 18.00           O  
ATOM     52  CB  GLU A   7     -12.369   7.515 -62.118  1.00  3.00           C  
ATOM     53  CG  GLU A   7     -11.872   8.146 -63.408  1.00  2.00           C  
ATOM     54  CD  GLU A   7     -12.935   8.998 -64.086  1.00  2.00           C  
ATOM     55  OE1 GLU A   7     -14.045   8.479 -64.347  1.00  3.00           O  
ATOM     56  OE2 GLU A   7     -12.660  10.186 -64.360  1.00  1.00           O  
ATOM     57  N   PRO A   8     -12.401   5.336 -59.736  1.00  0.00           N  
ATOM     58  CA  PRO A   8     -13.077   4.852 -58.530  1.00  0.00           C  
ATOM     59  C   PRO A   8     -13.938   5.948 -57.893  1.00  5.00           C  
ATOM     60  O   PRO A   8     -13.615   6.444 -56.818  1.00  7.00           O  
ATOM     61  CB  PRO A   8     -11.915   4.444 -57.622  1.00  7.00           C  
ATOM     62  CG  PRO A   8     -10.814   4.128 -58.579  1.00  7.00           C  
ATOM     63  CD  PRO A   8     -10.941   5.236 -59.585  1.00  3.00           C  
ATOM     64  N   ASN A   9     -15.024   6.335 -58.554  1.00  0.00           N  
ATOM     65  CA  ASN A   9     -15.893   7.368 -58.005  1.00  6.00           C  
ATOM     66  C   ASN A   9     -17.020   6.746 -57.182  1.00  0.00           C  
ATOM     67  O   ASN A   9     -18.183   6.712 -57.603  1.00  0.00           O  
ATOM     68  CB  ASN A   9     -16.501   8.222 -59.111  1.00  8.00           C  
ATOM     69  CG  ASN A   9     -17.224   9.438 -58.565  1.00  5.00           C  
ATOM     70  OD1 ASN A   9     -17.801   9.399 -57.476  1.00  6.00           O  
ATOM     71  ND2 ASN A   9     -17.204  10.524 -59.325  1.00  3.00           N  
ATOM     72  N   PHE A  10     -16.663   6.272 -55.996  1.00 14.00           N  
ATOM     73  CA  PHE A  10     -17.600   5.637 -55.088  1.00  0.00           C  
ATOM     74  C   PHE A  10     -18.929   6.353 -54.816  1.00  0.00           C  
ATOM     75  O   PHE A  10     -19.991   5.756 -54.962  1.00  0.00           O  
ATOM     76  CB  PHE A  10     -16.876   5.346 -53.784  1.00  1.00           C  
ATOM     77  CG  PHE A  10     -15.653   4.508 -53.965  1.00  0.00           C  
ATOM     78  CD1 PHE A  10     -14.406   4.992 -53.609  1.00 24.00           C  
ATOM     79  CD2 PHE A  10     -15.747   3.232 -54.513  1.00  1.00           C  
ATOM     80  CE1 PHE A  10     -13.264   4.219 -53.795  1.00 17.00           C  
ATOM     81  CE2 PHE A  10     -14.615   2.450 -54.704  1.00  0.00           C  
ATOM     82  CZ  PHE A  10     -13.369   2.945 -54.344  1.00  0.00           C  
ATOM     83  N   PRO A  11     -18.898   7.634 -54.414  1.00  0.00           N  
ATOM     84  CA  PRO A  11     -20.173   8.311 -54.154  1.00  0.00           C  
ATOM     85  C   PRO A  11     -21.183   8.179 -55.297  1.00  0.00           C  
ATOM     86  O   PRO A  11     -22.382   8.044 -55.053  1.00  0.00           O  
ATOM     87  CB  PRO A  11     -19.754   9.758 -53.915  1.00 12.00           C  
ATOM     88  CG  PRO A  11     -18.417   9.611 -53.290  1.00  7.00           C  
ATOM     89  CD  PRO A  11     -17.764   8.527 -54.122  1.00 11.00           C  
ATOM     90  N   LYS A  12     -20.703   8.222 -56.539  1.00  0.00           N  
ATOM     91  CA  LYS A  12     -21.592   8.104 -57.697  1.00  7.00           C  
ATOM     92  C   LYS A  12     -22.053   6.669 -57.861  1.00  0.00           C  
ATOM     93  O   LYS A  12     -23.258   6.395 -57.893  1.00 10.00           O  
ATOM     94  CB  LYS A  12     -20.895   8.565 -58.988  1.00  6.00           C  
ATOM     95  CG  LYS A  12     -20.916  10.083 -59.231  1.00  3.00           C  
ATOM     96  CD  LYS A  12     -20.176  10.841 -58.125  1.00  7.00           C  
ATOM     97  CE  LYS A  12     -20.014  12.326 -58.435  1.00  2.00           C  
ATOM     98  NZ  LYS A  12     -19.223  13.014 -57.375  1.00  3.00           N  
ATOM     99  N   LEU A  13     -21.088   5.759 -57.970  1.00  0.00           N  
ATOM    100  CA  LEU A  13     -21.390   4.343 -58.117  1.00 26.00           C  
ATOM    101  C   LEU A  13     -22.519   3.961 -57.155  1.00  0.00           C  
ATOM    102  O   LEU A  13     -23.553   3.434 -57.569  1.00  0.00           O  
ATOM    103  CB  LEU A  13     -20.147   3.497 -57.811  1.00  1.00           C  
ATOM    104  CG  LEU A  13     -18.895   3.711 -58.665  1.00  0.00           C  
ATOM    105  CD1 LEU A  13     -17.791   2.748 -58.232  1.00 14.00           C  
ATOM    106  CD2 LEU A  13     -19.244   3.493 -60.125  1.00 12.00           C  
ATOM    107  N   GLU A  14     -22.317   4.245 -55.873  1.00  2.00           N  
ATOM    108  CA  GLU A  14     -23.310   3.926 -54.862  1.00  0.00           C  
ATOM    109  C   GLU A  14     -24.675   4.442 -55.283  1.00  4.00           C  
ATOM    110  O   GLU A  14     -25.664   3.721 -55.193  1.00  0.00           O  
ATOM    111  CB  GLU A  14     -22.899   4.519 -53.509  1.00  0.00           C  
ATOM    112  CG  GLU A  14     -21.487   4.117 -53.089  1.00  1.00           C  
ATOM    113  CD  GLU A  14     -21.168   4.467 -51.653  1.00  0.00           C  
ATOM    114  OE1 GLU A  14     -21.971   5.199 -51.030  1.00  0.00           O  
ATOM    115  OE2 GLU A  14     -20.110   4.011 -51.157  1.00  1.00           O  
ATOM    116  N   GLU A  15     -24.724   5.681 -55.762  1.00  0.00           N  
ATOM    117  CA  GLU A  15     -25.984   6.277 -56.204  1.00 10.00           C  
ATOM    118  C   GLU A  15     -26.640   5.455 -57.307  1.00  4.00           C  
ATOM    119  O   GLU A  15     -27.862   5.259 -57.301  1.00  6.00           O  
ATOM    120  CB  GLU A  15     -25.752   7.711 -56.676  1.00  4.00           C  
ATOM    121  CG  GLU A  15     -25.975   8.734 -55.583  1.00  4.00           C  
ATOM    122  CD  GLU A  15     -25.207  10.017 -55.816  1.00  2.00           C  
ATOM    123  OE1 GLU A  15     -25.434  10.674 -56.859  1.00  2.00           O  
ATOM    124  OE2 GLU A  15     -24.373  10.367 -54.946  1.00  7.00           O  
ATOM    125  N   GLU A  16     -25.825   4.974 -58.246  1.00  0.00           N  
ATOM    126  CA  GLU A  16     -26.325   4.147 -59.343  1.00  4.00           C  
ATOM    127  C   GLU A  16     -26.969   2.901 -58.759  1.00 12.00           C  
ATOM    128  O   GLU A  16     -28.118   2.576 -59.075  1.00  7.00           O  
ATOM    129  CB  GLU A  16     -25.188   3.738 -60.292  1.00  9.00           C  
ATOM    130  CG  GLU A  16     -24.867   4.764 -61.388  1.00  3.00           C  
ATOM    131  CD  GLU A  16     -23.646   4.380 -62.223  1.00  2.00           C  
ATOM    132  OE1 GLU A  16     -23.593   3.222 -62.699  1.00  3.00           O  
ATOM    133  OE2 GLU A  16     -22.747   5.238 -62.410  1.00  3.00           O  
ATOM    134  N   VAL A  17     -26.219   2.220 -57.893  1.00 17.00           N  
ATOM    135  CA  VAL A  17     -26.684   0.999 -57.247  1.00 23.00           C  
ATOM    136  C   VAL A  17     -27.954   1.261 -56.459  1.00  0.00           C  
ATOM    137  O   VAL A  17     -28.892   0.470 -56.490  1.00  0.00           O  
ATOM    138  CB  VAL A  17     -25.622   0.441 -56.294  1.00  0.00           C  
ATOM    139  CG1 VAL A  17     -26.108  -0.859 -55.696  1.00 60.00           C  
ATOM    140  CG2 VAL A  17     -24.311   0.222 -57.034  1.00 25.00           C  
ATOM    141  N   LEU A  18     -27.988   2.381 -55.754  1.00  0.00           N  
ATOM    142  CA  LEU A  18     -29.157   2.719 -54.964  1.00  0.00           C  
ATOM    143  C   LEU A  18     -30.387   2.703 -55.863  1.00 18.00           C  
ATOM    144  O   LEU A  18     -31.428   2.174 -55.485  1.00 25.00           O  
ATOM    145  CB  LEU A  18     -28.966   4.093 -54.312  1.00 11.00           C  
ATOM    146  CG  LEU A  18     -29.928   4.483 -53.184  1.00 13.00           C  
ATOM    147  CD1 LEU A  18     -30.009   3.383 -52.137  1.00 27.00           C  
ATOM    148  CD2 LEU A  18     -29.461   5.784 -52.563  1.00  7.00           C  
ATOM    149  N   ALA A  19     -30.256   3.269 -57.062  1.00 13.00           N  
ATOM    150  CA  ALA A  19     -31.356   3.308 -58.031  1.00 10.00           C  
ATOM    151  C   ALA A  19     -31.715   1.898 -58.460  1.00  0.00           C  
ATOM    152  O   ALA A  19     -32.888   1.538 -58.514  1.00 11.00           O  
ATOM    153  CB  ALA A  19     -30.958   4.108 -59.237  1.00  3.00           C  
ATOM    154  N   PHE A  20     -30.691   1.109 -58.777  1.00  0.00           N  
ATOM    155  CA  PHE A  20     -30.877  -0.281 -59.189  1.00  0.00           C  
ATOM    156  C   PHE A  20     -31.660  -1.083 -58.156  1.00  0.00           C  
ATOM    157  O   PHE A  20     -32.408  -1.991 -58.523  1.00 58.00           O  
ATOM    158  CB  PHE A  20     -29.519  -0.950 -59.441  1.00 14.00           C  
ATOM    159  CG  PHE A  20     -29.558  -2.462 -59.402  1.00 35.00           C  
ATOM    160  CD1 PHE A  20     -29.498  -3.144 -58.189  1.00 60.00           C  
ATOM    161  CD2 PHE A  20     -29.640  -3.207 -60.576  1.00  9.00           C  
ATOM    162  CE1 PHE A  20     -29.518  -4.537 -58.146  1.00  0.00           C  
ATOM    163  CE2 PHE A  20     -29.659  -4.606 -60.537  1.00 11.00           C  
ATOM    164  CZ  PHE A  20     -29.598  -5.267 -59.320  1.00  0.00           C  
ATOM    165  N   TRP A  21     -31.479  -0.769 -56.871  1.00  0.00           N  
ATOM    166  CA  TRP A  21     -32.197  -1.493 -55.826  1.00  0.00           C  
ATOM    167  C   TRP A  21     -33.656  -1.057 -55.773  1.00 23.00           C  
ATOM    168  O   TRP A  21     -34.555  -1.896 -55.717  1.00 25.00           O  
ATOM    169  CB  TRP A  21     -31.559  -1.290 -54.438  1.00 32.00           C  
ATOM    170  CG  TRP A  21     -30.210  -1.934 -54.234  1.00  0.00           C  
ATOM    171  CD1 TRP A  21     -29.668  -2.965 -54.951  1.00  0.00           C  
ATOM    172  CD2 TRP A  21     -29.227  -1.567 -53.261  1.00  0.00           C  
ATOM    173  CE2 TRP A  21     -28.109  -2.410 -53.454  1.00  0.00           C  
ATOM    174  NE1 TRP A  21     -28.404  -3.254 -54.493  1.00  0.00           N  
ATOM    175  CE3 TRP A  21     -29.178  -0.605 -52.245  1.00 45.00           C  
ATOM    176  CZ3 TRP A  21     -28.030  -0.512 -51.464  1.00 38.00           C  
ATOM    177  CH2 TRP A  21     -26.935  -1.362 -51.679  1.00  0.00           C  
ATOM    178  CZ2 TRP A  21     -26.953  -2.316 -52.666  1.00  0.00           C  
ATOM    179  N   LYS A  22     -33.891   0.252 -55.793  1.00 21.00           N  
ATOM    180  CA  LYS A  22     -35.254   0.777 -55.744  1.00  9.00           C  
ATOM    181  C   LYS A  22     -36.077   0.200 -56.896  1.00  5.00           C  
ATOM    182  O   LYS A  22     -37.249  -0.142 -56.735  1.00  4.00           O  
ATOM    183  CB  LYS A  22     -35.238   2.308 -55.841  1.00 12.00           C  
ATOM    184  CG  LYS A  22     -36.628   2.963 -55.748  1.00  3.00           C  
ATOM    185  CD  LYS A  22     -36.711   4.249 -56.574  1.00  3.00           C  
ATOM    186  CE  LYS A  22     -35.658   5.268 -56.142  1.00  5.00           C  
ATOM    187  NZ  LYS A  22     -35.439   6.335 -57.171  1.00  2.00           N  
ATOM    188  N   ARG A  23     -35.437   0.094 -58.057  1.00 10.00           N  
ATOM    189  CA  ARG A  23     -36.066  -0.429 -59.258  1.00  4.00           C  
ATOM    190  C   ARG A  23     -36.499  -1.885 -59.159  1.00  0.00           C  
ATOM    191  O   ARG A  23     -37.692  -2.144 -59.028  1.00  3.00           O  
ATOM    192  CB  ARG A  23     -35.134  -0.236 -60.455  1.00  5.00           C  
ATOM    193  CG  ARG A  23     -35.664  -0.789 -61.761  1.00  3.00           C  
ATOM    194  CD  ARG A  23     -34.912  -0.211 -62.960  1.00  2.00           C  
ATOM    195  NE  ARG A  23     -33.452  -0.309 -62.850  1.00  7.00           N  
ATOM    196  CZ  ARG A  23     -32.644   0.728 -62.632  1.00  1.00           C  
ATOM    197  NH1 ARG A  23     -33.150   1.948 -62.496  1.00  2.00           N  
ATOM    198  NH2 ARG A  23     -31.328   0.550 -62.566  1.00  3.00           N  
ATOM    199  N   GLU A  24     -35.565  -2.840 -59.211  1.00  0.00           N  
ATOM    200  CA  GLU A  24     -35.986  -4.241 -59.145  1.00  5.00           C  
ATOM    201  C   GLU A  24     -36.319  -4.787 -57.746  1.00  8.00           C  
ATOM    202  O   GLU A  24     -36.414  -5.997 -57.548  1.00  9.00           O  
ATOM    203  CB  GLU A  24     -35.010  -5.178 -59.920  1.00 23.00           C  
ATOM    204  CG  GLU A  24     -35.610  -5.602 -61.316  1.00  4.00           C  
ATOM    205  CD  GLU A  24     -35.066  -6.913 -61.941  1.00  2.00           C  
ATOM    206  OE1 GLU A  24     -33.885  -6.911 -62.331  1.00  6.00           O  
ATOM    207  OE2 GLU A  24     -35.821  -7.929 -62.065  1.00  2.00           O  
ATOM    208  N   LYS A  25     -36.561  -3.875 -56.803  1.00  0.00           N  
ATOM    209  CA  LYS A  25     -36.935  -4.192 -55.414  1.00 16.00           C  
ATOM    210  C   LYS A  25     -36.145  -5.280 -54.700  1.00 27.00           C  
ATOM    211  O   LYS A  25     -36.725  -6.203 -54.127  1.00  0.00           O  
ATOM    212  CB  LYS A  25     -38.422  -4.539 -55.323  1.00 12.00           C  
ATOM    213  CG  LYS A  25     -39.179  -4.454 -56.636  1.00  4.00           C  
ATOM    214  CD  LYS A  25     -40.682  -4.542 -56.405  1.00  3.00           C  
ATOM    215  CE  LYS A  25     -41.215  -3.263 -55.771  1.00  2.00           C  
ATOM    216  NZ  LYS A  25     -40.502  -2.872 -54.514  1.00  4.00           N  
ATOM    217  N   ILE A  26     -34.824  -5.130 -54.701  1.00 38.00           N  
ATOM    218  CA  ILE A  26     -33.911  -6.081 -54.085  1.00  0.00           C  
ATOM    219  C   ILE A  26     -34.116  -6.347 -52.584  1.00  0.00           C  
ATOM    220  O   ILE A  26     -34.076  -7.497 -52.155  1.00  0.00           O  
ATOM    221  CB  ILE A  26     -32.438  -5.658 -54.369  1.00  0.00           C  
ATOM    222  CG1 ILE A  26     -32.035  -6.082 -55.783  1.00  0.00           C  
ATOM    223  CD1 ILE A  26     -33.117  -5.948 -56.836  1.00  6.00           C  
ATOM    224  CG2 ILE A  26     -31.487  -6.350 -53.408  1.00  0.00           C  
ATOM    225  N   PHE A  27     -34.338  -5.312 -51.782  1.00 31.00           N  
ATOM    226  CA  PHE A  27     -34.531  -5.528 -50.351  1.00  0.00           C  
ATOM    227  C   PHE A  27     -35.723  -6.448 -50.131  1.00  0.00           C  
ATOM    228  O   PHE A  27     -35.661  -7.392 -49.351  1.00  0.00           O  
ATOM    229  CB  PHE A  27     -34.736  -4.183 -49.620  1.00 16.00           C  
ATOM    230  CG  PHE A  27     -35.159  -4.319 -48.170  1.00  0.00           C  
ATOM    231  CD1 PHE A  27     -34.552  -5.252 -47.328  1.00  1.00           C  
ATOM    232  CD2 PHE A  27     -36.178  -3.527 -47.653  1.00  8.00           C  
ATOM    233  CE1 PHE A  27     -34.962  -5.398 -45.999  1.00  0.00           C  
ATOM    234  CE2 PHE A  27     -36.591  -3.665 -46.329  1.00 13.00           C  
ATOM    235  CZ  PHE A  27     -35.982  -4.605 -45.502  1.00 29.00           C  
ATOM    236  N   GLN A  28     -36.803  -6.187 -50.849  1.00 17.00           N  
ATOM    237  CA  GLN A  28     -38.012  -6.984 -50.709  1.00 18.00           C  
ATOM    238  C   GLN A  28     -37.842  -8.416 -51.219  1.00 36.00           C  
ATOM    239  O   GLN A  28     -38.462  -9.337 -50.690  1.00 18.00           O  
ATOM    240  CB  GLN A  28     -39.167  -6.304 -51.441  1.00  9.00           C  
ATOM    241  CG  GLN A  28     -40.530  -6.758 -50.975  1.00  6.00           C  
ATOM    242  CD  GLN A  28     -41.605  -6.484 -52.003  1.00  2.00           C  
ATOM    243  OE1 GLN A  28     -41.667  -7.146 -53.044  1.00  5.00           O  
ATOM    244  NE2 GLN A  28     -42.453  -5.500 -51.727  1.00  2.00           N  
ATOM    245  N   LYS A  29     -37.024  -8.604 -52.251  1.00  0.00           N  
ATOM    246  CA  LYS A  29     -36.785  -9.944 -52.786  1.00 19.00           C  
ATOM    247  C   LYS A  29     -36.117 -10.742 -51.683  1.00  0.00           C  
ATOM    248  O   LYS A  29     -36.687 -11.702 -51.151  1.00  0.00           O  
ATOM    249  CB  LYS A  29     -35.832  -9.908 -53.992  1.00  0.00           C  
ATOM    250  CG  LYS A  29     -36.468  -9.935 -55.377  1.00  9.00           C  
ATOM    251  CD  LYS A  29     -37.396  -8.762 -55.601  1.00 11.00           C  
ATOM    252  CE  LYS A  29     -37.789  -8.660 -57.062  1.00  4.00           C  
ATOM    253  NZ  LYS A  29     -36.602  -8.412 -57.930  1.00  6.00           N  
ATOM    254  N   SER A  30     -34.894 -10.315 -51.364  1.00  0.00           N  
ATOM    255  CA  SER A  30     -34.039 -10.907 -50.336  1.00  4.00           C  
ATOM    256  C   SER A  30     -34.809 -11.488 -49.154  1.00  0.00           C  
ATOM    257  O   SER A  30     -34.462 -12.552 -48.647  1.00  3.00           O  
ATOM    258  CB  SER A  30     -33.059  -9.857 -49.819  1.00  2.00           C  
ATOM    259  OG  SER A  30     -33.752  -8.875 -49.072  1.00  1.00           O  
ATOM    260  N   VAL A  31     -35.846 -10.792 -48.707  1.00  0.00           N  
ATOM    261  CA  VAL A  31     -36.632 -11.289 -47.589  1.00  1.00           C  
ATOM    262  C   VAL A  31     -37.694 -12.288 -48.041  1.00  0.00           C  
ATOM    263  O   VAL A  31     -37.850 -13.356 -47.450  1.00  0.00           O  
ATOM    264  CB  VAL A  31     -37.310 -10.135 -46.836  1.00 17.00           C  
ATOM    265  CG1 VAL A  31     -38.097 -10.669 -45.654  1.00 11.00           C  
ATOM    266  CG2 VAL A  31     -36.251  -9.149 -46.369  1.00 30.00           C  
ATOM    267  N   GLU A  32     -38.417 -11.932 -49.096  1.00 14.00           N  
ATOM    268  CA  GLU A  32     -39.466 -12.782 -49.647  1.00 12.00           C  
ATOM    269  C   GLU A  32     -38.851 -14.099 -50.127  1.00  5.00           C  
ATOM    270  O   GLU A  32     -39.539 -15.113 -50.238  1.00  3.00           O  
ATOM    271  CB  GLU A  32     -40.152 -12.042 -50.808  1.00  9.00           C  
ATOM    272  CG  GLU A  32     -41.378 -12.732 -51.432  1.00  3.00           C  
ATOM    273  CD  GLU A  32     -41.992 -11.915 -52.589  1.00  4.00           C  
ATOM    274  OE1 GLU A  32     -42.427 -10.762 -52.350  1.00  3.00           O  
ATOM    275  OE2 GLU A  32     -42.041 -12.424 -53.735  1.00  2.00           O  
ATOM    276  N   ASN A  33     -37.550 -14.071 -50.400  1.00  0.00           N  
ATOM    277  CA  ASN A  33     -36.822 -15.244 -50.869  1.00  3.00           C  
ATOM    278  C   ASN A  33     -36.548 -16.291 -49.817  1.00  4.00           C  
ATOM    279  O   ASN A  33     -36.332 -17.454 -50.147  1.00  3.00           O  
ATOM    280  CB  ASN A  33     -35.479 -14.834 -51.432  1.00 31.00           C  
ATOM    281  CG  ASN A  33     -35.575 -14.357 -52.833  1.00  3.00           C  
ATOM    282  OD1 ASN A  33     -36.527 -13.664 -53.199  1.00  6.00           O  
ATOM    283  ND2 ASN A  33     -34.586 -14.713 -53.645  1.00 11.00           N  
ATOM    284  N   ARG A  34     -36.528 -15.874 -48.554  1.00  0.00           N  
ATOM    285  CA  ARG A  34     -36.227 -16.783 -47.459  1.00  8.00           C  
ATOM    286  C   ARG A  34     -37.411 -17.153 -46.593  1.00  9.00           C  
ATOM    287  O   ARG A  34     -37.233 -17.618 -45.473  1.00  0.00           O  
ATOM    288  CB  ARG A  34     -35.153 -16.180 -46.571  1.00  1.00           C  
ATOM    289  CG  ARG A  34     -33.882 -15.807 -47.278  1.00  1.00           C  
ATOM    290  CD  ARG A  34     -33.193 -17.024 -47.809  1.00  7.00           C  
ATOM    291  NE  ARG A  34     -31.881 -16.682 -48.335  1.00 21.00           N  
ATOM    292  CZ  ARG A  34     -31.100 -17.529 -48.990  1.00 20.00           C  
ATOM    293  NH1 ARG A  34     -31.508 -18.768 -49.196  1.00  3.00           N  
ATOM    294  NH2 ARG A  34     -29.919 -17.138 -49.444  1.00  8.00           N  
ATOM    295  N   LYS A  35     -38.618 -16.945 -47.099  1.00  5.00           N  
ATOM    296  CA  LYS A  35     -39.819 -17.291 -46.352  1.00  0.00           C  
ATOM    297  C   LYS A  35     -39.764 -18.787 -46.062  1.00  2.00           C  
ATOM    298  O   LYS A  35     -39.141 -19.546 -46.803  1.00  3.00           O  
ATOM    299  CB  LYS A  35     -41.056 -16.962 -47.182  1.00  3.00           C  
ATOM    300  CG  LYS A  35     -42.335 -16.832 -46.391  1.00  2.00           C  
ATOM    301  CD  LYS A  35     -42.184 -15.798 -45.289  1.00  8.00           C  
ATOM    302  CE  LYS A  35     -43.512 -15.132 -44.959  1.00  2.00           C  
ATOM    303  NZ  LYS A  35     -43.974 -14.278 -46.093  1.00  3.00           N  
ATOM    304  N   GLY A  36     -40.405 -19.215 -44.982  1.00 12.00           N  
ATOM    305  CA  GLY A  36     -40.387 -20.628 -44.647  1.00  2.00           C  
ATOM    306  C   GLY A  36     -39.071 -21.078 -44.038  1.00  3.00           C  
ATOM    307  O   GLY A  36     -38.959 -22.218 -43.573  1.00  1.00           O  
ATOM    308  N   GLY A  37     -38.072 -20.192 -44.047  1.00  0.00           N  
ATOM    309  CA  GLY A  37     -36.775 -20.510 -43.468  1.00  4.00           C  
ATOM    310  C   GLY A  37     -36.710 -20.113 -41.999  1.00  2.00           C  
ATOM    311  O   GLY A  37     -37.707 -19.608 -41.458  1.00  8.00           O  
ATOM    312  N   PRO A  38     -35.559 -20.334 -41.317  1.00  2.00           N  
ATOM    313  CA  PRO A  38     -35.378 -19.987 -39.893  1.00  2.00           C  
ATOM    314  C   PRO A  38     -35.417 -18.473 -39.633  1.00  0.00           C  
ATOM    315  O   PRO A  38     -34.662 -17.701 -40.231  1.00  0.00           O  
ATOM    316  CB  PRO A  38     -34.026 -20.615 -39.550  1.00  2.00           C  
ATOM    317  CG  PRO A  38     -33.301 -20.620 -40.863  1.00  3.00           C  
ATOM    318  CD  PRO A  38     -34.363 -21.016 -41.848  1.00  2.00           C  
ATOM    319  N   ARG A  39     -36.314 -18.062 -38.744  1.00  4.00           N  
ATOM    320  CA  ARG A  39     -36.494 -16.654 -38.408  1.00  0.00           C  
ATOM    321  C   ARG A  39     -35.277 -15.996 -37.761  1.00  0.00           C  
ATOM    322  O   ARG A  39     -34.533 -16.625 -37.009  1.00  8.00           O  
ATOM    323  CB  ARG A  39     -37.691 -16.508 -37.476  1.00  7.00           C  
ATOM    324  CG  ARG A  39     -37.887 -15.118 -36.926  1.00 15.00           C  
ATOM    325  CD  ARG A  39     -38.665 -14.220 -37.868  1.00  0.00           C  
ATOM    326  NE  ARG A  39     -40.054 -14.654 -38.016  1.00 18.00           N  
ATOM    327  CZ  ARG A  39     -41.101 -13.830 -38.015  1.00  0.00           C  
ATOM    328  NH1 ARG A  39     -40.912 -12.524 -37.865  1.00 18.00           N  
ATOM    329  NH2 ARG A  39     -42.333 -14.308 -38.174  1.00  7.00           N  
ATOM    330  N   TYR A  40     -35.075 -14.717 -38.054  1.00  0.00           N  
ATOM    331  CA  TYR A  40     -33.965 -13.985 -37.470  1.00  0.00           C  
ATOM    332  C   TYR A  40     -34.410 -12.569 -37.155  1.00  0.00           C  
ATOM    333  O   TYR A  40     -34.260 -11.671 -37.973  1.00  2.00           O  
ATOM    334  CB  TYR A  40     -32.788 -13.933 -38.415  1.00  0.00           C  
ATOM    335  CG  TYR A  40     -31.593 -13.338 -37.751  1.00  0.00           C  
ATOM    336  CD1 TYR A  40     -30.944 -14.019 -36.734  1.00 14.00           C  
ATOM    337  CD2 TYR A  40     -31.116 -12.080 -38.111  1.00  0.00           C  
ATOM    338  CE1 TYR A  40     -29.834 -13.464 -36.078  1.00 14.00           C  
ATOM    339  CE2 TYR A  40     -30.004 -11.513 -37.464  1.00  0.00           C  
ATOM    340  CZ  TYR A  40     -29.369 -12.215 -36.447  1.00  0.00           C  
ATOM    341  OH  TYR A  40     -28.273 -11.691 -35.797  1.00  2.00           O  
ATOM    342  N   THR A  41     -34.943 -12.366 -35.957  1.00  0.00           N  
ATOM    343  CA  THR A  41     -35.433 -11.058 -35.573  1.00 60.00           C  
ATOM    344  C   THR A  41     -34.451 -10.092 -34.873  1.00  0.00           C  
ATOM    345  O   THR A  41     -33.761 -10.451 -33.927  1.00  0.00           O  
ATOM    346  CB  THR A  41     -36.733 -11.220 -34.744  1.00 43.00           C  
ATOM    347  OG1 THR A  41     -36.775 -10.232 -33.702  1.00 37.00           O  
ATOM    348  CG2 THR A  41     -36.837 -12.642 -34.181  1.00 25.00           C  
ATOM    349  N   VAL A  42     -34.402  -8.862 -35.389  1.00 23.00           N  
ATOM    350  CA  VAL A  42     -33.561  -7.788 -34.871  1.00  0.00           C  
ATOM    351  C   VAL A  42     -34.422  -6.604 -34.402  1.00  0.00           C  
ATOM    352  O   VAL A  42     -35.449  -6.309 -35.009  1.00 54.00           O  
ATOM    353  CB  VAL A  42     -32.595  -7.292 -35.946  1.00  4.00           C  
ATOM    354  CG1 VAL A  42     -31.954  -5.995 -35.520  1.00  0.00           C  
ATOM    355  CG2 VAL A  42     -31.534  -8.345 -36.187  1.00  1.00           C  
ATOM    356  N   TYR A  43     -34.019  -5.944 -33.314  1.00  0.00           N  
ATOM    357  CA  TYR A  43     -34.760  -4.795 -32.798  1.00 60.00           C  
ATOM    358  C   TYR A  43     -33.925  -3.540 -32.909  1.00  0.00           C  
ATOM    359  O   TYR A  43     -32.699  -3.580 -32.823  1.00  1.00           O  
ATOM    360  CB  TYR A  43     -35.125  -4.955 -31.336  1.00  0.00           C  
ATOM    361  CG  TYR A  43     -36.075  -6.076 -31.010  1.00  0.00           C  
ATOM    362  CD1 TYR A  43     -36.842  -6.692 -31.997  1.00 42.00           C  
ATOM    363  CD2 TYR A  43     -36.264  -6.475 -29.687  1.00  1.00           C  
ATOM    364  CE1 TYR A  43     -37.778  -7.668 -31.666  1.00 41.00           C  
ATOM    365  CE2 TYR A  43     -37.193  -7.441 -29.352  1.00  0.00           C  
ATOM    366  CZ  TYR A  43     -37.947  -8.027 -30.336  1.00  0.00           C  
ATOM    367  OH  TYR A  43     -38.923  -8.922 -29.981  1.00 60.00           O  
ATOM    368  N   GLU A  44     -34.614  -2.420 -33.087  1.00 49.00           N  
ATOM    369  CA  GLU A  44     -33.979  -1.121 -33.201  1.00  2.00           C  
ATOM    370  C   GLU A  44     -34.489  -0.160 -32.126  1.00  0.00           C  
ATOM    371  O   GLU A  44     -35.705  -0.065 -31.870  1.00  3.00           O  
ATOM    372  CB  GLU A  44     -34.238  -0.519 -34.581  1.00  7.00           C  
ATOM    373  CG  GLU A  44     -34.372   1.001 -34.549  1.00  2.00           C  
ATOM    374  CD  GLU A  44     -33.600   1.698 -35.642  1.00 60.00           C  
ATOM    375  OE1 GLU A  44     -32.386   1.427 -35.800  1.00 36.00           O  
ATOM    376  OE2 GLU A  44     -34.212   2.528 -36.338  1.00  2.00           O  
ATOM    377  N   GLY A  45     -33.549   0.551 -31.506  1.00  0.00           N  
ATOM    378  CA  GLY A  45     -33.917   1.512 -30.491  1.00 27.00           C  
ATOM    379  C   GLY A  45     -34.599   2.672 -31.172  1.00 18.00           C  
ATOM    380  O   GLY A  45     -33.966   3.451 -31.887  1.00 27.00           O  
ATOM    381  N   PRO A  46     -35.903   2.823 -30.965  1.00  0.00           N  
ATOM    382  CA  PRO A  46     -36.606   3.922 -31.611  1.00  2.00           C  
ATOM    383  C   PRO A  46     -36.087   5.330 -31.325  1.00 12.00           C  
ATOM    384  O   PRO A  46     -36.212   5.837 -30.209  1.00 13.00           O  
ATOM    385  CB  PRO A  46     -38.048   3.713 -31.151  1.00  0.00           C  
ATOM    386  CG  PRO A  46     -37.885   3.107 -29.808  1.00 37.00           C  
ATOM    387  CD  PRO A  46     -36.793   2.097 -30.049  1.00 51.00           C  
ATOM    388  N   PRO A  47     -35.494   5.982 -32.345  1.00  0.00           N  
ATOM    389  CA  PRO A  47     -34.947   7.345 -32.275  1.00  6.00           C  
ATOM    390  C   PRO A  47     -36.093   8.359 -32.472  1.00  0.00           C  
ATOM    391  O   PRO A  47     -37.247   7.957 -32.679  1.00  0.00           O  
ATOM    392  CB  PRO A  47     -33.964   7.366 -33.438  1.00 23.00           C  
ATOM    393  CG  PRO A  47     -34.691   6.574 -34.464  1.00 36.00           C  
ATOM    394  CD  PRO A  47     -35.172   5.374 -33.650  1.00 28.00           C  
ATOM    395  N   THR A  48     -35.790   9.658 -32.400  1.00  8.00           N  
ATOM    396  CA  THR A  48     -36.822  10.681 -32.597  1.00  0.00           C  
ATOM    397  C   THR A  48     -36.429  11.695 -33.661  1.00  0.00           C  
ATOM    398  O   THR A  48     -35.342  12.275 -33.604  1.00 12.00           O  
ATOM    399  CB  THR A  48     -37.113  11.422 -31.323  1.00 10.00           C  
ATOM    400  OG1 THR A  48     -37.273  10.477 -30.264  1.00 15.00           O  
ATOM    401  CG2 THR A  48     -38.389  12.212 -31.469  1.00  1.00           C  
ATOM    402  N   ALA A  49     -37.319  11.909 -34.630  1.00  1.00           N  
ATOM    403  CA  ALA A  49     -37.045  12.833 -35.736  1.00  0.00           C  
ATOM    404  C   ALA A  49     -37.370  14.284 -35.440  1.00  0.00           C  
ATOM    405  O   ALA A  49     -37.852  14.999 -36.312  1.00  0.00           O  
ATOM    406  CB  ALA A  49     -37.790  12.389 -36.994  1.00  2.00           C  
ATOM    407  N   ASN A  50     -37.127  14.707 -34.204  1.00  0.00           N  
ATOM    408  CA  ASN A  50     -37.350  16.088 -33.809  1.00  0.00           C  
ATOM    409  C   ASN A  50     -35.953  16.707 -33.865  1.00  0.00           C  
ATOM    410  O   ASN A  50     -35.764  17.904 -33.671  1.00  8.00           O  
ATOM    411  CB  ASN A  50     -37.927  16.158 -32.395  1.00 25.00           C  
ATOM    412  CG  ASN A  50     -36.930  15.744 -31.319  1.00 11.00           C  
ATOM    413  OD1 ASN A  50     -37.203  15.904 -30.129  1.00 16.00           O  
ATOM    414  ND2 ASN A  50     -35.777  15.209 -31.726  1.00  6.00           N  
ATOM    415  N   GLY A  51     -34.982  15.841 -34.138  1.00  0.00           N  
ATOM    416  CA  GLY A  51     -33.597  16.243 -34.253  1.00  4.00           C  
ATOM    417  C   GLY A  51     -33.052  15.551 -35.484  1.00 15.00           C  
ATOM    418  O   GLY A  51     -33.770  14.786 -36.112  1.00  0.00           O  
ATOM    419  N   LEU A  52     -31.795  15.801 -35.827  1.00  4.00           N  
ATOM    420  CA  LEU A  52     -31.189  15.195 -37.010  1.00  0.00           C  
ATOM    421  C   LEU A  52     -30.181  14.101 -36.678  1.00 24.00           C  
ATOM    422  O   LEU A  52     -29.574  14.107 -35.610  1.00  5.00           O  
ATOM    423  CB  LEU A  52     -30.485  16.268 -37.838  1.00  7.00           C  
ATOM    424  CG  LEU A  52     -31.343  17.282 -38.588  1.00  5.00           C  
ATOM    425  CD1 LEU A  52     -30.508  18.508 -38.907  1.00  2.00           C  
ATOM    426  CD2 LEU A  52     -31.891  16.641 -39.854  1.00  9.00           C  
ATOM    427  N   PRO A  53     -29.986  13.151 -37.605  1.00  0.00           N  
ATOM    428  CA  PRO A  53     -29.054  12.030 -37.453  1.00  0.00           C  
ATOM    429  C   PRO A  53     -27.643  12.545 -37.242  1.00  0.00           C  
ATOM    430  O   PRO A  53     -27.370  13.711 -37.500  1.00 19.00           O  
ATOM    431  CB  PRO A  53     -29.173  11.299 -38.786  1.00 60.00           C  
ATOM    432  CG  PRO A  53     -30.562  11.610 -39.226  1.00 60.00           C  
ATOM    433  CD  PRO A  53     -30.702  13.062 -38.889  1.00 60.00           C  
ATOM    434  N   HIS A  54     -26.754  11.666 -36.785  1.00  0.00           N  
ATOM    435  CA  HIS A  54     -25.348  12.006 -36.554  1.00  0.00           C  
ATOM    436  C   HIS A  54     -24.506  10.741 -36.489  1.00  0.00           C  
ATOM    437  O   HIS A  54     -25.019   9.680 -36.145  1.00  0.00           O  
ATOM    438  CB  HIS A  54     -25.180  12.779 -35.241  1.00 11.00           C  
ATOM    439  CG  HIS A  54     -25.517  11.984 -34.010  1.00  3.00           C  
ATOM    440  ND1 HIS A  54     -26.813  11.671 -33.651  1.00  4.00           N  
ATOM    441  CD2 HIS A  54     -24.723  11.460 -33.045  1.00  7.00           C  
ATOM    442  CE1 HIS A  54     -26.801  10.992 -32.518  1.00  2.00           C  
ATOM    443  NE2 HIS A  54     -25.546  10.850 -32.130  1.00  4.00           N  
ATOM    444  N   VAL A  55     -23.223  10.846 -36.824  1.00  0.00           N  
ATOM    445  CA  VAL A  55     -22.345   9.686 -36.754  1.00  0.00           C  
ATOM    446  C   VAL A  55     -22.638   9.083 -35.390  1.00  0.00           C  
ATOM    447  O   VAL A  55     -22.902   9.809 -34.435  1.00 22.00           O  
ATOM    448  CB  VAL A  55     -20.877  10.106 -36.837  1.00  1.00           C  
ATOM    449  CG1 VAL A  55     -20.623  10.782 -38.166  1.00  1.00           C  
ATOM    450  CG2 VAL A  55     -20.538  11.054 -35.701  1.00 31.00           C  
ATOM    451  N   GLY A  56     -22.604   7.767 -35.275  1.00  1.00           N  
ATOM    452  CA  GLY A  56     -22.939   7.185 -33.989  1.00 19.00           C  
ATOM    453  C   GLY A  56     -24.346   6.654 -34.176  1.00 11.00           C  
ATOM    454  O   GLY A  56     -24.748   5.659 -33.571  1.00 14.00           O  
ATOM    455  N   HIS A  57     -25.107   7.351 -35.013  1.00  0.00           N  
ATOM    456  CA  HIS A  57     -26.446   6.914 -35.375  1.00 49.00           C  
ATOM    457  C   HIS A  57     -26.109   5.977 -36.535  1.00  0.00           C  
ATOM    458  O   HIS A  57     -26.723   4.929 -36.738  1.00  0.00           O  
ATOM    459  CB  HIS A  57     -27.278   8.082 -35.885  1.00 38.00           C  
ATOM    460  CG  HIS A  57     -28.236   8.627 -34.880  1.00 20.00           C  
ATOM    461  ND1 HIS A  57     -29.031   9.725 -35.130  1.00  0.00           N  
ATOM    462  CD2 HIS A  57     -28.537   8.221 -33.626  1.00 24.00           C  
ATOM    463  CE1 HIS A  57     -29.779   9.974 -34.070  1.00  8.00           C  
ATOM    464  NE2 HIS A  57     -29.499   9.076 -33.144  1.00  4.00           N  
ATOM    465  N   ALA A  58     -25.101   6.390 -37.294  1.00  0.00           N  
ATOM    466  CA  ALA A  58     -24.615   5.617 -38.413  1.00  0.00           C  
ATOM    467  C   ALA A  58     -23.875   4.426 -37.827  1.00  0.00           C  
ATOM    468  O   ALA A  58     -23.990   3.313 -38.330  1.00  1.00           O  
ATOM    469  CB  ALA A  58     -23.669   6.453 -39.246  1.00  1.00           C  
ATOM    470  N   GLN A  59     -23.118   4.666 -36.757  1.00  1.00           N  
ATOM    471  CA  GLN A  59     -22.352   3.598 -36.116  1.00  0.00           C  
ATOM    472  C   GLN A  59     -23.257   2.477 -35.643  1.00  0.00           C  
ATOM    473  O   GLN A  59     -23.031   1.311 -35.944  1.00  0.00           O  
ATOM    474  CB  GLN A  59     -21.560   4.119 -34.919  1.00  0.00           C  
ATOM    475  CG  GLN A  59     -20.608   3.070 -34.358  1.00  0.00           C  
ATOM    476  CD  GLN A  59     -20.074   3.412 -32.984  1.00  0.00           C  
ATOM    477  OE1 GLN A  59     -19.365   2.611 -32.371  1.00  0.00           O  
ATOM    478  NE2 GLN A  59     -20.419   4.600 -32.483  1.00 39.00           N  
ATOM    479  N   ALA A  60     -24.278   2.831 -34.880  1.00  0.00           N  
ATOM    480  CA  ALA A  60     -25.207   1.830 -34.395  1.00  0.00           C  
ATOM    481  C   ALA A  60     -25.730   1.081 -35.603  1.00  5.00           C  
ATOM    482  O   ALA A  60     -25.656  -0.144 -35.657  1.00  0.00           O  
ATOM    483  CB  ALA A  60     -26.359   2.491 -33.656  1.00 30.00           C  
ATOM    484  N   ARG A  61     -26.234   1.844 -36.577  1.00  0.00           N  
ATOM    485  CA  ARG A  61     -26.812   1.320 -37.816  1.00  0.00           C  
ATOM    486  C   ARG A  61     -25.920   0.420 -38.653  1.00  1.00           C  
ATOM    487  O   ARG A  61     -26.392  -0.539 -39.251  1.00  1.00           O  
ATOM    488  CB  ARG A  61     -27.303   2.467 -38.685  1.00  0.00           C  
ATOM    489  CG  ARG A  61     -28.785   2.725 -38.585  1.00  2.00           C  
ATOM    490  CD  ARG A  61     -29.147   3.524 -37.357  1.00 54.00           C  
ATOM    491  NE  ARG A  61     -30.592   3.708 -37.243  1.00 60.00           N  
ATOM    492  CZ  ARG A  61     -31.375   4.131 -38.233  1.00 31.00           C  
ATOM    493  NH1 ARG A  61     -30.856   4.416 -39.421  1.00  0.00           N  
ATOM    494  NH2 ARG A  61     -32.679   4.276 -38.035  1.00  3.00           N  
ATOM    495  N   SER A  62     -24.638   0.735 -38.725  1.00  0.00           N  
ATOM    496  CA  SER A  62     -23.732  -0.092 -39.494  1.00  1.00           C  
ATOM    497  C   SER A  62     -23.705  -1.489 -38.901  1.00  0.00           C  
ATOM    498  O   SER A  62     -23.568  -2.476 -39.626  1.00  0.00           O  
ATOM    499  CB  SER A  62     -22.332   0.495 -39.464  1.00  0.00           C  
ATOM    500  OG  SER A  62     -22.340   1.793 -40.019  1.00  1.00           O  
ATOM    501  N   TYR A  63     -23.840  -1.562 -37.579  1.00  0.00           N  
ATOM    502  CA  TYR A  63     -23.841  -2.826 -36.843  1.00  0.00           C  
ATOM    503  C   TYR A  63     -25.185  -3.550 -36.977  1.00  0.00           C  
ATOM    504  O   TYR A  63     -25.243  -4.745 -37.254  1.00  0.00           O  
ATOM    505  CB  TYR A  63     -23.549  -2.559 -35.349  1.00  0.00           C  
ATOM    506  CG  TYR A  63     -22.139  -2.092 -35.053  1.00  0.00           C  
ATOM    507  CD1 TYR A  63     -21.882  -1.158 -34.047  1.00  1.00           C  
ATOM    508  CD2 TYR A  63     -21.065  -2.574 -35.789  1.00  0.00           C  
ATOM    509  CE1 TYR A  63     -20.579  -0.714 -33.790  1.00  0.00           C  
ATOM    510  CE2 TYR A  63     -19.772  -2.143 -35.543  1.00  0.00           C  
ATOM    511  CZ  TYR A  63     -19.528  -1.214 -34.549  1.00  0.00           C  
ATOM    512  OH  TYR A  63     -18.229  -0.797 -34.350  1.00  0.00           O  
ATOM    513  N   LYS A  64     -26.261  -2.802 -36.776  1.00  0.00           N  
ATOM    514  CA  LYS A  64     -27.616  -3.329 -36.833  1.00  0.00           C  
ATOM    515  C   LYS A  64     -27.982  -3.820 -38.246  1.00  0.00           C  
ATOM    516  O   LYS A  64     -28.920  -4.588 -38.426  1.00  1.00           O  
ATOM    517  CB  LYS A  64     -28.575  -2.234 -36.331  1.00  3.00           C  
ATOM    518  CG  LYS A  64     -30.003  -2.673 -36.030  1.00  2.00           C  
ATOM    519  CD  LYS A  64     -30.838  -2.913 -37.310  1.00  1.00           C  
ATOM    520  CE  LYS A  64     -32.336  -3.141 -37.016  1.00  9.00           C  
ATOM    521  NZ  LYS A  64     -33.156  -3.339 -38.251  1.00 21.00           N  
ATOM    522  N   ASP A  65     -27.219  -3.403 -39.243  1.00  0.00           N  
ATOM    523  CA  ASP A  65     -27.491  -3.806 -40.613  1.00  1.00           C  
ATOM    524  C   ASP A  65     -26.649  -5.021 -41.003  1.00  0.00           C  
ATOM    525  O   ASP A  65     -27.175  -6.039 -41.453  1.00  1.00           O  
ATOM    526  CB  ASP A  65     -27.201  -2.630 -41.561  1.00  1.00           C  
ATOM    527  CG  ASP A  65     -27.666  -2.885 -42.996  1.00  1.00           C  
ATOM    528  OD1 ASP A  65     -26.823  -3.231 -43.862  1.00  0.00           O  
ATOM    529  OD2 ASP A  65     -28.882  -2.734 -43.251  1.00  1.00           O  
ATOM    530  N   LEU A  66     -25.338  -4.903 -40.815  1.00  0.00           N  
ATOM    531  CA  LEU A  66     -24.377  -5.958 -41.147  1.00  0.00           C  
ATOM    532  C   LEU A  66     -24.736  -7.393 -40.785  1.00  0.00           C  
ATOM    533  O   LEU A  66     -24.411  -8.306 -41.521  1.00  0.00           O  
ATOM    534  CB  LEU A  66     -23.018  -5.630 -40.526  1.00  0.00           C  
ATOM    535  CG  LEU A  66     -21.947  -6.716 -40.492  1.00  1.00           C  
ATOM    536  CD1 LEU A  66     -21.665  -7.242 -41.866  1.00  0.00           C  
ATOM    537  CD2 LEU A  66     -20.703  -6.119 -39.917  1.00  0.00           C  
ATOM    538  N   PHE A  67     -25.391  -7.619 -39.662  1.00  0.00           N  
ATOM    539  CA  PHE A  67     -25.696  -8.993 -39.330  1.00  0.00           C  
ATOM    540  C   PHE A  67     -26.924  -9.578 -40.034  1.00  0.00           C  
ATOM    541  O   PHE A  67     -26.858 -10.692 -40.552  1.00  0.00           O  
ATOM    542  CB  PHE A  67     -25.759  -9.164 -37.805  1.00  2.00           C  
ATOM    543  CG  PHE A  67     -24.405  -9.059 -37.141  1.00  0.00           C  
ATOM    544  CD1 PHE A  67     -23.833  -7.817 -36.875  1.00  0.00           C  
ATOM    545  CD2 PHE A  67     -23.649 -10.197 -36.898  1.00  2.00           C  
ATOM    546  CE1 PHE A  67     -22.521  -7.714 -36.385  1.00  0.00           C  
ATOM    547  CE2 PHE A  67     -22.343 -10.104 -36.412  1.00  0.00           C  
ATOM    548  CZ  PHE A  67     -21.778  -8.862 -36.158  1.00  0.00           C  
ATOM    549  N   PRO A  68     -28.051  -8.841 -40.082  1.00  0.00           N  
ATOM    550  CA  PRO A  68     -29.244  -9.373 -40.755  1.00  0.00           C  
ATOM    551  C   PRO A  68     -28.954  -9.700 -42.228  1.00  0.00           C  
ATOM    552  O   PRO A  68     -29.553 -10.612 -42.805  1.00  0.00           O  
ATOM    553  CB  PRO A  68     -30.259  -8.244 -40.610  1.00  1.00           C  
ATOM    554  CG  PRO A  68     -29.867  -7.599 -39.341  1.00  1.00           C  
ATOM    555  CD  PRO A  68     -28.351  -7.546 -39.451  1.00  0.00           C  
ATOM    556  N   ARG A  69     -28.055  -8.935 -42.839  1.00  0.00           N  
ATOM    557  CA  ARG A  69     -27.700  -9.202 -44.204  1.00  1.00           C  
ATOM    558  C   ARG A  69     -27.064 -10.572 -44.133  1.00  0.00           C  
ATOM    559  O   ARG A  69     -27.640 -11.543 -44.610  1.00  0.00           O  
ATOM    560  CB  ARG A  69     -26.716  -8.160 -44.741  1.00  1.00           C  
ATOM    561  CG  ARG A  69     -27.375  -6.844 -45.150  1.00  1.00           C  
ATOM    562  CD  ARG A  69     -26.417  -5.960 -45.951  1.00  1.00           C  
ATOM    563  NE  ARG A  69     -27.017  -4.661 -46.270  1.00  0.00           N  
ATOM    564  CZ  ARG A  69     -27.734  -4.392 -47.360  1.00  0.00           C  
ATOM    565  NH1 ARG A  69     -27.952  -5.322 -48.275  1.00  1.00           N  
ATOM    566  NH2 ARG A  69     -28.259  -3.187 -47.522  1.00  0.00           N  
ATOM    567  N   TYR A  70     -25.893 -10.659 -43.505  1.00  0.00           N  
ATOM    568  CA  TYR A  70     -25.178 -11.936 -43.333  1.00  0.00           C  
ATOM    569  C   TYR A  70     -26.140 -13.091 -42.997  1.00  0.00           C  
ATOM    570  O   TYR A  70     -26.047 -14.191 -43.538  1.00  0.00           O  
ATOM    571  CB  TYR A  70     -24.141 -11.792 -42.209  1.00  1.00           C  
ATOM    572  CG  TYR A  70     -23.678 -13.102 -41.589  1.00  0.00           C  
ATOM    573  CD1 TYR A  70     -22.713 -13.896 -42.214  1.00  0.00           C  
ATOM    574  CD2 TYR A  70     -24.249 -13.575 -40.402  1.00  2.00           C  
ATOM    575  CE1 TYR A  70     -22.337 -15.126 -41.678  1.00  0.00           C  
ATOM    576  CE2 TYR A  70     -23.882 -14.800 -39.866  1.00  7.00           C  
ATOM    577  CZ  TYR A  70     -22.932 -15.568 -40.510  1.00  0.00           C  
ATOM    578  OH  TYR A  70     -22.598 -16.796 -40.006  1.00  0.00           O  
ATOM    579  N   LYS A  71     -27.068 -12.825 -42.095  1.00  0.00           N  
ATOM    580  CA  LYS A  71     -28.023 -13.826 -41.683  1.00  0.00           C  
ATOM    581  C   LYS A  71     -28.983 -14.260 -42.797  1.00  0.00           C  
ATOM    582  O   LYS A  71     -29.336 -15.439 -42.860  1.00  0.00           O  
ATOM    583  CB  LYS A  71     -28.795 -13.311 -40.465  1.00  0.00           C  
ATOM    584  CG  LYS A  71     -28.787 -14.240 -39.263  1.00  0.00           C  
ATOM    585  CD  LYS A  71     -27.396 -14.655 -38.856  1.00  2.00           C  
ATOM    586  CE  LYS A  71     -27.478 -15.668 -37.725  1.00 19.00           C  
ATOM    587  NZ  LYS A  71     -26.320 -16.605 -37.788  1.00 16.00           N  
ATOM    588  N   THR A  72     -29.422 -13.342 -43.670  1.00  0.00           N  
ATOM    589  CA  THR A  72     -30.331 -13.754 -44.754  1.00  0.00           C  
ATOM    590  C   THR A  72     -29.522 -14.475 -45.814  1.00  2.00           C  
ATOM    591  O   THR A  72     -30.017 -15.387 -46.465  1.00  3.00           O  
ATOM    592  CB  THR A  72     -31.094 -12.585 -45.436  1.00  2.00           C  
ATOM    593  OG1 THR A  72     -30.174 -11.737 -46.121  1.00  2.00           O  
ATOM    594  CG2 THR A  72     -31.860 -11.787 -44.432  1.00  1.00           C  
ATOM    595  N   MET A  73     -28.271 -14.080 -45.993  1.00  0.00           N  
ATOM    596  CA  MET A  73     -27.447 -14.773 -46.959  1.00  2.00           C  
ATOM    597  C   MET A  73     -27.311 -16.248 -46.537  1.00  0.00           C  
ATOM    598  O   MET A  73     -26.771 -17.068 -47.274  1.00 16.00           O  
ATOM    599  CB  MET A  73     -26.070 -14.108 -47.066  1.00  0.00           C  
ATOM    600  CG  MET A  73     -26.091 -12.775 -47.791  1.00  2.00           C  
ATOM    601  SD  MET A  73     -24.447 -12.108 -48.164  1.00  1.00           S  
ATOM    602  CE  MET A  73     -24.151 -12.761 -49.762  1.00  0.00           C  
ATOM    603  N   ARG A  74     -27.808 -16.585 -45.351  1.00  0.00           N  
ATOM    604  CA  ARG A  74     -27.744 -17.962 -44.860  1.00  9.00           C  
ATOM    605  C   ARG A  74     -29.131 -18.565 -44.647  1.00  5.00           C  
ATOM    606  O   ARG A  74     -29.336 -19.427 -43.789  1.00  4.00           O  
ATOM    607  CB  ARG A  74     -26.937 -18.043 -43.560  1.00  7.00           C  
ATOM    608  CG  ARG A  74     -25.457 -17.741 -43.739  1.00 13.00           C  
ATOM    609  CD  ARG A  74     -24.676 -18.038 -42.473  1.00 11.00           C  
ATOM    610  NE  ARG A  74     -23.984 -19.325 -42.522  1.00 10.00           N  
ATOM    611  CZ  ARG A  74     -23.493 -19.946 -41.453  1.00  4.00           C  
ATOM    612  NH1 ARG A  74     -23.624 -19.405 -40.250  1.00  5.00           N  
ATOM    613  NH2 ARG A  74     -22.857 -21.099 -41.582  1.00  4.00           N  
ATOM    614  N   GLY A  75     -30.085 -18.090 -45.431  1.00  8.00           N  
ATOM    615  CA  GLY A  75     -31.429 -18.613 -45.352  1.00  4.00           C  
ATOM    616  C   GLY A  75     -32.293 -18.231 -44.174  1.00  0.00           C  
ATOM    617  O   GLY A  75     -33.255 -18.945 -43.877  1.00 10.00           O  
ATOM    618  N   TYR A  76     -31.992 -17.134 -43.489  1.00  0.00           N  
ATOM    619  CA  TYR A  76     -32.855 -16.766 -42.368  1.00  0.00           C  
ATOM    620  C   TYR A  76     -33.868 -15.747 -42.849  1.00  0.00           C  
ATOM    621  O   TYR A  76     -33.544 -14.864 -43.642  1.00  1.00           O  
ATOM    622  CB  TYR A  76     -32.057 -16.170 -41.185  1.00  0.00           C  
ATOM    623  CG  TYR A  76     -31.232 -17.169 -40.385  1.00  0.00           C  
ATOM    624  CD1 TYR A  76     -29.937 -17.491 -40.775  1.00  0.00           C  
ATOM    625  CD2 TYR A  76     -31.767 -17.821 -39.272  1.00  0.00           C  
ATOM    626  CE1 TYR A  76     -29.197 -18.430 -40.095  1.00  7.00           C  
ATOM    627  CE2 TYR A  76     -31.036 -18.772 -38.579  1.00  5.00           C  
ATOM    628  CZ  TYR A  76     -29.747 -19.076 -38.998  1.00  4.00           C  
ATOM    629  OH  TYR A  76     -29.005 -20.048 -38.354  1.00  3.00           O  
ATOM    630  N   TYR A  77     -35.103 -15.880 -42.396  1.00  0.00           N  
ATOM    631  CA  TYR A  77     -36.127 -14.919 -42.772  1.00  1.00           C  
ATOM    632  C   TYR A  77     -35.932 -13.709 -41.843  1.00  0.00           C  
ATOM    633  O   TYR A  77     -36.419 -13.705 -40.713  1.00  0.00           O  
ATOM    634  CB  TYR A  77     -37.507 -15.534 -42.564  1.00 29.00           C  
ATOM    635  CG  TYR A  77     -38.653 -14.628 -42.933  1.00  0.00           C  
ATOM    636  CD1 TYR A  77     -38.704 -14.010 -44.174  1.00  0.00           C  
ATOM    637  CD2 TYR A  77     -39.726 -14.449 -42.066  1.00 18.00           C  
ATOM    638  CE1 TYR A  77     -39.802 -13.242 -44.548  1.00 15.00           C  
ATOM    639  CE2 TYR A  77     -40.834 -13.685 -42.428  1.00  7.00           C  
ATOM    640  CZ  TYR A  77     -40.868 -13.088 -43.672  1.00  0.00           C  
ATOM    641  OH  TYR A  77     -41.980 -12.366 -44.058  1.00  4.00           O  
ATOM    642  N   ALA A  78     -35.230 -12.684 -42.317  1.00  1.00           N  
ATOM    643  CA  ALA A  78     -34.958 -11.517 -41.486  1.00  0.00           C  
ATOM    644  C   ALA A  78     -35.771 -10.241 -41.746  1.00  0.00           C  
ATOM    645  O   ALA A  78     -35.266  -9.276 -42.317  1.00  0.00           O  
ATOM    646  CB  ALA A  78     -33.463 -11.192 -41.566  1.00  1.00           C  
ATOM    647  N   PRO A  79     -37.039 -10.213 -41.336  1.00  0.00           N  
ATOM    648  CA  PRO A  79     -37.831  -8.998 -41.561  1.00 29.00           C  
ATOM    649  C   PRO A  79     -37.291  -7.861 -40.684  1.00 15.00           C  
ATOM    650  O   PRO A  79     -36.909  -8.092 -39.533  1.00 32.00           O  
ATOM    651  CB  PRO A  79     -39.230  -9.410 -41.118  1.00  8.00           C  
ATOM    652  CG  PRO A  79     -39.251 -10.873 -41.377  1.00  5.00           C  
ATOM    653  CD  PRO A  79     -37.896 -11.326 -40.908  1.00 60.00           C  
ATOM    654  N   ARG A  80     -37.255  -6.647 -41.222  1.00 27.00           N  
ATOM    655  CA  ARG A  80     -36.776  -5.480 -40.484  1.00 60.00           C  
ATOM    656  C   ARG A  80     -37.777  -4.325 -40.523  1.00 11.00           C  
ATOM    657  O   ARG A  80     -38.162  -3.857 -41.596  1.00 18.00           O  
ATOM    658  CB  ARG A  80     -35.447  -4.984 -41.049  1.00  0.00           C  
ATOM    659  CG  ARG A  80     -34.287  -5.835 -40.687  1.00  5.00           C  
ATOM    660  CD  ARG A  80     -34.065  -6.890 -41.710  1.00  1.00           C  
ATOM    661  NE  ARG A  80     -33.007  -6.525 -42.644  1.00  1.00           N  
ATOM    662  CZ  ARG A  80     -32.513  -7.363 -43.547  1.00  0.00           C  
ATOM    663  NH1 ARG A  80     -32.994  -8.593 -43.620  1.00  1.00           N  
ATOM    664  NH2 ARG A  80     -31.537  -6.983 -44.365  1.00  1.00           N  
ATOM    665  N   ARG A  81     -38.177  -3.858 -39.346  1.00 35.00           N  
ATOM    666  CA  ARG A  81     -39.125  -2.758 -39.233  1.00  0.00           C  
ATOM    667  C   ARG A  81     -38.495  -1.603 -38.443  1.00 60.00           C  
ATOM    668  O   ARG A  81     -37.505  -1.799 -37.741  1.00 54.00           O  
ATOM    669  CB  ARG A  81     -40.380  -3.245 -38.524  1.00 18.00           C  
ATOM    670  CG  ARG A  81     -41.575  -2.340 -38.704  1.00 10.00           C  
ATOM    671  CD  ARG A  81     -42.723  -2.806 -37.841  1.00 12.00           C  
ATOM    672  NE  ARG A  81     -43.864  -1.911 -37.942  1.00  0.00           N  
ATOM    673  CZ  ARG A  81     -44.898  -1.949 -37.114  1.00  5.00           C  
ATOM    674  NH1 ARG A  81     -44.920  -2.838 -36.128  1.00  9.00           N  
ATOM    675  NH2 ARG A  81     -45.908  -1.101 -37.272  1.00  7.00           N  
ATOM    676  N   ALA A  82     -39.056  -0.402 -38.560  1.00  0.00           N  
ATOM    677  CA  ALA A  82     -38.521   0.745 -37.840  1.00  3.00           C  
ATOM    678  C   ALA A  82     -39.590   1.373 -36.956  1.00  0.00           C  
ATOM    679  O   ALA A  82     -40.760   0.984 -37.009  1.00  0.00           O  
ATOM    680  CB  ALA A  82     -37.985   1.767 -38.814  1.00  2.00           C  
ATOM    681  N   GLY A  83     -39.181   2.342 -36.136  1.00  2.00           N  
ATOM    682  CA  GLY A  83     -40.119   3.014 -35.243  1.00  0.00           C  
ATOM    683  C   GLY A  83     -39.519   4.258 -34.612  1.00  0.00           C  
ATOM    684  O   GLY A  83     -38.312   4.477 -34.704  1.00  1.00           O  
ATOM    685  N   TRP A  84     -40.351   5.069 -33.963  1.00  0.00           N  
ATOM    686  CA  TRP A  84     -39.870   6.300 -33.335  1.00  0.00           C  
ATOM    687  C   TRP A  84     -40.281   6.494 -31.873  1.00  0.00           C  
ATOM    688  O   TRP A  84     -41.326   6.002 -31.424  1.00  0.00           O  
ATOM    689  CB  TRP A  84     -40.351   7.522 -34.128  1.00  1.00           C  
ATOM    690  CG  TRP A  84     -40.241   7.406 -35.633  1.00  0.00           C  
ATOM    691  CD1 TRP A  84     -41.150   6.844 -36.476  1.00 22.00           C  
ATOM    692  CD2 TRP A  84     -39.182   7.907 -36.461  1.00  1.00           C  
ATOM    693  CE2 TRP A  84     -39.527   7.619 -37.799  1.00  3.00           C  
ATOM    694  NE1 TRP A  84     -40.731   6.969 -37.777  1.00 24.00           N  
ATOM    695  CE3 TRP A  84     -37.977   8.575 -36.202  1.00  1.00           C  
ATOM    696  CZ3 TRP A  84     -37.161   8.934 -37.283  1.00  2.00           C  
ATOM    697  CH2 TRP A  84     -37.537   8.633 -38.604  1.00  2.00           C  
ATOM    698  CZ2 TRP A  84     -38.712   7.976 -38.881  1.00 22.00           C  
ATOM    699  N   ASP A  85     -39.445   7.219 -31.132  1.00  0.00           N  
ATOM    700  CA  ASP A  85     -39.735   7.515 -29.735  1.00  0.00           C  
ATOM    701  C   ASP A  85     -40.350   8.920 -29.764  1.00  0.00           C  
ATOM    702  O   ASP A  85     -39.645   9.923 -29.880  1.00 60.00           O  
ATOM    703  CB  ASP A  85     -38.452   7.486 -28.912  1.00 24.00           C  
ATOM    704  CG  ASP A  85     -38.653   6.847 -27.548  1.00 47.00           C  
ATOM    705  OD1 ASP A  85     -39.800   6.890 -27.031  1.00  1.00           O  
ATOM    706  OD2 ASP A  85     -37.664   6.318 -26.989  1.00 21.00           O  
ATOM    707  N   THR A  86     -41.670   8.986 -29.655  1.00  0.00           N  
ATOM    708  CA  THR A  86     -42.374  10.253 -29.764  1.00  0.00           C  
ATOM    709  C   THR A  86     -42.883  10.928 -28.489  1.00  0.00           C  
ATOM    710  O   THR A  86     -43.389  12.051 -28.536  1.00  0.00           O  
ATOM    711  CB  THR A  86     -43.566  10.079 -30.745  1.00  0.00           C  
ATOM    712  OG1 THR A  86     -44.566   9.225 -30.165  1.00  0.00           O  
ATOM    713  CG2 THR A  86     -43.087   9.433 -32.039  1.00  1.00           C  
ATOM    714  N   HIS A  87     -42.740  10.261 -27.350  1.00  0.00           N  
ATOM    715  CA  HIS A  87     -43.227  10.798 -26.079  1.00  0.00           C  
ATOM    716  C   HIS A  87     -42.134  11.268 -25.111  1.00  0.00           C  
ATOM    717  O   HIS A  87     -40.927  11.116 -25.370  1.00 60.00           O  
ATOM    718  CB  HIS A  87     -44.056   9.726 -25.369  1.00  1.00           C  
ATOM    719  CG  HIS A  87     -45.419   9.505 -25.946  1.00  0.00           C  
ATOM    720  ND1 HIS A  87     -45.989   8.253 -26.032  1.00  0.00           N  
ATOM    721  CD2 HIS A  87     -46.375  10.377 -26.345  1.00  0.00           C  
ATOM    722  CE1 HIS A  87     -47.236   8.363 -26.451  1.00  0.00           C  
ATOM    723  NE2 HIS A  87     -47.496   9.642 -26.648  1.00  0.00           N  
ATOM    724  N   GLY A  88     -42.586  11.863 -24.006  1.00  0.00           N  
ATOM    725  CA  GLY A  88     -41.690  12.287 -22.940  1.00  1.00           C  
ATOM    726  C   GLY A  88     -40.862  13.551 -22.872  1.00  0.00           C  
ATOM    727  O   GLY A  88     -40.728  14.318 -23.822  1.00  0.00           O  
ATOM    728  N   LEU A  89     -40.279  13.737 -21.694  1.00  1.00           N  
ATOM    729  CA  LEU A  89     -39.440  14.893 -21.396  1.00  0.00           C  
ATOM    730  C   LEU A  89     -38.432  15.217 -22.487  1.00  0.00           C  
ATOM    731  O   LEU A  89     -38.238  16.379 -22.821  1.00  0.00           O  
ATOM    732  CB  LEU A  89     -38.658  14.698 -20.080  1.00  2.00           C  
ATOM    733  CG  LEU A  89     -39.332  14.449 -18.721  1.00  1.00           C  
ATOM    734  CD1 LEU A  89     -38.220  14.404 -17.679  1.00  1.00           C  
ATOM    735  CD2 LEU A  89     -40.370  15.527 -18.375  1.00  1.00           C  
ATOM    736  N   PRO A  90     -37.771  14.201 -23.055  1.00  0.00           N  
ATOM    737  CA  PRO A  90     -36.801  14.547 -24.095  1.00  0.00           C  
ATOM    738  C   PRO A  90     -37.463  15.405 -25.163  1.00 24.00           C  
ATOM    739  O   PRO A  90     -36.833  16.286 -25.749  1.00 15.00           O  
ATOM    740  CB  PRO A  90     -36.351  13.189 -24.608  1.00 13.00           C  
ATOM    741  CG  PRO A  90     -36.530  12.305 -23.426  1.00 22.00           C  
ATOM    742  CD  PRO A  90     -37.856  12.746 -22.878  1.00  2.00           C  
ATOM    743  N   VAL A  91     -38.753  15.155 -25.375  1.00  0.00           N  
ATOM    744  CA  VAL A  91     -39.550  15.878 -26.357  1.00  0.00           C  
ATOM    745  C   VAL A  91     -40.070  17.167 -25.745  1.00  0.00           C  
ATOM    746  O   VAL A  91     -39.849  18.252 -26.277  1.00  2.00           O  
ATOM    747  CB  VAL A  91     -40.742  15.005 -26.838  1.00  0.00           C  
ATOM    748  CG1 VAL A  91     -41.766  15.849 -27.594  1.00  2.00           C  
ATOM    749  CG2 VAL A  91     -40.220  13.893 -27.733  1.00 48.00           C  
ATOM    750  N   GLU A  92     -40.751  17.028 -24.615  1.00  0.00           N  
ATOM    751  CA  GLU A  92     -41.320  18.157 -23.892  1.00  0.00           C  
ATOM    752  C   GLU A  92     -40.374  19.333 -23.699  1.00  0.00           C  
ATOM    753  O   GLU A  92     -40.802  20.470 -23.800  1.00  0.00           O  
ATOM    754  CB  GLU A  92     -41.832  17.689 -22.534  1.00  0.00           C  
ATOM    755  CG  GLU A  92     -43.329  17.508 -22.475  1.00  0.00           C  
ATOM    756  CD  GLU A  92     -43.760  16.641 -21.315  1.00  0.00           C  
ATOM    757  OE1 GLU A  92     -44.888  16.827 -20.795  1.00  0.00           O  
ATOM    758  OE2 GLU A  92     -42.961  15.759 -20.934  1.00  1.00           O  
ATOM    759  N   LEU A  93     -39.100  19.073 -23.425  1.00  0.00           N  
ATOM    760  CA  LEU A  93     -38.152  20.161 -23.220  1.00  0.00           C  
ATOM    761  C   LEU A  93     -37.745  20.892 -24.476  1.00  0.00           C  
ATOM    762  O   LEU A  93     -37.303  22.034 -24.420  1.00 31.00           O  
ATOM    763  CB  LEU A  93     -36.896  19.672 -22.519  1.00 41.00           C  
ATOM    764  CG  LEU A  93     -36.942  19.964 -21.027  1.00 40.00           C  
ATOM    765  CD1 LEU A  93     -37.951  19.034 -20.372  1.00  0.00           C  
ATOM    766  CD2 LEU A  93     -35.564  19.784 -20.434  1.00 14.00           C  
ATOM    767  N   GLU A  94     -37.872  20.236 -25.615  1.00  0.00           N  
ATOM    768  CA  GLU A  94     -37.522  20.882 -26.867  1.00  0.00           C  
ATOM    769  C   GLU A  94     -38.634  21.842 -27.258  1.00  0.00           C  
ATOM    770  O   GLU A  94     -38.381  22.967 -27.665  1.00  9.00           O  
ATOM    771  CB  GLU A  94     -37.317  19.823 -27.932  1.00 24.00           C  
ATOM    772  CG  GLU A  94     -36.147  18.964 -27.595  1.00  7.00           C  
ATOM    773  CD  GLU A  94     -34.957  19.812 -27.238  1.00  3.00           C  
ATOM    774  OE1 GLU A  94     -34.485  20.556 -28.120  1.00  4.00           O  
ATOM    775  OE2 GLU A  94     -34.506  19.754 -26.076  1.00 10.00           O  
ATOM    776  N   VAL A  95     -39.869  21.375 -27.128  1.00  0.00           N  
ATOM    777  CA  VAL A  95     -41.033  22.179 -27.426  1.00  0.00           C  
ATOM    778  C   VAL A  95     -41.101  23.292 -26.386  1.00  0.00           C  
ATOM    779  O   VAL A  95     -41.579  24.388 -26.666  1.00  0.00           O  
ATOM    780  CB  VAL A  95     -42.318  21.326 -27.358  1.00  0.00           C  
ATOM    781  CG1 VAL A  95     -43.550  22.213 -27.301  1.00 60.00           C  
ATOM    782  CG2 VAL A  95     -42.391  20.423 -28.566  1.00 60.00           C  
ATOM    783  N   GLU A  96     -40.609  23.007 -25.183  1.00  0.00           N  
ATOM    784  CA  GLU A  96     -40.606  23.983 -24.094  1.00  0.00           C  
ATOM    785  C   GLU A  96     -39.702  25.165 -24.473  1.00 32.00           C  
ATOM    786  O   GLU A  96     -40.071  26.316 -24.266  1.00  0.00           O  
ATOM    787  CB  GLU A  96     -40.116  23.312 -22.796  1.00 44.00           C  
ATOM    788  CG  GLU A  96     -40.848  23.738 -21.519  1.00 44.00           C  
ATOM    789  CD  GLU A  96     -40.724  22.719 -20.384  1.00  0.00           C  
ATOM    790  OE1 GLU A  96     -41.222  22.981 -19.269  1.00  0.00           O  
ATOM    791  OE2 GLU A  96     -40.134  21.646 -20.603  1.00  0.00           O  
ATOM    792  N   LYS A  97     -38.533  24.875 -25.044  1.00  0.00           N  
ATOM    793  CA  LYS A  97     -37.583  25.913 -25.449  1.00  9.00           C  
ATOM    794  C   LYS A  97     -37.975  26.693 -26.709  1.00  4.00           C  
ATOM    795  O   LYS A  97     -37.338  27.693 -27.047  1.00  2.00           O  
ATOM    796  CB  LYS A  97     -36.187  25.314 -25.661  1.00  4.00           C  
ATOM    797  CG  LYS A  97     -35.522  24.831 -24.393  1.00 14.00           C  
ATOM    798  CD  LYS A  97     -34.004  24.986 -24.453  1.00  2.00           C  
ATOM    799  CE  LYS A  97     -33.342  23.976 -25.374  1.00  2.00           C  
ATOM    800  NZ  LYS A  97     -33.422  22.584 -24.834  1.00  6.00           N  
ATOM    801  N   LYS A  98     -39.001  26.233 -27.416  1.00  0.00           N  
ATOM    802  CA  LYS A  98     -39.449  26.918 -28.622  1.00  2.00           C  
ATOM    803  C   LYS A  98     -40.475  27.956 -28.225  1.00  3.00           C  
ATOM    804  O   LYS A  98     -40.327  29.135 -28.523  1.00  2.00           O  
ATOM    805  CB  LYS A  98     -40.083  25.932 -29.602  1.00  3.00           C  
ATOM    806  CG  LYS A  98     -39.095  25.025 -30.325  1.00  3.00           C  
ATOM    807  CD  LYS A  98     -39.820  23.938 -31.132  1.00 10.00           C  
ATOM    808  CE  LYS A  98     -40.848  24.523 -32.106  1.00  6.00           C  
ATOM    809  NZ  LYS A  98     -41.488  23.479 -32.962  1.00  8.00           N  
ATOM    810  N   LEU A  99     -41.518  27.509 -27.541  1.00  0.00           N  
ATOM    811  CA  LEU A  99     -42.578  28.405 -27.105  1.00  3.00           C  
ATOM    812  C   LEU A  99     -42.126  29.311 -25.968  1.00  2.00           C  
ATOM    813  O   LEU A  99     -42.934  30.044 -25.402  1.00  3.00           O  
ATOM    814  CB  LEU A  99     -43.792  27.594 -26.658  1.00  5.00           C  
ATOM    815  CG  LEU A  99     -44.138  26.431 -27.587  1.00  0.00           C  
ATOM    816  CD1 LEU A  99     -45.465  25.819 -27.171  1.00  0.00           C  
ATOM    817  CD2 LEU A  99     -44.204  26.925 -29.016  1.00  5.00           C  
ATOM    818  N   GLY A 100     -40.838  29.252 -25.633  1.00  0.00           N  
ATOM    819  CA  GLY A 100     -40.301  30.080 -24.563  1.00  3.00           C  
ATOM    820  C   GLY A 100     -40.899  29.879 -23.177  1.00  6.00           C  
ATOM    821  O   GLY A 100     -40.999  30.831 -22.402  1.00  3.00           O  
ATOM    822  N   LEU A 101     -41.303  28.653 -22.854  1.00  0.00           N  
ATOM    823  CA  LEU A 101     -41.874  28.356 -21.544  1.00  0.00           C  
ATOM    824  C   LEU A 101     -40.750  27.967 -20.580  1.00  0.00           C  
ATOM    825  O   LEU A 101     -39.738  27.400 -20.993  1.00 15.00           O  
ATOM    826  CB  LEU A 101     -42.914  27.239 -21.668  1.00  0.00           C  
ATOM    827  CG  LEU A 101     -44.343  27.633 -22.086  1.00  0.00           C  
ATOM    828  CD1 LEU A 101     -44.310  28.709 -23.145  1.00  6.00           C  
ATOM    829  CD2 LEU A 101     -45.086  26.404 -22.599  1.00  0.00           C  
ATOM    830  N   LYS A 102     -40.920  28.276 -19.298  1.00  0.00           N  
ATOM    831  CA  LYS A 102     -39.874  27.985 -18.318  1.00 21.00           C  
ATOM    832  C   LYS A 102     -40.301  27.191 -17.085  1.00  0.00           C  
ATOM    833  O   LYS A 102     -39.454  26.760 -16.305  1.00  7.00           O  
ATOM    834  CB  LYS A 102     -39.227  29.297 -17.886  1.00  3.00           C  
ATOM    835  CG  LYS A 102     -38.632  30.084 -19.043  1.00  3.00           C  
ATOM    836  CD  LYS A 102     -38.899  31.581 -18.915  1.00  2.00           C  
ATOM    837  CE  LYS A 102     -40.386  31.905 -19.076  1.00  3.00           C  
ATOM    838  NZ  LYS A 102     -40.678  33.370 -18.963  1.00  1.00           N  
ATOM    839  N   SER A 103     -41.605  26.994 -16.916  1.00  0.00           N  
ATOM    840  CA  SER A 103     -42.110  26.255 -15.773  1.00 42.00           C  
ATOM    841  C   SER A 103     -43.434  25.577 -16.079  1.00  0.00           C  
ATOM    842  O   SER A 103     -44.179  26.019 -16.939  1.00  0.00           O  
ATOM    843  CB  SER A 103     -42.306  27.191 -14.584  1.00 14.00           C  
ATOM    844  OG  SER A 103     -43.425  28.032 -14.787  1.00  6.00           O  
ATOM    845  N   LYS A 104     -43.728  24.508 -15.352  1.00 58.00           N  
ATOM    846  CA  LYS A 104     -44.967  23.776 -15.549  1.00  0.00           C  
ATOM    847  C   LYS A 104     -46.196  24.669 -15.493  1.00  0.00           C  
ATOM    848  O   LYS A 104     -47.168  24.430 -16.196  1.00  0.00           O  
ATOM    849  CB  LYS A 104     -45.109  22.672 -14.499  1.00 28.00           C  
ATOM    850  CG  LYS A 104     -44.159  21.500 -14.669  1.00 60.00           C  
ATOM    851  CD  LYS A 104     -44.371  20.470 -13.573  1.00 46.00           C  
ATOM    852  CE  LYS A 104     -45.811  20.037 -13.501  1.00 10.00           C  
ATOM    853  NZ  LYS A 104     -45.971  18.974 -12.480  1.00 10.00           N  
ATOM    854  N   ARG A 105     -46.171  25.695 -14.654  1.00 20.00           N  
ATOM    855  CA  ARG A 105     -47.336  26.568 -14.559  1.00  5.00           C  
ATOM    856  C   ARG A 105     -47.542  27.372 -15.841  1.00  5.00           C  
ATOM    857  O   ARG A 105     -48.672  27.727 -16.188  1.00  4.00           O  
ATOM    858  CB  ARG A 105     -47.222  27.502 -13.350  1.00  4.00           C  
ATOM    859  CG  ARG A 105     -45.835  28.049 -13.093  1.00 24.00           C  
ATOM    860  CD  ARG A 105     -45.915  29.517 -12.703  1.00  3.00           C  
ATOM    861  NE  ARG A 105     -45.019  29.857 -11.602  1.00  3.00           N  
ATOM    862  CZ  ARG A 105     -45.199  29.464 -10.343  1.00  2.00           C  
ATOM    863  NH1 ARG A 105     -46.247  28.712 -10.018  1.00  2.00           N  
ATOM    864  NH2 ARG A 105     -44.334  29.837  -9.406  1.00  2.00           N  
ATOM    865  N   GLU A 106     -46.445  27.659 -16.536  1.00  0.00           N  
ATOM    866  CA  GLU A 106     -46.514  28.387 -17.791  1.00  5.00           C  
ATOM    867  C   GLU A 106     -47.139  27.448 -18.820  1.00  0.00           C  
ATOM    868  O   GLU A 106     -48.103  27.805 -19.495  1.00 12.00           O  
ATOM    869  CB  GLU A 106     -45.119  28.797 -18.261  1.00  9.00           C  
ATOM    870  CG  GLU A 106     -44.457  29.877 -17.441  1.00  3.00           C  
ATOM    871  CD  GLU A 106     -43.100  30.262 -18.005  1.00  3.00           C  
ATOM    872  OE1 GLU A 106     -43.046  30.715 -19.170  1.00  4.00           O  
ATOM    873  OE2 GLU A 106     -42.086  30.109 -17.291  1.00  4.00           O  
ATOM    874  N   ILE A 107     -46.581  26.246 -18.942  1.00  0.00           N  
ATOM    875  CA  ILE A 107     -47.115  25.273 -19.880  1.00  0.00           C  
ATOM    876  C   ILE A 107     -48.620  25.219 -19.694  1.00  0.00           C  
ATOM    877  O   ILE A 107     -49.376  25.294 -20.655  1.00  0.00           O  
ATOM    878  CB  ILE A 107     -46.557  23.847 -19.645  1.00  0.00           C  
ATOM    879  CG1 ILE A 107     -45.173  23.697 -20.272  1.00  0.00           C  
ATOM    880  CD1 ILE A 107     -44.076  24.315 -19.470  1.00  0.00           C  
ATOM    881  CG2 ILE A 107     -47.501  22.820 -20.248  1.00  0.00           C  
ATOM    882  N   GLU A 108     -49.056  25.097 -18.450  1.00  0.00           N  
ATOM    883  CA  GLU A 108     -50.479  25.022 -18.175  1.00  6.00           C  
ATOM    884  C   GLU A 108     -51.199  26.279 -18.654  1.00  3.00           C  
ATOM    885  O   GLU A 108     -52.315  26.213 -19.176  1.00  3.00           O  
ATOM    886  CB  GLU A 108     -50.698  24.781 -16.679  1.00  3.00           C  
ATOM    887  CG  GLU A 108     -49.937  23.558 -16.195  1.00  0.00           C  
ATOM    888  CD  GLU A 108     -50.699  22.735 -15.185  1.00  3.00           C  
ATOM    889  OE1 GLU A 108     -51.906  22.494 -15.402  1.00  2.00           O  
ATOM    890  OE2 GLU A 108     -50.084  22.319 -14.181  1.00  4.00           O  
ATOM    891  N   ALA A 109     -50.540  27.421 -18.488  1.00  0.00           N  
ATOM    892  CA  ALA A 109     -51.088  28.708 -18.912  1.00  2.00           C  
ATOM    893  C   ALA A 109     -51.309  28.644 -20.410  1.00  2.00           C  
ATOM    894  O   ALA A 109     -52.416  28.860 -20.896  1.00  2.00           O  
ATOM    895  CB  ALA A 109     -50.112  29.829 -18.578  1.00  2.00           C  
ATOM    896  N   TYR A 110     -50.233  28.340 -21.130  1.00  4.00           N  
ATOM    897  CA  TYR A 110     -50.255  28.218 -22.584  1.00  4.00           C  
ATOM    898  C   TYR A 110     -51.341  27.232 -23.023  1.00  3.00           C  
ATOM    899  O   TYR A 110     -51.809  27.288 -24.160  1.00  4.00           O  
ATOM    900  CB  TYR A 110     -48.890  27.731 -23.067  1.00  9.00           C  
ATOM    901  CG  TYR A 110     -48.700  27.715 -24.562  1.00  0.00           C  
ATOM    902  CD1 TYR A 110     -48.199  28.830 -25.233  1.00  4.00           C  
ATOM    903  CD2 TYR A 110     -48.964  26.563 -25.304  1.00  0.00           C  
ATOM    904  CE1 TYR A 110     -47.953  28.790 -26.611  1.00  3.00           C  
ATOM    905  CE2 TYR A 110     -48.725  26.513 -26.678  1.00 29.00           C  
ATOM    906  CZ  TYR A 110     -48.215  27.626 -27.322  1.00  0.00           C  
ATOM    907  OH  TYR A 110     -47.922  27.565 -28.660  1.00  5.00           O  
ATOM    908  N   GLY A 111     -51.731  26.335 -22.112  1.00  0.00           N  
ATOM    909  CA  GLY A 111     -52.752  25.338 -22.403  1.00  3.00           C  
ATOM    910  C   GLY A 111     -52.151  23.968 -22.677  1.00  0.00           C  
ATOM    911  O   GLY A 111     -51.147  23.873 -23.382  1.00  0.00           O  
ATOM    912  N   ILE A 112     -52.747  22.901 -22.145  1.00  5.00           N  
ATOM    913  CA  ILE A 112     -52.191  21.565 -22.369  1.00  0.00           C  
ATOM    914  C   ILE A 112     -52.350  21.091 -23.812  1.00  0.00           C  
ATOM    915  O   ILE A 112     -51.353  20.879 -24.510  1.00  0.00           O  
ATOM    916  CB  ILE A 112     -52.819  20.512 -21.421  1.00  7.00           C  
ATOM    917  CG1 ILE A 112     -52.483  20.852 -19.967  1.00  5.00           C  
ATOM    918  CD1 ILE A 112     -53.062  19.875 -18.970  1.00  7.00           C  
ATOM    919  CG2 ILE A 112     -52.274  19.117 -21.748  1.00  0.00           C  
ATOM    920  N   GLU A 113     -53.600  20.927 -24.250  1.00  6.00           N  
ATOM    921  CA  GLU A 113     -53.903  20.486 -25.612  1.00  3.00           C  
ATOM    922  C   GLU A 113     -52.954  21.152 -26.602  1.00  0.00           C  
ATOM    923  O   GLU A 113     -52.365  20.495 -27.459  1.00 47.00           O  
ATOM    924  CB  GLU A 113     -55.348  20.834 -25.969  1.00  5.00           C  
ATOM    925  CG  GLU A 113     -55.867  20.143 -27.216  1.00 45.00           C  
ATOM    926  CD  GLU A 113     -57.346  20.422 -27.473  1.00  3.00           C  
ATOM    927  OE1 GLU A 113     -58.178  20.182 -26.565  1.00  2.00           O  
ATOM    928  OE2 GLU A 113     -57.683  20.876 -28.589  1.00  2.00           O  
ATOM    929  N   ARG A 114     -52.805  22.463 -26.475  1.00 11.00           N  
ATOM    930  CA  ARG A 114     -51.912  23.206 -27.343  1.00 16.00           C  
ATOM    931  C   ARG A 114     -50.475  22.712 -27.216  1.00  0.00           C  
ATOM    932  O   ARG A 114     -49.847  22.372 -28.214  1.00 22.00           O  
ATOM    933  CB  ARG A 114     -51.976  24.695 -27.006  1.00  0.00           C  
ATOM    934  CG  ARG A 114     -53.147  25.423 -27.639  1.00  4.00           C  
ATOM    935  CD  ARG A 114     -52.665  26.332 -28.754  1.00  4.00           C  
ATOM    936  NE  ARG A 114     -51.839  27.417 -28.230  1.00  2.00           N  
ATOM    937  CZ  ARG A 114     -52.292  28.379 -27.431  1.00  2.00           C  
ATOM    938  NH1 ARG A 114     -53.571  28.391 -27.067  1.00  2.00           N  
ATOM    939  NH2 ARG A 114     -51.467  29.323 -26.990  1.00  2.00           N  
ATOM    940  N   PHE A 115     -49.957  22.671 -25.989  1.00  0.00           N  
ATOM    941  CA  PHE A 115     -48.581  22.227 -25.745  1.00  0.00           C  
ATOM    942  C   PHE A 115     -48.298  20.868 -26.397  1.00  0.00           C  
ATOM    943  O   PHE A 115     -47.287  20.701 -27.090  1.00  0.00           O  
ATOM    944  CB  PHE A 115     -48.293  22.154 -24.232  1.00  1.00           C  
ATOM    945  CG  PHE A 115     -46.890  21.693 -23.896  1.00  0.00           C  
ATOM    946  CD1 PHE A 115     -45.788  22.493 -24.186  1.00  0.00           C  
ATOM    947  CD2 PHE A 115     -46.669  20.433 -23.332  1.00  0.00           C  
ATOM    948  CE1 PHE A 115     -44.481  22.043 -23.922  1.00  1.00           C  
ATOM    949  CE2 PHE A 115     -45.376  19.980 -23.067  1.00  0.00           C  
ATOM    950  CZ  PHE A 115     -44.278  20.782 -23.362  1.00  0.00           C  
ATOM    951  N   ASN A 116     -49.193  19.905 -26.181  1.00  0.00           N  
ATOM    952  CA  ASN A 116     -49.020  18.578 -26.751  1.00  0.00           C  
ATOM    953  C   ASN A 116     -48.962  18.601 -28.277  1.00  0.00           C  
ATOM    954  O   ASN A 116     -48.127  17.920 -28.876  1.00  0.00           O  
ATOM    955  CB  ASN A 116     -50.133  17.646 -26.263  1.00 14.00           C  
ATOM    956  CG  ASN A 116     -49.945  17.227 -24.806  1.00  0.00           C  
ATOM    957  OD1 ASN A 116     -48.826  17.260 -24.289  1.00  0.00           O  
ATOM    958  ND2 ASN A 116     -51.030  16.814 -24.149  1.00  0.00           N  
ATOM    959  N   GLN A 117     -49.841  19.392 -28.899  1.00 34.00           N  
ATOM    960  CA  GLN A 117     -49.882  19.528 -30.363  1.00  9.00           C  
ATOM    961  C   GLN A 117     -48.527  19.958 -30.903  1.00  0.00           C  
ATOM    962  O   GLN A 117     -48.098  19.511 -31.967  1.00  9.00           O  
ATOM    963  CB  GLN A 117     -50.915  20.566 -30.793  1.00  8.00           C  
ATOM    964  CG  GLN A 117     -52.355  20.159 -30.594  1.00 17.00           C  
ATOM    965  CD  GLN A 117     -53.327  21.262 -30.989  1.00  4.00           C  
ATOM    966  OE1 GLN A 117     -53.319  21.732 -32.128  1.00  2.00           O  
ATOM    967  NE2 GLN A 117     -54.167  21.684 -30.044  1.00  3.00           N  
ATOM    968  N   ALA A 118     -47.860  20.836 -30.170  1.00 22.00           N  
ATOM    969  CA  ALA A 118     -46.562  21.314 -30.590  1.00 11.00           C  
ATOM    970  C   ALA A 118     -45.574  20.177 -30.457  1.00  0.00           C  
ATOM    971  O   ALA A 118     -44.613  20.086 -31.220  1.00 33.00           O  
ATOM    972  CB  ALA A 118     -46.134  22.491 -29.728  1.00 16.00           C  
ATOM    973  N   CYS A 119     -45.817  19.315 -29.470  1.00  0.00           N  
ATOM    974  CA  CYS A 119     -44.954  18.168 -29.218  1.00  0.00           C  
ATOM    975  C   CYS A 119     -45.176  17.190 -30.343  1.00  0.00           C  
ATOM    976  O   CYS A 119     -44.228  16.714 -30.959  1.00  0.00           O  
ATOM    977  CB  CYS A 119     -45.313  17.486 -27.897  1.00  0.00           C  
ATOM    978  SG  CYS A 119     -45.139  18.485 -26.418  1.00  0.00           S  
ATOM    979  N   ARG A 120     -46.446  16.899 -30.602  1.00  0.00           N  
ATOM    980  CA  ARG A 120     -46.836  15.974 -31.657  1.00  0.00           C  
ATOM    981  C   ARG A 120     -46.194  16.405 -32.970  1.00  7.00           C  
ATOM    982  O   ARG A 120     -45.718  15.579 -33.735  1.00  9.00           O  
ATOM    983  CB  ARG A 120     -48.357  15.962 -31.779  1.00  8.00           C  
ATOM    984  CG  ARG A 120     -48.947  14.776 -32.506  1.00  6.00           C  
ATOM    985  CD  ARG A 120     -50.437  14.697 -32.213  1.00  4.00           C  
ATOM    986  NE  ARG A 120     -50.833  13.374 -31.734  1.00  5.00           N  
ATOM    987  CZ  ARG A 120     -51.629  13.158 -30.685  1.00  4.00           C  
ATOM    988  NH1 ARG A 120     -52.125  14.176 -29.990  1.00 26.00           N  
ATOM    989  NH2 ARG A 120     -51.929  11.915 -30.325  1.00  9.00           N  
ATOM    990  N   GLU A 121     -46.166  17.706 -33.221  1.00  0.00           N  
ATOM    991  CA  GLU A 121     -45.565  18.225 -34.439  1.00  6.00           C  
ATOM    992  C   GLU A 121     -44.039  18.104 -34.467  1.00  0.00           C  
ATOM    993  O   GLU A 121     -43.471  17.608 -35.433  1.00  6.00           O  
ATOM    994  CB  GLU A 121     -45.929  19.696 -34.620  1.00  8.00           C  
ATOM    995  CG  GLU A 121     -47.358  19.991 -35.051  1.00  3.00           C  
ATOM    996  CD  GLU A 121     -47.608  21.493 -35.158  1.00  3.00           C  
ATOM    997  OE1 GLU A 121     -46.752  22.188 -35.759  1.00  2.00           O  
ATOM    998  OE2 GLU A 121     -48.648  21.976 -34.646  1.00  3.00           O  
ATOM    999  N   SER A 122     -43.386  18.567 -33.409  1.00 22.00           N  
ATOM   1000  CA  SER A 122     -41.925  18.561 -33.308  1.00 15.00           C  
ATOM   1001  C   SER A 122     -41.202  17.245 -33.580  1.00  0.00           C  
ATOM   1002  O   SER A 122     -40.013  17.246 -33.898  1.00 24.00           O  
ATOM   1003  CB  SER A 122     -41.512  19.066 -31.926  1.00 34.00           C  
ATOM   1004  OG  SER A 122     -42.019  18.213 -30.914  1.00  3.00           O  
ATOM   1005  N   VAL A 123     -41.916  16.129 -33.453  1.00  0.00           N  
ATOM   1006  CA  VAL A 123     -41.332  14.805 -33.660  1.00  0.00           C  
ATOM   1007  C   VAL A 123     -41.124  14.407 -35.125  1.00  0.00           C  
ATOM   1008  O   VAL A 123     -40.140  13.739 -35.469  1.00  1.00           O  
ATOM   1009  CB  VAL A 123     -42.197  13.720 -32.996  1.00  1.00           C  
ATOM   1010  CG1 VAL A 123     -42.324  14.001 -31.521  1.00  0.00           C  
ATOM   1011  CG2 VAL A 123     -43.557  13.677 -33.649  1.00  0.00           C  
ATOM   1012  N   PHE A 124     -42.047  14.812 -35.987  1.00  0.00           N  
ATOM   1013  CA  PHE A 124     -41.953  14.466 -37.397  1.00  0.00           C  
ATOM   1014  C   PHE A 124     -41.284  15.515 -38.286  1.00  4.00           C  
ATOM   1015  O   PHE A 124     -40.981  15.254 -39.444  1.00  5.00           O  
ATOM   1016  CB  PHE A 124     -43.355  14.139 -37.905  1.00  4.00           C  
ATOM   1017  CG  PHE A 124     -43.918  12.866 -37.329  1.00  4.00           C  
ATOM   1018  CD1 PHE A 124     -45.255  12.790 -36.940  1.00  4.00           C  
ATOM   1019  CD2 PHE A 124     -43.104  11.735 -37.176  1.00 11.00           C  
ATOM   1020  CE1 PHE A 124     -45.774  11.608 -36.404  1.00  4.00           C  
ATOM   1021  CE2 PHE A 124     -43.613  10.549 -36.644  1.00  9.00           C  
ATOM   1022  CZ  PHE A 124     -44.950  10.486 -36.257  1.00  6.00           C  
ATOM   1023  N   THR A 125     -41.024  16.690 -37.730  1.00  7.00           N  
ATOM   1024  CA  THR A 125     -40.410  17.771 -38.485  1.00  3.00           C  
ATOM   1025  C   THR A 125     -39.082  17.406 -39.144  1.00  5.00           C  
ATOM   1026  O   THR A 125     -38.425  18.268 -39.715  1.00  3.00           O  
ATOM   1027  CB  THR A 125     -40.204  19.051 -37.605  1.00  2.00           C  
ATOM   1028  OG1 THR A 125     -38.929  19.010 -36.955  1.00  9.00           O  
ATOM   1029  CG2 THR A 125     -41.294  19.156 -36.545  1.00  5.00           C  
ATOM   1030  N   TYR A 126     -38.668  16.147 -39.077  1.00  0.00           N  
ATOM   1031  CA  TYR A 126     -37.417  15.772 -39.734  1.00  0.00           C  
ATOM   1032  C   TYR A 126     -37.500  14.417 -40.418  1.00  0.00           C  
ATOM   1033  O   TYR A 126     -36.482  13.810 -40.761  1.00  0.00           O  
ATOM   1034  CB  TYR A 126     -36.246  15.786 -38.750  1.00  0.00           C  
ATOM   1035  CG  TYR A 126     -35.752  17.176 -38.389  1.00  0.00           C  
ATOM   1036  CD1 TYR A 126     -36.378  17.929 -37.393  1.00  0.00           C  
ATOM   1037  CD2 TYR A 126     -34.670  17.743 -39.057  1.00  6.00           C  
ATOM   1038  CE1 TYR A 126     -35.941  19.210 -37.072  1.00  4.00           C  
ATOM   1039  CE2 TYR A 126     -34.221  19.020 -38.746  1.00  3.00           C  
ATOM   1040  CZ  TYR A 126     -34.860  19.750 -37.754  1.00  3.00           C  
ATOM   1041  OH  TYR A 126     -34.414  21.020 -37.452  1.00  2.00           O  
ATOM   1042  N   GLU A 127     -38.734  13.969 -40.617  1.00 11.00           N  
ATOM   1043  CA  GLU A 127     -39.056  12.705 -41.266  1.00  4.00           C  
ATOM   1044  C   GLU A 127     -38.240  12.453 -42.540  1.00  0.00           C  
ATOM   1045  O   GLU A 127     -37.581  11.422 -42.675  1.00  0.00           O  
ATOM   1046  CB  GLU A 127     -40.554  12.705 -41.588  1.00  7.00           C  
ATOM   1047  CG  GLU A 127     -41.011  11.659 -42.583  1.00  3.00           C  
ATOM   1048  CD  GLU A 127     -41.245  10.294 -41.955  1.00  5.00           C  
ATOM   1049  OE1 GLU A 127     -42.137  10.195 -41.082  1.00  9.00           O  
ATOM   1050  OE2 GLU A 127     -40.546   9.323 -42.335  1.00 26.00           O  
ATOM   1051  N   LYS A 128     -38.287  13.412 -43.461  1.00  8.00           N  
ATOM   1052  CA  LYS A 128     -37.595  13.326 -44.744  1.00  0.00           C  
ATOM   1053  C   LYS A 128     -36.076  13.374 -44.736  1.00  4.00           C  
ATOM   1054  O   LYS A 128     -35.446  12.891 -45.676  1.00  4.00           O  
ATOM   1055  CB  LYS A 128     -38.116  14.414 -45.685  1.00  3.00           C  
ATOM   1056  CG  LYS A 128     -39.154  13.917 -46.677  1.00  2.00           C  
ATOM   1057  CD  LYS A 128     -40.308  13.222 -45.972  1.00  3.00           C  
ATOM   1058  CE  LYS A 128     -41.155  12.430 -46.953  1.00  1.00           C  
ATOM   1059  NZ  LYS A 128     -42.233  11.695 -46.245  1.00  2.00           N  
ATOM   1060  N   GLU A 129     -35.480  13.964 -43.702  1.00  0.00           N  
ATOM   1061  CA  GLU A 129     -34.020  14.040 -43.625  1.00  6.00           C  
ATOM   1062  C   GLU A 129     -33.516  12.676 -43.176  1.00  0.00           C  
ATOM   1063  O   GLU A 129     -32.452  12.214 -43.612  1.00 33.00           O  
ATOM   1064  CB  GLU A 129     -33.571  15.102 -42.620  1.00 13.00           C  
ATOM   1065  CG  GLU A 129     -34.663  16.045 -42.161  1.00  4.00           C  
ATOM   1066  CD  GLU A 129     -35.275  16.832 -43.300  1.00  3.00           C  
ATOM   1067  OE1 GLU A 129     -34.501  17.359 -44.128  1.00  2.00           O  
ATOM   1068  OE2 GLU A 129     -36.524  16.934 -43.359  1.00  3.00           O  
ATOM   1069  N   TRP A 130     -34.291  12.044 -42.293  1.00  0.00           N  
ATOM   1070  CA  TRP A 130     -33.955  10.723 -41.786  1.00  0.00           C  
ATOM   1071  C   TRP A 130     -33.986   9.718 -42.924  1.00  0.00           C  
ATOM   1072  O   TRP A 130     -32.987   9.053 -43.196  1.00  0.00           O  
ATOM   1073  CB  TRP A 130     -34.931  10.287 -40.689  1.00  2.00           C  
ATOM   1074  CG  TRP A 130     -34.544  10.774 -39.332  1.00  0.00           C  
ATOM   1075  CD1 TRP A 130     -34.954  11.925 -38.720  1.00  0.00           C  
ATOM   1076  CD2 TRP A 130     -33.602  10.163 -38.445  1.00  0.00           C  
ATOM   1077  CE2 TRP A 130     -33.483  11.001 -37.318  1.00  0.00           C  
ATOM   1078  NE1 TRP A 130     -34.321  12.068 -37.509  1.00  0.00           N  
ATOM   1079  CE3 TRP A 130     -32.841   8.990 -38.496  1.00  1.00           C  
ATOM   1080  CZ3 TRP A 130     -31.997   8.692 -37.431  1.00 45.00           C  
ATOM   1081  CH2 TRP A 130     -31.901   9.542 -36.329  1.00 60.00           C  
ATOM   1082  CZ2 TRP A 130     -32.634  10.699 -36.250  1.00 22.00           C  
ATOM   1083  N   GLU A 131     -35.131   9.613 -43.592  1.00  3.00           N  
ATOM   1084  CA  GLU A 131     -35.266   8.688 -44.708  1.00  0.00           C  
ATOM   1085  C   GLU A 131     -34.050   8.769 -45.615  1.00  8.00           C  
ATOM   1086  O   GLU A 131     -33.402   7.757 -45.888  1.00 27.00           O  
ATOM   1087  CB  GLU A 131     -36.520   9.000 -45.515  1.00  7.00           C  
ATOM   1088  CG  GLU A 131     -37.785   8.920 -44.697  1.00  7.00           C  
ATOM   1089  CD  GLU A 131     -39.026   9.043 -45.544  1.00  5.00           C  
ATOM   1090  OE1 GLU A 131     -40.139   8.888 -44.993  1.00  6.00           O  
ATOM   1091  OE2 GLU A 131     -38.887   9.296 -46.761  1.00  3.00           O  
ATOM   1092  N   ALA A 132     -33.732   9.974 -46.073  1.00  7.00           N  
ATOM   1093  CA  ALA A 132     -32.592  10.162 -46.956  1.00  6.00           C  
ATOM   1094  C   ALA A 132     -31.345   9.529 -46.365  1.00  0.00           C  
ATOM   1095  O   ALA A 132     -30.572   8.895 -47.079  1.00 14.00           O  
ATOM   1096  CB  ALA A 132     -32.360  11.639 -47.201  1.00  3.00           C  
ATOM   1097  N   PHE A 133     -31.160   9.705 -45.058  1.00  0.00           N  
ATOM   1098  CA  PHE A 133     -30.003   9.168 -44.339  1.00  0.00           C  
ATOM   1099  C   PHE A 133     -30.092   7.658 -44.171  1.00  0.00           C  
ATOM   1100  O   PHE A 133     -29.130   6.943 -44.460  1.00  0.00           O  
ATOM   1101  CB  PHE A 133     -29.885   9.853 -42.969  1.00 41.00           C  
ATOM   1102  CG  PHE A 133     -28.929   9.175 -42.022  1.00  0.00           C  
ATOM   1103  CD1 PHE A 133     -29.407   8.382 -40.976  1.00  0.00           C  
ATOM   1104  CD2 PHE A 133     -27.554   9.325 -42.172  1.00  9.00           C  
ATOM   1105  CE1 PHE A 133     -28.530   7.751 -40.095  1.00  0.00           C  
ATOM   1106  CE2 PHE A 133     -26.670   8.697 -41.296  1.00  0.00           C  
ATOM   1107  CZ  PHE A 133     -27.160   7.910 -40.256  1.00  0.00           C  
ATOM   1108  N   THR A 134     -31.244   7.186 -43.696  1.00  0.00           N  
ATOM   1109  CA  THR A 134     -31.499   5.761 -43.484  1.00  0.00           C  
ATOM   1110  C   THR A 134     -31.201   4.976 -44.742  1.00  0.00           C  
ATOM   1111  O   THR A 134     -30.598   3.902 -44.699  1.00  0.00           O  
ATOM   1112  CB  THR A 134     -32.963   5.514 -43.118  1.00  0.00           C  
ATOM   1113  OG1 THR A 134     -33.170   5.874 -41.752  1.00  1.00           O  
ATOM   1114  CG2 THR A 134     -33.331   4.064 -43.308  1.00 23.00           C  
ATOM   1115  N   GLU A 135     -31.643   5.532 -45.862  1.00  0.00           N  
ATOM   1116  CA  GLU A 135     -31.462   4.941 -47.168  1.00 40.00           C  
ATOM   1117  C   GLU A 135     -30.040   5.092 -47.742  1.00  0.00           C  
ATOM   1118  O   GLU A 135     -29.518   4.160 -48.345  1.00 60.00           O  
ATOM   1119  CB  GLU A 135     -32.502   5.556 -48.101  1.00 12.00           C  
ATOM   1120  CG  GLU A 135     -32.287   5.334 -49.582  1.00 14.00           C  
ATOM   1121  CD  GLU A 135     -33.247   6.169 -50.417  1.00  7.00           C  
ATOM   1122  OE1 GLU A 135     -34.478   5.955 -50.301  1.00  4.00           O  
ATOM   1123  OE2 GLU A 135     -32.772   7.043 -51.181  1.00  5.00           O  
ATOM   1124  N   ARG A 136     -29.398   6.243 -47.554  1.00  0.00           N  
ATOM   1125  CA  ARG A 136     -28.053   6.437 -48.102  1.00 29.00           C  
ATOM   1126  C   ARG A 136     -27.030   5.444 -47.544  1.00  0.00           C  
ATOM   1127  O   ARG A 136     -26.240   4.876 -48.307  1.00  0.00           O  
ATOM   1128  CB  ARG A 136     -27.580   7.870 -47.889  1.00 21.00           C  
ATOM   1129  CG  ARG A 136     -26.380   8.226 -48.743  1.00  0.00           C  
ATOM   1130  CD  ARG A 136     -26.679   7.998 -50.212  1.00  9.00           C  
ATOM   1131  NE  ARG A 136     -25.529   8.253 -51.076  1.00 11.00           N  
ATOM   1132  CZ  ARG A 136     -24.408   7.532 -51.087  1.00  2.00           C  
ATOM   1133  NH1 ARG A 136     -24.267   6.495 -50.274  1.00  0.00           N  
ATOM   1134  NH2 ARG A 136     -23.426   7.837 -51.925  1.00 33.00           N  
ATOM   1135  N   ILE A 137     -27.000   5.264 -46.221  1.00  0.00           N  
ATOM   1136  CA  ILE A 137     -26.119   4.252 -45.630  1.00  0.00           C  
ATOM   1137  C   ILE A 137     -27.009   3.055 -45.961  1.00  0.00           C  
ATOM   1138  O   ILE A 137     -28.228   3.162 -45.838  1.00  0.00           O  
ATOM   1139  CB  ILE A 137     -25.982   4.400 -44.085  1.00  1.00           C  
ATOM   1140  CG1 ILE A 137     -27.360   4.452 -43.429  1.00  0.00           C  
ATOM   1141  CD1 ILE A 137     -27.292   4.433 -41.924  1.00  1.00           C  
ATOM   1142  CG2 ILE A 137     -25.233   5.666 -43.733  1.00  1.00           C  
ATOM   1143  N   ALA A 138     -26.457   1.930 -46.389  1.00  0.00           N  
ATOM   1144  CA  ALA A 138     -27.343   0.830 -46.776  1.00 56.00           C  
ATOM   1145  C   ALA A 138     -28.145   0.187 -45.639  1.00  0.00           C  
ATOM   1146  O   ALA A 138     -28.152  -1.035 -45.479  1.00  0.00           O  
ATOM   1147  CB  ALA A 138     -26.555  -0.227 -47.527  1.00  0.00           C  
ATOM   1148  N   TYR A 139     -28.853   1.001 -44.870  1.00 60.00           N  
ATOM   1149  CA  TYR A 139     -29.614   0.471 -43.761  1.00  0.00           C  
ATOM   1150  C   TYR A 139     -31.020   0.064 -44.173  1.00 60.00           C  
ATOM   1151  O   TYR A 139     -31.988   0.794 -43.944  1.00 38.00           O  
ATOM   1152  CB  TYR A 139     -29.659   1.501 -42.634  1.00  1.00           C  
ATOM   1153  CG  TYR A 139     -30.326   0.981 -41.394  1.00  0.00           C  
ATOM   1154  CD1 TYR A 139     -29.912  -0.213 -40.807  1.00  0.00           C  
ATOM   1155  CD2 TYR A 139     -31.398   1.660 -40.825  1.00  0.00           C  
ATOM   1156  CE1 TYR A 139     -30.553  -0.720 -39.686  1.00  1.00           C  
ATOM   1157  CE2 TYR A 139     -32.044   1.162 -39.704  1.00  1.00           C  
ATOM   1158  CZ  TYR A 139     -31.619  -0.027 -39.141  1.00  0.00           C  
ATOM   1159  OH  TYR A 139     -32.280  -0.503 -38.039  1.00  2.00           O  
ATOM   1160  N   TRP A 140     -31.121  -1.124 -44.768  1.00  0.00           N  
ATOM   1161  CA  TRP A 140     -32.393  -1.662 -45.248  1.00 23.00           C  
ATOM   1162  C   TRP A 140     -33.393  -1.943 -44.164  1.00  0.00           C  
ATOM   1163  O   TRP A 140     -33.120  -2.709 -43.255  1.00  1.00           O  
ATOM   1164  CB  TRP A 140     -32.183  -2.960 -46.015  1.00  0.00           C  
ATOM   1165  CG  TRP A 140     -31.549  -2.799 -47.334  1.00  0.00           C  
ATOM   1166  CD1 TRP A 140     -31.156  -1.642 -47.920  1.00 34.00           C  
ATOM   1167  CD2 TRP A 140     -31.216  -3.846 -48.241  1.00  0.00           C  
ATOM   1168  CE2 TRP A 140     -30.615  -3.247 -49.364  1.00  0.00           C  
ATOM   1169  NE1 TRP A 140     -30.591  -1.897 -49.140  1.00 34.00           N  
ATOM   1170  CE3 TRP A 140     -31.366  -5.241 -48.212  1.00  1.00           C  
ATOM   1171  CZ3 TRP A 140     -30.914  -5.984 -49.296  1.00  1.00           C  
ATOM   1172  CH2 TRP A 140     -30.317  -5.356 -50.405  1.00  0.00           C  
ATOM   1173  CZ2 TRP A 140     -30.160  -3.991 -50.457  1.00  0.00           C  
ATOM   1174  N   VAL A 141     -34.570  -1.349 -44.292  1.00 15.00           N  
ATOM   1175  CA  VAL A 141     -35.624  -1.553 -43.321  1.00  0.00           C  
ATOM   1176  C   VAL A 141     -36.887  -0.808 -43.761  1.00  9.00           C  
ATOM   1177  O   VAL A 141     -36.810   0.253 -44.377  1.00 11.00           O  
ATOM   1178  CB  VAL A 141     -35.146  -1.088 -41.912  1.00  0.00           C  
ATOM   1179  CG1 VAL A 141     -34.572   0.323 -41.988  1.00  2.00           C  
ATOM   1180  CG2 VAL A 141     -36.286  -1.160 -40.913  1.00  2.00           C  
ATOM   1181  N   ASP A 142     -38.047  -1.388 -43.470  1.00  0.00           N  
ATOM   1182  CA  ASP A 142     -39.325  -0.779 -43.824  1.00  7.00           C  
ATOM   1183  C   ASP A 142     -39.518   0.534 -43.095  1.00  0.00           C  
ATOM   1184  O   ASP A 142     -39.145   0.654 -41.930  1.00  0.00           O  
ATOM   1185  CB  ASP A 142     -40.494  -1.688 -43.436  1.00 14.00           C  
ATOM   1186  CG  ASP A 142     -41.040  -2.469 -44.602  1.00  8.00           C  
ATOM   1187  OD1 ASP A 142     -41.030  -1.931 -45.731  1.00  5.00           O  
ATOM   1188  OD2 ASP A 142     -41.497  -3.611 -44.383  1.00  6.00           O  
ATOM   1189  N   LEU A 143     -40.102   1.515 -43.775  1.00  6.00           N  
ATOM   1190  CA  LEU A 143     -40.377   2.803 -43.152  1.00  0.00           C  
ATOM   1191  C   LEU A 143     -41.816   3.162 -43.433  1.00  7.00           C  
ATOM   1192  O   LEU A 143     -42.417   3.939 -42.708  1.00 11.00           O  
ATOM   1193  CB  LEU A 143     -39.446   3.908 -43.678  1.00 11.00           C  
ATOM   1194  CG  LEU A 143     -37.984   3.883 -43.191  1.00 11.00           C  
ATOM   1195  CD1 LEU A 143     -37.229   5.094 -43.712  1.00 13.00           C  
ATOM   1196  CD2 LEU A 143     -37.939   3.869 -41.672  1.00 12.00           C  
ATOM   1197  N   GLU A 144     -42.383   2.576 -44.479  1.00  5.00           N  
ATOM   1198  CA  GLU A 144     -43.764   2.877 -44.820  1.00  3.00           C  
ATOM   1199  C   GLU A 144     -44.696   2.348 -43.735  1.00  5.00           C  
ATOM   1200  O   GLU A 144     -45.849   2.765 -43.631  1.00  2.00           O  
ATOM   1201  CB  GLU A 144     -44.132   2.286 -46.196  1.00  2.00           C  
ATOM   1202  CG  GLU A 144     -44.797   0.908 -46.188  1.00  4.00           C  
ATOM   1203  CD  GLU A 144     -46.094   0.863 -47.017  1.00  2.00           C  
ATOM   1204  OE1 GLU A 144     -46.667  -0.240 -47.183  1.00  2.00           O  
ATOM   1205  OE2 GLU A 144     -46.546   1.929 -47.497  1.00  1.00           O  
ATOM   1206  N   ASP A 145     -44.184   1.440 -42.913  1.00  0.00           N  
ATOM   1207  CA  ASP A 145     -44.985   0.872 -41.840  1.00  3.00           C  
ATOM   1208  C   ASP A 145     -44.233   0.877 -40.509  1.00  5.00           C  
ATOM   1209  O   ASP A 145     -44.342  -0.057 -39.713  1.00  0.00           O  
ATOM   1210  CB  ASP A 145     -45.411  -0.548 -42.205  1.00  3.00           C  
ATOM   1211  CG  ASP A 145     -44.237  -1.492 -42.324  1.00  3.00           C  
ATOM   1212  OD1 ASP A 145     -43.304  -1.188 -43.102  1.00  5.00           O  
ATOM   1213  OD2 ASP A 145     -44.249  -2.541 -41.639  1.00  4.00           O  
ATOM   1214  N   ALA A 146     -43.466   1.939 -40.279  1.00  8.00           N  
ATOM   1215  CA  ALA A 146     -42.715   2.095 -39.044  1.00  0.00           C  
ATOM   1216  C   ALA A 146     -43.719   2.333 -37.920  1.00  0.00           C  
ATOM   1217  O   ALA A 146     -44.798   2.885 -38.153  1.00  7.00           O  
ATOM   1218  CB  ALA A 146     -41.771   3.272 -39.155  1.00 22.00           C  
ATOM   1219  N   TYR A 147     -43.382   1.901 -36.707  1.00  0.00           N  
ATOM   1220  CA  TYR A 147     -44.284   2.097 -35.581  1.00  0.00           C  
ATOM   1221  C   TYR A 147     -43.932   3.427 -34.915  1.00 25.00           C  
ATOM   1222  O   TYR A 147     -42.854   3.989 -35.150  1.00 39.00           O  
ATOM   1223  CB  TYR A 147     -44.185   0.914 -34.581  1.00 60.00           C  
ATOM   1224  CG  TYR A 147     -42.855   0.763 -33.858  1.00  0.00           C  
ATOM   1225  CD1 TYR A 147     -42.609   1.417 -32.641  1.00  0.00           C  
ATOM   1226  CD2 TYR A 147     -41.825   0.012 -34.417  1.00 58.00           C  
ATOM   1227  CE1 TYR A 147     -41.362   1.327 -32.012  1.00  0.00           C  
ATOM   1228  CE2 TYR A 147     -40.579  -0.083 -33.796  1.00 54.00           C  
ATOM   1229  CZ  TYR A 147     -40.352   0.577 -32.601  1.00  0.00           C  
ATOM   1230  OH  TYR A 147     -39.099   0.499 -32.028  1.00  3.00           O  
ATOM   1231  N   ALA A 148     -44.853   3.938 -34.107  1.00  0.00           N  
ATOM   1232  CA  ALA A 148     -44.654   5.190 -33.398  1.00  0.00           C  
ATOM   1233  C   ALA A 148     -45.284   5.087 -32.022  1.00  0.00           C  
ATOM   1234  O   ALA A 148     -46.483   4.839 -31.886  1.00  0.00           O  
ATOM   1235  CB  ALA A 148     -45.283   6.316 -34.161  1.00 13.00           C  
ATOM   1236  N   THR A 149     -44.473   5.297 -30.997  1.00  0.00           N  
ATOM   1237  CA  THR A 149     -44.952   5.212 -29.632  1.00  0.00           C  
ATOM   1238  C   THR A 149     -46.177   6.046 -29.308  1.00  0.00           C  
ATOM   1239  O   THR A 149     -46.739   5.885 -28.234  1.00  1.00           O  
ATOM   1240  CB  THR A 149     -43.861   5.590 -28.675  1.00  0.00           C  
ATOM   1241  OG1 THR A 149     -43.322   6.850 -29.072  1.00  0.00           O  
ATOM   1242  CG2 THR A 149     -42.760   4.552 -28.701  1.00  0.00           C  
ATOM   1243  N   LEU A 150     -46.601   6.927 -30.211  1.00  0.00           N  
ATOM   1244  CA  LEU A 150     -47.793   7.755 -29.960  1.00  0.00           C  
ATOM   1245  C   LEU A 150     -49.088   7.245 -30.612  1.00  0.00           C  
ATOM   1246  O   LEU A 150     -50.118   7.919 -30.554  1.00 13.00           O  
ATOM   1247  CB  LEU A 150     -47.559   9.207 -30.402  1.00  0.00           C  
ATOM   1248  CG  LEU A 150     -47.058   9.501 -31.825  1.00  0.00           C  
ATOM   1249  CD1 LEU A 150     -47.833   8.715 -32.861  1.00  7.00           C  
ATOM   1250  CD2 LEU A 150     -47.186  10.991 -32.083  1.00  8.00           C  
ATOM   1251  N   GLU A 151     -49.030   6.063 -31.223  1.00  0.00           N  
ATOM   1252  CA  GLU A 151     -50.187   5.478 -31.900  1.00  7.00           C  
ATOM   1253  C   GLU A 151     -51.171   4.846 -30.936  1.00  0.00           C  
ATOM   1254  O   GLU A 151     -50.786   4.044 -30.089  1.00  0.00           O  
ATOM   1255  CB  GLU A 151     -49.732   4.413 -32.883  1.00  5.00           C  
ATOM   1256  CG  GLU A 151     -48.575   4.833 -33.746  1.00  4.00           C  
ATOM   1257  CD  GLU A 151     -48.294   3.819 -34.824  1.00 17.00           C  
ATOM   1258  OE1 GLU A 151     -49.270   3.417 -35.489  1.00  3.00           O  
ATOM   1259  OE2 GLU A 151     -47.118   3.429 -35.016  1.00 16.00           O  
ATOM   1260  N   PRO A 152     -52.467   5.165 -31.073  1.00  0.00           N  
ATOM   1261  CA  PRO A 152     -53.507   4.619 -30.194  1.00  0.00           C  
ATOM   1262  C   PRO A 152     -53.343   3.139 -29.840  1.00  0.00           C  
ATOM   1263  O   PRO A 152     -53.703   2.722 -28.743  1.00  0.00           O  
ATOM   1264  CB  PRO A 152     -54.790   4.902 -30.972  1.00  5.00           C  
ATOM   1265  CG  PRO A 152     -54.495   6.212 -31.559  1.00  3.00           C  
ATOM   1266  CD  PRO A 152     -53.075   6.029 -32.095  1.00  5.00           C  
ATOM   1267  N   THR A 153     -52.807   2.350 -30.765  1.00  0.00           N  
ATOM   1268  CA  THR A 153     -52.626   0.940 -30.490  1.00  0.00           C  
ATOM   1269  C   THR A 153     -51.423   0.733 -29.568  1.00  6.00           C  
ATOM   1270  O   THR A 153     -51.554   0.151 -28.489  1.00  0.00           O  
ATOM   1271  CB  THR A 153     -52.467   0.117 -31.805  1.00 41.00           C  
ATOM   1272  OG1 THR A 153     -51.335   0.580 -32.549  1.00 24.00           O  
ATOM   1273  CG2 THR A 153     -53.709   0.250 -32.641  1.00  4.00           C  
ATOM   1274  N   TYR A 154     -50.262   1.222 -29.985  1.00 20.00           N  
ATOM   1275  CA  TYR A 154     -49.052   1.101 -29.192  1.00 56.00           C  
ATOM   1276  C   TYR A 154     -49.351   1.454 -27.733  1.00  0.00           C  
ATOM   1277  O   TYR A 154     -48.901   0.785 -26.803  1.00  0.00           O  
ATOM   1278  CB  TYR A 154     -48.007   2.055 -29.728  1.00 60.00           C  
ATOM   1279  CG  TYR A 154     -46.616   1.761 -29.260  1.00  0.00           C  
ATOM   1280  CD1 TYR A 154     -45.702   1.136 -30.103  1.00 17.00           C  
ATOM   1281  CD2 TYR A 154     -46.204   2.112 -27.975  1.00  0.00           C  
ATOM   1282  CE1 TYR A 154     -44.414   0.870 -29.683  1.00  0.00           C  
ATOM   1283  CE2 TYR A 154     -44.912   1.851 -27.542  1.00  0.00           C  
ATOM   1284  CZ  TYR A 154     -44.024   1.231 -28.402  1.00  0.00           C  
ATOM   1285  OH  TYR A 154     -42.743   0.974 -27.993  1.00  0.00           O  
ATOM   1286  N   ILE A 155     -50.120   2.514 -27.541  1.00  0.00           N  
ATOM   1287  CA  ILE A 155     -50.468   2.948 -26.206  1.00  0.00           C  
ATOM   1288  C   ILE A 155     -51.375   1.938 -25.540  1.00  0.00           C  
ATOM   1289  O   ILE A 155     -51.191   1.622 -24.364  1.00  0.00           O  
ATOM   1290  CB  ILE A 155     -51.149   4.345 -26.228  1.00  0.00           C  
ATOM   1291  CG1 ILE A 155     -50.099   5.418 -26.553  1.00  0.00           C  
ATOM   1292  CD1 ILE A 155     -50.605   6.828 -26.431  1.00  0.00           C  
ATOM   1293  CG2 ILE A 155     -51.837   4.636 -24.892  1.00  0.00           C  
ATOM   1294  N   GLU A 156     -52.349   1.424 -26.282  1.00  0.00           N  
ATOM   1295  CA  GLU A 156     -53.284   0.450 -25.722  1.00  0.00           C  
ATOM   1296  C   GLU A 156     -52.571  -0.816 -25.269  1.00  0.00           C  
ATOM   1297  O   GLU A 156     -52.960  -1.435 -24.275  1.00  0.00           O  
ATOM   1298  CB  GLU A 156     -54.360   0.069 -26.737  1.00  0.00           C  
ATOM   1299  CG  GLU A 156     -55.348  -0.921 -26.157  1.00  0.00           C  
ATOM   1300  CD  GLU A 156     -56.468  -1.252 -27.096  1.00  7.00           C  
ATOM   1301  OE1 GLU A 156     -56.159  -1.666 -28.231  1.00  7.00           O  
ATOM   1302  OE2 GLU A 156     -57.647  -1.101 -26.691  1.00  7.00           O  
ATOM   1303  N   SER A 157     -51.544  -1.200 -26.023  1.00  0.00           N  
ATOM   1304  CA  SER A 157     -50.747  -2.372 -25.705  1.00  0.00           C  
ATOM   1305  C   SER A 157     -50.140  -2.081 -24.330  1.00  0.00           C  
ATOM   1306  O   SER A 157     -50.221  -2.905 -23.411  1.00  0.00           O  
ATOM   1307  CB  SER A 157     -49.646  -2.561 -26.757  1.00  0.00           C  
ATOM   1308  OG  SER A 157     -49.604  -3.902 -27.224  1.00  0.00           O  
ATOM   1309  N   ILE A 158     -49.554  -0.894 -24.193  1.00  0.00           N  
ATOM   1310  CA  ILE A 158     -48.965  -0.469 -22.929  1.00  0.00           C  
ATOM   1311  C   ILE A 158     -49.987  -0.493 -21.787  1.00  0.00           C  
ATOM   1312  O   ILE A 158     -49.683  -0.943 -20.686  1.00  0.00           O  
ATOM   1313  CB  ILE A 158     -48.342   0.933 -23.065  1.00  0.00           C  
ATOM   1314  CG1 ILE A 158     -46.975   0.800 -23.725  1.00  0.00           C  
ATOM   1315  CD1 ILE A 158     -46.290   2.099 -23.962  1.00  1.00           C  
ATOM   1316  CG2 ILE A 158     -48.226   1.605 -21.716  1.00  0.00           C  
ATOM   1317  N   TRP A 159     -51.200  -0.026 -22.037  1.00  0.00           N  
ATOM   1318  CA  TRP A 159     -52.209  -0.067 -20.987  1.00  0.00           C  
ATOM   1319  C   TRP A 159     -52.493  -1.516 -20.553  1.00  0.00           C  
ATOM   1320  O   TRP A 159     -52.869  -1.767 -19.406  1.00  0.00           O  
ATOM   1321  CB  TRP A 159     -53.505   0.586 -21.469  1.00  0.00           C  
ATOM   1322  CG  TRP A 159     -53.452   2.071 -21.536  1.00  0.00           C  
ATOM   1323  CD1 TRP A 159     -52.341   2.849 -21.685  1.00  0.00           C  
ATOM   1324  CD2 TRP A 159     -54.572   2.960 -21.574  1.00  0.00           C  
ATOM   1325  CE2 TRP A 159     -54.066   4.264 -21.760  1.00  0.00           C  
ATOM   1326  NE1 TRP A 159     -52.702   4.168 -21.823  1.00  0.00           N  
ATOM   1327  CE3 TRP A 159     -55.958   2.778 -21.480  1.00  0.00           C  
ATOM   1328  CZ3 TRP A 159     -56.786   3.890 -21.572  1.00  0.00           C  
ATOM   1329  CH2 TRP A 159     -56.249   5.177 -21.757  1.00  1.00           C  
ATOM   1330  CZ2 TRP A 159     -54.894   5.382 -21.853  1.00  1.00           C  
ATOM   1331  N   TRP A 160     -52.322  -2.462 -21.475  1.00  0.00           N  
ATOM   1332  CA  TRP A 160     -52.572  -3.867 -21.181  1.00  0.00           C  
ATOM   1333  C   TRP A 160     -51.562  -4.375 -20.162  1.00  0.00           C  
ATOM   1334  O   TRP A 160     -51.923  -5.042 -19.188  1.00 19.00           O  
ATOM   1335  CB  TRP A 160     -52.484  -4.714 -22.458  1.00  0.00           C  
ATOM   1336  CG  TRP A 160     -52.254  -6.169 -22.164  1.00  0.00           C  
ATOM   1337  CD1 TRP A 160     -53.166  -7.070 -21.667  1.00  9.00           C  
ATOM   1338  CD2 TRP A 160     -50.996  -6.846 -22.184  1.00  0.00           C  
ATOM   1339  CE2 TRP A 160     -51.211  -8.147 -21.670  1.00  0.00           C  
ATOM   1340  NE1 TRP A 160     -52.543  -8.258 -21.367  1.00  3.00           N  
ATOM   1341  CE3 TRP A 160     -49.702  -6.478 -22.578  1.00  0.00           C  
ATOM   1342  CZ3 TRP A 160     -48.667  -7.411 -22.445  1.00  0.00           C  
ATOM   1343  CH2 TRP A 160     -48.914  -8.695 -21.925  1.00 15.00           C  
ATOM   1344  CZ2 TRP A 160     -50.175  -9.079 -21.534  1.00  5.00           C  
ATOM   1345  N   SER A 161     -50.295  -4.059 -20.394  1.00  0.00           N  
ATOM   1346  CA  SER A 161     -49.251  -4.488 -19.493  1.00  0.00           C  
ATOM   1347  C   SER A 161     -49.393  -3.802 -18.139  1.00  0.00           C  
ATOM   1348  O   SER A 161     -49.258  -4.450 -17.100  1.00  0.00           O  
ATOM   1349  CB  SER A 161     -47.876  -4.203 -20.094  1.00  0.00           C  
ATOM   1350  OG  SER A 161     -47.699  -2.831 -20.350  1.00  0.00           O  
ATOM   1351  N   LEU A 162     -49.685  -2.502 -18.122  1.00  0.00           N  
ATOM   1352  CA  LEU A 162     -49.825  -1.825 -16.832  1.00  0.00           C  
ATOM   1353  C   LEU A 162     -50.961  -2.415 -16.005  1.00  1.00           C  
ATOM   1354  O   LEU A 162     -50.841  -2.527 -14.788  1.00  0.00           O  
ATOM   1355  CB  LEU A 162     -50.018  -0.320 -17.004  1.00  1.00           C  
ATOM   1356  CG  LEU A 162     -48.813   0.434 -17.576  1.00  0.00           C  
ATOM   1357  CD1 LEU A 162     -49.100   1.919 -17.580  1.00  0.00           C  
ATOM   1358  CD2 LEU A 162     -47.571   0.148 -16.767  1.00  0.00           C  
ATOM   1359  N   LYS A 163     -52.059  -2.803 -16.647  1.00  0.00           N  
ATOM   1360  CA  LYS A 163     -53.154  -3.398 -15.889  1.00  1.00           C  
ATOM   1361  C   LYS A 163     -52.698  -4.750 -15.376  1.00 18.00           C  
ATOM   1362  O   LYS A 163     -53.078  -5.184 -14.281  1.00  0.00           O  
ATOM   1363  CB  LYS A 163     -54.398  -3.617 -16.741  1.00 22.00           C  
ATOM   1364  CG  LYS A 163     -55.555  -4.044 -15.872  1.00 36.00           C  
ATOM   1365  CD  LYS A 163     -56.743  -4.541 -16.637  1.00  8.00           C  
ATOM   1366  CE  LYS A 163     -57.874  -4.855 -15.663  1.00  6.00           C  
ATOM   1367  NZ  LYS A 163     -59.154  -5.248 -16.328  1.00  3.00           N  
ATOM   1368  N   ASN A 164     -51.903  -5.427 -16.199  1.00 21.00           N  
ATOM   1369  CA  ASN A 164     -51.366  -6.727 -15.845  1.00  8.00           C  
ATOM   1370  C   ASN A 164     -50.628  -6.560 -14.517  1.00  0.00           C  
ATOM   1371  O   ASN A 164     -50.946  -7.224 -13.532  1.00  0.00           O  
ATOM   1372  CB  ASN A 164     -50.394  -7.185 -16.924  1.00  8.00           C  
ATOM   1373  CG  ASN A 164     -49.757  -8.515 -16.610  1.00 17.00           C  
ATOM   1374  OD1 ASN A 164     -50.332  -9.566 -16.878  1.00  4.00           O  
ATOM   1375  ND2 ASN A 164     -48.562  -8.479 -16.031  1.00 12.00           N  
ATOM   1376  N   LEU A 165     -49.656  -5.648 -14.498  1.00  0.00           N  
ATOM   1377  CA  LEU A 165     -48.855  -5.373 -13.308  1.00  0.00           C  
ATOM   1378  C   LEU A 165     -49.709  -4.937 -12.122  1.00  0.00           C  
ATOM   1379  O   LEU A 165     -49.535  -5.404 -11.010  1.00  0.00           O  
ATOM   1380  CB  LEU A 165     -47.830  -4.285 -13.610  1.00  0.00           C  
ATOM   1381  CG  LEU A 165     -46.819  -4.583 -14.708  1.00  0.00           C  
ATOM   1382  CD1 LEU A 165     -45.743  -3.524 -14.734  1.00  1.00           C  
ATOM   1383  CD2 LEU A 165     -46.204  -5.933 -14.447  1.00  0.00           C  
ATOM   1384  N   PHE A 166     -50.627  -4.021 -12.359  1.00  0.00           N  
ATOM   1385  CA  PHE A 166     -51.484  -3.554 -11.293  1.00  0.00           C  
ATOM   1386  C   PHE A 166     -52.294  -4.731 -10.737  1.00  0.00           C  
ATOM   1387  O   PHE A 166     -52.368  -4.947  -9.525  1.00  6.00           O  
ATOM   1388  CB  PHE A 166     -52.424  -2.478 -11.828  1.00  0.00           C  
ATOM   1389  CG  PHE A 166     -53.352  -1.928 -10.799  1.00  0.00           C  
ATOM   1390  CD1 PHE A 166     -52.891  -1.028  -9.842  1.00 11.00           C  
ATOM   1391  CD2 PHE A 166     -54.688  -2.313 -10.775  1.00  9.00           C  
ATOM   1392  CE1 PHE A 166     -53.756  -0.509  -8.864  1.00 10.00           C  
ATOM   1393  CE2 PHE A 166     -55.565  -1.805  -9.802  1.00  5.00           C  
ATOM   1394  CZ  PHE A 166     -55.098  -0.899  -8.843  1.00  4.00           C  
ATOM   1395  N   ASP A 167     -52.908  -5.494 -11.631  1.00  0.00           N  
ATOM   1396  CA  ASP A 167     -53.709  -6.629 -11.214  1.00  4.00           C  
ATOM   1397  C   ASP A 167     -52.884  -7.622 -10.420  1.00  3.00           C  
ATOM   1398  O   ASP A 167     -53.370  -8.218  -9.467  1.00  2.00           O  
ATOM   1399  CB  ASP A 167     -54.308  -7.331 -12.432  1.00  3.00           C  
ATOM   1400  CG  ASP A 167     -55.559  -6.659 -12.933  1.00  2.00           C  
ATOM   1401  OD1 ASP A 167     -56.103  -5.798 -12.212  1.00  5.00           O  
ATOM   1402  OD2 ASP A 167     -56.003  -7.011 -14.044  1.00  3.00           O  
ATOM   1403  N   ARG A 168     -51.636  -7.809 -10.817  1.00  0.00           N  
ATOM   1404  CA  ARG A 168     -50.770  -8.746 -10.131  1.00  2.00           C  
ATOM   1405  C   ARG A 168     -50.189  -8.193  -8.821  1.00  2.00           C  
ATOM   1406  O   ARG A 168     -49.589  -8.942  -8.048  1.00  3.00           O  
ATOM   1407  CB  ARG A 168     -49.630  -9.166 -11.061  1.00  4.00           C  
ATOM   1408  CG  ARG A 168     -50.085  -9.885 -12.312  1.00  3.00           C  
ATOM   1409  CD  ARG A 168     -48.944  -9.998 -13.302  1.00  3.00           C  
ATOM   1410  NE  ARG A 168     -47.854 -10.831 -12.810  1.00  3.00           N  
ATOM   1411  CZ  ARG A 168     -46.631 -10.849 -13.337  1.00  3.00           C  
ATOM   1412  NH1 ARG A 168     -46.330 -10.078 -14.375  1.00  7.00           N  
ATOM   1413  NH2 ARG A 168     -45.699 -11.638 -12.826  1.00  3.00           N  
ATOM   1414  N   GLY A 169     -50.360  -6.894  -8.575  1.00  3.00           N  
ATOM   1415  CA  GLY A 169     -49.836  -6.282  -7.362  1.00  4.00           C  
ATOM   1416  C   GLY A 169     -48.371  -5.887  -7.462  1.00 13.00           C  
ATOM   1417  O   GLY A 169     -47.675  -5.811  -6.461  1.00  6.00           O  
ATOM   1418  N   LEU A 170     -47.896  -5.628  -8.672  1.00  0.00           N  
ATOM   1419  CA  LEU A 170     -46.508  -5.238  -8.883  1.00  0.00           C  
ATOM   1420  C   LEU A 170     -46.391  -3.764  -9.271  1.00  0.00           C  
ATOM   1421  O   LEU A 170     -45.295  -3.270  -9.567  1.00  0.00           O  
ATOM   1422  CB  LEU A 170     -45.888  -6.100  -9.980  1.00  0.00           C  
ATOM   1423  CG  LEU A 170     -45.900  -7.598  -9.714  1.00  8.00           C  
ATOM   1424  CD1 LEU A 170     -45.362  -8.345 -10.925  1.00  7.00           C  
ATOM   1425  CD2 LEU A 170     -45.064  -7.870  -8.480  1.00  5.00           C  
ATOM   1426  N   LEU A 171     -47.527  -3.073  -9.285  1.00  0.00           N  
ATOM   1427  CA  LEU A 171     -47.569  -1.654  -9.617  1.00  0.00           C  
ATOM   1428  C   LEU A 171     -48.307  -0.973  -8.482  1.00  0.00           C  
ATOM   1429  O   LEU A 171     -49.519  -1.125  -8.342  1.00 13.00           O  
ATOM   1430  CB  LEU A 171     -48.330  -1.429 -10.922  1.00  0.00           C  
ATOM   1431  CG  LEU A 171     -48.413   0.006 -11.452  1.00  0.00           C  
ATOM   1432  CD1 LEU A 171     -47.054   0.420 -11.997  1.00  0.00           C  
ATOM   1433  CD2 LEU A 171     -49.467   0.088 -12.551  1.00  1.00           C  
ATOM   1434  N   TYR A 172     -47.580  -0.225  -7.665  1.00  0.00           N  
ATOM   1435  CA  TYR A 172     -48.210   0.440  -6.535  1.00 13.00           C  
ATOM   1436  C   TYR A 172     -47.832   1.904  -6.414  1.00  0.00           C  
ATOM   1437  O   TYR A 172     -46.871   2.392  -7.031  1.00  0.00           O  
ATOM   1438  CB  TYR A 172     -47.847  -0.277  -5.230  1.00  6.00           C  
ATOM   1439  CG  TYR A 172     -46.403  -0.091  -4.853  1.00  0.00           C  
ATOM   1440  CD1 TYR A 172     -46.045   0.729  -3.793  1.00  3.00           C  
ATOM   1441  CD2 TYR A 172     -45.394  -0.667  -5.609  1.00  0.00           C  
ATOM   1442  CE1 TYR A 172     -44.713   0.976  -3.502  1.00  5.00           C  
ATOM   1443  CE2 TYR A 172     -44.069  -0.427  -5.333  1.00  0.00           C  
ATOM   1444  CZ  TYR A 172     -43.731   0.395  -4.283  1.00  5.00           C  
ATOM   1445  OH  TYR A 172     -42.406   0.655  -4.025  1.00  6.00           O  
ATOM   1446  N   ARG A 173     -48.605   2.579  -5.578  1.00 12.00           N  
ATOM   1447  CA  ARG A 173     -48.438   3.988  -5.299  1.00  0.00           C  
ATOM   1448  C   ARG A 173     -47.978   4.145  -3.858  1.00  0.00           C  
ATOM   1449  O   ARG A 173     -48.330   3.345  -2.989  1.00  4.00           O  
ATOM   1450  CB  ARG A 173     -49.774   4.698  -5.485  1.00  8.00           C  
ATOM   1451  CG  ARG A 173     -49.802   6.123  -4.999  1.00 12.00           C  
ATOM   1452  CD  ARG A 173     -51.222   6.623  -4.993  1.00 19.00           C  
ATOM   1453  NE  ARG A 173     -52.047   5.804  -4.122  1.00  6.00           N  
ATOM   1454  CZ  ARG A 173     -53.356   5.956  -3.986  1.00  4.00           C  
ATOM   1455  NH1 ARG A 173     -53.992   6.898  -4.671  1.00 16.00           N  
ATOM   1456  NH2 ARG A 173     -54.027   5.176  -3.152  1.00  3.00           N  
ATOM   1457  N   ASP A 174     -47.192   5.180  -3.607  1.00  0.00           N  
ATOM   1458  CA  ASP A 174     -46.711   5.429  -2.265  1.00  6.00           C  
ATOM   1459  C   ASP A 174     -46.151   6.835  -2.154  1.00 17.00           C  
ATOM   1460  O   ASP A 174     -45.770   7.449  -3.150  1.00  0.00           O  
ATOM   1461  CB  ASP A 174     -45.646   4.401  -1.887  1.00  4.00           C  
ATOM   1462  CG  ASP A 174     -45.209   4.530  -0.446  1.00  3.00           C  
ATOM   1463  OD1 ASP A 174     -46.094   4.616   0.432  1.00  2.00           O  
ATOM   1464  OD2 ASP A 174     -43.985   4.544  -0.190  1.00  3.00           O  
ATOM   1465  N   HIS A 175     -46.108   7.340  -0.930  1.00  6.00           N  
ATOM   1466  CA  HIS A 175     -45.606   8.677  -0.663  1.00  0.00           C  
ATOM   1467  C   HIS A 175     -44.220   8.575  -0.029  1.00  0.00           C  
ATOM   1468  O   HIS A 175     -44.081   8.567   1.189  1.00 10.00           O  
ATOM   1469  CB  HIS A 175     -46.575   9.382   0.283  1.00  4.00           C  
ATOM   1470  CG  HIS A 175     -46.572  10.868   0.154  1.00  5.00           C  
ATOM   1471  ND1 HIS A 175     -45.428  11.625   0.285  1.00 27.00           N  
ATOM   1472  CD2 HIS A 175     -47.576  11.739  -0.096  1.00  3.00           C  
ATOM   1473  CE1 HIS A 175     -45.726  12.900   0.122  1.00  7.00           C  
ATOM   1474  NE2 HIS A 175     -47.023  12.997  -0.111  1.00  3.00           N  
ATOM   1475  N   LYS A 176     -43.189   8.487  -0.852  1.00  0.00           N  
ATOM   1476  CA  LYS A 176     -41.843   8.365  -0.325  1.00  0.00           C  
ATOM   1477  C   LYS A 176     -40.872   9.345  -0.961  1.00  0.00           C  
ATOM   1478  O   LYS A 176     -41.187  10.005  -1.950  1.00  0.00           O  
ATOM   1479  CB  LYS A 176     -41.345   6.925  -0.503  1.00  9.00           C  
ATOM   1480  CG  LYS A 176     -41.722   6.303  -1.833  1.00  1.00           C  
ATOM   1481  CD  LYS A 176     -41.567   4.783  -1.834  1.00  5.00           C  
ATOM   1482  CE  LYS A 176     -40.118   4.335  -1.952  1.00  8.00           C  
ATOM   1483  NZ  LYS A 176     -40.038   2.883  -2.311  1.00  5.00           N  
ATOM   1484  N   VAL A 177     -39.685   9.445  -0.386  1.00 21.00           N  
ATOM   1485  CA  VAL A 177     -38.701  10.364  -0.908  1.00  0.00           C  
ATOM   1486  C   VAL A 177     -38.114   9.810  -2.194  1.00  0.00           C  
ATOM   1487  O   VAL A 177     -37.577   8.705  -2.228  1.00 13.00           O  
ATOM   1488  CB  VAL A 177     -37.605  10.649   0.145  1.00 39.00           C  
ATOM   1489  CG1 VAL A 177     -36.426  11.386  -0.469  1.00 18.00           C  
ATOM   1490  CG2 VAL A 177     -38.205  11.471   1.254  1.00  0.00           C  
ATOM   1491  N   VAL A 178     -38.239  10.594  -3.259  1.00  0.00           N  
ATOM   1492  CA  VAL A 178     -37.741  10.214  -4.574  1.00 23.00           C  
ATOM   1493  C   VAL A 178     -36.882  11.330  -5.137  1.00  0.00           C  
ATOM   1494  O   VAL A 178     -36.813  12.413  -4.573  1.00  0.00           O  
ATOM   1495  CB  VAL A 178     -38.920  10.003  -5.550  1.00  0.00           C  
ATOM   1496  CG1 VAL A 178     -39.863   8.920  -5.025  1.00 35.00           C  
ATOM   1497  CG2 VAL A 178     -39.683  11.313  -5.702  1.00  0.00           C  
ATOM   1498  N   PRO A 179     -36.173  11.059  -6.237  1.00  0.00           N  
ATOM   1499  CA  PRO A 179     -35.345  12.102  -6.851  1.00  1.00           C  
ATOM   1500  C   PRO A 179     -36.364  13.029  -7.525  1.00  0.00           C  
ATOM   1501  O   PRO A 179     -37.301  12.552  -8.173  1.00  0.00           O  
ATOM   1502  CB  PRO A 179     -34.513  11.330  -7.878  1.00 26.00           C  
ATOM   1503  CG  PRO A 179     -34.377  10.002  -7.260  1.00 13.00           C  
ATOM   1504  CD  PRO A 179     -35.777   9.732  -6.729  1.00 26.00           C  
ATOM   1505  N   TYR A 180     -36.194  14.337  -7.377  1.00  0.00           N  
ATOM   1506  CA  TYR A 180     -37.150  15.280  -7.960  1.00  0.00           C  
ATOM   1507  C   TYR A 180     -36.474  16.435  -8.673  1.00  0.00           C  
ATOM   1508  O   TYR A 180     -35.501  16.995  -8.171  1.00  0.00           O  
ATOM   1509  CB  TYR A 180     -38.024  15.852  -6.856  1.00  0.00           C  
ATOM   1510  CG  TYR A 180     -39.219  16.657  -7.298  1.00  0.00           C  
ATOM   1511  CD1 TYR A 180     -40.479  16.067  -7.373  1.00  0.00           C  
ATOM   1512  CD2 TYR A 180     -39.115  18.026  -7.548  1.00  0.00           C  
ATOM   1513  CE1 TYR A 180     -41.612  16.814  -7.672  1.00 60.00           C  
ATOM   1514  CE2 TYR A 180     -40.250  18.795  -7.854  1.00  1.00           C  
ATOM   1515  CZ  TYR A 180     -41.498  18.181  -7.909  1.00  0.00           C  
ATOM   1516  OH  TYR A 180     -42.642  18.914  -8.172  1.00 49.00           O  
ATOM   1517  N   CYS A 181     -36.970  16.780  -9.857  1.00  0.00           N  
ATOM   1518  CA  CYS A 181     -36.431  17.928 -10.574  1.00  0.00           C  
ATOM   1519  C   CYS A 181     -37.472  19.003 -10.336  1.00  0.00           C  
ATOM   1520  O   CYS A 181     -38.628  18.844 -10.734  1.00  0.00           O  
ATOM   1521  CB  CYS A 181     -36.303  17.672 -12.063  1.00  1.00           C  
ATOM   1522  SG  CYS A 181     -35.747  19.149 -12.927  1.00  0.00           S  
ATOM   1523  N   PRO A 182     -37.081  20.101  -9.660  1.00  0.00           N  
ATOM   1524  CA  PRO A 182     -37.999  21.205  -9.359  1.00  0.00           C  
ATOM   1525  C   PRO A 182     -38.381  22.029 -10.607  1.00 26.00           C  
ATOM   1526  O   PRO A 182     -39.463  22.616 -10.681  1.00 59.00           O  
ATOM   1527  CB  PRO A 182     -37.227  22.000  -8.314  1.00  0.00           C  
ATOM   1528  CG  PRO A 182     -35.808  21.849  -8.796  1.00 26.00           C  
ATOM   1529  CD  PRO A 182     -35.717  20.399  -9.175  1.00  0.00           C  
ATOM   1530  N   ARG A 183     -37.494  22.048 -11.594  1.00 21.00           N  
ATOM   1531  CA  ARG A 183     -37.748  22.781 -12.816  1.00 17.00           C  
ATOM   1532  C   ARG A 183     -38.726  22.037 -13.748  1.00 27.00           C  
ATOM   1533  O   ARG A 183     -39.506  22.676 -14.455  1.00 60.00           O  
ATOM   1534  CB  ARG A 183     -36.408  23.089 -13.503  1.00  8.00           C  
ATOM   1535  CG  ARG A 183     -36.284  22.611 -14.913  1.00  5.00           C  
ATOM   1536  CD  ARG A 183     -36.759  23.626 -15.894  1.00  5.00           C  
ATOM   1537  NE  ARG A 183     -36.799  23.028 -17.219  1.00 10.00           N  
ATOM   1538  CZ  ARG A 183     -37.899  22.554 -17.794  1.00 28.00           C  
ATOM   1539  NH1 ARG A 183     -39.070  22.613 -17.172  1.00  1.00           N  
ATOM   1540  NH2 ARG A 183     -37.822  22.002 -18.993  1.00 30.00           N  
ATOM   1541  N   CYS A 184     -38.698  20.701 -13.746  1.00  0.00           N  
ATOM   1542  CA  CYS A 184     -39.619  19.912 -14.582  1.00  0.00           C  
ATOM   1543  C   CYS A 184     -40.814  19.521 -13.739  1.00  0.00           C  
ATOM   1544  O   CYS A 184     -41.867  19.159 -14.246  1.00  0.00           O  
ATOM   1545  CB  CYS A 184     -38.961  18.639 -15.089  1.00  0.00           C  
ATOM   1546  SG  CYS A 184     -37.463  18.894 -15.986  1.00  1.00           S  
ATOM   1547  N   GLY A 185     -40.618  19.584 -12.431  1.00  0.00           N  
ATOM   1548  CA  GLY A 185     -41.670  19.258 -11.491  1.00 58.00           C  
ATOM   1549  C   GLY A 185     -42.162  17.839 -11.602  1.00  0.00           C  
ATOM   1550  O   GLY A 185     -43.355  17.610 -11.812  1.00 40.00           O  
ATOM   1551  N   THR A 186     -41.254  16.882 -11.446  1.00  0.00           N  
ATOM   1552  CA  THR A 186     -41.634  15.479 -11.542  1.00  0.00           C  
ATOM   1553  C   THR A 186     -40.579  14.583 -10.889  1.00  0.00           C  
ATOM   1554  O   THR A 186     -39.396  14.945 -10.809  1.00  0.00           O  
ATOM   1555  CB  THR A 186     -41.797  15.065 -13.040  1.00  0.00           C  
ATOM   1556  OG1 THR A 186     -42.534  13.840 -13.133  1.00  0.00           O  
ATOM   1557  CG2 THR A 186     -40.422  14.888 -13.706  1.00  1.00           C  
ATOM   1558  N   PRO A 187     -41.000  13.410 -10.389  1.00  0.00           N  
ATOM   1559  CA  PRO A 187     -40.074  12.472  -9.758  1.00  0.00           C  
ATOM   1560  C   PRO A 187     -39.263  11.840 -10.878  1.00  0.00           C  
ATOM   1561  O   PRO A 187     -39.638  11.931 -12.048  1.00  0.00           O  
ATOM   1562  CB  PRO A 187     -40.998  11.446  -9.109  1.00  0.00           C  
ATOM   1563  CG  PRO A 187     -42.248  12.184  -8.871  1.00 12.00           C  
ATOM   1564  CD  PRO A 187     -42.391  13.026 -10.112  1.00 26.00           C  
ATOM   1565  N   LEU A 188     -38.153  11.205 -10.521  1.00  0.00           N  
ATOM   1566  CA  LEU A 188     -37.325  10.533 -11.512  1.00  0.00           C  
ATOM   1567  C   LEU A 188     -37.029   9.101 -11.091  1.00  0.00           C  
ATOM   1568  O   LEU A 188     -37.446   8.655 -10.025  1.00 60.00           O  
ATOM   1569  CB  LEU A 188     -36.025  11.300 -11.756  1.00  0.00           C  
ATOM   1570  CG  LEU A 188     -36.203  12.607 -12.533  1.00  0.00           C  
ATOM   1571  CD1 LEU A 188     -34.860  13.078 -13.089  1.00  1.00           C  
ATOM   1572  CD2 LEU A 188     -37.177  12.373 -13.665  1.00  1.00           C  
ATOM   1573  N   SER A 189     -36.317   8.378 -11.939  1.00  0.00           N  
ATOM   1574  CA  SER A 189     -36.005   6.992 -11.660  1.00 60.00           C  
ATOM   1575  C   SER A 189     -34.502   6.783 -11.509  1.00  0.00           C  
ATOM   1576  O   SER A 189     -33.697   7.594 -11.967  1.00  0.00           O  
ATOM   1577  CB  SER A 189     -36.534   6.111 -12.793  1.00  3.00           C  
ATOM   1578  OG  SER A 189     -35.808   6.346 -13.987  1.00  0.00           O  
ATOM   1579  N   SER A 190     -34.134   5.686 -10.861  1.00 40.00           N  
ATOM   1580  CA  SER A 190     -32.739   5.356 -10.660  1.00 13.00           C  
ATOM   1581  C   SER A 190     -31.959   5.515 -11.958  1.00 12.00           C  
ATOM   1582  O   SER A 190     -31.079   6.367 -12.054  1.00 13.00           O  
ATOM   1583  CB  SER A 190     -32.628   3.924 -10.172  1.00 15.00           C  
ATOM   1584  OG  SER A 190     -33.917   3.420  -9.883  1.00 20.00           O  
ATOM   1585  N   HIS A 191     -32.285   4.705 -12.962  1.00  0.00           N  
ATOM   1586  CA  HIS A 191     -31.570   4.784 -14.226  1.00  0.00           C  
ATOM   1587  C   HIS A 191     -31.370   6.217 -14.703  1.00  1.00           C  
ATOM   1588  O   HIS A 191     -30.276   6.574 -15.153  1.00  0.00           O  
ATOM   1589  CB  HIS A 191     -32.245   3.930 -15.318  1.00  1.00           C  
ATOM   1590  CG  HIS A 191     -33.744   3.954 -15.303  1.00  1.00           C  
ATOM   1591  ND1 HIS A 191     -34.488   4.606 -16.263  1.00  1.00           N  
ATOM   1592  CD2 HIS A 191     -34.637   3.349 -14.485  1.00  1.00           C  
ATOM   1593  CE1 HIS A 191     -35.774   4.401 -16.039  1.00  1.00           C  
ATOM   1594  NE2 HIS A 191     -35.892   3.641 -14.965  1.00  1.00           N  
ATOM   1595  N   GLU A 192     -32.405   7.046 -14.589  1.00  0.00           N  
ATOM   1596  CA  GLU A 192     -32.282   8.433 -15.022  1.00  1.00           C  
ATOM   1597  C   GLU A 192     -31.244   9.161 -14.170  1.00  1.00           C  
ATOM   1598  O   GLU A 192     -30.300   9.749 -14.708  1.00  1.00           O  
ATOM   1599  CB  GLU A 192     -33.647   9.135 -14.977  1.00  0.00           C  
ATOM   1600  CG  GLU A 192     -34.512   8.804 -16.188  1.00  1.00           C  
ATOM   1601  CD  GLU A 192     -35.945   9.280 -16.070  1.00  0.00           C  
ATOM   1602  OE1 GLU A 192     -36.615   8.880 -15.097  1.00  0.00           O  
ATOM   1603  OE2 GLU A 192     -36.407  10.038 -16.955  1.00  1.00           O  
ATOM   1604  N   VAL A 193     -31.401   9.104 -12.845  1.00  0.00           N  
ATOM   1605  CA  VAL A 193     -30.448   9.753 -11.947  1.00  1.00           C  
ATOM   1606  C   VAL A 193     -29.048   9.273 -12.316  1.00  0.00           C  
ATOM   1607  O   VAL A 193     -28.126  10.070 -12.475  1.00  1.00           O  
ATOM   1608  CB  VAL A 193     -30.708   9.400 -10.452  1.00 12.00           C  
ATOM   1609  CG1 VAL A 193     -29.623   9.997  -9.575  1.00  9.00           C  
ATOM   1610  CG2 VAL A 193     -32.059   9.916 -10.012  1.00 31.00           C  
ATOM   1611  N   ALA A 194     -28.901   7.963 -12.476  1.00 11.00           N  
ATOM   1612  CA  ALA A 194     -27.607   7.376 -12.796  1.00  7.00           C  
ATOM   1613  C   ALA A 194     -26.998   7.991 -14.035  1.00  0.00           C  
ATOM   1614  O   ALA A 194     -25.783   7.970 -14.223  1.00  5.00           O  
ATOM   1615  CB  ALA A 194     -27.748   5.881 -12.980  1.00  6.00           C  
ATOM   1616  N   LEU A 195     -27.852   8.561 -14.869  1.00  0.00           N  
ATOM   1617  CA  LEU A 195     -27.414   9.145 -16.122  1.00  4.00           C  
ATOM   1618  C   LEU A 195     -27.009  10.602 -16.010  1.00  4.00           C  
ATOM   1619  O   LEU A 195     -26.342  11.127 -16.900  1.00  4.00           O  
ATOM   1620  CB  LEU A 195     -28.545   9.000 -17.146  1.00  0.00           C  
ATOM   1621  CG  LEU A 195     -28.327   8.329 -18.504  1.00  6.00           C  
ATOM   1622  CD1 LEU A 195     -27.332   7.177 -18.412  1.00  7.00           C  
ATOM   1623  CD2 LEU A 195     -29.682   7.851 -18.995  1.00 19.00           C  
ATOM   1624  N   GLY A 196     -27.396  11.251 -14.915  1.00  0.00           N  
ATOM   1625  CA  GLY A 196     -27.081  12.663 -14.765  1.00 12.00           C  
ATOM   1626  C   GLY A 196     -26.308  13.197 -13.573  1.00 26.00           C  
ATOM   1627  O   GLY A 196     -26.647  14.259 -13.050  1.00 49.00           O  
ATOM   1628  N   TYR A 197     -25.274  12.491 -13.137  1.00  4.00           N  
ATOM   1629  CA  TYR A 197     -24.484  12.976 -12.017  1.00  0.00           C  
ATOM   1630  C   TYR A 197     -23.646  14.097 -12.591  1.00  3.00           C  
ATOM   1631  O   TYR A 197     -23.512  14.193 -13.804  1.00  4.00           O  
ATOM   1632  CB  TYR A 197     -23.610  11.858 -11.444  1.00  3.00           C  
ATOM   1633  CG  TYR A 197     -24.298  11.074 -10.340  1.00  3.00           C  
ATOM   1634  CD1 TYR A 197     -24.383  11.593  -9.048  1.00  3.00           C  
ATOM   1635  CD2 TYR A 197     -24.891   9.833 -10.592  1.00  3.00           C  
ATOM   1636  CE1 TYR A 197     -25.040  10.902  -8.032  1.00  4.00           C  
ATOM   1637  CE2 TYR A 197     -25.551   9.135  -9.584  1.00  3.00           C  
ATOM   1638  CZ  TYR A 197     -25.621   9.678  -8.306  1.00  2.00           C  
ATOM   1639  OH  TYR A 197     -26.276   9.014  -7.294  1.00  3.00           O  
ATOM   1640  N   LYS A 198     -23.102  14.948 -11.723  1.00  0.00           N  
ATOM   1641  CA  LYS A 198     -22.305  16.103 -12.145  1.00  3.00           C  
ATOM   1642  C   LYS A 198     -21.812  16.823 -10.887  1.00  0.00           C  
ATOM   1643  O   LYS A 198     -22.597  17.075  -9.972  1.00  0.00           O  
ATOM   1644  CB  LYS A 198     -23.197  17.041 -12.963  1.00 54.00           C  
ATOM   1645  CG  LYS A 198     -22.489  18.016 -13.873  1.00  3.00           C  
ATOM   1646  CD  LYS A 198     -23.511  18.674 -14.789  1.00 10.00           C  
ATOM   1647  CE  LYS A 198     -22.846  19.443 -15.917  1.00  2.00           C  
ATOM   1648  NZ  LYS A 198     -23.808  19.758 -17.020  1.00  2.00           N  
ATOM   1649  N   GLU A 199     -20.524  17.157 -10.841  1.00  4.00           N  
ATOM   1650  CA  GLU A 199     -19.960  17.838  -9.673  1.00  0.00           C  
ATOM   1651  C   GLU A 199     -20.613  19.204  -9.441  1.00  0.00           C  
ATOM   1652  O   GLU A 199     -20.918  19.931 -10.388  1.00  5.00           O  
ATOM   1653  CB  GLU A 199     -18.449  18.014  -9.831  1.00  3.00           C  
ATOM   1654  CG  GLU A 199     -18.041  19.398 -10.292  1.00  3.00           C  
ATOM   1655  CD  GLU A 199     -16.543  19.555 -10.420  1.00  2.00           C  
ATOM   1656  OE1 GLU A 199     -16.096  20.690 -10.700  1.00  2.00           O  
ATOM   1657  OE2 GLU A 199     -15.818  18.548 -10.244  1.00  2.00           O  
ATOM   1658  N   ILE A 200     -20.807  19.555  -8.172  1.00  0.00           N  
ATOM   1659  CA  ILE A 200     -21.444  20.816  -7.815  1.00  6.00           C  
ATOM   1660  C   ILE A 200     -20.755  21.484  -6.620  1.00  9.00           C  
ATOM   1661  O   ILE A 200     -19.914  20.882  -5.961  1.00  0.00           O  
ATOM   1662  CB  ILE A 200     -22.926  20.574  -7.476  1.00  0.00           C  
ATOM   1663  CG1 ILE A 200     -23.688  21.896  -7.411  1.00  5.00           C  
ATOM   1664  CD1 ILE A 200     -25.174  21.731  -7.145  1.00  6.00           C  
ATOM   1665  CG2 ILE A 200     -23.029  19.836  -6.160  1.00  0.00           C  
ATOM   1666  N   GLN A 201     -21.110  22.738  -6.360  1.00  5.00           N  
ATOM   1667  CA  GLN A 201     -20.558  23.494  -5.241  1.00  0.00           C  
ATOM   1668  C   GLN A 201     -21.654  23.594  -4.185  1.00  8.00           C  
ATOM   1669  O   GLN A 201     -22.728  24.144  -4.448  1.00  7.00           O  
ATOM   1670  CB  GLN A 201     -20.163  24.900  -5.692  1.00  3.00           C  
ATOM   1671  CG  GLN A 201     -19.398  25.704  -4.652  1.00  3.00           C  
ATOM   1672  CD  GLN A 201     -17.946  25.269  -4.533  1.00  3.00           C  
ATOM   1673  OE1 GLN A 201     -17.650  24.078  -4.383  1.00  6.00           O  
ATOM   1674  NE2 GLN A 201     -17.030  26.235  -4.595  1.00  2.00           N  
ATOM   1675  N   ASP A 202     -21.390  23.047  -3.001  1.00  0.00           N  
ATOM   1676  CA  ASP A 202     -22.355  23.076  -1.898  1.00  0.00           C  
ATOM   1677  C   ASP A 202     -21.748  23.671  -0.624  1.00 11.00           C  
ATOM   1678  O   ASP A 202     -20.531  23.699  -0.447  1.00 13.00           O  
ATOM   1679  CB  ASP A 202     -22.867  21.660  -1.581  1.00  0.00           C  
ATOM   1680  CG  ASP A 202     -24.148  21.309  -2.325  1.00 22.00           C  
ATOM   1681  OD1 ASP A 202     -25.075  22.139  -2.319  1.00  7.00           O  
ATOM   1682  OD2 ASP A 202     -24.241  20.200  -2.896  1.00 48.00           O  
ATOM   1683  N   PRO A 203     -22.592  24.179   0.277  1.00 10.00           N  
ATOM   1684  CA  PRO A 203     -21.974  24.725   1.480  1.00 12.00           C  
ATOM   1685  C   PRO A 203     -21.707  23.613   2.496  1.00  0.00           C  
ATOM   1686  O   PRO A 203     -22.502  22.684   2.628  1.00  0.00           O  
ATOM   1687  CB  PRO A 203     -23.013  25.734   1.968  1.00 11.00           C  
ATOM   1688  CG  PRO A 203     -24.295  25.105   1.574  1.00  0.00           C  
ATOM   1689  CD  PRO A 203     -24.004  24.587   0.176  1.00 15.00           C  
ATOM   1690  N   SER A 204     -20.575  23.705   3.190  1.00  0.00           N  
ATOM   1691  CA  SER A 204     -20.197  22.737   4.223  1.00  0.00           C  
ATOM   1692  C   SER A 204     -20.315  23.494   5.537  1.00  0.00           C  
ATOM   1693  O   SER A 204     -19.443  24.290   5.869  1.00  0.00           O  
ATOM   1694  CB  SER A 204     -18.752  22.286   4.017  1.00 12.00           C  
ATOM   1695  OG  SER A 204     -18.345  21.403   5.046  1.00 12.00           O  
ATOM   1696  N   VAL A 205     -21.382  23.252   6.288  1.00  0.00           N  
ATOM   1697  CA  VAL A 205     -21.583  23.994   7.525  1.00  0.00           C  
ATOM   1698  C   VAL A 205     -21.830  23.178   8.793  1.00  0.00           C  
ATOM   1699  O   VAL A 205     -22.492  22.138   8.761  1.00  0.00           O  
ATOM   1700  CB  VAL A 205     -22.759  25.002   7.366  1.00  0.00           C  
ATOM   1701  CG1 VAL A 205     -22.511  25.911   6.177  1.00  0.00           C  
ATOM   1702  CG2 VAL A 205     -24.074  24.259   7.197  1.00  1.00           C  
ATOM   1703  N   TYR A 206     -21.301  23.680   9.912  1.00  0.00           N  
ATOM   1704  CA  TYR A 206     -21.448  23.039  11.220  1.00  0.00           C  
ATOM   1705  C   TYR A 206     -22.341  23.861  12.143  1.00  0.00           C  
ATOM   1706  O   TYR A 206     -21.863  24.664  12.929  1.00  0.00           O  
ATOM   1707  CB  TYR A 206     -20.087  22.863  11.892  1.00  0.00           C  
ATOM   1708  CG  TYR A 206     -19.158  21.902  11.203  1.00  1.00           C  
ATOM   1709  CD1 TYR A 206     -18.154  22.358  10.353  1.00  0.00           C  
ATOM   1710  CD2 TYR A 206     -19.283  20.530  11.404  1.00  0.00           C  
ATOM   1711  CE1 TYR A 206     -17.291  21.466   9.719  1.00 12.00           C  
ATOM   1712  CE2 TYR A 206     -18.431  19.628  10.777  1.00  0.00           C  
ATOM   1713  CZ  TYR A 206     -17.437  20.099   9.937  1.00  0.00           C  
ATOM   1714  OH  TYR A 206     -16.589  19.197   9.329  1.00 11.00           O  
ATOM   1715  N   VAL A 207     -23.642  23.648  12.049  1.00  1.00           N  
ATOM   1716  CA  VAL A 207     -24.601  24.374  12.864  1.00  0.00           C  
ATOM   1717  C   VAL A 207     -24.708  23.714  14.237  1.00  0.00           C  
ATOM   1718  O   VAL A 207     -24.591  22.495  14.344  1.00  0.00           O  
ATOM   1719  CB  VAL A 207     -25.988  24.384  12.172  1.00  1.00           C  
ATOM   1720  CG1 VAL A 207     -26.989  25.154  12.992  1.00  1.00           C  
ATOM   1721  CG2 VAL A 207     -25.860  24.990  10.794  1.00  1.00           C  
ATOM   1722  N   ARG A 208     -24.917  24.519  15.283  1.00  0.00           N  
ATOM   1723  CA  ARG A 208     -25.042  24.003  16.646  1.00  0.00           C  
ATOM   1724  C   ARG A 208     -26.495  23.961  17.097  1.00  0.00           C  
ATOM   1725  O   ARG A 208     -27.226  24.930  16.933  1.00  2.00           O  
ATOM   1726  CB  ARG A 208     -24.238  24.857  17.631  1.00  1.00           C  
ATOM   1727  CG  ARG A 208     -24.760  26.270  17.817  1.00  0.00           C  
ATOM   1728  CD  ARG A 208     -24.267  26.882  19.132  1.00  8.00           C  
ATOM   1729  NE  ARG A 208     -22.809  26.889  19.232  1.00  6.00           N  
ATOM   1730  CZ  ARG A 208     -22.005  27.642  18.484  1.00  4.00           C  
ATOM   1731  NH1 ARG A 208     -22.515  28.462  17.573  1.00  5.00           N  
ATOM   1732  NH2 ARG A 208     -20.687  27.575  18.639  1.00  5.00           N  
ATOM   1733  N   PHE A 209     -26.901  22.829  17.665  1.00  0.00           N  
ATOM   1734  CA  PHE A 209     -28.268  22.625  18.156  1.00  1.00           C  
ATOM   1735  C   PHE A 209     -28.235  22.555  19.685  1.00  0.00           C  
ATOM   1736  O   PHE A 209     -27.978  21.492  20.259  1.00  0.00           O  
ATOM   1737  CB  PHE A 209     -28.853  21.312  17.599  1.00  0.00           C  
ATOM   1738  CG  PHE A 209     -29.421  21.418  16.193  1.00  0.00           C  
ATOM   1739  CD1 PHE A 209     -28.785  22.172  15.208  1.00  1.00           C  
ATOM   1740  CD2 PHE A 209     -30.575  20.718  15.846  1.00  0.00           C  
ATOM   1741  CE1 PHE A 209     -29.294  22.223  13.901  1.00  0.00           C  
ATOM   1742  CE2 PHE A 209     -31.084  20.767  14.541  1.00  1.00           C  
ATOM   1743  CZ  PHE A 209     -30.441  21.519  13.573  1.00  0.00           C  
ATOM   1744  N   PRO A 210     -28.489  23.691  20.361  1.00  0.00           N  
ATOM   1745  CA  PRO A 210     -28.504  23.837  21.822  1.00  0.00           C  
ATOM   1746  C   PRO A 210     -29.430  22.842  22.514  1.00  0.00           C  
ATOM   1747  O   PRO A 210     -30.404  22.385  21.908  1.00  0.00           O  
ATOM   1748  CB  PRO A 210     -28.981  25.272  22.006  1.00  6.00           C  
ATOM   1749  CG  PRO A 210     -28.439  25.959  20.809  1.00  7.00           C  
ATOM   1750  CD  PRO A 210     -28.764  24.987  19.717  1.00 30.00           C  
ATOM   1751  N   LEU A 211     -29.128  22.504  23.773  1.00  0.00           N  
ATOM   1752  CA  LEU A 211     -29.968  21.578  24.554  1.00  0.00           C  
ATOM   1753  C   LEU A 211     -30.906  22.398  25.425  1.00 21.00           C  
ATOM   1754  O   LEU A 211     -30.569  23.511  25.808  1.00  6.00           O  
ATOM   1755  CB  LEU A 211     -29.125  20.671  25.467  1.00  0.00           C  
ATOM   1756  CG  LEU A 211     -28.350  19.454  24.940  1.00  1.00           C  
ATOM   1757  CD1 LEU A 211     -29.159  18.775  23.852  1.00  0.00           C  
ATOM   1758  CD2 LEU A 211     -27.004  19.873  24.396  1.00  1.00           C  
ATOM   1759  N   LYS A 212     -32.073  21.856  25.747  1.00  0.00           N  
ATOM   1760  CA  LYS A 212     -33.022  22.582  26.586  1.00  4.00           C  
ATOM   1761  C   LYS A 212     -32.880  22.231  28.072  1.00  5.00           C  
ATOM   1762  O   LYS A 212     -33.402  22.931  28.942  1.00  3.00           O  
ATOM   1763  CB  LYS A 212     -34.456  22.322  26.107  1.00  3.00           C  
ATOM   1764  CG  LYS A 212     -34.776  23.061  24.818  1.00  4.00           C  
ATOM   1765  CD  LYS A 212     -36.186  22.811  24.301  1.00  2.00           C  
ATOM   1766  CE  LYS A 212     -36.331  21.411  23.714  1.00  3.00           C  
ATOM   1767  NZ  LYS A 212     -37.550  21.276  22.853  1.00  5.00           N  
ATOM   1768  N   GLU A 213     -32.162  21.146  28.346  1.00  0.00           N  
ATOM   1769  CA  GLU A 213     -31.917  20.667  29.702  1.00  0.00           C  
ATOM   1770  C   GLU A 213     -30.486  20.155  29.691  1.00  0.00           C  
ATOM   1771  O   GLU A 213     -30.256  18.948  29.713  1.00  0.00           O  
ATOM   1772  CB  GLU A 213     -32.846  19.498  30.040  1.00 34.00           C  
ATOM   1773  CG  GLU A 213     -34.311  19.741  29.759  1.00  5.00           C  
ATOM   1774  CD  GLU A 213     -34.947  20.678  30.758  1.00  2.00           C  
ATOM   1775  OE1 GLU A 213     -36.128  21.031  30.566  1.00  2.00           O  
ATOM   1776  OE2 GLU A 213     -34.270  21.054  31.739  1.00  3.00           O  
ATOM   1777  N   PRO A 214     -29.502  21.060  29.638  1.00  0.00           N  
ATOM   1778  CA  PRO A 214     -28.098  20.630  29.619  1.00  1.00           C  
ATOM   1779  C   PRO A 214     -27.584  20.003  30.923  1.00  0.00           C  
ATOM   1780  O   PRO A 214     -26.602  19.253  30.910  1.00  0.00           O  
ATOM   1781  CB  PRO A 214     -27.354  21.913  29.242  1.00  0.00           C  
ATOM   1782  CG  PRO A 214     -28.201  22.974  29.861  1.00  6.00           C  
ATOM   1783  CD  PRO A 214     -29.609  22.525  29.533  1.00  5.00           C  
ATOM   1784  N   LYS A 215     -28.250  20.302  32.038  1.00  0.00           N  
ATOM   1785  CA  LYS A 215     -27.854  19.769  33.341  1.00  5.00           C  
ATOM   1786  C   LYS A 215     -28.106  18.267  33.427  1.00  3.00           C  
ATOM   1787  O   LYS A 215     -27.351  17.546  34.073  1.00  3.00           O  
ATOM   1788  CB  LYS A 215     -28.623  20.467  34.464  1.00  2.00           C  
ATOM   1789  CG  LYS A 215     -28.849  21.949  34.239  1.00  3.00           C  
ATOM   1790  CD  LYS A 215     -30.326  22.261  33.971  1.00  2.00           C  
ATOM   1791  CE  LYS A 215     -30.891  21.486  32.776  1.00  3.00           C  
ATOM   1792  NZ  LYS A 215     -31.024  20.010  33.008  1.00  4.00           N  
ATOM   1793  N   LYS A 216     -29.177  17.804  32.786  1.00  0.00           N  
ATOM   1794  CA  LYS A 216     -29.520  16.383  32.781  1.00  3.00           C  
ATOM   1795  C   LYS A 216     -28.278  15.576  32.425  1.00  0.00           C  
ATOM   1796  O   LYS A 216     -28.171  14.400  32.755  1.00  3.00           O  
ATOM   1797  CB  LYS A 216     -30.599  16.101  31.740  1.00 23.00           C  
ATOM   1798  CG  LYS A 216     -31.791  15.312  32.239  1.00  5.00           C  
ATOM   1799  CD  LYS A 216     -32.964  16.240  32.506  1.00  5.00           C  
ATOM   1800  CE  LYS A 216     -34.265  15.464  32.659  1.00  2.00           C  
ATOM   1801  NZ  LYS A 216     -35.434  16.375  32.811  1.00  2.00           N  
ATOM   1802  N   LEU A 217     -27.347  16.221  31.734  1.00  0.00           N  
ATOM   1803  CA  LEU A 217     -26.109  15.577  31.322  1.00  5.00           C  
ATOM   1804  C   LEU A 217     -24.965  16.093  32.183  1.00  4.00           C  
ATOM   1805  O   LEU A 217     -23.794  15.861  31.881  1.00  0.00           O  
ATOM   1806  CB  LEU A 217     -25.818  15.882  29.846  1.00  1.00           C  
ATOM   1807  CG  LEU A 217     -26.781  15.387  28.755  1.00  1.00           C  
ATOM   1808  CD1 LEU A 217     -26.869  13.868  28.792  1.00 11.00           C  
ATOM   1809  CD2 LEU A 217     -28.157  16.009  28.946  1.00  8.00           C  
ATOM   1810  N   GLY A 218     -25.313  16.799  33.254  1.00  3.00           N  
ATOM   1811  CA  GLY A 218     -24.309  17.349  34.145  1.00  2.00           C  
ATOM   1812  C   GLY A 218     -23.514  18.456  33.478  1.00  4.00           C  
ATOM   1813  O   GLY A 218     -22.328  18.654  33.760  1.00  3.00           O  
ATOM   1814  N   LEU A 219     -24.170  19.183  32.582  1.00  0.00           N  
ATOM   1815  CA  LEU A 219     -23.514  20.267  31.874  1.00  6.00           C  
ATOM   1816  C   LEU A 219     -24.182  21.602  32.154  1.00  5.00           C  
ATOM   1817  O   LEU A 219     -25.378  21.672  32.455  1.00  6.00           O  
ATOM   1818  CB  LEU A 219     -23.499  19.974  30.376  1.00 60.00           C  
ATOM   1819  CG  LEU A 219     -22.626  18.768  30.028  1.00  0.00           C  
ATOM   1820  CD1 LEU A 219     -22.734  18.444  28.554  1.00  1.00           C  
ATOM   1821  CD2 LEU A 219     -21.186  19.075  30.405  1.00 17.00           C  
ATOM   1822  N   GLU A 220     -23.388  22.661  32.060  1.00 16.00           N  
ATOM   1823  CA  GLU A 220     -23.858  24.014  32.314  1.00  5.00           C  
ATOM   1824  C   GLU A 220     -24.644  24.542  31.114  1.00  0.00           C  
ATOM   1825  O   GLU A 220     -25.830  24.868  31.217  1.00  5.00           O  
ATOM   1826  CB  GLU A 220     -22.645  24.911  32.611  1.00  6.00           C  
ATOM   1827  CG  GLU A 220     -22.968  26.310  33.117  1.00  2.00           C  
ATOM   1828  CD  GLU A 220     -23.989  26.308  34.237  1.00  2.00           C  
ATOM   1829  OE1 GLU A 220     -23.900  25.437  35.130  1.00  2.00           O  
ATOM   1830  OE2 GLU A 220     -24.878  27.186  34.226  1.00  2.00           O  
ATOM   1831  N   LYS A 221     -23.969  24.612  29.975  1.00 51.00           N  
ATOM   1832  CA  LYS A 221     -24.569  25.098  28.744  1.00  0.00           C  
ATOM   1833  C   LYS A 221     -23.911  24.365  27.577  1.00  0.00           C  
ATOM   1834  O   LYS A 221     -22.775  24.674  27.207  1.00 60.00           O  
ATOM   1835  CB  LYS A 221     -24.345  26.615  28.634  1.00  4.00           C  
ATOM   1836  CG  LYS A 221     -24.789  27.269  27.325  1.00  3.00           C  
ATOM   1837  CD  LYS A 221     -26.250  26.967  26.983  1.00  3.00           C  
ATOM   1838  CE  LYS A 221     -26.392  25.644  26.221  1.00  8.00           C  
ATOM   1839  NZ  LYS A 221     -27.798  25.161  26.122  1.00  5.00           N  
ATOM   1840  N   ALA A 222     -24.621  23.390  27.005  1.00  0.00           N  
ATOM   1841  CA  ALA A 222     -24.079  22.616  25.889  1.00  0.00           C  
ATOM   1842  C   ALA A 222     -24.992  22.564  24.666  1.00  0.00           C  
ATOM   1843  O   ALA A 222     -26.205  22.781  24.766  1.00  0.00           O  
ATOM   1844  CB  ALA A 222     -23.759  21.209  26.353  1.00  1.00           C  
ATOM   1845  N   SER A 223     -24.394  22.264  23.515  1.00  0.00           N  
ATOM   1846  CA  SER A 223     -25.123  22.177  22.252  1.00  0.00           C  
ATOM   1847  C   SER A 223     -24.590  21.065  21.357  1.00  0.00           C  
ATOM   1848  O   SER A 223     -23.384  20.809  21.325  1.00  0.00           O  
ATOM   1849  CB  SER A 223     -25.016  23.497  21.489  1.00  0.00           C  
ATOM   1850  OG  SER A 223     -25.640  24.549  22.195  1.00 13.00           O  
ATOM   1851  N   LEU A 224     -25.491  20.412  20.625  1.00  0.00           N  
ATOM   1852  CA  LEU A 224     -25.112  19.350  19.698  1.00  0.00           C  
ATOM   1853  C   LEU A 224     -24.567  20.042  18.462  1.00  0.00           C  
ATOM   1854  O   LEU A 224     -25.134  21.026  18.010  1.00  0.00           O  
ATOM   1855  CB  LEU A 224     -26.335  18.547  19.297  1.00  0.00           C  
ATOM   1856  CG  LEU A 224     -27.183  17.996  20.435  1.00  0.00           C  
ATOM   1857  CD1 LEU A 224     -28.547  17.593  19.906  1.00  0.00           C  
ATOM   1858  CD2 LEU A 224     -26.470  16.822  21.075  1.00  1.00           C  
ATOM   1859  N   LEU A 225     -23.468  19.551  17.915  1.00  0.00           N  
ATOM   1860  CA  LEU A 225     -22.927  20.169  16.714  1.00  0.00           C  
ATOM   1861  C   LEU A 225     -23.323  19.316  15.506  1.00  0.00           C  
ATOM   1862  O   LEU A 225     -22.853  18.184  15.347  1.00  0.00           O  
ATOM   1863  CB  LEU A 225     -21.399  20.268  16.785  1.00  0.00           C  
ATOM   1864  CG  LEU A 225     -20.732  21.502  16.157  1.00  0.00           C  
ATOM   1865  CD1 LEU A 225     -19.311  21.144  15.747  1.00  1.00           C  
ATOM   1866  CD2 LEU A 225     -21.511  21.985  14.947  1.00  0.00           C  
ATOM   1867  N   ILE A 226     -24.200  19.853  14.662  1.00  0.00           N  
ATOM   1868  CA  ILE A 226     -24.638  19.147  13.464  1.00  0.00           C  
ATOM   1869  C   ILE A 226     -23.864  19.636  12.246  1.00  1.00           C  
ATOM   1870  O   ILE A 226     -23.329  20.745  12.239  1.00  0.00           O  
ATOM   1871  CB  ILE A 226     -26.130  19.384  13.193  1.00  1.00           C  
ATOM   1872  CG1 ILE A 226     -26.950  19.027  14.435  1.00  1.00           C  
ATOM   1873  CD1 ILE A 226     -26.731  17.634  14.903  1.00  0.00           C  
ATOM   1874  CG2 ILE A 226     -26.577  18.561  11.995  1.00  1.00           C  
ATOM   1875  N   TRP A 227     -23.778  18.789  11.228  1.00 60.00           N  
ATOM   1876  CA  TRP A 227     -23.113  19.155   9.985  1.00  0.00           C  
ATOM   1877  C   TRP A 227     -24.085  18.792   8.876  1.00  0.00           C  
ATOM   1878  O   TRP A 227     -24.936  17.914   9.040  1.00 23.00           O  
ATOM   1879  CB  TRP A 227     -21.785  18.415   9.812  1.00  0.00           C  
ATOM   1880  CG  TRP A 227     -21.693  17.585   8.578  1.00  0.00           C  
ATOM   1881  CD1 TRP A 227     -22.350  16.403   8.325  1.00 36.00           C  
ATOM   1882  CD2 TRP A 227     -20.886  17.845   7.428  1.00  0.00           C  
ATOM   1883  CE2 TRP A 227     -21.099  16.775   6.512  1.00  0.00           C  
ATOM   1884  NE1 TRP A 227     -21.996  15.912   7.086  1.00  6.00           N  
ATOM   1885  CE3 TRP A 227     -20.002  18.870   7.079  1.00  0.00           C  
ATOM   1886  CZ3 TRP A 227     -19.359  18.797   5.836  1.00 13.00           C  
ATOM   1887  CH2 TRP A 227     -19.595  17.717   4.949  1.00  9.00           C  
ATOM   1888  CZ2 TRP A 227     -20.458  16.704   5.272  1.00  6.00           C  
ATOM   1889  N   THR A 228     -23.969  19.477   7.749  1.00  0.00           N  
ATOM   1890  CA  THR A 228     -24.868  19.228   6.641  1.00  9.00           C  
ATOM   1891  C   THR A 228     -24.385  20.039   5.467  1.00  0.00           C  
ATOM   1892  O   THR A 228     -23.692  21.032   5.650  1.00  0.00           O  
ATOM   1893  CB  THR A 228     -26.285  19.692   6.976  1.00 24.00           C  
ATOM   1894  OG1 THR A 228     -27.186  19.292   5.939  1.00 13.00           O  
ATOM   1895  CG2 THR A 228     -26.313  21.193   7.092  1.00  1.00           C  
ATOM   1896  N   THR A 229     -24.747  19.614   4.262  1.00  8.00           N  
ATOM   1897  CA  THR A 229     -24.356  20.342   3.065  1.00  0.00           C  
ATOM   1898  C   THR A 229     -25.619  20.860   2.388  1.00  0.00           C  
ATOM   1899  O   THR A 229     -25.569  21.359   1.264  1.00  2.00           O  
ATOM   1900  CB  THR A 229     -23.571  19.450   2.082  1.00  0.00           C  
ATOM   1901  OG1 THR A 229     -24.474  18.594   1.376  1.00  9.00           O  
ATOM   1902  CG2 THR A 229     -22.570  18.598   2.839  1.00  6.00           C  
ATOM   1903  N   THR A 230     -26.752  20.739   3.075  1.00  0.00           N  
ATOM   1904  CA  THR A 230     -27.999  21.217   2.513  1.00  2.00           C  
ATOM   1905  C   THR A 230     -28.810  22.062   3.489  1.00  0.00           C  
ATOM   1906  O   THR A 230     -29.880  21.662   3.964  1.00  5.00           O  
ATOM   1907  CB  THR A 230     -28.861  20.054   1.975  1.00 22.00           C  
ATOM   1908  OG1 THR A 230     -29.419  19.305   3.057  1.00 12.00           O  
ATOM   1909  CG2 THR A 230     -28.013  19.141   1.118  1.00 25.00           C  
ATOM   1910  N   PRO A 231     -28.315  23.271   3.777  1.00  0.00           N  
ATOM   1911  CA  PRO A 231     -28.945  24.224   4.688  1.00  0.00           C  
ATOM   1912  C   PRO A 231     -30.433  24.378   4.437  1.00  0.00           C  
ATOM   1913  O   PRO A 231     -31.228  24.376   5.376  1.00  0.00           O  
ATOM   1914  CB  PRO A 231     -28.190  25.515   4.407  1.00  0.00           C  
ATOM   1915  CG  PRO A 231     -26.825  25.022   4.081  1.00  0.00           C  
ATOM   1916  CD  PRO A 231     -27.102  23.851   3.178  1.00  0.00           C  
ATOM   1917  N   TRP A 232     -30.809  24.494   3.166  1.00  0.00           N  
ATOM   1918  CA  TRP A 232     -32.208  24.691   2.813  1.00  0.00           C  
ATOM   1919  C   TRP A 232     -33.171  23.675   3.400  1.00  0.00           C  
ATOM   1920  O   TRP A 232     -34.389  23.828   3.274  1.00  1.00           O  
ATOM   1921  CB  TRP A 232     -32.381  24.738   1.300  1.00  0.00           C  
ATOM   1922  CG  TRP A 232     -32.072  23.464   0.595  1.00  0.00           C  
ATOM   1923  CD1 TRP A 232     -30.870  23.076   0.070  1.00  2.00           C  
ATOM   1924  CD2 TRP A 232     -32.988  22.405   0.327  1.00  0.00           C  
ATOM   1925  CE2 TRP A 232     -32.278  21.403  -0.362  1.00  0.00           C  
ATOM   1926  NE1 TRP A 232     -30.987  21.837  -0.509  1.00 27.00           N  
ATOM   1927  CE3 TRP A 232     -34.349  22.206   0.604  1.00  0.00           C  
ATOM   1928  CZ3 TRP A 232     -34.949  21.023   0.192  1.00  0.00           C  
ATOM   1929  CH2 TRP A 232     -34.214  20.043  -0.490  1.00  0.00           C  
ATOM   1930  CZ2 TRP A 232     -32.881  20.215  -0.776  1.00 51.00           C  
ATOM   1931  N   THR A 233     -32.644  22.642   4.051  1.00  0.00           N  
ATOM   1932  CA  THR A 233     -33.517  21.630   4.637  1.00  0.00           C  
ATOM   1933  C   THR A 233     -33.671  21.831   6.140  1.00  0.00           C  
ATOM   1934  O   THR A 233     -34.585  21.272   6.753  1.00  0.00           O  
ATOM   1935  CB  THR A 233     -32.986  20.219   4.387  1.00 37.00           C  
ATOM   1936  OG1 THR A 233     -31.722  20.088   5.037  1.00 30.00           O  
ATOM   1937  CG2 THR A 233     -32.792  19.962   2.896  1.00 27.00           C  
ATOM   1938  N   LEU A 234     -32.793  22.637   6.733  1.00  0.00           N  
ATOM   1939  CA  LEU A 234     -32.855  22.889   8.168  1.00  0.00           C  
ATOM   1940  C   LEU A 234     -34.243  23.265   8.646  1.00  0.00           C  
ATOM   1941  O   LEU A 234     -34.692  22.763   9.665  1.00  1.00           O  
ATOM   1942  CB  LEU A 234     -31.843  23.957   8.576  1.00  0.00           C  
ATOM   1943  CG  LEU A 234     -30.437  23.378   8.731  1.00  2.00           C  
ATOM   1944  CD1 LEU A 234     -29.369  24.456   8.816  1.00  1.00           C  
ATOM   1945  CD2 LEU A 234     -30.452  22.506   9.968  1.00  1.00           C  
ATOM   1946  N   PRO A 235     -34.942  24.163   7.936  1.00  0.00           N  
ATOM   1947  CA  PRO A 235     -36.290  24.513   8.400  1.00  1.00           C  
ATOM   1948  C   PRO A 235     -37.200  23.290   8.382  1.00  1.00           C  
ATOM   1949  O   PRO A 235     -38.353  23.366   8.792  1.00  1.00           O  
ATOM   1950  CB  PRO A 235     -36.750  25.562   7.394  1.00  1.00           C  
ATOM   1951  CG  PRO A 235     -35.498  26.232   7.025  1.00  0.00           C  
ATOM   1952  CD  PRO A 235     -34.479  25.114   6.913  1.00  0.00           C  
ATOM   1953  N   GLY A 236     -36.678  22.163   7.903  1.00  1.00           N  
ATOM   1954  CA  GLY A 236     -37.478  20.952   7.832  1.00  1.00           C  
ATOM   1955  C   GLY A 236     -37.097  19.901   8.856  1.00  0.00           C  
ATOM   1956  O   GLY A 236     -37.671  18.807   8.902  1.00  1.00           O  
ATOM   1957  N   ASN A 237     -36.112  20.241   9.674  1.00  1.00           N  
ATOM   1958  CA  ASN A 237     -35.624  19.372  10.729  1.00  0.00           C  
ATOM   1959  C   ASN A 237     -36.773  18.937  11.639  1.00  0.00           C  
ATOM   1960  O   ASN A 237     -37.807  19.603  11.697  1.00  1.00           O  
ATOM   1961  CB  ASN A 237     -34.587  20.137  11.548  1.00  1.00           C  
ATOM   1962  CG  ASN A 237     -34.135  19.385  12.771  1.00  0.00           C  
ATOM   1963  OD1 ASN A 237     -33.221  18.571  12.704  1.00  1.00           O  
ATOM   1964  ND2 ASN A 237     -34.781  19.651  13.903  1.00  0.00           N  
ATOM   1965  N   VAL A 238     -36.587  17.809  12.327  1.00  0.00           N  
ATOM   1966  CA  VAL A 238     -37.574  17.287  13.283  1.00  0.00           C  
ATOM   1967  C   VAL A 238     -36.901  16.440  14.351  1.00  0.00           C  
ATOM   1968  O   VAL A 238     -37.519  16.104  15.366  1.00  0.00           O  
ATOM   1969  CB  VAL A 238     -38.654  16.399  12.643  1.00  1.00           C  
ATOM   1970  CG1 VAL A 238     -39.595  17.231  11.832  1.00  0.00           C  
ATOM   1971  CG2 VAL A 238     -38.008  15.324  11.824  1.00  1.00           C  
ATOM   1972  N   ALA A 239     -35.642  16.087  14.120  1.00  0.00           N  
ATOM   1973  CA  ALA A 239     -34.936  15.284  15.089  1.00  0.00           C  
ATOM   1974  C   ALA A 239     -33.467  15.274  14.790  1.00  0.00           C  
ATOM   1975  O   ALA A 239     -33.047  15.673  13.711  1.00  1.00           O  
ATOM   1976  CB  ALA A 239     -35.475  13.865  15.087  1.00  1.00           C  
ATOM   1977  N   ALA A 240     -32.685  14.837  15.770  1.00  0.00           N  
ATOM   1978  CA  ALA A 240     -31.240  14.740  15.623  1.00  1.00           C  
ATOM   1979  C   ALA A 240     -30.976  13.261  15.779  1.00  1.00           C  
ATOM   1980  O   ALA A 240     -31.715  12.578  16.485  1.00  0.00           O  
ATOM   1981  CB  ALA A 240     -30.541  15.519  16.721  1.00  1.00           C  
ATOM   1982  N   ALA A 241     -29.948  12.746  15.120  1.00  0.00           N  
ATOM   1983  CA  ALA A 241     -29.676  11.324  15.240  1.00  0.00           C  
ATOM   1984  C   ALA A 241     -28.227  10.978  15.539  1.00  0.00           C  
ATOM   1985  O   ALA A 241     -27.281  11.580  15.013  1.00  0.00           O  
ATOM   1986  CB  ALA A 241     -30.141  10.592  13.988  1.00  0.00           C  
ATOM   1987  N   VAL A 242     -28.079   9.992  16.415  1.00  0.00           N  
ATOM   1988  CA  VAL A 242     -26.779   9.492  16.822  1.00  0.00           C  
ATOM   1989  C   VAL A 242     -26.838   7.967  16.800  1.00  0.00           C  
ATOM   1990  O   VAL A 242     -27.923   7.376  16.883  1.00  0.00           O  
ATOM   1991  CB  VAL A 242     -26.417   9.968  18.255  1.00  0.00           C  
ATOM   1992  CG1 VAL A 242     -26.277  11.490  18.289  1.00  1.00           C  
ATOM   1993  CG2 VAL A 242     -27.482   9.509  19.234  1.00  1.00           C  
ATOM   1994  N   HIS A 243     -25.667   7.349  16.670  1.00  0.00           N  
ATOM   1995  CA  HIS A 243     -25.534   5.893  16.653  1.00  0.00           C  
ATOM   1996  C   HIS A 243     -25.454   5.431  18.111  1.00  0.00           C  
ATOM   1997  O   HIS A 243     -24.531   5.799  18.836  1.00  0.00           O  
ATOM   1998  CB  HIS A 243     -24.263   5.509  15.894  1.00  0.00           C  
ATOM   1999  CG  HIS A 243     -24.137   4.045  15.621  1.00  0.00           C  
ATOM   2000  ND1 HIS A 243     -23.272   3.540  14.675  1.00 10.00           N  
ATOM   2001  CD2 HIS A 243     -24.761   2.977  16.170  1.00  0.00           C  
ATOM   2002  CE1 HIS A 243     -23.370   2.224  14.651  1.00  3.00           C  
ATOM   2003  NE2 HIS A 243     -24.267   1.857  15.549  1.00  4.00           N  
ATOM   2004  N   PRO A 244     -26.415   4.607  18.554  1.00  0.00           N  
ATOM   2005  CA  PRO A 244     -26.461   4.106  19.932  1.00  0.00           C  
ATOM   2006  C   PRO A 244     -25.173   3.518  20.489  1.00  0.00           C  
ATOM   2007  O   PRO A 244     -25.030   3.369  21.698  1.00  6.00           O  
ATOM   2008  CB  PRO A 244     -27.586   3.075  19.880  1.00  4.00           C  
ATOM   2009  CG  PRO A 244     -27.477   2.552  18.484  1.00  5.00           C  
ATOM   2010  CD  PRO A 244     -27.321   3.826  17.696  1.00 12.00           C  
ATOM   2011  N   GLU A 245     -24.228   3.211  19.614  1.00  0.00           N  
ATOM   2012  CA  GLU A 245     -22.985   2.597  20.049  1.00  5.00           C  
ATOM   2013  C   GLU A 245     -21.757   3.488  19.958  1.00  8.00           C  
ATOM   2014  O   GLU A 245     -20.632   2.996  19.973  1.00  3.00           O  
ATOM   2015  CB  GLU A 245     -22.756   1.332  19.234  1.00  3.00           C  
ATOM   2016  CG  GLU A 245     -24.028   0.826  18.598  1.00  3.00           C  
ATOM   2017  CD  GLU A 245     -24.403  -0.552  19.058  1.00  2.00           C  
ATOM   2018  OE1 GLU A 245     -23.625  -1.487  18.783  1.00  1.00           O  
ATOM   2019  OE2 GLU A 245     -25.472  -0.702  19.690  1.00  2.00           O  
ATOM   2020  N   TYR A 246     -21.960   4.794  19.864  1.00  0.00           N  
ATOM   2021  CA  TYR A 246     -20.829   5.709  19.782  1.00  8.00           C  
ATOM   2022  C   TYR A 246     -20.614   6.434  21.096  1.00  9.00           C  
ATOM   2023  O   TYR A 246     -21.507   6.501  21.946  1.00 12.00           O  
ATOM   2024  CB  TYR A 246     -21.039   6.756  18.684  1.00  0.00           C  
ATOM   2025  CG  TYR A 246     -20.965   6.238  17.265  1.00  0.00           C  
ATOM   2026  CD1 TYR A 246     -21.073   7.112  16.183  1.00  0.00           C  
ATOM   2027  CD2 TYR A 246     -20.797   4.882  17.000  1.00  5.00           C  
ATOM   2028  CE1 TYR A 246     -21.016   6.650  14.874  1.00  0.00           C  
ATOM   2029  CE2 TYR A 246     -20.738   4.408  15.692  1.00  4.00           C  
ATOM   2030  CZ  TYR A 246     -20.851   5.297  14.634  1.00  0.00           C  
ATOM   2031  OH  TYR A 246     -20.813   4.828  13.340  1.00  5.00           O  
ATOM   2032  N   THR A 247     -19.413   6.974  21.258  1.00 11.00           N  
ATOM   2033  CA  THR A 247     -19.085   7.728  22.454  1.00  0.00           C  
ATOM   2034  C   THR A 247     -19.016   9.200  22.063  1.00  0.00           C  
ATOM   2035  O   THR A 247     -18.156   9.622  21.277  1.00  0.00           O  
ATOM   2036  CB  THR A 247     -17.737   7.276  23.072  1.00  4.00           C  
ATOM   2037  OG1 THR A 247     -16.690   7.387  22.098  1.00  5.00           O  
ATOM   2038  CG2 THR A 247     -17.839   5.841  23.556  1.00  3.00           C  
ATOM   2039  N   TYR A 248     -19.953   9.970  22.600  1.00  0.00           N  
ATOM   2040  CA  TYR A 248     -20.018  11.386  22.314  1.00  0.00           C  
ATOM   2041  C   TYR A 248     -19.455  12.180  23.480  1.00  0.00           C  
ATOM   2042  O   TYR A 248     -20.046  12.226  24.556  1.00  0.00           O  
ATOM   2043  CB  TYR A 248     -21.467  11.798  22.038  1.00  0.00           C  
ATOM   2044  CG  TYR A 248     -22.076  11.131  20.821  1.00  0.00           C  
ATOM   2045  CD1 TYR A 248     -22.738   9.906  20.923  1.00  0.00           C  
ATOM   2046  CD2 TYR A 248     -21.951  11.708  19.558  1.00  1.00           C  
ATOM   2047  CE1 TYR A 248     -23.255   9.277  19.793  1.00  0.00           C  
ATOM   2048  CE2 TYR A 248     -22.460  11.085  18.428  1.00  0.00           C  
ATOM   2049  CZ  TYR A 248     -23.109   9.875  18.553  1.00  0.00           C  
ATOM   2050  OH  TYR A 248     -23.609   9.266  17.429  1.00  0.00           O  
ATOM   2051  N   ALA A 249     -18.304  12.803  23.257  1.00  0.00           N  
ATOM   2052  CA  ALA A 249     -17.651  13.597  24.282  1.00  0.00           C  
ATOM   2053  C   ALA A 249     -18.125  15.051  24.248  1.00  0.00           C  
ATOM   2054  O   ALA A 249     -18.293  15.632  23.179  1.00  0.00           O  
ATOM   2055  CB  ALA A 249     -16.144  13.532  24.092  1.00 17.00           C  
ATOM   2056  N   ALA A 250     -18.352  15.627  25.427  1.00  0.00           N  
ATOM   2057  CA  ALA A 250     -18.788  17.016  25.537  1.00  0.00           C  
ATOM   2058  C   ALA A 250     -17.552  17.913  25.607  1.00  0.00           C  
ATOM   2059  O   ALA A 250     -16.922  18.027  26.652  1.00  0.00           O  
ATOM   2060  CB  ALA A 250     -19.647  17.198  26.785  1.00  0.00           C  
ATOM   2061  N   PHE A 251     -17.211  18.543  24.487  1.00  0.00           N  
ATOM   2062  CA  PHE A 251     -16.042  19.417  24.409  1.00  0.00           C  
ATOM   2063  C   PHE A 251     -16.306  20.834  24.909  1.00  0.00           C  
ATOM   2064  O   PHE A 251     -17.296  21.468  24.543  1.00  0.00           O  
ATOM   2065  CB  PHE A 251     -15.533  19.489  22.972  1.00  0.00           C  
ATOM   2066  CG  PHE A 251     -15.159  18.158  22.394  1.00  0.00           C  
ATOM   2067  CD1 PHE A 251     -16.102  17.144  22.275  1.00  0.00           C  
ATOM   2068  CD2 PHE A 251     -13.868  17.927  21.934  1.00  0.00           C  
ATOM   2069  CE1 PHE A 251     -15.768  15.920  21.702  1.00  0.00           C  
ATOM   2070  CE2 PHE A 251     -13.523  16.703  21.358  1.00  7.00           C  
ATOM   2071  CZ  PHE A 251     -14.476  15.699  21.241  1.00  0.00           C  
ATOM   2072  N   GLN A 252     -15.390  21.330  25.732  1.00  0.00           N  
ATOM   2073  CA  GLN A 252     -15.502  22.662  26.309  1.00  0.00           C  
ATOM   2074  C   GLN A 252     -14.846  23.708  25.413  1.00  0.00           C  
ATOM   2075  O   GLN A 252     -13.637  23.934  25.475  1.00  7.00           O  
ATOM   2076  CB  GLN A 252     -14.861  22.672  27.706  1.00  0.00           C  
ATOM   2077  CG  GLN A 252     -15.291  23.816  28.627  1.00  8.00           C  
ATOM   2078  CD  GLN A 252     -14.317  24.985  28.633  1.00  2.00           C  
ATOM   2079  OE1 GLN A 252     -13.127  24.821  28.915  1.00  2.00           O  
ATOM   2080  NE2 GLN A 252     -14.822  26.176  28.333  1.00  4.00           N  
ATOM   2081  N   VAL A 253     -15.652  24.330  24.561  1.00  0.00           N  
ATOM   2082  CA  VAL A 253     -15.157  25.377  23.676  1.00  5.00           C  
ATOM   2083  C   VAL A 253     -15.753  26.685  24.179  1.00  0.00           C  
ATOM   2084  O   VAL A 253     -16.920  26.732  24.583  1.00 10.00           O  
ATOM   2085  CB  VAL A 253     -15.588  25.160  22.200  1.00  5.00           C  
ATOM   2086  CG1 VAL A 253     -15.204  23.767  21.750  1.00  8.00           C  
ATOM   2087  CG2 VAL A 253     -17.083  25.382  22.044  1.00 10.00           C  
ATOM   2088  N   GLY A 254     -14.943  27.739  24.171  1.00  3.00           N  
ATOM   2089  CA  GLY A 254     -15.417  29.029  24.630  1.00  2.00           C  
ATOM   2090  C   GLY A 254     -16.088  28.960  25.987  1.00  2.00           C  
ATOM   2091  O   GLY A 254     -15.460  28.598  26.981  1.00  2.00           O  
ATOM   2092  N   ASP A 255     -17.373  29.299  26.031  1.00  6.00           N  
ATOM   2093  CA  ASP A 255     -18.112  29.291  27.287  1.00  4.00           C  
ATOM   2094  C   ASP A 255     -19.270  28.292  27.307  1.00  8.00           C  
ATOM   2095  O   ASP A 255     -20.271  28.506  27.997  1.00  4.00           O  
ATOM   2096  CB  ASP A 255     -18.636  30.702  27.594  1.00  2.00           C  
ATOM   2097  CG  ASP A 255     -17.533  31.759  27.560  1.00  1.00           C  
ATOM   2098  OD1 ASP A 255     -17.006  32.050  26.460  1.00  1.00           O  
ATOM   2099  OD2 ASP A 255     -17.188  32.302  28.635  1.00  1.00           O  
ATOM   2100  N   GLU A 256     -19.136  27.210  26.540  1.00 15.00           N  
ATOM   2101  CA  GLU A 256     -20.158  26.164  26.494  1.00 22.00           C  
ATOM   2102  C   GLU A 256     -19.576  24.868  25.946  1.00 35.00           C  
ATOM   2103  O   GLU A 256     -18.494  24.854  25.360  1.00  0.00           O  
ATOM   2104  CB  GLU A 256     -21.355  26.586  25.636  1.00  5.00           C  
ATOM   2105  CG  GLU A 256     -21.130  26.506  24.128  1.00  8.00           C  
ATOM   2106  CD  GLU A 256     -22.436  26.333  23.350  1.00  6.00           C  
ATOM   2107  OE1 GLU A 256     -22.397  26.368  22.099  1.00 11.00           O  
ATOM   2108  OE2 GLU A 256     -23.498  26.152  23.992  1.00  9.00           O  
ATOM   2109  N   ALA A 257     -20.306  23.778  26.142  1.00 46.00           N  
ATOM   2110  CA  ALA A 257     -19.873  22.470  25.675  1.00  0.00           C  
ATOM   2111  C   ALA A 257     -20.519  22.065  24.342  1.00  0.00           C  
ATOM   2112  O   ALA A 257     -21.720  22.276  24.127  1.00  0.00           O  
ATOM   2113  CB  ALA A 257     -20.180  21.424  26.740  1.00 60.00           C  
ATOM   2114  N   LEU A 258     -19.707  21.487  23.455  1.00  0.00           N  
ATOM   2115  CA  LEU A 258     -20.164  21.018  22.145  1.00  0.00           C  
ATOM   2116  C   LEU A 258     -20.187  19.496  22.117  1.00  0.00           C  
ATOM   2117  O   LEU A 258     -19.138  18.858  22.076  1.00  0.00           O  
ATOM   2118  CB  LEU A 258     -19.235  21.516  21.042  1.00  0.00           C  
ATOM   2119  CG  LEU A 258     -19.365  22.994  20.693  1.00  0.00           C  
ATOM   2120  CD1 LEU A 258     -18.392  23.348  19.588  1.00  1.00           C  
ATOM   2121  CD2 LEU A 258     -20.793  23.281  20.260  1.00  1.00           C  
ATOM   2122  N   ILE A 259     -21.384  18.921  22.139  1.00  0.00           N  
ATOM   2123  CA  ILE A 259     -21.536  17.475  22.116  1.00  0.00           C  
ATOM   2124  C   ILE A 259     -21.444  16.934  20.680  1.00  0.00           C  
ATOM   2125  O   ILE A 259     -22.165  17.386  19.785  1.00  0.00           O  
ATOM   2126  CB  ILE A 259     -22.887  17.068  22.727  1.00  0.00           C  
ATOM   2127  CG1 ILE A 259     -23.045  17.703  24.110  1.00  0.00           C  
ATOM   2128  CD1 ILE A 259     -24.359  17.374  24.805  1.00  1.00           C  
ATOM   2129  CG2 ILE A 259     -22.971  15.565  22.832  1.00  0.00           C  
ATOM   2130  N   LEU A 260     -20.548  15.974  20.464  1.00  0.00           N  
ATOM   2131  CA  LEU A 260     -20.362  15.373  19.144  1.00  0.00           C  
ATOM   2132  C   LEU A 260     -19.394  14.191  19.190  1.00  0.00           C  
ATOM   2133  O   LEU A 260     -18.362  14.257  19.848  1.00  0.00           O  
ATOM   2134  CB  LEU A 260     -19.838  16.416  18.149  1.00  0.00           C  
ATOM   2135  CG  LEU A 260     -18.519  17.118  18.475  1.00  0.00           C  
ATOM   2136  CD1 LEU A 260     -17.837  17.592  17.210  1.00  1.00           C  
ATOM   2137  CD2 LEU A 260     -18.797  18.278  19.392  1.00  0.00           C  
ATOM   2138  N   GLU A 261     -19.734  13.122  18.477  1.00  0.00           N  
ATOM   2139  CA  GLU A 261     -18.917  11.908  18.412  1.00  0.00           C  
ATOM   2140  C   GLU A 261     -17.428  12.201  18.581  1.00  0.00           C  
ATOM   2141  O   GLU A 261     -16.827  12.909  17.771  1.00  0.00           O  
ATOM   2142  CB  GLU A 261     -19.159  11.202  17.075  1.00  0.00           C  
ATOM   2143  CG  GLU A 261     -18.846   9.707  17.042  1.00  0.00           C  
ATOM   2144  CD  GLU A 261     -17.362   9.394  17.015  1.00  7.00           C  
ATOM   2145  OE1 GLU A 261     -16.638  10.013  16.205  1.00 11.00           O  
ATOM   2146  OE2 GLU A 261     -16.927   8.514  17.791  1.00  7.00           O  
ATOM   2147  N   GLU A 262     -16.845  11.648  19.642  1.00  0.00           N  
ATOM   2148  CA  GLU A 262     -15.428  11.833  19.948  1.00  0.00           C  
ATOM   2149  C   GLU A 262     -14.547  11.475  18.754  1.00  8.00           C  
ATOM   2150  O   GLU A 262     -15.043  11.009  17.732  1.00  8.00           O  
ATOM   2151  CB  GLU A 262     -15.048  10.962  21.145  1.00  8.00           C  
ATOM   2152  CG  GLU A 262     -13.606  11.125  21.592  1.00  5.00           C  
ATOM   2153  CD  GLU A 262     -13.241  10.230  22.762  1.00  5.00           C  
ATOM   2154  OE1 GLU A 262     -12.083  10.319  23.229  1.00  3.00           O  
ATOM   2155  OE2 GLU A 262     -14.107   9.443  23.212  1.00  3.00           O  
ATOM   2156  N   GLY A 263     -13.242  11.695  18.885  1.00  0.00           N  
ATOM   2157  CA  GLY A 263     -12.320  11.368  17.808  1.00  3.00           C  
ATOM   2158  C   GLY A 263     -12.565  12.216  16.582  1.00  6.00           C  
ATOM   2159  O   GLY A 263     -11.643  12.787  15.991  1.00  5.00           O  
ATOM   2160  N   LEU A 264     -13.830  12.280  16.193  1.00 10.00           N  
ATOM   2161  CA  LEU A 264     -14.253  13.072  15.056  1.00 11.00           C  
ATOM   2162  C   LEU A 264     -14.307  14.481  15.623  1.00  1.00           C  
ATOM   2163  O   LEU A 264     -14.004  15.461  14.937  1.00  0.00           O  
ATOM   2164  CB  LEU A 264     -15.639  12.611  14.604  1.00 15.00           C  
ATOM   2165  CG  LEU A 264     -16.136  13.000  13.217  1.00  0.00           C  
ATOM   2166  CD1 LEU A 264     -15.077  12.705  12.167  1.00 21.00           C  
ATOM   2167  CD2 LEU A 264     -17.414  12.231  12.940  1.00  0.00           C  
ATOM   2168  N   GLY A 265     -14.676  14.552  16.902  1.00  0.00           N  
ATOM   2169  CA  GLY A 265     -14.763  15.819  17.605  1.00  0.00           C  
ATOM   2170  C   GLY A 265     -13.396  16.403  17.914  1.00  0.00           C  
ATOM   2171  O   GLY A 265     -13.228  17.622  17.912  1.00  0.00           O  
ATOM   2172  N   ARG A 266     -12.417  15.540  18.184  1.00  0.00           N  
ATOM   2173  CA  ARG A 266     -11.064  16.003  18.479  1.00  0.00           C  
ATOM   2174  C   ARG A 266     -10.313  16.270  17.183  1.00  0.00           C  
ATOM   2175  O   ARG A 266      -9.132  16.609  17.197  1.00  6.00           O  
ATOM   2176  CB  ARG A 266     -10.304  14.971  19.315  1.00  0.00           C  
ATOM   2177  CG  ARG A 266     -10.058  13.657  18.613  1.00  6.00           C  
ATOM   2178  CD  ARG A 266      -9.226  12.701  19.465  1.00  3.00           C  
ATOM   2179  NE  ARG A 266      -9.853  12.388  20.750  1.00  3.00           N  
ATOM   2180  CZ  ARG A 266      -9.725  13.120  21.854  1.00  2.00           C  
ATOM   2181  NH1 ARG A 266      -8.983  14.223  21.845  1.00 16.00           N  
ATOM   2182  NH2 ARG A 266     -10.340  12.746  22.971  1.00  3.00           N  
ATOM   2183  N   LYS A 267     -11.006  16.100  16.061  1.00  0.00           N  
ATOM   2184  CA  LYS A 267     -10.414  16.351  14.754  1.00  5.00           C  
ATOM   2185  C   LYS A 267     -10.834  17.752  14.341  1.00  0.00           C  
ATOM   2186  O   LYS A 267     -10.119  18.447  13.620  1.00  3.00           O  
ATOM   2187  CB  LYS A 267     -10.924  15.352  13.721  1.00  5.00           C  
ATOM   2188  CG  LYS A 267     -10.347  15.590  12.332  1.00  2.00           C  
ATOM   2189  CD  LYS A 267     -11.175  14.917  11.243  1.00  5.00           C  
ATOM   2190  CE  LYS A 267     -11.255  13.408  11.431  1.00  3.00           C  
ATOM   2191  NZ  LYS A 267     -11.978  12.758  10.302  1.00  4.00           N  
ATOM   2192  N   LEU A 268     -12.014  18.150  14.801  1.00  0.00           N  
ATOM   2193  CA  LEU A 268     -12.542  19.473  14.508  1.00  7.00           C  
ATOM   2194  C   LEU A 268     -11.857  20.458  15.441  1.00 21.00           C  
ATOM   2195  O   LEU A 268     -11.141  21.354  15.005  1.00  4.00           O  
ATOM   2196  CB  LEU A 268     -14.059  19.519  14.756  1.00  1.00           C  
ATOM   2197  CG  LEU A 268     -15.038  19.706  13.586  1.00  1.00           C  
ATOM   2198  CD1 LEU A 268     -14.651  20.943  12.778  1.00  8.00           C  
ATOM   2199  CD2 LEU A 268     -15.033  18.469  12.698  1.00 15.00           C  
ATOM   2200  N   LEU A 269     -12.076  20.262  16.735  1.00  0.00           N  
ATOM   2201  CA  LEU A 269     -11.519  21.122  17.765  1.00  5.00           C  
ATOM   2202  C   LEU A 269     -10.016  20.957  17.957  1.00  4.00           C  
ATOM   2203  O   LEU A 269      -9.281  21.943  18.017  1.00  2.00           O  
ATOM   2204  CB  LEU A 269     -12.255  20.858  19.070  1.00  8.00           C  
ATOM   2205  CG  LEU A 269     -13.768  20.883  18.856  1.00  0.00           C  
ATOM   2206  CD1 LEU A 269     -14.482  20.713  20.174  1.00  0.00           C  
ATOM   2207  CD2 LEU A 269     -14.164  22.193  18.199  1.00  6.00           C  
ATOM   2208  N   GLY A 270      -9.561  19.714  18.061  1.00  0.00           N  
ATOM   2209  CA  GLY A 270      -8.140  19.471  18.228  1.00  3.00           C  
ATOM   2210  C   GLY A 270      -7.784  18.546  19.376  1.00  4.00           C  
ATOM   2211  O   GLY A 270      -8.492  18.491  20.385  1.00 60.00           O  
ATOM   2212  N   GLU A 271      -6.686  17.810  19.208  1.00  3.00           N  
ATOM   2213  CA  GLU A 271      -6.197  16.890  20.230  1.00  4.00           C  
ATOM   2214  C   GLU A 271      -5.692  17.778  21.361  1.00  3.00           C  
ATOM   2215  O   GLU A 271      -4.507  18.107  21.421  1.00  2.00           O  
ATOM   2216  CB  GLU A 271      -5.024  16.059  19.697  1.00  2.00           C  
ATOM   2217  CG  GLU A 271      -5.253  15.353  18.367  1.00  2.00           C  
ATOM   2218  CD  GLU A 271      -6.126  14.120  18.489  1.00  2.00           C  
ATOM   2219  OE1 GLU A 271      -5.790  13.224  19.296  1.00  2.00           O  
ATOM   2220  OE2 GLU A 271      -7.143  14.043  17.767  1.00  4.00           O  
ATOM   2221  N   GLY A 272      -6.588  18.181  22.249  1.00  7.00           N  
ATOM   2222  CA  GLY A 272      -6.183  19.043  23.342  1.00  2.00           C  
ATOM   2223  C   GLY A 272      -7.321  19.952  23.742  1.00  3.00           C  
ATOM   2224  O   GLY A 272      -7.139  21.140  24.002  1.00  2.00           O  
ATOM   2225  N   THR A 273      -8.515  19.382  23.769  1.00 16.00           N  
ATOM   2226  CA  THR A 273      -9.694  20.125  24.151  1.00  6.00           C  
ATOM   2227  C   THR A 273     -10.226  19.446  25.392  1.00  4.00           C  
ATOM   2228  O   THR A 273     -10.541  18.259  25.383  1.00 19.00           O  
ATOM   2229  CB  THR A 273     -10.760  20.084  23.054  1.00 43.00           C  
ATOM   2230  OG1 THR A 273     -10.207  20.593  21.835  1.00  6.00           O  
ATOM   2231  CG2 THR A 273     -11.965  20.919  23.459  1.00 10.00           C  
ATOM   2232  N   GLN A 274     -10.300  20.196  26.473  1.00  3.00           N  
ATOM   2233  CA  GLN A 274     -10.794  19.646  27.711  1.00  3.00           C  
ATOM   2234  C   GLN A 274     -12.112  18.930  27.463  1.00  0.00           C  
ATOM   2235  O   GLN A 274     -13.078  19.533  27.007  1.00  0.00           O  
ATOM   2236  CB  GLN A 274     -10.977  20.763  28.736  1.00  2.00           C  
ATOM   2237  CG  GLN A 274     -11.351  22.098  28.121  1.00  3.00           C  
ATOM   2238  CD  GLN A 274     -10.150  22.847  27.556  1.00  3.00           C  
ATOM   2239  OE1 GLN A 274      -9.399  22.327  26.727  1.00  3.00           O  
ATOM   2240  NE2 GLN A 274      -9.972  24.084  28.003  1.00  2.00           N  
ATOM   2241  N   VAL A 275     -12.135  17.631  27.738  1.00  3.00           N  
ATOM   2242  CA  VAL A 275     -13.345  16.843  27.570  1.00  0.00           C  
ATOM   2243  C   VAL A 275     -14.036  16.748  28.920  1.00  4.00           C  
ATOM   2244  O   VAL A 275     -13.532  16.111  29.840  1.00  2.00           O  
ATOM   2245  CB  VAL A 275     -13.041  15.413  27.081  1.00  3.00           C  
ATOM   2246  CG1 VAL A 275     -14.330  14.602  27.036  1.00  6.00           C  
ATOM   2247  CG2 VAL A 275     -12.386  15.454  25.701  1.00 11.00           C  
ATOM   2248  N   LEU A 276     -15.193  17.388  29.032  1.00  0.00           N  
ATOM   2249  CA  LEU A 276     -15.950  17.381  30.275  1.00  3.00           C  
ATOM   2250  C   LEU A 276     -16.512  15.994  30.580  1.00  0.00           C  
ATOM   2251  O   LEU A 276     -16.305  15.470  31.674  1.00  2.00           O  
ATOM   2252  CB  LEU A 276     -17.091  18.400  30.204  1.00  4.00           C  
ATOM   2253  CG  LEU A 276     -16.778  19.762  29.573  1.00  0.00           C  
ATOM   2254  CD1 LEU A 276     -17.877  20.723  29.969  1.00  9.00           C  
ATOM   2255  CD2 LEU A 276     -15.422  20.290  30.027  1.00  3.00           C  
ATOM   2256  N   LYS A 277     -17.225  15.403  29.622  1.00  0.00           N  
ATOM   2257  CA  LYS A 277     -17.798  14.072  29.811  1.00  4.00           C  
ATOM   2258  C   LYS A 277     -17.748  13.238  28.533  1.00  5.00           C  
ATOM   2259  O   LYS A 277     -17.136  13.634  27.539  1.00  0.00           O  
ATOM   2260  CB  LYS A 277     -19.255  14.174  30.273  1.00  4.00           C  
ATOM   2261  CG  LYS A 277     -19.477  15.060  31.485  1.00  3.00           C  
ATOM   2262  CD  LYS A 277     -20.923  15.006  31.977  1.00  3.00           C  
ATOM   2263  CE  LYS A 277     -21.274  13.629  32.536  1.00  2.00           C  
ATOM   2264  NZ  LYS A 277     -22.633  13.575  33.149  1.00  2.00           N  
ATOM   2265  N   THR A 278     -18.388  12.072  28.590  1.00  4.00           N  
ATOM   2266  CA  THR A 278     -18.485  11.149  27.461  1.00  0.00           C  
ATOM   2267  C   THR A 278     -19.755  10.329  27.647  1.00  5.00           C  
ATOM   2268  O   THR A 278     -20.058   9.873  28.754  1.00  3.00           O  
ATOM   2269  CB  THR A 278     -17.277  10.191  27.363  1.00  2.00           C  
ATOM   2270  OG1 THR A 278     -16.092  10.942  27.075  1.00  5.00           O  
ATOM   2271  CG2 THR A 278     -17.490   9.180  26.240  1.00  3.00           C  
ATOM   2272  N   PHE A 279     -20.499  10.155  26.558  1.00  0.00           N  
ATOM   2273  CA  PHE A 279     -21.752   9.417  26.600  1.00  0.00           C  
ATOM   2274  C   PHE A 279     -21.866   8.439  25.451  1.00  8.00           C  
ATOM   2275  O   PHE A 279     -21.339   8.674  24.360  1.00  0.00           O  
ATOM   2276  CB  PHE A 279     -22.937  10.377  26.508  1.00 59.00           C  
ATOM   2277  CG  PHE A 279     -22.787  11.598  27.348  1.00  0.00           C  
ATOM   2278  CD1 PHE A 279     -23.110  11.572  28.697  1.00  6.00           C  
ATOM   2279  CD2 PHE A 279     -22.296  12.775  26.794  1.00  1.00           C  
ATOM   2280  CE1 PHE A 279     -22.946  12.701  29.487  1.00  6.00           C  
ATOM   2281  CE2 PHE A 279     -22.127  13.908  27.572  1.00  0.00           C  
ATOM   2282  CZ  PHE A 279     -22.453  13.872  28.924  1.00  0.00           C  
ATOM   2283  N   PRO A 280     -22.555   7.317  25.687  1.00  0.00           N  
ATOM   2284  CA  PRO A 280     -22.751   6.301  24.656  1.00  0.00           C  
ATOM   2285  C   PRO A 280     -24.031   6.704  23.922  1.00  0.00           C  
ATOM   2286  O   PRO A 280     -25.000   7.125  24.560  1.00  0.00           O  
ATOM   2287  CB  PRO A 280     -22.921   5.029  25.471  1.00  4.00           C  
ATOM   2288  CG  PRO A 280     -23.694   5.523  26.655  1.00  2.00           C  
ATOM   2289  CD  PRO A 280     -22.988   6.816  27.006  1.00  3.00           C  
ATOM   2290  N   GLY A 281     -24.030   6.599  22.596  1.00  0.00           N  
ATOM   2291  CA  GLY A 281     -25.205   6.971  21.824  1.00  0.00           C  
ATOM   2292  C   GLY A 281     -26.521   6.748  22.551  1.00  0.00           C  
ATOM   2293  O   GLY A 281     -27.227   7.701  22.879  1.00  0.00           O  
ATOM   2294  N   LYS A 282     -26.841   5.483  22.810  1.00  0.00           N  
ATOM   2295  CA  LYS A 282     -28.072   5.104  23.499  1.00  0.00           C  
ATOM   2296  C   LYS A 282     -28.406   6.025  24.667  1.00  0.00           C  
ATOM   2297  O   LYS A 282     -29.569   6.170  25.050  1.00  5.00           O  
ATOM   2298  CB  LYS A 282     -27.954   3.660  24.001  1.00  4.00           C  
ATOM   2299  CG  LYS A 282     -29.023   3.233  25.007  1.00  2.00           C  
ATOM   2300  CD  LYS A 282     -30.428   3.280  24.421  1.00  3.00           C  
ATOM   2301  CE  LYS A 282     -31.457   2.828  25.448  1.00  2.00           C  
ATOM   2302  NZ  LYS A 282     -32.843   2.873  24.912  1.00  2.00           N  
ATOM   2303  N   ALA A 283     -27.381   6.654  25.222  1.00  0.00           N  
ATOM   2304  CA  ALA A 283     -27.554   7.537  26.362  1.00  3.00           C  
ATOM   2305  C   ALA A 283     -28.330   8.827  26.097  1.00 39.00           C  
ATOM   2306  O   ALA A 283     -29.070   9.291  26.970  1.00  5.00           O  
ATOM   2307  CB  ALA A 283     -26.194   7.872  26.946  1.00  5.00           C  
ATOM   2308  N   LEU A 284     -28.165   9.396  24.901  1.00  0.00           N  
ATOM   2309  CA  LEU A 284     -28.811  10.663  24.543  1.00 25.00           C  
ATOM   2310  C   LEU A 284     -30.211  10.592  23.929  1.00  0.00           C  
ATOM   2311  O   LEU A 284     -30.784  11.624  23.586  1.00  0.00           O  
ATOM   2312  CB  LEU A 284     -27.895  11.460  23.609  1.00  0.00           C  
ATOM   2313  CG  LEU A 284     -26.462  11.686  24.105  1.00 40.00           C  
ATOM   2314  CD1 LEU A 284     -25.647  10.430  23.849  1.00  0.00           C  
ATOM   2315  CD2 LEU A 284     -25.818  12.858  23.387  1.00  1.00           C  
ATOM   2316  N   GLU A 285     -30.775   9.396  23.798  1.00  7.00           N  
ATOM   2317  CA  GLU A 285     -32.101   9.277  23.208  1.00  1.00           C  
ATOM   2318  C   GLU A 285     -33.141  10.119  23.937  1.00  4.00           C  
ATOM   2319  O   GLU A 285     -32.969  10.441  25.103  1.00  4.00           O  
ATOM   2320  CB  GLU A 285     -32.548   7.819  23.188  1.00  5.00           C  
ATOM   2321  CG  GLU A 285     -33.890   7.640  22.509  1.00  5.00           C  
ATOM   2322  CD  GLU A 285     -34.221   6.195  22.209  1.00  3.00           C  
ATOM   2323  OE1 GLU A 285     -34.479   5.426  23.160  1.00  2.00           O  
ATOM   2324  OE2 GLU A 285     -34.220   5.831  21.014  1.00  4.00           O  
ATOM   2325  N   GLY A 286     -34.212  10.480  23.234  1.00  0.00           N  
ATOM   2326  CA  GLY A 286     -35.287  11.274  23.817  1.00  3.00           C  
ATOM   2327  C   GLY A 286     -34.891  12.634  24.370  1.00  3.00           C  
ATOM   2328  O   GLY A 286     -35.742  13.407  24.822  1.00  3.00           O  
ATOM   2329  N   LEU A 287     -33.597  12.927  24.321  1.00  0.00           N  
ATOM   2330  CA  LEU A 287     -33.040  14.180  24.824  1.00  8.00           C  
ATOM   2331  C   LEU A 287     -33.400  15.405  23.965  1.00  0.00           C  
ATOM   2332  O   LEU A 287     -32.950  15.532  22.823  1.00  0.00           O  
ATOM   2333  CB  LEU A 287     -31.522  13.998  24.935  1.00 15.00           C  
ATOM   2334  CG  LEU A 287     -30.541  15.103  25.310  1.00 28.00           C  
ATOM   2335  CD1 LEU A 287     -30.140  15.863  24.068  1.00  1.00           C  
ATOM   2336  CD2 LEU A 287     -31.160  15.998  26.369  1.00 21.00           C  
ATOM   2337  N   PRO A 288     -34.207  16.330  24.516  1.00  0.00           N  
ATOM   2338  CA  PRO A 288     -34.665  17.560  23.851  1.00  0.00           C  
ATOM   2339  C   PRO A 288     -33.591  18.580  23.486  1.00  0.00           C  
ATOM   2340  O   PRO A 288     -32.560  18.682  24.154  1.00  0.00           O  
ATOM   2341  CB  PRO A 288     -35.661  18.135  24.848  1.00  5.00           C  
ATOM   2342  CG  PRO A 288     -35.041  17.772  26.134  1.00  4.00           C  
ATOM   2343  CD  PRO A 288     -34.662  16.316  25.913  1.00  7.00           C  
ATOM   2344  N   TYR A 289     -33.857  19.335  22.418  1.00  0.00           N  
ATOM   2345  CA  TYR A 289     -32.955  20.379  21.925  1.00  0.00           C  
ATOM   2346  C   TYR A 289     -33.795  21.454  21.244  1.00  0.00           C  
ATOM   2347  O   TYR A 289     -35.020  21.335  21.178  1.00  0.00           O  
ATOM   2348  CB  TYR A 289     -31.930  19.800  20.934  1.00  0.00           C  
ATOM   2349  CG  TYR A 289     -32.512  19.330  19.618  1.00  0.00           C  
ATOM   2350  CD1 TYR A 289     -32.984  20.245  18.670  1.00  0.00           C  
ATOM   2351  CD2 TYR A 289     -32.602  17.971  19.318  1.00  0.00           C  
ATOM   2352  CE1 TYR A 289     -33.535  19.821  17.461  1.00  0.00           C  
ATOM   2353  CE2 TYR A 289     -33.151  17.535  18.108  1.00  0.00           C  
ATOM   2354  CZ  TYR A 289     -33.615  18.467  17.188  1.00  0.00           C  
ATOM   2355  OH  TYR A 289     -34.161  18.050  15.996  1.00  0.00           O  
ATOM   2356  N   THR A 290     -33.141  22.493  20.734  1.00  0.00           N  
ATOM   2357  CA  THR A 290     -33.851  23.583  20.067  1.00  0.00           C  
ATOM   2358  C   THR A 290     -33.419  23.773  18.619  1.00  0.00           C  
ATOM   2359  O   THR A 290     -32.237  23.957  18.328  1.00 30.00           O  
ATOM   2360  CB  THR A 290     -33.680  24.917  20.842  1.00  7.00           C  
ATOM   2361  OG1 THR A 290     -34.503  24.887  22.013  1.00  4.00           O  
ATOM   2362  CG2 THR A 290     -34.097  26.098  20.001  1.00  6.00           C  
ATOM   2363  N   PRO A 291     -34.391  23.731  17.690  1.00  0.00           N  
ATOM   2364  CA  PRO A 291     -34.177  23.890  16.251  1.00  0.00           C  
ATOM   2365  C   PRO A 291     -34.077  25.356  15.851  1.00 36.00           C  
ATOM   2366  O   PRO A 291     -34.723  26.219  16.441  1.00 10.00           O  
ATOM   2367  CB  PRO A 291     -35.416  23.245  15.665  1.00  1.00           C  
ATOM   2368  CG  PRO A 291     -36.471  23.736  16.617  1.00  0.00           C  
ATOM   2369  CD  PRO A 291     -35.821  23.485  17.971  1.00 10.00           C  
ATOM   2370  N   PRO A 292     -33.273  25.655  14.828  1.00 60.00           N  
ATOM   2371  CA  PRO A 292     -33.150  27.048  14.402  1.00 31.00           C  
ATOM   2372  C   PRO A 292     -34.449  27.647  13.857  1.00  0.00           C  
ATOM   2373  O   PRO A 292     -34.687  28.844  14.002  1.00  8.00           O  
ATOM   2374  CB  PRO A 292     -32.035  26.994  13.359  1.00  0.00           C  
ATOM   2375  CG  PRO A 292     -32.150  25.627  12.814  1.00  1.00           C  
ATOM   2376  CD  PRO A 292     -32.388  24.785  14.040  1.00  2.00           C  
ATOM   2377  N   TYR A 293     -35.295  26.824  13.244  1.00  1.00           N  
ATOM   2378  CA  TYR A 293     -36.543  27.336  12.685  1.00  9.00           C  
ATOM   2379  C   TYR A 293     -37.723  26.514  13.149  1.00  6.00           C  
ATOM   2380  O   TYR A 293     -38.446  25.932  12.345  1.00  1.00           O  
ATOM   2381  CB  TYR A 293     -36.476  27.358  11.147  1.00 16.00           C  
ATOM   2382  CG  TYR A 293     -35.272  28.109  10.638  1.00  0.00           C  
ATOM   2383  CD1 TYR A 293     -34.135  27.434  10.205  1.00  0.00           C  
ATOM   2384  CD2 TYR A 293     -35.231  29.494  10.688  1.00 10.00           C  
ATOM   2385  CE1 TYR A 293     -32.988  28.124   9.842  1.00  0.00           C  
ATOM   2386  CE2 TYR A 293     -34.093  30.191  10.334  1.00 11.00           C  
ATOM   2387  CZ  TYR A 293     -32.974  29.510   9.914  1.00  0.00           C  
ATOM   2388  OH  TYR A 293     -31.838  30.224   9.582  1.00  0.00           O  
ATOM   2389  N   PRO A 294     -37.944  26.468  14.465  1.00  0.00           N  
ATOM   2390  CA  PRO A 294     -39.046  25.710  15.060  1.00  0.00           C  
ATOM   2391  C   PRO A 294     -40.408  25.875  14.392  1.00  4.00           C  
ATOM   2392  O   PRO A 294     -40.853  26.986  14.120  1.00  3.00           O  
ATOM   2393  CB  PRO A 294     -39.044  26.180  16.518  1.00  5.00           C  
ATOM   2394  CG  PRO A 294     -38.406  27.520  16.453  1.00  2.00           C  
ATOM   2395  CD  PRO A 294     -37.283  27.296  15.481  1.00  5.00           C  
ATOM   2396  N   GLN A 295     -41.060  24.751  14.123  1.00  0.00           N  
ATOM   2397  CA  GLN A 295     -42.375  24.770  13.515  1.00  3.00           C  
ATOM   2398  C   GLN A 295     -43.345  24.349  14.593  1.00  3.00           C  
ATOM   2399  O   GLN A 295     -42.951  24.079  15.727  1.00  5.00           O  
ATOM   2400  CB  GLN A 295     -42.460  23.792  12.347  1.00  7.00           C  
ATOM   2401  CG  GLN A 295     -41.436  24.027  11.238  1.00  1.00           C  
ATOM   2402  CD  GLN A 295     -41.514  25.414  10.640  1.00  4.00           C  
ATOM   2403  OE1 GLN A 295     -41.037  26.378  11.221  1.00  8.00           O  
ATOM   2404  NE2 GLN A 295     -42.128  25.519   9.475  1.00  5.00           N  
ATOM   2405  N   ALA A 296     -44.618  24.284  14.234  1.00  3.00           N  
ATOM   2406  CA  ALA A 296     -45.653  23.905  15.181  1.00  2.00           C  
ATOM   2407  C   ALA A 296     -45.780  22.388  15.333  1.00  7.00           C  
ATOM   2408  O   ALA A 296     -46.890  21.863  15.438  1.00  3.00           O  
ATOM   2409  CB  ALA A 296     -46.987  24.502  14.745  1.00  2.00           C  
ATOM   2410  N   LEU A 297     -44.647  21.688  15.345  1.00  9.00           N  
ATOM   2411  CA  LEU A 297     -44.648  20.235  15.494  1.00 12.00           C  
ATOM   2412  C   LEU A 297     -45.401  19.809  16.742  1.00  0.00           C  
ATOM   2413  O   LEU A 297     -45.228  20.387  17.817  1.00  3.00           O  
ATOM   2414  CB  LEU A 297     -43.219  19.696  15.571  1.00 13.00           C  
ATOM   2415  CG  LEU A 297     -42.422  19.713  14.270  1.00  0.00           C  
ATOM   2416  CD1 LEU A 297     -41.052  19.087  14.475  1.00  0.00           C  
ATOM   2417  CD2 LEU A 297     -43.202  18.948  13.218  1.00 13.00           C  
ATOM   2418  N   GLU A 298     -46.238  18.790  16.589  1.00  0.00           N  
ATOM   2419  CA  GLU A 298     -47.027  18.257  17.694  1.00  2.00           C  
ATOM   2420  C   GLU A 298     -46.237  17.214  18.484  1.00  3.00           C  
ATOM   2421  O   GLU A 298     -46.731  16.673  19.471  1.00  2.00           O  
ATOM   2422  CB  GLU A 298     -48.339  17.640  17.172  1.00  2.00           C  
ATOM   2423  CG  GLU A 298     -48.207  16.857  15.865  1.00  2.00           C  
ATOM   2424  CD  GLU A 298     -47.970  17.764  14.663  1.00  3.00           C  
ATOM   2425  OE1 GLU A 298     -48.872  18.569  14.334  1.00  2.00           O  
ATOM   2426  OE2 GLU A 298     -46.879  17.678  14.054  1.00  6.00           O  
ATOM   2427  N   LYS A 299     -45.010  16.938  18.049  1.00 10.00           N  
ATOM   2428  CA  LYS A 299     -44.167  15.961  18.724  1.00  4.00           C  
ATOM   2429  C   LYS A 299     -42.840  15.734  18.012  1.00 19.00           C  
ATOM   2430  O   LYS A 299     -42.803  15.493  16.818  1.00  0.00           O  
ATOM   2431  CB  LYS A 299     -44.907  14.622  18.850  1.00  4.00           C  
ATOM   2432  CG  LYS A 299     -44.154  13.564  19.653  1.00  2.00           C  
ATOM   2433  CD  LYS A 299     -43.311  12.663  18.768  1.00  4.00           C  
ATOM   2434  CE  LYS A 299     -44.101  11.443  18.314  1.00  4.00           C  
ATOM   2435  NZ  LYS A 299     -44.394  10.519  19.448  1.00  2.00           N  
ATOM   2436  N   GLY A 300     -41.749  15.818  18.759  1.00  6.00           N  
ATOM   2437  CA  GLY A 300     -40.450  15.579  18.175  1.00  3.00           C  
ATOM   2438  C   GLY A 300     -39.587  16.795  17.940  1.00  9.00           C  
ATOM   2439  O   GLY A 300     -40.005  17.736  17.285  1.00 14.00           O  
ATOM   2440  N   TYR A 301     -38.375  16.758  18.482  1.00 12.00           N  
ATOM   2441  CA  TYR A 301     -37.368  17.812  18.353  1.00  0.00           C  
ATOM   2442  C   TYR A 301     -36.274  17.380  19.293  1.00 18.00           C  
ATOM   2443  O   TYR A 301     -35.431  18.169  19.707  1.00  0.00           O  
ATOM   2444  CB  TYR A 301     -37.905  19.178  18.783  1.00  9.00           C  
ATOM   2445  CG  TYR A 301     -38.260  20.079  17.621  1.00  0.00           C  
ATOM   2446  CD1 TYR A 301     -39.505  20.712  17.562  1.00  8.00           C  
ATOM   2447  CD2 TYR A 301     -37.377  20.259  16.559  1.00  0.00           C  
ATOM   2448  CE1 TYR A 301     -39.866  21.492  16.476  1.00  8.00           C  
ATOM   2449  CE2 TYR A 301     -37.731  21.039  15.464  1.00  1.00           C  
ATOM   2450  CZ  TYR A 301     -38.980  21.650  15.430  1.00  0.00           C  
ATOM   2451  OH  TYR A 301     -39.357  22.395  14.340  1.00  1.00           O  
ATOM   2452  N   PHE A 302     -36.319  16.096  19.622  1.00 16.00           N  
ATOM   2453  CA  PHE A 302     -35.378  15.471  20.527  1.00  0.00           C  
ATOM   2454  C   PHE A 302     -34.383  14.632  19.764  1.00  0.00           C  
ATOM   2455  O   PHE A 302     -34.508  14.461  18.548  1.00  0.00           O  
ATOM   2456  CB  PHE A 302     -36.126  14.574  21.484  1.00  9.00           C  
ATOM   2457  CG  PHE A 302     -37.025  13.590  20.804  1.00  0.00           C  
ATOM   2458  CD1 PHE A 302     -38.403  13.802  20.758  1.00  5.00           C  
ATOM   2459  CD2 PHE A 302     -36.507  12.431  20.242  1.00  1.00           C  
ATOM   2460  CE1 PHE A 302     -39.256  12.869  20.167  1.00  4.00           C  
ATOM   2461  CE2 PHE A 302     -37.351  11.488  19.645  1.00 10.00           C  
ATOM   2462  CZ  PHE A 302     -38.729  11.709  19.610  1.00  6.00           C  
ATOM   2463  N   VAL A 303     -33.398  14.099  20.483  1.00  0.00           N  
ATOM   2464  CA  VAL A 303     -32.384  13.264  19.860  1.00  0.00           C  
ATOM   2465  C   VAL A 303     -32.967  11.878  19.664  1.00  0.00           C  
ATOM   2466  O   VAL A 303     -33.743  11.388  20.490  1.00  0.00           O  
ATOM   2467  CB  VAL A 303     -31.113  13.183  20.700  1.00  0.00           C  
ATOM   2468  CG1 VAL A 303     -30.065  12.366  19.970  1.00  1.00           C  
ATOM   2469  CG2 VAL A 303     -30.596  14.578  20.968  1.00  1.00           C  
ATOM   2470  N   VAL A 304     -32.586  11.266  18.549  1.00  0.00           N  
ATOM   2471  CA  VAL A 304     -33.078   9.960  18.145  1.00  0.00           C  
ATOM   2472  C   VAL A 304     -31.915   9.016  17.840  1.00  1.00           C  
ATOM   2473  O   VAL A 304     -30.771   9.456  17.663  1.00  0.00           O  
ATOM   2474  CB  VAL A 304     -34.004  10.136  16.896  1.00  0.00           C  
ATOM   2475  CG1 VAL A 304     -33.793   9.021  15.903  1.00  0.00           C  
ATOM   2476  CG2 VAL A 304     -35.460  10.199  17.330  1.00  0.00           C  
ATOM   2477  N   LEU A 305     -32.215   7.719  17.787  1.00  0.00           N  
ATOM   2478  CA  LEU A 305     -31.208   6.694  17.507  1.00  0.00           C  
ATOM   2479  C   LEU A 305     -31.384   6.080  16.115  1.00  9.00           C  
ATOM   2480  O   LEU A 305     -32.505   5.793  15.687  1.00 10.00           O  
ATOM   2481  CB  LEU A 305     -31.281   5.600  18.585  1.00  6.00           C  
ATOM   2482  CG  LEU A 305     -30.859   5.989  20.015  1.00  1.00           C  
ATOM   2483  CD1 LEU A 305     -31.399   4.984  21.021  1.00  5.00           C  
ATOM   2484  CD2 LEU A 305     -29.333   6.076  20.096  1.00  1.00           C  
ATOM   2485  N   ALA A 306     -30.272   5.888  15.412  1.00 12.00           N  
ATOM   2486  CA  ALA A 306     -30.283   5.303  14.070  1.00  9.00           C  
ATOM   2487  C   ALA A 306     -28.861   4.847  13.761  1.00  0.00           C  
ATOM   2488  O   ALA A 306     -27.925   5.647  13.803  1.00  0.00           O  
ATOM   2489  CB  ALA A 306     -30.742   6.333  13.055  1.00 22.00           C  
ATOM   2490  N   ASP A 307     -28.695   3.571  13.430  1.00  8.00           N  
ATOM   2491  CA  ASP A 307     -27.358   3.038  13.181  1.00  0.00           C  
ATOM   2492  C   ASP A 307     -26.718   3.233  11.817  1.00  4.00           C  
ATOM   2493  O   ASP A 307     -25.925   2.397  11.393  1.00  3.00           O  
ATOM   2494  CB  ASP A 307     -27.314   1.549  13.529  1.00  4.00           C  
ATOM   2495  CG  ASP A 307     -28.294   0.739  12.722  1.00  2.00           C  
ATOM   2496  OD1 ASP A 307     -29.517   0.943  12.896  1.00  3.00           O  
ATOM   2497  OD2 ASP A 307     -27.842  -0.098  11.911  1.00  1.00           O  
ATOM   2498  N   TYR A 308     -27.035   4.327  11.133  1.00  0.00           N  
ATOM   2499  CA  TYR A 308     -26.422   4.588   9.831  1.00  3.00           C  
ATOM   2500  C   TYR A 308     -25.589   5.862   9.832  1.00  6.00           C  
ATOM   2501  O   TYR A 308     -24.924   6.166   8.847  1.00  3.00           O  
ATOM   2502  CB  TYR A 308     -27.473   4.675   8.719  1.00  3.00           C  
ATOM   2503  CG  TYR A 308     -28.536   5.722   8.934  1.00  0.00           C  
ATOM   2504  CD1 TYR A 308     -29.805   5.367   9.400  1.00  8.00           C  
ATOM   2505  CD2 TYR A 308     -28.271   7.068   8.696  1.00  7.00           C  
ATOM   2506  CE1 TYR A 308     -30.784   6.326   9.629  1.00 23.00           C  
ATOM   2507  CE2 TYR A 308     -29.244   8.040   8.923  1.00 14.00           C  
ATOM   2508  CZ  TYR A 308     -30.497   7.658   9.390  1.00  0.00           C  
ATOM   2509  OH  TYR A 308     -31.460   8.607   9.623  1.00  0.00           O  
ATOM   2510  N   VAL A 309     -25.623   6.611  10.933  1.00  0.00           N  
ATOM   2511  CA  VAL A 309     -24.844   7.842  11.010  1.00 12.00           C  
ATOM   2512  C   VAL A 309     -23.393   7.424  10.851  1.00  0.00           C  
ATOM   2513  O   VAL A 309     -22.935   6.511  11.523  1.00  8.00           O  
ATOM   2514  CB  VAL A 309     -25.049   8.580  12.362  1.00 59.00           C  
ATOM   2515  CG1 VAL A 309     -26.517   8.566  12.740  1.00  5.00           C  
ATOM   2516  CG2 VAL A 309     -24.217   7.954  13.447  1.00  0.00           C  
ATOM   2517  N   SER A 310     -22.677   8.070   9.940  1.00 24.00           N  
ATOM   2518  CA  SER A 310     -21.284   7.722   9.700  1.00  4.00           C  
ATOM   2519  C   SER A 310     -20.449   7.875  10.960  1.00  8.00           C  
ATOM   2520  O   SER A 310     -20.964   7.828  12.072  1.00  0.00           O  
ATOM   2521  CB  SER A 310     -20.697   8.594   8.585  1.00  5.00           C  
ATOM   2522  OG  SER A 310     -19.373   8.190   8.255  1.00  3.00           O  
ATOM   2523  N   GLN A 311     -19.150   8.059  10.780  1.00  5.00           N  
ATOM   2524  CA  GLN A 311     -18.252   8.216  11.902  1.00  0.00           C  
ATOM   2525  C   GLN A 311     -16.924   8.651  11.330  1.00  4.00           C  
ATOM   2526  O   GLN A 311     -15.927   8.745  12.038  1.00  7.00           O  
ATOM   2527  CB  GLN A 311     -18.096   6.885  12.621  1.00  4.00           C  
ATOM   2528  CG  GLN A 311     -17.570   6.998  14.029  1.00  5.00           C  
ATOM   2529  CD  GLN A 311     -17.424   5.646  14.693  1.00  3.00           C  
ATOM   2530  OE1 GLN A 311     -17.493   5.534  15.917  1.00  4.00           O  
ATOM   2531  NE2 GLN A 311     -17.212   4.612  13.889  1.00  2.00           N  
ATOM   2532  N   GLU A 312     -16.924   8.911  10.030  1.00  0.00           N  
ATOM   2533  CA  GLU A 312     -15.721   9.331   9.337  1.00  8.00           C  
ATOM   2534  C   GLU A 312     -15.980  10.700   8.720  1.00  0.00           C  
ATOM   2535  O   GLU A 312     -15.055  11.391   8.294  1.00  6.00           O  
ATOM   2536  CB  GLU A 312     -15.375   8.308   8.250  1.00  3.00           C  
ATOM   2537  CG  GLU A 312     -13.878   8.043   8.067  1.00  2.00           C  
ATOM   2538  CD  GLU A 312     -13.126   9.230   7.485  1.00  1.00           C  
ATOM   2539  OE1 GLU A 312     -13.433   9.623   6.336  1.00  2.00           O  
ATOM   2540  OE2 GLU A 312     -12.228   9.768   8.172  1.00  2.00           O  
ATOM   2541  N   ASP A 313     -17.252  11.084   8.680  1.00  0.00           N  
ATOM   2542  CA  ASP A 313     -17.661  12.369   8.120  1.00 12.00           C  
ATOM   2543  C   ASP A 313     -18.555  13.135   9.090  1.00 18.00           C  
ATOM   2544  O   ASP A 313     -19.290  12.535   9.881  1.00 39.00           O  
ATOM   2545  CB  ASP A 313     -18.430  12.161   6.807  1.00  6.00           C  
ATOM   2546  CG  ASP A 313     -17.519  11.894   5.621  1.00  3.00           C  
ATOM   2547  OD1 ASP A 313     -16.747  10.914   5.663  1.00  2.00           O  
ATOM   2548  OD2 ASP A 313     -17.582  12.665   4.636  1.00  4.00           O  
ATOM   2549  N   GLY A 314     -18.487  14.462   9.019  1.00 17.00           N  
ATOM   2550  CA  GLY A 314     -19.316  15.307   9.865  1.00 60.00           C  
ATOM   2551  C   GLY A 314     -18.913  15.430  11.318  1.00  0.00           C  
ATOM   2552  O   GLY A 314     -17.760  15.704  11.639  1.00 30.00           O  
ATOM   2553  N   THR A 315     -19.886  15.240  12.199  1.00 28.00           N  
ATOM   2554  CA  THR A 315     -19.654  15.329  13.631  1.00  1.00           C  
ATOM   2555  C   THR A 315     -20.047  14.024  14.299  1.00  0.00           C  
ATOM   2556  O   THR A 315     -19.352  13.544  15.190  1.00  0.00           O  
ATOM   2557  CB  THR A 315     -20.496  16.441  14.280  1.00  0.00           C  
ATOM   2558  OG1 THR A 315     -21.889  16.114  14.165  1.00  0.00           O  
ATOM   2559  CG2 THR A 315     -20.221  17.780  13.616  1.00  0.00           C  
ATOM   2560  N   GLY A 316     -21.165  13.453  13.866  1.00 33.00           N  
ATOM   2561  CA  GLY A 316     -21.638  12.215  14.450  1.00 22.00           C  
ATOM   2562  C   GLY A 316     -23.122  12.325  14.713  1.00  0.00           C  
ATOM   2563  O   GLY A 316     -23.839  11.327  14.729  1.00  0.00           O  
ATOM   2564  N   ILE A 317     -23.585  13.550  14.932  1.00  0.00           N  
ATOM   2565  CA  ILE A 317     -25.005  13.799  15.166  1.00  0.00           C  
ATOM   2566  C   ILE A 317     -25.530  14.301  13.826  1.00  0.00           C  
ATOM   2567  O   ILE A 317     -24.916  15.160  13.183  1.00 50.00           O  
ATOM   2568  CB  ILE A 317     -25.225  14.865  16.268  1.00  0.00           C  
ATOM   2569  CG1 ILE A 317     -24.384  14.510  17.503  1.00  0.00           C  
ATOM   2570  CD1 ILE A 317     -24.327  15.590  18.552  1.00  0.00           C  
ATOM   2571  CG2 ILE A 317     -26.703  14.916  16.651  1.00  0.00           C  
ATOM   2572  N   VAL A 318     -26.663  13.759  13.408  1.00  0.00           N  
ATOM   2573  CA  VAL A 318     -27.230  14.102  12.120  1.00 32.00           C  
ATOM   2574  C   VAL A 318     -28.597  14.772  12.153  1.00  0.00           C  
ATOM   2575  O   VAL A 318     -29.500  14.361  12.896  1.00  0.00           O  
ATOM   2576  CB  VAL A 318     -27.294  12.824  11.243  1.00  6.00           C  
ATOM   2577  CG1 VAL A 318     -28.132  13.059  10.006  1.00 10.00           C  
ATOM   2578  CG2 VAL A 318     -25.880  12.392  10.864  1.00 31.00           C  
ATOM   2579  N   HIS A 319     -28.728  15.813  11.329  1.00 26.00           N  
ATOM   2580  CA  HIS A 319     -29.972  16.577  11.183  1.00  1.00           C  
ATOM   2581  C   HIS A 319     -30.997  15.703  10.421  1.00  0.00           C  
ATOM   2582  O   HIS A 319     -30.721  15.180   9.337  1.00 16.00           O  
ATOM   2583  CB  HIS A 319     -29.647  17.902  10.459  1.00 23.00           C  
ATOM   2584  CG  HIS A 319     -30.786  18.479   9.678  1.00  0.00           C  
ATOM   2585  ND1 HIS A 319     -32.026  18.724  10.228  1.00  0.00           N  
ATOM   2586  CD2 HIS A 319     -30.875  18.832   8.375  1.00 26.00           C  
ATOM   2587  CE1 HIS A 319     -32.830  19.196   9.294  1.00  0.00           C  
ATOM   2588  NE2 HIS A 319     -32.156  19.271   8.161  1.00  0.00           N  
ATOM   2589  N   GLN A 320     -32.177  15.547  11.004  1.00  0.00           N  
ATOM   2590  CA  GLN A 320     -33.216  14.693  10.435  1.00  0.00           C  
ATOM   2591  C   GLN A 320     -34.415  15.400   9.811  1.00  0.00           C  
ATOM   2592  O   GLN A 320     -35.321  15.847  10.515  1.00  0.00           O  
ATOM   2593  CB  GLN A 320     -33.728  13.745  11.530  1.00  0.00           C  
ATOM   2594  CG  GLN A 320     -33.955  12.301  11.129  1.00  1.00           C  
ATOM   2595  CD  GLN A 320     -32.661  11.545  10.895  1.00  0.00           C  
ATOM   2596  OE1 GLN A 320     -32.683  10.338  10.679  1.00  0.00           O  
ATOM   2597  NE2 GLN A 320     -31.529  12.249  10.930  1.00 45.00           N  
ATOM   2598  N   ALA A 321     -34.423  15.481   8.486  1.00  0.00           N  
ATOM   2599  CA  ALA A 321     -35.533  16.093   7.756  1.00  0.00           C  
ATOM   2600  C   ALA A 321     -36.216  14.969   6.971  1.00  0.00           C  
ATOM   2601  O   ALA A 321     -35.779  14.587   5.896  1.00 29.00           O  
ATOM   2602  CB  ALA A 321     -35.015  17.159   6.819  1.00 35.00           C  
ATOM   2603  N   PRO A 322     -37.295  14.419   7.521  1.00  0.00           N  
ATOM   2604  CA  PRO A 322     -38.055  13.337   6.911  1.00  0.00           C  
ATOM   2605  C   PRO A 322     -38.684  13.589   5.550  1.00  0.00           C  
ATOM   2606  O   PRO A 322     -39.376  12.720   5.028  1.00  0.00           O  
ATOM   2607  CB  PRO A 322     -39.104  13.009   7.974  1.00 14.00           C  
ATOM   2608  CG  PRO A 322     -39.300  14.296   8.667  1.00  1.00           C  
ATOM   2609  CD  PRO A 322     -37.881  14.789   8.814  1.00  1.00           C  
ATOM   2610  N   ALA A 323     -38.468  14.754   4.958  1.00  1.00           N  
ATOM   2611  CA  ALA A 323     -39.066  14.997   3.651  1.00  0.00           C  
ATOM   2612  C   ALA A 323     -38.025  15.311   2.617  1.00  0.00           C  
ATOM   2613  O   ALA A 323     -38.363  15.761   1.543  1.00  0.00           O  
ATOM   2614  CB  ALA A 323     -40.082  16.117   3.722  1.00  1.00           C  
ATOM   2615  N   PHE A 324     -36.759  15.065   2.940  1.00  0.00           N  
ATOM   2616  CA  PHE A 324     -35.672  15.318   2.007  1.00  0.00           C  
ATOM   2617  C   PHE A 324     -34.577  14.262   2.156  1.00 27.00           C  
ATOM   2618  O   PHE A 324     -33.419  14.488   1.825  1.00 13.00           O  
ATOM   2619  CB  PHE A 324     -35.102  16.729   2.219  1.00 37.00           C  
ATOM   2620  CG  PHE A 324     -36.157  17.812   2.282  1.00  0.00           C  
ATOM   2621  CD1 PHE A 324     -36.561  18.346   3.508  1.00  0.00           C  
ATOM   2622  CD2 PHE A 324     -36.795  18.254   1.126  1.00  0.00           C  
ATOM   2623  CE1 PHE A 324     -37.595  19.306   3.576  1.00  1.00           C  
ATOM   2624  CE2 PHE A 324     -37.825  19.206   1.186  1.00  0.00           C  
ATOM   2625  CZ  PHE A 324     -38.224  19.731   2.411  1.00  1.00           C  
ATOM   2626  N   GLY A 325     -34.964  13.096   2.653  1.00  0.00           N  
ATOM   2627  CA  GLY A 325     -34.022  12.004   2.836  1.00  8.00           C  
ATOM   2628  C   GLY A 325     -34.784  10.704   3.049  1.00  0.00           C  
ATOM   2629  O   GLY A 325     -35.769  10.674   3.799  1.00  0.00           O  
ATOM   2630  N   ALA A 326     -34.346   9.629   2.395  1.00 10.00           N  
ATOM   2631  CA  ALA A 326     -35.029   8.346   2.534  1.00 21.00           C  
ATOM   2632  C   ALA A 326     -34.872   7.787   3.944  1.00  6.00           C  
ATOM   2633  O   ALA A 326     -35.853   7.380   4.578  1.00  9.00           O  
ATOM   2634  CB  ALA A 326     -34.499   7.361   1.516  1.00  5.00           C  
ATOM   2635  N   GLU A 327     -33.635   7.772   4.434  1.00  0.00           N  
ATOM   2636  CA  GLU A 327     -33.354   7.276   5.772  1.00 12.00           C  
ATOM   2637  C   GLU A 327     -34.112   8.084   6.833  1.00  0.00           C  
ATOM   2638  O   GLU A 327     -34.762   7.520   7.712  1.00  0.00           O  
ATOM   2639  CB  GLU A 327     -31.850   7.323   6.020  1.00 12.00           C  
ATOM   2640  CG  GLU A 327     -31.081   6.405   5.090  1.00  4.00           C  
ATOM   2641  CD  GLU A 327     -30.161   7.153   4.143  1.00  3.00           C  
ATOM   2642  OE1 GLU A 327     -29.022   7.491   4.549  1.00  3.00           O  
ATOM   2643  OE2 GLU A 327     -30.582   7.407   2.992  1.00  3.00           O  
ATOM   2644  N   ASP A 328     -34.033   9.407   6.729  1.00  0.00           N  
ATOM   2645  CA  ASP A 328     -34.709  10.317   7.652  1.00  0.00           C  
ATOM   2646  C   ASP A 328     -36.186   9.962   7.766  1.00  0.00           C  
ATOM   2647  O   ASP A 328     -36.788  10.114   8.826  1.00  0.00           O  
ATOM   2648  CB  ASP A 328     -34.602  11.769   7.157  1.00  0.00           C  
ATOM   2649  CG  ASP A 328     -33.167  12.259   7.045  1.00 13.00           C  
ATOM   2650  OD1 ASP A 328     -32.330  11.553   6.446  1.00 11.00           O  
ATOM   2651  OD2 ASP A 328     -32.877  13.369   7.543  1.00 19.00           O  
ATOM   2652  N   LEU A 329     -36.771   9.496   6.668  1.00  0.00           N  
ATOM   2653  CA  LEU A 329     -38.186   9.159   6.663  1.00  0.00           C  
ATOM   2654  C   LEU A 329     -38.449   7.834   7.354  1.00 11.00           C  
ATOM   2655  O   LEU A 329     -39.484   7.664   7.996  1.00 10.00           O  
ATOM   2656  CB  LEU A 329     -38.721   9.100   5.232  1.00 14.00           C  
ATOM   2657  CG  LEU A 329     -40.156   9.598   5.015  1.00  0.00           C  
ATOM   2658  CD1 LEU A 329     -40.641   9.070   3.691  1.00 14.00           C  
ATOM   2659  CD2 LEU A 329     -41.088   9.150   6.126  1.00 16.00           C  
ATOM   2660  N   GLU A 330     -37.522   6.890   7.210  1.00 10.00           N  
ATOM   2661  CA  GLU A 330     -37.660   5.581   7.844  1.00  6.00           C  
ATOM   2662  C   GLU A 330     -37.693   5.845   9.351  1.00  0.00           C  
ATOM   2663  O   GLU A 330     -38.618   5.440  10.058  1.00  6.00           O  
ATOM   2664  CB  GLU A 330     -36.457   4.714   7.487  1.00 14.00           C  
ATOM   2665  CG  GLU A 330     -36.687   3.210   7.561  1.00  3.00           C  
ATOM   2666  CD  GLU A 330     -35.386   2.421   7.394  1.00  5.00           C  
ATOM   2667  OE1 GLU A 330     -34.596   2.757   6.480  1.00  3.00           O  
ATOM   2668  OE2 GLU A 330     -35.152   1.467   8.172  1.00  2.00           O  
ATOM   2669  N   THR A 331     -36.670   6.550   9.819  1.00 25.00           N  
ATOM   2670  CA  THR A 331     -36.538   6.941  11.216  1.00 21.00           C  
ATOM   2671  C   THR A 331     -37.794   7.674  11.670  1.00  0.00           C  
ATOM   2672  O   THR A 331     -38.307   7.445  12.754  1.00  0.00           O  
ATOM   2673  CB  THR A 331     -35.374   7.920  11.400  1.00  0.00           C  
ATOM   2674  OG1 THR A 331     -34.206   7.420  10.729  1.00 35.00           O  
ATOM   2675  CG2 THR A 331     -35.093   8.125  12.878  1.00 20.00           C  
ATOM   2676  N   ALA A 332     -38.278   8.576  10.829  1.00  0.00           N  
ATOM   2677  CA  ALA A 332     -39.464   9.354  11.151  1.00  1.00           C  
ATOM   2678  C   ALA A 332     -40.650   8.459  11.442  1.00 50.00           C  
ATOM   2679  O   ALA A 332     -41.539   8.819  12.213  1.00  0.00           O  
ATOM   2680  CB  ALA A 332     -39.794  10.296  10.001  1.00 38.00           C  
ATOM   2681  N   ARG A 333     -40.660   7.285  10.819  1.00  0.00           N  
ATOM   2682  CA  ARG A 333     -41.762   6.356  10.996  1.00 47.00           C  
ATOM   2683  C   ARG A 333     -41.646   5.569  12.287  1.00  3.00           C  
ATOM   2684  O   ARG A 333     -42.654   5.249  12.921  1.00  3.00           O  
ATOM   2685  CB  ARG A 333     -41.861   5.415   9.794  1.00  5.00           C  
ATOM   2686  CG  ARG A 333     -43.145   4.586   9.756  1.00  2.00           C  
ATOM   2687  CD  ARG A 333     -44.320   5.297  10.456  1.00  2.00           C  
ATOM   2688  NE  ARG A 333     -44.513   6.681  10.012  1.00  6.00           N  
ATOM   2689  CZ  ARG A 333     -45.291   7.570  10.632  1.00  2.00           C  
ATOM   2690  NH1 ARG A 333     -45.955   7.225  11.728  1.00  2.00           N  
ATOM   2691  NH2 ARG A 333     -45.397   8.808  10.161  1.00  8.00           N  
ATOM   2692  N   VAL A 334     -40.417   5.263  12.681  1.00  0.00           N  
ATOM   2693  CA  VAL A 334     -40.185   4.535  13.917  1.00  3.00           C  
ATOM   2694  C   VAL A 334     -40.781   5.320  15.084  1.00  0.00           C  
ATOM   2695  O   VAL A 334     -41.809   4.938  15.637  1.00  2.00           O  
ATOM   2696  CB  VAL A 334     -38.684   4.338  14.162  1.00  0.00           C  
ATOM   2697  CG1 VAL A 334     -38.457   3.702  15.517  1.00  2.00           C  
ATOM   2698  CG2 VAL A 334     -38.091   3.487  13.049  1.00  5.00           C  
ATOM   2699  N   TYR A 335     -40.146   6.432  15.438  1.00  0.00           N  
ATOM   2700  CA  TYR A 335     -40.608   7.260  16.550  1.00  3.00           C  
ATOM   2701  C   TYR A 335     -41.932   8.000  16.319  1.00  3.00           C  
ATOM   2702  O   TYR A 335     -42.367   8.772  17.183  1.00  4.00           O  
ATOM   2703  CB  TYR A 335     -39.532   8.277  16.930  1.00  7.00           C  
ATOM   2704  CG  TYR A 335     -38.181   7.680  17.250  1.00  0.00           C  
ATOM   2705  CD1 TYR A 335     -37.317   7.262  16.238  1.00  0.00           C  
ATOM   2706  CD2 TYR A 335     -37.738   7.595  18.570  1.00  4.00           C  
ATOM   2707  CE1 TYR A 335     -36.034   6.784  16.530  1.00 10.00           C  
ATOM   2708  CE2 TYR A 335     -36.455   7.117  18.880  1.00  4.00           C  
ATOM   2709  CZ  TYR A 335     -35.604   6.718  17.859  1.00  5.00           C  
ATOM   2710  OH  TYR A 335     -34.322   6.300  18.176  1.00  6.00           O  
ATOM   2711  N   GLY A 336     -42.560   7.773  15.162  1.00  4.00           N  
ATOM   2712  CA  GLY A 336     -43.834   8.411  14.842  1.00  3.00           C  
ATOM   2713  C   GLY A 336     -43.801   9.928  14.731  1.00  5.00           C  
ATOM   2714  O   GLY A 336     -44.746  10.609  15.142  1.00  5.00           O  
ATOM   2715  N   LEU A 337     -42.715  10.453  14.166  1.00  0.00           N  
ATOM   2716  CA  LEU A 337     -42.524  11.893  13.999  1.00  0.00           C  
ATOM   2717  C   LEU A 337     -43.289  12.448  12.791  1.00  8.00           C  
ATOM   2718  O   LEU A 337     -43.700  11.691  11.908  1.00 25.00           O  
ATOM   2719  CB  LEU A 337     -41.031  12.189  13.860  1.00  1.00           C  
ATOM   2720  CG  LEU A 337     -40.168  11.546  14.948  1.00  0.00           C  
ATOM   2721  CD1 LEU A 337     -38.708  11.881  14.714  1.00  1.00           C  
ATOM   2722  CD2 LEU A 337     -40.618  12.035  16.309  1.00  0.00           C  
ATOM   2723  N   PRO A 338     -43.502  13.781  12.750  1.00  0.00           N  
ATOM   2724  CA  PRO A 338     -44.214  14.483  11.677  1.00  5.00           C  
ATOM   2725  C   PRO A 338     -43.382  14.696  10.422  1.00 22.00           C  
ATOM   2726  O   PRO A 338     -42.150  14.752  10.472  1.00  0.00           O  
ATOM   2727  CB  PRO A 338     -44.593  15.817  12.322  1.00  6.00           C  
ATOM   2728  CG  PRO A 338     -44.587  15.525  13.791  1.00  8.00           C  
ATOM   2729  CD  PRO A 338     -43.359  14.672  13.912  1.00  0.00           C  
ATOM   2730  N   LEU A 339     -44.072  14.828   9.297  1.00  5.00           N  
ATOM   2731  CA  LEU A 339     -43.418  15.048   8.018  1.00 42.00           C  
ATOM   2732  C   LEU A 339     -43.547  16.523   7.656  1.00 11.00           C  
ATOM   2733  O   LEU A 339     -44.613  16.977   7.236  1.00  4.00           O  
ATOM   2734  CB  LEU A 339     -44.073  14.174   6.941  1.00 13.00           C  
ATOM   2735  CG  LEU A 339     -43.550  14.233   5.503  1.00  6.00           C  
ATOM   2736  CD1 LEU A 339     -42.040  14.037   5.464  1.00  0.00           C  
ATOM   2737  CD2 LEU A 339     -44.249  13.150   4.699  1.00  7.00           C  
ATOM   2738  N   LEU A 340     -42.461  17.270   7.828  1.00  1.00           N  
ATOM   2739  CA  LEU A 340     -42.468  18.697   7.526  1.00  5.00           C  
ATOM   2740  C   LEU A 340     -42.097  19.002   6.093  1.00  0.00           C  
ATOM   2741  O   LEU A 340     -40.934  18.875   5.694  1.00  1.00           O  
ATOM   2742  CB  LEU A 340     -41.533  19.447   8.479  1.00  0.00           C  
ATOM   2743  CG  LEU A 340     -42.195  19.872   9.788  1.00 16.00           C  
ATOM   2744  CD1 LEU A 340     -41.145  20.339  10.770  1.00  1.00           C  
ATOM   2745  CD2 LEU A 340     -43.191  20.974   9.498  1.00  6.00           C  
ATOM   2746  N   LYS A 341     -43.109  19.411   5.334  1.00  5.00           N  
ATOM   2747  CA  LYS A 341     -42.956  19.756   3.925  1.00  2.00           C  
ATOM   2748  C   LYS A 341     -42.797  21.265   3.815  1.00  9.00           C  
ATOM   2749  O   LYS A 341     -43.760  21.986   3.537  1.00  6.00           O  
ATOM   2750  CB  LYS A 341     -44.189  19.293   3.146  1.00  5.00           C  
ATOM   2751  CG  LYS A 341     -44.403  17.781   3.187  1.00  4.00           C  
ATOM   2752  CD  LYS A 341     -44.001  17.110   1.877  1.00  5.00           C  
ATOM   2753  CE  LYS A 341     -45.031  17.372   0.781  1.00  4.00           C  
ATOM   2754  NZ  LYS A 341     -44.778  16.567  -0.449  1.00  9.00           N  
ATOM   2755  N   THR A 342     -41.567  21.723   4.026  1.00  0.00           N  
ATOM   2756  CA  THR A 342     -41.243  23.137   4.001  1.00 14.00           C  
ATOM   2757  C   THR A 342     -40.742  23.648   2.652  1.00  0.00           C  
ATOM   2758  O   THR A 342     -40.089  24.692   2.580  1.00  1.00           O  
ATOM   2759  CB  THR A 342     -40.190  23.434   5.050  1.00  1.00           C  
ATOM   2760  OG1 THR A 342     -38.935  22.880   4.631  1.00  1.00           O  
ATOM   2761  CG2 THR A 342     -40.590  22.803   6.374  1.00 13.00           C  
ATOM   2762  N   VAL A 343     -41.051  22.920   1.583  1.00  1.00           N  
ATOM   2763  CA  VAL A 343     -40.639  23.316   0.239  1.00  0.00           C  
ATOM   2764  C   VAL A 343     -41.680  22.884  -0.796  1.00 20.00           C  
ATOM   2765  O   VAL A 343     -42.078  21.718  -0.827  1.00 14.00           O  
ATOM   2766  CB  VAL A 343     -39.276  22.716  -0.112  1.00  0.00           C  
ATOM   2767  CG1 VAL A 343     -39.029  22.810  -1.598  1.00  0.00           C  
ATOM   2768  CG2 VAL A 343     -38.192  23.450   0.638  1.00  1.00           C  
ATOM   2769  N   ASP A 344     -42.119  23.830  -1.633  1.00  0.00           N  
ATOM   2770  CA  ASP A 344     -43.127  23.554  -2.658  1.00  9.00           C  
ATOM   2771  C   ASP A 344     -42.587  22.789  -3.862  1.00  0.00           C  
ATOM   2772  O   ASP A 344     -41.377  22.632  -4.034  1.00  1.00           O  
ATOM   2773  CB  ASP A 344     -43.815  24.857  -3.113  1.00  4.00           C  
ATOM   2774  CG  ASP A 344     -42.894  25.786  -3.913  1.00 24.00           C  
ATOM   2775  OD1 ASP A 344     -43.338  26.917  -4.220  1.00  7.00           O  
ATOM   2776  OD2 ASP A 344     -41.745  25.407  -4.243  1.00  0.00           O  
ATOM   2777  N   GLU A 345     -43.506  22.314  -4.694  1.00  6.00           N  
ATOM   2778  CA  GLU A 345     -43.152  21.541  -5.878  1.00  0.00           C  
ATOM   2779  C   GLU A 345     -42.247  22.243  -6.877  1.00  1.00           C  
ATOM   2780  O   GLU A 345     -41.877  21.654  -7.889  1.00 57.00           O  
ATOM   2781  CB  GLU A 345     -44.418  21.069  -6.583  1.00 11.00           C  
ATOM   2782  CG  GLU A 345     -45.183  20.030  -5.802  1.00 11.00           C  
ATOM   2783  CD  GLU A 345     -46.475  19.625  -6.476  1.00  7.00           C  
ATOM   2784  OE1 GLU A 345     -46.440  19.315  -7.685  1.00 10.00           O  
ATOM   2785  OE2 GLU A 345     -47.523  19.605  -5.797  1.00  2.00           O  
ATOM   2786  N   GLU A 346     -41.882  23.490  -6.606  1.00 12.00           N  
ATOM   2787  CA  GLU A 346     -41.014  24.212  -7.529  1.00  0.00           C  
ATOM   2788  C   GLU A 346     -39.601  24.342  -7.001  1.00  0.00           C  
ATOM   2789  O   GLU A 346     -38.697  24.742  -7.735  1.00 17.00           O  
ATOM   2790  CB  GLU A 346     -41.575  25.598  -7.824  1.00 14.00           C  
ATOM   2791  CG  GLU A 346     -42.768  25.593  -8.754  1.00 26.00           C  
ATOM   2792  CD  GLU A 346     -43.234  26.991  -9.077  1.00 14.00           C  
ATOM   2793  OE1 GLU A 346     -43.944  27.576  -8.234  1.00  4.00           O  
ATOM   2794  OE2 GLU A 346     -42.873  27.507 -10.162  1.00  9.00           O  
ATOM   2795  N   GLY A 347     -39.420  24.001  -5.727  1.00  0.00           N  
ATOM   2796  CA  GLY A 347     -38.105  24.087  -5.110  1.00  0.00           C  
ATOM   2797  C   GLY A 347     -37.926  25.359  -4.305  1.00  0.00           C  
ATOM   2798  O   GLY A 347     -36.804  25.748  -3.986  1.00  0.00           O  
ATOM   2799  N   LYS A 348     -39.046  25.999  -3.978  1.00  0.00           N  
ATOM   2800  CA  LYS A 348     -39.059  27.242  -3.225  1.00  0.00           C  
ATOM   2801  C   LYS A 348     -39.488  26.960  -1.793  1.00  0.00           C  
ATOM   2802  O   LYS A 348     -40.415  26.183  -1.581  1.00 52.00           O  
ATOM   2803  CB  LYS A 348     -40.038  28.209  -3.880  1.00 24.00           C  
ATOM   2804  CG  LYS A 348     -39.654  28.604  -5.299  1.00  9.00           C  
ATOM   2805  CD  LYS A 348     -40.671  29.577  -5.902  1.00  4.00           C  
ATOM   2806  CE  LYS A 348     -42.061  28.949  -5.977  1.00  7.00           C  
ATOM   2807  NZ  LYS A 348     -43.118  29.909  -6.387  1.00  3.00           N  
ATOM   2808  N   LEU A 349     -38.834  27.580  -0.809  1.00  0.00           N  
ATOM   2809  CA  LEU A 349     -39.205  27.324   0.585  1.00  0.00           C  
ATOM   2810  C   LEU A 349     -40.438  28.127   0.951  1.00 52.00           C  
ATOM   2811  O   LEU A 349     -40.565  29.270   0.543  1.00 27.00           O  
ATOM   2812  CB  LEU A 349     -38.081  27.711   1.554  1.00  0.00           C  
ATOM   2813  CG  LEU A 349     -36.602  27.535   1.207  1.00  0.00           C  
ATOM   2814  CD1 LEU A 349     -35.799  27.532   2.498  1.00  1.00           C  
ATOM   2815  CD2 LEU A 349     -36.375  26.243   0.453  1.00  0.00           C  
ATOM   2816  N   LEU A 350     -41.348  27.542   1.716  1.00  0.00           N  
ATOM   2817  CA  LEU A 350     -42.534  28.283   2.112  1.00 14.00           C  
ATOM   2818  C   LEU A 350     -42.542  28.540   3.618  1.00  0.00           C  
ATOM   2819  O   LEU A 350     -43.600  28.618   4.258  1.00  4.00           O  
ATOM   2820  CB  LEU A 350     -43.797  27.541   1.669  1.00  8.00           C  
ATOM   2821  CG  LEU A 350     -43.715  26.032   1.478  1.00  0.00           C  
ATOM   2822  CD1 LEU A 350     -43.340  25.367   2.787  1.00  5.00           C  
ATOM   2823  CD2 LEU A 350     -45.054  25.521   0.998  1.00  3.00           C  
ATOM   2824  N   VAL A 351     -41.328  28.682   4.155  1.00  0.00           N  
ATOM   2825  CA  VAL A 351     -41.060  28.938   5.571  1.00  7.00           C  
ATOM   2826  C   VAL A 351     -40.723  30.413   5.774  1.00  0.00           C  
ATOM   2827  O   VAL A 351     -39.631  30.888   5.412  1.00  0.00           O  
ATOM   2828  CB  VAL A 351     -39.900  28.039   6.066  1.00  1.00           C  
ATOM   2829  CG1 VAL A 351     -39.199  28.670   7.249  1.00 12.00           C  
ATOM   2830  CG2 VAL A 351     -40.447  26.680   6.460  1.00  8.00           C  
ATOM   2831  N   GLU A 352     -41.687  31.102   6.384  1.00  7.00           N  
ATOM   2832  CA  GLU A 352     -41.672  32.545   6.649  1.00  6.00           C  
ATOM   2833  C   GLU A 352     -40.448  33.437   6.424  1.00  0.00           C  
ATOM   2834  O   GLU A 352     -40.485  34.327   5.560  1.00  4.00           O  
ATOM   2835  CB  GLU A 352     -42.195  32.835   8.047  1.00  3.00           C  
ATOM   2836  CG  GLU A 352     -42.559  34.304   8.221  1.00  2.00           C  
ATOM   2837  CD  GLU A 352     -43.720  34.718   7.338  1.00  2.00           C  
ATOM   2838  OE1 GLU A 352     -44.872  34.698   7.820  1.00  1.00           O  
ATOM   2839  OE2 GLU A 352     -43.477  35.052   6.161  1.00  2.00           O  
ATOM   2840  N   PRO A 353     -39.364  33.250   7.198  1.00  0.00           N  
ATOM   2841  CA  PRO A 353     -38.221  34.148   6.936  1.00  2.00           C  
ATOM   2842  C   PRO A 353     -37.595  33.995   5.545  1.00  6.00           C  
ATOM   2843  O   PRO A 353     -36.947  34.914   5.057  1.00  3.00           O  
ATOM   2844  CB  PRO A 353     -37.249  33.820   8.056  1.00  3.00           C  
ATOM   2845  CG  PRO A 353     -37.564  32.363   8.326  1.00  8.00           C  
ATOM   2846  CD  PRO A 353     -39.060  32.258   8.240  1.00  7.00           C  
ATOM   2847  N   PHE A 354     -37.792  32.845   4.902  1.00  0.00           N  
ATOM   2848  CA  PHE A 354     -37.221  32.634   3.576  1.00  6.00           C  
ATOM   2849  C   PHE A 354     -38.290  32.200   2.561  1.00  6.00           C  
ATOM   2850  O   PHE A 354     -37.973  31.682   1.479  1.00  0.00           O  
ATOM   2851  CB  PHE A 354     -36.106  31.577   3.627  1.00  0.00           C  
ATOM   2852  CG  PHE A 354     -35.202  31.684   4.827  1.00  0.00           C  
ATOM   2853  CD1 PHE A 354     -35.622  31.237   6.078  1.00  0.00           C  
ATOM   2854  CD2 PHE A 354     -33.933  32.242   4.712  1.00  8.00           C  
ATOM   2855  CE1 PHE A 354     -34.793  31.349   7.194  1.00  0.00           C  
ATOM   2856  CE2 PHE A 354     -33.097  32.356   5.828  1.00  9.00           C  
ATOM   2857  CZ  PHE A 354     -33.533  31.910   7.063  1.00  9.00           C  
ATOM   2858  N   LYS A 355     -39.551  32.430   2.924  1.00  6.00           N  
ATOM   2859  CA  LYS A 355     -40.706  32.073   2.100  1.00  0.00           C  
ATOM   2860  C   LYS A 355     -40.655  32.598   0.673  1.00  0.00           C  
ATOM   2861  O   LYS A 355     -40.868  33.777   0.437  1.00  3.00           O  
ATOM   2862  CB  LYS A 355     -42.000  32.566   2.758  1.00  5.00           C  
ATOM   2863  CG  LYS A 355     -43.198  32.526   1.841  1.00  5.00           C  
ATOM   2864  CD  LYS A 355     -44.486  32.233   2.589  1.00  3.00           C  
ATOM   2865  CE  LYS A 355     -45.055  33.468   3.232  1.00  2.00           C  
ATOM   2866  NZ  LYS A 355     -45.394  34.487   2.201  1.00  1.00           N  
ATOM   2867  N   GLY A 356     -40.384  31.717  -0.285  1.00 11.00           N  
ATOM   2868  CA  GLY A 356     -40.345  32.136  -1.671  1.00  5.00           C  
ATOM   2869  C   GLY A 356     -39.029  31.948  -2.390  1.00  3.00           C  
ATOM   2870  O   GLY A 356     -39.006  31.959  -3.615  1.00  3.00           O  
ATOM   2871  N   LEU A 357     -37.933  31.782  -1.659  1.00  0.00           N  
ATOM   2872  CA  LEU A 357     -36.638  31.605  -2.306  1.00  5.00           C  
ATOM   2873  C   LEU A 357     -36.471  30.200  -2.847  1.00  0.00           C  
ATOM   2874  O   LEU A 357     -36.901  29.229  -2.236  1.00  0.00           O  
ATOM   2875  CB  LEU A 357     -35.469  31.866  -1.339  1.00  0.00           C  
ATOM   2876  CG  LEU A 357     -35.157  33.187  -0.624  1.00 17.00           C  
ATOM   2877  CD1 LEU A 357     -34.910  34.309  -1.612  1.00  3.00           C  
ATOM   2878  CD2 LEU A 357     -36.307  33.520   0.278  1.00  4.00           C  
ATOM   2879  N   TYR A 358     -35.846  30.106  -4.010  1.00  7.00           N  
ATOM   2880  CA  TYR A 358     -35.559  28.825  -4.632  1.00  0.00           C  
ATOM   2881  C   TYR A 358     -34.526  28.198  -3.688  1.00  0.00           C  
ATOM   2882  O   TYR A 358     -33.543  28.846  -3.318  1.00  0.00           O  
ATOM   2883  CB  TYR A 358     -34.968  29.073  -6.024  1.00  4.00           C  
ATOM   2884  CG  TYR A 358     -34.509  27.858  -6.812  1.00  3.00           C  
ATOM   2885  CD1 TYR A 358     -35.413  26.875  -7.252  1.00  6.00           C  
ATOM   2886  CD2 TYR A 358     -33.170  27.728  -7.171  1.00  3.00           C  
ATOM   2887  CE1 TYR A 358     -34.979  25.792  -8.037  1.00 11.00           C  
ATOM   2888  CE2 TYR A 358     -32.729  26.659  -7.948  1.00  4.00           C  
ATOM   2889  CZ  TYR A 358     -33.629  25.697  -8.378  1.00  4.00           C  
ATOM   2890  OH  TYR A 358     -33.137  24.666  -9.140  1.00  8.00           O  
ATOM   2891  N   PHE A 359     -34.757  26.948  -3.296  1.00  0.00           N  
ATOM   2892  CA  PHE A 359     -33.878  26.237  -2.364  1.00  0.00           C  
ATOM   2893  C   PHE A 359     -32.375  26.437  -2.569  1.00  0.00           C  
ATOM   2894  O   PHE A 359     -31.611  26.470  -1.618  1.00  0.00           O  
ATOM   2895  CB  PHE A 359     -34.218  24.736  -2.370  1.00  0.00           C  
ATOM   2896  CG  PHE A 359     -33.666  23.989  -3.540  1.00  0.00           C  
ATOM   2897  CD1 PHE A 359     -32.428  23.359  -3.458  1.00  0.00           C  
ATOM   2898  CD2 PHE A 359     -34.361  23.944  -4.739  1.00  0.00           C  
ATOM   2899  CE1 PHE A 359     -31.883  22.696  -4.558  1.00  2.00           C  
ATOM   2900  CE2 PHE A 359     -33.823  23.282  -5.850  1.00  0.00           C  
ATOM   2901  CZ  PHE A 359     -32.580  22.658  -5.757  1.00  0.00           C  
ATOM   2902  N   ARG A 360     -31.945  26.580  -3.806  1.00  0.00           N  
ATOM   2903  CA  ARG A 360     -30.530  26.764  -4.071  1.00  0.00           C  
ATOM   2904  C   ARG A 360     -29.940  28.009  -3.423  1.00  9.00           C  
ATOM   2905  O   ARG A 360     -28.794  28.003  -2.984  1.00 11.00           O  
ATOM   2906  CB  ARG A 360     -30.298  26.829  -5.578  1.00  5.00           C  
ATOM   2907  CG  ARG A 360     -30.043  25.501  -6.239  1.00  5.00           C  
ATOM   2908  CD  ARG A 360     -28.579  25.176  -6.163  1.00  5.00           C  
ATOM   2909  NE  ARG A 360     -28.302  24.229  -5.100  1.00  2.00           N  
ATOM   2910  CZ  ARG A 360     -27.079  23.864  -4.742  1.00  2.00           C  
ATOM   2911  NH1 ARG A 360     -26.018  24.375  -5.357  1.00  8.00           N  
ATOM   2912  NH2 ARG A 360     -26.918  22.961  -3.787  1.00  3.00           N  
ATOM   2913  N   GLU A 361     -30.715  29.084  -3.373  1.00  0.00           N  
ATOM   2914  CA  GLU A 361     -30.220  30.326  -2.795  1.00 17.00           C  
ATOM   2915  C   GLU A 361     -30.542  30.517  -1.318  1.00 28.00           C  
ATOM   2916  O   GLU A 361     -29.786  31.169  -0.597  1.00  0.00           O  
ATOM   2917  CB  GLU A 361     -30.722  31.513  -3.618  1.00 11.00           C  
ATOM   2918  CG  GLU A 361     -29.865  31.782  -4.845  1.00  4.00           C  
ATOM   2919  CD  GLU A 361     -30.689  32.169  -6.052  1.00  2.00           C  
ATOM   2920  OE1 GLU A 361     -31.577  33.038  -5.895  1.00  3.00           O  
ATOM   2921  OE2 GLU A 361     -30.449  31.606  -7.150  1.00  2.00           O  
ATOM   2922  N   ALA A 362     -31.652  29.954  -0.860  1.00  0.00           N  
ATOM   2923  CA  ALA A 362     -31.989  30.068   0.546  1.00  0.00           C  
ATOM   2924  C   ALA A 362     -30.721  29.726   1.335  1.00  0.00           C  
ATOM   2925  O   ALA A 362     -30.538  30.169   2.465  1.00  0.00           O  
ATOM   2926  CB  ALA A 362     -33.114  29.105   0.896  1.00  0.00           C  
ATOM   2927  N   ASN A 363     -29.836  28.943   0.727  1.00  0.00           N  
ATOM   2928  CA  ASN A 363     -28.595  28.568   1.389  1.00  0.00           C  
ATOM   2929  C   ASN A 363     -27.929  29.811   1.960  1.00  0.00           C  
ATOM   2930  O   ASN A 363     -27.784  29.940   3.172  1.00  0.00           O  
ATOM   2931  CB  ASN A 363     -27.632  27.874   0.415  1.00 14.00           C  
ATOM   2932  CG  ASN A 363     -27.872  26.372   0.308  1.00  0.00           C  
ATOM   2933  OD1 ASN A 363     -28.566  25.770   1.135  1.00  0.00           O  
ATOM   2934  ND2 ASN A 363     -27.275  25.757  -0.707  1.00 13.00           N  
ATOM   2935  N   ARG A 364     -27.530  30.726   1.082  1.00 15.00           N  
ATOM   2936  CA  ARG A 364     -26.883  31.955   1.513  1.00  9.00           C  
ATOM   2937  C   ARG A 364     -27.773  32.700   2.497  1.00  7.00           C  
ATOM   2938  O   ARG A 364     -27.282  33.280   3.466  1.00  9.00           O  
ATOM   2939  CB  ARG A 364     -26.584  32.870   0.322  1.00  5.00           C  
ATOM   2940  CG  ARG A 364     -27.829  33.333  -0.436  1.00 18.00           C  
ATOM   2941  CD  ARG A 364     -27.615  34.683  -1.125  1.00  4.00           C  
ATOM   2942  NE  ARG A 364     -26.347  34.738  -1.845  1.00  2.00           N  
ATOM   2943  CZ  ARG A 364     -26.039  33.973  -2.889  1.00  2.00           C  
ATOM   2944  NH1 ARG A 364     -26.911  33.083  -3.355  1.00  4.00           N  
ATOM   2945  NH2 ARG A 364     -24.851  34.096  -3.466  1.00  1.00           N  
ATOM   2946  N   ALA A 365     -29.080  32.686   2.255  1.00  0.00           N  
ATOM   2947  CA  ALA A 365     -30.002  33.394   3.132  1.00  6.00           C  
ATOM   2948  C   ALA A 365     -30.066  32.796   4.542  1.00  0.00           C  
ATOM   2949  O   ALA A 365     -30.165  33.514   5.539  1.00 10.00           O  
ATOM   2950  CB  ALA A 365     -31.389  33.420   2.510  1.00  7.00           C  
ATOM   2951  N   ILE A 366     -30.001  31.475   4.620  1.00  0.00           N  
ATOM   2952  CA  ILE A 366     -30.083  30.799   5.895  1.00  0.00           C  
ATOM   2953  C   ILE A 366     -28.748  30.871   6.621  1.00  0.00           C  
ATOM   2954  O   ILE A 366     -28.704  31.006   7.842  1.00  0.00           O  
ATOM   2955  CB  ILE A 366     -30.542  29.331   5.694  1.00  0.00           C  
ATOM   2956  CG1 ILE A 366     -31.894  29.329   4.972  1.00  0.00           C  
ATOM   2957  CD1 ILE A 366     -32.389  27.976   4.546  1.00  0.00           C  
ATOM   2958  CG2 ILE A 366     -30.685  28.624   7.048  1.00  0.00           C  
ATOM   2959  N   LEU A 367     -27.657  30.793   5.873  1.00  0.00           N  
ATOM   2960  CA  LEU A 367     -26.344  30.874   6.486  1.00  0.00           C  
ATOM   2961  C   LEU A 367     -26.209  32.235   7.149  1.00  0.00           C  
ATOM   2962  O   LEU A 367     -25.571  32.373   8.187  1.00  0.00           O  
ATOM   2963  CB  LEU A 367     -25.258  30.688   5.429  1.00 13.00           C  
ATOM   2964  CG  LEU A 367     -24.594  29.312   5.406  1.00  0.00           C  
ATOM   2965  CD1 LEU A 367     -25.638  28.219   5.442  1.00  1.00           C  
ATOM   2966  CD2 LEU A 367     -23.742  29.200   4.174  1.00  9.00           C  
ATOM   2967  N   ARG A 368     -26.830  33.237   6.543  1.00 16.00           N  
ATOM   2968  CA  ARG A 368     -26.797  34.597   7.061  1.00 11.00           C  
ATOM   2969  C   ARG A 368     -27.522  34.672   8.398  1.00  7.00           C  
ATOM   2970  O   ARG A 368     -26.975  35.159   9.369  1.00  8.00           O  
ATOM   2971  CB  ARG A 368     -27.472  35.538   6.066  1.00  7.00           C  
ATOM   2972  CG  ARG A 368     -27.378  37.017   6.389  1.00  5.00           C  
ATOM   2973  CD  ARG A 368     -28.376  37.781   5.534  1.00  4.00           C  
ATOM   2974  NE  ARG A 368     -27.846  39.049   5.036  1.00  2.00           N  
ATOM   2975  CZ  ARG A 368     -27.544  40.096   5.798  1.00  2.00           C  
ATOM   2976  NH1 ARG A 368     -27.720  40.036   7.112  1.00  2.00           N  
ATOM   2977  NH2 ARG A 368     -27.071  41.205   5.245  1.00  1.00           N  
ATOM   2978  N   ASP A 369     -28.756  34.189   8.436  1.00  0.00           N  
ATOM   2979  CA  ASP A 369     -29.560  34.219   9.648  1.00  6.00           C  
ATOM   2980  C   ASP A 369     -28.871  33.463  10.767  1.00  0.00           C  
ATOM   2981  O   ASP A 369     -28.826  33.934  11.906  1.00  0.00           O  
ATOM   2982  CB  ASP A 369     -30.951  33.627   9.371  1.00  8.00           C  
ATOM   2983  CG  ASP A 369     -31.842  33.575  10.611  1.00 13.00           C  
ATOM   2984  OD1 ASP A 369     -31.730  32.601  11.385  1.00  0.00           O  
ATOM   2985  OD2 ASP A 369     -32.658  34.501  10.811  1.00  4.00           O  
ATOM   2986  N   LEU A 370     -28.326  32.293  10.449  1.00  0.00           N  
ATOM   2987  CA  LEU A 370     -27.644  31.488  11.457  1.00  0.00           C  
ATOM   2988  C   LEU A 370     -26.421  32.226  11.971  1.00  0.00           C  
ATOM   2989  O   LEU A 370     -26.226  32.341  13.175  1.00  0.00           O  
ATOM   2990  CB  LEU A 370     -27.234  30.127  10.886  1.00  0.00           C  
ATOM   2991  CG  LEU A 370     -28.364  29.166  10.499  1.00  0.00           C  
ATOM   2992  CD1 LEU A 370     -27.740  27.842  10.158  1.00  1.00           C  
ATOM   2993  CD2 LEU A 370     -29.368  28.987  11.622  1.00  0.00           C  
ATOM   2994  N   ARG A 371     -25.603  32.725  11.054  1.00  0.00           N  
ATOM   2995  CA  ARG A 371     -24.406  33.470  11.418  1.00 13.00           C  
ATOM   2996  C   ARG A 371     -24.795  34.631  12.341  1.00  0.00           C  
ATOM   2997  O   ARG A 371     -24.180  34.862  13.383  1.00  3.00           O  
ATOM   2998  CB  ARG A 371     -23.754  34.017  10.154  1.00  9.00           C  
ATOM   2999  CG  ARG A 371     -22.469  34.761  10.383  1.00  3.00           C  
ATOM   3000  CD  ARG A 371     -21.269  33.912  10.006  1.00  3.00           C  
ATOM   3001  NE  ARG A 371     -21.323  33.473   8.612  1.00  4.00           N  
ATOM   3002  CZ  ARG A 371     -21.365  34.292   7.564  1.00  2.00           C  
ATOM   3003  NH1 ARG A 371     -21.359  35.607   7.738  1.00  2.00           N  
ATOM   3004  NH2 ARG A 371     -21.408  33.794   6.337  1.00  4.00           N  
ATOM   3005  N   GLY A 372     -25.832  35.357  11.946  1.00  6.00           N  
ATOM   3006  CA  GLY A 372     -26.291  36.489  12.725  1.00  3.00           C  
ATOM   3007  C   GLY A 372     -26.867  36.101  14.063  1.00  3.00           C  
ATOM   3008  O   GLY A 372     -26.979  36.935  14.948  1.00  2.00           O  
ATOM   3009  N   ARG A 373     -27.260  34.848  14.213  1.00  0.00           N  
ATOM   3010  CA  ARG A 373     -27.810  34.397  15.476  1.00  2.00           C  
ATOM   3011  C   ARG A 373     -26.732  33.612  16.218  1.00  2.00           C  
ATOM   3012  O   ARG A 373     -26.999  32.859  17.166  1.00  3.00           O  
ATOM   3013  CB  ARG A 373     -29.052  33.550  15.238  1.00  3.00           C  
ATOM   3014  CG  ARG A 373     -30.193  34.328  14.604  1.00  3.00           C  
ATOM   3015  CD  ARG A 373     -31.511  33.619  14.820  1.00  2.00           C  
ATOM   3016  NE  ARG A 373     -31.439  32.231  14.377  1.00  0.00           N  
ATOM   3017  CZ  ARG A 373     -32.362  31.309  14.631  1.00  7.00           C  
ATOM   3018  NH1 ARG A 373     -33.446  31.614  15.330  1.00  4.00           N  
ATOM   3019  NH2 ARG A 373     -32.197  30.075  14.191  1.00  0.00           N  
ATOM   3020  N   GLY A 374     -25.496  33.817  15.768  1.00  2.00           N  
ATOM   3021  CA  GLY A 374     -24.345  33.172  16.370  1.00  3.00           C  
ATOM   3022  C   GLY A 374     -24.444  31.685  16.635  1.00  7.00           C  
ATOM   3023  O   GLY A 374     -23.769  31.176  17.529  1.00  3.00           O  
ATOM   3024  N   LEU A 375     -25.279  30.973  15.889  1.00  0.00           N  
ATOM   3025  CA  LEU A 375     -25.368  29.542  16.103  1.00  0.00           C  
ATOM   3026  C   LEU A 375     -24.846  28.794  14.878  1.00  0.00           C  
ATOM   3027  O   LEU A 375     -25.297  27.702  14.555  1.00  0.00           O  
ATOM   3028  CB  LEU A 375     -26.799  29.129  16.476  1.00  7.00           C  
ATOM   3029  CG  LEU A 375     -27.997  29.493  15.611  1.00  0.00           C  
ATOM   3030  CD1 LEU A 375     -27.864  28.806  14.289  1.00  1.00           C  
ATOM   3031  CD2 LEU A 375     -29.288  29.054  16.284  1.00 14.00           C  
ATOM   3032  N   LEU A 376     -23.860  29.398  14.222  1.00 15.00           N  
ATOM   3033  CA  LEU A 376     -23.232  28.828  13.039  1.00  0.00           C  
ATOM   3034  C   LEU A 376     -21.727  28.711  13.325  1.00 11.00           C  
ATOM   3035  O   LEU A 376     -20.971  29.648  13.091  1.00  7.00           O  
ATOM   3036  CB  LEU A 376     -23.502  29.749  11.839  1.00 19.00           C  
ATOM   3037  CG  LEU A 376     -23.190  29.371  10.381  1.00  0.00           C  
ATOM   3038  CD1 LEU A 376     -21.722  29.571  10.059  1.00  8.00           C  
ATOM   3039  CD2 LEU A 376     -23.621  27.937  10.139  1.00  0.00           C  
ATOM   3040  N   PHE A 377     -21.305  27.552  13.829  1.00  0.00           N  
ATOM   3041  CA  PHE A 377     -19.904  27.290  14.186  1.00  5.00           C  
ATOM   3042  C   PHE A 377     -18.860  27.434  13.086  1.00  0.00           C  
ATOM   3043  O   PHE A 377     -17.925  28.219  13.211  1.00  3.00           O  
ATOM   3044  CB  PHE A 377     -19.769  25.886  14.797  1.00  0.00           C  
ATOM   3045  CG  PHE A 377     -18.387  25.576  15.335  1.00  0.00           C  
ATOM   3046  CD1 PHE A 377     -17.288  25.480  14.481  1.00  3.00           C  
ATOM   3047  CD2 PHE A 377     -18.186  25.381  16.699  1.00  5.00           C  
ATOM   3048  CE1 PHE A 377     -16.016  25.194  14.973  1.00  5.00           C  
ATOM   3049  CE2 PHE A 377     -16.919  25.095  17.199  1.00  6.00           C  
ATOM   3050  CZ  PHE A 377     -15.832  25.001  16.333  1.00  4.00           C  
ATOM   3051  N   LYS A 378     -18.983  26.645  12.028  1.00  0.00           N  
ATOM   3052  CA  LYS A 378     -18.006  26.718  10.949  1.00  5.00           C  
ATOM   3053  C   LYS A 378     -18.682  26.667   9.577  1.00  0.00           C  
ATOM   3054  O   LYS A 378     -19.756  26.087   9.429  1.00  0.00           O  
ATOM   3055  CB  LYS A 378     -16.992  25.575  11.089  1.00  4.00           C  
ATOM   3056  CG  LYS A 378     -15.861  25.617  10.084  1.00  3.00           C  
ATOM   3057  CD  LYS A 378     -15.074  24.319  10.087  1.00  8.00           C  
ATOM   3058  CE  LYS A 378     -13.976  24.299  11.138  1.00  5.00           C  
ATOM   3059  NZ  LYS A 378     -12.802  25.131  10.734  1.00  2.00           N  
ATOM   3060  N   GLU A 379     -18.050  27.285   8.583  1.00  5.00           N  
ATOM   3061  CA  GLU A 379     -18.585  27.310   7.230  1.00  0.00           C  
ATOM   3062  C   GLU A 379     -17.477  27.099   6.211  1.00  5.00           C  
ATOM   3063  O   GLU A 379     -16.562  27.908   6.093  1.00  2.00           O  
ATOM   3064  CB  GLU A 379     -19.284  28.646   6.968  1.00  5.00           C  
ATOM   3065  CG  GLU A 379     -19.875  28.818   5.564  1.00  5.00           C  
ATOM   3066  CD  GLU A 379     -20.564  30.177   5.367  1.00  2.00           C  
ATOM   3067  OE1 GLU A 379     -21.046  30.448   4.241  1.00  4.00           O  
ATOM   3068  OE2 GLU A 379     -20.625  30.974   6.335  1.00  5.00           O  
ATOM   3069  N   GLU A 380     -17.565  25.996   5.479  1.00  0.00           N  
ATOM   3070  CA  GLU A 380     -16.582  25.670   4.457  1.00  3.00           C  
ATOM   3071  C   GLU A 380     -17.322  25.440   3.148  1.00  4.00           C  
ATOM   3072  O   GLU A 380     -18.522  25.697   3.058  1.00 10.00           O  
ATOM   3073  CB  GLU A 380     -15.813  24.412   4.854  1.00  4.00           C  
ATOM   3074  CG  GLU A 380     -15.205  24.499   6.238  1.00  3.00           C  
ATOM   3075  CD  GLU A 380     -14.526  23.212   6.668  1.00  3.00           C  
ATOM   3076  OE1 GLU A 380     -15.200  22.153   6.715  1.00  6.00           O  
ATOM   3077  OE2 GLU A 380     -13.313  23.268   6.967  1.00  2.00           O  
ATOM   3078  N   SER A 381     -16.613  24.955   2.136  1.00  3.00           N  
ATOM   3079  CA  SER A 381     -17.237  24.708   0.846  1.00  0.00           C  
ATOM   3080  C   SER A 381     -16.980  23.289   0.333  1.00  9.00           C  
ATOM   3081  O   SER A 381     -15.837  22.906   0.098  1.00  3.00           O  
ATOM   3082  CB  SER A 381     -16.725  25.720  -0.167  1.00  3.00           C  
ATOM   3083  OG  SER A 381     -17.581  25.758  -1.289  1.00  5.00           O  
ATOM   3084  N   TYR A 382     -18.055  22.522   0.148  1.00  0.00           N  
ATOM   3085  CA  TYR A 382     -17.977  21.135  -0.329  1.00  6.00           C  
ATOM   3086  C   TYR A 382     -17.985  21.033  -1.858  1.00  0.00           C  
ATOM   3087  O   TYR A 382     -18.749  21.721  -2.537  1.00  0.00           O  
ATOM   3088  CB  TYR A 382     -19.165  20.346   0.214  1.00  0.00           C  
ATOM   3089  CG  TYR A 382     -18.929  18.867   0.401  1.00  0.00           C  
ATOM   3090  CD1 TYR A 382     -20.005  17.979   0.450  1.00  0.00           C  
ATOM   3091  CD2 TYR A 382     -17.647  18.359   0.596  1.00  6.00           C  
ATOM   3092  CE1 TYR A 382     -19.812  16.619   0.691  1.00  5.00           C  
ATOM   3093  CE2 TYR A 382     -17.439  16.997   0.843  1.00  3.00           C  
ATOM   3094  CZ  TYR A 382     -18.527  16.132   0.890  1.00  5.00           C  
ATOM   3095  OH  TYR A 382     -18.336  14.788   1.150  1.00  3.00           O  
ATOM   3096  N   LEU A 383     -17.143  20.162  -2.399  1.00  4.00           N  
ATOM   3097  CA  LEU A 383     -17.078  19.974  -3.846  1.00  0.00           C  
ATOM   3098  C   LEU A 383     -17.197  18.477  -4.172  1.00  0.00           C  
ATOM   3099  O   LEU A 383     -16.271  17.698  -3.934  1.00  3.00           O  
ATOM   3100  CB  LEU A 383     -15.763  20.555  -4.384  1.00  3.00           C  
ATOM   3101  CG  LEU A 383     -15.480  20.594  -5.892  1.00  2.00           C  
ATOM   3102  CD1 LEU A 383     -15.215  19.194  -6.412  1.00  2.00           C  
ATOM   3103  CD2 LEU A 383     -16.648  21.232  -6.619  1.00  4.00           C  
ATOM   3104  N   HIS A 384     -18.346  18.081  -4.713  1.00  0.00           N  
ATOM   3105  CA  HIS A 384     -18.592  16.684  -5.053  1.00  4.00           C  
ATOM   3106  C   HIS A 384     -19.613  16.546  -6.177  1.00  0.00           C  
ATOM   3107  O   HIS A 384     -20.279  17.514  -6.543  1.00  0.00           O  
ATOM   3108  CB  HIS A 384     -19.098  15.943  -3.819  1.00  3.00           C  
ATOM   3109  CG  HIS A 384     -20.423  16.434  -3.321  1.00  0.00           C  
ATOM   3110  ND1 HIS A 384     -20.813  17.752  -3.419  1.00  0.00           N  
ATOM   3111  CD2 HIS A 384     -21.433  15.789  -2.686  1.00  4.00           C  
ATOM   3112  CE1 HIS A 384     -22.006  17.900  -2.867  1.00  0.00           C  
ATOM   3113  NE2 HIS A 384     -22.403  16.724  -2.415  1.00 10.00           N  
ATOM   3114  N   SER A 385     -19.737  15.339  -6.727  1.00  3.00           N  
ATOM   3115  CA  SER A 385     -20.701  15.097  -7.796  1.00  0.00           C  
ATOM   3116  C   SER A 385     -22.061  14.809  -7.160  1.00  0.00           C  
ATOM   3117  O   SER A 385     -22.185  13.964  -6.275  1.00  5.00           O  
ATOM   3118  CB  SER A 385     -20.260  13.924  -8.672  1.00  3.00           C  
ATOM   3119  OG  SER A 385     -20.242  12.721  -7.935  1.00  2.00           O  
ATOM   3120  N   TYR A 386     -23.073  15.534  -7.622  1.00  0.00           N  
ATOM   3121  CA  TYR A 386     -24.438  15.415  -7.113  1.00  0.00           C  
ATOM   3122  C   TYR A 386     -25.391  15.178  -8.298  1.00  0.00           C  
ATOM   3123  O   TYR A 386     -25.089  15.545  -9.431  1.00  0.00           O  
ATOM   3124  CB  TYR A 386     -24.797  16.715  -6.371  1.00  0.00           C  
ATOM   3125  CG  TYR A 386     -26.133  16.717  -5.680  1.00 60.00           C  
ATOM   3126  CD1 TYR A 386     -26.372  15.890  -4.599  1.00 13.00           C  
ATOM   3127  CD2 TYR A 386     -27.167  17.536  -6.121  1.00 13.00           C  
ATOM   3128  CE1 TYR A 386     -27.608  15.867  -3.966  1.00 12.00           C  
ATOM   3129  CE2 TYR A 386     -28.414  17.526  -5.495  1.00  9.00           C  
ATOM   3130  CZ  TYR A 386     -28.622  16.683  -4.414  1.00 60.00           C  
ATOM   3131  OH  TYR A 386     -29.841  16.652  -3.767  1.00 44.00           O  
ATOM   3132  N   PRO A 387     -26.544  14.545  -8.053  1.00  0.00           N  
ATOM   3133  CA  PRO A 387     -27.478  14.300  -9.160  1.00  0.00           C  
ATOM   3134  C   PRO A 387     -28.295  15.464  -9.742  1.00  0.00           C  
ATOM   3135  O   PRO A 387     -29.165  16.028  -9.078  1.00  0.00           O  
ATOM   3136  CB  PRO A 387     -28.380  13.179  -8.614  1.00  2.00           C  
ATOM   3137  CG  PRO A 387     -28.311  13.357  -7.131  1.00  2.00           C  
ATOM   3138  CD  PRO A 387     -26.849  13.666  -6.910  1.00  7.00           C  
ATOM   3139  N   HIS A 388     -28.006  15.802 -10.996  1.00  0.00           N  
ATOM   3140  CA  HIS A 388     -28.735  16.847 -11.717  1.00  0.00           C  
ATOM   3141  C   HIS A 388     -29.650  16.131 -12.713  1.00  0.00           C  
ATOM   3142  O   HIS A 388     -29.428  14.962 -13.026  1.00  1.00           O  
ATOM   3143  CB  HIS A 388     -27.786  17.740 -12.516  1.00 48.00           C  
ATOM   3144  CG  HIS A 388     -26.782  18.470 -11.687  1.00  0.00           C  
ATOM   3145  ND1 HIS A 388     -25.861  17.825 -10.891  1.00  0.00           N  
ATOM   3146  CD2 HIS A 388     -26.525  19.792 -11.565  1.00  7.00           C  
ATOM   3147  CE1 HIS A 388     -25.076  18.717 -10.317  1.00  0.00           C  
ATOM   3148  NE2 HIS A 388     -25.457  19.918 -10.710  1.00  7.00           N  
ATOM   3149  N   CYS A 389     -30.667  16.822 -13.217  1.00  0.00           N  
ATOM   3150  CA  CYS A 389     -31.568  16.223 -14.189  1.00  1.00           C  
ATOM   3151  C   CYS A 389     -30.799  15.966 -15.489  1.00  0.00           C  
ATOM   3152  O   CYS A 389     -29.976  16.793 -15.895  1.00 28.00           O  
ATOM   3153  CB  CYS A 389     -32.744  17.152 -14.445  1.00  0.00           C  
ATOM   3154  SG  CYS A 389     -33.701  16.703 -15.878  1.00  1.00           S  
ATOM   3155  N   TRP A 390     -31.057  14.820 -16.130  1.00  1.00           N  
ATOM   3156  CA  TRP A 390     -30.363  14.454 -17.362  1.00 11.00           C  
ATOM   3157  C   TRP A 390     -30.766  15.301 -18.553  1.00 13.00           C  
ATOM   3158  O   TRP A 390     -29.996  15.423 -19.498  1.00  4.00           O  
ATOM   3159  CB  TRP A 390     -30.526  12.948 -17.668  1.00  7.00           C  
ATOM   3160  CG  TRP A 390     -31.943  12.416 -17.796  1.00  0.00           C  
ATOM   3161  CD1 TRP A 390     -32.957  12.535 -16.892  1.00  1.00           C  
ATOM   3162  CD2 TRP A 390     -32.491  11.714 -18.916  1.00  0.00           C  
ATOM   3163  CE2 TRP A 390     -33.850  11.453 -18.626  1.00  0.00           C  
ATOM   3164  NE1 TRP A 390     -34.108  11.959 -17.383  1.00  0.00           N  
ATOM   3165  CE3 TRP A 390     -31.966  11.285 -20.142  1.00  7.00           C  
ATOM   3166  CZ3 TRP A 390     -32.802  10.624 -21.030  1.00  7.00           C  
ATOM   3167  CH2 TRP A 390     -34.151  10.388 -20.713  1.00 16.00           C  
ATOM   3168  CZ2 TRP A 390     -34.690  10.792 -19.518  1.00  2.00           C  
ATOM   3169  N   ARG A 391     -31.958  15.896 -18.507  1.00  0.00           N  
ATOM   3170  CA  ARG A 391     -32.414  16.765 -19.596  1.00  9.00           C  
ATOM   3171  C   ARG A 391     -31.870  18.170 -19.343  1.00 11.00           C  
ATOM   3172  O   ARG A 391     -30.832  18.540 -19.894  1.00  4.00           O  
ATOM   3173  CB  ARG A 391     -33.942  16.790 -19.673  1.00 31.00           C  
ATOM   3174  CG  ARG A 391     -34.586  15.413 -19.876  1.00  0.00           C  
ATOM   3175  CD  ARG A 391     -33.721  14.503 -20.741  1.00  0.00           C  
ATOM   3176  NE  ARG A 391     -33.527  15.019 -22.092  1.00 36.00           N  
ATOM   3177  CZ  ARG A 391     -32.643  14.531 -22.957  1.00  5.00           C  
ATOM   3178  NH1 ARG A 391     -31.866  13.516 -22.609  1.00  3.00           N  
ATOM   3179  NH2 ARG A 391     -32.538  15.053 -24.169  1.00  4.00           N  
ATOM   3180  N   CYS A 392     -32.571  18.952 -18.524  1.00  0.00           N  
ATOM   3181  CA  CYS A 392     -32.100  20.288 -18.148  1.00  5.00           C  
ATOM   3182  C   CYS A 392     -31.136  19.990 -17.004  1.00 14.00           C  
ATOM   3183  O   CYS A 392     -31.449  19.162 -16.148  1.00  0.00           O  
ATOM   3184  CB  CYS A 392     -33.245  21.117 -17.605  1.00  5.00           C  
ATOM   3185  SG  CYS A 392     -33.891  20.409 -16.106  1.00  0.00           S  
ATOM   3186  N   SER A 393     -29.984  20.643 -16.951  1.00  3.00           N  
ATOM   3187  CA  SER A 393     -29.038  20.330 -15.882  1.00  0.00           C  
ATOM   3188  C   SER A 393     -29.367  20.751 -14.443  1.00  4.00           C  
ATOM   3189  O   SER A 393     -28.486  20.772 -13.586  1.00  5.00           O  
ATOM   3190  CB  SER A 393     -27.666  20.865 -16.252  1.00  4.00           C  
ATOM   3191  OG  SER A 393     -27.190  20.194 -17.400  1.00  5.00           O  
ATOM   3192  N   THR A 394     -30.625  21.072 -14.174  1.00  4.00           N  
ATOM   3193  CA  THR A 394     -31.063  21.480 -12.844  1.00  4.00           C  
ATOM   3194  C   THR A 394     -30.630  20.499 -11.772  1.00  0.00           C  
ATOM   3195  O   THR A 394     -30.890  19.310 -11.895  1.00  0.00           O  
ATOM   3196  CB  THR A 394     -32.586  21.529 -12.776  1.00  0.00           C  
ATOM   3197  OG1 THR A 394     -33.074  22.505 -13.696  1.00  5.00           O  
ATOM   3198  CG2 THR A 394     -33.047  21.882 -11.396  1.00 10.00           C  
ATOM   3199  N   PRO A 395     -29.955  20.967 -10.707  1.00  0.00           N  
ATOM   3200  CA  PRO A 395     -29.579  19.978  -9.692  1.00  0.00           C  
ATOM   3201  C   PRO A 395     -30.858  19.515  -8.986  1.00  0.00           C  
ATOM   3202  O   PRO A 395     -31.711  20.331  -8.630  1.00  0.00           O  
ATOM   3203  CB  PRO A 395     -28.640  20.754  -8.769  1.00  2.00           C  
ATOM   3204  CG  PRO A 395     -29.140  22.132  -8.874  1.00  7.00           C  
ATOM   3205  CD  PRO A 395     -29.404  22.286 -10.365  1.00  5.00           C  
ATOM   3206  N   LEU A 396     -30.989  18.202  -8.812  1.00  0.00           N  
ATOM   3207  CA  LEU A 396     -32.160  17.604  -8.176  1.00  0.00           C  
ATOM   3208  C   LEU A 396     -32.167  17.715  -6.665  1.00  3.00           C  
ATOM   3209  O   LEU A 396     -31.181  18.105  -6.034  1.00  5.00           O  
ATOM   3210  CB  LEU A 396     -32.260  16.120  -8.533  1.00  1.00           C  
ATOM   3211  CG  LEU A 396     -32.907  15.648  -9.833  1.00  0.00           C  
ATOM   3212  CD1 LEU A 396     -32.351  16.417 -11.020  1.00  0.00           C  
ATOM   3213  CD2 LEU A 396     -32.649  14.161  -9.987  1.00  1.00           C  
ATOM   3214  N   MET A 397     -33.295  17.338  -6.091  1.00  0.00           N  
ATOM   3215  CA  MET A 397     -33.455  17.362  -4.660  1.00 60.00           C  
ATOM   3216  C   MET A 397     -34.312  16.155  -4.293  1.00  1.00           C  
ATOM   3217  O   MET A 397     -35.370  15.951  -4.877  1.00  0.00           O  
ATOM   3218  CB  MET A 397     -34.150  18.665  -4.226  1.00  6.00           C  
ATOM   3219  CG  MET A 397     -35.579  18.819  -4.753  1.00  0.00           C  
ATOM   3220  SD  MET A 397     -36.413  20.343  -4.268  1.00  0.00           S  
ATOM   3221  CE  MET A 397     -37.736  19.788  -3.336  1.00  1.00           C  
ATOM   3222  N   TYR A 398     -33.851  15.327  -3.362  1.00 57.00           N  
ATOM   3223  CA  TYR A 398     -34.665  14.194  -2.954  1.00  0.00           C  
ATOM   3224  C   TYR A 398     -35.870  14.836  -2.290  1.00  0.00           C  
ATOM   3225  O   TYR A 398     -35.737  15.693  -1.425  1.00 60.00           O  
ATOM   3226  CB  TYR A 398     -33.869  13.293  -2.018  1.00 21.00           C  
ATOM   3227  CG  TYR A 398     -32.782  12.577  -2.774  1.00 10.00           C  
ATOM   3228  CD1 TYR A 398     -33.077  11.475  -3.576  1.00 10.00           C  
ATOM   3229  CD2 TYR A 398     -31.486  13.062  -2.782  1.00  8.00           C  
ATOM   3230  CE1 TYR A 398     -32.104  10.881  -4.374  1.00  5.00           C  
ATOM   3231  CE2 TYR A 398     -30.505  12.482  -3.570  1.00  3.00           C  
ATOM   3232  CZ  TYR A 398     -30.817  11.393  -4.366  1.00  3.00           C  
ATOM   3233  OH  TYR A 398     -29.842  10.825  -5.157  1.00  4.00           O  
ATOM   3234  N   TYR A 399     -37.054  14.433  -2.716  1.00  0.00           N  
ATOM   3235  CA  TYR A 399     -38.264  15.054  -2.218  1.00  0.00           C  
ATOM   3236  C   TYR A 399     -39.338  14.031  -1.942  1.00  0.00           C  
ATOM   3237  O   TYR A 399     -39.532  13.106  -2.715  1.00  0.00           O  
ATOM   3238  CB  TYR A 399     -38.743  16.048  -3.287  1.00  0.00           C  
ATOM   3239  CG  TYR A 399     -39.878  16.976  -2.918  1.00  0.00           C  
ATOM   3240  CD1 TYR A 399     -39.712  17.967  -1.958  1.00  1.00           C  
ATOM   3241  CD2 TYR A 399     -41.087  16.921  -3.596  1.00  0.00           C  
ATOM   3242  CE1 TYR A 399     -40.715  18.888  -1.691  1.00  3.00           C  
ATOM   3243  CE2 TYR A 399     -42.099  17.835  -3.335  1.00 29.00           C  
ATOM   3244  CZ  TYR A 399     -41.904  18.819  -2.382  1.00  0.00           C  
ATOM   3245  OH  TYR A 399     -42.889  19.748  -2.130  1.00 12.00           O  
ATOM   3246  N   ALA A 400     -40.037  14.192  -0.833  1.00  1.00           N  
ATOM   3247  CA  ALA A 400     -41.105  13.269  -0.505  1.00  0.00           C  
ATOM   3248  C   ALA A 400     -42.358  13.715  -1.263  1.00  0.00           C  
ATOM   3249  O   ALA A 400     -42.829  14.841  -1.094  1.00  0.00           O  
ATOM   3250  CB  ALA A 400     -41.357  13.270   0.993  1.00 60.00           C  
ATOM   3251  N   THR A 401     -42.900  12.832  -2.096  1.00  0.00           N  
ATOM   3252  CA  THR A 401     -44.084  13.168  -2.879  1.00 11.00           C  
ATOM   3253  C   THR A 401     -44.805  11.915  -3.342  1.00  0.00           C  
ATOM   3254  O   THR A 401     -44.317  10.812  -3.139  1.00  0.00           O  
ATOM   3255  CB  THR A 401     -43.687  13.977  -4.120  1.00 26.00           C  
ATOM   3256  OG1 THR A 401     -44.830  14.141  -4.967  1.00 31.00           O  
ATOM   3257  CG2 THR A 401     -42.571  13.261  -4.883  1.00  0.00           C  
ATOM   3258  N   GLU A 402     -45.963  12.077  -3.966  1.00  9.00           N  
ATOM   3259  CA  GLU A 402     -46.689  10.911  -4.452  1.00  0.00           C  
ATOM   3260  C   GLU A 402     -46.105  10.390  -5.743  1.00  0.00           C  
ATOM   3261  O   GLU A 402     -45.853  11.151  -6.679  1.00 35.00           O  
ATOM   3262  CB  GLU A 402     -48.155  11.218  -4.697  1.00  6.00           C  
ATOM   3263  CG  GLU A 402     -48.922  10.012  -5.171  1.00 19.00           C  
ATOM   3264  CD  GLU A 402     -50.412  10.235  -5.123  1.00  6.00           C  
ATOM   3265  OE1 GLU A 402     -50.925  10.932  -6.015  1.00  7.00           O  
ATOM   3266  OE2 GLU A 402     -51.071   9.729  -4.186  1.00  4.00           O  
ATOM   3267  N   SER A 403     -45.912   9.080  -5.797  1.00  0.00           N  
ATOM   3268  CA  SER A 403     -45.362   8.446  -6.981  1.00  0.00           C  
ATOM   3269  C   SER A 403     -45.939   7.039  -7.165  1.00  0.00           C  
ATOM   3270  O   SER A 403     -46.575   6.491  -6.262  1.00  0.00           O  
ATOM   3271  CB  SER A 403     -43.842   8.397  -6.865  1.00  1.00           C  
ATOM   3272  OG  SER A 403     -43.274   7.729  -7.976  1.00  0.00           O  
ATOM   3273  N   TRP A 404     -45.752   6.476  -8.354  1.00  0.00           N  
ATOM   3274  CA  TRP A 404     -46.214   5.124  -8.657  1.00  0.00           C  
ATOM   3275  C   TRP A 404     -44.986   4.352  -9.072  1.00  0.00           C  
ATOM   3276  O   TRP A 404     -44.188   4.846  -9.878  1.00  0.00           O  
ATOM   3277  CB  TRP A 404     -47.220   5.107  -9.802  1.00  0.00           C  
ATOM   3278  CG  TRP A 404     -48.598   5.515  -9.412  1.00  0.00           C  
ATOM   3279  CD1 TRP A 404     -49.064   6.785  -9.255  1.00  0.00           C  
ATOM   3280  CD2 TRP A 404     -49.701   4.644  -9.146  1.00  0.00           C  
ATOM   3281  CE2 TRP A 404     -50.812   5.460  -8.839  1.00  0.00           C  
ATOM   3282  NE1 TRP A 404     -50.396   6.762  -8.914  1.00 60.00           N  
ATOM   3283  CE3 TRP A 404     -49.858   3.252  -9.136  1.00  0.00           C  
ATOM   3284  CZ3 TRP A 404     -51.114   2.723  -8.821  1.00 24.00           C  
ATOM   3285  CH2 TRP A 404     -52.204   3.564  -8.520  1.00  0.00           C  
ATOM   3286  CZ2 TRP A 404     -52.073   4.930  -8.525  1.00 60.00           C  
ATOM   3287  N   PHE A 405     -44.828   3.151  -8.514  1.00  0.00           N  
ATOM   3288  CA  PHE A 405     -43.669   2.330  -8.841  1.00  0.00           C  
ATOM   3289  C   PHE A 405     -44.028   0.926  -9.301  1.00  0.00           C  
ATOM   3290  O   PHE A 405     -45.134   0.431  -9.058  1.00  0.00           O  
ATOM   3291  CB  PHE A 405     -42.745   2.164  -7.630  1.00  0.00           C  
ATOM   3292  CG  PHE A 405     -42.528   3.408  -6.830  1.00  0.00           C  
ATOM   3293  CD1 PHE A 405     -43.551   3.940  -6.050  1.00  0.00           C  
ATOM   3294  CD2 PHE A 405     -41.276   4.022  -6.812  1.00 45.00           C  
ATOM   3295  CE1 PHE A 405     -43.333   5.064  -5.261  1.00  0.00           C  
ATOM   3296  CE2 PHE A 405     -41.048   5.143  -6.028  1.00 47.00           C  
ATOM   3297  CZ  PHE A 405     -42.078   5.667  -5.248  1.00  0.00           C  
ATOM   3298  N   ILE A 406     -43.057   0.290  -9.949  1.00  0.00           N  
ATOM   3299  CA  ILE A 406     -43.172  -1.097 -10.389  1.00  0.00           C  
ATOM   3300  C   ILE A 406     -42.277  -1.863  -9.404  1.00  0.00           C  
ATOM   3301  O   ILE A 406     -41.068  -1.623  -9.355  1.00  0.00           O  
ATOM   3302  CB  ILE A 406     -42.591  -1.304 -11.817  1.00  0.00           C  
ATOM   3303  CG1 ILE A 406     -43.454  -0.570 -12.852  1.00  0.00           C  
ATOM   3304  CD1 ILE A 406     -42.759  -0.371 -14.189  1.00  0.00           C  
ATOM   3305  CG2 ILE A 406     -42.478  -2.800 -12.124  1.00  1.00           C  
ATOM   3306  N   LYS A 407     -42.863  -2.760  -8.616  1.00  0.00           N  
ATOM   3307  CA  LYS A 407     -42.094  -3.556  -7.650  1.00  0.00           C  
ATOM   3308  C   LYS A 407     -41.079  -4.486  -8.314  1.00  0.00           C  
ATOM   3309  O   LYS A 407     -41.135  -5.689  -8.113  1.00  0.00           O  
ATOM   3310  CB  LYS A 407     -43.025  -4.419  -6.800  1.00  0.00           C  
ATOM   3311  CG  LYS A 407     -43.520  -3.768  -5.530  1.00  0.00           C  
ATOM   3312  CD  LYS A 407     -44.424  -4.718  -4.745  1.00 14.00           C  
ATOM   3313  CE  LYS A 407     -44.759  -4.157  -3.372  1.00  3.00           C  
ATOM   3314  NZ  LYS A 407     -43.498  -3.896  -2.625  1.00  3.00           N  
ATOM   3315  N   ASN A 408     -40.145  -3.948  -9.083  1.00  0.00           N  
ATOM   3316  CA  ASN A 408     -39.180  -4.807  -9.746  1.00  0.00           C  
ATOM   3317  C   ASN A 408     -38.151  -5.448  -8.827  1.00  0.00           C  
ATOM   3318  O   ASN A 408     -37.281  -6.177  -9.283  1.00  0.00           O  
ATOM   3319  CB  ASN A 408     -38.455  -4.050 -10.864  1.00  0.00           C  
ATOM   3320  CG  ASN A 408     -37.805  -2.775 -10.383  1.00  0.00           C  
ATOM   3321  OD1 ASN A 408     -36.841  -2.292 -10.980  1.00  1.00           O  
ATOM   3322  ND2 ASN A 408     -38.340  -2.209  -9.312  1.00  0.00           N  
ATOM   3323  N   THR A 409     -38.234  -5.184  -7.535  1.00  0.00           N  
ATOM   3324  CA  THR A 409     -37.273  -5.781  -6.619  1.00  0.00           C  
ATOM   3325  C   THR A 409     -37.683  -7.216  -6.314  1.00  4.00           C  
ATOM   3326  O   THR A 409     -36.834  -8.075  -6.071  1.00  5.00           O  
ATOM   3327  CB  THR A 409     -37.147  -4.952  -5.332  1.00  4.00           C  
ATOM   3328  OG1 THR A 409     -38.435  -4.478  -4.942  1.00  6.00           O  
ATOM   3329  CG2 THR A 409     -36.252  -3.759  -5.567  1.00  5.00           C  
ATOM   3330  N   LEU A 410     -38.985  -7.477  -6.351  1.00  0.00           N  
ATOM   3331  CA  LEU A 410     -39.486  -8.822  -6.140  1.00  3.00           C  
ATOM   3332  C   LEU A 410     -39.009  -9.761  -7.267  1.00  5.00           C  
ATOM   3333  O   LEU A 410     -39.439 -10.906  -7.337  1.00  3.00           O  
ATOM   3334  CB  LEU A 410     -41.004  -8.833  -6.145  1.00  3.00           C  
ATOM   3335  CG  LEU A 410     -41.744  -7.970  -5.147  1.00  0.00           C  
ATOM   3336  CD1 LEU A 410     -43.239  -8.244  -5.240  1.00  3.00           C  
ATOM   3337  CD2 LEU A 410     -41.248  -8.287  -3.784  1.00  2.00           C  
ATOM   3338  N   PHE A 411     -38.157  -9.276  -8.165  1.00  0.00           N  
ATOM   3339  CA  PHE A 411     -37.660 -10.117  -9.247  1.00  8.00           C  
ATOM   3340  C   PHE A 411     -36.154  -9.966  -9.357  1.00  0.00           C  
ATOM   3341  O   PHE A 411     -35.563 -10.329 -10.372  1.00  0.00           O  
ATOM   3342  CB  PHE A 411     -38.281  -9.729 -10.601  1.00  0.00           C  
ATOM   3343  CG  PHE A 411     -39.749 -10.052 -10.732  1.00  0.00           C  
ATOM   3344  CD1 PHE A 411     -40.720  -9.108 -10.389  1.00  0.00           C  
ATOM   3345  CD2 PHE A 411     -40.164 -11.311 -11.168  1.00  6.00           C  
ATOM   3346  CE1 PHE A 411     -42.079  -9.416 -10.474  1.00  0.00           C  
ATOM   3347  CE2 PHE A 411     -41.517 -11.622 -11.252  1.00  4.00           C  
ATOM   3348  CZ  PHE A 411     -42.479 -10.676 -10.904  1.00  4.00           C  
ATOM   3349  N   LYS A 412     -35.532  -9.454  -8.302  1.00  8.00           N  
ATOM   3350  CA  LYS A 412     -34.097  -9.200  -8.317  1.00  1.00           C  
ATOM   3351  C   LYS A 412     -33.164 -10.354  -8.722  1.00  0.00           C  
ATOM   3352  O   LYS A 412     -32.242 -10.158  -9.514  1.00  1.00           O  
ATOM   3353  CB  LYS A 412     -33.671  -8.622  -6.963  1.00  5.00           C  
ATOM   3354  CG  LYS A 412     -32.350  -7.862  -6.982  1.00  0.00           C  
ATOM   3355  CD  LYS A 412     -31.823  -7.719  -5.564  1.00  3.00           C  
ATOM   3356  CE  LYS A 412     -30.511  -6.943  -5.491  1.00  3.00           C  
ATOM   3357  NZ  LYS A 412     -30.702  -5.456  -5.479  1.00  4.00           N  
ATOM   3358  N   ASP A 413     -33.379 -11.551  -8.189  1.00  8.00           N  
ATOM   3359  CA  ASP A 413     -32.504 -12.675  -8.542  1.00  7.00           C  
ATOM   3360  C   ASP A 413     -32.824 -13.173  -9.933  1.00  0.00           C  
ATOM   3361  O   ASP A 413     -31.921 -13.495 -10.715  1.00  8.00           O  
ATOM   3362  CB  ASP A 413     -32.660 -13.823  -7.546  1.00  3.00           C  
ATOM   3363  CG  ASP A 413     -32.285 -13.421  -6.148  1.00  2.00           C  
ATOM   3364  OD1 ASP A 413     -31.170 -12.886  -5.968  1.00  3.00           O  
ATOM   3365  OD2 ASP A 413     -33.104 -13.641  -5.233  1.00  2.00           O  
ATOM   3366  N   GLU A 414     -34.121 -13.237 -10.226  1.00  8.00           N  
ATOM   3367  CA  GLU A 414     -34.584 -13.680 -11.528  1.00  0.00           C  
ATOM   3368  C   GLU A 414     -33.964 -12.764 -12.593  1.00  0.00           C  
ATOM   3369  O   GLU A 414     -33.364 -13.233 -13.559  1.00  0.00           O  
ATOM   3370  CB  GLU A 414     -36.109 -13.628 -11.570  1.00  6.00           C  
ATOM   3371  CG  GLU A 414     -36.713 -14.606 -12.558  1.00  7.00           C  
ATOM   3372  CD  GLU A 414     -36.433 -16.055 -12.191  1.00  3.00           C  
ATOM   3373  OE1 GLU A 414     -36.598 -16.929 -13.066  1.00  4.00           O  
ATOM   3374  OE2 GLU A 414     -36.057 -16.326 -11.030  1.00  3.00           O  
ATOM   3375  N   LEU A 415     -34.093 -11.457 -12.393  1.00  0.00           N  
ATOM   3376  CA  LEU A 415     -33.522 -10.475 -13.304  1.00  0.00           C  
ATOM   3377  C   LEU A 415     -32.024 -10.684 -13.468  1.00  0.00           C  
ATOM   3378  O   LEU A 415     -31.471 -10.435 -14.533  1.00  0.00           O  
ATOM   3379  CB  LEU A 415     -33.781  -9.064 -12.785  1.00  1.00           C  
ATOM   3380  CG  LEU A 415     -35.170  -8.484 -13.056  1.00  0.00           C  
ATOM   3381  CD1 LEU A 415     -35.500  -7.344 -12.086  1.00  0.00           C  
ATOM   3382  CD2 LEU A 415     -35.201  -8.010 -14.489  1.00  0.00           C  
ATOM   3383  N   ILE A 416     -31.357 -11.142 -12.413  1.00  0.00           N  
ATOM   3384  CA  ILE A 416     -29.913 -11.371 -12.495  1.00  0.00           C  
ATOM   3385  C   ILE A 416     -29.627 -12.715 -13.152  1.00  8.00           C  
ATOM   3386  O   ILE A 416     -28.590 -12.889 -13.804  1.00  0.00           O  
ATOM   3387  CB  ILE A 416     -29.233 -11.334 -11.105  1.00  8.00           C  
ATOM   3388  CG1 ILE A 416     -29.584 -10.034 -10.377  1.00  1.00           C  
ATOM   3389  CD1 ILE A 416     -28.902  -9.864  -9.045  1.00  5.00           C  
ATOM   3390  CG2 ILE A 416     -27.728 -11.404 -11.279  1.00 15.00           C  
ATOM   3391  N   ARG A 417     -30.554 -13.657 -12.973  1.00 12.00           N  
ATOM   3392  CA  ARG A 417     -30.429 -14.985 -13.560  1.00  5.00           C  
ATOM   3393  C   ARG A 417     -30.461 -14.875 -15.078  1.00  9.00           C  
ATOM   3394  O   ARG A 417     -29.496 -15.244 -15.753  1.00  6.00           O  
ATOM   3395  CB  ARG A 417     -31.573 -15.883 -13.103  1.00  8.00           C  
ATOM   3396  CG  ARG A 417     -31.289 -16.719 -11.868  1.00  3.00           C  
ATOM   3397  CD  ARG A 417     -32.549 -17.454 -11.433  1.00  2.00           C  
ATOM   3398  NE  ARG A 417     -33.234 -18.048 -12.581  1.00  4.00           N  
ATOM   3399  CZ  ARG A 417     -34.408 -18.671 -12.521  1.00  1.00           C  
ATOM   3400  NH1 ARG A 417     -35.043 -18.788 -11.358  1.00  2.00           N  
ATOM   3401  NH2 ARG A 417     -34.951 -19.174 -13.626  1.00  2.00           N  
ATOM   3402  N   ASN A 418     -31.570 -14.354 -15.605  1.00  0.00           N  
ATOM   3403  CA  ASN A 418     -31.746 -14.192 -17.046  1.00  0.00           C  
ATOM   3404  C   ASN A 418     -30.656 -13.353 -17.694  1.00  0.00           C  
ATOM   3405  O   ASN A 418     -30.336 -13.541 -18.862  1.00  0.00           O  
ATOM   3406  CB  ASN A 418     -33.104 -13.580 -17.336  1.00  0.00           C  
ATOM   3407  CG  ASN A 418     -34.236 -14.409 -16.771  1.00  0.00           C  
ATOM   3408  OD1 ASN A 418     -34.380 -15.598 -17.081  1.00  9.00           O  
ATOM   3409  ND2 ASN A 418     -35.049 -13.788 -15.929  1.00 18.00           N  
ATOM   3410  N   ASN A 419     -30.087 -12.424 -16.939  1.00  0.00           N  
ATOM   3411  CA  ASN A 419     -29.027 -11.593 -17.468  1.00  0.00           C  
ATOM   3412  C   ASN A 419     -27.848 -12.488 -17.789  1.00  0.00           C  
ATOM   3413  O   ASN A 419     -27.037 -12.169 -18.650  1.00  0.00           O  
ATOM   3414  CB  ASN A 419     -28.596 -10.544 -16.447  1.00  4.00           C  
ATOM   3415  CG  ASN A 419     -27.498  -9.633 -16.976  1.00  0.00           C  
ATOM   3416  OD1 ASN A 419     -26.758  -9.029 -16.207  1.00  4.00           O  
ATOM   3417  ND2 ASN A 419     -27.399  -9.520 -18.297  1.00  0.00           N  
ATOM   3418  N   GLN A 420     -27.745 -13.613 -17.089  1.00  0.00           N  
ATOM   3419  CA  GLN A 420     -26.636 -14.535 -17.326  1.00  0.00           C  
ATOM   3420  C   GLN A 420     -26.765 -15.152 -18.713  1.00  3.00           C  
ATOM   3421  O   GLN A 420     -25.786 -15.261 -19.449  1.00  3.00           O  
ATOM   3422  CB  GLN A 420     -26.607 -15.640 -16.262  1.00  3.00           C  
ATOM   3423  CG  GLN A 420     -26.257 -15.166 -14.851  1.00  3.00           C  
ATOM   3424  CD  GLN A 420     -24.923 -14.431 -14.786  1.00  2.00           C  
ATOM   3425  OE1 GLN A 420     -23.916 -14.895 -15.332  1.00  2.00           O  
ATOM   3426  NE2 GLN A 420     -24.908 -13.281 -14.109  1.00 13.00           N  
ATOM   3427  N   GLU A 421     -27.990 -15.540 -19.058  1.00  3.00           N  
ATOM   3428  CA  GLU A 421     -28.301 -16.142 -20.341  1.00  2.00           C  
ATOM   3429  C   GLU A 421     -27.916 -15.243 -21.524  1.00 25.00           C  
ATOM   3430  O   GLU A 421     -27.483 -15.732 -22.569  1.00  5.00           O  
ATOM   3431  CB  GLU A 421     -29.792 -16.444 -20.404  1.00  7.00           C  
ATOM   3432  CG  GLU A 421     -30.320 -17.214 -19.225  1.00  3.00           C  
ATOM   3433  CD  GLU A 421     -31.773 -17.600 -19.409  1.00  2.00           C  
ATOM   3434  OE1 GLU A 421     -32.149 -17.896 -20.559  1.00  3.00           O  
ATOM   3435  OE2 GLU A 421     -32.541 -17.623 -18.422  1.00  4.00           O  
ATOM   3436  N   ILE A 422     -28.073 -13.931 -21.367  1.00  0.00           N  
ATOM   3437  CA  ILE A 422     -27.752 -13.003 -22.444  1.00 36.00           C  
ATOM   3438  C   ILE A 422     -26.290 -13.020 -22.855  1.00  0.00           C  
ATOM   3439  O   ILE A 422     -25.404 -13.241 -22.054  1.00  5.00           O  
ATOM   3440  CB  ILE A 422     -28.139 -11.568 -22.082  1.00  0.00           C  
ATOM   3441  CG1 ILE A 422     -29.618 -11.518 -21.704  1.00  0.00           C  
ATOM   3442  CD1 ILE A 422     -30.070 -10.199 -21.121  1.00  1.00           C  
ATOM   3443  CG2 ILE A 422     -27.870 -10.654 -23.264  1.00  0.00           C  
ATOM   3444  N   HIS A 423     -26.049 -12.787 -24.131  1.00  0.00           N  
ATOM   3445  CA  HIS A 423     -24.705 -12.784 -24.666  1.00  7.00           C  
ATOM   3446  C   HIS A 423     -24.309 -11.331 -24.913  1.00  0.00           C  
ATOM   3447  O   HIS A 423     -24.683 -10.737 -25.922  1.00  0.00           O  
ATOM   3448  CB  HIS A 423     -24.679 -13.606 -25.962  1.00  4.00           C  
ATOM   3449  CG  HIS A 423     -23.344 -13.651 -26.639  1.00 10.00           C  
ATOM   3450  ND1 HIS A 423     -22.708 -12.524 -27.114  1.00  1.00           N  
ATOM   3451  CD2 HIS A 423     -22.545 -14.695 -26.967  1.00  3.00           C  
ATOM   3452  CE1 HIS A 423     -21.580 -12.870 -27.710  1.00 11.00           C  
ATOM   3453  NE2 HIS A 423     -21.457 -14.182 -27.635  1.00  3.00           N  
ATOM   3454  N   TRP A 424     -23.575 -10.748 -23.967  1.00 15.00           N  
ATOM   3455  CA  TRP A 424     -23.125  -9.360 -24.097  1.00  0.00           C  
ATOM   3456  C   TRP A 424     -21.831  -9.348 -24.877  1.00  0.00           C  
ATOM   3457  O   TRP A 424     -20.901 -10.073 -24.526  1.00 12.00           O  
ATOM   3458  CB  TRP A 424     -22.902  -8.719 -22.719  1.00  0.00           C  
ATOM   3459  CG  TRP A 424     -24.156  -8.532 -21.946  1.00  0.00           C  
ATOM   3460  CD1 TRP A 424     -24.780  -9.452 -21.168  1.00  0.00           C  
ATOM   3461  CD2 TRP A 424     -24.975  -7.362 -21.921  1.00  0.00           C  
ATOM   3462  CE2 TRP A 424     -26.089  -7.650 -21.101  1.00  0.00           C  
ATOM   3463  NE1 TRP A 424     -25.944  -8.935 -20.653  1.00  0.00           N  
ATOM   3464  CE3 TRP A 424     -24.880  -6.094 -22.515  1.00  1.00           C  
ATOM   3465  CZ3 TRP A 424     -25.894  -5.160 -22.273  1.00  0.00           C  
ATOM   3466  CH2 TRP A 424     -26.992  -5.482 -21.448  1.00  1.00           C  
ATOM   3467  CZ2 TRP A 424     -27.104  -6.718 -20.856  1.00  1.00           C  
ATOM   3468  N   VAL A 425     -21.775  -8.549 -25.941  1.00  1.00           N  
ATOM   3469  CA  VAL A 425     -20.568  -8.494 -26.739  1.00 16.00           C  
ATOM   3470  C   VAL A 425     -19.451  -8.174 -25.781  1.00  0.00           C  
ATOM   3471  O   VAL A 425     -18.737  -9.089 -25.380  1.00  8.00           O  
ATOM   3472  CB  VAL A 425     -20.673  -7.487 -27.864  1.00  0.00           C  
ATOM   3473  CG1 VAL A 425     -19.293  -6.981 -28.253  1.00 24.00           C  
ATOM   3474  CG2 VAL A 425     -21.292  -8.184 -29.059  1.00 17.00           C  
ATOM   3475  N   PRO A 426     -19.239  -6.898 -25.411  1.00  0.00           N  
ATOM   3476  CA  PRO A 426     -18.122  -6.849 -24.459  1.00  8.00           C  
ATOM   3477  C   PRO A 426     -18.657  -7.683 -23.265  1.00  0.00           C  
ATOM   3478  O   PRO A 426     -19.606  -7.285 -22.588  1.00  0.00           O  
ATOM   3479  CB  PRO A 426     -17.988  -5.360 -24.167  1.00 16.00           C  
ATOM   3480  CG  PRO A 426     -19.393  -4.861 -24.308  1.00 57.00           C  
ATOM   3481  CD  PRO A 426     -19.930  -5.601 -25.516  1.00  0.00           C  
ATOM   3482  N   PRO A 427     -18.068  -8.867 -23.018  1.00  0.00           N  
ATOM   3483  CA  PRO A 427     -18.494  -9.759 -21.936  1.00  0.00           C  
ATOM   3484  C   PRO A 427     -18.631  -9.115 -20.568  1.00  4.00           C  
ATOM   3485  O   PRO A 427     -19.622  -9.319 -19.867  1.00 11.00           O  
ATOM   3486  CB  PRO A 427     -17.422 -10.844 -21.937  1.00  3.00           C  
ATOM   3487  CG  PRO A 427     -16.875 -10.803 -23.320  1.00  2.00           C  
ATOM   3488  CD  PRO A 427     -16.791  -9.336 -23.578  1.00  3.00           C  
ATOM   3489  N   HIS A 428     -17.629  -8.333 -20.194  1.00  3.00           N  
ATOM   3490  CA  HIS A 428     -17.608  -7.688 -18.900  1.00  4.00           C  
ATOM   3491  C   HIS A 428     -18.816  -6.821 -18.546  1.00  0.00           C  
ATOM   3492  O   HIS A 428     -18.884  -6.280 -17.443  1.00  5.00           O  
ATOM   3493  CB  HIS A 428     -16.329  -6.875 -18.780  1.00  2.00           C  
ATOM   3494  CG  HIS A 428     -16.311  -5.646 -19.629  1.00  2.00           C  
ATOM   3495  ND1 HIS A 428     -17.141  -4.571 -19.392  1.00  4.00           N  
ATOM   3496  CD2 HIS A 428     -15.536  -5.304 -20.686  1.00  2.00           C  
ATOM   3497  CE1 HIS A 428     -16.875  -3.615 -20.267  1.00  5.00           C  
ATOM   3498  NE2 HIS A 428     -15.905  -4.034 -21.063  1.00  4.00           N  
ATOM   3499  N   ILE A 429     -19.773  -6.689 -19.459  1.00  0.00           N  
ATOM   3500  CA  ILE A 429     -20.958  -5.871 -19.187  1.00  0.00           C  
ATOM   3501  C   ILE A 429     -22.035  -6.708 -18.500  1.00  0.00           C  
ATOM   3502  O   ILE A 429     -22.956  -6.169 -17.894  1.00  0.00           O  
ATOM   3503  CB  ILE A 429     -21.571  -5.266 -20.496  1.00  0.00           C  
ATOM   3504  CG1 ILE A 429     -20.534  -4.413 -21.248  1.00  0.00           C  
ATOM   3505  CD1 ILE A 429     -20.291  -3.051 -20.660  1.00 21.00           C  
ATOM   3506  CG2 ILE A 429     -22.804  -4.420 -20.150  1.00  0.00           C  
ATOM   3507  N   LYS A 430     -21.912  -8.026 -18.594  1.00  0.00           N  
ATOM   3508  CA  LYS A 430     -22.898  -8.919 -17.996  1.00  0.00           C  
ATOM   3509  C   LYS A 430     -22.873  -8.841 -16.481  1.00  0.00           C  
ATOM   3510  O   LYS A 430     -23.917  -8.822 -15.835  1.00 15.00           O  
ATOM   3511  CB  LYS A 430     -22.650 -10.368 -18.437  1.00  0.00           C  
ATOM   3512  CG  LYS A 430     -23.744 -11.341 -18.003  1.00  0.00           C  
ATOM   3513  CD  LYS A 430     -23.391 -12.793 -18.305  1.00  4.00           C  
ATOM   3514  CE  LYS A 430     -23.354 -13.099 -19.798  1.00  3.00           C  
ATOM   3515  NZ  LYS A 430     -22.268 -12.396 -20.549  1.00  6.00           N  
ATOM   3516  N   GLU A 431     -21.673  -8.810 -15.915  1.00  0.00           N  
ATOM   3517  CA  GLU A 431     -21.522  -8.729 -14.472  1.00 36.00           C  
ATOM   3518  C   GLU A 431     -21.105  -7.299 -14.150  1.00  5.00           C  
ATOM   3519  O   GLU A 431     -21.468  -6.752 -13.107  1.00  6.00           O  
ATOM   3520  CB  GLU A 431     -20.452  -9.707 -13.981  1.00  4.00           C  
ATOM   3521  CG  GLU A 431     -20.314 -10.993 -14.796  1.00  3.00           C  
ATOM   3522  CD  GLU A 431     -19.550 -10.780 -16.108  1.00  2.00           C  
ATOM   3523  OE1 GLU A 431     -19.183 -11.783 -16.766  1.00  3.00           O  
ATOM   3524  OE2 GLU A 431     -19.316  -9.607 -16.485  1.00  4.00           O  
ATOM   3525  N   GLY A 432     -20.347  -6.697 -15.063  1.00  4.00           N  
ATOM   3526  CA  GLY A 432     -19.901  -5.331 -14.874  1.00  3.00           C  
ATOM   3527  C   GLY A 432     -21.016  -4.297 -14.930  1.00  5.00           C  
ATOM   3528  O   GLY A 432     -21.914  -4.281 -14.080  1.00  0.00           O  
ATOM   3529  N   ARG A 433     -20.955  -3.434 -15.941  1.00  5.00           N  
ATOM   3530  CA  ARG A 433     -21.934  -2.365 -16.131  1.00  6.00           C  
ATOM   3531  C   ARG A 433     -23.388  -2.707 -15.823  1.00  0.00           C  
ATOM   3532  O   ARG A 433     -24.026  -2.011 -15.037  1.00 11.00           O  
ATOM   3533  CB  ARG A 433     -21.864  -1.804 -17.562  1.00  0.00           C  
ATOM   3534  CG  ARG A 433     -20.683  -0.886 -17.854  1.00  5.00           C  
ATOM   3535  CD  ARG A 433     -20.702   0.364 -16.969  1.00  3.00           C  
ATOM   3536  NE  ARG A 433     -21.836   1.256 -17.234  1.00  3.00           N  
ATOM   3537  CZ  ARG A 433     -21.821   2.268 -18.102  1.00  2.00           C  
ATOM   3538  NH1 ARG A 433     -20.726   2.531 -18.804  1.00  3.00           N  
ATOM   3539  NH2 ARG A 433     -22.900   3.029 -18.260  1.00  7.00           N  
ATOM   3540  N   TYR A 434     -23.926  -3.761 -16.430  1.00  0.00           N  
ATOM   3541  CA  TYR A 434     -25.330  -4.083 -16.195  1.00  0.00           C  
ATOM   3542  C   TYR A 434     -25.569  -5.059 -15.051  1.00  0.00           C  
ATOM   3543  O   TYR A 434     -26.608  -5.004 -14.384  1.00  0.00           O  
ATOM   3544  CB  TYR A 434     -25.985  -4.597 -17.486  1.00  0.00           C  
ATOM   3545  CG  TYR A 434     -27.495  -4.637 -17.401  1.00  0.00           C  
ATOM   3546  CD1 TYR A 434     -28.213  -3.506 -17.048  1.00  0.00           C  
ATOM   3547  CD2 TYR A 434     -28.195  -5.823 -17.584  1.00  0.00           C  
ATOM   3548  CE1 TYR A 434     -29.580  -3.545 -16.856  1.00  0.00           C  
ATOM   3549  CE2 TYR A 434     -29.573  -5.876 -17.402  1.00  1.00           C  
ATOM   3550  CZ  TYR A 434     -30.248  -4.728 -17.028  1.00  0.00           C  
ATOM   3551  OH  TYR A 434     -31.591  -4.779 -16.765  1.00  0.00           O  
ATOM   3552  N   GLY A 435     -24.611  -5.948 -14.813  1.00  0.00           N  
ATOM   3553  CA  GLY A 435     -24.770  -6.907 -13.735  1.00 60.00           C  
ATOM   3554  C   GLY A 435     -24.827  -6.165 -12.421  1.00  0.00           C  
ATOM   3555  O   GLY A 435     -25.693  -6.421 -11.575  1.00 60.00           O  
ATOM   3556  N   GLU A 436     -23.907  -5.218 -12.265  1.00  0.00           N  
ATOM   3557  CA  GLU A 436     -23.822  -4.425 -11.048  1.00  0.00           C  
ATOM   3558  C   GLU A 436     -25.127  -3.691 -10.736  1.00  8.00           C  
ATOM   3559  O   GLU A 436     -25.682  -3.849  -9.652  1.00  0.00           O  
ATOM   3560  CB  GLU A 436     -22.666  -3.430 -11.163  1.00  6.00           C  
ATOM   3561  CG  GLU A 436     -21.794  -3.358  -9.911  1.00  2.00           C  
ATOM   3562  CD  GLU A 436     -21.067  -4.672  -9.622  1.00  1.00           C  
ATOM   3563  OE1 GLU A 436     -20.203  -5.065 -10.439  1.00  2.00           O  
ATOM   3564  OE2 GLU A 436     -21.362  -5.314  -8.585  1.00  2.00           O  
ATOM   3565  N   TRP A 437     -25.618  -2.908 -11.693  1.00 10.00           N  
ATOM   3566  CA  TRP A 437     -26.850  -2.151 -11.509  1.00  8.00           C  
ATOM   3567  C   TRP A 437     -27.954  -3.010 -10.911  1.00  0.00           C  
ATOM   3568  O   TRP A 437     -28.746  -2.536 -10.105  1.00 34.00           O  
ATOM   3569  CB  TRP A 437     -27.328  -1.567 -12.852  1.00  0.00           C  
ATOM   3570  CG  TRP A 437     -28.171  -0.298 -12.714  1.00  0.00           C  
ATOM   3571  CD1 TRP A 437     -27.736   0.956 -12.332  1.00  7.00           C  
ATOM   3572  CD2 TRP A 437     -29.580  -0.188 -12.888  1.00  0.00           C  
ATOM   3573  CE2 TRP A 437     -29.938   1.154 -12.589  1.00 36.00           C  
ATOM   3574  NE1 TRP A 437     -28.793   1.827 -12.255  1.00 10.00           N  
ATOM   3575  CE3 TRP A 437     -30.580  -1.091 -13.264  1.00  5.00           C  
ATOM   3576  CZ3 TRP A 437     -31.897  -0.639 -13.330  1.00  0.00           C  
ATOM   3577  CH2 TRP A 437     -32.225   0.702 -13.025  1.00  1.00           C  
ATOM   3578  CZ2 TRP A 437     -31.259   1.610 -12.654  1.00 60.00           C  
ATOM   3579  N   LEU A 438     -27.994  -4.279 -11.301  1.00  0.00           N  
ATOM   3580  CA  LEU A 438     -29.018  -5.206 -10.821  1.00  0.00           C  
ATOM   3581  C   LEU A 438     -28.884  -5.638  -9.366  1.00  0.00           C  
ATOM   3582  O   LEU A 438     -29.893  -5.834  -8.689  1.00  1.00           O  
ATOM   3583  CB  LEU A 438     -29.042  -6.448 -11.707  1.00  1.00           C  
ATOM   3584  CG  LEU A 438     -29.520  -6.226 -13.137  1.00  0.00           C  
ATOM   3585  CD1 LEU A 438     -29.119  -7.405 -14.003  1.00  2.00           C  
ATOM   3586  CD2 LEU A 438     -31.026  -6.017 -13.124  1.00  1.00           C  
ATOM   3587  N   LYS A 439     -27.647  -5.812  -8.893  1.00  0.00           N  
ATOM   3588  CA  LYS A 439     -27.410  -6.217  -7.504  1.00  8.00           C  
ATOM   3589  C   LYS A 439     -27.898  -5.127  -6.557  1.00  0.00           C  
ATOM   3590  O   LYS A 439     -28.097  -5.370  -5.371  1.00  3.00           O  
ATOM   3591  CB  LYS A 439     -25.920  -6.480  -7.261  1.00  4.00           C  
ATOM   3592  CG  LYS A 439     -25.381  -7.737  -7.940  1.00  3.00           C  
ATOM   3593  CD  LYS A 439     -23.846  -7.752  -7.982  1.00  2.00           C  
ATOM   3594  CE  LYS A 439     -23.313  -8.862  -8.904  1.00  7.00           C  
ATOM   3595  NZ  LYS A 439     -21.901  -8.629  -9.353  1.00  2.00           N  
ATOM   3596  N   ASN A 440     -28.095  -3.925  -7.095  1.00  0.00           N  
ATOM   3597  CA  ASN A 440     -28.562  -2.785  -6.314  1.00  3.00           C  
ATOM   3598  C   ASN A 440     -29.910  -2.278  -6.797  1.00 18.00           C  
ATOM   3599  O   ASN A 440     -30.329  -1.188  -6.437  1.00  8.00           O  
ATOM   3600  CB  ASN A 440     -27.560  -1.637  -6.402  1.00  4.00           C  
ATOM   3601  CG  ASN A 440     -26.154  -2.076  -6.104  1.00  3.00           C  
ATOM   3602  OD1 ASN A 440     -25.491  -2.676  -6.944  1.00  5.00           O  
ATOM   3603  ND2 ASN A 440     -25.690  -1.791  -4.894  1.00  2.00           N  
ATOM   3604  N   LEU A 441     -30.589  -3.072  -7.609  1.00  0.00           N  
ATOM   3605  CA  LEU A 441     -31.878  -2.674  -8.151  1.00 60.00           C  
ATOM   3606  C   LEU A 441     -32.724  -2.008  -7.087  1.00  0.00           C  
ATOM   3607  O   LEU A 441     -32.651  -2.355  -5.918  1.00  5.00           O  
ATOM   3608  CB  LEU A 441     -32.638  -3.886  -8.721  1.00  1.00           C  
ATOM   3609  CG  LEU A 441     -33.447  -3.731 -10.022  1.00  0.00           C  
ATOM   3610  CD1 LEU A 441     -34.676  -4.638  -9.954  1.00  0.00           C  
ATOM   3611  CD2 LEU A 441     -33.889  -2.290 -10.216  1.00  1.00           C  
ATOM   3612  N   VAL A 442     -33.522  -1.041  -7.518  1.00 45.00           N  
ATOM   3613  CA  VAL A 442     -34.414  -0.296  -6.641  1.00  5.00           C  
ATOM   3614  C   VAL A 442     -35.736  -0.160  -7.391  1.00  0.00           C  
ATOM   3615  O   VAL A 442     -35.739  -0.102  -8.621  1.00  1.00           O  
ATOM   3616  CB  VAL A 442     -33.833   1.113  -6.329  1.00 19.00           C  
ATOM   3617  CG1 VAL A 442     -34.853   1.946  -5.576  1.00  8.00           C  
ATOM   3618  CG2 VAL A 442     -32.565   0.976  -5.505  1.00  3.00           C  
ATOM   3619  N   ASP A 443     -36.852  -0.123  -6.667  1.00  7.00           N  
ATOM   3620  CA  ASP A 443     -38.146   0.004  -7.320  1.00  0.00           C  
ATOM   3621  C   ASP A 443     -38.145   1.092  -8.378  1.00  0.00           C  
ATOM   3622  O   ASP A 443     -37.522   2.143  -8.218  1.00 58.00           O  
ATOM   3623  CB  ASP A 443     -39.259   0.250  -6.304  1.00 15.00           C  
ATOM   3624  CG  ASP A 443     -39.784  -1.041  -5.697  1.00  6.00           C  
ATOM   3625  OD1 ASP A 443     -40.777  -0.997  -4.938  1.00  7.00           O  
ATOM   3626  OD2 ASP A 443     -39.197  -2.108  -5.988  1.00  0.00           O  
ATOM   3627  N   TRP A 444     -38.838   0.805  -9.477  1.00  0.00           N  
ATOM   3628  CA  TRP A 444     -38.946   1.699 -10.626  1.00  2.00           C  
ATOM   3629  C   TRP A 444     -39.981   2.785 -10.378  1.00  0.00           C  
ATOM   3630  O   TRP A 444     -41.167   2.479 -10.203  1.00  0.00           O  
ATOM   3631  CB  TRP A 444     -39.364   0.881 -11.839  1.00  1.00           C  
ATOM   3632  CG  TRP A 444     -39.273   1.559 -13.156  1.00  1.00           C  
ATOM   3633  CD1 TRP A 444     -39.326   2.899 -13.405  1.00  0.00           C  
ATOM   3634  CD2 TRP A 444     -39.189   0.918 -14.432  1.00  1.00           C  
ATOM   3635  CE2 TRP A 444     -39.199   1.937 -15.415  1.00  0.00           C  
ATOM   3636  NE1 TRP A 444     -39.282   3.137 -14.761  1.00  0.00           N  
ATOM   3637  CE3 TRP A 444     -39.110  -0.421 -14.843  1.00  1.00           C  
ATOM   3638  CZ3 TRP A 444     -39.045  -0.698 -16.210  1.00  1.00           C  
ATOM   3639  CH2 TRP A 444     -39.057   0.341 -17.165  1.00  1.00           C  
ATOM   3640  CZ2 TRP A 444     -39.133   1.657 -16.789  1.00  1.00           C  
ATOM   3641  N   ALA A 445     -39.522   4.042 -10.351  1.00 31.00           N  
ATOM   3642  CA  ALA A 445     -40.407   5.195 -10.163  1.00  0.00           C  
ATOM   3643  C   ALA A 445     -40.924   5.492 -11.563  1.00  0.00           C  
ATOM   3644  O   ALA A 445     -40.196   6.018 -12.408  1.00  0.00           O  
ATOM   3645  CB  ALA A 445     -39.637   6.383  -9.621  1.00 60.00           C  
ATOM   3646  N   LEU A 446     -42.186   5.135 -11.789  1.00  0.00           N  
ATOM   3647  CA  LEU A 446     -42.835   5.277 -13.083  1.00  0.00           C  
ATOM   3648  C   LEU A 446     -43.542   6.595 -13.332  1.00  0.00           C  
ATOM   3649  O   LEU A 446     -43.242   7.277 -14.311  1.00  0.00           O  
ATOM   3650  CB  LEU A 446     -43.835   4.137 -13.277  1.00  0.00           C  
ATOM   3651  CG  LEU A 446     -44.493   3.988 -14.646  1.00  0.00           C  
ATOM   3652  CD1 LEU A 446     -43.460   3.492 -15.652  1.00  0.00           C  
ATOM   3653  CD2 LEU A 446     -45.664   3.018 -14.538  1.00  0.00           C  
ATOM   3654  N   SER A 447     -44.485   6.948 -12.461  1.00  0.00           N  
ATOM   3655  CA  SER A 447     -45.251   8.183 -12.623  1.00  1.00           C  
ATOM   3656  C   SER A 447     -44.401   9.441 -12.856  1.00  0.00           C  
ATOM   3657  O   SER A 447     -43.376   9.656 -12.181  1.00  1.00           O  
ATOM   3658  CB  SER A 447     -46.170   8.395 -11.409  1.00  0.00           C  
ATOM   3659  OG  SER A 447     -45.611   9.293 -10.456  1.00  0.00           O  
ATOM   3660  N   ARG A 448     -44.842  10.246 -13.830  1.00  0.00           N  
ATOM   3661  CA  ARG A 448     -44.212  11.522 -14.199  1.00  0.00           C  
ATOM   3662  C   ARG A 448     -45.311  12.579 -14.266  1.00  0.00           C  
ATOM   3663  O   ARG A 448     -46.324  12.386 -14.945  1.00  0.00           O  
ATOM   3664  CB  ARG A 448     -43.540  11.438 -15.558  1.00  1.00           C  
ATOM   3665  CG  ARG A 448     -42.421  10.455 -15.623  1.00  1.00           C  
ATOM   3666  CD  ARG A 448     -41.116  11.044 -15.116  1.00  1.00           C  
ATOM   3667  NE  ARG A 448     -40.057  10.033 -15.017  1.00  1.00           N  
ATOM   3668  CZ  ARG A 448     -40.079   8.999 -14.171  1.00  0.00           C  
ATOM   3669  NH1 ARG A 448     -41.104   8.829 -13.340  1.00  0.00           N  
ATOM   3670  NH2 ARG A 448     -39.076   8.130 -14.158  1.00  0.00           N  
ATOM   3671  N   ASN A 449     -45.106  13.688 -13.554  1.00  0.00           N  
ATOM   3672  CA  ASN A 449     -46.072  14.786 -13.509  1.00 43.00           C  
ATOM   3673  C   ASN A 449     -45.876  15.677 -14.730  1.00 47.00           C  
ATOM   3674  O   ASN A 449     -45.456  16.823 -14.613  1.00  0.00           O  
ATOM   3675  CB  ASN A 449     -45.865  15.602 -12.233  1.00 16.00           C  
ATOM   3676  CG  ASN A 449     -45.875  14.741 -10.986  1.00  7.00           C  
ATOM   3677  OD1 ASN A 449     -45.176  13.741 -10.911  1.00  0.00           O  
ATOM   3678  ND2 ASN A 449     -46.664  15.132  -9.999  1.00 24.00           N  
ATOM   3679  N   ARG A 450     -46.181  15.139 -15.904  1.00 60.00           N  
ATOM   3680  CA  ARG A 450     -46.007  15.882 -17.130  1.00  0.00           C  
ATOM   3681  C   ARG A 450     -47.228  15.825 -18.033  1.00  0.00           C  
ATOM   3682  O   ARG A 450     -48.322  15.459 -17.586  1.00 60.00           O  
ATOM   3683  CB  ARG A 450     -44.776  15.364 -17.850  1.00  1.00           C  
ATOM   3684  CG  ARG A 450     -43.532  15.489 -17.011  1.00  1.00           C  
ATOM   3685  CD  ARG A 450     -43.161  16.939 -16.837  1.00  0.00           C  
ATOM   3686  NE  ARG A 450     -42.718  17.514 -18.103  1.00  0.00           N  
ATOM   3687  CZ  ARG A 450     -42.427  18.797 -18.282  1.00  0.00           C  
ATOM   3688  NH1 ARG A 450     -42.534  19.652 -17.274  1.00  1.00           N  
ATOM   3689  NH2 ARG A 450     -42.024  19.226 -19.467  1.00  1.00           N  
ATOM   3690  N   TYR A 451     -47.031  16.166 -19.309  1.00  0.00           N  
ATOM   3691  CA  TYR A 451     -48.130  16.224 -20.270  1.00  0.00           C  
ATOM   3692  C   TYR A 451     -47.992  15.364 -21.541  1.00  0.00           C  
ATOM   3693  O   TYR A 451     -48.953  14.729 -21.971  1.00  1.00           O  
ATOM   3694  CB  TYR A 451     -48.346  17.699 -20.636  1.00  0.00           C  
ATOM   3695  CG  TYR A 451     -48.209  18.619 -19.434  1.00  0.00           C  
ATOM   3696  CD1 TYR A 451     -46.955  19.059 -18.995  1.00  0.00           C  
ATOM   3697  CD2 TYR A 451     -49.330  18.972 -18.677  1.00  0.00           C  
ATOM   3698  CE1 TYR A 451     -46.824  19.825 -17.817  1.00  0.00           C  
ATOM   3699  CE2 TYR A 451     -49.212  19.731 -17.506  1.00 26.00           C  
ATOM   3700  CZ  TYR A 451     -47.962  20.147 -17.083  1.00 50.00           C  
ATOM   3701  OH  TYR A 451     -47.873  20.846 -15.911  1.00 14.00           O  
ATOM   3702  N   TRP A 452     -46.810  15.327 -22.141  1.00  0.00           N  
ATOM   3703  CA  TRP A 452     -46.639  14.549 -23.354  1.00  0.00           C  
ATOM   3704  C   TRP A 452     -46.074  13.149 -23.122  1.00  0.00           C  
ATOM   3705  O   TRP A 452     -44.858  12.918 -23.213  1.00  1.00           O  
ATOM   3706  CB  TRP A 452     -45.745  15.304 -24.340  1.00  0.00           C  
ATOM   3707  CG  TRP A 452     -45.639  14.664 -25.712  1.00  0.00           C  
ATOM   3708  CD1 TRP A 452     -44.487  14.340 -26.383  1.00  0.00           C  
ATOM   3709  CD2 TRP A 452     -46.722  14.303 -26.581  1.00  0.00           C  
ATOM   3710  CE2 TRP A 452     -46.151  13.770 -27.760  1.00  0.00           C  
ATOM   3711  NE1 TRP A 452     -44.790  13.802 -27.612  1.00  0.00           N  
ATOM   3712  CE3 TRP A 452     -48.115  14.379 -26.478  1.00  1.00           C  
ATOM   3713  CZ3 TRP A 452     -48.883  13.936 -27.538  1.00  0.00           C  
ATOM   3714  CH2 TRP A 452     -48.286  13.412 -28.703  1.00  0.00           C  
ATOM   3715  CZ2 TRP A 452     -46.924  13.323 -28.829  1.00  0.00           C  
ATOM   3716  N   GLY A 453     -46.960  12.204 -22.843  1.00  0.00           N  
ATOM   3717  CA  GLY A 453     -46.507  10.847 -22.629  1.00  1.00           C  
ATOM   3718  C   GLY A 453     -47.680   9.904 -22.554  1.00  0.00           C  
ATOM   3719  O   GLY A 453     -48.828  10.344 -22.666  1.00  1.00           O  
ATOM   3720  N   THR A 454     -47.395   8.615 -22.355  1.00  1.00           N  
ATOM   3721  CA  THR A 454     -48.442   7.603 -22.279  1.00  0.00           C  
ATOM   3722  C   THR A 454     -49.150   7.747 -20.958  1.00  0.00           C  
ATOM   3723  O   THR A 454     -48.554   7.557 -19.914  1.00  0.00           O  
ATOM   3724  CB  THR A 454     -47.867   6.191 -22.341  1.00  0.00           C  
ATOM   3725  OG1 THR A 454     -46.961   6.072 -23.450  1.00  0.00           O  
ATOM   3726  CG2 THR A 454     -48.998   5.189 -22.474  1.00  0.00           C  
ATOM   3727  N   PRO A 455     -50.435   8.093 -20.974  1.00  0.00           N  
ATOM   3728  CA  PRO A 455     -51.155   8.245 -19.702  1.00  0.00           C  
ATOM   3729  C   PRO A 455     -51.043   6.996 -18.836  1.00  0.00           C  
ATOM   3730  O   PRO A 455     -50.888   5.905 -19.362  1.00  0.00           O  
ATOM   3731  CB  PRO A 455     -52.594   8.489 -20.150  1.00  1.00           C  
ATOM   3732  CG  PRO A 455     -52.420   9.169 -21.474  1.00  0.00           C  
ATOM   3733  CD  PRO A 455     -51.308   8.377 -22.123  1.00  0.00           C  
ATOM   3734  N   LEU A 456     -51.104   7.157 -17.519  1.00  0.00           N  
ATOM   3735  CA  LEU A 456     -51.050   6.010 -16.608  1.00  0.00           C  
ATOM   3736  C   LEU A 456     -52.519   5.659 -16.406  1.00  0.00           C  
ATOM   3737  O   LEU A 456     -53.244   6.376 -15.720  1.00  0.00           O  
ATOM   3738  CB  LEU A 456     -50.394   6.404 -15.278  1.00  0.00           C  
ATOM   3739  CG  LEU A 456     -50.302   5.365 -14.152  1.00  0.00           C  
ATOM   3740  CD1 LEU A 456     -49.406   4.222 -14.552  1.00  0.00           C  
ATOM   3741  CD2 LEU A 456     -49.781   6.036 -12.891  1.00  0.00           C  
ATOM   3742  N   PRO A 457     -52.972   4.542 -16.992  1.00  0.00           N  
ATOM   3743  CA  PRO A 457     -54.346   4.037 -16.947  1.00  1.00           C  
ATOM   3744  C   PRO A 457     -55.055   3.704 -15.645  1.00  0.00           C  
ATOM   3745  O   PRO A 457     -55.859   2.774 -15.637  1.00  0.00           O  
ATOM   3746  CB  PRO A 457     -54.285   2.831 -17.863  1.00  0.00           C  
ATOM   3747  CG  PRO A 457     -52.958   2.303 -17.560  1.00  1.00           C  
ATOM   3748  CD  PRO A 457     -52.087   3.530 -17.587  1.00  0.00           C  
ATOM   3749  N   ILE A 458     -54.802   4.432 -14.555  1.00  0.00           N  
ATOM   3750  CA  ILE A 458     -55.509   4.111 -13.312  1.00  0.00           C  
ATOM   3751  C   ILE A 458     -56.586   5.134 -12.969  1.00  0.00           C  
ATOM   3752  O   ILE A 458     -56.361   6.343 -13.020  1.00  0.00           O  
ATOM   3753  CB  ILE A 458     -54.570   3.975 -12.062  1.00  0.00           C  
ATOM   3754  CG1 ILE A 458     -53.524   2.880 -12.252  1.00  0.00           C  
ATOM   3755  CD1 ILE A 458     -52.224   3.377 -12.788  1.00  1.00           C  
ATOM   3756  CG2 ILE A 458     -55.394   3.567 -10.858  1.00  0.00           C  
ATOM   3757  N   TRP A 459     -57.757   4.621 -12.609  1.00  0.00           N  
ATOM   3758  CA  TRP A 459     -58.910   5.434 -12.241  1.00  0.00           C  
ATOM   3759  C   TRP A 459     -59.238   5.296 -10.748  1.00  0.00           C  
ATOM   3760  O   TRP A 459     -59.523   4.208 -10.245  1.00  0.00           O  
ATOM   3761  CB  TRP A 459     -60.126   5.028 -13.102  1.00  0.00           C  
ATOM   3762  CG  TRP A 459     -60.251   5.824 -14.375  1.00  0.00           C  
ATOM   3763  CD1 TRP A 459     -61.017   6.937 -14.567  1.00  0.00           C  
ATOM   3764  CD2 TRP A 459     -59.481   5.659 -15.574  1.00  0.00           C  
ATOM   3765  CE2 TRP A 459     -59.823   6.720 -16.440  1.00  0.00           C  
ATOM   3766  NE1 TRP A 459     -60.763   7.482 -15.800  1.00  0.00           N  
ATOM   3767  CE3 TRP A 459     -58.530   4.721 -15.997  1.00  0.00           C  
ATOM   3768  CZ3 TRP A 459     -57.957   4.874 -17.254  1.00  0.00           C  
ATOM   3769  CH2 TRP A 459     -58.320   5.946 -18.089  1.00  1.00           C  
ATOM   3770  CZ2 TRP A 459     -59.249   6.874 -17.699  1.00  1.00           C  
ATOM   3771  N   VAL A 460     -59.191   6.417 -10.042  1.00  0.00           N  
ATOM   3772  CA  VAL A 460     -59.476   6.442  -8.613  1.00  0.00           C  
ATOM   3773  C   VAL A 460     -60.930   6.855  -8.373  1.00 17.00           C  
ATOM   3774  O   VAL A 460     -61.516   7.595  -9.164  1.00 26.00           O  
ATOM   3775  CB  VAL A 460     -58.558   7.463  -7.894  1.00 10.00           C  
ATOM   3776  CG1 VAL A 460     -58.705   7.337  -6.396  1.00  6.00           C  
ATOM   3777  CG2 VAL A 460     -57.117   7.261  -8.314  1.00 10.00           C  
ATOM   3778  N   CYS A 461     -61.515   6.369  -7.287  1.00  0.00           N  
ATOM   3779  CA  CYS A 461     -62.881   6.739  -6.949  1.00  0.00           C  
ATOM   3780  C   CYS A 461     -62.830   7.888  -5.945  1.00 16.00           C  
ATOM   3781  O   CYS A 461     -62.047   7.857  -4.988  1.00  6.00           O  
ATOM   3782  CB  CYS A 461     -63.628   5.560  -6.335  1.00  0.00           C  
ATOM   3783  SG  CYS A 461     -65.281   5.989  -5.766  1.00 39.00           S  
ATOM   3784  N   GLN A 462     -63.668   8.897  -6.167  1.00  0.00           N  
ATOM   3785  CA  GLN A 462     -63.725  10.067  -5.299  1.00  4.00           C  
ATOM   3786  C   GLN A 462     -64.421   9.774  -3.971  1.00  3.00           C  
ATOM   3787  O   GLN A 462     -64.600  10.668  -3.152  1.00  2.00           O  
ATOM   3788  CB  GLN A 462     -64.444  11.214  -6.018  1.00  5.00           C  
ATOM   3789  CG  GLN A 462     -63.806  11.615  -7.351  1.00  6.00           C  
ATOM   3790  CD  GLN A 462     -64.508  12.795  -8.027  1.00  2.00           C  
ATOM   3791  OE1 GLN A 462     -65.720  12.776  -8.243  1.00  2.00           O  
ATOM   3792  NE2 GLN A 462     -63.738  13.824  -8.371  1.00  2.00           N  
ATOM   3793  N   ALA A 463     -64.802   8.520  -3.754  1.00  0.00           N  
ATOM   3794  CA  ALA A 463     -65.473   8.147  -2.517  1.00  2.00           C  
ATOM   3795  C   ALA A 463     -65.037   6.784  -1.984  1.00  2.00           C  
ATOM   3796  O   ALA A 463     -64.152   6.690  -1.137  1.00  2.00           O  
ATOM   3797  CB  ALA A 463     -66.967   8.160  -2.732  1.00  3.00           C  
ATOM   3798  N   CYS A 464     -65.666   5.733  -2.494  1.00  3.00           N  
ATOM   3799  CA  CYS A 464     -65.386   4.367  -2.073  1.00  2.00           C  
ATOM   3800  C   CYS A 464     -64.010   3.860  -2.499  1.00  3.00           C  
ATOM   3801  O   CYS A 464     -63.026   4.609  -2.518  1.00  3.00           O  
ATOM   3802  CB  CYS A 464     -66.492   3.445  -2.616  1.00  3.00           C  
ATOM   3803  SG  CYS A 464     -66.421   1.661  -2.226  1.00  2.00           S  
ATOM   3804  N   GLY A 465     -63.972   2.572  -2.836  1.00  2.00           N  
ATOM   3805  CA  GLY A 465     -62.754   1.895  -3.249  1.00  3.00           C  
ATOM   3806  C   GLY A 465     -62.012   2.504  -4.418  1.00  4.00           C  
ATOM   3807  O   GLY A 465     -62.440   2.427  -5.569  1.00 29.00           O  
ATOM   3808  N   LYS A 466     -60.872   3.099  -4.111  1.00  3.00           N  
ATOM   3809  CA  LYS A 466     -60.051   3.733  -5.114  1.00  0.00           C  
ATOM   3810  C   LYS A 466     -59.474   2.725  -6.120  1.00  5.00           C  
ATOM   3811  O   LYS A 466     -60.014   1.637  -6.319  1.00 10.00           O  
ATOM   3812  CB  LYS A 466     -58.918   4.473  -4.409  1.00  5.00           C  
ATOM   3813  CG  LYS A 466     -59.368   5.251  -3.184  1.00  4.00           C  
ATOM   3814  CD  LYS A 466     -58.175   5.725  -2.359  1.00  2.00           C  
ATOM   3815  CE  LYS A 466     -57.204   6.556  -3.193  1.00  3.00           C  
ATOM   3816  NZ  LYS A 466     -56.110   7.151  -2.376  1.00  2.00           N  
ATOM   3817  N   GLU A 467     -58.363   3.126  -6.733  1.00  0.00           N  
ATOM   3818  CA  GLU A 467     -57.608   2.370  -7.732  1.00  0.00           C  
ATOM   3819  C   GLU A 467     -58.218   1.203  -8.500  1.00  0.00           C  
ATOM   3820  O   GLU A 467     -58.643   0.200  -7.938  1.00  4.00           O  
ATOM   3821  CB  GLU A 467     -56.274   1.924  -7.136  1.00  4.00           C  
ATOM   3822  CG  GLU A 467     -55.330   3.078  -6.874  1.00  0.00           C  
ATOM   3823  CD  GLU A 467     -55.035   3.241  -5.412  1.00  4.00           C  
ATOM   3824  OE1 GLU A 467     -54.269   2.414  -4.867  1.00  5.00           O  
ATOM   3825  OE2 GLU A 467     -55.582   4.187  -4.808  1.00  4.00           O  
ATOM   3826  N   GLU A 468     -58.215   1.369  -9.818  1.00  0.00           N  
ATOM   3827  CA  GLU A 468     -58.716   0.389 -10.768  1.00  7.00           C  
ATOM   3828  C   GLU A 468     -57.943   0.709 -12.047  1.00  0.00           C  
ATOM   3829  O   GLU A 468     -57.733   1.877 -12.367  1.00  0.00           O  
ATOM   3830  CB  GLU A 468     -60.221   0.577 -10.989  1.00 60.00           C  
ATOM   3831  CG  GLU A 468     -60.987  -0.725 -11.176  1.00  8.00           C  
ATOM   3832  CD  GLU A 468     -62.492  -0.524 -11.244  1.00  3.00           C  
ATOM   3833  OE1 GLU A 468     -63.059   0.070 -10.304  1.00 14.00           O  
ATOM   3834  OE2 GLU A 468     -63.110  -0.967 -12.236  1.00  3.00           O  
ATOM   3835  N   ALA A 469     -57.489  -0.307 -12.765  1.00 19.00           N  
ATOM   3836  CA  ALA A 469     -56.735  -0.047 -13.980  1.00  0.00           C  
ATOM   3837  C   ALA A 469     -57.417  -0.602 -15.219  1.00 50.00           C  
ATOM   3838  O   ALA A 469     -57.867  -1.743 -15.232  1.00 30.00           O  
ATOM   3839  CB  ALA A 469     -55.332  -0.608 -13.856  1.00  1.00           C  
ATOM   3840  N   ILE A 470     -57.487   0.233 -16.254  1.00  0.00           N  
ATOM   3841  CA  ILE A 470     -58.100  -0.104 -17.536  1.00  0.00           C  
ATOM   3842  C   ILE A 470     -57.047  -0.726 -18.449  1.00  0.00           C  
ATOM   3843  O   ILE A 470     -55.947  -0.197 -18.571  1.00  0.00           O  
ATOM   3844  CB  ILE A 470     -58.676   1.163 -18.190  1.00  0.00           C  
ATOM   3845  CG1 ILE A 470     -60.165   1.283 -17.873  1.00 60.00           C  
ATOM   3846  CD1 ILE A 470     -60.461   1.530 -16.438  1.00 52.00           C  
ATOM   3847  CG2 ILE A 470     -58.463   1.133 -19.675  1.00  0.00           C  
ATOM   3848  N   GLY A 471     -57.383  -1.835 -19.101  1.00  0.00           N  
ATOM   3849  CA  GLY A 471     -56.408  -2.496 -19.952  1.00 19.00           C  
ATOM   3850  C   GLY A 471     -56.589  -2.413 -21.455  1.00 13.00           C  
ATOM   3851  O   GLY A 471     -55.725  -2.858 -22.216  1.00 18.00           O  
ATOM   3852  N   SER A 472     -57.702  -1.848 -21.899  1.00  0.00           N  
ATOM   3853  CA  SER A 472     -57.959  -1.733 -23.327  1.00  0.00           C  
ATOM   3854  C   SER A 472     -58.968  -0.622 -23.528  1.00  0.00           C  
ATOM   3855  O   SER A 472     -59.617  -0.206 -22.564  1.00  0.00           O  
ATOM   3856  CB  SER A 472     -58.529  -3.045 -23.855  1.00  8.00           C  
ATOM   3857  OG  SER A 472     -59.730  -3.373 -23.171  1.00  5.00           O  
ATOM   3858  N   PHE A 473     -59.103  -0.138 -24.766  1.00  0.00           N  
ATOM   3859  CA  PHE A 473     -60.063   0.929 -25.044  1.00  0.00           C  
ATOM   3860  C   PHE A 473     -61.466   0.349 -24.909  1.00  7.00           C  
ATOM   3861  O   PHE A 473     -62.394   1.018 -24.461  1.00 15.00           O  
ATOM   3862  CB  PHE A 473     -59.859   1.504 -26.451  1.00  6.00           C  
ATOM   3863  CG  PHE A 473     -58.489   2.097 -26.678  1.00  0.00           C  
ATOM   3864  CD1 PHE A 473     -57.883   2.881 -25.703  1.00  0.00           C  
ATOM   3865  CD2 PHE A 473     -57.815   1.883 -27.876  1.00  5.00           C  
ATOM   3866  CE1 PHE A 473     -56.637   3.436 -25.913  1.00  0.00           C  
ATOM   3867  CE2 PHE A 473     -56.566   2.438 -28.095  1.00  9.00           C  
ATOM   3868  CZ  PHE A 473     -55.977   3.217 -27.109  1.00  0.00           C  
ATOM   3869  N   GLN A 474     -61.601  -0.917 -25.287  1.00  5.00           N  
ATOM   3870  CA  GLN A 474     -62.873  -1.621 -25.202  1.00  4.00           C  
ATOM   3871  C   GLN A 474     -63.460  -1.486 -23.794  1.00  0.00           C  
ATOM   3872  O   GLN A 474     -64.620  -1.099 -23.652  1.00  6.00           O  
ATOM   3873  CB  GLN A 474     -62.663  -3.092 -25.605  1.00  3.00           C  
ATOM   3874  CG  GLN A 474     -63.244  -4.146 -24.665  1.00  3.00           C  
ATOM   3875  CD  GLN A 474     -64.728  -4.415 -24.883  1.00  2.00           C  
ATOM   3876  OE1 GLN A 474     -65.329  -5.239 -24.184  1.00  2.00           O  
ATOM   3877  NE2 GLN A 474     -65.325  -3.727 -25.853  1.00  2.00           N  
ATOM   3878  N   GLU A 475     -62.666  -1.785 -22.761  1.00  0.00           N  
ATOM   3879  CA  GLU A 475     -63.136  -1.667 -21.372  1.00  6.00           C  
ATOM   3880  C   GLU A 475     -63.564  -0.226 -21.104  1.00  0.00           C  
ATOM   3881  O   GLU A 475     -64.660   0.037 -20.606  1.00  0.00           O  
ATOM   3882  CB  GLU A 475     -62.033  -1.993 -20.356  1.00 12.00           C  
ATOM   3883  CG  GLU A 475     -61.329  -3.325 -20.500  1.00  4.00           C  
ATOM   3884  CD  GLU A 475     -60.384  -3.605 -19.330  1.00  3.00           C  
ATOM   3885  OE1 GLU A 475     -59.389  -4.337 -19.543  1.00  5.00           O  
ATOM   3886  OE2 GLU A 475     -60.644  -3.105 -18.205  1.00 16.00           O  
ATOM   3887  N   LEU A 476     -62.666   0.700 -21.426  1.00  0.00           N  
ATOM   3888  CA  LEU A 476     -62.905   2.119 -21.225  1.00  0.00           C  
ATOM   3889  C   LEU A 476     -64.316   2.515 -21.646  1.00  0.00           C  
ATOM   3890  O   LEU A 476     -65.048   3.157 -20.889  1.00  0.00           O  
ATOM   3891  CB  LEU A 476     -61.892   2.930 -22.027  1.00  0.00           C  
ATOM   3892  CG  LEU A 476     -61.111   4.033 -21.320  1.00  0.00           C  
ATOM   3893  CD1 LEU A 476     -60.511   4.937 -22.382  1.00  1.00           C  
ATOM   3894  CD2 LEU A 476     -62.009   4.831 -20.397  1.00  0.00           C  
ATOM   3895  N   LYS A 477     -64.699   2.123 -22.855  1.00  0.00           N  
ATOM   3896  CA  LYS A 477     -66.014   2.466 -23.361  1.00  0.00           C  
ATOM   3897  C   LYS A 477     -67.116   1.843 -22.510  1.00  4.00           C  
ATOM   3898  O   LYS A 477     -68.134   2.476 -22.228  1.00  5.00           O  
ATOM   3899  CB  LYS A 477     -66.152   2.021 -24.818  1.00  5.00           C  
ATOM   3900  CG  LYS A 477     -66.839   3.063 -25.685  1.00  4.00           C  
ATOM   3901  CD  LYS A 477     -68.155   3.514 -25.034  1.00  3.00           C  
ATOM   3902  CE  LYS A 477     -68.663   4.868 -25.547  1.00  7.00           C  
ATOM   3903  NZ  LYS A 477     -69.106   4.864 -26.975  1.00  3.00           N  
ATOM   3904  N   ALA A 478     -66.905   0.605 -22.086  1.00  5.00           N  
ATOM   3905  CA  ALA A 478     -67.890  -0.092 -21.273  1.00  3.00           C  
ATOM   3906  C   ALA A 478     -67.995   0.485 -19.863  1.00  4.00           C  
ATOM   3907  O   ALA A 478     -68.982   0.250 -19.159  1.00  3.00           O  
ATOM   3908  CB  ALA A 478     -67.546  -1.568 -21.203  1.00  2.00           C  
ATOM   3909  N   ARG A 479     -66.978   1.235 -19.446  1.00  0.00           N  
ATOM   3910  CA  ARG A 479     -66.978   1.824 -18.112  1.00  8.00           C  
ATOM   3911  C   ARG A 479     -67.384   3.280 -18.166  1.00  6.00           C  
ATOM   3912  O   ARG A 479     -68.162   3.738 -17.337  1.00  7.00           O  
ATOM   3913  CB  ARG A 479     -65.595   1.701 -17.466  1.00  0.00           C  
ATOM   3914  CG  ARG A 479     -65.110   0.267 -17.292  1.00 28.00           C  
ATOM   3915  CD  ARG A 479     -66.090  -0.555 -16.470  1.00  3.00           C  
ATOM   3916  NE  ARG A 479     -66.236  -0.043 -15.111  1.00  5.00           N  
ATOM   3917  CZ  ARG A 479     -65.298  -0.135 -14.174  1.00  3.00           C  
ATOM   3918  NH1 ARG A 479     -64.143  -0.723 -14.452  1.00 11.00           N  
ATOM   3919  NH2 ARG A 479     -65.514   0.361 -12.962  1.00  6.00           N  
ATOM   3920  N   ALA A 480     -66.861   4.001 -19.150  1.00  0.00           N  
ATOM   3921  CA  ALA A 480     -67.164   5.418 -19.313  1.00  0.00           C  
ATOM   3922  C   ALA A 480     -68.649   5.723 -19.133  1.00  0.00           C  
ATOM   3923  O   ALA A 480     -69.509   4.960 -19.570  1.00  6.00           O  
ATOM   3924  CB  ALA A 480     -66.707   5.884 -20.678  1.00 51.00           C  
ATOM   3925  N   THR A 481     -68.945   6.841 -18.480  1.00  0.00           N  
ATOM   3926  CA  THR A 481     -70.326   7.252 -18.254  1.00  4.00           C  
ATOM   3927  C   THR A 481     -70.796   8.052 -19.457  1.00  5.00           C  
ATOM   3928  O   THR A 481     -71.987   8.221 -19.675  1.00  2.00           O  
ATOM   3929  CB  THR A 481     -70.449   8.143 -17.020  1.00  3.00           C  
ATOM   3930  OG1 THR A 481     -69.768   9.380 -17.263  1.00 13.00           O  
ATOM   3931  CG2 THR A 481     -69.834   7.459 -15.813  1.00  6.00           C  
ATOM   3932  N   LYS A 482     -69.842   8.558 -20.226  1.00 60.00           N  
ATOM   3933  CA  LYS A 482     -70.136   9.335 -21.422  1.00  4.00           C  
ATOM   3934  C   LYS A 482     -69.412   8.702 -22.603  1.00 13.00           C  
ATOM   3935  O   LYS A 482     -68.277   8.249 -22.479  1.00 56.00           O  
ATOM   3936  CB  LYS A 482     -69.670  10.785 -21.251  1.00 13.00           C  
ATOM   3937  CG  LYS A 482     -70.732  11.739 -20.723  1.00  2.00           C  
ATOM   3938  CD  LYS A 482     -71.335  11.266 -19.406  1.00  5.00           C  
ATOM   3939  CE  LYS A 482     -72.435  12.215 -18.929  1.00  2.00           C  
ATOM   3940  NZ  LYS A 482     -73.146  11.721 -17.711  1.00  2.00           N  
ATOM   3941  N   PRO A 483     -70.062   8.662 -23.772  1.00  8.00           N  
ATOM   3942  CA  PRO A 483     -69.391   8.059 -24.922  1.00  8.00           C  
ATOM   3943  C   PRO A 483     -68.109   8.818 -25.232  1.00  0.00           C  
ATOM   3944  O   PRO A 483     -68.086  10.046 -25.220  1.00  6.00           O  
ATOM   3945  CB  PRO A 483     -70.438   8.179 -26.026  1.00  3.00           C  
ATOM   3946  CG  PRO A 483     -71.124   9.466 -25.680  1.00  2.00           C  
ATOM   3947  CD  PRO A 483     -71.305   9.339 -24.181  1.00  2.00           C  
ATOM   3948  N   LEU A 484     -67.042   8.077 -25.493  1.00  0.00           N  
ATOM   3949  CA  LEU A 484     -65.752   8.675 -25.806  1.00 29.00           C  
ATOM   3950  C   LEU A 484     -65.821   9.402 -27.142  1.00  0.00           C  
ATOM   3951  O   LEU A 484     -66.646   9.075 -27.989  1.00  6.00           O  
ATOM   3952  CB  LEU A 484     -64.682   7.587 -25.887  1.00 12.00           C  
ATOM   3953  CG  LEU A 484     -64.576   6.644 -24.691  1.00  0.00           C  
ATOM   3954  CD1 LEU A 484     -63.693   5.464 -25.054  1.00 12.00           C  
ATOM   3955  CD2 LEU A 484     -64.029   7.399 -23.494  1.00 60.00           C  
ATOM   3956  N   PRO A 485     -64.950  10.399 -27.348  1.00  4.00           N  
ATOM   3957  CA  PRO A 485     -64.926  11.160 -28.601  1.00  3.00           C  
ATOM   3958  C   PRO A 485     -64.622  10.260 -29.800  1.00  0.00           C  
ATOM   3959  O   PRO A 485     -63.673   9.475 -29.758  1.00 11.00           O  
ATOM   3960  CB  PRO A 485     -63.829  12.191 -28.351  1.00  3.00           C  
ATOM   3961  CG  PRO A 485     -62.922  11.497 -27.371  1.00 18.00           C  
ATOM   3962  CD  PRO A 485     -63.907  10.876 -26.425  1.00 16.00           C  
ATOM   3963  N   GLU A 486     -65.427  10.382 -30.861  1.00  4.00           N  
ATOM   3964  CA  GLU A 486     -65.275   9.569 -32.076  1.00  4.00           C  
ATOM   3965  C   GLU A 486     -63.810   9.347 -32.423  1.00  2.00           C  
ATOM   3966  O   GLU A 486     -63.363   8.208 -32.564  1.00  2.00           O  
ATOM   3967  CB  GLU A 486     -66.006  10.218 -33.255  1.00  2.00           C  
ATOM   3968  CG  GLU A 486     -67.458  10.571 -32.949  1.00  3.00           C  
ATOM   3969  CD  GLU A 486     -68.234  11.042 -34.172  1.00  1.00           C  
ATOM   3970  OE1 GLU A 486     -68.575  10.193 -35.025  1.00  1.00           O  
ATOM   3971  OE2 GLU A 486     -68.500  12.261 -34.279  1.00  1.00           O  
ATOM   3972  N   PRO A 487     -63.042  10.433 -32.593  1.00  0.00           N  
ATOM   3973  CA  PRO A 487     -61.626  10.232 -32.912  1.00  2.00           C  
ATOM   3974  C   PRO A 487     -60.890  10.155 -31.566  1.00  5.00           C  
ATOM   3975  O   PRO A 487     -60.316  11.145 -31.102  1.00 10.00           O  
ATOM   3976  CB  PRO A 487     -61.281  11.486 -33.701  1.00  2.00           C  
ATOM   3977  CG  PRO A 487     -62.094  12.543 -32.977  1.00  2.00           C  
ATOM   3978  CD  PRO A 487     -63.429  11.851 -32.748  1.00  2.00           C  
ATOM   3979  N   PHE A 488     -60.926   8.979 -30.941  1.00  4.00           N  
ATOM   3980  CA  PHE A 488     -60.302   8.779 -29.636  1.00  0.00           C  
ATOM   3981  C   PHE A 488     -58.776   8.722 -29.597  1.00  6.00           C  
ATOM   3982  O   PHE A 488     -58.163   7.757 -30.054  1.00  6.00           O  
ATOM   3983  CB  PHE A 488     -60.845   7.512 -28.984  1.00  6.00           C  
ATOM   3984  CG  PHE A 488     -60.415   7.348 -27.559  1.00 15.00           C  
ATOM   3985  CD1 PHE A 488     -61.012   8.100 -26.547  1.00  7.00           C  
ATOM   3986  CD2 PHE A 488     -59.375   6.484 -27.227  1.00 13.00           C  
ATOM   3987  CE1 PHE A 488     -60.577   7.997 -25.227  1.00 27.00           C  
ATOM   3988  CE2 PHE A 488     -58.933   6.376 -25.908  1.00  0.00           C  
ATOM   3989  CZ  PHE A 488     -59.536   7.135 -24.910  1.00  0.00           C  
ATOM   3990  N   ASP A 489     -58.176   9.762 -29.025  1.00 53.00           N  
ATOM   3991  CA  ASP A 489     -56.726   9.854 -28.878  1.00  8.00           C  
ATOM   3992  C   ASP A 489     -56.440   9.699 -27.390  1.00  0.00           C  
ATOM   3993  O   ASP A 489     -56.810  10.563 -26.592  1.00  0.00           O  
ATOM   3994  CB  ASP A 489     -56.227  11.211 -29.363  1.00  8.00           C  
ATOM   3995  CG  ASP A 489     -54.716  11.313 -29.354  1.00  5.00           C  
ATOM   3996  OD1 ASP A 489     -54.054  10.401 -29.899  1.00  8.00           O  
ATOM   3997  OD2 ASP A 489     -54.191  12.312 -28.816  1.00 10.00           O  
ATOM   3998  N   PRO A 490     -55.771   8.600 -26.996  1.00  0.00           N  
ATOM   3999  CA  PRO A 490     -55.449   8.336 -25.594  1.00  0.00           C  
ATOM   4000  C   PRO A 490     -54.305   9.190 -25.045  1.00  0.00           C  
ATOM   4001  O   PRO A 490     -53.328   8.662 -24.511  1.00  0.00           O  
ATOM   4002  CB  PRO A 490     -55.111   6.858 -25.616  1.00  0.00           C  
ATOM   4003  CG  PRO A 490     -54.340   6.756 -26.893  1.00  0.00           C  
ATOM   4004  CD  PRO A 490     -55.176   7.568 -27.863  1.00  4.00           C  
ATOM   4005  N   HIS A 491     -54.417  10.506 -25.182  1.00  0.00           N  
ATOM   4006  CA  HIS A 491     -53.382  11.386 -24.672  1.00  0.00           C  
ATOM   4007  C   HIS A 491     -53.859  12.370 -23.622  1.00  0.00           C  
ATOM   4008  O   HIS A 491     -55.051  12.686 -23.515  1.00  0.00           O  
ATOM   4009  CB  HIS A 491     -52.696  12.131 -25.793  1.00  2.00           C  
ATOM   4010  CG  HIS A 491     -51.606  11.352 -26.447  1.00  0.00           C  
ATOM   4011  ND1 HIS A 491     -51.853  10.323 -27.325  1.00  0.00           N  
ATOM   4012  CD2 HIS A 491     -50.261  11.471 -26.376  1.00  1.00           C  
ATOM   4013  CE1 HIS A 491     -50.706   9.846 -27.774  1.00  0.00           C  
ATOM   4014  NE2 HIS A 491     -49.724  10.526 -27.213  1.00  0.00           N  
ATOM   4015  N   ARG A 492     -52.883  12.858 -22.865  1.00  1.00           N  
ATOM   4016  CA  ARG A 492     -53.100  13.755 -21.747  1.00  0.00           C  
ATOM   4017  C   ARG A 492     -54.412  14.522 -21.608  1.00  0.00           C  
ATOM   4018  O   ARG A 492     -55.252  14.137 -20.793  1.00  0.00           O  
ATOM   4019  CB  ARG A 492     -51.925  14.724 -21.606  1.00  1.00           C  
ATOM   4020  CG  ARG A 492     -51.323  14.752 -20.188  1.00  0.00           C  
ATOM   4021  CD  ARG A 492     -52.162  13.951 -19.179  1.00  0.00           C  
ATOM   4022  NE  ARG A 492     -52.948  14.784 -18.274  1.00 60.00           N  
ATOM   4023  CZ  ARG A 492     -52.434  15.666 -17.417  1.00  0.00           C  
ATOM   4024  NH1 ARG A 492     -51.121  15.846 -17.348  1.00 30.00           N  
ATOM   4025  NH2 ARG A 492     -53.230  16.345 -16.602  1.00  6.00           N  
ATOM   4026  N   PRO A 493     -54.630  15.593 -22.398  1.00  0.00           N  
ATOM   4027  CA  PRO A 493     -55.898  16.328 -22.231  1.00 16.00           C  
ATOM   4028  C   PRO A 493     -57.210  15.547 -22.377  1.00  9.00           C  
ATOM   4029  O   PRO A 493     -58.116  15.676 -21.550  1.00  7.00           O  
ATOM   4030  CB  PRO A 493     -55.777  17.452 -23.253  1.00  7.00           C  
ATOM   4031  CG  PRO A 493     -55.011  16.804 -24.350  1.00  3.00           C  
ATOM   4032  CD  PRO A 493     -53.920  16.046 -23.608  1.00  2.00           C  
ATOM   4033  N   TYR A 494     -57.294  14.716 -23.406  1.00  0.00           N  
ATOM   4034  CA  TYR A 494     -58.508  13.979 -23.672  1.00  9.00           C  
ATOM   4035  C   TYR A 494     -58.832  12.826 -22.745  1.00  0.00           C  
ATOM   4036  O   TYR A 494     -60.001  12.616 -22.433  1.00 40.00           O  
ATOM   4037  CB  TYR A 494     -58.501  13.516 -25.124  1.00 33.00           C  
ATOM   4038  CG  TYR A 494     -57.969  14.582 -26.058  1.00 21.00           C  
ATOM   4039  CD1 TYR A 494     -56.648  14.539 -26.509  1.00 15.00           C  
ATOM   4040  CD2 TYR A 494     -58.757  15.666 -26.440  1.00  6.00           C  
ATOM   4041  CE1 TYR A 494     -56.124  15.546 -27.311  1.00 22.00           C  
ATOM   4042  CE2 TYR A 494     -58.240  16.683 -27.245  1.00  3.00           C  
ATOM   4043  CZ  TYR A 494     -56.921  16.615 -27.674  1.00  5.00           C  
ATOM   4044  OH  TYR A 494     -56.386  17.612 -28.459  1.00 11.00           O  
ATOM   4045  N   VAL A 495     -57.826  12.076 -22.293  1.00  0.00           N  
ATOM   4046  CA  VAL A 495     -58.088  10.943 -21.387  1.00  1.00           C  
ATOM   4047  C   VAL A 495     -58.444  11.398 -19.980  1.00  0.00           C  
ATOM   4048  O   VAL A 495     -59.037  10.649 -19.206  1.00  0.00           O  
ATOM   4049  CB  VAL A 495     -56.889  10.002 -21.278  1.00  1.00           C  
ATOM   4050  CG1 VAL A 495     -56.711   9.242 -22.581  1.00  1.00           C  
ATOM   4051  CG2 VAL A 495     -55.642  10.797 -20.939  1.00  0.00           C  
ATOM   4052  N   ASP A 496     -58.073  12.633 -19.661  1.00  0.00           N  
ATOM   4053  CA  ASP A 496     -58.349  13.214 -18.358  1.00 32.00           C  
ATOM   4054  C   ASP A 496     -59.817  13.543 -18.169  1.00  2.00           C  
ATOM   4055  O   ASP A 496     -60.247  13.864 -17.062  1.00 27.00           O  
ATOM   4056  CB  ASP A 496     -57.537  14.487 -18.173  1.00  7.00           C  
ATOM   4057  CG  ASP A 496     -56.114  14.206 -17.796  1.00  7.00           C  
ATOM   4058  OD1 ASP A 496     -55.904  13.471 -16.812  1.00 15.00           O  
ATOM   4059  OD2 ASP A 496     -55.204  14.719 -18.468  1.00 17.00           O  
ATOM   4060  N   GLN A 497     -60.587  13.457 -19.247  1.00  0.00           N  
ATOM   4061  CA  GLN A 497     -62.005  13.785 -19.182  1.00  0.00           C  
ATOM   4062  C   GLN A 497     -62.929  12.595 -19.036  1.00 29.00           C  
ATOM   4063  O   GLN A 497     -64.085  12.752 -18.669  1.00  8.00           O  
ATOM   4064  CB  GLN A 497     -62.407  14.604 -20.412  1.00  6.00           C  
ATOM   4065  CG  GLN A 497     -61.704  15.953 -20.500  1.00  4.00           C  
ATOM   4066  CD  GLN A 497     -61.959  16.827 -19.277  1.00  2.00           C  
ATOM   4067  OE1 GLN A 497     -61.295  17.851 -19.083  1.00  2.00           O  
ATOM   4068  NE2 GLN A 497     -62.930  16.429 -18.447  1.00  3.00           N  
ATOM   4069  N   VAL A 498     -62.430  11.404 -19.319  1.00  0.00           N  
ATOM   4070  CA  VAL A 498     -63.268  10.226 -19.199  1.00 31.00           C  
ATOM   4071  C   VAL A 498     -63.448   9.840 -17.736  1.00  0.00           C  
ATOM   4072  O   VAL A 498     -62.477   9.709 -16.996  1.00  3.00           O  
ATOM   4073  CB  VAL A 498     -62.663   9.038 -19.965  1.00  0.00           C  
ATOM   4074  CG1 VAL A 498     -63.548   7.814 -19.814  1.00 60.00           C  
ATOM   4075  CG2 VAL A 498     -62.500   9.403 -21.427  1.00 31.00           C  
ATOM   4076  N   GLU A 499     -64.699   9.673 -17.322  1.00 41.00           N  
ATOM   4077  CA  GLU A 499     -65.024   9.290 -15.953  1.00  0.00           C  
ATOM   4078  C   GLU A 499     -65.830   7.998 -15.981  1.00  0.00           C  
ATOM   4079  O   GLU A 499     -66.868   7.917 -16.639  1.00  0.00           O  
ATOM   4080  CB  GLU A 499     -65.844  10.385 -15.265  1.00 13.00           C  
ATOM   4081  CG  GLU A 499     -65.035  11.574 -14.765  1.00 32.00           C  
ATOM   4082  CD  GLU A 499     -65.907  12.675 -14.173  1.00  5.00           C  
ATOM   4083  OE1 GLU A 499     -66.882  12.355 -13.459  1.00  4.00           O  
ATOM   4084  OE2 GLU A 499     -65.608  13.863 -14.409  1.00  4.00           O  
ATOM   4085  N   LEU A 500     -65.350   6.985 -15.269  1.00  0.00           N  
ATOM   4086  CA  LEU A 500     -66.036   5.703 -15.226  1.00  0.00           C  
ATOM   4087  C   LEU A 500     -66.947   5.663 -14.010  1.00  0.00           C  
ATOM   4088  O   LEU A 500     -66.779   6.438 -13.068  1.00  0.00           O  
ATOM   4089  CB  LEU A 500     -65.027   4.554 -15.138  1.00  0.00           C  
ATOM   4090  CG  LEU A 500     -63.573   4.858 -15.507  1.00  0.00           C  
ATOM   4091  CD1 LEU A 500     -62.714   3.653 -15.182  1.00  0.00           C  
ATOM   4092  CD2 LEU A 500     -63.462   5.222 -16.978  1.00  0.00           C  
ATOM   4093  N   ALA A 501     -67.911   4.749 -14.042  1.00 27.00           N  
ATOM   4094  CA  ALA A 501     -68.855   4.573 -12.947  1.00 13.00           C  
ATOM   4095  C   ALA A 501     -68.278   3.564 -11.962  1.00  0.00           C  
ATOM   4096  O   ALA A 501     -67.792   2.504 -12.362  1.00  6.00           O  
ATOM   4097  CB  ALA A 501     -70.188   4.071 -13.491  1.00  4.00           C  
ATOM   4098  N   CYS A 502     -68.322   3.886 -10.676  1.00  0.00           N  
ATOM   4099  CA  CYS A 502     -67.798   2.963  -9.686  1.00  0.00           C  
ATOM   4100  C   CYS A 502     -68.859   1.991  -9.199  1.00  5.00           C  
ATOM   4101  O   CYS A 502     -70.051   2.302  -9.194  1.00  4.00           O  
ATOM   4102  CB  CYS A 502     -67.223   3.703  -8.484  1.00  0.00           C  
ATOM   4103  SG  CYS A 502     -66.416   2.563  -7.334  1.00 15.00           S  
ATOM   4104  N   ALA A 503     -68.406   0.811  -8.785  1.00 10.00           N  
ATOM   4105  CA  ALA A 503     -69.294  -0.227  -8.285  1.00  3.00           C  
ATOM   4106  C   ALA A 503     -70.187   0.306  -7.166  1.00  2.00           C  
ATOM   4107  O   ALA A 503     -71.362  -0.049  -7.079  1.00  2.00           O  
ATOM   4108  CB  ALA A 503     -68.475  -1.404  -7.784  1.00  2.00           C  
ATOM   4109  N   CYS A 504     -69.626   1.163  -6.316  1.00  4.00           N  
ATOM   4110  CA  CYS A 504     -70.377   1.737  -5.204  1.00  2.00           C  
ATOM   4111  C   CYS A 504     -71.347   2.811  -5.686  1.00  2.00           C  
ATOM   4112  O   CYS A 504     -72.170   3.297  -4.913  1.00  2.00           O  
ATOM   4113  CB  CYS A 504     -69.427   2.353  -4.177  1.00  3.00           C  
ATOM   4114  SG  CYS A 504     -68.787   3.971  -4.656  1.00  4.00           S  
ATOM   4115  N   GLY A 505     -71.240   3.184  -6.960  1.00  0.00           N  
ATOM   4116  CA  GLY A 505     -72.116   4.203  -7.514  1.00  2.00           C  
ATOM   4117  C   GLY A 505     -71.447   5.559  -7.663  1.00  4.00           C  
ATOM   4118  O   GLY A 505     -72.066   6.517  -8.136  1.00  2.00           O  
ATOM   4119  N   GLY A 506     -70.179   5.637  -7.262  1.00  4.00           N  
ATOM   4120  CA  GLY A 506     -69.438   6.883  -7.354  1.00  4.00           C  
ATOM   4121  C   GLY A 506     -68.747   7.086  -8.690  1.00  8.00           C  
ATOM   4122  O   GLY A 506     -68.507   6.132  -9.431  1.00 10.00           O  
ATOM   4123  N   THR A 507     -68.426   8.339  -8.998  1.00  6.00           N  
ATOM   4124  CA  THR A 507     -67.756   8.674 -10.248  1.00 12.00           C  
ATOM   4125  C   THR A 507     -66.242   8.541 -10.047  1.00  0.00           C  
ATOM   4126  O   THR A 507     -65.731   8.830  -8.967  1.00 23.00           O  
ATOM   4127  CB  THR A 507     -68.119  10.122 -10.695  1.00  3.00           C  
ATOM   4128  OG1 THR A 507     -67.881  10.270 -12.098  1.00  6.00           O  
ATOM   4129  CG2 THR A 507     -67.282  11.145  -9.956  1.00  3.00           C  
ATOM   4130  N   MET A 508     -65.532   8.092 -11.079  1.00  0.00           N  
ATOM   4131  CA  MET A 508     -64.083   7.917 -10.995  1.00  0.00           C  
ATOM   4132  C   MET A 508     -63.307   8.826 -11.945  1.00  0.00           C  
ATOM   4133  O   MET A 508     -63.699   9.005 -13.095  1.00  0.00           O  
ATOM   4134  CB  MET A 508     -63.708   6.467 -11.306  1.00  0.00           C  
ATOM   4135  CG  MET A 508     -64.264   5.448 -10.347  1.00  0.00           C  
ATOM   4136  SD  MET A 508     -63.424   3.875 -10.562  1.00 60.00           S  
ATOM   4137  CE  MET A 508     -64.687   2.908 -11.358  1.00 23.00           C  
ATOM   4138  N   ARG A 509     -62.200   9.386 -11.468  1.00  0.00           N  
ATOM   4139  CA  ARG A 509     -61.365  10.257 -12.295  1.00 60.00           C  
ATOM   4140  C   ARG A 509     -60.016   9.567 -12.356  1.00  0.00           C  
ATOM   4141  O   ARG A 509     -59.615   8.956 -11.381  1.00 14.00           O  
ATOM   4142  CB  ARG A 509     -61.188  11.632 -11.641  1.00  8.00           C  
ATOM   4143  CG  ARG A 509     -62.417  12.167 -10.920  1.00  6.00           C  
ATOM   4144  CD  ARG A 509     -63.537  12.545 -11.872  1.00  0.00           C  
ATOM   4145  NE  ARG A 509     -63.683  13.994 -12.029  1.00  4.00           N  
ATOM   4146  CZ  ARG A 509     -62.797  14.791 -12.624  1.00  3.00           C  
ATOM   4147  NH1 ARG A 509     -61.675  14.292 -13.135  1.00  8.00           N  
ATOM   4148  NH2 ARG A 509     -63.037  16.094 -12.711  1.00  2.00           N  
ATOM   4149  N   ARG A 510     -59.304   9.644 -13.473  1.00 45.00           N  
ATOM   4150  CA  ARG A 510     -58.016   8.975 -13.504  1.00  0.00           C  
ATOM   4151  C   ARG A 510     -56.950   9.859 -12.904  1.00 14.00           C  
ATOM   4152  O   ARG A 510     -57.104  11.068 -12.827  1.00 13.00           O  
ATOM   4153  CB  ARG A 510     -57.599   8.552 -14.929  1.00  0.00           C  
ATOM   4154  CG  ARG A 510     -57.231   9.670 -15.897  1.00 31.00           C  
ATOM   4155  CD  ARG A 510     -56.490   9.122 -17.120  1.00  1.00           C  
ATOM   4156  NE  ARG A 510     -55.045   9.123 -16.911  1.00  1.00           N  
ATOM   4157  CZ  ARG A 510     -54.258  10.187 -17.071  1.00  0.00           C  
ATOM   4158  NH1 ARG A 510     -54.774  11.346 -17.457  1.00  0.00           N  
ATOM   4159  NH2 ARG A 510     -52.956  10.103 -16.815  1.00  0.00           N  
ATOM   4160  N   VAL A 511     -55.872   9.230 -12.455  1.00  0.00           N  
ATOM   4161  CA  VAL A 511     -54.757   9.947 -11.871  1.00  9.00           C  
ATOM   4162  C   VAL A 511     -54.249  10.863 -12.970  1.00  0.00           C  
ATOM   4163  O   VAL A 511     -54.578  10.672 -14.128  1.00  0.00           O  
ATOM   4164  CB  VAL A 511     -53.663   8.950 -11.417  1.00 14.00           C  
ATOM   4165  CG1 VAL A 511     -54.298   7.876 -10.541  1.00 39.00           C  
ATOM   4166  CG2 VAL A 511     -52.984   8.315 -12.616  1.00  0.00           C  
ATOM   4167  N   PRO A 512     -53.459  11.880 -12.632  1.00  0.00           N  
ATOM   4168  CA  PRO A 512     -53.016  12.720 -13.745  1.00  0.00           C  
ATOM   4169  C   PRO A 512     -51.617  12.428 -14.269  1.00 42.00           C  
ATOM   4170  O   PRO A 512     -51.092  13.183 -15.079  1.00 45.00           O  
ATOM   4171  CB  PRO A 512     -53.105  14.114 -13.148  1.00  6.00           C  
ATOM   4172  CG  PRO A 512     -52.614  13.871 -11.758  1.00  6.00           C  
ATOM   4173  CD  PRO A 512     -53.348  12.605 -11.355  1.00  4.00           C  
ATOM   4174  N   TYR A 513     -51.012  11.334 -13.830  1.00  0.00           N  
ATOM   4175  CA  TYR A 513     -49.639  11.045 -14.241  1.00  0.00           C  
ATOM   4176  C   TYR A 513     -49.421  10.513 -15.648  1.00  0.00           C  
ATOM   4177  O   TYR A 513     -50.365  10.175 -16.365  1.00  0.00           O  
ATOM   4178  CB  TYR A 513     -48.981  10.108 -13.231  1.00  1.00           C  
ATOM   4179  CG  TYR A 513     -49.173  10.558 -11.809  1.00  0.00           C  
ATOM   4180  CD1 TYR A 513     -50.348  10.265 -11.118  1.00  0.00           C  
ATOM   4181  CD2 TYR A 513     -48.185  11.292 -11.151  1.00 36.00           C  
ATOM   4182  CE1 TYR A 513     -50.532  10.687  -9.805  1.00 19.00           C  
ATOM   4183  CE2 TYR A 513     -48.358  11.717  -9.845  1.00 16.00           C  
ATOM   4184  CZ  TYR A 513     -49.532  11.407  -9.178  1.00  6.00           C  
ATOM   4185  OH  TYR A 513     -49.691  11.792  -7.872  1.00  7.00           O  
ATOM   4186  N   VAL A 514     -48.147  10.432 -16.015  1.00  0.00           N  
ATOM   4187  CA  VAL A 514     -47.725   9.970 -17.324  1.00  0.00           C  
ATOM   4188  C   VAL A 514     -46.469   9.083 -17.204  1.00  0.00           C  
ATOM   4189  O   VAL A 514     -45.458   9.479 -16.639  1.00  0.00           O  
ATOM   4190  CB  VAL A 514     -47.470  11.218 -18.239  1.00  0.00           C  
ATOM   4191  CG1 VAL A 514     -46.448  10.932 -19.297  1.00  1.00           C  
ATOM   4192  CG2 VAL A 514     -48.756  11.636 -18.879  1.00  1.00           C  
ATOM   4193  N   ILE A 515     -46.557   7.872 -17.735  1.00  0.00           N  
ATOM   4194  CA  ILE A 515     -45.471   6.892 -17.728  1.00  0.00           C  
ATOM   4195  C   ILE A 515     -44.105   7.461 -18.130  1.00  0.00           C  
ATOM   4196  O   ILE A 515     -44.029   8.458 -18.824  1.00  1.00           O  
ATOM   4197  CB  ILE A 515     -45.878   5.681 -18.662  1.00  0.00           C  
ATOM   4198  CG1 ILE A 515     -46.678   4.674 -17.849  1.00  0.00           C  
ATOM   4199  CD1 ILE A 515     -47.723   5.303 -16.949  1.00  0.00           C  
ATOM   4200  CG2 ILE A 515     -44.672   5.000 -19.302  1.00  1.00           C  
ATOM   4201  N   ASP A 516     -43.040   6.826 -17.652  1.00  0.00           N  
ATOM   4202  CA  ASP A 516     -41.669   7.198 -17.962  1.00  1.00           C  
ATOM   4203  C   ASP A 516     -41.361   6.686 -19.386  1.00  0.00           C  
ATOM   4204  O   ASP A 516     -41.684   5.551 -19.717  1.00  0.00           O  
ATOM   4205  CB  ASP A 516     -40.743   6.558 -16.907  1.00  0.00           C  
ATOM   4206  CG  ASP A 516     -39.299   6.421 -17.376  1.00  0.00           C  
ATOM   4207  OD1 ASP A 516     -38.855   7.234 -18.214  1.00  1.00           O  
ATOM   4208  OD2 ASP A 516     -38.594   5.508 -16.887  1.00  0.00           O  
ATOM   4209  N   VAL A 517     -40.740   7.505 -20.235  1.00  1.00           N  
ATOM   4210  CA  VAL A 517     -40.439   7.075 -21.610  1.00  1.00           C  
ATOM   4211  C   VAL A 517     -39.651   5.790 -21.775  1.00  0.00           C  
ATOM   4212  O   VAL A 517     -39.693   5.189 -22.851  1.00  0.00           O  
ATOM   4213  CB  VAL A 517     -39.655   8.131 -22.440  1.00 57.00           C  
ATOM   4214  CG1 VAL A 517     -40.558   9.256 -22.804  1.00 15.00           C  
ATOM   4215  CG2 VAL A 517     -38.423   8.612 -21.678  1.00 30.00           C  
ATOM   4216  N   TRP A 518     -38.915   5.372 -20.751  1.00  0.00           N  
ATOM   4217  CA  TRP A 518     -38.142   4.161 -20.906  1.00  0.00           C  
ATOM   4218  C   TRP A 518     -39.098   2.996 -20.869  1.00  0.00           C  
ATOM   4219  O   TRP A 518     -38.803   1.907 -21.385  1.00  0.00           O  
ATOM   4220  CB  TRP A 518     -37.081   4.067 -19.835  1.00  1.00           C  
ATOM   4221  CG  TRP A 518     -36.119   5.201 -19.916  1.00  1.00           C  
ATOM   4222  CD1 TRP A 518     -36.072   6.308 -19.102  1.00  0.00           C  
ATOM   4223  CD2 TRP A 518     -35.059   5.357 -20.865  1.00 60.00           C  
ATOM   4224  CE2 TRP A 518     -34.408   6.578 -20.569  1.00 13.00           C  
ATOM   4225  NE1 TRP A 518     -35.045   7.135 -19.492  1.00  1.00           N  
ATOM   4226  CE3 TRP A 518     -34.595   4.585 -21.935  1.00 53.00           C  
ATOM   4227  CZ3 TRP A 518     -33.504   5.047 -22.673  1.00 20.00           C  
ATOM   4228  CH2 TRP A 518     -32.881   6.260 -22.354  1.00 12.00           C  
ATOM   4229  CZ2 TRP A 518     -33.316   7.041 -21.308  1.00 20.00           C  
ATOM   4230  N   TYR A 519     -40.267   3.220 -20.286  1.00  0.00           N  
ATOM   4231  CA  TYR A 519     -41.238   2.154 -20.281  1.00  0.00           C  
ATOM   4232  C   TYR A 519     -41.802   2.007 -21.704  1.00  0.00           C  
ATOM   4233  O   TYR A 519     -42.106   0.900 -22.147  1.00  0.00           O  
ATOM   4234  CB  TYR A 519     -42.367   2.443 -19.321  1.00  0.00           C  
ATOM   4235  CG  TYR A 519     -43.240   1.234 -19.134  1.00  0.00           C  
ATOM   4236  CD1 TYR A 519     -43.084   0.404 -18.030  1.00  0.00           C  
ATOM   4237  CD2 TYR A 519     -44.222   0.913 -20.067  1.00  0.00           C  
ATOM   4238  CE1 TYR A 519     -43.892  -0.709 -17.855  1.00  0.00           C  
ATOM   4239  CE2 TYR A 519     -45.030  -0.197 -19.902  1.00  0.00           C  
ATOM   4240  CZ  TYR A 519     -44.865  -0.998 -18.792  1.00  0.00           C  
ATOM   4241  OH  TYR A 519     -45.708  -2.063 -18.592  1.00  0.00           O  
ATOM   4242  N   ASP A 520     -41.943   3.133 -22.411  1.00  0.00           N  
ATOM   4243  CA  ASP A 520     -42.440   3.151 -23.790  1.00  0.00           C  
ATOM   4244  C   ASP A 520     -41.427   2.446 -24.682  1.00  0.00           C  
ATOM   4245  O   ASP A 520     -41.739   1.460 -25.325  1.00  0.00           O  
ATOM   4246  CB  ASP A 520     -42.629   4.591 -24.280  1.00  0.00           C  
ATOM   4247  CG  ASP A 520     -43.878   5.256 -23.713  1.00  1.00           C  
ATOM   4248  OD1 ASP A 520     -44.735   4.560 -23.135  1.00  0.00           O  
ATOM   4249  OD2 ASP A 520     -44.007   6.488 -23.858  1.00  1.00           O  
ATOM   4250  N   SER A 521     -40.204   2.951 -24.708  1.00  0.00           N  
ATOM   4251  CA  SER A 521     -39.159   2.352 -25.523  1.00  0.00           C  
ATOM   4252  C   SER A 521     -38.982   0.897 -25.112  1.00  0.00           C  
ATOM   4253  O   SER A 521     -38.419   0.095 -25.855  1.00  0.00           O  
ATOM   4254  CB  SER A 521     -37.827   3.079 -25.311  1.00 43.00           C  
ATOM   4255  OG  SER A 521     -38.017   4.405 -24.832  1.00 49.00           O  
ATOM   4256  N   GLY A 522     -39.463   0.558 -23.920  1.00  0.00           N  
ATOM   4257  CA  GLY A 522     -39.297  -0.799 -23.439  1.00  0.00           C  
ATOM   4258  C   GLY A 522     -40.278  -1.826 -23.954  1.00  0.00           C  
ATOM   4259  O   GLY A 522     -39.881  -2.921 -24.331  1.00  1.00           O  
ATOM   4260  N   ALA A 523     -41.558  -1.468 -23.944  1.00  0.00           N  
ATOM   4261  CA  ALA A 523     -42.650  -2.328 -24.397  1.00  1.00           C  
ATOM   4262  C   ALA A 523     -42.557  -2.663 -25.896  1.00  0.00           C  
ATOM   4263  O   ALA A 523     -43.132  -3.647 -26.373  1.00  0.00           O  
ATOM   4264  CB  ALA A 523     -43.967  -1.654 -24.098  1.00  0.00           C  
ATOM   4265  N   MET A 524     -41.822  -1.838 -26.627  1.00  0.00           N  
ATOM   4266  CA  MET A 524     -41.619  -2.030 -28.054  1.00  0.00           C  
ATOM   4267  C   MET A 524     -41.808  -3.478 -28.577  1.00  0.00           C  
ATOM   4268  O   MET A 524     -42.675  -3.733 -29.409  1.00  0.00           O  
ATOM   4269  CB  MET A 524     -40.224  -1.502 -28.421  1.00  0.00           C  
ATOM   4270  CG  MET A 524     -39.830  -1.657 -29.868  1.00  0.00           C  
ATOM   4271  SD  MET A 524     -39.343  -3.333 -30.293  1.00 60.00           S  
ATOM   4272  CE  MET A 524     -37.627  -3.195 -30.248  1.00 60.00           C  
ATOM   4273  N   PRO A 525     -41.015  -4.444 -28.086  1.00  0.00           N  
ATOM   4274  CA  PRO A 525     -41.170  -5.812 -28.575  1.00 60.00           C  
ATOM   4275  C   PRO A 525     -42.596  -6.331 -28.726  1.00  0.00           C  
ATOM   4276  O   PRO A 525     -42.859  -7.201 -29.563  1.00 60.00           O  
ATOM   4277  CB  PRO A 525     -40.343  -6.620 -27.577  1.00  1.00           C  
ATOM   4278  CG  PRO A 525     -39.225  -5.714 -27.302  1.00  1.00           C  
ATOM   4279  CD  PRO A 525     -39.957  -4.399 -27.063  1.00  1.00           C  
ATOM   4280  N   PHE A 526     -43.520  -5.812 -27.934  1.00  0.00           N  
ATOM   4281  CA  PHE A 526     -44.891  -6.284 -28.045  1.00  0.00           C  
ATOM   4282  C   PHE A 526     -45.887  -5.181 -28.374  1.00  0.00           C  
ATOM   4283  O   PHE A 526     -46.973  -5.458 -28.874  1.00  0.00           O  
ATOM   4284  CB  PHE A 526     -45.306  -7.010 -26.759  1.00  0.00           C  
ATOM   4285  CG  PHE A 526     -45.436  -6.111 -25.554  1.00  0.00           C  
ATOM   4286  CD1 PHE A 526     -46.674  -5.606 -25.182  1.00  0.00           C  
ATOM   4287  CD2 PHE A 526     -44.323  -5.799 -24.774  1.00  1.00           C  
ATOM   4288  CE1 PHE A 526     -46.807  -4.803 -24.039  1.00  0.00           C  
ATOM   4289  CE2 PHE A 526     -44.444  -5.003 -23.643  1.00  1.00           C  
ATOM   4290  CZ  PHE A 526     -45.691  -4.503 -23.270  1.00  0.00           C  
ATOM   4291  N   ALA A 527     -45.526  -3.933 -28.097  1.00  0.00           N  
ATOM   4292  CA  ALA A 527     -46.418  -2.823 -28.389  1.00  0.00           C  
ATOM   4293  C   ALA A 527     -46.255  -2.413 -29.847  1.00  0.00           C  
ATOM   4294  O   ALA A 527     -47.175  -1.848 -30.436  1.00 60.00           O  
ATOM   4295  CB  ALA A 527     -46.115  -1.650 -27.483  1.00  0.00           C  
ATOM   4296  N   SER A 528     -45.096  -2.706 -30.437  1.00  0.00           N  
ATOM   4297  CA  SER A 528     -44.861  -2.346 -31.829  1.00 18.00           C  
ATOM   4298  C   SER A 528     -45.829  -3.158 -32.672  1.00 57.00           C  
ATOM   4299  O   SER A 528     -46.161  -2.784 -33.793  1.00 32.00           O  
ATOM   4300  CB  SER A 528     -43.424  -2.630 -32.230  1.00 44.00           C  
ATOM   4301  OG  SER A 528     -43.250  -3.995 -32.487  1.00 41.00           O  
ATOM   4302  N   LEU A 529     -46.260  -4.287 -32.122  1.00  0.00           N  
ATOM   4303  CA  LEU A 529     -47.264  -5.151 -32.742  1.00 15.00           C  
ATOM   4304  C   LEU A 529     -48.417  -4.789 -31.818  1.00 45.00           C  
ATOM   4305  O   LEU A 529     -48.225  -4.025 -30.883  1.00 14.00           O  
ATOM   4306  CB  LEU A 529     -46.894  -6.633 -32.589  1.00  0.00           C  
ATOM   4307  CG  LEU A 529     -45.532  -7.060 -33.161  1.00 43.00           C  
ATOM   4308  CD1 LEU A 529     -45.267  -8.507 -32.853  1.00 45.00           C  
ATOM   4309  CD2 LEU A 529     -45.499  -6.836 -34.655  1.00 11.00           C  
ATOM   4310  N   HIS A 530     -49.609  -5.295 -32.027  1.00 18.00           N  
ATOM   4311  CA  HIS A 530     -50.662  -4.897 -31.105  1.00 54.00           C  
ATOM   4312  C   HIS A 530     -50.766  -6.050 -30.085  1.00  0.00           C  
ATOM   4313  O   HIS A 530     -51.754  -6.202 -29.357  1.00  0.00           O  
ATOM   4314  CB  HIS A 530     -51.941  -4.704 -31.926  1.00 16.00           C  
ATOM   4315  CG  HIS A 530     -52.943  -3.781 -31.313  1.00  0.00           C  
ATOM   4316  ND1 HIS A 530     -54.266  -3.760 -31.703  1.00  4.00           N  
ATOM   4317  CD2 HIS A 530     -52.828  -2.863 -30.327  1.00  0.00           C  
ATOM   4318  CE1 HIS A 530     -54.925  -2.875 -30.980  1.00  4.00           C  
ATOM   4319  NE2 HIS A 530     -54.076  -2.317 -30.137  1.00  0.00           N  
ATOM   4320  N   TYR A 531     -49.679  -6.817 -30.022  1.00  0.00           N  
ATOM   4321  CA  TYR A 531     -49.557  -8.034 -29.220  1.00  0.00           C  
ATOM   4322  C   TYR A 531     -50.726  -8.671 -28.470  1.00  0.00           C  
ATOM   4323  O   TYR A 531     -51.291  -9.668 -28.927  1.00  0.00           O  
ATOM   4324  CB  TYR A 531     -48.386  -7.990 -28.243  1.00  0.00           C  
ATOM   4325  CG  TYR A 531     -48.397  -9.253 -27.391  1.00  0.00           C  
ATOM   4326  CD1 TYR A 531     -48.392 -10.522 -27.983  1.00  0.00           C  
ATOM   4327  CD2 TYR A 531     -48.551  -9.181 -26.006  1.00  0.00           C  
ATOM   4328  CE1 TYR A 531     -48.555 -11.681 -27.208  1.00 12.00           C  
ATOM   4329  CE2 TYR A 531     -48.711 -10.328 -25.229  1.00  8.00           C  
ATOM   4330  CZ  TYR A 531     -48.713 -11.571 -25.832  1.00  8.00           C  
ATOM   4331  OH  TYR A 531     -48.863 -12.686 -25.042  1.00  5.00           O  
ATOM   4332  N   PRO A 532     -51.087  -8.150 -27.296  1.00  0.00           N  
ATOM   4333  CA  PRO A 532     -52.207  -8.913 -26.739  1.00  7.00           C  
ATOM   4334  C   PRO A 532     -53.413  -8.950 -27.668  1.00  4.00           C  
ATOM   4335  O   PRO A 532     -54.107  -9.953 -27.735  1.00  3.00           O  
ATOM   4336  CB  PRO A 532     -52.476  -8.225 -25.403  1.00  5.00           C  
ATOM   4337  CG  PRO A 532     -52.085  -6.824 -25.666  1.00  0.00           C  
ATOM   4338  CD  PRO A 532     -50.865  -6.888 -26.575  1.00  0.00           C  
ATOM   4339  N   PHE A 533     -53.621  -7.883 -28.432  1.00  0.00           N  
ATOM   4340  CA  PHE A 533     -54.766  -7.816 -29.321  1.00  2.00           C  
ATOM   4341  C   PHE A 533     -54.551  -8.293 -30.757  1.00  4.00           C  
ATOM   4342  O   PHE A 533     -55.523  -8.492 -31.485  1.00  2.00           O  
ATOM   4343  CB  PHE A 533     -55.304  -6.393 -29.365  1.00  3.00           C  
ATOM   4344  CG  PHE A 533     -55.412  -5.740 -28.027  1.00  0.00           C  
ATOM   4345  CD1 PHE A 533     -54.296  -5.179 -27.420  1.00  0.00           C  
ATOM   4346  CD2 PHE A 533     -56.637  -5.669 -27.373  1.00  4.00           C  
ATOM   4347  CE1 PHE A 533     -54.399  -4.560 -26.186  1.00  0.00           C  
ATOM   4348  CE2 PHE A 533     -56.746  -5.045 -26.125  1.00  5.00           C  
ATOM   4349  CZ  PHE A 533     -55.626  -4.493 -25.537  1.00 12.00           C  
ATOM   4350  N   GLU A 534     -53.303  -8.472 -31.174  1.00 13.00           N  
ATOM   4351  CA  GLU A 534     -53.029  -8.914 -32.537  1.00  5.00           C  
ATOM   4352  C   GLU A 534     -51.657  -9.541 -32.664  1.00  0.00           C  
ATOM   4353  O   GLU A 534     -50.800  -9.345 -31.825  1.00  0.00           O  
ATOM   4354  CB  GLU A 534     -53.070  -7.733 -33.499  1.00  4.00           C  
ATOM   4355  CG  GLU A 534     -54.415  -7.093 -33.709  1.00  2.00           C  
ATOM   4356  CD  GLU A 534     -54.294  -5.787 -34.466  1.00  2.00           C  
ATOM   4357  OE1 GLU A 534     -53.530  -5.753 -35.454  1.00  3.00           O  
ATOM   4358  OE2 GLU A 534     -54.961  -4.800 -34.078  1.00  2.00           O  
ATOM   4359  N   HIS A 535     -51.437 -10.278 -33.739  1.00  5.00           N  
ATOM   4360  CA  HIS A 535     -50.140 -10.895 -33.971  1.00  5.00           C  
ATOM   4361  C   HIS A 535     -49.645 -11.759 -32.824  1.00  0.00           C  
ATOM   4362  O   HIS A 535     -48.438 -11.871 -32.606  1.00  0.00           O  
ATOM   4363  CB  HIS A 535     -49.110  -9.815 -34.273  1.00  0.00           C  
ATOM   4364  CG  HIS A 535     -49.523  -8.896 -35.375  1.00  0.00           C  
ATOM   4365  ND1 HIS A 535     -50.488  -7.926 -35.209  1.00  0.00           N  
ATOM   4366  CD2 HIS A 535     -49.149  -8.836 -36.676  1.00  3.00           C  
ATOM   4367  CE1 HIS A 535     -50.692  -7.312 -36.362  1.00  4.00           C  
ATOM   4368  NE2 HIS A 535     -49.893  -7.846 -37.269  1.00  2.00           N  
ATOM   4369  N   GLU A 536     -50.578 -12.367 -32.094  1.00  6.00           N  
ATOM   4370  CA  GLU A 536     -50.236 -13.242 -30.980  1.00  0.00           C  
ATOM   4371  C   GLU A 536     -49.152 -14.186 -31.505  1.00  0.00           C  
ATOM   4372  O   GLU A 536     -48.201 -14.520 -30.805  1.00  0.00           O  
ATOM   4373  CB  GLU A 536     -51.483 -14.020 -30.554  1.00  4.00           C  
ATOM   4374  CG  GLU A 536     -51.543 -14.448 -29.085  1.00  3.00           C  
ATOM   4375  CD  GLU A 536     -50.588 -15.596 -28.730  1.00  2.00           C  
ATOM   4376  OE1 GLU A 536     -50.609 -16.640 -29.425  1.00  2.00           O  
ATOM   4377  OE2 GLU A 536     -49.824 -15.464 -27.742  1.00  3.00           O  
ATOM   4378  N   GLU A 537     -49.278 -14.566 -32.771  1.00  0.00           N  
ATOM   4379  CA  GLU A 537     -48.335 -15.477 -33.408  1.00  0.00           C  
ATOM   4380  C   GLU A 537     -47.043 -14.841 -33.907  1.00  0.00           C  
ATOM   4381  O   GLU A 537     -46.014 -15.501 -33.949  1.00  9.00           O  
ATOM   4382  CB  GLU A 537     -49.026 -16.236 -34.562  1.00  3.00           C  
ATOM   4383  CG  GLU A 537     -49.368 -15.422 -35.826  1.00  2.00           C  
ATOM   4384  CD  GLU A 537     -50.376 -14.283 -35.597  1.00  2.00           C  
ATOM   4385  OE1 GLU A 537     -51.440 -14.515 -34.969  1.00  2.00           O  
ATOM   4386  OE2 GLU A 537     -50.109 -13.151 -36.067  1.00  3.00           O  
ATOM   4387  N   VAL A 538     -47.081 -13.570 -34.294  1.00  0.00           N  
ATOM   4388  CA  VAL A 538     -45.866 -12.909 -34.774  1.00 12.00           C  
ATOM   4389  C   VAL A 538     -44.975 -12.583 -33.575  1.00  0.00           C  
ATOM   4390  O   VAL A 538     -43.742 -12.638 -33.674  1.00  0.00           O  
ATOM   4391  CB  VAL A 538     -46.171 -11.595 -35.548  1.00  0.00           C  
ATOM   4392  CG1 VAL A 538     -44.903 -11.078 -36.212  1.00  7.00           C  
ATOM   4393  CG2 VAL A 538     -47.251 -11.833 -36.588  1.00  4.00           C  
ATOM   4394  N   PHE A 539     -45.602 -12.254 -32.442  1.00  0.00           N  
ATOM   4395  CA  PHE A 539     -44.863 -11.938 -31.223  1.00  7.00           C  
ATOM   4396  C   PHE A 539     -44.082 -13.158 -30.738  1.00  0.00           C  
ATOM   4397  O   PHE A 539     -42.903 -13.062 -30.407  1.00  0.00           O  
ATOM   4398  CB  PHE A 539     -45.809 -11.457 -30.110  1.00  0.00           C  
ATOM   4399  CG  PHE A 539     -45.108 -11.197 -28.803  1.00  0.00           C  
ATOM   4400  CD1 PHE A 539     -44.044 -10.301 -28.741  1.00  5.00           C  
ATOM   4401  CD2 PHE A 539     -45.455 -11.901 -27.653  1.00 14.00           C  
ATOM   4402  CE1 PHE A 539     -43.329 -10.119 -27.560  1.00  0.00           C  
ATOM   4403  CE2 PHE A 539     -44.749 -11.725 -26.471  1.00 12.00           C  
ATOM   4404  CZ  PHE A 539     -43.681 -10.833 -26.427  1.00  0.00           C  
ATOM   4405  N   ARG A 540     -44.739 -14.310 -30.706  1.00  0.00           N  
ATOM   4406  CA  ARG A 540     -44.083 -15.527 -30.260  1.00 10.00           C  
ATOM   4407  C   ARG A 540     -42.927 -15.943 -31.166  1.00  4.00           C  
ATOM   4408  O   ARG A 540     -41.907 -16.430 -30.693  1.00  4.00           O  
ATOM   4409  CB  ARG A 540     -45.111 -16.656 -30.146  1.00  3.00           C  
ATOM   4410  CG  ARG A 540     -46.192 -16.375 -29.099  1.00  7.00           C  
ATOM   4411  CD  ARG A 540     -46.981 -17.621 -28.680  1.00  2.00           C  
ATOM   4412  NE  ARG A 540     -48.060 -17.991 -29.601  1.00  2.00           N  
ATOM   4413  CZ  ARG A 540     -47.900 -18.637 -30.756  1.00  2.00           C  
ATOM   4414  NH1 ARG A 540     -46.692 -19.006 -31.171  1.00  3.00           N  
ATOM   4415  NH2 ARG A 540     -48.961 -18.924 -31.499  1.00  2.00           N  
ATOM   4416  N   GLU A 541     -43.080 -15.743 -32.467  1.00  0.00           N  
ATOM   4417  CA  GLU A 541     -42.039 -16.109 -33.420  1.00  4.00           C  
ATOM   4418  C   GLU A 541     -40.876 -15.140 -33.405  1.00  9.00           C  
ATOM   4419  O   GLU A 541     -39.756 -15.475 -33.805  1.00  8.00           O  
ATOM   4420  CB  GLU A 541     -42.592 -16.118 -34.845  1.00  0.00           C  
ATOM   4421  CG  GLU A 541     -43.192 -17.417 -35.332  1.00  3.00           C  
ATOM   4422  CD  GLU A 541     -43.603 -17.304 -36.781  1.00  3.00           C  
ATOM   4423  OE1 GLU A 541     -42.714 -17.065 -37.625  1.00  5.00           O  
ATOM   4424  OE2 GLU A 541     -44.810 -17.441 -37.078  1.00  3.00           O  
ATOM   4425  N   SER A 542     -41.146 -13.924 -32.958  1.00  0.00           N  
ATOM   4426  CA  SER A 542     -40.114 -12.902 -32.955  1.00 34.00           C  
ATOM   4427  C   SER A 542     -39.817 -12.268 -31.607  1.00 14.00           C  
ATOM   4428  O   SER A 542     -39.174 -11.218 -31.568  1.00 60.00           O  
ATOM   4429  CB  SER A 542     -40.505 -11.803 -33.946  1.00 31.00           C  
ATOM   4430  OG  SER A 542     -41.811 -11.318 -33.656  1.00 43.00           O  
ATOM   4431  N   PHE A 543     -40.247 -12.879 -30.503  1.00 25.00           N  
ATOM   4432  CA  PHE A 543     -39.981 -12.227 -29.233  1.00  2.00           C  
ATOM   4433  C   PHE A 543     -38.511 -12.117 -28.857  1.00  0.00           C  
ATOM   4434  O   PHE A 543     -37.866 -11.143 -29.244  1.00  0.00           O  
ATOM   4435  CB  PHE A 543     -40.775 -12.821 -28.068  1.00 11.00           C  
ATOM   4436  CG  PHE A 543     -40.560 -12.075 -26.773  1.00  0.00           C  
ATOM   4437  CD1 PHE A 543     -40.136 -10.747 -26.786  1.00  0.00           C  
ATOM   4438  CD2 PHE A 543     -40.740 -12.696 -25.548  1.00  9.00           C  
ATOM   4439  CE1 PHE A 543     -39.890 -10.062 -25.604  1.00  1.00           C  
ATOM   4440  CE2 PHE A 543     -40.498 -12.013 -24.357  1.00  0.00           C  
ATOM   4441  CZ  PHE A 543     -40.072 -10.698 -24.390  1.00  1.00           C  
ATOM   4442  N   PRO A 544     -37.948 -13.073 -28.101  1.00  0.00           N  
ATOM   4443  CA  PRO A 544     -36.535 -12.772 -27.850  1.00  0.00           C  
ATOM   4444  C   PRO A 544     -35.903 -12.417 -29.182  1.00  0.00           C  
ATOM   4445  O   PRO A 544     -35.841 -13.247 -30.081  1.00 23.00           O  
ATOM   4446  CB  PRO A 544     -35.987 -14.077 -27.286  1.00  0.00           C  
ATOM   4447  CG  PRO A 544     -37.192 -14.698 -26.659  1.00  4.00           C  
ATOM   4448  CD  PRO A 544     -38.278 -14.441 -27.685  1.00  6.00           C  
ATOM   4449  N   ALA A 545     -35.504 -11.166 -29.344  1.00  0.00           N  
ATOM   4450  CA  ALA A 545     -34.864 -10.778 -30.580  1.00  0.00           C  
ATOM   4451  C   ALA A 545     -33.543 -11.520 -30.520  1.00  0.00           C  
ATOM   4452  O   ALA A 545     -33.066 -11.856 -29.453  1.00  0.00           O  
ATOM   4453  CB  ALA A 545     -34.636  -9.274 -30.612  1.00  0.00           C  
ATOM   4454  N   ASP A 546     -32.946 -11.804 -31.652  1.00  0.00           N  
ATOM   4455  CA  ASP A 546     -31.691 -12.520 -31.605  1.00  0.00           C  
ATOM   4456  C   ASP A 546     -30.556 -11.524 -31.526  1.00  0.00           C  
ATOM   4457  O   ASP A 546     -29.415 -11.897 -31.277  1.00  0.00           O  
ATOM   4458  CB  ASP A 546     -31.523 -13.419 -32.849  1.00 10.00           C  
ATOM   4459  CG  ASP A 546     -32.697 -14.361 -33.048  1.00 12.00           C  
ATOM   4460  OD1 ASP A 546     -33.665 -13.981 -33.748  1.00 17.00           O  
ATOM   4461  OD2 ASP A 546     -32.661 -15.474 -32.479  1.00  6.00           O  
ATOM   4462  N   PHE A 547     -30.858 -10.248 -31.723  1.00  0.00           N  
ATOM   4463  CA  PHE A 547     -29.793  -9.262 -31.690  1.00  0.00           C  
ATOM   4464  C   PHE A 547     -30.210  -7.800 -31.728  1.00  0.00           C  
ATOM   4465  O   PHE A 547     -31.187  -7.427 -32.372  1.00  0.00           O  
ATOM   4466  CB  PHE A 547     -28.828  -9.551 -32.827  1.00  0.00           C  
ATOM   4467  CG  PHE A 547     -27.872  -8.452 -33.105  1.00  0.00           C  
ATOM   4468  CD1 PHE A 547     -28.247  -7.379 -33.888  1.00  0.00           C  
ATOM   4469  CD2 PHE A 547     -26.571  -8.515 -32.630  1.00  0.00           C  
ATOM   4470  CE1 PHE A 547     -27.331  -6.379 -34.208  1.00  0.00           C  
ATOM   4471  CE2 PHE A 547     -25.646  -7.524 -32.942  1.00  0.00           C  
ATOM   4472  CZ  PHE A 547     -26.027  -6.454 -33.735  1.00  0.00           C  
ATOM   4473  N   ILE A 548     -29.445  -6.985 -31.004  1.00  0.00           N  
ATOM   4474  CA  ILE A 548     -29.641  -5.547 -30.925  1.00  0.00           C  
ATOM   4475  C   ILE A 548     -28.245  -4.932 -30.851  1.00  0.00           C  
ATOM   4476  O   ILE A 548     -27.272  -5.628 -30.584  1.00  0.00           O  
ATOM   4477  CB  ILE A 548     -30.481  -5.136 -29.684  1.00  0.00           C  
ATOM   4478  CG1 ILE A 548     -29.746  -5.462 -28.382  1.00  0.00           C  
ATOM   4479  CD1 ILE A 548     -30.478  -4.953 -27.118  1.00  0.00           C  
ATOM   4480  CG2 ILE A 548     -31.809  -5.855 -29.708  1.00  0.00           C  
ATOM   4481  N   ALA A 549     -28.133  -3.641 -31.122  1.00  1.00           N  
ATOM   4482  CA  ALA A 549     -26.833  -3.000 -31.062  1.00  0.00           C  
ATOM   4483  C   ALA A 549     -27.001  -1.522 -30.775  1.00  0.00           C  
ATOM   4484  O   ALA A 549     -27.354  -0.749 -31.658  1.00  3.00           O  
ATOM   4485  CB  ALA A 549     -26.094  -3.199 -32.365  1.00  1.00           C  
ATOM   4486  N   GLU A 550     -26.763  -1.129 -29.531  1.00  0.00           N  
ATOM   4487  CA  GLU A 550     -26.886   0.268 -29.164  1.00  0.00           C  
ATOM   4488  C   GLU A 550     -25.645   0.737 -28.420  1.00  0.00           C  
ATOM   4489  O   GLU A 550     -24.630   0.040 -28.386  1.00  0.00           O  
ATOM   4490  CB  GLU A 550     -28.133   0.474 -28.311  1.00 15.00           C  
ATOM   4491  CG  GLU A 550     -29.430   0.094 -29.013  1.00 30.00           C  
ATOM   4492  CD  GLU A 550     -29.647   0.850 -30.322  1.00 19.00           C  
ATOM   4493  OE1 GLU A 550     -28.888   1.806 -30.596  1.00 20.00           O  
ATOM   4494  OE2 GLU A 550     -30.587   0.496 -31.074  1.00 33.00           O  
ATOM   4495  N   GLY A 551     -25.721   1.923 -27.827  1.00 14.00           N  
ATOM   4496  CA  GLY A 551     -24.576   2.456 -27.109  1.00 19.00           C  
ATOM   4497  C   GLY A 551     -24.497   2.053 -25.653  1.00  0.00           C  
ATOM   4498  O   GLY A 551     -25.519   1.932 -24.976  1.00  0.00           O  
ATOM   4499  N   ILE A 552     -23.266   1.856 -25.180  1.00 44.00           N  
ATOM   4500  CA  ILE A 552     -22.988   1.463 -23.795  1.00  0.00           C  
ATOM   4501  C   ILE A 552     -23.840   2.224 -22.777  1.00  0.00           C  
ATOM   4502  O   ILE A 552     -24.308   1.661 -21.790  1.00  0.00           O  
ATOM   4503  CB  ILE A 552     -21.490   1.671 -23.463  1.00 42.00           C  
ATOM   4504  CG1 ILE A 552     -21.203   1.204 -22.044  1.00 10.00           C  
ATOM   4505  CD1 ILE A 552     -21.654  -0.212 -21.762  1.00 50.00           C  
ATOM   4506  CG2 ILE A 552     -21.124   3.136 -23.594  1.00 10.00           C  
ATOM   4507  N   ASP A 553     -24.040   3.506 -23.030  1.00  0.00           N  
ATOM   4508  CA  ASP A 553     -24.838   4.328 -22.146  1.00 12.00           C  
ATOM   4509  C   ASP A 553     -26.256   3.773 -22.043  1.00  0.00           C  
ATOM   4510  O   ASP A 553     -27.047   4.204 -21.208  1.00 60.00           O  
ATOM   4511  CB  ASP A 553     -24.871   5.770 -22.667  1.00  4.00           C  
ATOM   4512  CG  ASP A 553     -25.661   5.916 -23.971  1.00  3.00           C  
ATOM   4513  OD1 ASP A 553     -26.911   5.908 -23.921  1.00  8.00           O  
ATOM   4514  OD2 ASP A 553     -25.033   6.040 -25.049  1.00  6.00           O  
ATOM   4515  N   GLN A 554     -26.581   2.807 -22.888  1.00  0.00           N  
ATOM   4516  CA  GLN A 554     -27.920   2.234 -22.868  1.00 60.00           C  
ATOM   4517  C   GLN A 554     -28.094   1.204 -21.770  1.00  0.00           C  
ATOM   4518  O   GLN A 554     -29.200   0.710 -21.546  1.00  0.00           O  
ATOM   4519  CB  GLN A 554     -28.257   1.614 -24.226  1.00  0.00           C  
ATOM   4520  CG  GLN A 554     -28.516   2.635 -25.331  1.00 12.00           C  
ATOM   4521  CD  GLN A 554     -29.665   3.582 -25.008  1.00 23.00           C  
ATOM   4522  OE1 GLN A 554     -30.712   3.172 -24.513  1.00 19.00           O  
ATOM   4523  NE2 GLN A 554     -29.473   4.854 -25.303  1.00  6.00           N  
ATOM   4524  N   THR A 555     -27.002   0.878 -21.084  1.00  0.00           N  
ATOM   4525  CA  THR A 555     -27.065  -0.088 -19.995  1.00  0.00           C  
ATOM   4526  C   THR A 555     -27.926   0.518 -18.889  1.00  0.00           C  
ATOM   4527  O   THR A 555     -28.307  -0.163 -17.941  1.00  0.00           O  
ATOM   4528  CB  THR A 555     -25.667  -0.399 -19.447  1.00  0.00           C  
ATOM   4529  OG1 THR A 555     -25.036   0.820 -19.056  1.00  0.00           O  
ATOM   4530  CG2 THR A 555     -24.808  -1.061 -20.507  1.00  0.00           C  
ATOM   4531  N   ARG A 556     -28.225   1.810 -19.030  1.00  0.00           N  
ATOM   4532  CA  ARG A 556     -29.057   2.548 -18.075  1.00  1.00           C  
ATOM   4533  C   ARG A 556     -30.339   3.002 -18.749  1.00  0.00           C  
ATOM   4534  O   ARG A 556     -31.161   3.682 -18.138  1.00  1.00           O  
ATOM   4535  CB  ARG A 556     -28.326   3.786 -17.556  1.00  0.00           C  
ATOM   4536  CG  ARG A 556     -27.162   3.485 -16.661  1.00 15.00           C  
ATOM   4537  CD  ARG A 556     -27.632   2.866 -15.358  1.00  0.00           C  
ATOM   4538  NE  ARG A 556     -26.863   1.674 -15.001  1.00  0.00           N  
ATOM   4539  CZ  ARG A 556     -25.541   1.564 -15.112  1.00  5.00           C  
ATOM   4540  NH1 ARG A 556     -24.816   2.575 -15.580  1.00  5.00           N  
ATOM   4541  NH2 ARG A 556     -24.938   0.441 -14.749  1.00  7.00           N  
ATOM   4542  N   GLY A 557     -30.505   2.627 -20.014  1.00  0.00           N  
ATOM   4543  CA  GLY A 557     -31.690   3.040 -20.737  1.00 60.00           C  
ATOM   4544  C   GLY A 557     -32.558   1.970 -21.371  1.00  0.00           C  
ATOM   4545  O   GLY A 557     -33.374   1.321 -20.702  1.00  1.00           O  
ATOM   4546  N   TRP A 558     -32.383   1.791 -22.675  1.00  0.00           N  
ATOM   4547  CA  TRP A 558     -33.176   0.833 -23.433  1.00  0.00           C  
ATOM   4548  C   TRP A 558     -32.947  -0.612 -23.011  1.00  0.00           C  
ATOM   4549  O   TRP A 558     -33.904  -1.320 -22.695  1.00  0.00           O  
ATOM   4550  CB  TRP A 558     -32.904   1.010 -24.929  1.00 32.00           C  
ATOM   4551  CG  TRP A 558     -33.950   0.398 -25.795  1.00 46.00           C  
ATOM   4552  CD1 TRP A 558     -35.308   0.451 -25.605  1.00 60.00           C  
ATOM   4553  CD2 TRP A 558     -33.737  -0.371 -26.983  1.00  0.00           C  
ATOM   4554  CE2 TRP A 558     -35.008  -0.764 -27.461  1.00  0.00           C  
ATOM   4555  NE1 TRP A 558     -35.948  -0.250 -26.604  1.00  0.00           N  
ATOM   4556  CE3 TRP A 558     -32.596  -0.771 -27.688  1.00 44.00           C  
ATOM   4557  CZ3 TRP A 558     -32.760  -1.542 -28.838  1.00  1.00           C  
ATOM   4558  CH2 TRP A 558     -34.036  -1.914 -29.284  1.00  0.00           C  
ATOM   4559  CZ2 TRP A 558     -35.169  -1.534 -28.611  1.00  0.00           C  
ATOM   4560  N   PHE A 559     -31.689  -1.050 -23.011  1.00  0.00           N  
ATOM   4561  CA  PHE A 559     -31.347  -2.409 -22.593  1.00  0.00           C  
ATOM   4562  C   PHE A 559     -32.048  -2.752 -21.277  1.00  1.00           C  
ATOM   4563  O   PHE A 559     -32.674  -3.805 -21.138  1.00  0.00           O  
ATOM   4564  CB  PHE A 559     -29.845  -2.528 -22.363  1.00  0.00           C  
ATOM   4565  CG  PHE A 559     -29.017  -2.291 -23.587  1.00  0.00           C  
ATOM   4566  CD1 PHE A 559     -27.646  -2.071 -23.475  1.00  0.00           C  
ATOM   4567  CD2 PHE A 559     -29.585  -2.346 -24.858  1.00  0.00           C  
ATOM   4568  CE1 PHE A 559     -26.852  -1.916 -24.607  1.00  0.00           C  
ATOM   4569  CE2 PHE A 559     -28.795  -2.194 -25.996  1.00  0.00           C  
ATOM   4570  CZ  PHE A 559     -27.426  -1.978 -25.869  1.00  0.00           C  
ATOM   4571  N   ASN A 560     -31.950  -1.850 -20.311  1.00  0.00           N  
ATOM   4572  CA  ASN A 560     -32.535  -2.098 -19.017  1.00  0.00           C  
ATOM   4573  C   ASN A 560     -34.047  -2.246 -18.971  1.00  0.00           C  
ATOM   4574  O   ASN A 560     -34.562  -3.108 -18.252  1.00  0.00           O  
ATOM   4575  CB  ASN A 560     -32.092  -1.023 -18.023  1.00  1.00           C  
ATOM   4576  CG  ASN A 560     -32.670  -1.250 -16.643  1.00  0.00           C  
ATOM   4577  OD1 ASN A 560     -33.438  -0.433 -16.133  1.00  1.00           O  
ATOM   4578  ND2 ASN A 560     -32.311  -2.376 -16.032  1.00  0.00           N  
ATOM   4579  N   SER A 561     -34.771  -1.409 -19.710  1.00  0.00           N  
ATOM   4580  CA  SER A 561     -36.233  -1.500 -19.691  1.00  1.00           C  
ATOM   4581  C   SER A 561     -36.707  -2.663 -20.534  1.00  0.00           C  
ATOM   4582  O   SER A 561     -37.735  -3.267 -20.231  1.00  0.00           O  
ATOM   4583  CB  SER A 561     -36.879  -0.207 -20.178  1.00  1.00           C  
ATOM   4584  OG  SER A 561     -36.320   0.188 -21.409  1.00  0.00           O  
ATOM   4585  N   LEU A 562     -35.966  -2.976 -21.594  1.00  0.00           N  
ATOM   4586  CA  LEU A 562     -36.329  -4.105 -22.436  1.00  0.00           C  
ATOM   4587  C   LEU A 562     -36.306  -5.337 -21.542  1.00  0.00           C  
ATOM   4588  O   LEU A 562     -37.316  -6.040 -21.397  1.00  1.00           O  
ATOM   4589  CB  LEU A 562     -35.327  -4.287 -23.586  1.00  0.00           C  
ATOM   4590  CG  LEU A 562     -35.520  -3.452 -24.859  1.00  0.00           C  
ATOM   4591  CD1 LEU A 562     -34.462  -3.827 -25.873  1.00  1.00           C  
ATOM   4592  CD2 LEU A 562     -36.899  -3.696 -25.445  1.00  1.00           C  
ATOM   4593  N   HIS A 563     -35.140  -5.555 -20.930  1.00  0.00           N  
ATOM   4594  CA  HIS A 563     -34.876  -6.675 -20.036  1.00  0.00           C  
ATOM   4595  C   HIS A 563     -35.846  -6.774 -18.856  1.00  0.00           C  
ATOM   4596  O   HIS A 563     -36.389  -7.839 -18.583  1.00  0.00           O  
ATOM   4597  CB  HIS A 563     -33.431  -6.592 -19.521  1.00  1.00           C  
ATOM   4598  CG  HIS A 563     -33.044  -7.719 -18.605  1.00  0.00           C  
ATOM   4599  ND1 HIS A 563     -32.903  -9.021 -19.040  1.00  0.00           N  
ATOM   4600  CD2 HIS A 563     -32.834  -7.749 -17.266  1.00  0.00           C  
ATOM   4601  CE1 HIS A 563     -32.631  -9.802 -18.011  1.00  0.00           C  
ATOM   4602  NE2 HIS A 563     -32.585  -9.055 -16.923  1.00  0.00           N  
ATOM   4603  N   GLN A 564     -36.073  -5.677 -18.150  1.00  0.00           N  
ATOM   4604  CA  GLN A 564     -36.977  -5.733 -17.013  1.00  0.00           C  
ATOM   4605  C   GLN A 564     -38.409  -6.048 -17.382  1.00  0.00           C  
ATOM   4606  O   GLN A 564     -39.085  -6.781 -16.668  1.00  0.00           O  
ATOM   4607  CB  GLN A 564     -36.948  -4.431 -16.229  1.00  1.00           C  
ATOM   4608  CG  GLN A 564     -35.718  -4.264 -15.387  1.00  0.00           C  
ATOM   4609  CD  GLN A 564     -35.800  -3.032 -14.531  1.00  0.00           C  
ATOM   4610  OE1 GLN A 564     -36.739  -2.865 -13.746  1.00  0.00           O  
ATOM   4611  NE2 GLN A 564     -34.817  -2.151 -14.676  1.00  1.00           N  
ATOM   4612  N   LEU A 565     -38.884  -5.489 -18.490  1.00  0.00           N  
ATOM   4613  CA  LEU A 565     -40.256  -5.732 -18.919  1.00  1.00           C  
ATOM   4614  C   LEU A 565     -40.375  -7.138 -19.486  1.00  1.00           C  
ATOM   4615  O   LEU A 565     -41.437  -7.767 -19.397  1.00  0.00           O  
ATOM   4616  CB  LEU A 565     -40.689  -4.665 -19.936  1.00  1.00           C  
ATOM   4617  CG  LEU A 565     -41.522  -3.509 -19.346  1.00  1.00           C  
ATOM   4618  CD1 LEU A 565     -40.891  -3.004 -18.062  1.00  1.00           C  
ATOM   4619  CD2 LEU A 565     -41.650  -2.383 -20.354  1.00  0.00           C  
ATOM   4620  N   GLY A 566     -39.265  -7.627 -20.038  1.00  1.00           N  
ATOM   4621  CA  GLY A 566     -39.217  -8.971 -20.593  1.00  1.00           C  
ATOM   4622  C   GLY A 566     -39.404 -10.027 -19.514  1.00  0.00           C  
ATOM   4623  O   GLY A 566     -40.265 -10.897 -19.631  1.00  0.00           O  
ATOM   4624  N   VAL A 567     -38.606  -9.934 -18.451  1.00  0.00           N  
ATOM   4625  CA  VAL A 567     -38.666 -10.864 -17.327  1.00  0.00           C  
ATOM   4626  C   VAL A 567     -39.938 -10.725 -16.479  1.00  0.00           C  
ATOM   4627  O   VAL A 567     -40.520 -11.716 -16.051  1.00 12.00           O  
ATOM   4628  CB  VAL A 567     -37.452 -10.675 -16.396  1.00  0.00           C  
ATOM   4629  CG1 VAL A 567     -37.549 -11.628 -15.228  1.00 15.00           C  
ATOM   4630  CG2 VAL A 567     -36.156 -10.900 -17.164  1.00  0.00           C  
ATOM   4631  N   MET A 568     -40.379  -9.504 -16.231  1.00  0.00           N  
ATOM   4632  CA  MET A 568     -41.561  -9.325 -15.411  1.00  0.00           C  
ATOM   4633  C   MET A 568     -42.878  -9.686 -16.092  1.00  0.00           C  
ATOM   4634  O   MET A 568     -43.836 -10.118 -15.422  1.00  9.00           O  
ATOM   4635  CB  MET A 568     -41.635  -7.885 -14.896  1.00  1.00           C  
ATOM   4636  CG  MET A 568     -40.621  -7.571 -13.816  1.00  0.00           C  
ATOM   4637  SD  MET A 568     -40.797  -5.922 -13.119  1.00  1.00           S  
ATOM   4638  CE  MET A 568     -42.442  -6.057 -12.415  1.00  1.00           C  
ATOM   4639  N   LEU A 569     -42.933  -9.522 -17.415  1.00  0.00           N  
ATOM   4640  CA  LEU A 569     -44.166  -9.800 -18.151  1.00  0.00           C  
ATOM   4641  C   LEU A 569     -44.234 -11.139 -18.859  1.00  6.00           C  
ATOM   4642  O   LEU A 569     -45.271 -11.785 -18.840  1.00  6.00           O  
ATOM   4643  CB  LEU A 569     -44.440  -8.690 -19.171  1.00  0.00           C  
ATOM   4644  CG  LEU A 569     -44.885  -7.319 -18.653  1.00  1.00           C  
ATOM   4645  CD1 LEU A 569     -44.944  -6.363 -19.827  1.00  1.00           C  
ATOM   4646  CD2 LEU A 569     -46.235  -7.412 -17.950  1.00 27.00           C  
ATOM   4647  N   PHE A 570     -43.146 -11.557 -19.491  1.00  0.00           N  
ATOM   4648  CA  PHE A 570     -43.162 -12.828 -20.198  1.00  3.00           C  
ATOM   4649  C   PHE A 570     -42.178 -13.810 -19.588  1.00  3.00           C  
ATOM   4650  O   PHE A 570     -42.036 -14.924 -20.073  1.00  2.00           O  
ATOM   4651  CB  PHE A 570     -42.839 -12.620 -21.691  1.00  7.00           C  
ATOM   4652  CG  PHE A 570     -43.575 -11.461 -22.313  1.00  0.00           C  
ATOM   4653  CD1 PHE A 570     -42.880 -10.337 -22.759  1.00  0.00           C  
ATOM   4654  CD2 PHE A 570     -44.967 -11.442 -22.347  1.00  6.00           C  
ATOM   4655  CE1 PHE A 570     -43.562  -9.210 -23.214  1.00  1.00           C  
ATOM   4656  CE2 PHE A 570     -45.657 -10.323 -22.800  1.00 12.00           C  
ATOM   4657  CZ  PHE A 570     -44.958  -9.205 -23.231  1.00  0.00           C  
ATOM   4658  N   GLY A 571     -41.510 -13.408 -18.516  1.00  6.00           N  
ATOM   4659  CA  GLY A 571     -40.543 -14.286 -17.890  1.00  5.00           C  
ATOM   4660  C   GLY A 571     -39.503 -14.729 -18.897  1.00 13.00           C  
ATOM   4661  O   GLY A 571     -39.183 -15.908 -19.005  1.00  4.00           O  
ATOM   4662  N   SER A 572     -38.962 -13.785 -19.648  1.00  0.00           N  
ATOM   4663  CA  SER A 572     -37.964 -14.123 -20.647  1.00 10.00           C  
ATOM   4664  C   SER A 572     -37.019 -12.965 -20.902  1.00  0.00           C  
ATOM   4665  O   SER A 572     -37.388 -11.803 -20.701  1.00  0.00           O  
ATOM   4666  CB  SER A 572     -38.658 -14.493 -21.955  1.00  4.00           C  
ATOM   4667  OG  SER A 572     -37.800 -14.263 -23.068  1.00  6.00           O  
ATOM   4668  N   ILE A 573     -35.796 -13.262 -21.325  1.00 15.00           N  
ATOM   4669  CA  ILE A 573     -34.903 -12.167 -21.629  1.00  0.00           C  
ATOM   4670  C   ILE A 573     -35.533 -11.613 -22.910  1.00  0.00           C  
ATOM   4671  O   ILE A 573     -36.264 -12.344 -23.583  1.00  0.00           O  
ATOM   4672  CB  ILE A 573     -33.448 -12.640 -21.890  1.00  0.00           C  
ATOM   4673  CG1 ILE A 573     -33.335 -13.390 -23.220  1.00 52.00           C  
ATOM   4674  CD1 ILE A 573     -33.968 -14.737 -23.204  1.00  7.00           C  
ATOM   4675  CG2 ILE A 573     -32.991 -13.528 -20.746  1.00 12.00           C  
ATOM   4676  N   ALA A 574     -35.294 -10.341 -23.239  1.00  0.00           N  
ATOM   4677  CA  ALA A 574     -35.891  -9.760 -24.449  1.00  0.00           C  
ATOM   4678  C   ALA A 574     -34.933  -9.711 -25.616  1.00  0.00           C  
ATOM   4679  O   ALA A 574     -35.305  -9.279 -26.684  1.00  0.00           O  
ATOM   4680  CB  ALA A 574     -36.440  -8.355 -24.177  1.00  1.00           C  
ATOM   4681  N   PHE A 575     -33.698 -10.133 -25.416  1.00  0.00           N  
ATOM   4682  CA  PHE A 575     -32.751 -10.148 -26.504  1.00  0.00           C  
ATOM   4683  C   PHE A 575     -31.645 -11.123 -26.168  1.00  0.00           C  
ATOM   4684  O   PHE A 575     -31.283 -11.285 -25.010  1.00  0.00           O  
ATOM   4685  CB  PHE A 575     -32.223  -8.741 -26.806  1.00  0.00           C  
ATOM   4686  CG  PHE A 575     -31.777  -7.975 -25.600  1.00  0.00           C  
ATOM   4687  CD1 PHE A 575     -30.437  -7.968 -25.215  1.00  0.00           C  
ATOM   4688  CD2 PHE A 575     -32.692  -7.240 -24.855  1.00  0.00           C  
ATOM   4689  CE1 PHE A 575     -30.019  -7.240 -24.109  1.00  0.00           C  
ATOM   4690  CE2 PHE A 575     -32.283  -6.510 -23.750  1.00  1.00           C  
ATOM   4691  CZ  PHE A 575     -30.944  -6.511 -23.379  1.00  1.00           C  
ATOM   4692  N   LYS A 576     -31.119 -11.792 -27.185  1.00  0.00           N  
ATOM   4693  CA  LYS A 576     -30.105 -12.815 -26.980  1.00 32.00           C  
ATOM   4694  C   LYS A 576     -28.651 -12.403 -27.163  1.00  0.00           C  
ATOM   4695  O   LYS A 576     -27.760 -13.013 -26.577  1.00 10.00           O  
ATOM   4696  CB  LYS A 576     -30.424 -14.014 -27.885  1.00  7.00           C  
ATOM   4697  CG  LYS A 576     -31.835 -14.581 -27.706  1.00 11.00           C  
ATOM   4698  CD  LYS A 576     -32.040 -15.789 -28.611  1.00  3.00           C  
ATOM   4699  CE  LYS A 576     -33.467 -16.321 -28.528  1.00  3.00           C  
ATOM   4700  NZ  LYS A 576     -33.763 -17.330 -29.595  1.00  3.00           N  
ATOM   4701  N   ASN A 577     -28.406 -11.394 -27.985  1.00  0.00           N  
ATOM   4702  CA  ASN A 577     -27.047 -10.918 -28.209  1.00  0.00           C  
ATOM   4703  C   ASN A 577     -27.075  -9.404 -28.203  1.00  0.00           C  
ATOM   4704  O   ASN A 577     -28.028  -8.793 -28.685  1.00  0.00           O  
ATOM   4705  CB  ASN A 577     -26.502 -11.426 -29.537  1.00  1.00           C  
ATOM   4706  CG  ASN A 577     -26.326 -12.924 -29.553  1.00  0.00           C  
ATOM   4707  OD1 ASN A 577     -25.206 -13.431 -29.559  1.00  6.00           O  
ATOM   4708  ND2 ASN A 577     -27.438 -13.645 -29.550  1.00  6.00           N  
ATOM   4709  N   VAL A 578     -26.040  -8.798 -27.634  1.00  1.00           N  
ATOM   4710  CA  VAL A 578     -25.982  -7.353 -27.557  1.00  0.00           C  
ATOM   4711  C   VAL A 578     -24.606  -6.858 -27.900  1.00  0.00           C  
ATOM   4712  O   VAL A 578     -23.618  -7.523 -27.612  1.00  0.00           O  
ATOM   4713  CB  VAL A 578     -26.280  -6.832 -26.145  1.00  0.00           C  
ATOM   4714  CG1 VAL A 578     -26.742  -5.388 -26.225  1.00  0.00           C  
ATOM   4715  CG2 VAL A 578     -27.296  -7.705 -25.459  1.00  0.00           C  
ATOM   4716  N   ILE A 579     -24.551  -5.691 -28.531  1.00  0.00           N  
ATOM   4717  CA  ILE A 579     -23.288  -5.062 -28.865  1.00  0.00           C  
ATOM   4718  C   ILE A 579     -23.431  -3.657 -28.351  1.00  0.00           C  
ATOM   4719  O   ILE A 579     -24.285  -2.912 -28.822  1.00  1.00           O  
ATOM   4720  CB  ILE A 579     -23.012  -4.960 -30.374  1.00  0.00           C  
ATOM   4721  CG1 ILE A 579     -23.012  -6.347 -31.017  1.00  1.00           C  
ATOM   4722  CD1 ILE A 579     -22.489  -6.373 -32.452  1.00  0.00           C  
ATOM   4723  CG2 ILE A 579     -21.656  -4.283 -30.592  1.00  1.00           C  
ATOM   4724  N   CYS A 580     -22.624  -3.309 -27.359  1.00  0.00           N  
ATOM   4725  CA  CYS A 580     -22.647  -1.966 -26.813  1.00  0.00           C  
ATOM   4726  C   CYS A 580     -21.459  -1.289 -27.469  1.00  0.00           C  
ATOM   4727  O   CYS A 580     -20.316  -1.690 -27.242  1.00 60.00           O  
ATOM   4728  CB  CYS A 580     -22.466  -2.018 -25.301  1.00 60.00           C  
ATOM   4729  SG  CYS A 580     -23.652  -3.094 -24.468  1.00  1.00           S  
ATOM   4730  N   HIS A 581     -21.703  -0.285 -28.302  1.00  0.00           N  
ATOM   4731  CA  HIS A 581     -20.578   0.362 -28.958  1.00  0.00           C  
ATOM   4732  C   HIS A 581     -20.027   1.539 -28.174  1.00 60.00           C  
ATOM   4733  O   HIS A 581     -20.735   2.163 -27.374  1.00  0.00           O  
ATOM   4734  CB  HIS A 581     -20.937   0.799 -30.392  1.00  1.00           C  
ATOM   4735  CG  HIS A 581     -22.076   1.766 -30.481  1.00  0.00           C  
ATOM   4736  ND1 HIS A 581     -23.350   1.467 -30.049  1.00  1.00           N  
ATOM   4737  CD2 HIS A 581     -22.145   3.011 -31.004  1.00 35.00           C  
ATOM   4738  CE1 HIS A 581     -24.154   2.484 -30.306  1.00 16.00           C  
ATOM   4739  NE2 HIS A 581     -23.447   3.434 -30.886  1.00 19.00           N  
ATOM   4740  N   GLY A 582     -18.746   1.814 -28.407  1.00  0.00           N  
ATOM   4741  CA  GLY A 582     -18.069   2.911 -27.750  1.00 21.00           C  
ATOM   4742  C   GLY A 582     -18.635   4.270 -28.096  1.00 16.00           C  
ATOM   4743  O   GLY A 582     -19.837   4.421 -28.307  1.00 28.00           O  
ATOM   4744  N   LEU A 583     -17.764   5.268 -28.161  1.00  0.00           N  
ATOM   4745  CA  LEU A 583     -18.201   6.624 -28.453  1.00 33.00           C  
ATOM   4746  C   LEU A 583     -17.342   7.282 -29.516  1.00  0.00           C  
ATOM   4747  O   LEU A 583     -16.139   7.036 -29.602  1.00  0.00           O  
ATOM   4748  CB  LEU A 583     -18.180   7.451 -27.170  1.00 13.00           C  
ATOM   4749  CG  LEU A 583     -19.359   8.413 -27.054  1.00 11.00           C  
ATOM   4750  CD1 LEU A 583     -19.515   8.876 -25.616  1.00  4.00           C  
ATOM   4751  CD2 LEU A 583     -19.150   9.583 -28.010  1.00  9.00           C  
ATOM   4752  N   ILE A 584     -17.960   8.123 -30.331  1.00 31.00           N  
ATOM   4753  CA  ILE A 584     -17.215   8.772 -31.388  1.00  0.00           C  
ATOM   4754  C   ILE A 584     -16.498  10.030 -30.928  1.00  0.00           C  
ATOM   4755  O   ILE A 584     -17.099  10.925 -30.329  1.00 26.00           O  
ATOM   4756  CB  ILE A 584     -18.124   9.064 -32.598  1.00 28.00           C  
ATOM   4757  CG1 ILE A 584     -18.412   7.749 -33.331  1.00 29.00           C  
ATOM   4758  CD1 ILE A 584     -19.199   7.903 -34.607  1.00  1.00           C  
ATOM   4759  CG2 ILE A 584     -17.455  10.061 -33.538  1.00 47.00           C  
ATOM   4760  N   LEU A 585     -15.199  10.076 -31.220  1.00  0.00           N  
ATOM   4761  CA  LEU A 585     -14.343  11.186 -30.829  1.00  0.00           C  
ATOM   4762  C   LEU A 585     -13.975  12.094 -31.982  1.00  0.00           C  
ATOM   4763  O   LEU A 585     -14.198  11.767 -33.141  1.00  0.00           O  
ATOM   4764  CB  LEU A 585     -13.060  10.651 -30.199  1.00  0.00           C  
ATOM   4765  CG  LEU A 585     -13.257   9.704 -29.016  1.00  0.00           C  
ATOM   4766  CD1 LEU A 585     -11.896   9.279 -28.493  1.00  4.00           C  
ATOM   4767  CD2 LEU A 585     -14.091  10.376 -27.921  1.00  7.00           C  
ATOM   4768  N   ASP A 586     -13.391  13.235 -31.632  1.00  0.00           N  
ATOM   4769  CA  ASP A 586     -12.951  14.257 -32.581  1.00  0.00           C  
ATOM   4770  C   ASP A 586     -11.869  13.699 -33.494  1.00  0.00           C  
ATOM   4771  O   ASP A 586     -11.316  12.632 -33.221  1.00  0.00           O  
ATOM   4772  CB  ASP A 586     -12.392  15.458 -31.812  1.00  0.00           C  
ATOM   4773  CG  ASP A 586     -12.121  16.649 -32.699  1.00  0.00           C  
ATOM   4774  OD1 ASP A 586     -11.477  17.601 -32.218  1.00  5.00           O  
ATOM   4775  OD2 ASP A 586     -12.556  16.642 -33.868  1.00 16.00           O  
ATOM   4776  N   GLU A 587     -11.569  14.427 -34.568  1.00 55.00           N  
ATOM   4777  CA  GLU A 587     -10.543  14.012 -35.520  1.00 57.00           C  
ATOM   4778  C   GLU A 587      -9.339  13.501 -34.747  1.00  0.00           C  
ATOM   4779  O   GLU A 587      -8.539  12.737 -35.273  1.00  0.00           O  
ATOM   4780  CB  GLU A 587     -10.126  15.183 -36.417  1.00  8.00           C  
ATOM   4781  CG  GLU A 587      -8.995  14.859 -37.404  1.00  3.00           C  
ATOM   4782  CD  GLU A 587      -9.440  14.004 -38.584  1.00  4.00           C  
ATOM   4783  OE1 GLU A 587     -10.182  14.515 -39.448  1.00  5.00           O  
ATOM   4784  OE2 GLU A 587      -9.046  12.822 -38.648  1.00  0.00           O  
ATOM   4785  N   LYS A 588      -9.216  13.940 -33.498  1.00  7.00           N  
ATOM   4786  CA  LYS A 588      -8.131  13.498 -32.632  1.00  0.00           C  
ATOM   4787  C   LYS A 588      -8.273  13.918 -31.168  1.00  3.00           C  
ATOM   4788  O   LYS A 588      -8.001  15.064 -30.802  1.00  3.00           O  
ATOM   4789  CB  LYS A 588      -6.772  13.956 -33.176  1.00  2.00           C  
ATOM   4790  CG  LYS A 588      -6.105  12.930 -34.091  1.00  3.00           C  
ATOM   4791  CD  LYS A 588      -5.979  11.569 -33.397  1.00  2.00           C  
ATOM   4792  CE  LYS A 588      -5.563  10.457 -34.363  1.00  3.00           C  
ATOM   4793  NZ  LYS A 588      -4.215  10.661 -34.975  1.00  2.00           N  
ATOM   4794  N   GLY A 589      -8.717  12.970 -30.345  1.00  4.00           N  
ATOM   4795  CA  GLY A 589      -8.868  13.210 -28.923  1.00  2.00           C  
ATOM   4796  C   GLY A 589     -10.203  13.704 -28.401  1.00  3.00           C  
ATOM   4797  O   GLY A 589     -10.990  12.937 -27.849  1.00  4.00           O  
ATOM   4798  N   GLN A 590     -10.444  14.999 -28.566  1.00  3.00           N  
ATOM   4799  CA  GLN A 590     -11.659  15.643 -28.083  1.00  3.00           C  
ATOM   4800  C   GLN A 590     -12.958  14.913 -28.383  1.00  0.00           C  
ATOM   4801  O   GLN A 590     -13.043  14.124 -29.313  1.00  0.00           O  
ATOM   4802  CB  GLN A 590     -11.722  17.073 -28.621  1.00 14.00           C  
ATOM   4803  CG  GLN A 590     -10.701  18.001 -27.981  1.00  2.00           C  
ATOM   4804  CD  GLN A 590     -10.320  19.162 -28.877  1.00  2.00           C  
ATOM   4805  OE1 GLN A 590      -9.711  18.973 -29.932  1.00  3.00           O  
ATOM   4806  NE2 GLN A 590     -10.678  20.375 -28.462  1.00  2.00           N  
ATOM   4807  N   LYS A 591     -13.969  15.193 -27.573  1.00  5.00           N  
ATOM   4808  CA  LYS A 591     -15.278  14.578 -27.719  1.00  0.00           C  
ATOM   4809  C   LYS A 591     -16.164  15.522 -28.528  1.00  0.00           C  
ATOM   4810  O   LYS A 591     -16.195  16.720 -28.272  1.00 10.00           O  
ATOM   4811  CB  LYS A 591     -15.867  14.330 -26.329  1.00  3.00           C  
ATOM   4812  CG  LYS A 591     -16.863  13.190 -26.253  1.00  5.00           C  
ATOM   4813  CD  LYS A 591     -16.948  12.636 -24.831  1.00  2.00           C  
ATOM   4814  CE  LYS A 591     -15.616  12.021 -24.390  1.00  4.00           C  
ATOM   4815  NZ  LYS A 591     -15.671  11.450 -23.011  1.00  2.00           N  
ATOM   4816  N   MET A 592     -16.882  14.986 -29.508  1.00 23.00           N  
ATOM   4817  CA  MET A 592     -17.741  15.812 -30.347  1.00  0.00           C  
ATOM   4818  C   MET A 592     -18.815  16.569 -29.584  1.00  7.00           C  
ATOM   4819  O   MET A 592     -19.532  16.003 -28.762  1.00  4.00           O  
ATOM   4820  CB  MET A 592     -18.392  14.971 -31.457  1.00 15.00           C  
ATOM   4821  CG  MET A 592     -17.446  14.652 -32.617  1.00  0.00           C  
ATOM   4822  SD  MET A 592     -18.296  14.155 -34.128  1.00 30.00           S  
ATOM   4823  CE  MET A 592     -17.038  13.181 -34.936  1.00 18.00           C  
ATOM   4824  N   SER A 593     -18.910  17.862 -29.875  1.00  0.00           N  
ATOM   4825  CA  SER A 593     -19.887  18.742 -29.244  1.00  4.00           C  
ATOM   4826  C   SER A 593     -20.319  19.845 -30.204  1.00  0.00           C  
ATOM   4827  O   SER A 593     -19.607  20.177 -31.152  1.00  0.00           O  
ATOM   4828  CB  SER A 593     -19.300  19.378 -27.981  1.00  3.00           C  
ATOM   4829  OG  SER A 593     -20.181  20.359 -27.456  1.00  3.00           O  
ATOM   4830  N   LYS A 594     -21.493  20.408 -29.941  1.00  5.00           N  
ATOM   4831  CA  LYS A 594     -22.049  21.479 -30.758  1.00  4.00           C  
ATOM   4832  C   LYS A 594     -21.328  22.798 -30.496  1.00  3.00           C  
ATOM   4833  O   LYS A 594     -21.044  23.564 -31.422  1.00  3.00           O  
ATOM   4834  CB  LYS A 594     -23.540  21.629 -30.452  1.00  3.00           C  
ATOM   4835  CG  LYS A 594     -23.950  21.010 -29.120  1.00  3.00           C  
ATOM   4836  CD  LYS A 594     -25.433  21.199 -28.836  1.00  2.00           C  
ATOM   4837  CE  LYS A 594     -25.751  22.641 -28.465  1.00  2.00           C  
ATOM   4838  NZ  LYS A 594     -25.091  23.049 -27.189  1.00  2.00           N  
ATOM   4839  N   SER A 595     -21.036  23.051 -29.223  1.00  0.00           N  
ATOM   4840  CA  SER A 595     -20.348  24.269 -28.806  1.00  2.00           C  
ATOM   4841  C   SER A 595     -18.918  24.293 -29.341  1.00  2.00           C  
ATOM   4842  O   SER A 595     -18.465  25.301 -29.891  1.00  2.00           O  
ATOM   4843  CB  SER A 595     -20.337  24.362 -27.276  1.00  2.00           C  
ATOM   4844  OG  SER A 595     -19.804  23.182 -26.698  1.00  2.00           O  
ATOM   4845  N   LYS A 596     -18.216  23.175 -29.177  1.00  4.00           N  
ATOM   4846  CA  LYS A 596     -16.840  23.051 -29.643  1.00  3.00           C  
ATOM   4847  C   LYS A 596     -16.771  23.194 -31.170  1.00  2.00           C  
ATOM   4848  O   LYS A 596     -15.738  23.585 -31.724  1.00  2.00           O  
ATOM   4849  CB  LYS A 596     -16.270  21.694 -29.213  1.00  5.00           C  
ATOM   4850  CG  LYS A 596     -14.998  21.781 -28.381  1.00  5.00           C  
ATOM   4851  CD  LYS A 596     -13.879  22.500 -29.130  1.00  2.00           C  
ATOM   4852  CE  LYS A 596     -13.496  21.771 -30.410  1.00  0.00           C  
ATOM   4853  NZ  LYS A 596     -12.453  22.498 -31.186  1.00  2.00           N  
ATOM   4854  N   GLY A 597     -17.877  22.874 -31.840  1.00  0.00           N  
ATOM   4855  CA  GLY A 597     -17.935  22.976 -33.289  1.00  2.00           C  
ATOM   4856  C   GLY A 597     -17.097  21.954 -34.042  1.00  3.00           C  
ATOM   4857  O   GLY A 597     -16.744  22.177 -35.202  1.00  2.00           O  
ATOM   4858  N   ASN A 598     -16.790  20.831 -33.391  1.00  0.00           N  
ATOM   4859  CA  ASN A 598     -15.980  19.773 -34.000  1.00  4.00           C  
ATOM   4860  C   ASN A 598     -16.814  18.624 -34.569  1.00  5.00           C  
ATOM   4861  O   ASN A 598     -16.261  17.647 -35.083  1.00  8.00           O  
ATOM   4862  CB  ASN A 598     -14.975  19.225 -32.976  1.00  5.00           C  
ATOM   4863  CG  ASN A 598     -15.649  18.583 -31.772  1.00  0.00           C  
ATOM   4864  OD1 ASN A 598     -16.680  19.057 -31.291  1.00  0.00           O  
ATOM   4865  ND2 ASN A 598     -15.053  17.509 -31.269  1.00 46.00           N  
ATOM   4866  N   VAL A 599     -18.138  18.758 -34.485  1.00  0.00           N  
ATOM   4867  CA  VAL A 599     -19.074  17.743 -34.973  1.00  0.00           C  
ATOM   4868  C   VAL A 599     -18.992  17.479 -36.474  1.00  0.00           C  
ATOM   4869  O   VAL A 599     -19.119  18.393 -37.290  1.00  4.00           O  
ATOM   4870  CB  VAL A 599     -20.527  18.123 -34.636  1.00 12.00           C  
ATOM   4871  CG1 VAL A 599     -20.734  18.087 -33.138  1.00  7.00           C  
ATOM   4872  CG2 VAL A 599     -20.838  19.513 -35.175  1.00  3.00           C  
ATOM   4873  N   VAL A 600     -18.787  16.215 -36.828  1.00  0.00           N  
ATOM   4874  CA  VAL A 600     -18.694  15.812 -38.224  1.00  7.00           C  
ATOM   4875  C   VAL A 600     -20.023  15.226 -38.671  1.00 20.00           C  
ATOM   4876  O   VAL A 600     -20.421  14.161 -38.204  1.00 39.00           O  
ATOM   4877  CB  VAL A 600     -17.618  14.739 -38.425  1.00  0.00           C  
ATOM   4878  CG1 VAL A 600     -17.465  14.436 -39.904  1.00 10.00           C  
ATOM   4879  CG2 VAL A 600     -16.308  15.199 -37.824  1.00 16.00           C  
ATOM   4880  N   ASP A 601     -20.716  15.918 -39.566  1.00  6.00           N  
ATOM   4881  CA  ASP A 601     -21.991  15.414 -40.049  1.00 15.00           C  
ATOM   4882  C   ASP A 601     -21.667  14.216 -40.931  1.00  0.00           C  
ATOM   4883  O   ASP A 601     -20.763  14.281 -41.766  1.00  0.00           O  
ATOM   4884  CB  ASP A 601     -22.726  16.485 -40.863  1.00  4.00           C  
ATOM   4885  CG  ASP A 601     -24.145  16.074 -41.228  1.00 10.00           C  
ATOM   4886  OD1 ASP A 601     -24.312  15.017 -41.870  1.00 30.00           O  
ATOM   4887  OD2 ASP A 601     -25.098  16.803 -40.878  1.00  6.00           O  
ATOM   4888  N   PRO A 602     -22.381  13.096 -40.744  1.00  0.00           N  
ATOM   4889  CA  PRO A 602     -22.106  11.919 -41.570  1.00  0.00           C  
ATOM   4890  C   PRO A 602     -22.086  12.219 -43.077  1.00  0.00           C  
ATOM   4891  O   PRO A 602     -21.188  11.762 -43.793  1.00  0.00           O  
ATOM   4892  CB  PRO A 602     -23.212  10.944 -41.160  1.00  0.00           C  
ATOM   4893  CG  PRO A 602     -24.295  11.835 -40.613  1.00 45.00           C  
ATOM   4894  CD  PRO A 602     -23.516  12.847 -39.842  1.00 28.00           C  
ATOM   4895  N   TRP A 603     -23.062  12.997 -43.548  1.00  0.00           N  
ATOM   4896  CA  TRP A 603     -23.149  13.360 -44.964  1.00  0.00           C  
ATOM   4897  C   TRP A 603     -21.868  13.965 -45.529  1.00  0.00           C  
ATOM   4898  O   TRP A 603     -21.635  13.913 -46.733  1.00 12.00           O  
ATOM   4899  CB  TRP A 603     -24.287  14.343 -45.202  1.00  5.00           C  
ATOM   4900  CG  TRP A 603     -25.634  13.733 -45.185  1.00  4.00           C  
ATOM   4901  CD1 TRP A 603     -26.543  13.775 -44.169  1.00 16.00           C  
ATOM   4902  CD2 TRP A 603     -26.253  13.005 -46.249  1.00  3.00           C  
ATOM   4903  CE2 TRP A 603     -27.547  12.638 -45.807  1.00  4.00           C  
ATOM   4904  NE1 TRP A 603     -27.697  13.122 -44.534  1.00 25.00           N  
ATOM   4905  CE3 TRP A 603     -25.841  12.624 -47.537  1.00  6.00           C  
ATOM   4906  CZ3 TRP A 603     -26.725  11.898 -48.333  1.00  5.00           C  
ATOM   4907  CH2 TRP A 603     -28.012  11.548 -47.861  1.00  5.00           C  
ATOM   4908  CZ2 TRP A 603     -28.438  11.909 -46.607  1.00  4.00           C  
ATOM   4909  N   ASP A 604     -21.045  14.561 -44.676  1.00  0.00           N  
ATOM   4910  CA  ASP A 604     -19.802  15.137 -45.158  1.00  0.00           C  
ATOM   4911  C   ASP A 604     -18.967  14.010 -45.716  1.00  0.00           C  
ATOM   4912  O   ASP A 604     -18.366  14.137 -46.777  1.00  0.00           O  
ATOM   4913  CB  ASP A 604     -19.025  15.818 -44.029  1.00 12.00           C  
ATOM   4914  CG  ASP A 604     -19.383  17.286 -43.868  1.00  4.00           C  
ATOM   4915  OD1 ASP A 604     -19.212  18.058 -44.841  1.00  2.00           O  
ATOM   4916  OD2 ASP A 604     -19.828  17.668 -42.762  1.00  3.00           O  
ATOM   4917  N   ILE A 605     -18.950  12.896 -44.992  1.00  0.00           N  
ATOM   4918  CA  ILE A 605     -18.168  11.726 -45.385  1.00  0.00           C  
ATOM   4919  C   ILE A 605     -18.787  10.977 -46.557  1.00  0.00           C  
ATOM   4920  O   ILE A 605     -18.088  10.583 -47.495  1.00  0.00           O  
ATOM   4921  CB  ILE A 605     -18.016  10.743 -44.202  1.00  0.00           C  
ATOM   4922  CG1 ILE A 605     -17.684  11.515 -42.922  1.00  0.00           C  
ATOM   4923  CD1 ILE A 605     -16.402  12.313 -42.999  1.00 31.00           C  
ATOM   4924  CG2 ILE A 605     -16.909   9.736 -44.502  1.00  0.00           C  
ATOM   4925  N   ILE A 606     -20.101  10.780 -46.485  1.00  0.00           N  
ATOM   4926  CA  ILE A 606     -20.838  10.070 -47.525  1.00  0.00           C  
ATOM   4927  C   ILE A 606     -20.655  10.688 -48.906  1.00  0.00           C  
ATOM   4928  O   ILE A 606     -20.535   9.965 -49.895  1.00  0.00           O  
ATOM   4929  CB  ILE A 606     -22.354  10.019 -47.208  1.00  0.00           C  
ATOM   4930  CG1 ILE A 606     -22.599   9.144 -45.981  1.00  0.00           C  
ATOM   4931  CD1 ILE A 606     -24.044   9.036 -45.599  1.00  0.00           C  
ATOM   4932  CG2 ILE A 606     -23.126   9.474 -48.406  1.00 22.00           C  
ATOM   4933  N   ARG A 607     -20.635  12.018 -48.977  1.00 23.00           N  
ATOM   4934  CA  ARG A 607     -20.475  12.683 -50.262  1.00 17.00           C  
ATOM   4935  C   ARG A 607     -19.033  12.582 -50.761  1.00  5.00           C  
ATOM   4936  O   ARG A 607     -18.798  12.436 -51.961  1.00  5.00           O
[truncated: 145,225 more chars]
