# Supplementary material for: In Silico Study for Algerian Essential Oils as Antimicrobial Agents against Multidrug-Resistant Bacteria Isolated from Pus Samples
Source: Antibiotics (Basel). 2022 Sep 27;11(10):1317. doi: 10.3390/antibiotics11101317 (PMC9598771; doi:10.3390/antibiotics11101317)
Supplement: Supplementary file 1 [file antibiotics-11-01317-s001.zip › 1kzn.pdb]

ATOM      1  N   GLY A  15      14.095  12.187  24.788  1.00 39.78           N  
ATOM      2  CA  GLY A  15      14.460  12.627  26.169  1.00 38.67           C  
ATOM      3  C   GLY A  15      13.860  11.755  27.254  1.00 37.66           C  
ATOM      4  O   GLY A  15      13.982  10.536  27.211  1.00 38.70           O  
ATOM      5  H01 GLY A  15      14.886  12.314  24.173  1.00 39.78           H  
ATOM      6  H02 GLY A  15      13.833  11.212  24.803  1.00 39.78           H  
ATOM      7  H03 GLY A  15      14.059  13.632  26.304  1.00 38.67           H  
ATOM      8  H04 GLY A  15      15.545  12.602  26.265  1.00 38.67           H  
ATOM      9  N   LEU A  16      13.216  12.392  28.226  1.00 36.87           N  
ATOM     10  CA  LEU A  16      12.578  11.719  29.358  1.00 35.01           C  
ATOM     11  C   LEU A  16      12.570  10.190  29.257  1.00 33.83           C  
ATOM     12  O   LEU A  16      13.426   9.512  29.829  1.00 32.30           O  
ATOM     13  CB  LEU A  16      11.143  12.236  29.505  1.00 34.90           C  
ATOM     14  CG  LEU A  16      10.504  12.251  30.893  1.00 35.03           C  
ATOM     15  CD1 LEU A  16       9.100  12.817  30.786  1.00 35.68           C  
ATOM     16  CD2 LEU A  16      10.472  10.857  31.474  1.00 34.31           C  
ATOM     17  H01 LEU A  16      13.176  11.956  30.238  1.00 35.01           H  
ATOM     18  H02 LEU A  16      10.545  11.515  28.948  1.00 34.90           H  
ATOM     19  H03 LEU A  16      11.132  13.261  29.136  1.00 34.90           H  
ATOM     20  H04 LEU A  16      11.096  12.878  31.559  1.00 35.03           H  
ATOM     21  H05 LEU A  16      13.164  13.400  28.181  1.00 36.87           H  
ATOM     22  H06 LEU A  16       8.432  12.258  31.441  1.00 35.68           H  
ATOM     23  H07 LEU A  16       9.107  13.865  31.084  1.00 35.68           H  
ATOM     24  H08 LEU A  16       8.751  12.734  29.757  1.00 35.68           H  
ATOM     25  H09 LEU A  16       9.456  10.617  31.786  1.00 34.31           H  
ATOM     26  H10 LEU A  16      10.798  10.141  30.720  1.00 34.31           H  
ATOM     27  H11 LEU A  16      11.138  10.806  32.336  1.00 34.31           H  
ATOM     28  N   ASP A  17      11.598   9.662  28.519  1.00 33.42           N  
ATOM     29  CA  ASP A  17      11.436   8.218  28.333  1.00 31.70           C  
ATOM     30  C   ASP A  17      12.723   7.452  28.036  1.00 28.19           C  
ATOM     31  O   ASP A  17      12.948   6.374  28.584  1.00 26.82           O  
ATOM     32  CB  ASP A  17      10.426   7.954  27.218  1.00 35.29           C  
ATOM     33  CG  ASP A  17       9.078   8.575  27.502  1.00 38.02           C  
ATOM     34  OD1 ASP A  17       8.468   8.223  28.537  1.00 40.30           O  
ATOM     35  OD2 ASP A  17       8.633   9.416  26.691  1.00 39.64           O1-
ATOM     36  H01 ASP A  17      11.084   7.843  29.294  1.00 31.70           H  
ATOM     37  H02 ASP A  17      10.286   6.875  27.146  1.00 35.29           H  
ATOM     38  H03 ASP A  17      10.814   8.369  26.288  1.00 35.29           H  
ATOM     39  H12 ASP A  17      10.943  10.284  28.067  1.00 33.42           H  
ATOM     40  N   ALA A  18      13.559   8.006  27.166  1.00 24.44           N  
ATOM     41  CA  ALA A  18      14.811   7.356  26.802  1.00 21.82           C  
ATOM     42  C   ALA A  18      15.813   7.292  27.957  1.00 19.54           C  
ATOM     43  O   ALA A  18      16.552   6.312  28.076  1.00 17.34           O  
ATOM     44  CB  ALA A  18      15.435   8.061  25.602  1.00 21.94           C  
ATOM     45  H01 ALA A  18      14.568   6.326  26.543  1.00 21.82           H  
ATOM     46  H02 ALA A  18      16.446   7.684  25.445  1.00 21.94           H  
ATOM     47  H03 ALA A  18      14.834   7.868  24.714  1.00 21.94           H  
ATOM     48  H04 ALA A  18      13.323   8.895  26.749  1.00 24.44           H  
ATOM     49  H05 ALA A  18      15.473   9.134  25.790  1.00 21.94           H  
ATOM     50  N   VAL A  19      15.854   8.326  28.803  1.00 18.09           N  
ATOM     51  CA  VAL A  19      16.788   8.293  29.922  1.00 16.18           C  
ATOM     52  C   VAL A  19      16.278   7.245  30.902  1.00 15.62           C  
ATOM     53  O   VAL A  19      17.065   6.540  31.531  1.00 14.24           O  
ATOM     54  CB  VAL A  19      16.943   9.684  30.627  1.00 14.91           C  
ATOM     55  CG1 VAL A  19      16.825  10.803  29.596  1.00 13.78           C  
ATOM     56  CG2 VAL A  19      15.945   9.842  31.759  1.00 13.16           C  
ATOM     57  H01 VAL A  19      17.782   8.041  29.552  1.00 16.18           H  
ATOM     58  H02 VAL A  19      17.934   9.744  31.078  1.00 14.91           H  
ATOM     59  H03 VAL A  19      16.202  11.602  29.998  1.00 13.78           H  
ATOM     60  H04 VAL A  19      17.816  11.195  29.370  1.00 13.78           H  
ATOM     61  H05 VAL A  19      16.372  10.412  28.685  1.00 13.78           H  
ATOM     62  H06 VAL A  19      15.245   9.121  28.669  1.00 18.09           H  
ATOM     63  H07 VAL A  19      15.000   9.377  31.477  1.00 13.16           H  
ATOM     64  H08 VAL A  19      16.333   9.360  32.656  1.00 13.16           H  
ATOM     65  H09 VAL A  19      15.783  10.902  31.956  1.00 13.16           H  
ATOM     66  N   ARG A  20      14.954   7.132  30.999  1.00 16.11           N  
ATOM     67  CA  ARG A  20      14.310   6.149  31.875  1.00 17.73           C  
ATOM     68  C   ARG A  20      14.589   4.722  31.427  1.00 17.33           C  
ATOM     69  O   ARG A  20      14.666   3.813  32.248  1.00 16.88           O  
ATOM     70  CB  ARG A  20      12.791   6.305  31.868  1.00 19.51           C  
ATOM     71  CG  ARG A  20      12.188   7.389  32.698  1.00 23.69           C  
ATOM     72  CD  ARG A  20      10.701   7.176  32.629  1.00 27.92           C  
ATOM     73  NE  ARG A  20       9.911   8.376  32.856  1.00 31.17           N  
ATOM     74  CZ  ARG A  20       8.663   8.520  32.419  1.00 34.53           C  
ATOM     75  NH1 ARG A  20       8.085   7.537  31.734  1.00 35.42           N1+
ATOM     76  NH2 ARG A  20       7.990   9.640  32.661  1.00 34.96           N  
ATOM     77  H01 ARG A  20      14.722   6.332  32.868  1.00 17.73           H  
ATOM     78  H02 ARG A  20      12.424   5.384  32.321  1.00 19.51           H  
ATOM     79  H03 ARG A  20      12.489   6.482  30.836  1.00 19.51           H  
ATOM     80  H04 ARG A  20      12.470   8.377  32.334  1.00 23.69           H  
ATOM     81  H05 ARG A  20      12.535   7.317  33.729  1.00 23.69           H  
ATOM     82  H06 ARG A  20      10.449   6.482  33.431  1.00 27.92           H  
ATOM     83  H07 ARG A  20      10.457   6.788  31.640  1.00 27.92           H  
ATOM     84  H08 ARG A  20      10.331   9.137  33.371  1.00 31.17           H  
ATOM     85  H09 ARG A  20       7.138   7.643  31.400  1.00 35.42           H  
ATOM     86  H10 ARG A  20      14.372   7.747  30.448  1.00 16.11           H  
ATOM     87  H11 ARG A  20       8.593   6.684  31.548  1.00 35.42           H  
ATOM     88  H12 ARG A  20       8.426  10.389  33.180  1.00 34.96           H  
ATOM     89  H13 ARG A  20       7.043   9.743  32.326  1.00 34.96           H  
ATOM     90  N   LYS A  21      14.706   4.525  30.118  1.00 17.58           N  
ATOM     91  CA  LYS A  21      14.940   3.194  29.572  1.00 18.53           C  
ATOM     92  C   LYS A  21      16.377   2.718  29.706  1.00 18.12           C  
ATOM     93  O   LYS A  21      16.616   1.522  29.850  1.00 18.24           O  
ATOM     94  CB  LYS A  21      14.506   3.146  28.106  1.00 19.63           C  
ATOM     95  CG  LYS A  21      14.533   1.765  27.492  1.00 22.59           C  
ATOM     96  CD  LYS A  21      13.641   1.680  26.254  1.00 26.46           C  
ATOM     97  CE  LYS A  21      14.018   2.710  25.209  1.00 29.53           C  
ATOM     98  NZ  LYS A  21      13.051   2.766  24.063  1.00 33.35           N1+
ATOM     99  H01 LYS A  21      14.337   2.510  30.168  1.00 18.53           H  
ATOM    100  H02 LYS A  21      15.224   3.748  27.549  1.00 19.63           H  
ATOM    101  H03 LYS A  21      13.488   3.530  28.038  1.00 19.63           H  
ATOM    102  H04 LYS A  21      14.157   1.057  28.231  1.00 22.59           H  
ATOM    103  H05 LYS A  21      15.557   1.524  27.208  1.00 22.59           H  
ATOM    104  H06 LYS A  21      12.615   1.877  26.565  1.00 26.46           H  
ATOM    105  H07 LYS A  21      13.736   0.685  25.819  1.00 26.46           H  
ATOM    106  H08 LYS A  21      14.987   2.421  24.803  1.00 29.53           H  
ATOM    107  H09 LYS A  21      14.052   3.691  25.684  1.00 29.53           H  
ATOM    108  H10 LYS A  21      12.243   3.310  24.331  1.00 33.35           H  
ATOM    109  H11 LYS A  21      13.497   3.197  23.266  1.00 33.35           H  
ATOM    110  H12 LYS A  21      12.760   1.830  23.821  1.00 33.35           H  
ATOM    111  H14 LYS A  21      14.631   5.312  29.490  1.00 17.58           H  
ATOM    112  N   ARG A  22      17.330   3.647  29.666  1.00 17.31           N  
ATOM    113  CA  ARG A  22      18.745   3.300  29.789  1.00 17.94           C  
ATOM    114  C   ARG A  22      19.431   4.272  30.741  1.00 17.59           C  
ATOM    115  O   ARG A  22      20.402   4.924  30.370  1.00 17.25           O  
ATOM    116  CB  ARG A  22      19.442   3.374  28.430  1.00 20.13           C  
ATOM    117  CG  ARG A  22      18.774   2.586  27.322  1.00 24.57           C  
ATOM    118  CD  ARG A  22      19.583   2.655  26.039  1.00 26.64           C  
ATOM    119  NE  ARG A  22      18.808   2.231  24.874  1.00 28.96           N  
ATOM    120  CZ  ARG A  22      17.806   2.931  24.347  1.00 27.40           C  
ATOM    121  NH1 ARG A  22      17.152   2.472  23.291  1.00 28.89           N1+
ATOM    122  NH2 ARG A  22      17.462   4.097  24.870  1.00 27.47           N  
ATOM    123  H01 ARG A  22      18.813   2.282  30.173  1.00 17.94           H  
ATOM    124  H02 ARG A  22      20.426   2.927  28.569  1.00 20.13           H  
ATOM    125  H03 ARG A  22      19.480   4.420  28.126  1.00 20.13           H  
ATOM    126  H04 ARG A  22      17.791   3.017  27.135  1.00 24.57           H  
ATOM    127  H05 ARG A  22      18.682   1.545  27.630  1.00 24.57           H  
ATOM    128  H06 ARG A  22      20.431   1.977  26.141  1.00 26.64           H  
ATOM    129  H07 ARG A  22      19.914   3.682  25.887  1.00 26.64           H  
ATOM    130  H08 ARG A  22      19.048   1.351  24.441  1.00 28.96           H  
ATOM    131  H09 ARG A  22      16.395   3.009  22.893  1.00 28.89           H  
ATOM    132  H10 ARG A  22      17.410   1.585  22.883  1.00 28.89           H  
ATOM    133  H11 ARG A  22      17.958   4.456  25.673  1.00 27.47           H  
ATOM    134  H12 ARG A  22      16.704   4.628  24.466  1.00 27.47           H  
ATOM    135  H13 ARG A  22      17.069   4.615  29.548  1.00 17.31           H  
ATOM    136  N   PRO A  23      18.950   4.360  31.992  1.00 16.82           N  
ATOM    137  CA  PRO A  23      19.503   5.260  33.015  1.00 16.23           C  
ATOM    138  C   PRO A  23      21.026   5.230  33.171  1.00 15.15           C  
ATOM    139  O   PRO A  23      21.668   6.276  33.295  1.00 13.50           O  
ATOM    140  CB  PRO A  23      18.783   4.815  34.288  1.00 16.97           C  
ATOM    141  CG  PRO A  23      18.557   3.354  34.048  1.00 17.23           C  
ATOM    142  CD  PRO A  23      18.070   3.354  32.612  1.00 17.15           C  
ATOM    143  H01 PRO A  23      17.863   5.368  34.479  1.00 16.97           H  
ATOM    144  H02 PRO A  23      19.404   4.977  35.169  1.00 16.97           H  
ATOM    145  H03 PRO A  23      17.865   2.891  34.751  1.00 17.23           H  
ATOM    146  H04 PRO A  23      19.480   2.785  34.156  1.00 17.23           H  
ATOM    147  H05 PRO A  23      18.114   2.376  32.133  1.00 17.15           H  
ATOM    148  H06 PRO A  23      17.023   3.649  32.548  1.00 17.15           H  
ATOM    149  H13 PRO A  23      19.336   6.303  32.745  1.00 16.23           H  
ATOM    150  N   GLY A  24      21.595   4.029  33.160  1.00 14.81           N  
ATOM    151  CA  GLY A  24      23.033   3.877  33.318  1.00 13.34           C  
ATOM    152  C   GLY A  24      23.903   4.672  32.366  1.00 13.70           C  
ATOM    153  O   GLY A  24      24.955   5.185  32.758  1.00 12.88           O  
ATOM    154  H01 GLY A  24      23.240   2.831  33.093  1.00 13.34           H  
ATOM    155  H02 GLY A  24      23.289   4.179  34.333  1.00 13.34           H  
ATOM    156  H07 GLY A  24      21.019   3.208  33.040  1.00 14.81           H  
ATOM    157  N   MET A  25      23.480   4.779  31.113  1.00 13.47           N  
ATOM    158  CA  MET A  25      24.260   5.521  30.129  1.00 14.79           C  
ATOM    159  C   MET A  25      24.390   7.005  30.456  1.00 15.13           C  
ATOM    160  O   MET A  25      25.364   7.645  30.061  1.00 15.92           O  
ATOM    161  CB  MET A  25      23.641   5.374  28.737  1.00 13.38           C  
ATOM    162  CG  MET A  25      23.506   3.939  28.263  1.00 13.74           C  
ATOM    163  SD  MET A  25      25.011   2.974  28.430  1.00 15.04           S  
ATOM    164  CE  MET A  25      25.974   3.609  27.085  1.00 13.77           C  
ATOM    165  H01 MET A  25      25.261   5.090  30.153  1.00 14.79           H  
ATOM    166  H02 MET A  25      24.317   5.871  28.041  1.00 13.38           H  
ATOM    167  H03 MET A  25      22.611   4.343  30.838  1.00 13.47           H  
ATOM    168  H04 MET A  25      22.648   5.823  28.755  1.00 13.38           H  
ATOM    169  H05 MET A  25      23.271   3.978  27.199  1.00 13.74           H  
ATOM    170  H06 MET A  25      22.721   3.456  28.846  1.00 13.74           H  
ATOM    171  H07 MET A  25      26.958   3.141  27.091  1.00 13.77           H  
ATOM    172  H08 MET A  25      25.473   3.388  26.143  1.00 13.77           H  
ATOM    173  H09 MET A  25      26.085   4.688  27.194  1.00 13.77           H  
ATOM    174  N   TYR A  26      23.418   7.555  31.177  1.00 15.64           N  
ATOM    175  CA  TYR A  26      23.451   8.973  31.510  1.00 15.74           C  
ATOM    176  C   TYR A  26      23.996   9.309  32.898  1.00 16.33           C  
ATOM    177  O   TYR A  26      24.815  10.224  33.041  1.00 16.56           O  
ATOM    178  CB  TYR A  26      22.049   9.588  31.379  1.00 16.33           C  
ATOM    179  CG  TYR A  26      21.373   9.362  30.044  1.00 17.59           C  
ATOM    180  CD1 TYR A  26      20.588   8.228  29.820  1.00 16.99           C  
ATOM    181  CD2 TYR A  26      21.534  10.272  28.993  1.00 18.32           C  
ATOM    182  CE1 TYR A  26      19.980   8.000  28.582  1.00 19.05           C  
ATOM    183  CE2 TYR A  26      20.929  10.055  27.750  1.00 18.74           C  
ATOM    184  CZ  TYR A  26      20.156   8.915  27.553  1.00 18.90           C  
ATOM    185  OH  TYR A  26      19.574   8.673  26.328  1.00 19.17           O  
ATOM    186  H01 TYR A  26      24.151   9.400  30.791  1.00 15.74           H  
ATOM    187  H02 TYR A  26      22.180  10.666  31.475  1.00 16.33           H  
ATOM    188  H03 TYR A  26      21.417   9.158  32.156  1.00 16.33           H  
ATOM    189  H04 TYR A  26      20.447   7.508  30.626  1.00 16.99           H  
ATOM    190  H05 TYR A  26      22.141  11.165  29.145  1.00 18.32           H  
ATOM    191  H06 TYR A  26      19.372   7.109  28.426  1.00 19.05           H  
ATOM    192  H07 TYR A  26      21.062  10.774  26.942  1.00 18.74           H  
ATOM    193  H08 TYR A  26      19.335   7.745  26.264  1.00 19.17           H  
ATOM    194  H10 TYR A  26      22.649   6.984  31.497  1.00 15.64           H  
ATOM    195  N   ILE A  27      23.557   8.563  33.910  1.00 15.30           N  
ATOM    196  CA  ILE A  27      23.945   8.837  35.294  1.00 14.46           C  
ATOM    197  C   ILE A  27      25.010   7.929  35.924  1.00 14.18           C  
ATOM    198  O   ILE A  27      25.529   8.233  37.001  1.00 12.58           O  
ATOM    199  CB  ILE A  27      22.678   8.819  36.198  1.00 15.62           C  
ATOM    200  CG1 ILE A  27      22.934   9.578  37.504  1.00 15.03           C  
ATOM    201  CG2 ILE A  27      22.259   7.381  36.481  1.00 13.62           C  
ATOM    202  CD1 ILE A  27      22.864  11.079  37.374  1.00 13.29           C  
ATOM    203  H01 ILE A  27      24.422   9.816  35.238  1.00 14.46           H  
ATOM    204  H02 ILE A  27      21.866   9.321  35.672  1.00 15.62           H  
ATOM    205  H03 ILE A  27      23.953   9.339  37.809  1.00 15.03           H  
ATOM    206  H04 ILE A  27      22.189   9.263  38.234  1.00 15.03           H  
ATOM    207  H05 ILE A  27      21.286   7.191  36.027  1.00 13.62           H  
ATOM    208  H06 ILE A  27      22.996   6.698  36.060  1.00 13.62           H  
ATOM    209  H07 ILE A  27      22.193   7.226  37.558  1.00 13.62           H  
ATOM    210  H08 ILE A  27      22.012  11.453  37.942  1.00 13.29           H  
ATOM    211  H09 ILE A  27      22.940   7.787  33.717  1.00 15.30           H  
ATOM    212  H10 ILE A  27      23.781  11.521  37.763  1.00 13.29           H  
ATOM    213  H11 ILE A  27      22.747  11.348  36.324  1.00 13.29           H  
ATOM    214  N   GLY A  28      25.328   6.815  35.273  1.00 13.74           N  
ATOM    215  CA  GLY A  28      26.327   5.918  35.825  1.00 13.66           C  
ATOM    216  C   GLY A  28      25.741   4.683  36.492  1.00 13.76           C  
ATOM    217  O   GLY A  28      24.521   4.489  36.511  1.00 14.00           O  
ATOM    218  H01 GLY A  28      26.860   6.473  36.597  1.00 13.66           H  
ATOM    219  H02 GLY A  28      26.983   5.594  35.017  1.00 13.66           H  
ATOM    220  H12 GLY A  28      24.876   6.593  34.397  1.00 13.74           H  
ATOM    221  N   ASP A  29      26.623   3.853  37.048  1.00 15.04           N  
ATOM    222  CA  ASP A  29      26.251   2.607  37.717  1.00 16.05           C  
ATOM    223  C   ASP A  29      25.069   2.770  38.677  1.00 15.19           C  
ATOM    224  O   ASP A  29      25.191   3.388  39.735  1.00 15.84           O  
ATOM    225  CB  ASP A  29      27.467   2.059  38.470  1.00 18.13           C  
ATOM    226  CG  ASP A  29      27.290   0.613  38.909  1.00 21.44           C  
ATOM    227  OD1 ASP A  29      26.261   0.288  39.545  1.00 21.10           O  
ATOM    228  OD2 ASP A  29      28.197  -0.200  38.623  1.00 22.78           O1-
ATOM    229  H01 ASP A  29      25.929   1.907  36.946  1.00 16.05           H  
ATOM    230  H02 ASP A  29      27.592   2.661  39.370  1.00 18.13           H  
ATOM    231  H03 ASP A  29      27.602   4.098  37.005  1.00 15.04           H  
ATOM    232  H04 ASP A  29      28.338   2.121  37.817  1.00 18.13           H  
ATOM    233  N   THR A  30      23.932   2.194  38.306  1.00 14.63           N  
ATOM    234  CA  THR A  30      22.715   2.281  39.109  1.00 15.95           C  
ATOM    235  C   THR A  30      22.607   1.252  40.235  1.00 16.22           C  
ATOM    236  O   THR A  30      21.576   1.172  40.900  1.00 14.66           O  
ATOM    237  CB  THR A  30      21.470   2.133  38.221  1.00 17.57           C  
ATOM    238  CG2 THR A  30      21.391   3.273  37.221  1.00 19.43           C  
ATOM    239  OG1 THR A  30      21.539   0.891  37.509  1.00 20.41           O  
ATOM    240  H01 THR A  30      22.772   3.265  39.574  1.00 15.95           H  
ATOM    241  H02 THR A  30      20.584   2.154  38.855  1.00 17.57           H  
ATOM    242  H03 THR A  30      20.912   4.133  37.689  1.00 19.43           H  
ATOM    243  H04 THR A  30      22.396   3.547  36.901  1.00 19.43           H  
ATOM    244  H05 THR A  30      23.908   1.678  37.438  1.00 14.63           H  
ATOM    245  H06 THR A  30      20.807   2.958  36.356  1.00 19.43           H  
ATOM    246  H07 THR A  30      21.153   1.000  36.637  1.00 20.41           H  
ATOM    247  N   ASP A  31      23.662   0.481  40.468  1.00 17.66           N  
ATOM    248  CA  ASP A  31      23.612  -0.542  41.511  1.00 19.66           C  
ATOM    249  C   ASP A  31      24.677  -0.408  42.596  1.00 19.38           C  
ATOM    250  O   ASP A  31      24.506  -0.930  43.692  1.00 19.28           O  
ATOM    251  CB  ASP A  31      23.732  -1.936  40.879  1.00 20.57           C  
ATOM    252  CG  ASP A  31      23.434  -3.060  41.866  1.00 22.57           C  
ATOM    253  OD1 ASP A  31      22.252  -3.441  42.003  1.00 22.59           O  
ATOM    254  OD2 ASP A  31      24.379  -3.560  42.512  1.00 23.45           O1-
ATOM    255  H01 ASP A  31      22.650  -0.399  42.003  1.00 19.66           H  
ATOM    256  H02 ASP A  31      24.763  -2.057  40.545  1.00 20.57           H  
ATOM    257  H03 ASP A  31      23.029  -2.005  40.049  1.00 20.57           H  
ATOM    258  H08 ASP A  31      24.503   0.602  39.922  1.00 17.66           H  
ATOM    259  N   ASP A  32      25.767   0.293  42.309  1.00 19.16           N  
ATOM    260  CA  ASP A  32      26.835   0.407  43.297  1.00 19.84           C  
ATOM    261  C   ASP A  32      26.904   1.743  44.028  1.00 18.36           C  
ATOM    262  O   ASP A  32      27.842   1.983  44.790  1.00 17.81           O  
ATOM    263  CB  ASP A  32      28.183   0.104  42.634  1.00 22.72           C  
ATOM    264  CG  ASP A  32      28.789   1.317  41.953  1.00 24.20           C  
ATOM    265  OD1 ASP A  32      28.051   2.053  41.264  1.00 24.19           O  
ATOM    266  OD2 ASP A  32      30.011   1.528  42.101  1.00 26.20           O1-
ATOM    267  H01 ASP A  32      26.599  -0.327  44.067  1.00 19.84           H  
ATOM    268  H02 ASP A  32      28.009  -0.650  41.867  1.00 22.72           H  
ATOM    269  H03 ASP A  32      28.876  -0.250  43.398  1.00 22.72           H  
ATOM    270  H04 ASP A  32      25.857   0.746  41.411  1.00 19.16           H  
ATOM    271  N   GLY A  33      25.913   2.606  43.798  1.00 18.19           N  
ATOM    272  CA  GLY A  33      25.882   3.899  44.464  1.00 16.90           C  
ATOM    273  C   GLY A  33      26.559   5.046  43.729  1.00 16.83           C  
ATOM    274  O   GLY A  33      26.453   6.206  44.145  1.00 15.79           O  
ATOM    275  H01 GLY A  33      26.448   3.767  45.386  1.00 16.90           H  
ATOM    276  H02 GLY A  33      24.838   4.171  44.617  1.00 16.90           H  
ATOM    277  H04 GLY A  33      25.175   2.359  43.154  1.00 18.19           H  
ATOM    278  N   THR A  34      27.260   4.737  42.643  1.00 16.02           N  
ATOM    279  CA  THR A  34      27.943   5.770  41.874  1.00 15.22           C  
ATOM    280  C   THR A  34      26.921   6.732  41.278  1.00 15.27           C  
ATOM    281  O   THR A  34      27.043   7.952  41.424  1.00 15.49           O  
ATOM    282  CB  THR A  34      28.782   5.160  40.722  1.00 17.09           C  
ATOM    283  CG2 THR A  34      29.514   6.261  39.955  1.00 16.74           C  
ATOM    284  OG1 THR A  34      29.745   4.246  41.258  1.00 19.10           O  
ATOM    285  H01 THR A  34      28.612   6.298  42.553  1.00 15.22           H  
ATOM    286  H02 THR A  34      28.109   4.636  40.043  1.00 17.09           H  
ATOM    287  H03 THR A  34      27.320   3.773  42.346  1.00 16.02           H  
ATOM    288  H04 THR A  34      30.500   5.902  39.658  1.00 16.74           H  
ATOM    289  H05 THR A  34      28.942   6.527  39.066  1.00 16.74           H  
ATOM    290  H06 THR A  34      29.624   7.138  40.593  1.00 16.74           H  
ATOM    291  H07 THR A  34      29.993   3.609  40.584  1.00 19.10           H  
ATOM    292  N   GLY A  35      25.916   6.174  40.608  1.00 13.31           N  
ATOM    293  CA  GLY A  35      24.879   6.988  40.000  1.00 12.89           C  
ATOM    294  C   GLY A  35      24.011   7.700  41.019  1.00 13.22           C  
ATOM    295  O   GLY A  35      23.642   8.859  40.828  1.00 11.61           O  
ATOM    296  H01 GLY A  35      24.232   6.320  39.431  1.00 12.89           H  
ATOM    297  H02 GLY A  35      25.352   7.735  39.363  1.00 12.89           H  
ATOM    298  H08 GLY A  35      25.874   5.169  40.521  1.00 13.31           H  
ATOM    299  N   LEU A  36      23.680   7.007  42.105  1.00 13.79           N  
ATOM    300  CA  LEU A  36      22.849   7.584  43.156  1.00 13.77           C  
ATOM    301  C   LEU A  36      23.417   8.916  43.628  1.00 13.02           C  
ATOM    302  O   LEU A  36      22.722   9.928  43.618  1.00 12.58           O  
ATOM    303  CB  LEU A  36      22.744   6.634  44.356  1.00 13.87           C  
ATOM    304  CG  LEU A  36      21.780   7.101  45.458  1.00 12.86           C  
ATOM    305  CD1 LEU A  36      20.357   6.927  44.987  1.00 13.42           C  
ATOM    306  CD2 LEU A  36      22.009   6.309  46.722  1.00 13.14           C  
ATOM    307  H01 LEU A  36      21.857   7.743  42.734  1.00 13.77           H  
ATOM    308  H02 LEU A  36      23.735   6.596  44.808  1.00 13.87           H  
ATOM    309  H03 LEU A  36      24.012   6.058  42.204  1.00 13.79           H  
ATOM    310  H04 LEU A  36      22.404   5.664  43.994  1.00 13.87           H  
ATOM    311  H05 LEU A  36      21.963   8.154  45.672  1.00 12.86           H  
ATOM    312  H06 LEU A  36      19.746   7.744  45.370  1.00 13.42           H  
ATOM    313  H07 LEU A  36      20.331   6.935  43.897  1.00 13.42           H  
ATOM    314  H08 LEU A  36      19.966   5.978  45.354  1.00 13.42           H  
ATOM    315  H09 LEU A  36      22.778   6.796  47.321  1.00 13.14           H  
ATOM    316  H10 LEU A  36      21.082   6.259  47.293  1.00 13.14           H  
ATOM    317  H11 LEU A  36      22.334   5.300  46.466  1.00 13.14           H  
ATOM    318  N   HIS A  37      24.680   8.912  44.045  1.00 13.79           N  
ATOM    319  CA  HIS A  37      25.311  10.134  44.521  1.00 14.35           C  
ATOM    320  C   HIS A  37      25.562  11.167  43.434  1.00 14.61           C  
ATOM    321  O   HIS A  37      25.621  12.360  43.721  1.00 13.86           O  
ATOM    322  CB  HIS A  37      26.616   9.815  45.251  1.00 15.40           C  
ATOM    323  CG  HIS A  37      26.412   9.058  46.527  1.00 17.25           C  
ATOM    324  CD2 HIS A  37      26.155   9.487  47.785  1.00 17.62           C  
ATOM    325  ND1 HIS A  37      26.377   7.681  46.577  1.00 17.67           N  
ATOM    326  CE1 HIS A  37      26.104   7.294  47.810  1.00 17.34           C  
ATOM    327  NE2 HIS A  37      25.963   8.370  48.562  1.00 17.99           N  
ATOM    328  H01 HIS A  37      24.597  10.584  45.210  1.00 14.35           H  
ATOM    329  H02 HIS A  37      27.080  10.766  45.511  1.00 15.40           H  
ATOM    330  H03 HIS A  37      27.245   9.218  44.591  1.00 15.40           H  
ATOM    331  H04 HIS A  37      26.109  10.524  48.119  1.00 17.62           H  
ATOM    332  H05 HIS A  37      26.011   6.262  48.149  1.00 17.34           H  
ATOM    333  H06 HIS A  37      25.749   8.372  49.549  1.00 17.99           H  
ATOM    334  H12 HIS A  37      25.207   8.051  44.031  1.00 13.79           H  
ATOM    335  N   HIS A  38      25.701  10.730  42.187  1.00 15.03           N  
ATOM    336  CA  HIS A  38      25.928  11.701  41.133  1.00 16.84           C  
ATOM    337  C   HIS A  38      24.668  12.458  40.766  1.00 14.78           C  
ATOM    338  O   HIS A  38      24.720  13.449  40.046  1.00 14.31           O  
ATOM    339  CB  HIS A  38      26.588  11.052  39.918  1.00 20.64           C  
ATOM    340  CG  HIS A  38      28.074  10.944  40.063  1.00 27.22           C  
ATOM    341  CD2 HIS A  38      29.081  11.599  39.439  1.00 28.94           C  
ATOM    342  ND1 HIS A  38      28.667  10.165  41.034  1.00 30.38           N  
ATOM    343  CE1 HIS A  38      29.976  10.348  41.004  1.00 31.66           C  
ATOM    344  NE2 HIS A  38      30.253  11.214  40.046  1.00 30.94           N  
ATOM    345  H01 HIS A  38      26.623  12.445  41.522  1.00 16.84           H  
ATOM    346  H02 HIS A  38      26.385  11.684  39.054  1.00 20.64           H  
ATOM    347  H03 HIS A  38      26.175  10.052  39.788  1.00 20.64           H  
ATOM    348  H04 HIS A  38      28.981  12.300  38.611  1.00 28.94           H  
ATOM    349  H05 HIS A  38      30.703   9.866  41.658  1.00 31.66           H  
ATOM    350  H06 HIS A  38      31.176  11.541  39.799  1.00 30.94           H  
ATOM    351  H07 HIS A  38      25.650   9.743  41.977  1.00 15.03           H  
ATOM    352  N   MET A  39      23.536  11.998  41.289  1.00 14.36           N  
ATOM    353  CA  MET A  39      22.272  12.686  41.078  1.00 12.55           C  
ATOM    354  C   MET A  39      22.430  13.995  41.845  1.00 12.20           C  
ATOM    355  O   MET A  39      22.097  15.072  41.352  1.00 11.89           O  
ATOM    356  CB  MET A  39      21.120  11.885  41.684  1.00 11.79           C  
ATOM    357  CG  MET A  39      20.784  10.615  40.958  1.00 10.79           C  
ATOM    358  SD  MET A  39      19.603  10.858  39.622  1.00 13.38           S  
ATOM    359  CE  MET A  39      18.061  10.982  40.578  1.00  8.72           C  
ATOM    360  H01 MET A  39      22.050  12.827  40.020  1.00 12.55           H  
ATOM    361  H02 MET A  39      20.237  12.520  41.615  1.00 11.79           H  
ATOM    362  H03 MET A  39      21.387  11.629  42.709  1.00 11.79           H  
ATOM    363  H04 MET A  39      20.324   9.940  41.680  1.00 10.79           H  
ATOM    364  H05 MET A  39      21.701  10.200  40.540  1.00 10.79           H  
ATOM    365  H06 MET A  39      17.254  10.496  40.030  1.00  8.72           H  
ATOM    366  H07 MET A  39      23.554  11.154  41.844  1.00 14.36           H  
ATOM    367  H08 MET A  39      18.191  10.492  41.543  1.00  8.72           H  
ATOM    368  H09 MET A  39      17.813  12.032  40.734  1.00  8.72           H  
ATOM    369  N   VAL A  40      22.966  13.879  43.059  1.00 12.17           N  
ATOM    370  CA  VAL A  40      23.187  15.027  43.933  1.00 11.11           C  
ATOM    371  C   VAL A  40      24.222  15.976  43.342  1.00 10.96           C  
ATOM    372  O   VAL A  40      24.033  17.195  43.337  1.00 10.96           O  
ATOM    373  CB  VAL A  40      23.702  14.587  45.334  1.00 11.56           C  
ATOM    374  CG1 VAL A  40      23.930  15.808  46.211  1.00 11.30           C  
ATOM    375  CG2 VAL A  40      22.711  13.642  45.997  1.00 11.21           C  
ATOM    376  H01 VAL A  40      22.224  15.528  44.030  1.00 11.11           H  
ATOM    377  H02 VAL A  40      24.647  14.059  45.207  1.00 11.56           H  
ATOM    378  H03 VAL A  40      24.745  16.403  45.799  1.00 11.30           H  
ATOM    379  H04 VAL A  40      23.021  16.409  46.242  1.00 11.30           H  
ATOM    380  H05 VAL A  40      24.189  15.488  47.220  1.00 11.30           H  
ATOM    381  H06 VAL A  40      21.779  13.640  45.432  1.00 11.21           H  
ATOM    382  H07 VAL A  40      23.126  12.634  46.016  1.00 11.21           H  
ATOM    383  H08 VAL A  40      22.517  13.975  47.017  1.00 11.21           H  
ATOM    384  H10 VAL A  40      23.230  12.961  43.387  1.00 12.17           H  
ATOM    385  N   PHE A  41      25.322  15.409  42.853  1.00 10.30           N  
ATOM    386  CA  PHE A  41      26.396  16.210  42.282  1.00 11.52           C  
ATOM    387  C   PHE A  41      25.933  17.020  41.076  1.00 12.25           C  
ATOM    388  O   PHE A  41      26.336  18.173  40.912  1.00 12.27           O  
ATOM    389  CB  PHE A  41      27.597  15.326  41.913  1.00 10.91           C  
ATOM    390  CG  PHE A  41      28.252  14.658  43.101  1.00 14.36           C  
ATOM    391  CD1 PHE A  41      28.258  15.276  44.351  1.00 14.83           C  
ATOM    392  CD2 PHE A  41      28.883  13.427  42.966  1.00 15.01           C  
ATOM    393  CE1 PHE A  41      28.880  14.681  45.442  1.00 16.16           C  
ATOM    394  CE2 PHE A  41      29.511  12.820  44.053  1.00 16.20           C  
ATOM    395  CZ  PHE A  41      29.508  13.453  45.296  1.00 15.42           C  
ATOM    396  H01 PHE A  41      26.706  16.921  43.047  1.00 11.52           H  
ATOM    397  H02 PHE A  41      28.345  15.979  41.464  1.00 10.91           H  
ATOM    398  H03 PHE A  41      27.256  14.551  41.227  1.00 10.91           H  
ATOM    399  H04 PHE A  41      27.767  16.241  44.474  1.00 14.83           H  
ATOM    400  H05 PHE A  41      28.887  12.929  41.996  1.00 15.01           H  
ATOM    401  H06 PHE A  41      28.874  15.179  46.412  1.00 16.16           H  
ATOM    402  H07 PHE A  41      30.002  11.855  43.932  1.00 16.20           H  
ATOM    403  H08 PHE A  41      29.998  12.984  46.150  1.00 15.42           H  
ATOM    404  H09 PHE A  41      25.414  14.404  42.878  1.00 10.30           H  
ATOM    405  N   GLU A  42      25.086  16.439  40.232  1.00 12.39           N  
ATOM    406  CA  GLU A  42      24.606  17.189  39.077  1.00 12.66           C  
ATOM    407  C   GLU A  42      23.830  18.441  39.511  1.00 12.81           C  
ATOM    408  O   GLU A  42      23.968  19.502  38.897  1.00 12.06           O  
ATOM    409  CB  GLU A  42      23.726  16.315  38.179  1.00 13.49           C  
ATOM    410  CG  GLU A  42      23.047  17.093  37.070  1.00 15.73           C  
ATOM    411  CD  GLU A  42      24.030  17.846  36.187  1.00 18.70           C  
ATOM    412  OE1 GLU A  42      23.656  18.921  35.666  1.00 19.34           O  
ATOM    413  OE2 GLU A  42      25.171  17.363  36.006  1.00 16.84           O1-
ATOM    414  H01 GLU A  42      25.481  17.503  38.508  1.00 12.66           H  
ATOM    415  H02 GLU A  42      22.941  15.894  38.807  1.00 13.49           H  
ATOM    416  H03 GLU A  42      24.349  15.542  37.730  1.00 13.49           H  
ATOM    417  H04 GLU A  42      22.398  17.832  37.540  1.00 15.73           H  
ATOM    418  H05 GLU A  42      22.484  16.396  36.449  1.00 15.73           H  
ATOM    419  H09 GLU A  42      24.779  15.490  40.389  1.00 12.39           H  
ATOM    420  N   VAL A  43      23.029  18.322  40.571  1.00 12.22           N  
ATOM    421  CA  VAL A  43      22.244  19.453  41.071  1.00 11.89           C  
ATOM    422  C   VAL A  43      23.160  20.506  41.695  1.00 11.58           C  
ATOM    423  O   VAL A  43      22.957  21.706  41.506  1.00 11.26           O  
ATOM    424  CB  VAL A  43      21.195  19.003  42.130  1.00 11.43           C  
ATOM    425  CG1 VAL A  43      20.351  20.204  42.583  1.00 11.06           C  
ATOM    426  CG2 VAL A  43      20.296  17.930  41.551  1.00 10.20           C  
ATOM    427  H01 VAL A  43      21.717  19.879  40.217  1.00 11.89           H  
ATOM    428  H02 VAL A  43      21.722  18.596  42.993  1.00 11.43           H  
ATOM    429  H03 VAL A  43      19.391  19.851  42.959  1.00 11.06           H  
ATOM    430  H04 VAL A  43      20.876  20.740  43.374  1.00 11.06           H  
ATOM    431  H05 VAL A  43      20.186  20.872  41.738  1.00 11.06           H  
ATOM    432  H06 VAL A  43      22.962  17.430  41.040  1.00 12.22           H  
ATOM    433  H07 VAL A  43      19.384  18.388  41.168  1.00 10.20           H  
ATOM    434  H08 VAL A  43      20.814  17.420  40.739  1.00 10.20           H  
ATOM    435  H09 VAL A  43      20.041  17.210  42.329  1.00 10.20           H  
ATOM    436  N   VAL A  44      24.165  20.052  42.442  1.00 11.92           N  
ATOM    437  CA  VAL A  44      25.129  20.952  43.078  1.00 11.19           C  
ATOM    438  C   VAL A  44      25.901  21.733  42.004  1.00 11.76           C  
ATOM    439  O   VAL A  44      26.100  22.950  42.131  1.00 11.63           O  
ATOM    440  CB  VAL A  44      26.135  20.161  43.966  1.00 12.00           C  
ATOM    441  CG1 VAL A  44      27.257  21.068  44.427  1.00 11.25           C  
ATOM    442  CG2 VAL A  44      25.418  19.582  45.184  1.00 10.98           C  
ATOM    443  H01 VAL A  44      24.577  21.644  43.713  1.00 11.19           H  
ATOM    444  H02 VAL A  44      26.553  19.348  43.372  1.00 12.00           H  
ATOM    445  H03 VAL A  44      28.106  20.966  43.752  1.00 11.25           H  
ATOM    446  H04 VAL A  44      26.913  22.102  44.424  1.00 11.25           H  
ATOM    447  H05 VAL A  44      27.560  20.788  45.436  1.00 11.25           H  
ATOM    448  H06 VAL A  44      24.418  19.258  44.896  1.00 10.98           H  
ATOM    449  H07 VAL A  44      25.980  18.729  45.566  1.00 10.98           H  
ATOM    450  H08 VAL A  44      25.343  20.345  45.959  1.00 10.98           H  
ATOM    451  H10 VAL A  44      24.265  19.056  42.574  1.00 11.92           H  
ATOM    452  N   ASP A  45      26.331  21.037  40.950  1.00 10.09           N  
ATOM    453  CA  ASP A  45      27.060  21.686  39.864  1.00 11.03           C  
ATOM    454  C   ASP A  45      26.221  22.810  39.244  1.00 10.90           C  
ATOM    455  O   ASP A  45      26.755  23.840  38.846  1.00 11.64           O  
ATOM    456  CB  ASP A  45      27.445  20.667  38.784  1.00 12.75           C  
ATOM    457  CG  ASP A  45      28.731  19.920  39.107  1.00 13.41           C  
ATOM    458  OD1 ASP A  45      29.030  18.935  38.401  1.00 12.33           O  
ATOM    459  OD2 ASP A  45      29.440  20.317  40.058  1.00 14.68           O1-
ATOM    460  H01 ASP A  45      27.970  22.116  40.281  1.00 11.03           H  
ATOM    461  H02 ASP A  45      27.611  21.218  37.858  1.00 12.75           H  
ATOM    462  H03 ASP A  45      26.637  19.943  38.684  1.00 12.75           H  
ATOM    463  H09 ASP A  45      26.149  20.045  40.903  1.00 10.09           H  
ATOM    464  N   ASN A  46      24.911  22.604  39.145  1.00 10.67           N  
ATOM    465  CA  ASN A  46      24.052  23.644  38.604  1.00 11.68           C  
ATOM    466  C   ASN A  46      24.095  24.829  39.567  1.00 11.94           C  
ATOM    467  O   ASN A  46      24.125  25.976  39.142  1.00 10.97           O  
ATOM    468  CB  ASN A  46      22.610  23.147  38.435  1.00 11.64           C  
ATOM    469  CG  ASN A  46      22.440  22.259  37.213  1.00 14.78           C  
ATOM    470  ND2 ASN A  46      21.707  22.748  36.226  1.00 14.92           N  
ATOM    471  OD1 ASN A  46      22.970  21.154  37.154  1.00 16.53           O  
ATOM    472  H01 ASN A  46      24.407  23.936  37.616  1.00 11.68           H  
ATOM    473  H02 ASN A  46      21.972  24.021  38.301  1.00 11.64           H  
ATOM    474  H03 ASN A  46      22.329  22.580  39.322  1.00 11.64           H  
ATOM    475  H04 ASN A  46      24.513  21.726  39.446  1.00 10.67           H  
ATOM    476  H05 ASN A  46      21.563  22.205  35.387  1.00 14.92           H  
ATOM    477  H06 ASN A  46      21.292  23.665  36.312  1.00 14.92           H  
ATOM    478  N   ALA A  47      24.107  24.537  40.864  1.00 12.49           N  
ATOM    479  CA  ALA A  47      24.172  25.579  41.882  1.00 13.55           C  
ATOM    480  C   ALA A  47      25.523  26.286  41.791  1.00 14.50           C  
ATOM    481  O   ALA A  47      25.593  27.509  41.857  1.00 14.44           O  
ATOM    482  CB  ALA A  47      23.990  24.975  43.263  1.00 12.26           C  
ATOM    483  H01 ALA A  47      23.372  26.300  41.713  1.00 13.55           H  
ATOM    484  H02 ALA A  47      22.939  24.727  43.415  1.00 12.26           H  
ATOM    485  H03 ALA A  47      24.592  24.070  43.347  1.00 12.26           H  
ATOM    486  H04 ALA A  47      24.306  25.694  44.019  1.00 12.26           H  
ATOM    487  H07 ALA A  47      24.070  23.569  41.151  1.00 12.49           H  
ATOM    488  N   ILE A  48      26.594  25.510  41.631  1.00 15.31           N  
ATOM    489  CA  ILE A  48      27.934  26.081  41.513  1.00 16.82           C  
ATOM    490  C   ILE A  48      28.013  27.114  40.390  1.00 17.33           C  
ATOM    491  O   ILE A  48      28.678  28.135  40.542  1.00 17.51           O  
ATOM    492  CB  ILE A  48      29.001  24.991  41.260  1.00 17.75           C  
ATOM    493  CG1 ILE A  48      29.168  24.121  42.511  1.00 18.97           C  
ATOM    494  CG2 ILE A  48      30.323  25.638  40.877  1.00 20.06           C  
ATOM    495  CD1 ILE A  48      29.603  24.883  43.736  1.00 21.06           C  
ATOM    496  H01 ILE A  48      28.138  26.570  42.466  1.00 16.82           H  
ATOM    497  H02 ILE A  48      28.675  24.355  40.437  1.00 17.75           H  
ATOM    498  H03 ILE A  48      29.958  23.402  42.291  1.00 18.97           H  
ATOM    499  H04 ILE A  48      28.213  23.642  42.726  1.00 18.97           H  
ATOM    500  H05 ILE A  48      26.478  24.508  41.590  1.00 15.31           H  
ATOM    501  H06 ILE A  48      31.094  24.871  40.803  1.00 20.06           H  
ATOM    502  H07 ILE A  48      30.217  26.140  39.915  1.00 20.06           H  
ATOM    503  H08 ILE A  48      30.606  26.365  41.638  1.00 20.06           H  
ATOM    504  H09 ILE A  48      30.473  25.493  43.494  1.00 21.06           H  
ATOM    505  H10 ILE A  48      28.790  25.527  44.071  1.00 21.06           H  
ATOM    506  H11 ILE A  48      29.862  24.181  44.529  1.00 21.06           H  
ATOM    507  N   ASP A  49      27.344  26.859  39.268  1.00 18.58           N  
ATOM    508  CA  ASP A  49      27.356  27.814  38.158  1.00 19.76           C  
ATOM    509  C   ASP A  49      26.843  29.190  38.557  1.00 19.86           C  
ATOM    510  O   ASP A  49      27.416  30.195  38.158  1.00 19.80           O  
ATOM    511  CB  ASP A  49      26.526  27.311  36.980  1.00 21.13           C  
ATOM    512  CG  ASP A  49      27.361  26.598  35.953  1.00 24.00           C  
ATOM    513  OD1 ASP A  49      26.843  26.332  34.847  1.00 27.17           O  
ATOM    514  OD2 ASP A  49      28.536  26.304  36.249  1.00 26.66           O1-
ATOM    515  H01 ASP A  49      28.402  27.905  37.866  1.00 19.76           H  
ATOM    516  H02 ASP A  49      26.075  28.178  36.497  1.00 21.13           H  
ATOM    517  H03 ASP A  49      25.767  26.623  37.354  1.00 21.13           H  
ATOM    518  H12 ASP A  49      26.823  25.998  39.181  1.00 18.58           H  
ATOM    519  N   GLU A  50      25.758  29.231  39.329  1.00 20.05           N  
ATOM    520  CA  GLU A  50      25.186  30.497  39.783  1.00 18.62           C  
ATOM    521  C   GLU A  50      26.159  31.276  40.654  1.00 19.60           C  
ATOM    522  O   GLU A  50      26.027  32.491  40.814  1.00 19.10           O  
ATOM    523  CB  GLU A  50      23.900  30.267  40.576  1.00 18.75           C  
ATOM    524  CG  GLU A  50      22.641  30.331  39.765  1.00 19.04           C  
ATOM    525  CD  GLU A  50      22.608  31.536  38.845  1.00 19.31           C  
ATOM    526  OE1 GLU A  50      23.258  31.479  37.779  1.00 17.53           O  
ATOM    527  OE2 GLU A  50      21.947  32.537  39.195  1.00 16.97           O1-
ATOM    528  H01 GLU A  50      24.968  31.076  38.886  1.00 18.62           H  
ATOM    529  H02 GLU A  50      23.838  31.078  41.302  1.00 18.75           H  
ATOM    530  H03 GLU A  50      23.957  29.281  41.037  1.00 18.75           H  
ATOM    531  H04 GLU A  50      25.319  28.365  39.608  1.00 20.05           H  
ATOM    532  H05 GLU A  50      21.804  30.418  40.457  1.00 19.04           H  
ATOM    533  H06 GLU A  50      22.566  29.426  39.161  1.00 19.04           H  
ATOM    534  N   ALA A  51      27.127  30.567  41.227  1.00 19.59           N  
ATOM    535  CA  ALA A  51      28.137  31.192  42.080  1.00 21.34           C  
ATOM    536  C   ALA A  51      29.300  31.669  41.223  1.00 22.12           C  
ATOM    537  O   ALA A  51      29.932  32.676  41.526  1.00 23.51           O  
ATOM    538  CB  ALA A  51      28.637  30.193  43.127  1.00 20.15           C  
ATOM    539  H01 ALA A  51      27.692  32.044  42.594  1.00 21.34           H  
ATOM    540  H02 ALA A  51      29.537  30.584  43.601  1.00 20.15           H  
ATOM    541  H03 ALA A  51      27.866  30.041  43.883  1.00 20.15           H  
ATOM    542  H04 ALA A  51      28.865  29.243  42.644  1.00 20.15           H  
ATOM    543  H07 ALA A  51      27.166  29.570  41.069  1.00 19.59           H  
ATOM    544  N   LEU A  52      29.576  30.929  40.154  1.00 22.86           N  
ATOM    545  CA  LEU A  52      30.661  31.258  39.235  1.00 24.18           C  
ATOM    546  C   LEU A  52      30.221  32.468  38.412  1.00 24.49           C  
ATOM    547  O   LEU A  52      31.046  33.232  37.903  1.00 23.95           O  
ATOM    548  CB  LEU A  52      30.931  30.064  38.309  1.00 25.83           C  
ATOM    549  CG  LEU A  52      32.194  29.991  37.444  1.00 27.79           C  
ATOM    550  CD1 LEU A  52      32.149  28.704  36.635  1.00 28.86           C  
ATOM    551  CD2 LEU A  52      32.298  31.186  36.511  1.00 29.28           C  
ATOM    552  H01 LEU A  52      31.576  31.484  39.783  1.00 24.18           H  
ATOM    553  H02 LEU A  52      30.142  30.163  37.563  1.00 25.83           H  
ATOM    554  H03 LEU A  52      30.941  29.178  38.944  1.00 25.83           H  
ATOM    555  H04 LEU A  52      33.070  30.005  38.093  1.00 27.79           H  
ATOM    556  H05 LEU A  52      29.015  30.110  39.971  1.00 22.86           H  
ATOM    557  H06 LEU A  52      31.800  28.922  35.626  1.00 28.86           H  
ATOM    558  H07 LEU A  52      33.147  28.269  36.587  1.00 28.86           H  
ATOM    559  H08 LEU A  52      31.467  27.999  37.111  1.00 28.86           H  
ATOM    560  H09 LEU A  52      33.345  31.363  36.263  1.00 29.28           H  
ATOM    561  H10 LEU A  52      31.738  30.984  35.598  1.00 29.28           H  
ATOM    562  H11 LEU A  52      31.887  32.068  37.002  1.00 29.28           H  
ATOM    563  N   ALA A  53      28.906  32.631  38.290  1.00 23.56           N  
ATOM    564  CA  ALA A  53      28.332  33.738  37.536  1.00 22.11           C  
ATOM    565  C   ALA A  53      28.401  35.016  38.363  1.00 21.73           C  
ATOM    566  O   ALA A  53      28.249  36.119  37.837  1.00 21.49           O  
ATOM    567  CB  ALA A  53      26.892  33.423  37.171  1.00 19.90           C  
ATOM    568  H01 ALA A  53      28.902  33.882  36.618  1.00 22.11           H  
ATOM    569  H02 ALA A  53      26.286  34.322  37.278  1.00 19.90           H  
ATOM    570  H03 ALA A  53      26.846  33.075  36.139  1.00 19.90           H  
ATOM    571  H04 ALA A  53      26.510  32.647  37.834  1.00 19.90           H  
ATOM    572  H12 ALA A  53      28.287  31.967  38.733  1.00 23.56           H  
ATOM    573  N   GLY A  54      28.626  34.852  39.665  1.00 21.87           N  
ATOM    574  CA  GLY A  54      28.730  35.992  40.558  1.00 21.04           C  
ATOM    575  C   GLY A  54      27.441  36.368  41.259  1.00 20.88           C  
ATOM    576  O   GLY A  54      27.330  37.461  41.817  1.00 20.63           O  
ATOM    577  H01 GLY A  54      29.002  36.845  39.936  1.00 21.04           H  
ATOM    578  H02 GLY A  54      29.476  35.761  41.319  1.00 21.04           H  
ATOM    579  H05 GLY A  54      28.726  33.919  40.038  1.00 21.87           H  
ATOM    580  N   HIS A  55      26.469  35.463  41.248  1.00 20.73           N  
ATOM    581  CA  HIS A  55      25.179  35.729  41.875  1.00 21.19           C  
ATOM    582  C   HIS A  55      24.901  34.912  43.132  1.00 20.83           C  
ATOM    583  O   HIS A  55      24.131  35.341  43.986  1.00 21.42           O  
ATOM    584  CB  HIS A  55      24.068  35.499  40.857  1.00 20.60           C  
ATOM    585  CG  HIS A  55      24.169  36.382  39.655  1.00 23.08           C  
ATOM    586  CD2 HIS A  55      24.543  36.115  38.381  1.00 23.48           C  
ATOM    587  ND1 HIS A  55      23.903  37.733  39.702  1.00 23.96           N  
ATOM    588  CE1 HIS A  55      24.110  38.261  38.508  1.00 23.07           C  
ATOM    589  NE2 HIS A  55      24.499  37.301  37.689  1.00 22.26           N  
ATOM    590  H01 HIS A  55      25.211  36.768  42.202  1.00 21.19           H  
ATOM    591  H02 HIS A  55      23.126  35.737  41.351  1.00 20.60           H  
ATOM    592  H03 HIS A  55      26.626  34.573  40.797  1.00 20.73           H  
ATOM    593  H04 HIS A  55      24.110  34.461  40.528  1.00 20.60           H  
ATOM    594  H05 HIS A  55      24.826  35.142  37.980  1.00 23.48           H  
ATOM    595  H06 HIS A  55      23.981  39.311  38.244  1.00 23.07           H  
ATOM    596  H07 HIS A  55      24.727  37.419  36.712  1.00 22.26           H  
ATOM    597  N   CYS A  56      25.529  33.743  43.245  1.00 20.49           N  
ATOM    598  CA  CYS A  56      25.341  32.864  44.399  1.00 20.77           C  
ATOM    599  C   CYS A  56      26.524  32.954  45.361  1.00 20.98           C  
ATOM    600  O   CYS A  56      27.680  32.967  44.933  1.00 21.53           O  
ATOM    601  CB  CYS A  56      25.165  31.422  43.918  1.00 20.09           C  
ATOM    602  SG  CYS A  56      25.314  30.142  45.186  1.00 17.83           S  
ATOM    603  H01 CYS A  56      24.448  33.184  44.936  1.00 20.77           H  
ATOM    604  H02 CYS A  56      25.983  31.242  43.221  1.00 20.09           H  
ATOM    605  H03 CYS A  56      24.174  31.337  43.472  1.00 20.09           H  
ATOM    606  H04 CYS A  56      25.832  29.032  44.643  1.00 17.83           H  
ATOM    607  H08 CYS A  56      26.157  33.453  42.509  1.00 20.49           H  
ATOM    608  N   LYS A  57      26.228  33.008  46.658  1.00 20.99           N  
ATOM    609  CA  LYS A  57      27.259  33.107  47.688  1.00 21.27           C  
ATOM    610  C   LYS A  57      27.279  31.926  48.664  1.00 19.88           C  
ATOM    611  O   LYS A  57      28.296  31.652  49.286  1.00 19.55           O  
ATOM    612  CB  LYS A  57      27.089  34.428  48.442  1.00 23.53           C  
ATOM    613  CG  LYS A  57      27.370  35.627  47.567  1.00 25.88           C  
ATOM    614  CD  LYS A  57      26.817  36.909  48.126  1.00 27.93           C  
ATOM    615  CE  LYS A  57      27.115  38.063  47.183  1.00 28.53           C  
ATOM    616  NZ  LYS A  57      26.703  37.733  45.780  1.00 28.16           N1+
ATOM    617  H01 LYS A  57      28.223  33.078  47.179  1.00 21.27           H  
ATOM    618  H02 LYS A  57      27.806  34.438  49.262  1.00 23.53           H  
ATOM    619  H03 LYS A  57      26.065  34.494  48.810  1.00 23.53           H  
ATOM    620  H04 LYS A  57      26.879  35.452  46.610  1.00 25.88           H  
ATOM    621  H05 LYS A  57      25.258  32.980  46.939  1.00 20.99           H  
ATOM    622  H06 LYS A  57      28.449  35.732  47.458  1.00 25.88           H  
ATOM    623  H07 LYS A  57      27.284  37.108  49.090  1.00 27.93           H  
ATOM    624  H08 LYS A  57      25.738  36.813  48.250  1.00 27.93           H  
ATOM    625  H09 LYS A  57      28.189  38.250  47.194  1.00 28.53           H  
ATOM    626  H10 LYS A  57      26.570  38.946  47.517  1.00 28.53           H  
ATOM    627  H11 LYS A  57      25.912  38.304  45.519  1.00 28.16           H  
ATOM    628  H12 LYS A  57      27.472  37.916  45.151  1.00 28.16           H  
ATOM    629  H13 LYS A  57      26.446  36.758  45.724  1.00 28.16           H  
ATOM    630  N   GLU A  58      26.156  31.231  48.803  1.00 19.42           N  
ATOM    631  CA  GLU A  58      26.099  30.062  49.680  1.00 18.11           C  
ATOM    632  C   GLU A  58      25.109  29.014  49.203  1.00 16.95           C  
ATOM    633  O   GLU A  58      23.972  29.328  48.848  1.00 15.01           O  
ATOM    634  CB  GLU A  58      25.740  30.445  51.111  1.00 19.87           C  
ATOM    635  CG  GLU A  58      25.856  29.258  52.051  1.00 21.47           C  
ATOM    636  CD  GLU A  58      25.615  29.616  53.505  1.00 21.50           C  
ATOM    637  OE1 GLU A  58      24.458  29.919  53.868  1.00 22.12           O  
ATOM    638  OE2 GLU A  58      26.591  29.591  54.281  1.00 21.93           O1-
ATOM    639  H01 GLU A  58      27.102  29.636  49.650  1.00 18.11           H  
ATOM    640  H02 GLU A  58      24.706  30.790  51.123  1.00 19.87           H  
ATOM    641  H03 GLU A  58      26.415  31.232  51.448  1.00 19.87           H  
ATOM    642  H04 GLU A  58      26.878  28.887  51.976  1.00 21.47           H  
ATOM    643  H05 GLU A  58      25.124  28.508  51.753  1.00 21.47           H  
ATOM    644  H14 GLU A  58      25.330  31.514  48.296  1.00 19.42           H  
ATOM    645  N   ILE A  59      25.562  27.763  49.214  1.00 16.46           N  
ATOM    646  CA  ILE A  59      24.763  26.617  48.804  1.00 14.72           C  
ATOM    647  C   ILE A  59      24.615  25.694  50.012  1.00 15.60           C  
ATOM    648  O   ILE A  59      25.592  25.438  50.725  1.00 15.60           O  
ATOM    649  CB  ILE A  59      25.470  25.840  47.668  1.00 13.88           C  
ATOM    650  CG1 ILE A  59      25.681  26.763  46.467  1.00 11.95           C  
ATOM    651  CG2 ILE A  59      24.646  24.616  47.267  1.00 12.59           C  
ATOM    652  CD1 ILE A  59      26.751  26.284  45.497  1.00 10.76           C  
ATOM    653  H01 ILE A  59      23.793  26.958  48.443  1.00 14.72           H  
ATOM    654  H02 ILE A  59      26.441  25.495  48.023  1.00 13.88           H  
ATOM    655  H03 ILE A  59      26.021  27.720  46.862  1.00 11.95           H  
ATOM    656  H04 ILE A  59      24.738  26.843  45.926  1.00 11.95           H  
ATOM    657  H05 ILE A  59      23.715  24.942  46.803  1.00 12.59           H  
ATOM    658  H06 ILE A  59      26.510  27.600  49.523  1.00 16.46           H  
ATOM    659  H07 ILE A  59      25.213  24.012  46.558  1.00 12.59           H  
ATOM    660  H08 ILE A  59      24.422  24.022  48.153  1.00 12.59           H  
ATOM    661  H09 ILE A  59      27.668  26.071  46.045  1.00 10.76           H  
ATOM    662  H10 ILE A  59      26.409  25.378  44.996  1.00 10.76           H  
ATOM    663  H11 ILE A  59      26.944  27.060  44.756  1.00 10.76           H  
ATOM    664  N   ILE A  60      23.399  25.200  50.242  1.00 14.93           N  
ATOM    665  CA  ILE A  60      23.133  24.306  51.368  1.00 13.99           C  
ATOM    666  C   ILE A  60      22.599  22.969  50.884  1.00 13.38           C  
ATOM    667  O   ILE A  60      21.558  22.910  50.242  1.00 12.99           O  
ATOM    668  CB  ILE A  60      22.101  24.919  52.341  1.00 14.28           C  
ATOM    669  CG1 ILE A  60      22.597  26.280  52.835  1.00 14.82           C  
ATOM    670  CG2 ILE A  60      21.868  23.976  53.519  1.00 13.64           C  
ATOM    671  CD1 ILE A  60      21.578  27.033  53.666  1.00 16.72           C  
ATOM    672  H01 ILE A  60      24.080  24.161  51.887  1.00 13.99           H  
ATOM    673  H02 ILE A  60      21.155  25.060  51.818  1.00 14.28           H  
ATOM    674  H03 ILE A  60      22.799  26.886  51.952  1.00 14.82           H  
ATOM    675  H04 ILE A  60      23.489  26.123  53.442  1.00 14.82           H  
ATOM    676  H05 ILE A  60      20.836  23.627  53.505  1.00 13.64           H  
ATOM    677  H06 ILE A  60      22.541  23.122  53.440  1.00 13.64           H  
ATOM    678  H07 ILE A  60      22.060  24.505  54.452  1.00 13.64           H  
ATOM    679  H08 ILE A  60      20.647  26.466  53.700  1.00 16.72           H  
ATOM    680  H09 ILE A  60      21.960  27.164  54.679  1.00 16.72           H  
ATOM    681  H10 ILE A  60      21.392  28.009  53.218  1.00 16.72           H  
ATOM    682  H12 ILE A  60      22.641  25.450  49.622  1.00 14.93           H  
ATOM    683  N   VAL A  61      23.315  21.897  51.206  1.00 12.76           N  
ATOM    684  CA  VAL A  61      22.928  20.549  50.805  1.00 12.48           C  
ATOM    685  C   VAL A  61      22.433  19.765  52.024  1.00 12.96           C  
ATOM    686  O   VAL A  61      23.137  19.657  53.032  1.00 14.42           O  
ATOM    687  CB  VAL A  61      24.126  19.826  50.163  1.00 11.43           C  
ATOM    688  CG1 VAL A  61      23.711  18.450  49.676  1.00 11.83           C  
ATOM    689  CG2 VAL A  61      24.676  20.668  49.013  1.00 11.04           C  
ATOM    690  H01 VAL A  61      22.122  20.613  50.074  1.00 12.48           H  
ATOM    691  H02 VAL A  61      24.911  19.697  50.908  1.00 11.43           H  
ATOM    692  H03 VAL A  61      22.787  18.531  49.104  1.00 11.83           H  
ATOM    693  H04 VAL A  61      24.495  18.037  49.041  1.00 11.83           H  
ATOM    694  H05 VAL A  61      23.552  17.794  50.532  1.00 11.83           H  
ATOM    695  H06 VAL A  61      25.690  20.344  48.779  1.00 11.04           H  
ATOM    696  H07 VAL A  61      24.043  20.542  48.135  1.00 11.04           H  
ATOM    697  H08 VAL A  61      24.689  21.718  49.305  1.00 11.04           H  
ATOM    698  H11 VAL A  61      24.158  22.020  51.748  1.00 12.76           H  
ATOM    699  N   THR A  62      21.226  19.206  51.924  1.00 13.48           N  
ATOM    700  CA  THR A  62      20.628  18.479  53.043  1.00 14.18           C  
ATOM    701  C   THR A  62      20.184  17.060  52.726  1.00 14.07           C  
ATOM    702  O   THR A  62      19.574  16.800  51.686  1.00 13.47           O  
ATOM    703  CB  THR A  62      19.389  19.243  53.599  1.00 14.33           C  
ATOM    704  CG2 THR A  62      18.847  18.563  54.856  1.00 14.01           C  
ATOM    705  OG1 THR A  62      19.761  20.590  53.926  1.00 15.33           O  
ATOM    706  H01 THR A  62      21.433  18.415  53.775  1.00 14.18           H  
ATOM    707  H02 THR A  62      18.615  19.239  52.832  1.00 14.33           H  
ATOM    708  H03 THR A  62      17.831  18.214  54.670  1.00 14.01           H  
ATOM    709  H04 THR A  62      19.481  17.714  55.112  1.00 14.01           H  
ATOM    710  H05 THR A  62      18.841  19.275  55.681  1.00 14.01           H  
ATOM    711  H06 THR A  62      19.887  20.666  54.875  1.00 15.33           H  
ATOM    712  H09 THR A  62      20.714  19.287  51.057  1.00 13.48           H  
ATOM    713  N   ILE A  63      20.510  16.142  53.633  1.00 13.56           N  
ATOM    714  CA  ILE A  63      20.104  14.746  53.501  1.00 12.91           C  
ATOM    715  C   ILE A  63      18.987  14.555  54.527  1.00 13.22           C  
ATOM    716  O   ILE A  63      19.248  14.476  55.730  1.00 12.74           O  
ATOM    717  CB  ILE A  63      21.258  13.769  53.825  1.00 12.77           C  
ATOM    718  CG1 ILE A  63      22.400  13.947  52.820  1.00 12.71           C  
ATOM    719  CG2 ILE A  63      20.754  12.341  53.769  1.00 13.48           C  
ATOM    720  CD1 ILE A  63      23.531  12.954  53.001  1.00 14.55           C  
ATOM    721  H01 ILE A  63      19.794  14.536  52.477  1.00 12.91           H  
ATOM    722  H02 ILE A  63      21.628  13.985  54.827  1.00 12.77           H  
ATOM    723  H03 ILE A  63      22.818  14.940  52.986  1.00 12.71           H  
ATOM    724  H04 ILE A  63      21.996  13.830  51.814  1.00 12.71           H  
ATOM    725  H05 ILE A  63      19.796  12.314  53.249  1.00 13.48           H  
ATOM    726  H06 ILE A  63      21.474  11.722  53.235  1.00 13.48           H  
ATOM    727  H07 ILE A  63      21.055  16.420  54.437  1.00 13.56           H  
ATOM    728  H08 ILE A  63      20.627  11.960  54.782  1.00 13.48           H  
ATOM    729  H09 ILE A  63      24.389  13.458  53.446  1.00 14.55           H  
ATOM    730  H10 ILE A  63      23.205  12.146  53.656  1.00 14.55           H  
ATOM    731  H11 ILE A  63      23.814  12.544  52.031  1.00 14.55           H  
ATOM    732  N   HIS A  64      17.747  14.500  54.046  1.00 12.70           N  
ATOM    733  CA  HIS A  64      16.576  14.335  54.905  1.00 12.63           C  
ATOM    734  C   HIS A  64      16.416  12.886  55.385  1.00 13.02           C  
ATOM    735  O   HIS A  64      16.907  11.962  54.743  1.00 11.87           O  
ATOM    736  CB  HIS A  64      15.340  14.810  54.140  1.00 10.71           C  
ATOM    737  CG  HIS A  64      15.439  16.233  53.680  1.00 12.79           C  
ATOM    738  CD2 HIS A  64      15.938  16.770  52.540  1.00 12.82           C  
ATOM    739  ND1 HIS A  64      15.065  17.299  54.471  1.00 14.09           N  
ATOM    740  CE1 HIS A  64      15.329  18.430  53.840  1.00 12.99           C  
ATOM    741  NE2 HIS A  64      15.860  18.137  52.666  1.00 12.93           N  
ATOM    742  H01 HIS A  64      16.705  14.938  55.804  1.00 12.63           H  
ATOM    743  H02 HIS A  64      14.494  14.750  54.824  1.00 10.71           H  
ATOM    744  H03 HIS A  64      15.206  14.172  53.267  1.00 10.71           H  
ATOM    745  H04 HIS A  64      16.328  16.221  51.683  1.00 12.82           H  
ATOM    746  H05 HIS A  64      15.141  19.433  54.223  1.00 12.99           H  
ATOM    747  H06 HIS A  64      16.160  18.808  51.974  1.00 12.93           H  
ATOM    748  H12 HIS A  64      17.610  14.575  53.048  1.00 12.70           H  
ATOM    749  N   ALA A  65      15.736  12.694  56.513  1.00 13.67           N  
ATOM    750  CA  ALA A  65      15.540  11.354  57.094  1.00 15.29           C  
ATOM    751  C   ALA A  65      14.637  10.401  56.296  1.00 16.12           C  
ATOM    752  O   ALA A  65      14.517   9.222  56.637  1.00 18.90           O  
ATOM    753  CB  ALA A  65      15.014  11.484  58.532  1.00 13.30           C  
ATOM    754  H01 ALA A  65      16.527  10.892  57.067  1.00 15.29           H  
ATOM    755  H02 ALA A  65      13.989  11.116  58.578  1.00 13.30           H  
ATOM    756  H03 ALA A  65      15.641  10.897  59.203  1.00 13.30           H  
ATOM    757  H04 ALA A  65      15.038  12.531  58.835  1.00 13.30           H  
ATOM    758  H07 ALA A  65      15.341  13.494  56.987  1.00 13.67           H  
ATOM    759  N   ASP A  66      14.000  10.906  55.245  1.00 16.70           N  
ATOM    760  CA  ASP A  66      13.137  10.076  54.405  1.00 16.14           C  
ATOM    761  C   ASP A  66      13.892   9.712  53.123  1.00 15.54           C  
ATOM    762  O   ASP A  66      13.299   9.453  52.078  1.00 14.73           O  
ATOM    763  CB  ASP A  66      11.844  10.826  54.069  1.00 14.97           C  
ATOM    764  CG  ASP A  66      12.092  12.095  53.282  1.00 15.24           C  
ATOM    765  OD1 ASP A  66      13.257  12.543  53.217  1.00 15.19           O  
ATOM    766  OD2 ASP A  66      11.120  12.646  52.727  1.00 14.31           O1-
ATOM    767  H01 ASP A  66      12.871   9.165  54.941  1.00 16.14           H  
ATOM    768  H02 ASP A  66      11.374  11.110  55.011  1.00 14.97           H  
ATOM    769  H03 ASP A  66      11.202  10.170  53.481  1.00 14.97           H  
ATOM    770  H05 ASP A  66      14.114  11.884  55.021  1.00 16.70           H  
ATOM    771  N   ASN A  67      15.214   9.707  53.230  1.00 15.64           N  
ATOM    772  CA  ASN A  67      16.110   9.382  52.126  1.00 17.19           C  
ATOM    773  C   ASN A  67      15.945  10.251  50.874  1.00 16.75           C  
ATOM    774  O   ASN A  67      15.892   9.754  49.745  1.00 16.49           O  
ATOM    775  CB  ASN A  67      15.981   7.897  51.761  1.00 19.07           C  
ATOM    776  CG  ASN A  67      17.127   7.415  50.896  1.00 20.40           C  
ATOM    777  ND2 ASN A  67      16.798   6.806  49.761  1.00 19.98           N  
ATOM    778  OD1 ASN A  67      18.302   7.592  51.244  1.00 20.02           O  
ATOM    779  H01 ASN A  67      17.111   9.603  52.496  1.00 17.19           H  
ATOM    780  H02 ASN A  67      15.060   7.773  51.192  1.00 19.07           H  
ATOM    781  H03 ASN A  67      15.963   7.310  52.679  1.00 19.07           H  
ATOM    782  H04 ASN A  67      15.622   9.941  54.124  1.00 15.64           H  
ATOM    783  H05 ASN A  67      17.520   6.465  49.143  1.00 19.98           H  
ATOM    784  H06 ASN A  67      15.826   6.685  49.516  1.00 19.98           H  
ATOM    785  N   SER A  68      15.873  11.559  51.085  1.00 15.98           N  
ATOM    786  CA  SER A  68      15.769  12.507  49.984  1.00 14.77           C  
ATOM    787  C   SER A  68      16.879  13.525  50.210  1.00 14.47           C  
ATOM    788  O   SER A  68      17.401  13.641  51.314  1.00 14.90           O  
ATOM    789  CB  SER A  68      14.414  13.212  49.992  1.00 13.38           C  
ATOM    790  OG  SER A  68      14.287  14.024  51.139  1.00 14.92           O  
ATOM    791  H01 SER A  68      15.861  12.001  49.023  1.00 14.77           H  
ATOM    792  H02 SER A  68      13.625  12.460  50.003  1.00 13.38           H  
ATOM    793  H03 SER A  68      14.326  13.833  49.100  1.00 13.38           H  
ATOM    794  H04 SER A  68      14.641  14.897  50.954  1.00 14.92           H  
ATOM    795  H07 SER A  68      15.891  11.906  52.033  1.00 15.98           H  
ATOM    796  N   VAL A  69      17.251  14.250  49.161  1.00 13.29           N  
ATOM    797  CA  VAL A  69      18.299  15.254  49.278  1.00 12.52           C  
ATOM    798  C   VAL A  69      17.789  16.568  48.719  1.00 12.25           C  
ATOM    799  O   VAL A  69      17.094  16.582  47.709  1.00 11.49           O  
ATOM    800  CB  VAL A  69      19.569  14.839  48.498  1.00 12.81           C  
ATOM    801  CG1 VAL A  69      20.618  15.946  48.578  1.00 13.54           C  
ATOM    802  CG2 VAL A  69      20.133  13.533  49.064  1.00 11.86           C  
ATOM    803  H01 VAL A  69      18.559  15.355  50.332  1.00 12.52           H  
ATOM    804  H02 VAL A  69      19.304  14.681  47.452  1.00 12.81           H  
ATOM    805  H03 VAL A  69      21.511  15.639  48.034  1.00 13.54           H  
ATOM    806  H04 VAL A  69      20.219  16.858  48.135  1.00 13.54           H  
ATOM    807  H05 VAL A  69      16.800  14.103  48.269  1.00 13.29           H  
ATOM    808  H06 VAL A  69      20.874  16.130  49.621  1.00 13.54           H  
ATOM    809  H07 VAL A  69      21.067  13.738  49.587  1.00 11.86           H  
ATOM    810  H08 VAL A  69      19.415  13.098  49.759  1.00 11.86           H  
ATOM    811  H09 VAL A  69      20.320  12.834  48.249  1.00 11.86           H  
ATOM    812  N   SER A  70      18.119  17.670  49.383  1.00 11.79           N  
ATOM    813  CA  SER A  70      17.695  18.974  48.910  1.00 11.44           C  
ATOM    814  C   SER A  70      18.904  19.876  48.729  1.00 12.05           C  
ATOM    815  O   SER A  70      19.861  19.804  49.498  1.00 12.58           O  
ATOM    816  CB  SER A  70      16.722  19.620  49.896  1.00 12.04           C  
ATOM    817  OG  SER A  70      17.370  19.996  51.098  1.00 13.97           O  
ATOM    818  H01 SER A  70      17.188  18.842  47.954  1.00 11.44           H  
ATOM    819  H02 SER A  70      15.950  18.891  50.139  1.00 12.04           H  
ATOM    820  H03 SER A  70      16.287  20.507  49.435  1.00 12.04           H  
ATOM    821  H04 SER A  70      17.612  19.209  51.591  1.00 13.97           H  
ATOM    822  H10 SER A  70      18.671  17.599  50.226  1.00 11.79           H  
ATOM    823  N   VAL A  71      18.867  20.710  47.697  1.00 12.31           N  
ATOM    824  CA  VAL A  71      19.955  21.644  47.436  1.00 12.20           C  
ATOM    825  C   VAL A  71      19.368  23.039  47.256  1.00 10.95           C  
ATOM    826  O   VAL A  71      18.508  23.253  46.406  1.00 10.13           O  
ATOM    827  CB  VAL A  71      20.749  21.262  46.161  1.00 11.21           C  
ATOM    828  CG1 VAL A  71      21.921  22.218  45.973  1.00 12.36           C  
ATOM    829  CG2 VAL A  71      21.254  19.828  46.268  1.00 12.33           C  
ATOM    830  H01 VAL A  71      20.642  21.613  48.281  1.00 12.20           H  
ATOM    831  H02 VAL A  71      20.089  21.337  45.297  1.00 11.21           H  
ATOM    832  H03 VAL A  71      22.776  21.670  45.577  1.00 12.36           H  
ATOM    833  H04 VAL A  71      21.640  23.006  45.274  1.00 12.36           H  
ATOM    834  H05 VAL A  71      18.068  20.697  47.079  1.00 12.31           H  
ATOM    835  H06 VAL A  71      22.187  22.661  46.933  1.00 12.36           H  
ATOM    836  H07 VAL A  71      22.209  19.818  46.794  1.00 12.33           H  
ATOM    837  H08 VAL A  71      20.530  19.227  46.819  1.00 12.33           H  
ATOM    838  H09 VAL A  71      21.386  19.413  45.269  1.00 12.33           H  
ATOM    839  N   GLN A  72      19.821  23.985  48.067  1.00 11.10           N  
ATOM    840  CA  GLN A  72      19.332  25.350  47.962  1.00 12.43           C  
ATOM    841  C   GLN A  72      20.469  26.350  47.836  1.00 11.99           C  
ATOM    842  O   GLN A  72      21.551  26.150  48.379  1.00 11.84           O  
ATOM    843  CB  GLN A  72      18.446  25.696  49.165  1.00 15.01           C  
ATOM    844  CG  GLN A  72      19.006  25.309  50.502  1.00 19.25           C  
ATOM    845  CD  GLN A  72      17.965  25.407  51.612  1.00 21.54           C  
ATOM    846  NE2 GLN A  72      17.759  24.307  52.336  1.00 20.52           N  
ATOM    847  OE1 GLN A  72      17.355  26.459  51.813  1.00 22.72           O  
ATOM    848  H01 GLN A  72      18.736  25.415  47.052  1.00 12.43           H  
ATOM    849  H02 GLN A  72      17.530  25.118  49.042  1.00 15.01           H  
ATOM    850  H03 GLN A  72      18.283  26.774  49.166  1.00 15.01           H  
ATOM    851  H04 GLN A  72      19.814  26.001  50.739  1.00 19.25           H  
ATOM    852  H05 GLN A  72      19.367  24.282  50.448  1.00 19.25           H  
ATOM    853  H06 GLN A  72      17.081  24.315  53.084  1.00 20.52           H  
ATOM    854  H07 GLN A  72      18.281  23.466  52.136  1.00 20.52           H  
ATOM    855  H10 GLN A  72      20.513  23.755  48.765  1.00 11.10           H  
ATOM    856  N   ASP A  73      20.223  27.420  47.090  1.00 12.67           N  
ATOM    857  CA  ASP A  73      21.225  28.457  46.901  1.00 12.99           C  
ATOM    858  C   ASP A  73      20.527  29.796  46.934  1.00 13.25           C  
ATOM    859  O   ASP A  73      19.304  29.853  47.016  1.00 12.13           O  
ATOM    860  CB  ASP A  73      21.972  28.263  45.564  1.00 13.86           C  
ATOM    861  CG  ASP A  73      21.113  28.567  44.332  1.00 14.91           C  
ATOM    862  OD1 ASP A  73      21.479  28.092  43.236  1.00 16.53           O  
ATOM    863  OD2 ASP A  73      20.091  29.285  44.431  1.00 14.34           O1-
ATOM    864  H01 ASP A  73      21.968  28.404  47.697  1.00 12.99           H  
ATOM    865  H02 ASP A  73      22.254  27.212  45.505  1.00 13.86           H  
ATOM    866  H03 ASP A  73      22.838  28.925  45.553  1.00 13.86           H  
ATOM    867  H08 ASP A  73      19.322  27.516  46.645  1.00 12.67           H  
ATOM    868  N   ASP A  74      21.303  30.872  46.888  1.00 15.19           N  
ATOM    869  CA  ASP A  74      20.740  32.215  46.898  1.00 16.27           C  
ATOM    870  C   ASP A  74      21.083  32.963  45.616  1.00 17.24           C  
ATOM    871  O   ASP A  74      21.353  34.168  45.629  1.00 18.33           O  
ATOM    872  CB  ASP A  74      21.224  33.002  48.121  1.00 15.29           C  
ATOM    873  CG  ASP A  74      22.723  32.950  48.301  1.00 17.22           C  
ATOM    874  OD1 ASP A  74      23.435  32.514  47.370  1.00 18.55           O  
ATOM    875  OD2 ASP A  74      23.195  33.356  49.380  1.00 20.12           O1-
ATOM    876  H01 ASP A  74      19.656  32.119  46.957  1.00 16.27           H  
ATOM    877  H02 ASP A  74      20.774  32.544  49.002  1.00 15.29           H  
ATOM    878  H03 ASP A  74      20.923  34.043  48.006  1.00 15.29           H  
ATOM    879  H04 ASP A  74      22.305  30.757  46.845  1.00 15.19           H  
ATOM    880  N   GLY A  75      21.069  32.233  44.505  1.00 17.04           N  
ATOM    881  CA  GLY A  75      21.350  32.837  43.220  1.00 18.01           C  
ATOM    882  C   GLY A  75      20.143  33.622  42.741  1.00 18.01           C  
ATOM    883  O   GLY A  75      19.307  34.030  43.545  1.00 17.87           O  
ATOM    884  H01 GLY A  75      21.576  32.053  42.498  1.00 18.01           H  
ATOM    885  H02 GLY A  75      22.204  33.508  43.315  1.00 18.01           H  
ATOM    886  H04 GLY A  75      20.860  31.246  44.558  1.00 17.04           H  
ATOM    887  N   ARG A  76      20.051  33.833  41.433  1.00 17.31           N  
ATOM    888  CA  ARG A  76      18.946  34.586  40.846  1.00 16.77           C  
ATOM    889  C   ARG A  76      17.628  33.829  40.826  1.00 15.84           C  
ATOM    890  O   ARG A  76      16.567  34.440  40.855  1.00 15.09           O  
ATOM    891  CB  ARG A  76      19.288  34.984  39.404  1.00 17.10           C  
ATOM    892  CG  ARG A  76      20.356  36.029  39.282  1.00 15.77           C  
ATOM    893  CD  ARG A  76      20.869  36.109  37.885  1.00 17.24           C  
ATOM    894  NE  ARG A  76      21.571  34.893  37.487  1.00 17.35           N  
ATOM    895  CZ  ARG A  76      22.242  34.762  36.345  1.00 17.89           C  
ATOM    896  NH1 ARG A  76      22.855  33.621  36.053  1.00 16.60           N1+
ATOM    897  NH2 ARG A  76      22.300  35.777  35.494  1.00 18.56           N  
ATOM    898  H01 ARG A  76      18.816  35.460  41.484  1.00 16.77           H  
ATOM    899  H02 ARG A  76      18.382  35.417  38.980  1.00 17.10           H  
ATOM    900  H03 ARG A  76      20.767  33.461  40.826  1.00 17.31           H  
ATOM    901  H04 ARG A  76      19.622  34.092  38.874  1.00 17.10           H  
ATOM    902  H05 ARG A  76      21.182  35.759  39.940  1.00 15.77           H  
ATOM    903  H06 ARG A  76      19.943  36.997  39.567  1.00 15.77           H  
ATOM    904  H07 ARG A  76      21.577  36.936  37.835  1.00 17.24           H  
ATOM    905  H08 ARG A  76      20.028  36.267  37.210  1.00 17.24           H  
ATOM    906  H09 ARG A  76      21.546  34.103  38.116  1.00 17.35           H  
ATOM    907  H10 ARG A  76      23.363  33.528  35.185  1.00 16.60           H  
ATOM    908  H11 ARG A  76      22.813  32.846  36.699  1.00 16.60           H  
ATOM    909  H12 ARG A  76      21.835  36.647  35.713  1.00 18.56           H  
ATOM    910  H13 ARG A  76      22.809  35.681  34.627  1.00 18.56           H  
ATOM    911  N   GLY A  77      17.702  32.502  40.779  1.00 16.42           N  
ATOM    912  CA  GLY A  77      16.500  31.693  40.697  1.00 15.16           C  
ATOM    913  C   GLY A  77      16.297  31.377  39.225  1.00 15.31           C  
ATOM    914  O   GLY A  77      16.523  32.246  38.383  1.00 16.28           O  
ATOM    915  H01 GLY A  77      15.640  32.219  41.111  1.00 15.16           H  
ATOM    916  H02 GLY A  77      16.624  30.773  41.268  1.00 15.16           H  
ATOM    917  H14 GLY A  77      18.606  32.052  40.801  1.00 16.42           H  
ATOM    918  N   ILE A  78      15.894  30.150  38.902  1.00 14.92           N  
ATOM    919  CA  ILE A  78      15.685  29.749  37.508  1.00 14.31           C  
ATOM    920  C   ILE A  78      14.581  30.591  36.870  1.00 15.78           C  
ATOM    921  O   ILE A  78      13.491  30.720  37.426  1.00 14.01           O  
ATOM    922  CB  ILE A  78      15.296  28.260  37.409  1.00 14.39           C  
ATOM    923  CG1 ILE A  78      16.367  27.394  38.081  1.00 13.49           C  
ATOM    924  CG2 ILE A  78      15.126  27.861  35.947  1.00 14.69           C  
ATOM    925  CD1 ILE A  78      15.964  25.942  38.215  1.00 13.13           C  
ATOM    926  H01 ILE A  78      16.624  29.908  36.978  1.00 14.31           H  
ATOM    927  H02 ILE A  78      14.348  28.103  37.924  1.00 14.39           H  
ATOM    928  H03 ILE A  78      15.728  29.478  39.637  1.00 14.92           H  
ATOM    929  H04 ILE A  78      16.512  27.783  39.089  1.00 13.49           H  
ATOM    930  H05 ILE A  78      17.279  27.447  37.487  1.00 13.49           H  
ATOM    931  H06 ILE A  78      14.474  28.578  35.449  1.00 14.69           H  
ATOM    932  H07 ILE A  78      16.099  27.854  35.456  1.00 14.69           H  
ATOM    933  H08 ILE A  78      14.682  26.867  35.890  1.00 14.69           H  
ATOM    934  H09 ILE A  78      15.001  25.787  37.729  1.00 13.13           H  
ATOM    935  H10 ILE A  78      16.715  25.311  37.741  1.00 13.13           H  
ATOM    936  H11 ILE A  78      15.884  25.682  39.271  1.00 13.13           H  
ATOM    937  N   PRO A  79      14.846  31.166  35.683  1.00 16.88           N  
ATOM    938  CA  PRO A  79      13.844  31.998  35.007  1.00 17.96           C  
ATOM    939  C   PRO A  79      12.446  31.395  35.005  1.00 19.61           C  
ATOM    940  O   PRO A  79      12.258  30.232  34.640  1.00 19.20           O  
ATOM    941  CB  PRO A  79      14.426  32.160  33.602  1.00 15.63           C  
ATOM    942  CG  PRO A  79      15.895  32.215  33.876  1.00 15.91           C  
ATOM    943  CD  PRO A  79      16.071  31.068  34.868  1.00 15.66           C  
ATOM    944  H01 PRO A  79      14.047  33.031  33.068  1.00 15.63           H  
ATOM    945  H02 PRO A  79      14.173  31.311  32.968  1.00 15.63           H  
ATOM    946  H03 PRO A  79      16.238  33.179  34.251  1.00 15.91           H  
ATOM    947  H04 PRO A  79      16.475  32.048  32.968  1.00 15.91           H  
ATOM    948  H05 PRO A  79      16.202  30.096  34.392  1.00 15.66           H  
ATOM    949  H06 PRO A  79      16.964  31.206  35.478  1.00 15.66           H  
ATOM    950  H12 PRO A  79      13.683  32.948  35.516  1.00 17.96           H  
ATOM    951  N   THR A  80      11.472  32.198  35.420  1.00 21.45           N  
ATOM    952  CA  THR A  80      10.086  31.760  35.477  1.00 24.77           C  
ATOM    953  C   THR A  80       9.266  32.464  34.406  1.00 27.58           C  
ATOM    954  O   THR A  80       9.806  33.212  33.597  1.00 29.10           O  
ATOM    955  CB  THR A  80       9.469  32.048  36.869  1.00 24.28           C  
ATOM    956  CG2 THR A  80      10.064  31.113  37.923  1.00 22.98           C  
ATOM    957  OG1 THR A  80       9.725  33.410  37.239  1.00 23.55           O  
ATOM    958  H01 THR A  80      10.068  30.684  35.301  1.00 24.77           H  
ATOM    959  H02 THR A  80       8.394  31.878  36.815  1.00 24.28           H  
ATOM    960  H03 THR A  80      10.974  31.556  38.328  1.00 22.98           H  
ATOM    961  H04 THR A  80       9.343  30.965  38.727  1.00 22.98           H  
ATOM    962  H05 THR A  80      10.300  30.152  37.465  1.00 22.98           H  
ATOM    963  H06 THR A  80       9.852  33.466  38.189  1.00 23.55           H  
ATOM    964  H07 THR A  80      11.701  33.140  35.704  1.00 21.45           H  
ATOM    965  N   GLY A  81       7.962  32.221  34.387  1.00 30.02           N  
ATOM    966  CA  GLY A  81       7.128  32.867  33.393  1.00 33.38           C  
ATOM    967  C   GLY A  81       7.313  32.285  32.006  1.00 36.14           C  
ATOM    968  O   GLY A  81       8.368  31.731  31.683  1.00 36.03           O  
ATOM    969  H01 GLY A  81       7.420  33.916  33.351  1.00 33.38           H  
ATOM    970  H02 GLY A  81       6.084  32.751  33.684  1.00 33.38           H  
ATOM    971  H07 GLY A  81       7.553  31.590  35.061  1.00 30.02           H  
ATOM    972  N   ILE A  82       6.279  32.427  31.182  1.00 38.43           N  
ATOM    973  CA  ILE A  82       6.274  31.911  29.816  1.00 40.34           C  
ATOM    974  C   ILE A  82       6.845  32.932  28.831  1.00 41.21           C  
ATOM    975  O   ILE A  82       6.809  32.735  27.611  1.00 42.27           O  
ATOM    976  CB  ILE A  82       4.835  31.558  29.397  1.00 40.38           C  
ATOM    977  CG1 ILE A  82       4.167  30.740  30.508  1.00 39.83           C  
ATOM    978  CG2 ILE A  82       4.846  30.773  28.095  1.00 40.06           C  
ATOM    979  CD1 ILE A  82       2.654  30.809  30.499  1.00 39.34           C  
ATOM    980  H01 ILE A  82       6.902  31.020  29.794  1.00 40.34           H  
ATOM    981  H02 ILE A  82       7.292  33.850  29.212  1.00 41.21           H  
ATOM    982  H03 ILE A  82       5.460  32.914  31.516  1.00 38.43           H  
ATOM    983  H04 ILE A  82       4.269  32.476  29.240  1.00 40.38           H  
ATOM    984  H05 ILE A  82       4.496  31.167  31.455  1.00 39.83           H  
ATOM    985  H06 ILE A  82       4.464  29.698  30.393  1.00 39.83           H  
ATOM    986  H07 ILE A  82       5.506  31.265  27.381  1.00 40.06           H  
ATOM    987  H08 ILE A  82       5.204  29.761  28.283  1.00 40.06           H  
ATOM    988  H09 ILE A  82       3.836  30.732  27.686  1.00 40.06           H  
ATOM    989  H10 ILE A  82       2.332  31.769  30.903  1.00 39.34           H  
ATOM    990  H11 ILE A  82       2.291  30.706  29.476  1.00 39.34           H  
ATOM    991  H12 ILE A  82       2.249  30.003  31.112  1.00 39.34           H  
ATOM    992  N   GLY A  83       1.779  29.177  27.574  1.00 35.22           N  
ATOM    993  CA  GLY A  83       2.536  27.940  27.478  1.00 34.27           C  
ATOM    994  C   GLY A  83       3.289  27.583  28.749  1.00 33.39           C  
ATOM    995  O   GLY A  83       2.861  27.924  29.856  1.00 34.64           O  
ATOM    996  H01 GLY A  83       1.611  29.542  26.647  1.00 35.22           H  
ATOM    997  H02 GLY A  83       3.282  28.084  26.696  1.00 34.27           H  
ATOM    998  H03 GLY A  83       1.844  27.130  27.248  1.00 34.27           H  
ATOM    999  H13 GLY A  83       2.303  29.852  28.113  1.00 35.22           H  
ATOM   1000  N   VAL A  84       4.417  26.897  28.595  1.00 31.12           N  
ATOM   1001  CA  VAL A  84       5.220  26.489  29.741  1.00 28.08           C  
ATOM   1002  C   VAL A  84       6.262  27.536  30.108  1.00 25.66           C  
ATOM   1003  O   VAL A  84       6.718  28.299  29.261  1.00 25.68           O  
ATOM   1004  CB  VAL A  84       5.936  25.160  29.460  1.00 29.58           C  
ATOM   1005  CG1 VAL A  84       4.918  24.106  29.051  1.00 30.15           C  
ATOM   1006  CG2 VAL A  84       6.979  25.347  28.369  1.00 29.79           C  
ATOM   1007  H01 VAL A  84       4.531  26.372  30.577  1.00 28.08           H  
ATOM   1008  H02 VAL A  84       6.443  24.827  30.366  1.00 29.58           H  
ATOM   1009  H03 VAL A  84       4.027  24.596  28.658  1.00 30.15           H  
ATOM   1010  H04 VAL A  84       4.724  26.653  27.664  1.00 31.12           H  
ATOM   1011  H05 VAL A  84       5.348  23.464  28.282  1.00 30.15           H  
ATOM   1012  H06 VAL A  84       4.648  23.504  29.919  1.00 30.15           H  
ATOM   1013  H07 VAL A  84       7.910  24.867  28.671  1.00 29.79           H  
ATOM   1014  H08 VAL A  84       6.622  24.896  27.443  1.00 29.79           H  
ATOM   1015  H09 VAL A  84       7.154  26.411  28.212  1.00 29.79           H  
ATOM   1016  N   SER A  85       6.633  27.574  31.381  1.00 21.79           N  
ATOM   1017  CA  SER A  85       7.630  28.527  31.838  1.00 19.11           C  
ATOM   1018  C   SER A  85       9.013  28.019  31.450  1.00 17.91           C  
ATOM   1019  O   SER A  85       9.208  26.820  31.238  1.00 16.39           O  
ATOM   1020  CB  SER A  85       7.551  28.688  33.346  1.00 17.28           C  
ATOM   1021  OG  SER A  85       7.769  27.441  33.963  1.00 17.57           O  
ATOM   1022  H01 SER A  85       7.444  29.495  31.373  1.00 19.11           H  
ATOM   1023  H02 SER A  85       6.564  29.061  33.620  1.00 17.28           H  
ATOM   1024  H03 SER A  85       8.311  29.396  33.677  1.00 17.28           H  
ATOM   1025  H04 SER A  85       7.941  26.777  33.292  1.00 17.57           H  
ATOM   1026  H10 SER A  85       6.217  26.932  32.041  1.00 21.79           H  
ATOM   1027  N   ALA A  86       9.967  28.936  31.356  1.00 15.85           N  
ATOM   1028  CA  ALA A  86      11.327  28.578  30.985  1.00 15.56           C  
ATOM   1029  C   ALA A  86      11.903  27.550  31.952  1.00 14.94           C  
ATOM   1030  O   ALA A  86      12.771  26.762  31.573  1.00 15.21           O  
ATOM   1031  CB  ALA A  86      12.199  29.820  30.956  1.00 14.81           C  
ATOM   1032  H01 ALA A  86      11.307  28.132  29.990  1.00 15.56           H  
ATOM   1033  H02 ALA A  86      13.137  29.593  30.450  1.00 14.81           H  
ATOM   1034  H03 ALA A  86      11.681  30.616  30.420  1.00 14.81           H  
ATOM   1035  H04 ALA A  86      12.406  30.143  31.976  1.00 14.81           H  
ATOM   1036  H05 ALA A  86       9.744  29.903  31.546  1.00 15.85           H  
ATOM   1037  N   ALA A  87      11.414  27.557  33.192  1.00 14.43           N  
ATOM   1038  CA  ALA A  87      11.886  26.624  34.208  1.00 12.24           C  
ATOM   1039  C   ALA A  87      11.399  25.205  33.941  1.00 12.01           C  
ATOM   1040  O   ALA A  87      12.134  24.247  34.163  1.00 10.30           O  
ATOM   1041  CB  ALA A  87      11.448  27.081  35.591  1.00 12.03           C  
ATOM   1042  H01 ALA A  87      12.975  26.613  34.165  1.00 12.24           H  
ATOM   1043  H02 ALA A  87      10.419  26.768  35.767  1.00 12.03           H  
ATOM   1044  H03 ALA A  87      12.097  26.634  36.344  1.00 12.03           H  
ATOM   1045  H04 ALA A  87      11.513  28.167  35.653  1.00 12.03           H  
ATOM   1046  H05 ALA A  87      10.697  28.226  33.434  1.00 14.43           H  
ATOM   1047  N   GLU A  88      10.162  25.064  33.476  1.00 14.66           N  
ATOM   1048  CA  GLU A  88       9.627  23.741  33.168  1.00 17.10           C  
ATOM   1049  C   GLU A  88      10.390  23.144  31.993  1.00 17.15           C  
ATOM   1050  O   GLU A  88      10.651  21.943  31.965  1.00 17.90           O  
ATOM   1051  CB  GLU A  88       8.131  23.804  32.835  1.00 19.76           C  
ATOM   1052  CG  GLU A  88       7.228  23.872  34.054  1.00 24.66           C  
ATOM   1053  CD  GLU A  88       5.780  23.498  33.750  1.00 26.92           C  
ATOM   1054  OE1 GLU A  88       5.555  22.492  33.037  1.00 28.62           O  
ATOM   1055  OE2 GLU A  88       4.869  24.202  34.238  1.00 27.17           O1-
ATOM   1056  H01 GLU A  88       9.749  23.112  34.049  1.00 17.10           H  
ATOM   1057  H02 GLU A  88       7.886  22.879  32.313  1.00 19.76           H  
ATOM   1058  H03 GLU A  88       7.952  24.690  32.226  1.00 19.76           H  
ATOM   1059  H04 GLU A  88       7.230  24.905  34.401  1.00 24.66           H  
ATOM   1060  H05 GLU A  88       9.586  25.881  33.334  1.00 14.66           H  
ATOM   1061  H06 GLU A  88       7.612  23.187  34.810  1.00 24.66           H  
ATOM   1062  N   VAL A  89      10.749  23.982  31.022  1.00 16.33           N  
ATOM   1063  CA  VAL A  89      11.510  23.507  29.868  1.00 15.10           C  
ATOM   1064  C   VAL A  89      12.847  22.944  30.352  1.00 15.11           C  
ATOM   1065  O   VAL A  89      13.264  21.863  29.939  1.00 14.38           O  
ATOM   1066  CB  VAL A  89      11.769  24.648  28.858  1.00 13.58           C  
ATOM   1067  CG1 VAL A  89      12.768  24.193  27.799  1.00 12.87           C  
ATOM   1068  CG2 VAL A  89      10.447  25.073  28.206  1.00 11.45           C  
ATOM   1069  H01 VAL A  89      10.930  22.734  29.364  1.00 15.10           H  
ATOM   1070  H02 VAL A  89      12.191  25.505  29.383  1.00 13.58           H  
ATOM   1071  H03 VAL A  89      13.711  23.930  28.279  1.00 12.87           H  
ATOM   1072  H04 VAL A  89      12.372  23.323  27.275  1.00 12.87           H  
ATOM   1073  H05 VAL A  89      12.936  25.001  27.087  1.00 12.87           H  
ATOM   1074  H06 VAL A  89       9.711  25.284  28.982  1.00 11.45           H  
ATOM   1075  H07 VAL A  89      10.492  24.957  31.084  1.00 16.33           H  
ATOM   1076  H08 VAL A  89      10.608  25.969  27.606  1.00 11.45           H  
ATOM   1077  H09 VAL A  89      10.081  24.269  27.568  1.00 11.45           H  
ATOM   1078  N   ILE A  90      13.507  23.687  31.235  1.00 16.27           N  
ATOM   1079  CA  ILE A  90      14.789  23.272  31.800  1.00 17.14           C  
ATOM   1080  C   ILE A  90      14.669  21.959  32.586  1.00 16.50           C  
ATOM   1081  O   ILE A  90      15.588  21.142  32.569  1.00 16.73           O  
ATOM   1082  CB  ILE A  90      15.364  24.363  32.753  1.00 18.14           C  
ATOM   1083  CG1 ILE A  90      15.840  25.574  31.947  1.00 18.89           C  
ATOM   1084  CG2 ILE A  90      16.520  23.787  33.579  1.00 19.95           C  
ATOM   1085  CD1 ILE A  90      17.053  25.303  31.060  1.00 17.78           C  
ATOM   1086  H01 ILE A  90      15.462  23.124  30.955  1.00 17.14           H  
ATOM   1087  H02 ILE A  90      14.575  24.686  33.432  1.00 18.14           H  
ATOM   1088  H03 ILE A  90      16.146  26.329  32.671  1.00 18.89           H  
ATOM   1089  H04 ILE A  90      15.019  25.906  31.311  1.00 18.89           H  
ATOM   1090  H05 ILE A  90      17.350  24.494  33.583  1.00 19.95           H  
ATOM   1091  H06 ILE A  90      16.185  23.614  34.602  1.00 19.95           H  
ATOM   1092  H07 ILE A  90      16.848  22.845  33.139  1.00 19.95           H  
ATOM   1093  H08 ILE A  90      17.910  25.049  31.684  1.00 17.78           H  
ATOM   1094  H09 ILE A  90      16.835  24.472  30.389  1.00 17.78           H  
ATOM   1095  H10 ILE A  90      13.109  24.569  31.525  1.00 16.27           H  
ATOM   1096  H11 ILE A  90      17.282  26.193  30.475  1.00 17.78           H  
ATOM   1097  N   MET A  91      13.536  21.764  33.261  1.00 14.92           N  
ATOM   1098  CA  MET A  91      13.298  20.564  34.068  1.00 15.86           C  
ATOM   1099  C   MET A  91      12.834  19.328  33.289  1.00 16.65           C  
ATOM   1100  O   MET A  91      12.901  18.212  33.806  1.00 16.55           O  
ATOM   1101  CB  MET A  91      12.246  20.854  35.151  1.00 15.77           C  
ATOM   1102  CG  MET A  91      12.628  21.890  36.195  1.00 14.39           C  
ATOM   1103  SD  MET A  91      13.920  21.324  37.311  1.00 19.50           S  
ATOM   1104  CE  MET A  91      14.978  22.713  37.358  1.00 19.72           C  
ATOM   1105  H01 MET A  91      14.275  20.326  34.488  1.00 15.86           H  
ATOM   1106  H02 MET A  91      12.125  19.919  35.698  1.00 15.77           H  
ATOM   1107  H03 MET A  91      11.341  21.201  34.652  1.00 15.77           H  
ATOM   1108  H04 MET A  91      11.741  22.086  36.798  1.00 14.39           H  
ATOM   1109  H05 MET A  91      12.979  22.786  35.683  1.00 14.39           H  
ATOM   1110  H06 MET A  91      15.905  22.481  36.833  1.00 19.72           H  
ATOM   1111  H07 MET A  91      14.489  23.559  36.875  1.00 19.72           H  
ATOM   1112  H08 MET A  91      15.201  22.965  38.395  1.00 19.72           H  
ATOM   1113  H12 MET A  91      12.815  22.470  33.215  1.00 14.92           H  
ATOM   1114  N   THR A  92      12.379  19.513  32.054  1.00 16.71           N  
ATOM   1115  CA  THR A  92      11.853  18.389  31.289  1.00 17.87           C  
ATOM   1116  C   THR A  92      12.412  18.142  29.892  1.00 18.33           C  
ATOM   1117  O   THR A  92      12.025  17.174  29.238  1.00 19.90           O  
ATOM   1118  CB  THR A  92      10.325  18.524  31.153  1.00 18.02           C  
ATOM   1119  CG2 THR A  92       9.679  18.698  32.524  1.00 18.67           C  
ATOM   1120  OG1 THR A  92      10.025  19.677  30.363  1.00 19.04           O  
ATOM   1121  H01 THR A  92      12.179  17.532  31.879  1.00 17.87           H  
ATOM   1122  H02 THR A  92       9.936  17.621  30.682  1.00 18.02           H  
ATOM   1123  H03 THR A  92       8.665  18.298  32.501  1.00 18.67           H  
ATOM   1124  H04 THR A  92      10.263  18.163  33.272  1.00 18.67           H  
ATOM   1125  H05 THR A  92       9.645  19.757  32.778  1.00 18.67           H  
ATOM   1126  H06 THR A  92       9.832  19.407  29.462  1.00 19.04           H  
ATOM   1127  H09 THR A  92      12.398  20.436  31.644  1.00 16.71           H  
ATOM   1128  N   VAL A  93      13.301  19.012  29.427  1.00 17.44           N  
ATOM   1129  CA  VAL A  93      13.884  18.866  28.102  1.00 17.89           C  
ATOM   1130  C   VAL A  93      15.368  18.543  28.235  1.00 18.15           C  
ATOM   1131  O   VAL A  93      16.132  19.332  28.795  1.00 18.68           O  
ATOM   1132  CB  VAL A  93      13.696  20.170  27.261  1.00 16.88           C  
ATOM   1133  CG1 VAL A  93      14.484  20.082  25.958  1.00 15.34           C  
ATOM   1134  CG2 VAL A  93      12.211  20.393  26.961  1.00 14.52           C  
ATOM   1135  H01 VAL A  93      13.375  18.053  27.585  1.00 17.89           H  
ATOM   1136  H02 VAL A  93      14.072  21.014  27.840  1.00 16.88           H  
ATOM   1137  H03 VAL A  93      15.478  19.684  26.161  1.00 15.34           H  
ATOM   1138  H04 VAL A  93      13.965  19.423  25.263  1.00 15.34           H  
ATOM   1139  H05 VAL A  93      14.574  21.076  25.519  1.00 15.34           H  
ATOM   1140  H06 VAL A  93      11.670  20.536  27.896  1.00 14.52           H  
ATOM   1141  H07 VAL A  93      13.578  19.792  30.006  1.00 17.44           H  
ATOM   1142  H08 VAL A  93      12.095  21.278  26.335  1.00 14.52           H  
ATOM   1143  H09 VAL A  93      11.811  19.524  26.439  1.00 14.52           H  
ATOM   1144  N   LEU A  94      15.762  17.379  27.720  1.00 18.15           N  
ATOM   1145  CA  LEU A  94      17.147  16.927  27.770  1.00 19.23           C  
ATOM   1146  C   LEU A  94      18.063  18.005  27.191  1.00 20.34           C  
ATOM   1147  O   LEU A  94      17.790  18.539  26.123  1.00 20.56           O  
ATOM   1148  CB  LEU A  94      17.295  15.631  26.974  1.00 18.72           C  
ATOM   1149  CG  LEU A  94      18.614  14.881  27.111  1.00 19.22           C  
ATOM   1150  CD1 LEU A  94      18.774  14.413  28.544  1.00 20.19           C  
ATOM   1151  CD2 LEU A  94      18.631  13.695  26.168  1.00 19.57           C  
ATOM   1152  H01 LEU A  94      17.429  16.741  28.806  1.00 19.23           H  
ATOM   1153  H02 LEU A  94      17.250  15.935  25.928  1.00 18.72           H  
ATOM   1154  H03 LEU A  94      16.499  14.957  27.291  1.00 18.72           H  
ATOM   1155  H04 LEU A  94      19.441  15.543  26.854  1.00 19.22           H  
ATOM   1156  H05 LEU A  94      19.413  15.111  29.084  1.00 20.19           H  
ATOM   1157  H06 LEU A  94      17.796  14.370  29.024  1.00 20.19           H  
ATOM   1158  H07 LEU A  94      19.229  13.422  28.555  1.00 20.19           H  
ATOM   1159  H08 LEU A  94      19.428  13.825  25.436  1.00 19.57           H  
ATOM   1160  H09 LEU A  94      18.805  12.781  26.736  1.00 19.57           H  
ATOM   1161  H10 LEU A  94      15.074  16.787  27.278  1.00 18.15           H  
ATOM   1162  H11 LEU A  94      17.673  13.626  25.653  1.00 19.57           H  
ATOM   1163  N   HIS A  95      19.150  18.309  27.893  1.00 20.14           N  
ATOM   1164  CA  HIS A  95      20.086  19.348  27.476  1.00 22.32           C  
ATOM   1165  C   HIS A  95      19.424  20.586  26.829  1.00 22.67           C  
ATOM   1166  O   HIS A  95      19.917  21.126  25.840  1.00 22.29           O  
ATOM   1167  CB  HIS A  95      21.196  18.762  26.564  1.00 22.27           C  
ATOM   1168  CG  HIS A  95      20.699  18.102  25.312  1.00 22.35           C  
ATOM   1169  CD2 HIS A  95      19.895  18.551  24.320  1.00 22.46           C  
ATOM   1170  ND1 HIS A  95      21.085  16.830  24.943  1.00 22.97           N  
ATOM   1171  CE1 HIS A  95      20.539  16.524  23.779  1.00 21.89           C  
ATOM   1172  NE2 HIS A  95      19.812  17.550  23.379  1.00 22.57           N  
ATOM   1173  H01 HIS A  95      20.538  19.717  28.396  1.00 22.32           H  
ATOM   1174  H02 HIS A  95      21.691  17.984  27.145  1.00 22.27           H  
ATOM   1175  H03 HIS A  95      21.864  19.574  26.278  1.00 22.27           H  
ATOM   1176  H04 HIS A  95      19.405  19.524  24.275  1.00 22.46           H  
ATOM   1177  H05 HIS A  95      20.667  15.585  23.241  1.00 21.89           H  
ATOM   1178  H06 HIS A  95      19.281  17.594  22.521  1.00 22.57           H  
ATOM   1179  H12 HIS A  95      19.335  17.802  28.747  1.00 20.14           H  
ATOM   1180  N   ALA A  96      18.313  21.042  27.410  1.00 22.31           N  
ATOM   1181  CA  ALA A  96      17.610  22.221  26.894  1.00 21.96           C  
ATOM   1182  C   ALA A  96      18.574  23.402  26.790  1.00 22.03           C  
ATOM   1183  O   ALA A  96      18.911  24.037  27.791  1.00 21.47           O  
ATOM   1184  CB  ALA A  96      16.429  22.585  27.810  1.00 20.32           C  
ATOM   1185  H01 ALA A  96      17.223  21.989  25.902  1.00 21.96           H  
ATOM   1186  H02 ALA A  96      18.970  23.687  25.815  1.00 22.03           H  
ATOM   1187  H03 ALA A  96      15.551  22.011  27.515  1.00 20.32           H  
ATOM   1188  H04 ALA A  96      16.685  22.352  28.844  1.00 20.32           H  
ATOM   1189  H05 ALA A  96      16.213  23.650  27.720  1.00 20.32           H  
ATOM   1190  H07 ALA A  96      17.948  20.565  28.222  1.00 22.31           H  
ATOM   1191  N   HIS A 116      30.325  16.221  31.580  1.00 30.82           N  
ATOM   1192  CA  HIS A 116      29.924  15.424  32.730  1.00 29.61           C  
ATOM   1193  C   HIS A 116      28.528  15.850  33.161  1.00 27.98           C  
ATOM   1194  O   HIS A 116      27.751  15.032  33.646  1.00 27.10           O  
ATOM   1195  CB  HIS A 116      30.926  15.633  33.877  1.00 29.79           C  
ATOM   1196  CG  HIS A 116      30.627  14.834  35.112  1.00 31.08           C  
ATOM   1197  CD2 HIS A 116      30.566  15.200  36.415  1.00 31.16           C  
ATOM   1198  ND1 HIS A 116      30.386  13.474  35.088  1.00 30.02           N  
ATOM   1199  CE1 HIS A 116      30.192  13.040  36.320  1.00 29.83           C  
ATOM   1200  NE2 HIS A 116      30.296  14.067  37.145  1.00 30.79           N  
ATOM   1201  H01 HIS A 116      30.273  17.202  31.815  1.00 30.82           H  
ATOM   1202  H02 HIS A 116      29.913  14.366  32.467  1.00 29.61           H  
ATOM   1203  H03 HIS A 116      30.860  16.683  34.161  1.00 29.79           H  
ATOM   1204  H04 HIS A 116      31.917  15.353  33.520  1.00 29.79           H  
ATOM   1205  H05 HIS A 116      30.705  16.206  36.811  1.00 31.16           H  
ATOM   1206  H06 HIS A 116      29.708  16.027  30.804  1.00 30.82           H  
ATOM   1207  H07 HIS A 116      29.982  12.010  36.608  1.00 29.83           H  
ATOM   1208  H08 HIS A 116      30.194  14.026  38.149  1.00 30.79           H  
ATOM   1209  N   GLY A 117      28.214  17.126  32.954  1.00 25.92           N  
ATOM   1210  CA  GLY A 117      26.928  17.681  33.355  1.00 24.98           C  
ATOM   1211  C   GLY A 117      25.693  17.329  32.544  1.00 24.12           C  
ATOM   1212  O   GLY A 117      25.350  18.014  31.580  1.00 23.75           O  
ATOM   1213  H01 GLY A 117      27.046  18.754  33.202  1.00 24.98           H  
ATOM   1214  H02 GLY A 117      26.743  17.355  34.379  1.00 24.98           H  
ATOM   1215  H09 GLY A 117      28.888  17.729  32.505  1.00 25.92           H  
ATOM   1216  N   VAL A 118      24.992  16.284  32.965  1.00 22.51           N  
ATOM   1217  CA  VAL A 118      23.799  15.841  32.259  1.00 22.63           C  
ATOM   1218  C   VAL A 118      22.528  16.647  32.572  1.00 22.67           C  
ATOM   1219  O   VAL A 118      21.492  16.424  31.957  1.00 23.14           O  
ATOM   1220  CB  VAL A 118      23.543  14.347  32.538  1.00 23.40           C  
ATOM   1221  CG1 VAL A 118      22.908  14.175  33.901  1.00 22.74           C  
ATOM   1222  CG2 VAL A 118      22.695  13.750  31.424  1.00 24.82           C  
ATOM   1223  H01 VAL A 118      24.009  16.012  31.203  1.00 22.63           H  
ATOM   1224  H02 VAL A 118      24.489  13.806  32.552  1.00 23.40           H  
ATOM   1225  H03 VAL A 118      25.292  15.787  33.791  1.00 22.51           H  
ATOM   1226  H04 VAL A 118      21.894  13.792  33.783  1.00 22.74           H  
ATOM   1227  H05 VAL A 118      23.496  13.471  34.490  1.00 22.74           H  
ATOM   1228  H06 VAL A 118      22.875  15.138  34.411  1.00 22.74           H  
ATOM   1229  H07 VAL A 118      21.796  14.352  31.290  1.00 24.82           H  
ATOM   1230  H08 VAL A 118      23.267  13.741  30.496  1.00 24.82           H  
ATOM   1231  H09 VAL A 118      22.414  12.730  31.687  1.00 24.82           H  
ATOM   1232  N   GLY A 119      22.602  17.569  33.527  1.00 21.99           N  
ATOM   1233  CA  GLY A 119      21.446  18.394  33.855  1.00 22.52           C  
ATOM   1234  C   GLY A 119      20.443  17.908  34.897  1.00 20.88           C  
ATOM   1235  O   GLY A 119      20.393  16.736  35.248  1.00 20.45           O  
ATOM   1236  H01 GLY A 119      20.869  18.401  32.931  1.00 22.52           H  
ATOM   1237  H02 GLY A 119      21.830  19.352  34.207  1.00 22.52           H  
ATOM   1238  H10 GLY A 119      23.468  17.699  34.030  1.00 21.99           H  
ATOM   1239  N   VAL A 120      19.630  18.837  35.388  1.00 19.72           N  
ATOM   1240  CA  VAL A 120      18.601  18.525  36.369  1.00 19.12           C  
ATOM   1241  C   VAL A 120      17.458  17.783  35.672  1.00 18.71           C  
ATOM   1242  O   VAL A 120      16.659  17.116  36.321  1.00 18.31           O  
ATOM   1243  CB  VAL A 120      18.034  19.817  37.044  1.00 19.70           C  
ATOM   1244  CG1 VAL A 120      16.806  19.478  37.878  1.00 19.68           C  
ATOM   1245  CG2 VAL A 120      19.086  20.449  37.944  1.00 17.80           C  
ATOM   1246  H01 VAL A 120      19.049  17.906  37.146  1.00 19.12           H  
ATOM   1247  H02 VAL A 120      17.759  20.521  36.258  1.00 19.70           H  
ATOM   1248  H03 VAL A 120      19.729  19.791  35.070  1.00 19.72           H  
ATOM   1249  H04 VAL A 120      15.961  19.285  37.217  1.00 19.68           H  
ATOM   1250  H05 VAL A 120      17.007  18.591  38.478  1.00 19.68           H  
ATOM   1251  H06 VAL A 120      16.569  20.315  38.534  1.00 19.68           H  
ATOM   1252  H07 VAL A 120      19.946  20.745  37.344  1.00 17.80           H  
ATOM   1253  H08 VAL A 120      18.666  21.327  38.434  1.00 17.80           H  
ATOM   1254  H09 VAL A 120      19.401  19.728  38.698  1.00 17.80           H  
ATOM   1255  N   SER A 121      17.373  17.900  34.350  1.00 17.27           N  
ATOM   1256  CA  SER A 121      16.310  17.215  33.625  1.00 16.45           C  
ATOM   1257  C   SER A 121      16.473  15.710  33.782  1.00 15.18           C  
ATOM   1258  O   SER A 121      15.490  14.992  33.943  1.00 14.61           O  
ATOM   1259  CB  SER A 121      16.309  17.605  32.138  1.00 16.29           C  
ATOM   1260  OG  SER A 121      17.538  17.291  31.510  1.00 16.77           O  
ATOM   1261  H01 SER A 121      15.352  17.519  34.046  1.00 16.45           H  
ATOM   1262  H02 SER A 121      16.161  18.683  32.071  1.00 16.29           H  
ATOM   1263  H03 SER A 121      15.507  17.068  31.632  1.00 16.29           H  
ATOM   1264  H04 SER A 121      17.772  17.991  30.896  1.00 16.77           H  
ATOM   1265  H10 SER A 121      18.045  18.463  33.848  1.00 17.27           H  
ATOM   1266  N   VAL A 122      17.715  15.231  33.736  1.00 13.83           N  
ATOM   1267  CA  VAL A 122      17.966  13.798  33.900  1.00 13.76           C  
ATOM   1268  C   VAL A 122      17.699  13.387  35.350  1.00 13.32           C  
ATOM   1269  O   VAL A 122      17.132  12.324  35.606  1.00 13.12           O  
ATOM   1270  CB  VAL A 122      19.425  13.423  33.484  1.00 14.14           C  
ATOM   1271  CG1 VAL A 122      19.833  12.065  34.064  1.00 12.25           C  
ATOM   1272  CG2 VAL A 122      19.507  13.354  31.961  1.00 14.38           C  
ATOM   1273  H01 VAL A 122      17.287  13.255  33.243  1.00 13.76           H  
ATOM   1274  H02 VAL A 122      20.101  14.185  33.873  1.00 14.14           H  
ATOM   1275  H03 VAL A 122      20.750  12.178  34.643  1.00 12.25           H  
ATOM   1276  H04 VAL A 122      19.039  11.692  34.711  1.00 12.25           H  
ATOM   1277  H05 VAL A 122      18.490  15.861  33.587  1.00 13.83           H  
ATOM   1278  H06 VAL A 122      20.002  11.358  33.252  1.00 12.25           H  
ATOM   1279  H07 VAL A 122      20.527  13.570  31.642  1.00 14.38           H  
ATOM   1280  H08 VAL A 122      19.226  12.355  31.626  1.00 14.38           H  
ATOM   1281  H09 VAL A 122      18.828  14.088  31.526  1.00 14.38           H  
ATOM   1282  N   VAL A 123      18.095  14.237  36.293  1.00 12.47           N  
ATOM   1283  CA  VAL A 123      17.885  13.961  37.713  1.00 11.19           C  
ATOM   1284  C   VAL A 123      16.393  13.852  38.004  1.00 11.17           C  
ATOM   1285  O   VAL A 123      15.953  13.009  38.782  1.00 11.45           O  
ATOM   1286  CB  VAL A 123      18.487  15.090  38.586  1.00 10.68           C  
ATOM   1287  CG1 VAL A 123      18.128  14.881  40.051  1.00 10.81           C  
ATOM   1288  CG2 VAL A 123      20.001  15.120  38.412  1.00  6.58           C  
ATOM   1289  H01 VAL A 123      18.381  13.021  37.954  1.00 11.19           H  
ATOM   1290  H02 VAL A 123      18.071  16.045  38.265  1.00 10.68           H  
ATOM   1291  H03 VAL A 123      17.092  14.552  40.127  1.00 10.81           H  
ATOM   1292  H04 VAL A 123      18.782  14.123  40.481  1.00 10.81           H  
ATOM   1293  H05 VAL A 123      18.252  15.818  40.593  1.00 10.81           H  
ATOM   1294  H06 VAL A 123      20.480  14.863  39.357  1.00  6.58           H  
ATOM   1295  H07 VAL A 123      20.294  14.399  37.649  1.00  6.58           H  
ATOM   1296  H08 VAL A 123      20.313  16.119  38.107  1.00  6.58           H  
ATOM   1297  H10 VAL A 123      18.553  15.095  36.021  1.00 12.47           H  
ATOM   1298  N   ASN A 124      15.630  14.723  37.361  1.00 11.38           N  
ATOM   1299  CA  ASN A 124      14.181  14.793  37.514  1.00 12.53           C  
ATOM   1300  C   ASN A 124      13.477  13.544  36.977  1.00 11.97           C  
ATOM   1301  O   ASN A 124      12.565  13.011  37.613  1.00 12.47           O  
ATOM   1302  CB  ASN A 124      13.674  16.050  36.791  1.00 15.47           C  
ATOM   1303  CG  ASN A 124      12.189  16.271  36.957  1.00 17.35           C  
ATOM   1304  ND2 ASN A 124      11.586  16.968  35.999  1.00 19.24           N  
ATOM   1305  OD1 ASN A 124      11.589  15.840  37.942  1.00 20.72           O  
ATOM   1306  H01 ASN A 124      13.947  14.845  38.577  1.00 12.53           H  
ATOM   1307  H02 ASN A 124      13.865  15.911  35.727  1.00 15.47           H  
ATOM   1308  H03 ASN A 124      14.201  16.917  37.190  1.00 15.47           H  
ATOM   1309  H04 ASN A 124      10.595  17.155  36.058  1.00 19.24           H  
ATOM   1310  H05 ASN A 124      12.119  17.310  35.212  1.00 19.24           H  
ATOM   1311  H09 ASN A 124      16.076  15.374  36.730  1.00 11.38           H  
ATOM   1312  N   ALA A 125      13.916  13.081  35.814  1.00 11.29           N  
ATOM   1313  CA  ALA A 125      13.335  11.907  35.173  1.00 11.90           C  
ATOM   1314  C   ALA A 125      13.644  10.626  35.928  1.00 11.59           C  
ATOM   1315  O   ALA A 125      12.934   9.633  35.788  1.00 11.95           O  
ATOM   1316  CB  ALA A 125      13.839  11.791  33.726  1.00 11.46           C  
ATOM   1317  H01 ALA A 125      12.253  12.040  35.179  1.00 11.90           H  
ATOM   1318  H02 ALA A 125      14.865  11.424  33.728  1.00 11.46           H  
ATOM   1319  H03 ALA A 125      13.206  11.096  33.175  1.00 11.46           H  
ATOM   1320  H04 ALA A 125      13.805  12.771  33.249  1.00 11.46           H  
ATOM   1321  H06 ALA A 125      14.679  13.558  35.356  1.00 11.29           H  
ATOM   1322  N   LEU A 126      14.700  10.657  36.733  1.00 10.68           N  
ATOM   1323  CA  LEU A 126      15.112   9.489  37.501  1.00 11.10           C  
ATOM   1324  C   LEU A 126      14.731   9.595  38.983  1.00 12.37           C  
ATOM   1325  O   LEU A 126      15.231   8.846  39.827  1.00 12.79           O  
ATOM   1326  CB  LEU A 126      16.622   9.282  37.320  1.00 10.44           C  
ATOM   1327  CG  LEU A 126      17.136   8.239  36.299  1.00 11.17           C  
ATOM   1328  CD1 LEU A 126      16.113   7.964  35.201  1.00 10.70           C  
ATOM   1329  CD2 LEU A 126      18.450   8.719  35.704  1.00 11.26           C  
ATOM   1330  H01 LEU A 126      14.577   8.619  37.121  1.00 11.10           H  
ATOM   1331  H02 LEU A 126      16.939   8.874  38.280  1.00 10.44           H  
ATOM   1332  H03 LEU A 126      17.041  10.245  37.027  1.00 10.44           H  
ATOM   1333  H04 LEU A 126      17.297   7.297  36.824  1.00 11.17           H  
ATOM   1334  H05 LEU A 126      15.231  11.512  36.815  1.00 10.68           H  
ATOM   1335  H06 LEU A 126      15.248   8.613  35.340  1.00 10.70           H  
ATOM   1336  H07 LEU A 126      16.562   8.161  34.228  1.00 10.70           H  
ATOM   1337  H08 LEU A 126      15.796   6.922  35.251  1.00 10.70           H  
ATOM   1338  H09 LEU A 126      19.234   7.994  35.924  1.00 11.26           H  
ATOM   1339  H10 LEU A 126      18.344   8.823  34.624  1.00 11.26           H  
ATOM   1340  H11 LEU A 126      18.715   9.683  36.138  1.00 11.26           H  
ATOM   1341  N   SER A 127      13.825  10.520  39.291  1.00 11.74           N  
ATOM   1342  CA  SER A 127      13.354  10.721  40.661  1.00 13.17           C  
ATOM   1343  C   SER A 127      11.860  10.400  40.746  1.00 13.96           C  
ATOM   1344  O   SER A 127      11.062  10.945  39.989  1.00 14.41           O  
ATOM   1345  CB  SER A 127      13.586  12.169  41.099  1.00 11.95           C  
ATOM   1346  OG  SER A 127      14.966  12.495  41.110  1.00 13.66           O  
ATOM   1347  H01 SER A 127      13.912  10.057  41.321  1.00 13.17           H  
ATOM   1348  H02 SER A 127      13.200  12.285  42.112  1.00 11.95           H  
ATOM   1349  H03 SER A 127      13.070  12.836  40.408  1.00 11.95           H  
ATOM   1350  H04 SER A 127      15.280  12.530  42.017  1.00 13.66           H  
ATOM   1351  H12 SER A 127      13.451  11.102  38.555  1.00 11.74           H  
ATOM   1352  N   GLN A 128      11.473   9.519  41.662  1.00 15.26           N  
ATOM   1353  CA  GLN A 128      10.060   9.188  41.785  1.00 16.93           C  
ATOM   1354  C   GLN A 128       9.272  10.410  42.254  1.00 17.23           C  
ATOM   1355  O   GLN A 128       8.052  10.452  42.155  1.00 17.04           O  
ATOM   1356  CB  GLN A 128       9.855   7.999  42.737  1.00 19.45           C  
ATOM   1357  CG  GLN A 128      10.566   8.091  44.040  1.00 24.69           C  
ATOM   1358  CD  GLN A 128      10.356   6.855  44.901  1.00 27.95           C  
ATOM   1359  NE2 GLN A 128       9.922   7.065  46.138  1.00 28.34           N  
ATOM   1360  OE1 GLN A 128      10.586   5.723  44.459  1.00 30.12           O  
ATOM   1361  H01 GLN A 128       9.686   8.893  40.805  1.00 16.93           H  
ATOM   1362  H02 GLN A 128      10.276   7.132  42.227  1.00 19.45           H  
ATOM   1363  H03 GLN A 128       8.788   7.912  42.942  1.00 19.45           H  
ATOM   1364  H04 GLN A 128      10.161   8.946  44.581  1.00 24.69           H  
ATOM   1365  H05 GLN A 128      12.153   9.082  42.268  1.00 15.26           H  
ATOM   1366  H06 GLN A 128      11.633   8.210  43.850  1.00 24.69           H  
ATOM   1367  H07 GLN A 128       9.765   6.283  46.758  1.00 28.34           H  
ATOM   1368  H08 GLN A 128       9.748   8.007  46.459  1.00 28.34           H  
ATOM   1369  N   LYS A 129       9.991  11.416  42.739  1.00 17.99           N  
ATOM   1370  CA  LYS A 129       9.375  12.653  43.207  1.00 17.57           C  
ATOM   1371  C   LYS A 129      10.442  13.735  43.332  1.00 16.74           C  
ATOM   1372  O   LYS A 129      11.528  13.489  43.858  1.00 16.19           O  
ATOM   1373  CB  LYS A 129       8.695  12.436  44.565  1.00 19.12           C  
ATOM   1374  CG  LYS A 129       8.043  13.680  45.126  1.00 21.00           C  
ATOM   1375  CD  LYS A 129       7.548  13.452  46.535  1.00 21.07           C  
ATOM   1376  CE  LYS A 129       7.034  14.732  47.131  1.00 22.31           C  
ATOM   1377  NZ  LYS A 129       6.561  14.570  48.526  1.00 23.77           N1+
ATOM   1378  H01 LYS A 129       8.619  12.965  42.487  1.00 17.57           H  
ATOM   1379  H02 LYS A 129       9.475  12.142  45.267  1.00 19.12           H  
ATOM   1380  H03 LYS A 129       7.930  11.669  44.448  1.00 19.12           H  
ATOM   1381  H04 LYS A 129       7.189  13.934  44.498  1.00 21.00           H  
ATOM   1382  H05 LYS A 129       8.771  14.492  45.131  1.00 21.00           H  
ATOM   1383  H06 LYS A 129       8.377  13.091  47.143  1.00 21.07           H  
ATOM   1384  H07 LYS A 129       6.744  12.716  46.518  1.00 21.07           H  
ATOM   1385  H08 LYS A 129       6.181  15.052  46.532  1.00 22.31           H  
ATOM   1386  H09 LYS A 129      10.996  11.322  42.785  1.00 17.99           H  
ATOM   1387  H10 LYS A 129       7.837  15.469  47.119  1.00 22.31           H  
ATOM   1388  H11 LYS A 129       5.609  14.232  48.521  1.00 23.77           H  
ATOM   1389  H12 LYS A 129       7.151  13.906  49.007  1.00 23.77           H  
ATOM   1390  H13 LYS A 129       6.599  15.461  49.000  1.00 23.77           H  
ATOM   1391  N   LEU A 130      10.127  14.927  42.840  1.00 15.48           N  
ATOM   1392  CA  LEU A 130      11.049  16.054  42.900  1.00 14.99           C  
ATOM   1393  C   LEU A 130      10.247  17.318  43.211  1.00 15.78           C  
ATOM   1394  O   LEU A 130       9.194  17.549  42.627  1.00 15.60           O  
ATOM   1395  CB  LEU A 130      11.801  16.199  41.566  1.00 13.07           C  
ATOM   1396  CG  LEU A 130      12.946  17.222  41.515  1.00 11.75           C  
ATOM   1397  CD1 LEU A 130      13.951  16.822  40.458  1.00 11.30           C  
ATOM   1398  CD2 LEU A 130      12.398  18.623  41.234  1.00 13.80           C  
ATOM   1399  H01 LEU A 130      11.790  15.890  43.682  1.00 14.99           H  
ATOM   1400  H02 LEU A 130      11.057  16.574  40.863  1.00 13.07           H  
ATOM   1401  H03 LEU A 130      12.220  15.224  41.317  1.00 13.07           H  
ATOM   1402  H04 LEU A 130      13.446  17.239  42.483  1.00 11.75           H  
ATOM   1403  H05 LEU A 130      14.890  16.544  40.937  1.00 11.30           H  
ATOM   1404  H06 LEU A 130      13.566  15.973  39.893  1.00 11.30           H  
ATOM   1405  H07 LEU A 130      14.122  17.661  39.783  1.00 11.30           H  
ATOM   1406  H08 LEU A 130      11.452  18.755  41.759  1.00 13.80           H  
ATOM   1407  H09 LEU A 130      13.112  19.370  41.581  1.00 13.80           H  
ATOM   1408  H10 LEU A 130      12.238  18.743  40.163  1.00 13.80           H  
ATOM   1409  H14 LEU A 130       9.222  15.057  42.411  1.00 15.48           H  
ATOM   1410  N   GLU A 131      10.740  18.118  44.149  1.00 16.10           N  
ATOM   1411  CA  GLU A 131      10.071  19.351  44.544  1.00 16.59           C  
ATOM   1412  C   GLU A 131      10.925  20.540  44.142  1.00 15.04           C  
ATOM   1413  O   GLU A 131      12.099  20.624  44.496  1.00 15.50           O  
ATOM   1414  CB  GLU A 131       9.825  19.366  46.060  1.00 17.29           C  
ATOM   1415  CG  GLU A 131       9.265  20.680  46.575  1.00 19.15           C  
ATOM   1416  CD  GLU A 131       9.190  20.738  48.089  1.00 21.54           C  
ATOM   1417  OE1 GLU A 131      10.049  20.122  48.756  1.00 23.33           O  
ATOM   1418  OE2 GLU A 131       8.288  21.419  48.618  1.00 22.33           O1-
ATOM   1419  H01 GLU A 131       9.107  19.410  44.039  1.00 16.59           H  
ATOM   1420  H02 GLU A 131      10.793  19.223  46.541  1.00 17.29           H  
ATOM   1421  H03 GLU A 131       9.119  18.572  46.303  1.00 17.29           H  
ATOM   1422  H04 GLU A 131       8.248  20.773  46.194  1.00 19.15           H  
ATOM   1423  H05 GLU A 131       9.904  21.491  46.227  1.00 19.15           H  
ATOM   1424  H11 GLU A 131      11.606  17.864  44.603  1.00 16.10           H  
ATOM   1425  N   LEU A 132      10.316  21.460  43.408  1.00 15.21           N  
ATOM   1426  CA  LEU A 132      10.995  22.646  42.901  1.00 14.09           C  
ATOM   1427  C   LEU A 132      10.408  23.938  43.494  1.00 14.85           C  
ATOM   1428  O   LEU A 132       9.195  24.167  43.443  1.00 14.34           O  
ATOM   1429  CB  LEU A 132      10.860  22.644  41.377  1.00 14.62           C  
ATOM   1430  CG  LEU A 132      11.629  23.551  40.414  1.00 14.82           C  
ATOM   1431  CD1 LEU A 132      10.657  24.525  39.789  1.00 15.67           C  
ATOM   1432  CD2 LEU A 132      12.775  24.249  41.122  1.00 13.61           C  
ATOM   1433  H01 LEU A 132      12.044  22.618  43.196  1.00 14.09           H  
ATOM   1434  H02 LEU A 132       9.859  23.063  41.274  1.00 14.62           H  
ATOM   1435  H03 LEU A 132      11.099  21.626  41.068  1.00 14.62           H  
ATOM   1436  H04 LEU A 132      12.083  22.956  39.621  1.00 14.82           H  
ATOM   1437  H05 LEU A 132       9.766  24.598  40.412  1.00 15.67           H  
ATOM   1438  H06 LEU A 132       9.338  21.334  43.190  1.00 15.21           H  
ATOM   1439  H07 LEU A 132      11.125  25.506  39.709  1.00 15.67           H  
ATOM   1440  H08 LEU A 132      10.377  24.173  38.796  1.00 15.67           H  
ATOM   1441  H09 LEU A 132      13.605  24.378  40.428  1.00 13.61           H  
ATOM   1442  H10 LEU A 132      12.443  25.225  41.477  1.00 13.61           H  
ATOM   1443  H11 LEU A 132      13.101  23.646  41.969  1.00 13.61           H  
ATOM   1444  N   VAL A 133      11.273  24.772  44.066  1.00 14.35           N  
ATOM   1445  CA  VAL A 133      10.849  26.046  44.657  1.00 14.82           C  
ATOM   1446  C   VAL A 133      11.800  27.152  44.220  1.00 15.26           C  
ATOM   1447  O   VAL A 133      13.008  27.063  44.448  1.00 16.43           O  
ATOM   1448  CB  VAL A 133      10.850  25.986  46.198  1.00 14.13           C  
ATOM   1449  CG1 VAL A 133      10.510  27.347  46.772  1.00 13.72           C  
ATOM   1450  CG2 VAL A 133       9.847  24.944  46.672  1.00 15.16           C  
ATOM   1451  H01 VAL A 133       9.834  26.247  44.314  1.00 14.82           H  
ATOM   1452  H02 VAL A 133      11.844  25.703  46.545  1.00 14.13           H  
ATOM   1453  H03 VAL A 133       9.518  27.313  47.223  1.00 13.72           H  
ATOM   1454  H04 VAL A 133      11.244  27.616  47.531  1.00 13.72           H  
ATOM   1455  H05 VAL A 133      10.521  28.091  45.976  1.00 13.72           H  
ATOM   1456  H06 VAL A 133       8.923  25.044  46.102  1.00 15.16           H  
ATOM   1457  H07 VAL A 133      10.260  23.947  46.522  1.00 15.16           H  
ATOM   1458  H08 VAL A 133       9.638  25.096  47.731  1.00 15.16           H  
ATOM   1459  H12 VAL A 133      12.251  24.520  44.094  1.00 14.35           H  
ATOM   1460  N   ILE A 134      11.256  28.196  43.601  1.00 14.68           N  
ATOM   1461  CA  ILE A 134      12.076  29.306  43.130  1.00 14.44           C  
ATOM   1462  C   ILE A 134      11.629  30.655  43.692  1.00 14.34           C  
ATOM   1463  O   ILE A 134      10.442  30.973  43.714  1.00 14.50           O  
ATOM   1464  CB  ILE A 134      12.039  29.405  41.578  1.00 14.13           C  
ATOM   1465  CG1 ILE A 134      12.512  28.092  40.955  1.00 14.06           C  
ATOM   1466  CG2 ILE A 134      12.910  30.565  41.102  1.00 12.18           C  
ATOM   1467  CD1 ILE A 134      12.079  27.910  39.511  1.00 12.19           C  
ATOM   1468  H01 ILE A 134      13.085  29.093  43.483  1.00 14.44           H  
ATOM   1469  H02 ILE A 134      11.012  29.590  41.262  1.00 14.13           H  
ATOM   1470  H03 ILE A 134      12.055  27.285  41.528  1.00 14.06           H  
ATOM   1471  H04 ILE A 134      13.601  28.064  40.994  1.00 14.06           H  
ATOM   1472  H05 ILE A 134      13.866  30.179  40.747  1.00 12.18           H  
ATOM   1473  H06 ILE A 134      12.406  31.089  40.290  1.00 12.18           H  
ATOM   1474  H07 ILE A 134      13.081  31.254  41.929  1.00 12.18           H  
ATOM   1475  H08 ILE A 134      11.223  28.553  39.305  1.00 12.19           H  
ATOM   1476  H09 ILE A 134      10.257  28.220  43.455  1.00 14.68           H  
ATOM   1477  H10 ILE A 134      12.901  28.178  38.848  1.00 12.19           H  
ATOM   1478  H11 ILE A 134      11.800  26.870  39.343  1.00 12.19           H  
ATOM   1479  N   GLN A 135      12.588  31.448  44.147  1.00 14.54           N  
ATOM   1480  CA  GLN A 135      12.293  32.779  44.657  1.00 16.07           C  
ATOM   1481  C   GLN A 135      12.907  33.742  43.648  1.00 16.32           C  
ATOM   1482  O   GLN A 135      14.127  33.840  43.539  1.00 15.07           O  
ATOM   1483  CB  GLN A 135      12.930  32.996  46.032  1.00 16.52           C  
ATOM   1484  CG  GLN A 135      12.385  32.117  47.116  1.00 19.95           C  
ATOM   1485  CD  GLN A 135      13.038  32.383  48.453  1.00 21.96           C  
ATOM   1486  NE2 GLN A 135      13.877  31.459  48.893  1.00 22.07           N  
ATOM   1487  OE1 GLN A 135      12.801  33.415  49.079  1.00 25.15           O  
ATOM   1488  H01 GLN A 135      11.220  32.927  44.777  1.00 16.07           H  
ATOM   1489  H02 GLN A 135      12.700  34.022  46.321  1.00 16.52           H  
ATOM   1490  H03 GLN A 135      14.000  32.807  45.946  1.00 16.52           H  
ATOM   1491  H04 GLN A 135      12.594  31.083  46.843  1.00 19.95           H  
ATOM   1492  H05 GLN A 135      11.313  32.295  47.207  1.00 19.95           H  
ATOM   1493  H06 GLN A 135      14.347  31.584  49.778  1.00 22.07           H  
ATOM   1494  H07 GLN A 135      14.047  30.629  48.344  1.00 22.07           H  
ATOM   1495  H12 GLN A 135      13.544  31.122  44.140  1.00 14.54           H  
ATOM   1496  N   ARG A 136      12.055  34.431  42.897  1.00 17.90           N  
ATOM   1497  CA  ARG A 136      12.501  35.376  41.878  1.00 19.14           C  
ATOM   1498  C   ARG A 136      11.426  36.409  41.569  1.00 20.50           C  
ATOM   1499  O   ARG A 136      10.236  36.098  41.529  1.00 19.47           O  
ATOM   1500  CB  ARG A 136      12.875  34.642  40.578  1.00 18.57           C  
ATOM   1501  CG  ARG A 136      13.085  35.586  39.408  1.00 18.41           C  
ATOM   1502  CD  ARG A 136      13.259  34.881  38.086  1.00 18.50           C  
ATOM   1503  NE  ARG A 136      14.628  34.430  37.887  1.00 18.17           N  
ATOM   1504  CZ  ARG A 136      15.417  34.831  36.896  1.00 16.30           C  
ATOM   1505  NH1 ARG A 136      16.648  34.353  36.809  1.00 16.59           N1+
ATOM   1506  NH2 ARG A 136      14.989  35.705  35.996  1.00 16.80           N  
ATOM   1507  H01 ARG A 136      13.378  35.885  42.277  1.00 19.14           H  
ATOM   1508  H02 ARG A 136      12.044  33.984  40.323  1.00 18.57           H  
ATOM   1509  H03 ARG A 136      13.796  34.084  40.745  1.00 18.57           H  
ATOM   1510  H04 ARG A 136      14.007  36.133  39.601  1.00 18.41           H  
ATOM   1511  H05 ARG A 136      12.220  36.245  39.337  1.00 18.41           H  
ATOM   1512  H06 ARG A 136      13.018  35.588  37.292  1.00 18.50           H  
ATOM   1513  H07 ARG A 136      12.595  34.017  38.057  1.00 18.50           H  
ATOM   1514  H08 ARG A 136      11.064  34.296  43.036  1.00 17.90           H  
ATOM   1515  H09 ARG A 136      15.005  33.766  38.548  1.00 18.17           H  
ATOM   1516  H10 ARG A 136      17.255  34.654  36.059  1.00 16.59           H  
ATOM   1517  H11 ARG A 136      16.981  33.688  37.492  1.00 16.59           H  
ATOM   1518  H12 ARG A 136      14.051  36.075  36.057  1.00 16.80           H  
ATOM   1519  H13 ARG A 136      15.601  36.001  35.249  1.00 16.80           H  
ATOM   1520  N   GLU A 137      11.875  37.638  41.343  1.00 22.90           N  
ATOM   1521  CA  GLU A 137      11.012  38.769  41.023  1.00 25.64           C  
ATOM   1522  C   GLU A 137       9.889  39.012  42.026  1.00 25.39           C  
ATOM   1523  O   GLU A 137       8.764  39.348  41.652  1.00 25.80           O  
ATOM   1524  CB  GLU A 137      10.444  38.616  39.611  1.00 28.44           C  
ATOM   1525  CG  GLU A 137      10.570  39.886  38.782  1.00 34.19           C  
ATOM   1526  CD  GLU A 137      12.017  40.359  38.624  1.00 36.36           C  
ATOM   1527  OE1 GLU A 137      12.225  41.495  38.147  1.00 37.59           O  
ATOM   1528  OE2 GLU A 137      12.946  39.595  38.971  1.00 38.64           O1-
ATOM   1529  H01 GLU A 137      11.648  39.652  41.080  1.00 25.64           H  
ATOM   1530  H02 GLU A 137       9.382  38.393  39.708  1.00 28.44           H  
ATOM   1531  H03 GLU A 137      10.981  37.814  39.104  1.00 28.44           H  
ATOM   1532  H04 GLU A 137      10.027  40.672  39.307  1.00 34.19           H  
ATOM   1533  H05 GLU A 137      10.156  39.697  37.792  1.00 34.19           H  
ATOM   1534  H14 GLU A 137      12.871  37.799  41.396  1.00 22.90           H  
ATOM   1535  N   GLY A 138      10.213  38.834  43.304  1.00 25.30           N  
ATOM   1536  CA  GLY A 138       9.254  39.071  44.372  1.00 25.11           C  
ATOM   1537  C   GLY A 138       8.174  38.036  44.612  1.00 24.14           C  
ATOM   1538  O   GLY A 138       7.189  38.324  45.294  1.00 23.59           O  
ATOM   1539  H01 GLY A 138       8.708  39.958  44.050  1.00 25.11           H  
ATOM   1540  H02 GLY A 138       9.820  39.168  45.299  1.00 25.11           H  
ATOM   1541  H06 GLY A 138      11.146  38.527  43.538  1.00 25.30           H  
ATOM   1542  N   LYS A 139       8.340  36.833  44.076  1.00 23.06           N  
ATOM   1543  CA  LYS A 139       7.327  35.803  44.273  1.00 23.25           C  
ATOM   1544  C   LYS A 139       7.903  34.424  44.588  1.00 22.34           C  
ATOM   1545  O   LYS A 139       9.050  34.121  44.258  1.00 22.07           O  
ATOM   1546  CB  LYS A 139       6.440  35.716  43.033  1.00 24.50           C  
ATOM   1547  CG  LYS A 139       5.754  37.016  42.670  1.00 26.18           C  
ATOM   1548  CD  LYS A 139       5.045  36.899  41.341  1.00 28.84           C  
ATOM   1549  CE  LYS A 139       6.009  36.516  40.233  1.00 29.87           C  
ATOM   1550  NZ  LYS A 139       5.311  36.247  38.945  1.00 30.90           N1+
ATOM   1551  H01 LYS A 139       6.748  36.102  45.147  1.00 23.25           H  
ATOM   1552  H02 LYS A 139       5.652  34.999  43.261  1.00 24.50           H  
ATOM   1553  H03 LYS A 139       9.167  36.631  43.532  1.00 23.06           H  
ATOM   1554  H04 LYS A 139       7.058  35.408  42.190  1.00 24.50           H  
ATOM   1555  H05 LYS A 139       6.509  37.798  42.594  1.00 26.18           H  
ATOM   1556  H06 LYS A 139       5.026  37.264  43.443  1.00 26.18           H  
ATOM   1557  H07 LYS A 139       4.609  37.868  41.098  1.00 28.84           H  
ATOM   1558  H08 LYS A 139       4.270  36.137  41.417  1.00 28.84           H  
ATOM   1559  H09 LYS A 139       6.517  35.600  40.535  1.00 29.87           H  
ATOM   1560  H10 LYS A 139       6.717  37.332  40.085  1.00 29.87           H  
ATOM   1561  H11 LYS A 139       4.478  36.816  38.889  1.00 30.90           H  
ATOM   1562  H12 LYS A 139       5.925  36.473  38.175  1.00 30.90           H  
ATOM   1563  H13 LYS A 139       5.055  35.271  38.897  1.00 30.90           H  
ATOM   1564  N   ILE A 140       7.098  33.593  45.239  1.00 21.70           N  
ATOM   1565  CA  ILE A 140       7.507  32.236  45.582  1.00 20.25           C  
ATOM   1566  C   ILE A 140       6.797  31.299  44.605  1.00 20.43           C  
ATOM   1567  O   ILE A 140       5.567  31.285  44.556  1.00 20.73           O  
ATOM   1568  CB  ILE A 140       7.081  31.874  47.025  1.00 18.97           C  
ATOM   1569  CG1 ILE A 140       7.697  32.871  48.011  1.00 18.22           C  
ATOM   1570  CG2 ILE A 140       7.507  30.443  47.355  1.00 18.42           C  
ATOM   1571  CD1 ILE A 140       7.279  32.648  49.464  1.00 18.37           C  
ATOM   1572  H01 ILE A 140       8.592  32.147  45.520  1.00 20.25           H  
ATOM   1573  H02 ILE A 140       5.996  31.932  47.108  1.00 18.97           H  
ATOM   1574  H03 ILE A 140       7.335  33.859  47.727  1.00 18.22           H  
ATOM   1575  H04 ILE A 140       8.782  32.789  47.949  1.00 18.22           H  
ATOM   1576  H05 ILE A 140       8.443  30.463  47.913  1.00 18.42           H  
ATOM   1577  H06 ILE A 140       6.735  29.963  47.957  1.00 18.42           H  
ATOM   1578  H07 ILE A 140       7.648  29.883  46.431  1.00 18.42           H  
ATOM   1579  H08 ILE A 140       6.247  32.298  49.495  1.00 18.37           H  
ATOM   1580  H09 ILE A 140       7.929  31.901  49.919  1.00 18.37           H  
ATOM   1581  H10 ILE A 140       7.361  33.585  50.014  1.00 18.37           H  
ATOM   1582  H14 ILE A 140       6.176  33.910  45.504  1.00 21.70           H  
ATOM   1583  N   HIS A 141       7.557  30.537  43.817  1.00 20.13           N  
ATOM   1584  CA  HIS A 141       6.958  29.607  42.849  1.00 20.39           C  
ATOM   1585  C   HIS A 141       7.221  28.163  43.253  1.00 20.78           C  
ATOM   1586  O   HIS A 141       8.336  27.818  43.634  1.00 20.57           O  
ATOM   1587  CB  HIS A 141       7.525  29.831  41.448  1.00 18.28           C  
ATOM   1588  CG  HIS A 141       7.740  31.268  41.102  1.00 18.36           C  
ATOM   1589  CD2 HIS A 141       8.791  32.092  41.326  1.00 19.78           C  
ATOM   1590  ND1 HIS A 141       6.782  32.032  40.470  1.00 18.86           N  
ATOM   1591  CE1 HIS A 141       7.232  33.264  40.323  1.00 19.75           C  
ATOM   1592  NE2 HIS A 141       8.448  33.328  40.834  1.00 20.29           N  
ATOM   1593  H01 HIS A 141       5.885  29.798  42.841  1.00 20.39           H  
ATOM   1594  H02 HIS A 141       6.788  29.444  40.744  1.00 18.28           H  
ATOM   1595  H03 HIS A 141       8.482  29.314  41.378  1.00 18.28           H  
ATOM   1596  H04 HIS A 141       9.732  31.825  41.806  1.00 19.78           H  
ATOM   1597  H05 HIS A 141       6.692  34.089  39.859  1.00 19.75           H  
ATOM   1598  H06 HIS A 141       9.031  34.152  40.859  1.00 20.29           H  
ATOM   1599  H11 HIS A 141       8.563  30.600  43.887  1.00 20.13           H  
ATOM   1600  N   ARG A 142       6.198  27.319  43.155  1.00 21.08           N  
ATOM   1601  CA  ARG A 142       6.334  25.913  43.535  1.00 20.74           C  
ATOM   1602  C   ARG A 142       5.805  24.939  42.484  1.00 20.31           C  
ATOM   1603  O   ARG A 142       4.837  25.233  41.781  1.00 20.28           O  
ATOM   1604  CB  ARG A 142       5.600  25.657  44.853  1.00 19.67           C  
ATOM   1605  CG  ARG A 142       6.099  26.469  46.017  1.00 20.64           C  
ATOM   1606  CD  ARG A 142       5.196  26.296  47.228  1.00 22.24           C  
ATOM   1607  NE  ARG A 142       5.690  27.001  48.406  1.00 22.41           N  
ATOM   1608  CZ  ARG A 142       6.734  26.608  49.129  1.00 24.16           C  
ATOM   1609  NH1 ARG A 142       7.122  27.310  50.190  1.00 23.28           N1+
ATOM   1610  NH2 ARG A 142       7.387  25.503  48.796  1.00 24.94           N  
ATOM   1611  H01 ARG A 142       7.404  25.731  43.636  1.00 20.74           H  
ATOM   1612  H02 ARG A 142       5.778  24.612  45.107  1.00 19.67           H  
ATOM   1613  H03 ARG A 142       4.545  25.887  44.705  1.00 19.67           H  
ATOM   1614  H04 ARG A 142       6.100  27.521  45.732  1.00 20.64           H  
ATOM   1615  H05 ARG A 142       7.107  26.144  46.274  1.00 20.64           H  
ATOM   1616  H06 ARG A 142       5.170  25.233  47.469  1.00 22.24           H  
ATOM   1617  H07 ARG A 142       5.310  27.655  42.811  1.00 21.08           H  
ATOM   1618  H08 ARG A 142       4.205  26.678  46.982  1.00 22.24           H  
ATOM   1619  H09 ARG A 142       5.208  27.842  48.690  1.00 22.41           H  
ATOM   1620  H10 ARG A 142       7.914  27.003  50.737  1.00 23.28           H  
ATOM   1621  H11 ARG A 142       6.625  28.150  50.449  1.00 23.28           H  
ATOM   1622  H12 ARG A 142       7.093  24.965  47.993  1.00 24.94           H  
ATOM   1623  H13 ARG A 142       8.178  25.199  49.345  1.00 24.94           H  
ATOM   1624  N   GLN A 143       6.452  23.780  42.385  1.00 20.38           N  
ATOM   1625  CA  GLN A 143       6.030  22.744  41.456  1.00 19.60           C  
ATOM   1626  C   GLN A 143       6.524  21.375  41.899  1.00 19.39           C  
ATOM   1627  O   GLN A 143       7.628  21.238  42.432  1.00 20.16           O  
ATOM   1628  CB  GLN A 143       6.521  23.039  40.041  1.00 19.47           C  
ATOM   1629  CG  GLN A 143       5.677  22.357  38.979  1.00 19.17           C  
ATOM   1630  CD  GLN A 143       6.103  22.697  37.571  1.00 19.03           C  
ATOM   1631  NE2 GLN A 143       7.312  23.219  37.430  1.00 20.12           N  
ATOM   1632  OE1 GLN A 143       5.354  22.488  36.616  1.00 19.49           O  
ATOM   1633  H01 GLN A 143       4.940  22.737  41.452  1.00 19.60           H  
ATOM   1634  H02 GLN A 143       7.537  22.652  39.956  1.00 19.47           H  
ATOM   1635  H03 GLN A 143       6.488  24.116  39.876  1.00 19.47           H  
ATOM   1636  H04 GLN A 143       4.654  22.712  39.102  1.00 19.17           H  
ATOM   1637  H05 GLN A 143       5.755  21.278  39.114  1.00 19.17           H  
ATOM   1638  H06 GLN A 143       7.652  23.465  36.511  1.00 20.12           H  
ATOM   1639  H07 GLN A 143       7.894  23.371  38.241  1.00 20.12           H  
ATOM   1640  H14 GLN A 143       7.258  23.616  42.971  1.00 20.38           H  
ATOM   1641  N   ILE A 144       5.684  20.369  41.682  1.00 18.75           N  
ATOM   1642  CA  ILE A 144       5.985  18.993  42.042  1.00 18.56           C  
ATOM   1643  C   ILE A 144       6.107  18.162  40.771  1.00 18.73           C  
ATOM   1644  O   ILE A 144       5.373  18.381  39.809  1.00 19.03           O  
ATOM   1645  CB  ILE A 144       4.855  18.397  42.939  1.00 19.34           C  
ATOM   1646  CG1 ILE A 144       4.791  19.157  44.266  1.00 18.47           C  
ATOM   1647  CG2 ILE A 144       5.096  16.904  43.200  1.00 18.46           C  
ATOM   1648  CD1 ILE A 144       3.621  18.749  45.153  1.00 20.32           C  
ATOM   1649  H01 ILE A 144       6.921  18.972  42.600  1.00 18.56           H  
ATOM   1650  H02 ILE A 144       3.905  18.504  42.415  1.00 19.34           H  
ATOM   1651  H03 ILE A 144       4.652  20.210  44.022  1.00 18.47           H  
ATOM   1652  H04 ILE A 144       5.717  18.975  44.812  1.00 18.47           H  
ATOM   1653  H05 ILE A 144       6.004  16.781  43.790  1.00 18.46           H  
ATOM   1654  H06 ILE A 144       4.249  16.489  43.747  1.00 18.46           H  
ATOM   1655  H07 ILE A 144       5.207  16.382  42.250  1.00 18.46           H  
ATOM   1656  H08 ILE A 144       4.795  20.569  41.247  1.00 18.75           H  
ATOM   1657  H09 ILE A 144       2.745  18.559  44.533  1.00 20.32           H  
ATOM   1658  H10 ILE A 144       3.880  17.844  45.703  1.00 20.32           H  
ATOM   1659  H11 ILE A 144       3.400  19.552  45.856  1.00 20.32           H  
ATOM   1660  N   TYR A 145       7.042  17.220  40.766  1.00 17.61           N  
ATOM   1661  CA  TYR A 145       7.251  16.345  39.618  1.00 17.10           C  
ATOM   1662  C   TYR A 145       7.222  14.901  40.088  1.00 16.89           C  
ATOM   1663  O   TYR A 145       7.536  14.611  41.241  1.00 14.98           O  
ATOM   1664  CB  TYR A 145       8.609  16.616  38.958  1.00 16.43           C  
ATOM   1665  CG  TYR A 145       8.696  17.910  38.179  1.00 15.55           C  
ATOM   1666  CD1 TYR A 145       8.344  17.962  36.825  1.00 13.83           C  
ATOM   1667  CD2 TYR A 145       9.128  19.088  38.796  1.00 15.80           C  
ATOM   1668  CE1 TYR A 145       8.427  19.156  36.105  1.00 13.22           C  
ATOM   1669  CE2 TYR A 145       9.209  20.284  38.087  1.00 15.11           C  
ATOM   1670  CZ  TYR A 145       8.857  20.307  36.742  1.00 15.39           C  
ATOM   1671  OH  TYR A 145       8.937  21.487  36.041  1.00 14.85           O  
ATOM   1672  H01 TYR A 145       6.462  16.535  38.891  1.00 17.10           H  
ATOM   1673  H02 TYR A 145       8.760  15.815  38.234  1.00 16.43           H  
ATOM   1674  H03 TYR A 145       9.367  16.641  39.741  1.00 16.43           H  
ATOM   1675  H04 TYR A 145       8.000  17.057  36.325  1.00 13.83           H  
ATOM   1676  H05 TYR A 145       9.406  19.070  39.850  1.00 15.80           H  
ATOM   1677  H06 TYR A 145       8.155  19.181  35.050  1.00 13.22           H  
ATOM   1678  H07 TYR A 145       9.546  21.195  38.582  1.00 15.11           H  
ATOM   1679  H08 TYR A 145       8.579  22.201  36.573  1.00 14.85           H  
ATOM   1680  H12 TYR A 145       7.626  17.106  41.582  1.00 17.61           H  
ATOM   1681  N   GLU A 146       6.827  14.004  39.191  1.00 18.25           N  
ATOM   1682  CA  GLU A 146       6.793  12.579  39.484  1.00 19.04           C  
ATOM   1683  C   GLU A 146       7.368  11.854  38.277  1.00 17.89           C  
ATOM   1684  O   GLU A 146       6.759  11.841  37.209  1.00 16.39           O  
ATOM   1685  CB  GLU A 146       5.366  12.105  39.750  1.00 21.33           C  
ATOM   1686  CG  GLU A 146       4.830  12.528  41.079  1.00 26.13           C  
ATOM   1687  CD  GLU A 146       3.423  12.031  41.306  1.00 28.59           C  
ATOM   1688  OE1 GLU A 146       2.511  12.475  40.577  1.00 31.06           O  
ATOM   1689  OE2 GLU A 146       3.230  11.194  42.208  1.00 31.48           O1-
ATOM   1690  H01 GLU A 146       7.376  12.369  40.381  1.00 19.04           H  
ATOM   1691  H02 GLU A 146       5.387  11.015  39.748  1.00 21.33           H  
ATOM   1692  H03 GLU A 146       4.718  12.509  38.972  1.00 21.33           H  
ATOM   1693  H04 GLU A 146       4.809  13.618  41.102  1.00 26.13           H  
ATOM   1694  H05 GLU A 146       5.475  12.130  41.862  1.00 26.13           H  
ATOM   1695  H09 GLU A 146       6.541  14.322  38.276  1.00 18.25           H  
ATOM   1696  N   HIS A 147       8.549  11.264  38.456  1.00 17.39           N  
ATOM   1697  CA  HIS A 147       9.224  10.558  37.375  1.00 17.48           C  
ATOM   1698  C   HIS A 147       9.390  11.497  36.180  1.00 18.73           C  
ATOM   1699  O   HIS A 147       9.309  11.068  35.027  1.00 19.32           O  
ATOM   1700  CB  HIS A 147       8.422   9.320  36.965  1.00 16.91           C  
ATOM   1701  CG  HIS A 147       8.387   8.250  38.015  1.00 16.64           C  
ATOM   1702  CD2 HIS A 147       7.389   7.830  38.829  1.00 16.13           C  
ATOM   1703  ND1 HIS A 147       9.498   7.511  38.361  1.00 16.00           N  
ATOM   1704  CE1 HIS A 147       9.186   6.684  39.344  1.00 15.69           C  
ATOM   1705  NE2 HIS A 147       7.913   6.859  39.647  1.00 15.16           N  
ATOM   1706  H01 HIS A 147      10.206  10.234  37.719  1.00 17.48           H  
ATOM   1707  H02 HIS A 147       8.918   8.894  36.093  1.00 16.91           H  
ATOM   1708  H03 HIS A 147       7.398   9.627  36.752  1.00 16.91           H  
ATOM   1709  H04 HIS A 147       6.362   8.195  38.834  1.00 16.13           H  
ATOM   1710  H05 HIS A 147       9.864   5.978  39.823  1.00 15.69           H  
ATOM   1711  H06 HIS A 147       8.988  11.307  39.365  1.00 17.39           H  
ATOM   1712  H07 HIS A 147       7.406   6.360  40.364  1.00 15.16           H  
ATOM   1713  N   GLY A 148       9.599  12.782  36.467  1.00 18.70           N  
ATOM   1714  CA  GLY A 148       9.783  13.765  35.415  1.00 16.65           C  
ATOM   1715  C   GLY A 148       8.541  14.480  34.904  1.00 16.63           C  
ATOM   1716  O   GLY A 148       8.656  15.476  34.190  1.00 15.91           O  
ATOM   1717  H01 GLY A 148      10.149  13.196  34.561  1.00 16.65           H  
ATOM   1718  H02 GLY A 148      10.467  14.525  35.792  1.00 16.65           H  
ATOM   1719  H08 GLY A 148       9.630  13.076  37.433  1.00 18.70           H  
ATOM   1720  N   VAL A 149       7.357  13.987  35.258  1.00 16.88           N  
ATOM   1721  CA  VAL A 149       6.109  14.605  34.807  1.00 17.20           C  
ATOM   1722  C   VAL A 149       5.533  15.536  35.870  1.00 17.54           C  
ATOM   1723  O   VAL A 149       5.285  15.128  37.004  1.00 16.82           O  
ATOM   1724  CB  VAL A 149       5.041  13.535  34.450  1.00 17.39           C  
ATOM   1725  CG1 VAL A 149       3.783  14.201  33.901  1.00 15.21           C  
ATOM   1726  CG2 VAL A 149       5.616  12.548  33.428  1.00 17.95           C  
ATOM   1727  H01 VAL A 149       6.354  15.182  33.915  1.00 17.20           H  
ATOM   1728  H02 VAL A 149       4.771  12.989  35.354  1.00 17.39           H  
ATOM   1729  H03 VAL A 149       7.318  13.170  35.850  1.00 16.88           H  
ATOM   1730  H04 VAL A 149       3.003  14.185  34.662  1.00 15.21           H  
ATOM   1731  H05 VAL A 149       4.006  15.233  33.631  1.00 15.21           H  
ATOM   1732  H06 VAL A 149       3.441  13.660  33.019  1.00 15.21           H  
ATOM   1733  H07 VAL A 149       6.621  12.255  33.732  1.00 17.95           H  
ATOM   1734  H08 VAL A 149       4.980  11.664  33.378  1.00 17.95           H  
ATOM   1735  H09 VAL A 149       5.658  13.023  32.448  1.00 17.95           H  
ATOM   1736  N   PRO A 150       5.312  16.811  35.512  1.00 18.35           N  
ATOM   1737  CA  PRO A 150       4.762  17.794  36.451  1.00 18.97           C  
ATOM   1738  C   PRO A 150       3.295  17.512  36.782  1.00 21.05           C  
ATOM   1739  O   PRO A 150       2.481  17.317  35.880  1.00 20.11           O  
ATOM   1740  CB  PRO A 150       4.947  19.112  35.708  1.00 16.93           C  
ATOM   1741  CG  PRO A 150       4.752  18.713  34.281  1.00 17.86           C  
ATOM   1742  CD  PRO A 150       5.515  17.409  34.178  1.00 16.58           C  
ATOM   1743  H01 PRO A 150       5.911  19.584  35.898  1.00 16.93           H  
ATOM   1744  H02 PRO A 150       4.203  19.846  36.017  1.00 16.93           H  
ATOM   1745  H03 PRO A 150       5.099  19.468  33.575  1.00 17.86           H  
ATOM   1746  H04 PRO A 150       3.695  18.567  34.056  1.00 17.86           H  
ATOM   1747  H05 PRO A 150       5.176  16.772  33.361  1.00 16.58           H  
ATOM   1748  H06 PRO A 150       6.573  17.585  33.982  1.00 16.58           H  
ATOM   1749  H10 PRO A 150       5.255  17.783  37.423  1.00 18.97           H  
ATOM   1750  N   GLN A 151       2.977  17.471  38.073  1.00 23.22           N  
ATOM   1751  CA  GLN A 151       1.588  17.234  38.492  1.00 25.00           C  
ATOM   1752  C   GLN A 151       0.703  18.407  38.058  1.00 24.82           C  
ATOM   1753  O   GLN A 151      -0.481  18.251  37.818  1.00 25.49           O  
ATOM   1754  CB  GLN A 151       1.517  17.087  40.013  1.00 26.62           C  
ATOM   1755  CG  GLN A 151       1.737  15.651  40.485  1.00 29.77           C  
ATOM   1756  CD  GLN A 151       1.546  15.482  41.993  1.00 31.11           C  
ATOM   1757  NE2 GLN A 151       2.095  14.460  42.620  1.00 31.47           N  
ATOM   1758  OE1 GLN A 151       0.892  16.307  42.627  1.00 31.30           O  
ATOM   1759  H01 GLN A 151       1.234  16.317  38.022  1.00 25.00           H  
ATOM   1760  H02 GLN A 151       0.514  17.381  40.322  1.00 26.62           H  
ATOM   1761  H03 GLN A 151       2.282  17.721  40.460  1.00 26.62           H  
ATOM   1762  H04 GLN A 151       2.769  15.387  40.256  1.00 29.77           H  
ATOM   1763  H05 GLN A 151       1.028  15.003  39.970  1.00 29.77           H  
ATOM   1764  H06 GLN A 151       1.972  14.354  43.617  1.00 31.47           H  
ATOM   1765  H07 GLN A 151       3.695  17.604  38.771  1.00 23.22           H  
ATOM   1766  H08 GLN A 151       2.638  13.783  42.103  1.00 31.47           H  
ATOM   1767  N   ALA A 152       1.342  19.579  37.966  1.00 24.80           N  
ATOM   1768  CA  ALA A 152       0.659  20.803  37.557  1.00 25.06           C  
ATOM   1769  C   ALA A 152       1.666  21.882  37.141  1.00 25.49           C  
ATOM   1770  O   ALA A 152       2.865  21.750  37.390  1.00 25.77           O  
ATOM   1771  CB  ALA A 152      -0.210  21.311  38.696  1.00 24.76           C  
ATOM   1772  H01 ALA A 152       0.031  20.576  36.696  1.00 25.06           H  
ATOM   1773  H02 ALA A 152      -1.186  20.828  38.651  1.00 24.76           H  
ATOM   1774  H03 ALA A 152       0.266  21.078  39.649  1.00 24.76           H  
ATOM   1775  H04 ALA A 152      -0.334  22.390  38.606  1.00 24.76           H  
ATOM   1776  H09 ALA A 152       2.327  19.618  38.186  1.00 24.80           H  
ATOM   1777  N   PRO A 153       1.191  22.953  36.480  1.00 26.27           N  
ATOM   1778  CA  PRO A 153       2.052  24.058  36.032  1.00 26.47           C  
ATOM   1779  C   PRO A 153       2.694  24.834  37.192  1.00 27.32           C  
ATOM   1780  O   PRO A 153       2.164  24.848  38.306  1.00 28.35           O  
ATOM   1781  CB  PRO A 153       1.095  24.935  35.225  1.00 25.93           C  
ATOM   1782  CG  PRO A 153       0.120  23.953  34.671  1.00 25.40           C  
ATOM   1783  CD  PRO A 153      -0.146  23.060  35.866  1.00 27.14           C  
ATOM   1784  H01 PRO A 153       1.598  25.520  34.455  1.00 25.93           H  
ATOM   1785  H02 PRO A 153       0.597  25.663  35.865  1.00 25.93           H  
ATOM   1786  H03 PRO A 153       0.488  23.416  33.796  1.00 25.40           H  
ATOM   1787  H04 PRO A 153      -0.792  24.447  34.334  1.00 25.40           H  
ATOM   1788  H05 PRO A 153       2.909  23.704  35.458  1.00 26.47           H  
ATOM   1789  H06 PRO A 153      -0.907  23.450  36.542  1.00 27.14           H  
ATOM   1790  H07 PRO A 153      -0.518  22.084  35.556  1.00 27.14           H  
ATOM   1791  N   LEU A 154       3.830  25.475  36.926  1.00 26.91           N  
ATOM   1792  CA  LEU A 154       4.529  26.257  37.946  1.00 27.15           C  
ATOM   1793  C   LEU A 154       3.578  27.303  38.524  1.00 27.55           C  
ATOM   1794  O   LEU A 154       3.185  28.246  37.832  1.00 28.28           O  
ATOM   1795  CB  LEU A 154       5.757  26.949  37.343  1.00 27.20           C  
ATOM   1796  CG  LEU A 154       6.589  27.832  38.284  1.00 28.03           C  
ATOM   1797  CD1 LEU A 154       7.130  26.994  39.438  1.00 27.94           C  
ATOM   1798  CD2 LEU A 154       7.732  28.476  37.505  1.00 27.66           C  
ATOM   1799  H01 LEU A 154       4.862  25.587  38.739  1.00 27.15           H  
ATOM   1800  H02 LEU A 154       5.358  27.631  36.592  1.00 27.20           H  
ATOM   1801  H03 LEU A 154       6.414  26.172  36.952  1.00 27.20           H  
ATOM   1802  H04 LEU A 154       5.959  28.620  38.696  1.00 28.03           H  
ATOM   1803  H05 LEU A 154       8.029  27.464  39.837  1.00 27.94           H  
ATOM   1804  H06 LEU A 154       6.377  26.927  40.223  1.00 27.94           H  
ATOM   1805  H07 LEU A 154       7.372  25.994  39.079  1.00 27.94           H  
ATOM   1806  H08 LEU A 154       4.220  25.420  35.996  1.00 26.91           H  
ATOM   1807  H09 LEU A 154       8.619  27.847  37.576  1.00 27.66           H  
ATOM   1808  H10 LEU A 154       7.445  28.581  36.459  1.00 27.66           H  
ATOM   1809  H11 LEU A 154       7.949  29.459  37.923  1.00 27.66           H  
ATOM   1810  N   ALA A 155       3.221  27.142  39.794  1.00 26.72           N  
ATOM   1811  CA  ALA A 155       2.289  28.058  40.438  1.00 25.70           C  
ATOM   1812  C   ALA A 155       2.917  29.025  41.433  1.00 24.64           C  
ATOM   1813  O   ALA A 155       3.909  28.709  42.091  1.00 24.13           O  
ATOM   1814  CB  ALA A 155       1.188  27.257  41.129  1.00 26.90           C  
ATOM   1815  H01 ALA A 155       1.890  28.682  39.638  1.00 25.70           H  
ATOM   1816  H02 ALA A 155       0.289  27.271  40.513  1.00 26.90           H  
ATOM   1817  H03 ALA A 155       1.518  26.227  41.266  1.00 26.90           H  
ATOM   1818  H04 ALA A 155       0.970  27.701  42.100  1.00 26.90           H  
ATOM   1819  H12 ALA A 155       3.603  26.371  40.322  1.00 26.72           H  
ATOM   1820  N   VAL A 156       2.323  30.211  41.527  1.00 24.15           N  
ATOM   1821  CA  VAL A 156       2.765  31.241  42.457  1.00 23.13           C  
ATOM   1822  C   VAL A 156       1.961  31.033  43.740  1.00 22.75           C  
ATOM   1823  O   VAL A 156       0.734  30.934  43.701  1.00 22.68           O  
ATOM   1824  CB  VAL A 156       2.479  32.659  41.918  1.00 21.96           C  
ATOM   1825  CG1 VAL A 156       2.904  33.696  42.946  1.00 23.20           C  
ATOM   1826  CG2 VAL A 156       3.223  32.883  40.616  1.00 21.05           C  
ATOM   1827  H01 VAL A 156       3.841  31.161  42.614  1.00 23.13           H  
ATOM   1828  H02 VAL A 156       1.410  32.759  41.732  1.00 21.96           H  
ATOM   1829  H03 VAL A 156       3.786  34.225  42.585  1.00 23.20           H  
ATOM   1830  H04 VAL A 156       2.093  34.408  43.102  1.00 23.20           H  
ATOM   1831  H05 VAL A 156       1.533  30.406  40.929  1.00 24.15           H  
ATOM   1832  H06 VAL A 156       3.139  33.200  43.888  1.00 23.20           H  
ATOM   1833  H07 VAL A 156       4.223  32.457  40.692  1.00 21.05           H  
ATOM   1834  H08 VAL A 156       2.684  32.400  39.801  1.00 21.05           H  
ATOM   1835  H09 VAL A 156       3.298  33.952  40.419  1.00 21.05           H  
ATOM   1836  N   THR A 157       2.652  30.966  44.872  1.00 22.26           N  
ATOM   1837  CA  THR A 157       1.992  30.747  46.148  1.00 23.34           C  
ATOM   1838  C   THR A 157       2.274  31.818  47.198  1.00 24.47           C  
ATOM   1839  O   THR A 157       1.894  31.669  48.359  1.00 25.12           O  
ATOM   1840  CB  THR A 157       2.391  29.384  46.724  1.00 23.70           C  
ATOM   1841  CG2 THR A 157       1.906  28.267  45.804  1.00 25.21           C  
ATOM   1842  OG1 THR A 157       3.818  29.311  46.841  1.00 21.80           O  
ATOM   1843  H01 THR A 157       0.925  30.791  45.928  1.00 23.34           H  
ATOM   1844  H02 THR A 157       1.934  29.267  47.707  1.00 23.70           H  
ATOM   1845  H03 THR A 157       1.000  28.588  45.290  1.00 25.21           H  
ATOM   1846  H04 THR A 157       2.678  28.040  45.069  1.00 25.21           H  
ATOM   1847  H05 THR A 157       1.692  27.376  46.395  1.00 25.21           H  
ATOM   1848  H06 THR A 157       4.166  28.726  46.164  1.00 21.80           H  
ATOM   1849  H10 THR A 157       3.656  31.069  44.846  1.00 22.26           H  
ATOM   1850  N   GLY A 158       2.931  32.902  46.801  1.00 24.32           N  
ATOM   1851  CA  GLY A 158       3.213  33.945  47.768  1.00 24.06           C  
ATOM   1852  C   GLY A 158       4.190  35.006  47.312  1.00 23.47           C  
ATOM   1853  O   GLY A 158       4.667  34.988  46.176  1.00 21.50           O  
ATOM   1854  H01 GLY A 158       3.684  33.448  48.616  1.00 24.06           H  
ATOM   1855  H02 GLY A 158       2.273  34.437  48.016  1.00 24.06           H  
ATOM   1856  H07 GLY A 158       3.229  32.998  45.841  1.00 24.32           H  
ATOM   1857  N   GLU A 159       4.480  35.932  48.223  1.00 23.79           N  
ATOM   1858  CA  GLU A 159       5.396  37.035  47.969  1.00 24.56           C  
ATOM   1859  C   GLU A 159       6.677  36.829  48.762  1.00 23.69           C  
ATOM   1860  O   GLU A 159       6.673  36.185  49.807  1.00 24.53           O  
ATOM   1861  CB  GLU A 159       4.745  38.357  48.371  1.00 26.95           C  
ATOM   1862  CG  GLU A 159       3.450  38.642  47.656  1.00 30.85           C  
ATOM   1863  CD  GLU A 159       3.558  39.810  46.689  1.00 34.37           C  
ATOM   1864  OE1 GLU A 159       4.342  39.715  45.719  1.00 36.63           O  
ATOM   1865  OE2 GLU A 159       2.860  40.825  46.901  1.00 34.48           O1-
ATOM   1866  H01 GLU A 159       5.632  37.065  46.905  1.00 24.56           H  
ATOM   1867  H02 GLU A 159       5.440  39.149  48.093  1.00 26.95           H  
ATOM   1868  H03 GLU A 159       4.045  35.867  49.132  1.00 23.79           H  
ATOM   1869  H04 GLU A 159       4.548  38.331  49.443  1.00 26.95           H  
ATOM   1870  H05 GLU A 159       2.709  38.907  48.410  1.00 30.85           H  
ATOM   1871  H06 GLU A 159       3.156  37.753  47.098  1.00 30.85           H  
ATOM   1872  N   THR A 160       7.774  37.380  48.260  1.00 23.44           N  
ATOM   1873  CA  THR A 160       9.066  37.242  48.916  1.00 23.33           C  
ATOM   1874  C   THR A 160       9.962  38.355  48.396  1.00 24.96           C  
ATOM   1875  O   THR A 160       9.711  38.894  47.316  1.00 25.49           O  
ATOM   1876  CB  THR A 160       9.702  35.867  48.583  1.00 20.86           C  
ATOM   1877  CG2 THR A 160       9.982  35.760  47.092  1.00 20.10           C  
ATOM   1878  OG1 THR A 160      10.926  35.704  49.307  1.00 20.91           O  
ATOM   1879  H01 THR A 160       8.946  37.306  49.997  1.00 23.33           H  
ATOM   1880  H02 THR A 160       9.001  35.084  48.873  1.00 20.86           H  
ATOM   1881  H03 THR A 160      11.026  35.489  46.938  1.00 20.10           H  
ATOM   1882  H04 THR A 160       9.340  34.995  46.655  1.00 20.10           H  
ATOM   1883  H05 THR A 160       9.782  36.719  46.614  1.00 20.10           H  
ATOM   1884  H06 THR A 160      11.250  34.808  49.191  1.00 20.91           H  
ATOM   1885  H07 THR A 160       7.711  37.908  47.401  1.00 23.44           H  
ATOM   1886  N   GLU A 161      10.987  38.722  49.162  1.00 26.83           N  
ATOM   1887  CA  GLU A 161      11.906  39.759  48.708  1.00 28.60           C  
ATOM   1888  C   GLU A 161      13.318  39.190  48.614  1.00 28.54           C  
ATOM   1889  O   GLU A 161      14.312  39.916  48.658  1.00 29.41           O  
ATOM   1890  CB  GLU A 161      11.863  40.995  49.622  1.00 30.97           C  
ATOM   1891  CG  GLU A 161      12.440  40.830  51.005  1.00 33.93           C  
ATOM   1892  CD  GLU A 161      12.730  42.175  51.660  1.00 35.42           C  
ATOM   1893  OE1 GLU A 161      11.804  43.015  51.733  1.00 34.85           O  
ATOM   1894  OE2 GLU A 161      13.885  42.393  52.097  1.00 36.08           O1-
ATOM   1895  H01 GLU A 161      11.592  40.088  47.717  1.00 28.60           H  
ATOM   1896  H02 GLU A 161      10.804  41.203  49.775  1.00 30.97           H  
ATOM   1897  H03 GLU A 161      12.414  41.794  49.126  1.00 30.97           H  
ATOM   1898  H04 GLU A 161      13.380  40.286  50.917  1.00 33.93           H  
ATOM   1899  H05 GLU A 161      11.728  40.282  51.622  1.00 33.93           H  
ATOM   1900  H07 GLU A 161      11.128  38.281  50.060  1.00 26.83           H  
ATOM   1901  N   LYS A 162      13.384  37.870  48.476  1.00 27.53           N  
ATOM   1902  CA  LYS A 162      14.646  37.159  48.330  1.00 25.91           C  
ATOM   1903  C   LYS A 162      14.609  36.357  47.031  1.00 23.67           C  
ATOM   1904  O   LYS A 162      13.532  36.108  46.480  1.00 22.12           O  
ATOM   1905  CB  LYS A 162      14.873  36.228  49.523  1.00 27.69           C  
ATOM   1906  CG  LYS A 162      15.616  36.888  50.661  1.00 31.33           C  
ATOM   1907  CD  LYS A 162      15.499  36.109  51.953  1.00 34.60           C  
ATOM   1908  CE  LYS A 162      16.440  36.671  53.003  1.00 35.99           C  
ATOM   1909  NZ  LYS A 162      16.407  38.164  53.059  1.00 36.68           N1+
ATOM   1910  H01 LYS A 162      15.469  37.874  48.298  1.00 25.91           H  
ATOM   1911  H02 LYS A 162      15.488  35.399  49.173  1.00 27.69           H  
ATOM   1912  H03 LYS A 162      13.903  35.892  49.890  1.00 27.69           H  
ATOM   1913  H04 LYS A 162      15.172  37.870  50.823  1.00 31.33           H  
ATOM   1914  H05 LYS A 162      16.670  36.967  50.393  1.00 31.33           H  
ATOM   1915  H06 LYS A 162      12.525  37.339  48.472  1.00 27.53           H  
ATOM   1916  H07 LYS A 162      15.767  35.070  51.762  1.00 34.60           H  
ATOM   1917  H08 LYS A 162      14.474  36.172  52.319  1.00 34.60           H  
ATOM   1918  H09 LYS A 162      17.453  36.372  52.734  1.00 35.99           H  
ATOM   1919  H10 LYS A 162      16.153  36.277  53.978  1.00 35.99           H  
ATOM   1920  H11 LYS A 162      15.536  38.466  53.471  1.00 36.68           H  
ATOM   1921  H12 LYS A 162      17.177  38.497  53.620  1.00 36.68           H  
ATOM   1922  H13 LYS A 162      16.484  38.538  52.124  1.00 36.68           H  
ATOM   1923  N   THR A 163      15.786  35.976  46.540  1.00 20.85           N  
ATOM   1924  CA  THR A 163      15.901  35.197  45.313  1.00 18.48           C  
ATOM   1925  C   THR A 163      16.732  33.934  45.576  1.00 17.37           C  
ATOM   1926  O   THR A 163      17.540  33.899  46.510  1.00 15.44           O  
ATOM   1927  CB  THR A 163      16.574  36.020  44.192  1.00 18.77           C  
ATOM   1928  CG2 THR A 163      15.718  37.231  43.821  1.00 17.43           C  
ATOM   1929  OG1 THR A 163      17.856  36.479  44.641  1.00 19.91           O  
ATOM   1930  H01 THR A 163      14.896  34.924  44.991  1.00 18.48           H  
ATOM   1931  H02 THR A 163      16.686  35.382  43.315  1.00 18.77           H  
ATOM   1932  H03 THR A 163      14.792  37.210  44.395  1.00 17.43           H  
ATOM   1933  H04 THR A 163      16.265  38.146  44.048  1.00 17.43           H  
ATOM   1934  H05 THR A 163      15.486  37.200  42.756  1.00 17.43           H  
ATOM   1935  H06 THR A 163      18.181  35.897  45.332  1.00 19.91           H  
ATOM   1936  H14 THR A 163      16.628  36.235  47.034  1.00 20.85           H  
ATOM   1937  N   GLY A 164      16.522  32.904  44.756  1.00 16.23           N  
ATOM   1938  CA  GLY A 164      17.249  31.651  44.916  1.00 14.29           C  
ATOM   1939  C   GLY A 164      16.459  30.428  44.462  1.00 14.32           C  
ATOM   1940  O   GLY A 164      15.248  30.503  44.264  1.00 13.16           O  
ATOM   1941  H01 GLY A 164      17.446  31.528  45.981  1.00 14.29           H  
ATOM   1942  H02 GLY A 164      18.167  31.707  44.331  1.00 14.29           H  
ATOM   1943  H07 GLY A 164      15.847  32.994  44.010  1.00 16.23           H  
ATOM   1944  N   THR A 165      17.141  29.294  44.311  1.00 13.73           N  
ATOM   1945  CA  THR A 165      16.493  28.062  43.860  1.00 13.28           C  
ATOM   1946  C   THR A 165      16.649  26.895  44.839  1.00 12.78           C  
ATOM   1947  O   THR A 165      17.704  26.724  45.457  1.00 11.60           O  
ATOM   1948  CB  THR A 165      17.052  27.613  42.497  1.00 14.19           C  
ATOM   1949  CG2 THR A 165      16.326  26.364  42.013  1.00 13.09           C  
ATOM   1950  OG1 THR A 165      16.893  28.666  41.538  1.00 13.40           O  
ATOM   1951  H01 THR A 165      15.434  28.309  43.787  1.00 13.28           H  
ATOM   1952  H02 THR A 165      18.111  27.383  42.611  1.00 14.19           H  
ATOM   1953  H03 THR A 165      18.131  29.284  44.513  1.00 13.73           H  
ATOM   1954  H04 THR A 165      15.389  26.651  41.535  1.00 13.09           H  
ATOM   1955  H05 THR A 165      16.952  25.834  41.295  1.00 13.09           H  
ATOM   1956  H06 THR A 165      16.116  25.713  42.862  1.00 13.09           H  
ATOM   1957  H07 THR A 165      16.586  28.298  40.706  1.00 13.40           H  
ATOM   1958  N   MET A 166      15.596  26.086  44.959  1.00 12.22           N  
ATOM   1959  CA  MET A 166      15.606  24.935  45.853  1.00 13.08           C  
ATOM   1960  C   MET A 166      14.995  23.706  45.174  1.00 12.77           C  
ATOM   1961  O   MET A 166      13.839  23.734  44.745  1.00 13.31           O  
ATOM   1962  CB  MET A 166      14.823  25.262  47.131  1.00 13.77           C  
ATOM   1963  CG  MET A 166      15.097  24.360  48.310  1.00 15.07           C  
ATOM   1964  SD  MET A 166      14.727  22.637  47.998  1.00 19.08           S  
ATOM   1965  CE  MET A 166      12.918  22.654  47.934  1.00 15.02           C  
ATOM   1966  H01 MET A 166      16.642  24.709  46.106  1.00 13.08           H  
ATOM   1967  H02 MET A 166      13.772  25.118  46.882  1.00 13.77           H  
ATOM   1968  H03 MET A 166      15.069  26.283  47.424  1.00 13.77           H  
ATOM   1969  H04 MET A 166      14.442  24.685  49.119  1.00 15.07           H  
ATOM   1970  H05 MET A 166      16.152  24.444  48.571  1.00 15.07           H  
ATOM   1971  H06 MET A 166      12.558  23.666  48.119  1.00 15.02           H  
ATOM   1972  H07 MET A 166      12.586  22.325  46.950  1.00 15.02           H  
ATOM   1973  H08 MET A 166      14.767  26.276  44.414  1.00 12.22           H  
ATOM   1974  H09 MET A 166      12.521  21.983  48.696  1.00 15.02           H  
ATOM   1975  N   VAL A 167      15.779  22.635  45.079  1.00 12.24           N  
ATOM   1976  CA  VAL A 167      15.327  21.382  44.476  1.00 12.08           C  
ATOM   1977  C   VAL A 167      15.550  20.238  45.462  1.00 11.96           C  
ATOM   1978  O   VAL A 167      16.648  20.072  46.000  1.00 11.76           O  
ATOM   1979  CB  VAL A 167      16.104  21.054  43.173  1.00 11.74           C  
ATOM   1980  CG1 VAL A 167      15.809  19.624  42.730  1.00  8.25           C  
ATOM   1981  CG2 VAL A 167      15.727  22.032  42.077  1.00  9.90           C  
ATOM   1982  H01 VAL A 167      14.270  21.497  44.234  1.00 12.08           H  
ATOM   1983  H02 VAL A 167      17.172  21.146  43.370  1.00 11.74           H  
ATOM   1984  H03 VAL A 167      14.905  19.612  42.121  1.00  8.25           H  
ATOM   1985  H04 VAL A 167      16.646  19.245  42.144  1.00  8.25           H  
ATOM   1986  H05 VAL A 167      15.664  18.994  43.607  1.00  8.25           H  
ATOM   1987  H06 VAL A 167      14.864  22.617  42.394  1.00  9.90           H  
ATOM   1988  H07 VAL A 167      16.566  22.700  41.881  1.00  9.90           H  
ATOM   1989  H08 VAL A 167      15.479  21.483  41.169  1.00  9.90           H  
ATOM   1990  H10 VAL A 167      16.722  22.690  45.437  1.00 12.24           H  
ATOM   1991  N   ARG A 168      14.506  19.449  45.685  1.00 12.36           N  
ATOM   1992  CA  ARG A 168      14.563  18.311  46.597  1.00 12.16           C  
ATOM   1993  C   ARG A 168      14.060  17.091  45.826  1.00 12.82           C  
ATOM   1994  O   ARG A 168      12.967  17.122  45.262  1.00 12.72           O  
ATOM   1995  CB  ARG A 168      13.674  18.593  47.812  1.00 12.42           C  
ATOM   1996  CG  ARG A 168      13.722  17.549  48.904  1.00 12.91           C  
ATOM   1997  CD  ARG A 168      12.972  18.030  50.135  1.00 13.46           C  
ATOM   1998  NE  ARG A 168      12.743  16.948  51.087  1.00 15.23           N  
ATOM   1999  CZ  ARG A 168      12.102  17.085  52.243  1.00 15.68           C  
ATOM   2000  NH1 ARG A 168      11.939  16.036  53.039  1.00 17.15           N1+
ATOM   2001  NH2 ARG A 168      11.630  18.269  52.610  1.00 16.13           N  
ATOM   2002  H01 ARG A 168      15.577  18.134  46.956  1.00 12.16           H  
ATOM   2003  H02 ARG A 168      12.649  18.594  47.441  1.00 12.42           H  
ATOM   2004  H03 ARG A 168      13.983  19.546  48.242  1.00 12.42           H  
ATOM   2005  H04 ARG A 168      14.763  17.370  49.174  1.00 12.91           H  
ATOM   2006  H05 ARG A 168      13.264  16.629  48.541  1.00 12.91           H  
ATOM   2007  H06 ARG A 168      12.002  18.409  49.814  1.00 13.46           H  
ATOM   2008  H07 ARG A 168      13.556  18.811  50.622  1.00 13.46           H  
ATOM   2009  H08 ARG A 168      13.096  16.032  50.851  1.00 15.23           H  
ATOM   2010  H09 ARG A 168      13.639  19.644  45.205  1.00 12.36           H  
ATOM   2011  H10 ARG A 168      11.455  16.140  53.919  1.00 17.15           H  
ATOM   2012  H11 ARG A 168      12.299  15.133  52.765  1.00 17.15           H  
ATOM   2013  H12 ARG A 168      11.754  19.071  52.009  1.00 16.13           H  
ATOM   2014  H13 ARG A 168      11.146  18.369  53.491  1.00 16.13           H  
ATOM   2015  N   PHE A 169      14.843  16.015  45.794  1.00 12.52           N  
ATOM   2016  CA  PHE A 169      14.427  14.833  45.043  1.00 12.54           C  
ATOM   2017  C   PHE A 169      14.522  13.506  45.784  1.00 12.11           C  
ATOM   2018  O   PHE A 169      15.432  13.282  46.581  1.00 10.85           O  
ATOM   2019  CB  PHE A 169      15.231  14.739  43.736  1.00 10.45           C  
ATOM   2020  CG  PHE A 169      16.689  14.420  43.941  1.00 10.42           C  
ATOM   2021  CD1 PHE A 169      17.118  13.101  44.045  1.00  8.72           C  
ATOM   2022  CD2 PHE A 169      17.629  15.441  44.072  1.00 10.72           C  
ATOM   2023  CE1 PHE A 169      18.459  12.799  44.278  1.00  9.59           C  
ATOM   2024  CE2 PHE A 169      18.973  15.149  44.307  1.00  9.75           C  
ATOM   2025  CZ  PHE A 169      19.387  13.822  44.412  1.00  9.85           C  
ATOM   2026  H01 PHE A 169      13.363  14.984  44.859  1.00 12.54           H  
ATOM   2027  H02 PHE A 169      15.184  15.720  43.263  1.00 10.45           H  
ATOM   2028  H03 PHE A 169      14.791  13.957  43.117  1.00 10.45           H  
ATOM   2029  H04 PHE A 169      16.395  12.292  43.943  1.00  8.72           H  
ATOM   2030  H05 PHE A 169      17.310  16.480  43.990  1.00 10.72           H  
ATOM   2031  H06 PHE A 169      18.778  11.760  44.355  1.00  9.59           H  
ATOM   2032  H07 PHE A 169      19.698  15.957  44.408  1.00  9.75           H  
ATOM   2033  H08 PHE A 169      20.435  13.589  44.599  1.00  9.85           H  
ATOM   2034  H14 PHE A 169      15.724  16.016  46.288  1.00 12.52           H  
ATOM   2035  N   TRP A 170      13.565  12.633  45.488  1.00 11.50           N  
ATOM   2036  CA  TRP A 170      13.484  11.290  46.057  1.00 12.25           C  
ATOM   2037  C   TRP A 170      13.835  10.340  44.901  1.00 12.30           C  
ATOM   2038  O   TRP A 170      13.077  10.214  43.938  1.00 10.44           O  
ATOM   2039  CB  TRP A 170      12.058  11.020  46.548  1.00 12.21           C  
ATOM   2040  CG  TRP A 170      11.632  11.794  47.785  1.00 12.36           C  
ATOM   2041  CD1 TRP A 170      11.490  11.292  49.044  1.00 13.86           C  
ATOM   2042  CD2 TRP A 170      11.235  13.177  47.859  1.00 12.69           C  
ATOM   2043  CE2 TRP A 170      10.865  13.430  49.202  1.00 13.91           C  
ATOM   2044  CE3 TRP A 170      11.162  14.220  46.929  1.00 13.57           C  
ATOM   2045  NE1 TRP A 170      11.027  12.265  49.899  1.00 15.12           N  
ATOM   2046  CZ2 TRP A 170      10.417  14.687  49.635  1.00 11.83           C  
ATOM   2047  CZ3 TRP A 170      10.716  15.477  47.364  1.00 13.86           C  
ATOM   2048  CH2 TRP A 170      10.353  15.693  48.708  1.00 12.73           C  
ATOM   2049  H01 TRP A 170      14.154  11.161  46.907  1.00 12.25           H  
ATOM   2050  H02 TRP A 170      12.035   9.968  46.832  1.00 12.21           H  
ATOM   2051  H03 TRP A 170      11.371  11.273  45.740  1.00 12.21           H  
ATOM   2052  H04 TRP A 170      11.712  10.265  49.333  1.00 13.86           H  
ATOM   2053  H05 TRP A 170      11.446  14.059  45.889  1.00 13.57           H  
ATOM   2054  H06 TRP A 170      10.837  12.139  50.883  1.00 15.12           H  
ATOM   2055  H07 TRP A 170      10.130  14.857  50.673  1.00 11.83           H  
ATOM   2056  H08 TRP A 170      10.649  16.299  46.651  1.00 13.86           H  
ATOM   2057  H09 TRP A 170      12.852  12.915  44.831  1.00 11.50           H  
ATOM   2058  H10 TRP A 170      10.014  16.682  49.017  1.00 12.73           H  
ATOM   2059  N   PRO A 171      14.988   9.662  44.984  1.00 14.09           N  
ATOM   2060  CA  PRO A 171      15.444   8.734  43.942  1.00 15.92           C  
ATOM   2061  C   PRO A 171      14.494   7.591  43.632  1.00 17.69           C  
ATOM   2062  O   PRO A 171      13.966   6.952  44.534  1.00 19.21           O  
ATOM   2063  CB  PRO A 171      16.776   8.232  44.489  1.00 15.76           C  
ATOM   2064  CG  PRO A 171      16.514   8.211  45.973  1.00 17.73           C  
ATOM   2065  CD  PRO A 171      15.845   9.553  46.180  1.00 15.60           C  
ATOM   2066  H01 PRO A 171      17.630   8.846  44.201  1.00 15.76           H  
ATOM   2067  H02 PRO A 171      17.010   7.236  44.113  1.00 15.76           H  
ATOM   2068  H03 PRO A 171      17.407   8.061  46.580  1.00 17.73           H  
ATOM   2069  H04 PRO A 171      15.854   7.389  46.250  1.00 17.73           H  
ATOM   2070  H05 PRO A 171      15.297   9.628  47.119  1.00 15.60           H  
ATOM   2071  H06 PRO A 171      16.578  10.359  46.217  1.00 15.60           H  
ATOM   2072  H11 PRO A 171      15.514   9.236  42.977  1.00 15.92           H  
ATOM   2073  N   SER A 172      14.289   7.331  42.346  1.00 18.78           N  
ATOM   2074  CA  SER A 172      13.405   6.256  41.914  1.00 19.91           C  
ATOM   2075  C   SER A 172      14.004   4.897  42.260  1.00 19.81           C  
ATOM   2076  O   SER A 172      15.089   4.552  41.798  1.00 19.07           O  
ATOM   2077  CB  SER A 172      13.173   6.346  40.405  1.00 20.13           C  
ATOM   2078  OG  SER A 172      12.418   5.246  39.936  1.00 23.85           O  
ATOM   2079  H01 SER A 172      12.453   6.362  42.434  1.00 19.91           H  
ATOM   2080  H02 SER A 172      14.142   6.336  39.906  1.00 20.13           H  
ATOM   2081  H03 SER A 172      12.636   7.268  40.182  1.00 20.13           H  
ATOM   2082  H04 SER A 172      12.215   4.660  40.669  1.00 23.85           H  
ATOM   2083  H07 SER A 172      14.758   7.893  41.650  1.00 18.78           H  
ATOM   2084  N   LEU A 173      13.300   4.128  43.083  1.00 22.07           N  
ATOM   2085  CA  LEU A 173      13.775   2.806  43.474  1.00 21.82           C  
ATOM   2086  C   LEU A 173      13.489   1.751  42.406  1.00 22.69           C  
ATOM   2087  O   LEU A 173      13.662   0.560  42.644  1.00 22.82           O  
ATOM   2088  CB  LEU A 173      13.148   2.378  44.805  1.00 22.23           C  
ATOM   2089  CG  LEU A 173      13.679   3.046  46.079  1.00 22.35           C  
ATOM   2090  CD1 LEU A 173      12.923   2.527  47.298  1.00 22.50           C  
ATOM   2091  CD2 LEU A 173      15.156   2.755  46.220  1.00 25.05           C  
ATOM   2092  H01 LEU A 173      14.856   2.880  43.589  1.00 21.82           H  
ATOM   2093  H02 LEU A 173      13.409   1.325  44.912  1.00 22.23           H  
ATOM   2094  H03 LEU A 173      12.080   2.586  44.746  1.00 22.23           H  
ATOM   2095  H04 LEU A 173      13.529   4.123  46.011  1.00 22.35           H  
ATOM   2096  H05 LEU A 173      12.419   4.465  43.445  1.00 22.07           H  
ATOM   2097  H06 LEU A 173      11.928   2.201  46.996  1.00 22.50           H  
ATOM   2098  H07 LEU A 173      13.464   1.686  47.731  1.00 22.50           H  
ATOM   2099  H08 LEU A 173      12.835   3.323  48.038  1.00 22.50           H  
ATOM   2100  H09 LEU A 173      15.691   3.683  46.424  1.00 25.05           H  
ATOM   2101  H10 LEU A 173      15.313   2.058  47.043  1.00 25.05           H  
ATOM   2102  H11 LEU A 173      15.530   2.316  45.295  1.00 25.05           H  
ATOM   2103  N   GLU A 174      13.038   2.191  41.236  1.00 22.90           N  
ATOM   2104  CA  GLU A 174      12.780   1.273  40.130  1.00 24.08           C  
ATOM   2105  C   GLU A 174      14.010   1.369  39.230  1.00 22.91           C  
ATOM   2106  O   GLU A 174      14.220   0.535  38.348  1.00 24.56           O  
ATOM   2107  CB  GLU A 174      11.527   1.675  39.345  1.00 26.48           C  
ATOM   2108  CG  GLU A 174      10.473   0.575  39.229  1.00 32.62           C  
ATOM   2109  CD  GLU A 174      11.018  -0.735  38.651  1.00 34.56           C  
ATOM   2110  OE1 GLU A 174      11.575  -0.716  37.532  1.00 35.70           O  
ATOM   2111  OE2 GLU A 174      10.893  -1.787  39.317  1.00 35.87           O1-
ATOM   2112  H01 GLU A 174      12.606   0.261  40.495  1.00 24.08           H  
ATOM   2113  H02 GLU A 174      11.855   1.898  38.330  1.00 26.48           H  
ATOM   2114  H03 GLU A 174      11.073   2.532  39.843  1.00 26.48           H  
ATOM   2115  H04 GLU A 174       9.708   0.935  38.541  1.00 32.62           H  
ATOM   2116  H05 GLU A 174      10.072   0.374  40.223  1.00 32.62           H  
ATOM   2117  H12 GLU A 174      12.871   3.179  41.109  1.00 22.90           H  
ATOM   2118  N   THR A 175      14.818   2.403  39.465  1.00 19.84           N  
ATOM   2119  CA  THR A 175      16.050   2.616  38.710  1.00 16.78           C  
ATOM   2120  C   THR A 175      17.252   2.213  39.564  1.00 16.60           C  
ATOM   2121  O   THR A 175      18.099   1.424  39.135  1.00 14.86           O  
ATOM   2122  CB  THR A 175      16.237   4.101  38.307  1.00 16.62           C  
ATOM   2123  CG2 THR A 175      17.606   4.310  37.666  1.00 13.96           C  
ATOM   2124  OG1 THR A 175      15.219   4.488  37.376  1.00 17.18           O  
ATOM   2125  H01 THR A 175      15.980   2.009  37.807  1.00 16.78           H  
ATOM   2126  H02 THR A 175      16.164   4.713  39.206  1.00 16.62           H  
ATOM   2127  H03 THR A 175      18.350   3.716  38.198  1.00 13.96           H  
ATOM   2128  H04 THR A 175      17.571   3.997  36.622  1.00 13.96           H  
ATOM   2129  H05 THR A 175      17.876   5.364  37.721  1.00 13.96           H  
ATOM   2130  H06 THR A 175      14.570   3.061  40.190  1.00 19.84           H  
ATOM   2131  H07 THR A 175      14.931   3.719  36.878  1.00 17.18           H  
ATOM   2132  N   PHE A 176      17.311   2.751  40.781  1.00 15.99           N  
ATOM   2133  CA  PHE A 176      18.423   2.487  41.694  1.00 16.57           C  
ATOM   2134  C   PHE A 176      18.243   1.265  42.598  1.00 17.81           C  
ATOM   2135  O   PHE A 176      17.244   1.143  43.311  1.00 18.50           O  
ATOM   2136  CB  PHE A 176      18.694   3.738  42.537  1.00 15.85           C  
ATOM   2137  CG  PHE A 176      19.027   4.955  41.717  1.00 13.50           C  
ATOM   2138  CD1 PHE A 176      18.047   5.888  41.399  1.00 13.15           C  
ATOM   2139  CD2 PHE A 176      20.318   5.149  41.231  1.00 13.48           C  
ATOM   2140  CE1 PHE A 176      18.347   7.001  40.607  1.00 10.35           C  
ATOM   2141  CE2 PHE A 176      20.626   6.260  40.437  1.00 12.47           C  
ATOM   2142  CZ  PHE A 176      19.638   7.182  40.127  1.00  9.61           C  
ATOM   2143  H01 PHE A 176      19.279   2.245  41.064  1.00 16.57           H  
ATOM   2144  H02 PHE A 176      19.564   3.523  43.158  1.00 15.85           H  
ATOM   2145  H03 PHE A 176      17.806   3.954  43.131  1.00 15.85           H  
ATOM   2146  H04 PHE A 176      17.032   5.750  41.772  1.00 13.15           H  
ATOM   2147  H05 PHE A 176      21.098   4.427  41.472  1.00 13.48           H  
ATOM   2148  H06 PHE A 176      17.569   7.725  40.367  1.00 10.35           H  
ATOM   2149  H07 PHE A 176      21.640   6.400  40.063  1.00 12.47           H  
ATOM   2150  H08 PHE A 176      16.564   3.360  41.083  1.00 15.99           H  
ATOM   2151  H09 PHE A 176      19.874   8.047  39.508  1.00  9.61           H  
ATOM   2152  N   THR A 177      19.233   0.374  42.567  1.00 18.55           N  
ATOM   2153  CA  THR A 177      19.206  -0.858  43.351  1.00 19.15           C  
ATOM   2154  C   THR A 177      20.419  -1.047  44.263  1.00 19.48           C  
ATOM   2155  O   THR A 177      21.426  -0.340  44.137  1.00 19.93           O  
ATOM   2156  CB  THR A 177      19.093  -2.081  42.418  1.00 18.04           C  
ATOM   2157  CG2 THR A 177      17.752  -2.067  41.692  1.00 18.32           C  
ATOM   2158  OG1 THR A 177      20.152  -2.050  41.448  1.00 18.16           O  
ATOM   2159  H01 THR A 177      18.332  -0.772  43.997  1.00 19.15           H  
ATOM   2160  H02 THR A 177      19.169  -2.987  43.019  1.00 18.04           H  
ATOM   2161  H03 THR A 177      17.041  -1.462  42.255  1.00 18.32           H  
ATOM   2162  H04 THR A 177      17.881  -1.642  40.697  1.00 18.32           H  
ATOM   2163  H05 THR A 177      17.374  -3.086  41.606  1.00 18.32           H  
ATOM   2164  H06 THR A 177      20.327  -1.141  41.194  1.00 18.16           H  
ATOM   2165  H10 THR A 177      20.033   0.558  41.979  1.00 18.55           H  
ATOM   2166  N   ASN A 178      20.308  -2.003  45.187  1.00 20.30           N  
ATOM   2167  CA  ASN A 178      21.382  -2.317  46.128  1.00 20.27           C  
ATOM   2168  C   ASN A 178      21.685  -1.129  47.042  1.00 20.52           C  
ATOM   2169  O   ASN A 178      21.157  -1.042  48.153  1.00 19.66           O  
ATOM   2170  CB  ASN A 178      22.640  -2.723  45.360  1.00 21.77           C  
ATOM   2171  CG  ASN A 178      23.757  -3.175  46.270  1.00 22.73           C  
ATOM   2172  ND2 ASN A 178      23.417  -3.521  47.507  1.00 24.13           N  
ATOM   2173  OD1 ASN A 178      24.913  -3.226  45.862  1.00 25.12           O  
ATOM   2174  H01 ASN A 178      21.055  -3.147  46.755  1.00 20.27           H  
ATOM   2175  H02 ASN A 178      22.992  -1.846  44.817  1.00 21.77           H  
ATOM   2176  H03 ASN A 178      22.388  -3.540  44.683  1.00 21.77           H  
ATOM   2177  H04 ASN A 178      24.124  -3.836  48.156  1.00 24.13           H  
ATOM   2178  H05 ASN A 178      22.451  -3.469  47.799  1.00 24.13           H  
ATOM   2179  H07 ASN A 178      19.448  -2.531  45.238  1.00 20.30           H  
ATOM   2180  N   VAL A 179      22.553  -0.226  46.589  1.00 19.94           N  
ATOM   2181  CA  VAL A 179      22.872   0.959  47.378  1.00 20.04           C  
ATOM   2182  C   VAL A 179      21.780   1.962  47.036  1.00 20.83           C  
ATOM   2183  O   VAL A 179      21.791   2.560  45.954  1.00 21.40           O  
ATOM   2184  CB  VAL A 179      24.235   1.561  47.001  1.00 18.48           C  
ATOM   2185  CG1 VAL A 179      24.537   2.747  47.906  1.00 19.37           C  
ATOM   2186  CG2 VAL A 179      25.323   0.509  47.132  1.00 18.29           C  
ATOM   2187  H01 VAL A 179      22.924   0.709  48.438  1.00 20.04           H  
ATOM   2188  H02 VAL A 179      24.204   1.902  45.966  1.00 18.48           H  
ATOM   2189  H03 VAL A 179      25.390   3.298  47.509  1.00 19.37           H  
ATOM   2190  H04 VAL A 179      23.668   3.404  47.947  1.00 19.37           H  
ATOM   2191  H05 VAL A 179      24.771   2.389  48.909  1.00 19.37           H  
ATOM   2192  H06 VAL A 179      22.994  -0.363  45.691  1.00 19.94           H  
ATOM   2193  H07 VAL A 179      26.200   0.951  47.605  1.00 18.29           H  
ATOM   2194  H08 VAL A 179      24.959  -0.317  47.743  1.00 18.29           H  
ATOM   2195  H09 VAL A 179      25.592   0.138  46.143  1.00 18.29           H  
ATOM   2196  N   THR A 180      20.830   2.126  47.954  1.00 19.97           N  
ATOM   2197  CA  THR A 180      19.709   3.022  47.733  1.00 20.04           C  
ATOM   2198  C   THR A 180      19.641   4.154  48.745  1.00 20.06           C  
ATOM   2199  O   THR A 180      18.749   4.997  48.676  1.00 20.99           O  
ATOM   2200  CB  THR A 180      18.375   2.239  47.758  1.00 20.25           C  
ATOM   2201  CG2 THR A 180      18.382   1.141  46.698  1.00 20.96           C  
ATOM   2202  OG1 THR A 180      18.185   1.639  49.048  1.00 22.94           O  
ATOM   2203  H01 THR A 180      19.868   3.468  46.751  1.00 20.04           H  
ATOM   2204  H02 THR A 180      17.564   2.936  47.550  1.00 20.25           H  
ATOM   2205  H03 THR A 180      19.013   1.447  45.863  1.00 20.96           H  
ATOM   2206  H04 THR A 180      18.773   0.220  47.130  1.00 20.96           H  
ATOM   2207  H05 THR A 180      17.366   0.973  46.342  1.00 20.96           H  
ATOM   2208  H06 THR A 180      18.430   2.266  49.732  1.00 22.94           H  
ATOM   2209  H10 THR A 180      20.890   1.616  48.824  1.00 19.97           H  
ATOM   2210  N   GLU A 181      20.582   4.176  49.683  1.00 20.72           N  
ATOM   2211  CA  GLU A 181      20.606   5.224  50.695  1.00 20.74           C  
ATOM   2212  C   GLU A 181      21.873   6.066  50.613  1.00 20.44           C  
ATOM   2213  O   GLU A 181      22.987   5.542  50.515  1.00 19.54           O  
ATOM   2214  CB  GLU A 181      20.460   4.620  52.093  1.00 22.92           C  
ATOM   2215  CG  GLU A 181      19.196   3.791  52.252  1.00 25.17           C  
ATOM   2216  CD  GLU A 181      18.775   3.637  53.697  1.00 26.33           C  
ATOM   2217  OE1 GLU A 181      19.647   3.384  54.547  1.00 28.59           O  
ATOM   2218  OE2 GLU A 181      17.569   3.764  53.986  1.00 29.76           O1-
ATOM   2219  H01 GLU A 181      19.760   5.884  50.501  1.00 20.74           H  
ATOM   2220  H02 GLU A 181      20.399   5.447  52.801  1.00 22.92           H  
ATOM   2221  H03 GLU A 181      21.322   3.982  52.288  1.00 22.92           H  
ATOM   2222  H04 GLU A 181      19.406   2.795  51.863  1.00 25.17           H  
ATOM   2223  H05 GLU A 181      18.389   4.276  51.703  1.00 25.17           H  
ATOM   2224  H07 GLU A 181      21.290   3.456  49.695  1.00 20.72           H  
ATOM   2225  N   PHE A 182      21.676   7.382  50.638  1.00 19.86           N  
ATOM   2226  CA  PHE A 182      22.756   8.359  50.556  1.00 19.36           C  
ATOM   2227  C   PHE A 182      23.753   8.266  51.702  1.00 20.37           C  
ATOM   2228  O   PHE A 182      23.371   8.226  52.872  1.00 20.40           O  
ATOM   2229  CB  PHE A 182      22.160   9.768  50.496  1.00 18.20           C  
ATOM   2230  CG  PHE A 182      21.325  10.011  49.274  1.00 16.77           C  
ATOM   2231  CD1 PHE A 182      21.928  10.268  48.045  1.00 14.61           C  
ATOM   2232  CD2 PHE A 182      19.936   9.939  49.336  1.00 14.67           C  
ATOM   2233  CE1 PHE A 182      21.158  10.445  46.899  1.00 14.12           C  
ATOM   2234  CE2 PHE A 182      19.164  10.114  48.198  1.00 14.33           C  
ATOM   2235  CZ  PHE A 182      19.773  10.368  46.976  1.00 14.68           C  
ATOM   2236  H01 PHE A 182      23.316   8.136  49.648  1.00 19.36           H  
ATOM   2237  H02 PHE A 182      22.994  10.468  50.459  1.00 18.20           H  
ATOM   2238  H03 PHE A 182      21.536   9.917  51.377  1.00 18.20           H  
ATOM   2239  H04 PHE A 182      23.014  10.331  47.980  1.00 14.61           H  
ATOM   2240  H05 PHE A 182      19.449   9.743  50.291  1.00 14.67           H  
ATOM   2241  H06 PHE A 182      20.728   7.722  50.718  1.00 19.86           H  
ATOM   2242  H07 PHE A 182      21.641  10.644  45.942  1.00 14.12           H  
ATOM   2243  H08 PHE A 182      18.078  10.052  48.262  1.00 14.33           H  
ATOM   2244  H09 PHE A 182      19.167  10.506  46.081  1.00 14.68           H  
ATOM   2245  N   GLU A 183      25.034   8.240  51.340  1.00 21.17           N  
ATOM   2246  CA  GLU A 183      26.133   8.163  52.293  1.00 20.76           C  
ATOM   2247  C   GLU A 183      26.782   9.538  52.446  1.00 18.77           C  
ATOM   2248  O   GLU A 183      27.288  10.110  51.484  1.00 17.07           O  
ATOM   2249  CB  GLU A 183      27.178   7.154  51.809  1.00 23.24           C  
ATOM   2250  CG  GLU A 183      28.215   6.810  52.846  1.00 27.75           C  
ATOM   2251  CD  GLU A 183      29.336   5.964  52.287  1.00 29.67           C  
ATOM   2252  OE1 GLU A 183      29.040   5.004  51.546  1.00 31.30           O  
ATOM   2253  OE2 GLU A 183      30.513   6.254  52.592  1.00 31.64           O1-
ATOM   2254  H01 GLU A 183      25.742   7.838  53.257  1.00 20.76           H  
ATOM   2255  H02 GLU A 183      27.705   7.617  50.975  1.00 23.24           H  
ATOM   2256  H03 GLU A 183      26.664   6.238  51.519  1.00 23.24           H  
ATOM   2257  H04 GLU A 183      27.722   6.231  53.627  1.00 27.75           H  
ATOM   2258  H05 GLU A 183      28.637   7.735  53.239  1.00 27.75           H  
ATOM   2259  H10 GLU A 183      25.255   8.275  50.355  1.00 21.17           H  
ATOM   2260  N   TYR A 184      26.773  10.050  53.671  1.00 17.64           N  
ATOM   2261  CA  TYR A 184      27.333  11.363  53.980  1.00 17.23           C  
ATOM   2262  C   TYR A 184      28.793  11.598  53.570  1.00 17.32           C  
ATOM   2263  O   TYR A 184      29.116  12.659  53.028  1.00 17.28           O  
ATOM   2264  CB  TYR A 184      27.160  11.639  55.485  1.00 15.95           C  
ATOM   2265  CG  TYR A 184      27.438  13.063  55.924  1.00 12.86           C  
ATOM   2266  CD1 TYR A 184      28.737  13.509  56.140  1.00 12.32           C  
ATOM   2267  CD2 TYR A 184      26.390  13.960  56.152  1.00 12.99           C  
ATOM   2268  CE1 TYR A 184      28.989  14.810  56.578  1.00 11.19           C  
ATOM   2269  CE2 TYR A 184      26.632  15.258  56.584  1.00 11.53           C  
ATOM   2270  CZ  TYR A 184      27.933  15.676  56.796  1.00 11.19           C  
ATOM   2271  OH  TYR A 184      28.178  16.963  57.230  1.00 14.04           O  
ATOM   2272  H01 TYR A 184      26.770  12.064  53.364  1.00 17.23           H  
ATOM   2273  H02 TYR A 184      27.902  11.021  55.989  1.00 15.95           H  
ATOM   2274  H03 TYR A 184      26.132  11.398  55.755  1.00 15.95           H  
ATOM   2275  H04 TYR A 184      29.572  12.831  55.964  1.00 12.32           H  
ATOM   2276  H05 TYR A 184      25.363  13.634  55.988  1.00 12.99           H  
ATOM   2277  H06 TYR A 184      26.362   9.510  54.419  1.00 17.64           H  
ATOM   2278  H07 TYR A 184      30.013  15.142  56.747  1.00 11.19           H  
ATOM   2279  H08 TYR A 184      25.801  15.943  56.755  1.00 11.53           H  
ATOM   2280  H09 TYR A 184      28.320  16.959  58.179  1.00 14.04           H  
ATOM   2281  N   GLU A 185      29.669  10.622  53.813  1.00 17.67           N  
ATOM   2282  CA  GLU A 185      31.097  10.769  53.491  1.00 17.97           C  
ATOM   2283  C   GLU A 185      31.387  10.987  52.018  1.00 15.91           C  
ATOM   2284  O   GLU A 185      32.327  11.698  51.658  1.00 15.27           O  
ATOM   2285  CB  GLU A 185      31.881   9.544  53.946  1.00 20.04           C  
ATOM   2286  CG  GLU A 185      31.504   9.064  55.278  1.00 24.08           C  
ATOM   2287  CD  GLU A 185      31.937   7.635  55.494  1.00 25.28           C  
ATOM   2288  OE1 GLU A 185      31.174   6.888  56.140  1.00 26.25           O  
ATOM   2289  OE2 GLU A 185      33.040   7.271  55.019  1.00 22.75           O1-
ATOM   2290  H01 GLU A 185      31.410  11.666  54.026  1.00 17.97           H  
ATOM   2291  H02 GLU A 185      32.929   9.839  53.999  1.00 20.04           H  
ATOM   2292  H03 GLU A 185      31.711   8.740  53.229  1.00 20.04           H  
ATOM   2293  H04 GLU A 185      30.418   9.108  55.363  1.00 24.08           H  
ATOM   2294  H05 GLU A 185      31.977   9.696  56.030  1.00 24.08           H  
ATOM   2295  H10 GLU A 185      29.344   9.761  54.228  1.00 17.67           H  
ATOM   2296  N   ILE A 186      30.610  10.339  51.164  1.00 15.58           N  
ATOM   2297  CA  ILE A 186      30.800  10.496  49.735  1.00 15.30           C  
ATOM   2298  C   ILE A 186      30.457  11.943  49.368  1.00 14.54           C  
ATOM   2299  O   ILE A 186      31.193  12.597  48.630  1.00 14.47           O  
ATOM   2300  CB  ILE A 186      29.923   9.486  48.963  1.00 15.85           C  
ATOM   2301  CG1 ILE A 186      30.511   8.079  49.150  1.00 15.09           C  
ATOM   2302  CG2 ILE A 186      29.841   9.866  47.487  1.00 15.73           C  
ATOM   2303  CD1 ILE A 186      29.733   6.982  48.466  1.00 15.96           C  
ATOM   2304  H01 ILE A 186      31.835  10.291  49.459  1.00 15.30           H  
ATOM   2305  H02 ILE A 186      28.906   9.501  49.355  1.00 15.85           H  
ATOM   2306  H03 ILE A 186      30.474   7.866  50.218  1.00 15.09           H  
ATOM   2307  H04 ILE A 186      31.526   8.077  48.752  1.00 15.09           H  
ATOM   2308  H05 ILE A 186      29.511  10.901  47.397  1.00 15.73           H  
ATOM   2309  H06 ILE A 186      29.881   9.732  51.510  1.00 15.58           H  
ATOM   2310  H07 ILE A 186      30.824   9.757  47.028  1.00 15.73           H  
ATOM   2311  H08 ILE A 186      29.129   9.213  46.982  1.00 15.73           H  
ATOM   2312  H09 ILE A 186      28.809   7.392  48.058  1.00 15.96           H  
ATOM   2313  H10 ILE A 186      30.331   6.561  47.658  1.00 15.96           H  
ATOM   2314  H11 ILE A 186      29.495   6.200  49.187  1.00 15.96           H  
ATOM   2315  N   LEU A 187      29.354  12.446  49.910  1.00 14.20           N  
ATOM   2316  CA  LEU A 187      28.939  13.823  49.665  1.00 15.19           C  
ATOM   2317  C   LEU A 187      29.964  14.815  50.224  1.00 15.68           C  
ATOM   2318  O   LEU A 187      30.350  15.766  49.545  1.00 15.15           O  
ATOM   2319  CB  LEU A 187      27.558  14.073  50.289  1.00 15.62           C  
ATOM   2320  CG  LEU A 187      26.341  14.016  49.350  1.00 15.62           C  
ATOM   2321  CD1 LEU A 187      26.475  12.866  48.367  1.00 15.10           C  
ATOM   2322  CD2 LEU A 187      25.065  13.891  50.166  1.00 14.39           C  
ATOM   2323  H01 LEU A 187      28.877  13.976  48.588  1.00 15.19           H  
ATOM   2324  H02 LEU A 187      27.592  15.104  50.642  1.00 15.62           H  
ATOM   2325  H03 LEU A 187      27.408  13.324  51.066  1.00 15.62           H  
ATOM   2326  H04 LEU A 187      26.295  14.940  48.774  1.00 15.62           H  
ATOM   2327  H05 LEU A 187      27.514  12.539  48.331  1.00 15.10           H  
ATOM   2328  H06 LEU A 187      25.845  12.037  48.689  1.00 15.10           H  
ATOM   2329  H07 LEU A 187      26.164  13.196  47.376  1.00 15.10           H  
ATOM   2330  H08 LEU A 187      24.250  13.570  49.518  1.00 14.39           H  
ATOM   2331  H09 LEU A 187      25.210  13.156  50.958  1.00 14.39           H  
ATOM   2332  H10 LEU A 187      24.819  14.857  50.607  1.00 14.39           H  
ATOM   2333  H12 LEU A 187      28.788  11.860  50.507  1.00 14.20           H  
ATOM   2334  N   ALA A 188      30.408  14.588  51.458  1.00 14.77           N  
ATOM   2335  CA  ALA A 188      31.394  15.465  52.098  1.00 14.44           C  
ATOM   2336  C   ALA A 188      32.719  15.548  51.319  1.00 12.80           C  
ATOM   2337  O   ALA A 188      33.323  16.611  51.218  1.00 11.22           O  
ATOM   2338  CB  ALA A 188      31.658  14.987  53.523  1.00 13.86           C  
ATOM   2339  H01 ALA A 188      30.971  16.469  52.108  1.00 14.44           H  
ATOM   2340  H02 ALA A 188      32.433  15.606  53.975  1.00 13.86           H  
ATOM   2341  H03 ALA A 188      30.742  15.067  54.109  1.00 13.86           H  
ATOM   2342  H04 ALA A 188      31.988  13.948  53.503  1.00 13.86           H  
ATOM   2343  H11 ALA A 188      30.056  13.790  51.968  1.00 14.77           H  
ATOM   2344  N   LYS A 189      33.163  14.420  50.777  1.00 12.94           N  
ATOM   2345  CA  LYS A 189      34.409  14.349  50.011  1.00 15.27           C  
ATOM   2346  C   LYS A 189      34.417  15.232  48.755  1.00 15.60           C  
ATOM   2347  O   LYS A 189      35.381  15.953  48.503  1.00 15.71           O  
ATOM   2348  CB  LYS A 189      34.679  12.889  49.623  1.00 15.66           C  
ATOM   2349  CG  LYS A 189      35.854  12.666  48.692  1.00 18.49           C  
ATOM   2350  CD  LYS A 189      36.053  11.196  48.445  1.00 20.86           C  
ATOM   2351  CE  LYS A 189      36.991  10.938  47.296  1.00 22.50           C  
ATOM   2352  NZ  LYS A 189      38.326  11.556  47.491  1.00 24.59           N1+
ATOM   2353  H01 LYS A 189      35.198  14.735  50.656  1.00 15.27           H  
ATOM   2354  H02 LYS A 189      33.797  12.558  49.074  1.00 15.66           H  
ATOM   2355  H03 LYS A 189      34.864  12.327  50.538  1.00 15.66           H  
ATOM   2356  H04 LYS A 189      36.754  13.073  49.154  1.00 18.49           H  
ATOM   2357  H05 LYS A 189      32.620  13.577  50.898  1.00 12.94           H  
ATOM   2358  H06 LYS A 189      35.662  13.168  47.744  1.00 18.49           H  
ATOM   2359  H07 LYS A 189      35.085  10.764  48.192  1.00 20.86           H  
ATOM   2360  H08 LYS A 189      36.465  10.740  49.345  1.00 20.86           H  
ATOM   2361  H09 LYS A 189      36.550  11.387  46.406  1.00 22.50           H  
ATOM   2362  H10 LYS A 189      37.118   9.861  47.185  1.00 22.50           H  
ATOM   2363  H11 LYS A 189      38.979  11.160  46.831  1.00 24.59           H  
ATOM   2364  H12 LYS A 189      38.261  12.553  47.343  1.00 24.59           H  
ATOM   2365  H13 LYS A 189      38.647  11.375  48.431  1.00 24.59           H  
ATOM   2366  N   ARG A 190      33.347  15.175  47.966  1.00 16.80           N  
ATOM   2367  CA  ARG A 190      33.264  15.979  46.751  1.00 16.73           C  
ATOM   2368  C   ARG A 190      32.968  17.445  47.061  1.00 16.52           C  
ATOM   2369  O   ARG A 190      33.524  18.345  46.426  1.00 15.51           O  
ATOM   2370  CB  ARG A 190      32.192  15.412  45.818  1.00 18.14           C  
ATOM   2371  CG  ARG A 190      32.041  16.159  44.506  1.00 20.83           C  
ATOM   2372  CD  ARG A 190      33.340  16.214  43.738  1.00 22.76           C  
ATOM   2373  NE  ARG A 190      33.208  16.955  42.485  1.00 25.56           N  
ATOM   2374  CZ  ARG A 190      34.236  17.350  41.738  1.00 26.43           C  
ATOM   2375  NH1 ARG A 190      35.479  17.077  42.118  1.00 27.36           N1+
ATOM   2376  NH2 ARG A 190      34.023  18.017  40.609  1.00 26.41           N  
ATOM   2377  H01 ARG A 190      34.235  15.935  46.257  1.00 16.73           H  
ATOM   2378  H02 ARG A 190      31.241  15.511  46.342  1.00 18.14           H  
ATOM   2379  H03 ARG A 190      32.448  14.377  45.594  1.00 18.14           H  
ATOM   2380  H04 ARG A 190      31.738  17.181  44.732  1.00 20.83           H  
ATOM   2381  H05 ARG A 190      31.291  15.655  43.896  1.00 20.83           H  
ATOM   2382  H06 ARG A 190      33.628  15.192  43.494  1.00 22.76           H  
ATOM   2383  H07 ARG A 190      34.094  16.700  44.357  1.00 22.76           H  
ATOM   2384  H08 ARG A 190      32.277  17.182  42.166  1.00 25.56           H  
ATOM   2385  H09 ARG A 190      36.258  17.377  41.550  1.00 27.36           H  
ATOM   2386  H10 ARG A 190      35.645  16.570  42.975  1.00 27.36           H  
ATOM   2387  H11 ARG A 190      33.079  18.226  40.316  1.00 26.41           H  
ATOM   2388  H12 ARG A 190      34.805  18.315  40.043  1.00 26.41           H  
ATOM   2389  H14 ARG A 190      32.580  14.566  48.212  1.00 16.80           H  
ATOM   2390  N   LEU A 191      32.102  17.687  48.045  1.00 16.41           N  
ATOM   2391  CA  LEU A 191      31.758  19.055  48.425  1.00 16.32           C  
ATOM   2392  C   LEU A 191      32.965  19.843  48.910  1.00 17.18           C  
ATOM   2393  O   LEU A 191      32.986  21.071  48.804  1.00 17.06           O  
ATOM   2394  CB  LEU A 191      30.666  19.069  49.502  1.00 16.43           C  
ATOM   2395  CG  LEU A 191      29.250  18.723  49.015  1.00 17.46           C  
ATOM   2396  CD1 LEU A 191      28.235  18.963  50.132  1.00 15.21           C  
ATOM   2397  CD2 LEU A 191      28.903  19.588  47.809  1.00 15.97           C  
ATOM   2398  H01 LEU A 191      31.382  19.540  47.524  1.00 16.32           H  
ATOM   2399  H02 LEU A 191      30.615  20.097  49.862  1.00 16.43           H  
ATOM   2400  H03 LEU A 191      30.943  18.348  50.271  1.00 16.43           H  
ATOM   2401  H04 LEU A 191      29.217  17.671  48.731  1.00 17.46           H  
ATOM   2402  H05 LEU A 191      27.294  18.476  49.877  1.00 15.21           H  
ATOM   2403  H06 LEU A 191      28.616  18.549  51.065  1.00 15.21           H  
ATOM   2404  H07 LEU A 191      28.070  20.034  50.250  1.00 15.21           H  
ATOM   2405  H08 LEU A 191      28.061  20.235  48.057  1.00 15.97           H  
ATOM   2406  H09 LEU A 191      29.764  20.200  47.540  1.00 15.97           H  
ATOM   2407  H10 LEU A 191      28.634  18.949  46.968  1.00 15.97           H  
ATOM   2408  H13 LEU A 191      31.677  16.913  48.535  1.00 16.41           H  
ATOM   2409  N   ARG A 192      33.964  19.143  49.446  1.00 18.18           N  
ATOM   2410  CA  ARG A 192      35.180  19.796  49.923  1.00 19.50           C  
ATOM   2411  C   ARG A 192      36.057  20.175  48.735  1.00 20.57           C  
ATOM   2412  O   ARG A 192      36.601  21.276  48.680  1.00 20.39           O  
ATOM   2413  CB  ARG A 192      35.972  18.883  50.864  1.00 21.59           C  
ATOM   2414  CG  ARG A 192      37.277  19.505  51.319  1.00 22.99           C  
ATOM   2415  CD  ARG A 192      38.117  18.597  52.202  1.00 25.64           C  
ATOM   2416  NE  ARG A 192      37.509  18.329  53.502  1.00 26.42           N  
ATOM   2417  CZ  ARG A 192      36.677  17.320  53.745  1.00 28.40           C  
ATOM   2418  NH1 ARG A 192      36.352  16.474  52.773  1.00 26.70           N1+
ATOM   2419  NH2 ARG A 192      36.169  17.156  54.965  1.00 28.54           N  
ATOM   2420  H01 ARG A 192      34.888  20.689  50.476  1.00 19.50           H  
ATOM   2421  H02 ARG A 192      36.214  17.974  50.314  1.00 21.59           H  
ATOM   2422  H03 ARG A 192      35.361  18.671  51.741  1.00 21.59           H  
ATOM   2423  H04 ARG A 192      37.019  20.378  51.918  1.00 22.99           H  
ATOM   2424  H05 ARG A 192      37.862  19.763  50.436  1.00 22.99           H  
ATOM   2425  H06 ARG A 192      39.060  19.111  52.388  1.00 25.64           H  
ATOM   2426  H07 ARG A 192      38.261  17.648  51.685  1.00 25.64           H  
ATOM   2427  H08 ARG A 192      37.735  18.950  54.266  1.00 26.42           H  
ATOM   2428  H09 ARG A 192      35.720  15.708  52.960  1.00 26.70           H  
ATOM   2429  H10 ARG A 192      36.737  16.597  51.847  1.00 26.70           H  
ATOM   2430  H11 ARG A 192      33.878  18.140  49.524  1.00 18.18           H  
ATOM   2431  H12 ARG A 192      36.415  17.798  55.705  1.00 28.54           H  
ATOM   2432  H13 ARG A 192      35.538  16.390  55.150  1.00 28.54           H  
ATOM   2433  N   GLU A 193      36.203  19.257  47.788  1.00 21.95           N  
ATOM   2434  CA  GLU A 193      37.002  19.528  46.597  1.00 22.36           C  
ATOM   2435  C   GLU A 193      36.394  20.705  45.825  1.00 22.28           C  
ATOM   2436  O   GLU A 193      37.117  21.545  45.289  1.00 21.37           O  
ATOM   2437  CB  GLU A 193      37.054  18.283  45.711  1.00 22.41           C  
ATOM   2438  CG  GLU A 193      37.797  17.120  46.329  1.00 23.57           C  
ATOM   2439  CD  GLU A 193      37.424  15.793  45.696  1.00 25.95           C  
ATOM   2440  OE1 GLU A 193      38.057  14.762  46.024  1.00 25.75           O  
ATOM   2441  OE2 GLU A 193      36.485  15.780  44.874  1.00 26.73           O1-
ATOM   2442  H01 GLU A 193      38.018  19.787  46.895  1.00 22.36           H  
ATOM   2443  H02 GLU A 193      37.598  18.561  44.808  1.00 22.41           H  
ATOM   2444  H03 GLU A 193      36.032  17.966  45.503  1.00 22.41           H  
ATOM   2445  H04 GLU A 193      37.523  17.074  47.383  1.00 23.57           H  
ATOM   2446  H05 GLU A 193      38.868  17.281  46.202  1.00 23.57           H  
ATOM   2447  H14 GLU A 193      35.755  18.358  47.893  1.00 21.95           H  
ATOM   2448  N   LEU A 194      35.063  20.761  45.776  1.00 23.02           N  
ATOM   2449  CA  LEU A 194      34.360  21.840  45.081  1.00 22.82           C  
ATOM   2450  C   LEU A 194      34.568  23.171  45.795  1.00 23.78           C  
ATOM   2451  O   LEU A 194      34.566  24.230  45.165  1.00 24.65           O  
ATOM   2452  CB  LEU A 194      32.855  21.550  45.001  1.00 22.31           C  
ATOM   2453  CG  LEU A 194      32.325  20.519  44.004  1.00 21.47           C  
ATOM   2454  CD1 LEU A 194      30.819  20.346  44.207  1.00 21.12           C  
ATOM   2455  CD2 LEU A 194      32.614  20.977  42.585  1.00 20.62           C  
ATOM   2456  H01 LEU A 194      34.771  21.900  44.073  1.00 22.82           H  
ATOM   2457  H02 LEU A 194      32.440  22.488  44.634  1.00 22.31           H  
ATOM   2458  H03 LEU A 194      32.545  21.218  45.992  1.00 22.31           H  
ATOM   2459  H04 LEU A 194      32.821  19.563  44.170  1.00 21.47           H  
ATOM   2460  H05 LEU A 194      30.293  20.665  43.307  1.00 21.12           H  
ATOM   2461  H06 LEU A 194      34.524  20.038  46.232  1.00 23.02           H  
ATOM   2462  H07 LEU A 194      30.597  19.297  44.405  1.00 21.12           H  
ATOM   2463  H08 LEU A 194      30.494  20.953  45.052  1.00 21.12           H  
ATOM   2464  H09 LEU A 194      33.656  20.768  42.341  1.00 20.62           H  
ATOM   2465  H10 LEU A 194      31.965  20.443  41.891  1.00 20.62           H  
ATOM   2466  H11 LEU A 194      32.431  22.048  42.504  1.00 20.62           H  
ATOM   2467  N   SER A 195      34.737  23.113  47.113  1.00 22.75           N  
ATOM   2468  CA  SER A 195      34.956  24.315  47.909  1.00 24.04           C  
ATOM   2469  C   SER A 195      36.319  24.913  47.591  1.00 25.33           C  
ATOM   2470  O   SER A 195      36.458  26.124  47.428  1.00 26.47           O  
ATOM   2471  CB  SER A 195      34.884  23.987  49.401  1.00 23.53           C  
ATOM   2472  OG  SER A 195      35.064  25.160  50.183  1.00 26.61           O  
ATOM   2473  H01 SER A 195      34.177  25.036  47.663  1.00 24.04           H  
ATOM   2474  H02 SER A 195      35.678  23.280  49.643  1.00 23.53           H  
ATOM   2475  H03 SER A 195      33.910  23.552  49.626  1.00 23.53           H  
ATOM   2476  H04 SER A 195      35.306  24.914  51.079  1.00 26.61           H  
ATOM   2477  H12 SER A 195      34.713  22.215  47.574  1.00 22.75           H  
ATOM   2478  N   PHE A 196      37.326  24.057  47.510  1.00 26.69           N  
ATOM   2479  CA  PHE A 196      38.682  24.501  47.210  1.00 28.02           C  
ATOM   2480  C   PHE A 196      38.817  25.049  45.789  1.00 29.07           C  
ATOM   2481  O   PHE A 196      39.631  25.934  45.538  1.00 31.04           O  
ATOM   2482  CB  PHE A 196      39.666  23.347  47.438  1.00 28.70           C  
ATOM   2483  CG  PHE A 196      40.930  23.446  46.628  1.00 30.68           C  
ATOM   2484  CD1 PHE A 196      41.101  22.662  45.489  1.00 31.07           C  
ATOM   2485  CD2 PHE A 196      41.950  24.317  47.000  1.00 31.69           C  
ATOM   2486  CE1 PHE A 196      42.270  22.740  44.733  1.00 31.68           C  
ATOM   2487  CE2 PHE A 196      43.126  24.403  46.247  1.00 32.35           C  
ATOM   2488  CZ  PHE A 196      43.284  23.612  45.113  1.00 31.43           C  
ATOM   2489  H01 PHE A 196      38.917  25.323  47.886  1.00 28.02           H  
ATOM   2490  H02 PHE A 196      39.160  22.436  47.119  1.00 28.70           H  
ATOM   2491  H03 PHE A 196      39.936  23.331  48.494  1.00 28.70           H  
ATOM   2492  H04 PHE A 196      40.309  21.978  45.184  1.00 31.07           H  
ATOM   2493  H05 PHE A 196      37.151  23.074  47.660  1.00 26.69           H  
ATOM   2494  H06 PHE A 196      41.831  24.939  47.887  1.00 31.69           H  
ATOM   2495  H07 PHE A 196      42.389  22.118  43.846  1.00 31.68           H  
ATOM   2496  H08 PHE A 196      43.918  25.089  46.548  1.00 32.35           H  
ATOM   2497  H09 PHE A 196      44.199  23.676  44.525  1.00 31.43           H  
ATOM   2498  N   LEU A 197      38.016  24.531  44.863  1.00 29.30           N  
ATOM   2499  CA  LEU A 197      38.065  24.987  43.479  1.00 28.56           C  
ATOM   2500  C   LEU A 197      37.212  26.229  43.250  1.00 28.70           C  
ATOM   2501  O   LEU A 197      37.262  26.833  42.176  1.00 29.48           O  
ATOM   2502  CB  LEU A 197      37.618  23.867  42.537  1.00 28.42           C  
ATOM   2503  CG  LEU A 197      38.574  22.673  42.443  1.00 29.26           C  
ATOM   2504  CD1 LEU A 197      37.987  21.616  41.521  1.00 28.83           C  
ATOM   2505  CD2 LEU A 197      39.933  23.144  41.931  1.00 29.67           C  
ATOM   2506  H01 LEU A 197      39.099  25.255  43.265  1.00 28.56           H  
ATOM   2507  H02 LEU A 197      37.584  24.306  41.540  1.00 28.42           H  
ATOM   2508  H03 LEU A 197      36.652  23.500  42.883  1.00 28.42           H  
ATOM   2509  H04 LEU A 197      38.708  22.233  43.431  1.00 29.26           H  
ATOM   2510  H05 LEU A 197      37.071  21.997  41.070  1.00 28.83           H  
ATOM   2511  H06 LEU A 197      38.705  21.378  40.737  1.00 28.83           H  
ATOM   2512  H07 LEU A 197      37.763  20.717  42.095  1.00 28.83           H  
ATOM   2513  H08 LEU A 197      40.683  22.380  42.136  1.00 29.67           H  
ATOM   2514  H09 LEU A 197      39.877  23.318  40.856  1.00 29.67           H  
ATOM   2515  H10 LEU A 197      37.361  23.808  45.123  1.00 29.30           H  
ATOM   2516  H11 LEU A 197      40.211  24.069  42.436  1.00 29.67           H  
ATOM   2517  N   ASN A 198      36.432  26.611  44.257  1.00 27.54           N  
ATOM   2518  CA  ASN A 198      35.584  27.795  44.155  1.00 27.27           C  
ATOM   2519  C   ASN A 198      35.712  28.667  45.394  1.00 27.44           C  
ATOM   2520  O   ASN A 198      34.727  28.924  46.089  1.00 27.14           O  
ATOM   2521  CB  ASN A 198      34.114  27.406  43.968  1.00 26.28           C  
ATOM   2522  CG  ASN A 198      33.888  26.569  42.738  1.00 24.27           C  
ATOM   2523  ND2 ASN A 198      33.379  27.104  41.736  1.00 26.26           N  
ATOM   2524  OD1 ASN A 198      34.224  25.372  42.768  1.00 25.23           O  
ATOM   2525  H01 ASN A 198      35.920  28.357  43.283  1.00 27.27           H  
ATOM   2526  H02 ASN A 198      33.542  28.326  43.850  1.00 26.28           H  
ATOM   2527  H03 ASN A 198      33.788  26.840  44.841  1.00 26.28           H  
ATOM   2528  H04 ASN A 198      33.220  26.561  40.899  1.00 26.26           H  
ATOM   2529  H05 ASN A 198      33.125  28.081  41.760  1.00 26.26           H  
ATOM   2530  H12 ASN A 198      36.426  26.071  45.110  1.00 27.54           H  
ATOM   2531  N   SER A 199      36.934  29.107  45.679  1.00 28.01           N  
ATOM   2532  CA  SER A 199      37.178  29.959  46.836  1.00 29.03           C  
ATOM   2533  C   SER A 199      36.179  31.114  46.809  1.00 29.29           C  
ATOM   2534  O   SER A 199      35.990  31.756  45.775  1.00 29.83           O  
ATOM   2535  CB  SER A 199      38.609  30.501  46.796  1.00 29.50           C  
ATOM   2536  OG  SER A 199      39.547  29.438  46.731  1.00 32.52           O  
ATOM   2537  H01 SER A 199      37.054  29.383  47.753  1.00 29.03           H  
ATOM   2538  H02 SER A 199      38.792  31.074  47.705  1.00 29.50           H  
ATOM   2539  H03 SER A 199      38.727  31.137  45.919  1.00 29.50           H  
ATOM   2540  H04 SER A 199      39.755  29.250  45.813  1.00 32.52           H  
ATOM   2541  H06 SER A 199      37.707  28.846  45.083  1.00 28.01           H  
ATOM   2542  N   GLY A 200      35.533  31.369  47.941  1.00 29.22           N  
ATOM   2543  CA  GLY A 200      34.561  32.443  47.997  1.00 29.74           C  
ATOM   2544  C   GLY A 200      33.144  31.961  48.251  1.00 30.08           C  
ATOM   2545  O   GLY A 200      32.378  32.621  48.959  1.00 31.09           O  
ATOM   2546  H01 GLY A 200      34.565  32.931  47.022  1.00 29.74           H  
ATOM   2547  H02 GLY A 200      34.844  33.125  48.799  1.00 29.74           H  
ATOM   2548  H05 GLY A 200      35.719  30.814  48.764  1.00 29.22           H  
ATOM   2549  N   VAL A 201      32.782  30.816  47.675  1.00 28.82           N  
ATOM   2550  CA  VAL A 201      31.441  30.278  47.867  1.00 26.87           C  
ATOM   2551  C   VAL A 201      31.361  29.389  49.103  1.00 24.88           C  
ATOM   2552  O   VAL A 201      32.171  28.480  49.295  1.00 24.70           O  
ATOM   2553  CB  VAL A 201      30.959  29.473  46.631  1.00 27.83           C  
ATOM   2554  CG1 VAL A 201      31.865  28.286  46.385  1.00 27.91           C  
ATOM   2555  CG2 VAL A 201      29.535  29.001  46.848  1.00 27.48           C  
ATOM   2556  H01 VAL A 201      30.787  31.139  48.005  1.00 26.87           H  
ATOM   2557  H02 VAL A 201      30.993  30.122  45.756  1.00 27.83           H  
ATOM   2558  H03 VAL A 201      33.444  30.315  47.099  1.00 28.82           H  
ATOM   2559  H04 VAL A 201      32.804  28.429  46.921  1.00 27.91           H  
ATOM   2560  H05 VAL A 201      31.379  27.377  46.741  1.00 27.91           H  
ATOM   2561  H06 VAL A 201      32.066  28.197  45.317  1.00 27.91           H  
ATOM   2562  H07 VAL A 201      28.879  29.479  46.120  1.00 27.48           H  
ATOM   2563  H08 VAL A 201      29.487  27.919  46.724  1.00 27.48           H  
ATOM   2564  H09 VAL A 201      29.213  29.266  47.855  1.00 27.48           H  
ATOM   2565  N   SER A 202      30.378  29.676  49.946  1.00 22.82           N  
ATOM   2566  CA  SER A 202      30.154  28.918  51.166  1.00 21.45           C  
ATOM   2567  C   SER A 202      29.296  27.677  50.872  1.00 19.76           C  
ATOM   2568  O   SER A 202      28.266  27.775  50.204  1.00 19.37           O  
ATOM   2569  CB  SER A 202      29.455  29.812  52.192  1.00 20.80           C  
ATOM   2570  OG  SER A 202      29.191  29.112  53.394  1.00 21.92           O  
ATOM   2571  H01 SER A 202      31.112  28.586  51.566  1.00 21.45           H  
ATOM   2572  H02 SER A 202      28.504  30.139  51.770  1.00 20.80           H  
ATOM   2573  H03 SER A 202      30.094  30.667  52.412  1.00 20.80           H  
ATOM   2574  H04 SER A 202      29.330  29.697  54.143  1.00 21.92           H  
ATOM   2575  H10 SER A 202      29.763  30.449  49.733  1.00 22.82           H  
ATOM   2576  N   ILE A 203      29.734  26.516  51.355  1.00 18.02           N  
ATOM   2577  CA  ILE A 203      28.992  25.269  51.160  1.00 17.86           C  
ATOM   2578  C   ILE A 203      28.780  24.550  52.490  1.00 16.83           C  
ATOM   2579  O   ILE A 203      29.739  24.234  53.199  1.00 14.99           O  
ATOM   2580  CB  ILE A 203      29.719  24.274  50.216  1.00 17.08           C  
ATOM   2581  CG1 ILE A 203      30.100  24.957  48.904  1.00 16.40           C  
ATOM   2582  CG2 ILE A 203      28.809  23.091  49.924  1.00 15.93           C  
ATOM   2583  CD1 ILE A 203      30.801  24.040  47.937  1.00 16.45           C  
ATOM   2584  H01 ILE A 203      28.044  25.564  50.711  1.00 17.86           H  
ATOM   2585  H02 ILE A 203      30.628  23.929  50.709  1.00 17.08           H  
ATOM   2586  H03 ILE A 203      30.795  25.760  49.148  1.00 16.40           H  
ATOM   2587  H04 ILE A 203      29.192  25.331  48.431  1.00 16.40           H  
ATOM   2588  H05 ILE A 203      30.602  26.495  51.870  1.00 18.02           H  
ATOM   2589  H06 ILE A 203      27.888  23.447  49.462  1.00 15.93           H  
ATOM   2590  H07 ILE A 203      29.313  22.403  49.245  1.00 15.93           H  
ATOM   2591  H08 ILE A 203      28.572  22.576  50.855  1.00 15.93           H  
ATOM   2592  H09 ILE A 203      31.794  23.801  48.319  1.00 16.45           H  
ATOM   2593  H10 ILE A 203      30.225  23.122  47.823  1.00 16.45           H  
ATOM   2594  H11 ILE A 203      30.894  24.533  46.970  1.00 16.45           H  
ATOM   2595  N   ARG A 204      27.519  24.286  52.812  1.00 17.12           N  
ATOM   2596  CA  ARG A 204      27.155  23.601  54.049  1.00 18.11           C  
ATOM   2597  C   ARG A 204      26.507  22.241  53.771  1.00 16.71           C  
ATOM   2598  O   ARG A 204      25.706  22.099  52.839  1.00 17.24           O  
ATOM   2599  CB  ARG A 204      26.194  24.477  54.861  1.00 19.14           C  
ATOM   2600  CG  ARG A 204      26.789  25.788  55.349  1.00 20.77           C  
ATOM   2601  CD  ARG A 204      25.765  26.580  56.109  1.00 20.75           C  
ATOM   2602  NE  ARG A 204      26.288  27.821  56.678  1.00 23.73           N  
ATOM   2603  CZ  ARG A 204      27.112  27.883  57.720  1.00 25.82           C  
ATOM   2604  NH1 ARG A 204      27.530  29.059  58.168  1.00 26.21           N1+
ATOM   2605  NH2 ARG A 204      27.522  26.770  58.318  1.00 26.59           N  
ATOM   2606  H01 ARG A 204      28.068  23.427  54.618  1.00 18.11           H  
ATOM   2607  H02 ARG A 204      25.935  23.906  55.752  1.00 19.14           H  
ATOM   2608  H03 ARG A 204      25.332  24.707  54.235  1.00 19.14           H  
ATOM   2609  H04 ARG A 204      27.115  26.369  54.487  1.00 20.77           H  
ATOM   2610  H05 ARG A 204      27.637  25.577  56.001  1.00 20.77           H  
ATOM   2611  H06 ARG A 204      25.437  25.960  56.943  1.00 20.75           H  
ATOM   2612  H07 ARG A 204      24.948  26.828  55.431  1.00 20.75           H  
ATOM   2613  H08 ARG A 204      26.004  28.691  56.250  1.00 23.73           H  
ATOM   2614  H09 ARG A 204      28.156  29.104  58.959  1.00 26.21           H  
ATOM   2615  H10 ARG A 204      27.222  29.909  57.718  1.00 26.21           H  
ATOM   2616  H11 ARG A 204      27.208  25.871  57.982  1.00 26.59           H  
ATOM   2617  H12 ARG A 204      26.785  24.569  52.178  1.00 17.12           H  
ATOM   2618  H13 ARG A 204      28.148  26.823  59.109  1.00 26.59           H  
ATOM   2619  N   LEU A 205      26.869  21.248  54.579  1.00 15.33           N  
ATOM   2620  CA  LEU A 205      26.340  19.888  54.463  1.00 13.89           C  
ATOM   2621  C   LEU A 205      25.638  19.554  55.782  1.00 14.35           C  
ATOM   2622  O   LEU A 205      26.201  19.757  56.857  1.00 13.08           O  
ATOM   2623  CB  LEU A 205      27.474  18.883  54.260  1.00 11.65           C  
ATOM   2624  CG  LEU A 205      27.418  17.766  53.210  1.00 12.96           C  
ATOM   2625  CD1 LEU A 205      28.390  16.668  53.632  1.00 10.59           C  
ATOM   2626  CD2 LEU A 205      26.012  17.204  53.046  1.00  9.70           C  
ATOM   2627  H01 LEU A 205      25.661  19.832  53.612  1.00 13.89           H  
ATOM   2628  H02 LEU A 205      27.431  18.314  55.188  1.00 11.65           H  
ATOM   2629  H03 LEU A 205      28.361  19.472  54.027  1.00 11.65           H  
ATOM   2630  H04 LEU A 205      27.702  18.175  52.240  1.00 12.96           H  
ATOM   2631  H05 LEU A 205      29.294  17.121  54.040  1.00 10.59           H  
ATOM   2632  H06 LEU A 205      27.923  16.041  54.392  1.00 10.59           H  
ATOM   2633  H07 LEU A 205      28.649  16.059  52.766  1.00 10.59           H  
ATOM   2634  H08 LEU A 205      25.342  17.995  52.710  1.00  9.70           H  
ATOM   2635  H09 LEU A 205      26.025  16.402  52.308  1.00  9.70           H  
ATOM   2636  H10 LEU A 205      25.662  16.814  54.002  1.00  9.70           H  
ATOM   2637  H14 LEU A 205      27.541  21.442  55.308  1.00 15.33           H  
ATOM   2638  N   ARG A 206      24.423  19.025  55.693  1.00 14.98           N  
ATOM   2639  CA  ARG A 206      23.653  18.668  56.877  1.00 16.16           C  
ATOM   2640  C   ARG A 206      22.999  17.295  56.746  1.00 16.31           C  
ATOM   2641  O   ARG A 206      22.373  16.991  55.730  1.00 16.52           O  
ATOM   2642  CB  ARG A 206      22.561  19.713  57.118  1.00 16.14           C  
ATOM   2643  CG  ARG A 206      23.072  21.114  57.261  1.00 17.41           C  
ATOM   2644  CD  ARG A 206      21.964  22.119  57.192  1.00 19.68           C  
ATOM   2645  NE  ARG A 206      22.475  23.477  57.373  1.00 23.87           N  
ATOM   2646  CZ  ARG A 206      21.747  24.581  57.238  1.00 25.54           C  
ATOM   2647  NH1 ARG A 206      22.306  25.767  57.427  1.00 25.43           N1+
ATOM   2648  NH2 ARG A 206      20.465  24.504  56.906  1.00 27.65           N  
ATOM   2649  H01 ARG A 206      24.348  18.636  57.716  1.00 16.16           H  
ATOM   2650  H02 ARG A 206      22.085  19.456  58.064  1.00 16.14           H  
ATOM   2651  H03 ARG A 206      21.869  19.685  56.277  1.00 16.14           H  
ATOM   2652  H04 ARG A 206      23.759  21.310  56.438  1.00 17.41           H  
ATOM   2653  H05 ARG A 206      23.577  21.210  58.222  1.00 17.41           H  
ATOM   2654  H06 ARG A 206      21.253  21.907  57.991  1.00 19.68           H  
ATOM   2655  H07 ARG A 206      21.477  22.047  56.219  1.00 19.68           H  
ATOM   2656  H08 ARG A 206      23.449  23.584  57.618  1.00 23.87           H  
ATOM   2657  H09 ARG A 206      21.756  26.607  57.322  1.00 25.43           H  
ATOM   2658  H10 ARG A 206      23.283  25.831  57.677  1.00 25.43           H  
ATOM   2659  H11 ARG A 206      24.022  18.866  54.780  1.00 14.98           H  
ATOM   2660  H12 ARG A 206      20.035  23.602  56.757  1.00 27.65           H  
ATOM   2661  H13 ARG A 206      19.919  25.347  56.802  1.00 27.65           H  
ATOM   2662  N   ASP A 207      23.142  16.471  57.778  1.00 16.94           N  
ATOM   2663  CA  ASP A 207      22.528  15.147  57.791  1.00 16.24           C  
ATOM   2664  C   ASP A 207      21.465  15.166  58.894  1.00 17.02           C  
ATOM   2665  O   ASP A 207      21.781  15.243  60.080  1.00 16.34           O  
ATOM   2666  CB  ASP A 207      23.567  14.064  58.085  1.00 15.93           C  
ATOM   2667  CG  ASP A 207      23.059  12.684  57.756  1.00 16.61           C  
ATOM   2668  OD1 ASP A 207      21.893  12.390  58.094  1.00 16.28           O  
ATOM   2669  OD2 ASP A 207      23.812  11.888  57.159  1.00 16.87           O1-
ATOM   2670  H01 ASP A 207      22.091  14.919  56.819  1.00 16.24           H  
ATOM   2671  H02 ASP A 207      23.788  14.093  59.152  1.00 15.93           H  
ATOM   2672  H03 ASP A 207      24.459  14.262  57.490  1.00 15.93           H  
ATOM   2673  H14 ASP A 207      23.689  16.768  58.573  1.00 16.94           H  
ATOM   2674  N   LYS A 208      20.200  15.112  58.499  1.00 17.85           N  
ATOM   2675  CA  LYS A 208      19.123  15.154  59.473  1.00 19.89           C  
ATOM   2676  C   LYS A 208      18.853  13.801  60.120  1.00 19.99           C  
ATOM   2677  O   LYS A 208      18.069  13.697  61.054  1.00 20.39           O  
ATOM   2678  CB  LYS A 208      17.858  15.723  58.820  1.00 19.35           C  
ATOM   2679  CG  LYS A 208      18.079  17.124  58.273  1.00 20.99           C  
ATOM   2680  CD  LYS A 208      16.814  17.795  57.833  1.00 20.71           C  
ATOM   2681  CE  LYS A 208      15.936  18.114  59.004  1.00 20.79           C  
ATOM   2682  NZ  LYS A 208      14.663  18.740  58.560  1.00 22.72           N1+
ATOM   2683  H01 LYS A 208      19.438  15.812  60.283  1.00 19.89           H  
ATOM   2684  H02 LYS A 208      17.082  15.779  59.583  1.00 19.35           H  
ATOM   2685  H03 LYS A 208      17.559  15.068  58.001  1.00 19.35           H  
ATOM   2686  H04 LYS A 208      19.984  15.041  57.515  1.00 17.85           H  
ATOM   2687  H05 LYS A 208      18.717  17.030  57.394  1.00 20.99           H  
ATOM   2688  H06 LYS A 208      18.541  17.731  59.052  1.00 20.99           H  
ATOM   2689  H07 LYS A 208      16.275  17.117  57.172  1.00 20.71           H  
ATOM   2690  H08 LYS A 208      17.063  18.719  57.312  1.00 20.71           H  
ATOM   2691  H09 LYS A 208      16.461  18.817  59.651  1.00 20.79           H  
ATOM   2692  H10 LYS A 208      15.712  17.194  59.544  1.00 20.79           H  
ATOM   2693  H11 LYS A 208      13.968  18.638  59.285  1.00 22.72           H  
ATOM   2694  H12 LYS A 208      14.816  19.721  58.376  1.00 22.72           H  
ATOM   2695  H13 LYS A 208      14.339  18.285  57.718  1.00 22.72           H  
ATOM   2696  N   ARG A 209      19.523  12.766  59.639  1.00 20.65           N  
ATOM   2697  CA  ARG A 209      19.344  11.439  60.210  1.00 21.78           C  
ATOM   2698  C   ARG A 209      20.103  11.293  61.538  1.00 22.74           C  
ATOM   2699  O   ARG A 209      19.746  10.461  62.370  1.00 22.13           O  
ATOM   2700  CB  ARG A 209      19.823  10.369  59.220  1.00 20.77           C  
ATOM   2701  CG  ARG A 209      19.021  10.303  57.946  1.00 20.40           C  
ATOM   2702  CD  ARG A 209      19.710   9.457  56.901  1.00 19.80           C  
ATOM   2703  NE  ARG A 209      21.070   9.933  56.648  1.00 19.19           N  
ATOM   2704  CZ  ARG A 209      21.866   9.470  55.691  1.00 18.44           C  
ATOM   2705  NH1 ARG A 209      23.090   9.970  55.551  1.00 16.38           N1+
ATOM   2706  NH2 ARG A 209      21.440   8.519  54.868  1.00 16.99           N  
ATOM   2707  H01 ARG A 209      18.281  11.303  60.408  1.00 21.78           H  
ATOM   2708  H02 ARG A 209      19.701   9.406  59.717  1.00 20.77           H  
ATOM   2709  H03 ARG A 209      20.860  10.582  58.961  1.00 20.77           H  
ATOM   2710  H04 ARG A 209      18.919  11.315  57.554  1.00 20.40           H  
ATOM   2711  H05 ARG A 209      18.044   9.872  58.164  1.00 20.40           H  
ATOM   2712  H06 ARG A 209      19.142   9.525  55.973  1.00 19.80           H  
ATOM   2713  H07 ARG A 209      19.753   8.425  57.249  1.00 19.80           H  
ATOM   2714  H08 ARG A 209      21.429  10.666  57.243  1.00 19.19           H  
ATOM   2715  H09 ARG A 209      23.697   9.623  54.822  1.00 16.38           H  
ATOM   2716  H10 ARG A 209      23.413  10.696  56.174  1.00 16.38           H  
ATOM   2717  H11 ARG A 209      20.509   8.142  54.971  1.00 16.99           H  
ATOM   2718  H12 ARG A 209      22.047   8.173  54.139  1.00 16.99           H  
ATOM   2719  H14 ARG A 209      20.164  12.898  58.869  1.00 20.65           H  
ATOM   2720  N   ASP A 210      21.130  12.117  61.743  1.00 23.54           N  
ATOM   2721  CA  ASP A 210      21.934  12.031  62.961  1.00 25.48           C  
ATOM   2722  C   ASP A 210      22.562  13.347  63.425  1.00 25.33           C  
ATOM   2723  O   ASP A 210      23.403  13.348  64.325  1.00 25.96           O  
ATOM   2724  CB  ASP A 210      23.043  11.004  62.756  1.00 27.58           C  
ATOM   2725  CG  ASP A 210      24.070  11.466  61.742  1.00 30.40           C  
ATOM   2726  OD1 ASP A 210      23.675  12.102  60.737  1.00 32.59           O  
ATOM   2727  OD2 ASP A 210      25.269  11.187  61.943  1.00 33.45           O1-
ATOM   2728  H01 ASP A 210      21.238  11.740  63.748  1.00 25.48           H  
ATOM   2729  H02 ASP A 210      22.586  10.090  62.377  1.00 27.58           H  
ATOM   2730  H03 ASP A 210      23.543  10.831  63.709  1.00 27.58           H  
ATOM   2731  H13 ASP A 210      21.357  12.812  61.046  1.00 23.54           H  
ATOM   2732  N   GLY A 211      22.184  14.459  62.803  1.00 23.91           N  
ATOM   2733  CA  GLY A 211      22.724  15.744  63.213  1.00 22.57           C  
ATOM   2734  C   GLY A 211      24.116  16.148  62.741  1.00 21.17           C  
ATOM   2735  O   GLY A 211      24.638  17.171  63.186  1.00 20.68           O  
ATOM   2736  H01 GLY A 211      22.834  15.647  64.293  1.00 22.57           H  
ATOM   2737  H02 GLY A 211      22.032  16.509  62.860  1.00 22.57           H  
ATOM   2738  H04 GLY A 211      21.520  14.411  62.044  1.00 23.91           H  
ATOM   2739  N   LYS A 212      24.736  15.369  61.861  1.00 21.06           N  
ATOM   2740  CA  LYS A 212      26.057  15.744  61.370  1.00 21.45           C  
ATOM   2741  C   LYS A 212      25.939  16.999  60.520  1.00 21.78           C  
ATOM   2742  O   LYS A 212      24.917  17.226  59.867  1.00 20.66           O  
ATOM   2743  CB  LYS A 212      26.679  14.627  60.533  1.00 22.19           C  
ATOM   2744  CG  LYS A 212      27.175  13.463  61.346  1.00 21.88           C  
ATOM   2745  CD  LYS A 212      28.032  12.534  60.524  1.00 24.47           C  
ATOM   2746  CE  LYS A 212      27.284  11.960  59.348  1.00 24.39           C  
ATOM   2747  NZ  LYS A 212      28.121  10.934  58.658  1.00 26.62           N1+
ATOM   2748  H01 LYS A 212      26.701  15.926  62.230  1.00 21.45           H  
ATOM   2749  H02 LYS A 212      27.546  15.054  60.029  1.00 22.19           H  
ATOM   2750  H03 LYS A 212      24.295  14.521  61.534  1.00 21.06           H  
ATOM   2751  H04 LYS A 212      25.928  14.262  59.833  1.00 22.19           H  
ATOM   2752  H05 LYS A 212      26.310  12.903  61.700  1.00 21.88           H  
ATOM   2753  H06 LYS A 212      27.763  13.840  62.182  1.00 21.88           H  
ATOM   2754  H07 LYS A 212      28.335  11.705  61.164  1.00 24.47           H  
ATOM   2755  H08 LYS A 212      28.896  13.087  60.155  1.00 24.47           H  
ATOM   2756  H09 LYS A 212      27.053  12.762  58.647  1.00 24.39           H  
ATOM   2757  H10 LYS A 212      26.361  11.497  59.698  1.00 24.39           H  
ATOM   2758  H11 LYS A 212      29.014  10.860  59.124  1.00 26.62           H  
ATOM   2759  H12 LYS A 212      27.652  10.040  58.688  1.00 26.62           H  
ATOM   2760  H13 LYS A 212      28.265  11.207  57.696  1.00 26.62           H  
ATOM   2761  N   GLU A 213      26.984  17.818  60.536  1.00 22.95           N  
ATOM   2762  CA  GLU A 213      26.981  19.047  59.756  1.00 24.06           C  
ATOM   2763  C   GLU A 213      28.400  19.536  59.496  1.00 23.81           C  
ATOM   2764  O   GLU A 213      29.281  19.399  60.348  1.00 23.61           O  
ATOM   2765  CB  GLU A 213      26.171  20.129  60.472  1.00 25.85           C  
ATOM   2766  CG  GLU A 213      25.993  21.370  59.643  1.00 30.36           C  
ATOM   2767  CD  GLU A 213      25.201  22.451  60.349  1.00 33.12           C  
ATOM   2768  OE1 GLU A 213      25.028  23.537  59.750  1.00 34.50           O  
ATOM   2769  OE2 GLU A 213      24.752  22.217  61.493  1.00 35.13           O1-
ATOM   2770  H01 GLU A 213      26.515  18.834  58.794  1.00 24.06           H  
ATOM   2771  H02 GLU A 213      26.723  20.411  61.369  1.00 25.85           H  
ATOM   2772  H03 GLU A 213      25.187  19.726  60.712  1.00 25.85           H  
ATOM   2773  H04 GLU A 213      25.431  21.087  58.753  1.00 30.36           H  
ATOM   2774  H05 GLU A 213      26.978  21.767  59.396  1.00 30.36           H  
ATOM   2775  H14 GLU A 213      27.791  17.585  61.097  1.00 22.95           H  
ATOM   2776  N   ASP A 214      28.610  20.100  58.310  1.00 22.62           N  
ATOM   2777  CA  ASP A 214      29.919  20.604  57.902  1.00 22.98           C  
ATOM   2778  C   ASP A 214      29.794  21.920  57.143  1.00 22.13           C  
ATOM   2779  O   ASP A 214      28.759  22.203  56.542  1.00 21.21           O  
ATOM   2780  CB  ASP A 214      30.615  19.581  57.004  1.00 23.93           C  
ATOM   2781  CG  ASP A 214      31.086  18.361  57.764  1.00 25.92           C  
ATOM   2782  OD1 ASP A 214      32.077  18.471  58.509  1.00 28.04           O  
ATOM   2783  OD2 ASP A 214      30.468  17.291  57.624  1.00 27.25           O1-
ATOM   2784  H01 ASP A 214      30.505  20.773  58.805  1.00 22.98           H  
ATOM   2785  H02 ASP A 214      31.495  20.063  56.578  1.00 23.93           H  
ATOM   2786  H03 ASP A 214      29.916  19.262  56.231  1.00 23.93           H  
ATOM   2787  H06 ASP A 214      27.835  20.183  57.667  1.00 22.62           H  
ATOM   2788  N   HIS A 215      30.852  22.723  57.190  1.00 22.28           N  
ATOM   2789  CA  HIS A 215      30.878  23.997  56.487  1.00 22.77           C  
ATOM   2790  C   HIS A 215      32.207  24.130  55.762  1.00 22.50           C  
ATOM   2791  O   HIS A 215      33.260  24.270  56.382  1.00 22.46           O  
ATOM   2792  CB  HIS A 215      30.707  25.167  57.455  1.00 22.92           C  
ATOM   2793  CG  HIS A 215      30.543  26.492  56.774  1.00 24.20           C  
ATOM   2794  CD2 HIS A 215      30.461  26.820  55.463  1.00 24.61           C  
ATOM   2795  ND1 HIS A 215      30.437  27.679  57.471  1.00 25.36           N  
ATOM   2796  CE1 HIS A 215      30.297  28.678  56.618  1.00 24.59           C  
ATOM   2797  NE2 HIS A 215      30.308  28.185  55.392  1.00 23.47           N  
ATOM   2798  H01 HIS A 215      30.051  24.022  55.777  1.00 22.77           H  
ATOM   2799  H02 HIS A 215      31.619  25.225  58.049  1.00 22.92           H  
ATOM   2800  H03 HIS A 215      29.824  24.982  58.067  1.00 22.92           H  
ATOM   2801  H04 HIS A 215      31.659  22.442  57.728  1.00 22.28           H  
ATOM   2802  H05 HIS A 215      30.508  26.130  54.620  1.00 24.61           H  
ATOM   2803  H06 HIS A 215      30.190  29.730  56.881  1.00 24.59           H  
ATOM   2804  H07 HIS A 215      30.219  28.723  54.542  1.00 23.47           H  
ATOM   2805  N   PHE A 216      32.152  24.079  54.439  1.00 22.65           N  
ATOM   2806  CA  PHE A 216      33.351  24.188  53.629  1.00 23.15           C  
ATOM   2807  C   PHE A 216      33.448  25.597  53.063  1.00 24.99           C  
ATOM   2808  O   PHE A 216      32.484  26.130  52.511  1.00 24.70           O  
ATOM   2809  CB  PHE A 216      33.303  23.141  52.514  1.00 21.18           C  
ATOM   2810  CG  PHE A 216      33.086  21.739  53.018  1.00 17.97           C  
ATOM   2811  CD1 PHE A 216      34.080  21.082  53.738  1.00 19.00           C  
ATOM   2812  CD2 PHE A 216      31.876  21.092  52.812  1.00 17.14           C  
ATOM   2813  CE1 PHE A 216      33.867  19.793  54.249  1.00 19.10           C  
ATOM   2814  CE2 PHE A 216      31.650  19.811  53.316  1.00 16.42           C  
ATOM   2815  CZ  PHE A 216      32.646  19.160  54.034  1.00 17.16           C  
ATOM   2816  H01 PHE A 216      34.238  24.002  54.235  1.00 23.15           H  
ATOM   2817  H02 PHE A 216      34.273  23.157  52.017  1.00 21.18           H  
ATOM   2818  H03 PHE A 216      32.488  23.395  51.836  1.00 21.18           H  
ATOM   2819  H04 PHE A 216      35.037  21.576  53.907  1.00 19.00           H  
ATOM   2820  H05 PHE A 216      31.089  21.593  52.247  1.00 17.14           H  
ATOM   2821  H06 PHE A 216      34.653  19.290  54.811  1.00 19.10           H  
ATOM   2822  H07 PHE A 216      30.692  19.320  53.147  1.00 16.42           H  
ATOM   2823  H08 PHE A 216      31.257  23.962  53.985  1.00 22.65           H  
ATOM   2824  H09 PHE A 216      32.472  18.158  54.427  1.00 17.16           H  
ATOM   2825  N   HIS A 217      34.619  26.198  53.227  1.00 27.12           N  
ATOM   2826  CA  HIS A 217      34.887  27.549  52.756  1.00 30.37           C  
ATOM   2827  C   HIS A 217      36.411  27.687  52.775  1.00 32.06           C  
ATOM   2828  O   HIS A 217      36.954  28.559  53.453  1.00 33.21           O  
ATOM   2829  CB  HIS A 217      34.263  28.567  53.717  1.00 30.86           C  
ATOM   2830  CG  HIS A 217      33.892  29.871  53.077  1.00 33.48           C  
ATOM   2831  CD2 HIS A 217      32.803  30.661  53.236  1.00 34.40           C  
ATOM   2832  ND1 HIS A 217      34.699  30.516  52.162  1.00 33.87           N  
ATOM   2833  CE1 HIS A 217      34.123  31.642  51.786  1.00 34.40           C  
ATOM   2834  NE2 HIS A 217      32.970  31.756  52.423  1.00 34.04           N  
ATOM   2835  H01 HIS A 217      34.470  27.728  51.765  1.00 30.37           H  
ATOM   2836  H02 HIS A 217      35.020  28.792  54.468  1.00 30.86           H  
ATOM   2837  H03 HIS A 217      33.362  28.127  54.144  1.00 30.86           H  
ATOM   2838  H04 HIS A 217      31.952  30.464  53.888  1.00 34.40           H  
ATOM   2839  H05 HIS A 217      34.529  32.357  51.071  1.00 34.40           H  
ATOM   2840  H06 HIS A 217      32.319  32.522  52.328  1.00 34.04           H  
ATOM   2841  H10 HIS A 217      35.357  25.696  53.699  1.00 27.12           H  
ATOM   2842  N   TYR A 218      37.099  26.824  52.032  1.00 33.48           N  
ATOM   2843  CA  TYR A 218      38.561  26.834  52.007  1.00 35.34           C  
ATOM   2844  C   TYR A 218      39.262  27.986  51.283  1.00 36.87           C  
ATOM   2845  O   TYR A 218      39.168  28.120  50.062  1.00 36.98           O  
ATOM   2846  CB  TYR A 218      39.088  25.502  51.453  1.00 36.25           C  
ATOM   2847  CG  TYR A 218      38.796  24.311  52.343  1.00 36.11           C  
ATOM   2848  CD1 TYR A 218      37.733  23.451  52.066  1.00 35.47           C  
ATOM   2849  CD2 TYR A 218      39.571  24.057  53.477  1.00 36.75           C  
ATOM   2850  CE1 TYR A 218      37.447  22.366  52.896  1.00 34.96           C  
ATOM   2851  CE2 TYR A 218      39.292  22.973  54.316  1.00 36.02           C  
ATOM   2852  CZ  TYR A 218      38.230  22.133  54.018  1.00 35.49           C  
ATOM   2853  OH  TYR A 218      37.954  21.063  54.839  1.00 33.45           O  
ATOM   2854  H01 TYR A 218      38.816  26.990  53.055  1.00 35.34           H  
ATOM   2855  H02 TYR A 218      40.172  25.592  51.389  1.00 36.25           H  
ATOM   2856  H03 TYR A 218      38.627  25.327  50.481  1.00 36.25           H  
ATOM   2857  H04 TYR A 218      37.115  23.630  51.186  1.00 35.47           H  
ATOM   2858  H05 TYR A 218      40.408  24.715  53.712  1.00 36.75           H  
ATOM   2859  H06 TYR A 218      36.612  21.704  52.664  1.00 34.96           H  
ATOM   2860  H07 TYR A 218      36.600  26.147  51.473  1.00 33.48           H  
ATOM   2861  H08 TYR A 218      39.905  22.790  55.198  1.00 36.02           H  
ATOM   2862  H09 TYR A 218      38.020  21.338  55.757  1.00 33.45           H  
ATOM   2863  N   GLU A 219      39.972  28.796  52.069  1.00 37.82           N  
ATOM   2864  CA  GLU A 219      40.756  29.944  51.611  1.00 39.13           C  
ATOM   2865  C   GLU A 219      40.102  30.804  50.529  1.00 41.17           C  
ATOM   2866  O   GLU A 219      39.020  30.426  50.018  1.00 43.26           O  
ATOM   2867  CB  GLU A 219      42.129  29.452  51.129  1.00 38.65           C  
ATOM   2868  CG  GLU A 219      43.232  30.503  51.054  1.00 37.98           C  
ATOM   2869  CD  GLU A 219      44.580  29.903  50.638  1.00 38.42           C  
ATOM   2870  OE1 GLU A 219      45.553  29.983  51.425  1.00 37.52           O  
ATOM   2871  OE2 GLU A 219      44.662  29.344  49.523  1.00 36.62           O1-
ATOM   2872  OXT GLU A 219      40.694  31.863  50.203  1.00 19.87           O1-
ATOM   2873  H01 GLU A 219      40.841  30.604  52.474  1.00 39.13           H  
ATOM   2874  H02 GLU A 219      41.975  29.117  50.103  1.00 38.65           H  
ATOM   2875  H03 GLU A 219      42.461  28.669  51.811  1.00 38.65           H  
ATOM   2876  H04 GLU A 219      43.351  30.932  52.049  1.00 37.98           H  
ATOM   2877  H05 GLU A 219      42.945  31.262  50.326  1.00 37.98           H  
ATOM   2878  H10 GLU A 219      39.969  28.602  53.060  1.00 37.82           H  
TER   
END
