# Supplementary material for: In Silico Study for Algerian Essential Oils as Antimicrobial Agents against Multidrug-Resistant Bacteria Isolated from Pus Samples
Source: Antibiotics (Basel). 2022 Sep 27;11(10):1317. doi: 10.3390/antibiotics11101317 (PMC9598771; doi:10.3390/antibiotics11101317)
Supplement: Supplementary file 1 [file antibiotics-11-01317-s001.zip › 1kzn_viridoflorol_out_1.-6.1.complex.pdb]

REMARK The PDB FILE IS CREATED BY CY's PROGRAM CurvatureSurface AT Wed Aug 17 03:50:46 2022
ATOM      0  N   GLY A  15      14.095  12.187  24.788  1.00  2.00           N  
ATOM      1  CA  GLY A  15      14.460  12.627  26.169  1.00  6.00           C  
ATOM      2  C   GLY A  15      13.860  11.755  27.254  1.00  5.00           C  
ATOM      3  O   GLY A  15      13.982  10.536  27.211  1.00  0.00           O  
ATOM      4  N   LEU A  16      13.216  12.392  28.226  1.00 33.00           N  
ATOM      5  CA  LEU A  16      12.578  11.719  29.358  1.00 18.00           C  
ATOM      6  C   LEU A  16      12.570  10.190  29.257  1.00  0.00           C  
ATOM      7  O   LEU A  16      13.426   9.512  29.829  1.00  0.00           O  
ATOM      8  CB  LEU A  16      11.143  12.236  29.505  1.00  9.00           C  
ATOM      9  CG  LEU A  16      10.504  12.251  30.893  1.00 30.00           C  
ATOM     10  CD1 LEU A  16       9.100  12.817  30.786  1.00  6.00           C  
ATOM     11  CD2 LEU A  16      10.472  10.857  31.474  1.00  0.00           C  
ATOM     12  N   ASP A  17      11.598   9.662  28.519  1.00  6.00           N  
ATOM     13  CA  ASP A  17      11.436   8.218  28.333  1.00  6.00           C  
ATOM     14  C   ASP A  17      12.723   7.452  28.036  1.00  7.00           C  
ATOM     15  O   ASP A  17      12.948   6.374  28.584  1.00  7.00           O  
ATOM     16  CB  ASP A  17      10.426   7.954  27.218  1.00  3.00           C  
ATOM     17  CG  ASP A  17       9.078   8.575  27.502  1.00  2.00           C  
ATOM     18  OD1 ASP A  17       8.468   8.223  28.537  1.00  2.00           O  
ATOM     19  OD2 ASP A  17       8.633   9.416  26.691  1.00  2.00           O  
ATOM     20  N   ALA A  18      13.559   8.006  27.166  1.00  5.00           N  
ATOM     21  CA  ALA A  18      14.811   7.356  26.802  1.00  6.00           C  
ATOM     22  C   ALA A  18      15.813   7.292  27.957  1.00  0.00           C  
ATOM     23  O   ALA A  18      16.552   6.312  28.076  1.00  0.00           O  
ATOM     24  CB  ALA A  18      15.435   8.061  25.602  1.00  4.00           C  
ATOM     25  N   VAL A  19      15.854   8.326  28.803  1.00  0.00           N  
ATOM     26  CA  VAL A  19      16.788   8.293  29.922  1.00  0.00           C  
ATOM     27  C   VAL A  19      16.278   7.245  30.902  1.00  0.00           C  
ATOM     28  O   VAL A  19      17.065   6.540  31.531  1.00  0.00           O  
ATOM     29  CB  VAL A  19      16.943   9.684  30.627  1.00  1.00           C  
ATOM     30  CG1 VAL A  19      16.825  10.803  29.596  1.00  5.00           C  
ATOM     31  CG2 VAL A  19      15.945   9.842  31.759  1.00  0.00           C  
ATOM     32  N   ARG A  20      14.954   7.132  30.999  1.00  0.00           N  
ATOM     33  CA  ARG A  20      14.310   6.149  31.875  1.00 34.00           C  
ATOM     34  C   ARG A  20      14.589   4.722  31.427  1.00  5.00           C  
ATOM     35  O   ARG A  20      14.666   3.813  32.248  1.00  8.00           O  
ATOM     36  CB  ARG A  20      12.791   6.305  31.868  1.00  6.00           C  
ATOM     37  CG  ARG A  20      12.188   7.389  32.698  1.00 31.00           C  
ATOM     38  CD  ARG A  20      10.701   7.176  32.629  1.00  8.00           C  
ATOM     39  NE  ARG A  20       9.911   8.376  32.856  1.00  0.00           N  
ATOM     40  CZ  ARG A  20       8.663   8.520  32.419  1.00  5.00           C  
ATOM     41  NH1 ARG A  20       8.085   7.537  31.734  1.00  2.00           N  
ATOM     42  NH2 ARG A  20       7.990   9.640  32.661  1.00  4.00           N  
ATOM     43  N   LYS A  21      14.706   4.525  30.118  1.00  8.00           N  
ATOM     44  CA  LYS A  21      14.940   3.194  29.572  1.00  3.00           C  
ATOM     45  C   LYS A  21      16.377   2.718  29.706  1.00  0.00           C  
ATOM     46  O   LYS A  21      16.616   1.522  29.850  1.00  2.00           O  
ATOM     47  CB  LYS A  21      14.506   3.146  28.106  1.00  5.00           C  
ATOM     48  CG  LYS A  21      14.533   1.765  27.492  1.00  2.00           C  
ATOM     49  CD  LYS A  21      13.641   1.680  26.254  1.00  2.00           C  
ATOM     50  CE  LYS A  21      14.018   2.710  25.209  1.00  5.00           C  
ATOM     51  NZ  LYS A  21      13.051   2.766  24.063  1.00  2.00           N  
ATOM     52  N   ARG A  22      17.330   3.647  29.666  1.00  0.00           N  
ATOM     53  CA  ARG A  22      18.745   3.300  29.789  1.00  4.00           C  
ATOM     54  C   ARG A  22      19.431   4.272  30.741  1.00  8.00           C  
ATOM     55  O   ARG A  22      20.402   4.924  30.370  1.00  0.00           O  
ATOM     56  CB  ARG A  22      19.442   3.374  28.430  1.00  4.00           C  
ATOM     57  CG  ARG A  22      18.774   2.586  27.322  1.00  3.00           C  
ATOM     58  CD  ARG A  22      19.583   2.655  26.039  1.00  3.00           C  
ATOM     59  NE  ARG A  22      18.808   2.231  24.874  1.00  2.00           N  
ATOM     60  CZ  ARG A  22      17.806   2.931  24.347  1.00  2.00           C  
ATOM     61  NH1 ARG A  22      17.152   2.472  23.291  1.00  2.00           N  
ATOM     62  NH2 ARG A  22      17.462   4.097  24.870  1.00  5.00           N  
ATOM     63  N   PRO A  23      18.950   4.360  31.992  1.00  0.00           N  
ATOM     64  CA  PRO A  23      19.503   5.260  33.015  1.00  0.00           C  
ATOM     65  C   PRO A  23      21.026   5.230  33.171  1.00  0.00           C  
ATOM     66  O   PRO A  23      21.668   6.276  33.295  1.00  0.00           O  
ATOM     67  CB  PRO A  23      18.783   4.815  34.288  1.00  0.00           C  
ATOM     68  CG  PRO A  23      18.557   3.354  34.048  1.00  7.00           C  
ATOM     69  CD  PRO A  23      18.070   3.354  32.612  1.00  4.00           C  
ATOM     70  N   GLY A  24      21.595   4.029  33.160  1.00  6.00           N  
ATOM     71  CA  GLY A  24      23.033   3.877  33.318  1.00  4.00           C  
ATOM     72  C   GLY A  24      23.903   4.672  32.366  1.00  4.00           C  
ATOM     73  O   GLY A  24      24.955   5.185  32.758  1.00  4.00           O  
ATOM     74  N   MET A  25      23.480   4.779  31.113  1.00  7.00           N  
ATOM     75  CA  MET A  25      24.260   5.521  30.129  1.00  3.00           C  
ATOM     76  C   MET A  25      24.390   7.005  30.456  1.00  4.00           C  
ATOM     77  O   MET A  25      25.364   7.645  30.061  1.00  3.00           O  
ATOM     78  CB  MET A  25      23.641   5.374  28.737  1.00  4.00           C  
ATOM     79  CG  MET A  25      23.506   3.939  28.263  1.00  4.00           C  
ATOM     80  SD  MET A  25      25.011   2.974  28.430  1.00  2.00           S  
ATOM     81  CE  MET A  25      25.974   3.609  27.085  1.00  1.00           C  
ATOM     82  N   TYR A  26      23.418   7.555  31.177  1.00  0.00           N  
ATOM     83  CA  TYR A  26      23.451   8.973  31.510  1.00  5.00           C  
ATOM     84  C   TYR A  26      23.996   9.309  32.898  1.00  6.00           C  
ATOM     85  O   TYR A  26      24.815  10.224  33.041  1.00 11.00           O  
ATOM     86  CB  TYR A  26      22.049   9.588  31.379  1.00  1.00           C  
ATOM     87  CG  TYR A  26      21.373   9.362  30.044  1.00  0.00           C  
ATOM     88  CD1 TYR A  26      20.588   8.228  29.820  1.00  0.00           C  
ATOM     89  CD2 TYR A  26      21.534  10.272  28.993  1.00  5.00           C  
ATOM     90  CE1 TYR A  26      19.980   8.000  28.582  1.00 15.00           C  
ATOM     91  CE2 TYR A  26      20.929  10.055  27.750  1.00  3.00           C  
ATOM     92  CZ  TYR A  26      20.156   8.915  27.553  1.00  6.00           C  
ATOM     93  OH  TYR A  26      19.574   8.673  26.328  1.00  5.00           O  
ATOM     94  N   ILE A  27      23.557   8.563  33.910  1.00  0.00           N  
ATOM     95  CA  ILE A  27      23.945   8.837  35.294  1.00 37.00           C  
ATOM     96  C   ILE A  27      25.010   7.929  35.924  1.00 10.00           C  
ATOM     97  O   ILE A  27      25.529   8.233  37.001  1.00 21.00           O  
ATOM     98  CB  ILE A  27      22.678   8.819  36.198  1.00  0.00           C  
ATOM     99  CG1 ILE A  27      22.934   9.578  37.504  1.00  0.00           C  
ATOM    100  CD1 ILE A  27      22.864  11.079  37.374  1.00 47.00           C  
ATOM    101  CG2 ILE A  27      22.259   7.381  36.481  1.00  0.00           C  
ATOM    102  N   GLY A  28      25.328   6.815  35.273  1.00  5.00           N  
ATOM    103  CA  GLY A  28      26.327   5.918  35.825  1.00  4.00           C  
ATOM    104  C   GLY A  28      25.741   4.683  36.492  1.00  5.00           C  
ATOM    105  O   GLY A  28      24.521   4.489  36.511  1.00  0.00           O  
ATOM    106  N   ASP A  29      26.623   3.853  37.048  1.00  3.00           N  
ATOM    107  CA  ASP A  29      26.251   2.607  37.717  1.00  4.00           C  
ATOM    108  C   ASP A  29      25.069   2.770  38.677  1.00  0.00           C  
ATOM    109  O   ASP A  29      25.191   3.388  39.735  1.00  1.00           O  
ATOM    110  CB  ASP A  29      27.467   2.059  38.470  1.00  3.00           C  
ATOM    111  CG  ASP A  29      27.290   0.613  38.909  1.00  3.00           C  
ATOM    112  OD1 ASP A  29      26.261   0.288  39.545  1.00  4.00           O  
ATOM    113  OD2 ASP A  29      28.197  -0.200  38.623  1.00  2.00           O  
ATOM    114  N   THR A  30      23.932   2.194  38.306  1.00  6.00           N  
ATOM    115  CA  THR A  30      22.715   2.281  39.109  1.00  0.00           C  
ATOM    116  C   THR A  30      22.607   1.252  40.235  1.00  1.00           C  
ATOM    117  O   THR A  30      21.576   1.172  40.900  1.00  6.00           O  
ATOM    118  CB  THR A  30      21.470   2.133  38.221  1.00  0.00           C  
ATOM    119  OG1 THR A  30      21.539   0.891  37.509  1.00  4.00           O  
ATOM    120  CG2 THR A  30      21.391   3.273  37.221  1.00  7.00           C  
ATOM    121  N   ASP A  31      23.662   0.481  40.468  1.00  0.00           N  
ATOM    122  CA  ASP A  31      23.612  -0.542  41.511  1.00  0.00           C  
ATOM    123  C   ASP A  31      24.677  -0.408  42.596  1.00  0.00           C  
ATOM    124  O   ASP A  31      24.506  -0.930  43.692  1.00  0.00           O  
ATOM    125  CB  ASP A  31      23.732  -1.936  40.879  1.00  3.00           C  
ATOM    126  CG  ASP A  31      23.434  -3.060  41.866  1.00  2.00           C  
ATOM    127  OD1 ASP A  31      22.252  -3.441  42.003  1.00  2.00           O  
ATOM    128  OD2 ASP A  31      24.379  -3.560  42.512  1.00  2.00           O  
ATOM    129  N   ASP A  32      25.767   0.293  42.309  1.00  0.00           N  
ATOM    130  CA  ASP A  32      26.835   0.407  43.297  1.00  4.00           C  
ATOM    131  C   ASP A  32      26.904   1.743  44.028  1.00  0.00           C  
ATOM    132  O   ASP A  32      27.842   1.983  44.790  1.00  5.00           O  
ATOM    133  CB  ASP A  32      28.183   0.104  42.634  1.00  2.00           C  
ATOM    134  CG  ASP A  32      28.789   1.317  41.953  1.00  2.00           C  
ATOM    135  OD1 ASP A  32      28.051   2.053  41.264  1.00  0.00           O  
ATOM    136  OD2 ASP A  32      30.011   1.528  42.101  1.00  2.00           O  
ATOM    137  N   GLY A  33      25.913   2.606  43.798  1.00  1.00           N  
ATOM    138  CA  GLY A  33      25.882   3.899  44.464  1.00  8.00           C  
ATOM    139  C   GLY A  33      26.559   5.046  43.729  1.00 13.00           C  
ATOM    140  O   GLY A  33      26.453   6.206  44.145  1.00 22.00           O  
ATOM    141  N   THR A  34      27.260   4.737  42.643  1.00  7.00           N  
ATOM    142  CA  THR A  34      27.943   5.770  41.874  1.00 11.00           C  
ATOM    143  C   THR A  34      26.921   6.732  41.278  1.00  0.00           C  
ATOM    144  O   THR A  34      27.043   7.952  41.424  1.00  0.00           O  
ATOM    145  CB  THR A  34      28.782   5.160  40.722  1.00  0.00           C  
ATOM    146  OG1 THR A  34      29.745   4.246  41.258  1.00  3.00           O  
ATOM    147  CG2 THR A  34      29.514   6.261  39.955  1.00  3.00           C  
ATOM    148  N   GLY A  35      25.916   6.174  40.608  1.00  0.00           N  
ATOM    149  CA  GLY A  35      24.879   6.988  40.000  1.00  0.00           C  
ATOM    150  C   GLY A  35      24.011   7.700  41.019  1.00  0.00           C  
ATOM    151  O   GLY A  35      23.642   8.859  40.828  1.00  0.00           O  
ATOM    152  N   LEU A  36      23.680   7.007  42.105  1.00  1.00           N  
ATOM    153  CA  LEU A  36      22.849   7.584  43.156  1.00  0.00           C  
ATOM    154  C   LEU A  36      23.417   8.916  43.628  1.00  0.00           C  
ATOM    155  O   LEU A  36      22.722   9.928  43.618  1.00  0.00           O  
ATOM    156  CB  LEU A  36      22.744   6.634  44.356  1.00  1.00           C  
ATOM    157  CG  LEU A  36      21.780   7.101  45.458  1.00  0.00           C  
ATOM    158  CD1 LEU A  36      20.357   6.927  44.987  1.00  1.00           C  
ATOM    159  CD2 LEU A  36      22.009   6.309  46.722  1.00  0.00           C  
ATOM    160  N   HIS A  37      24.680   8.912  44.045  1.00  0.00           N  
ATOM    161  CA  HIS A  37      25.311  10.134  44.521  1.00  0.00           C  
ATOM    162  C   HIS A  37      25.562  11.167  43.434  1.00  0.00           C  
ATOM    163  O   HIS A  37      25.621  12.360  43.721  1.00  0.00           O  
ATOM    164  CB  HIS A  37      26.616   9.815  45.251  1.00 25.00           C  
ATOM    165  CG  HIS A  37      26.412   9.058  46.527  1.00  0.00           C  
ATOM    166  ND1 HIS A  37      26.377   7.681  46.577  1.00 21.00           N  
ATOM    167  CD2 HIS A  37      26.155   9.487  47.785  1.00  0.00           C  
ATOM    168  CE1 HIS A  37      26.104   7.294  47.810  1.00 19.00           C  
ATOM    169  NE2 HIS A  37      25.963   8.370  48.562  1.00  0.00           N  
ATOM    170  N   HIS A  38      25.701  10.730  42.187  1.00  0.00           N  
ATOM    171  CA  HIS A  38      25.928  11.701  41.133  1.00  0.00           C  
ATOM    172  C   HIS A  38      24.668  12.458  40.766  1.00  0.00           C  
ATOM    173  O   HIS A  38      24.720  13.449  40.046  1.00  9.00           O  
ATOM    174  CB  HIS A  38      26.588  11.052  39.918  1.00 53.00           C  
ATOM    175  CG  HIS A  38      28.074  10.944  40.063  1.00 19.00           C  
ATOM    176  ND1 HIS A  38      28.667  10.165  41.034  1.00  0.00           N  
ATOM    177  CD2 HIS A  38      29.081  11.599  39.439  1.00 25.00           C  
ATOM    178  CE1 HIS A  38      29.976  10.348  41.004  1.00  6.00           C  
ATOM    179  NE2 HIS A  38      30.253  11.214  40.046  1.00  4.00           N  
ATOM    180  N   MET A  39      23.536  11.998  41.289  1.00  0.00           N  
ATOM    181  CA  MET A  39      22.272  12.686  41.078  1.00  0.00           C  
ATOM    182  C   MET A  39      22.430  13.995  41.845  1.00  0.00           C  
ATOM    183  O   MET A  39      22.097  15.072  41.352  1.00  0.00           O  
ATOM    184  CB  MET A  39      21.120  11.885  41.684  1.00  0.00           C  
ATOM    185  CG  MET A  39      20.784  10.615  40.958  1.00  1.00           C  
ATOM    186  SD  MET A  39      19.603  10.858  39.622  1.00  0.00           S  
ATOM    187  CE  MET A  39      18.061  10.982  40.578  1.00  0.00           C  
ATOM    188  N   VAL A  40      22.966  13.879  43.059  1.00  0.00           N  
ATOM    189  CA  VAL A  40      23.187  15.027  43.933  1.00  0.00           C  
ATOM    190  C   VAL A  40      24.222  15.976  43.342  1.00  0.00           C  
ATOM    191  O   VAL A  40      24.033  17.195  43.337  1.00  0.00           O  
ATOM    192  CB  VAL A  40      23.702  14.587  45.334  1.00  0.00           C  
ATOM    193  CG1 VAL A  40      23.930  15.808  46.211  1.00  1.00           C  
ATOM    194  CG2 VAL A  40      22.711  13.642  45.997  1.00  0.00           C  
ATOM    195  N   PHE A  41      25.322  15.409  42.853  1.00  0.00           N  
ATOM    196  CA  PHE A  41      26.396  16.210  42.282  1.00  2.00           C  
ATOM    197  C   PHE A  41      25.933  17.020  41.076  1.00 60.00           C  
ATOM    198  O   PHE A  41      26.336  18.173  40.912  1.00  3.00           O  
ATOM    199  CB  PHE A  41      27.597  15.326  41.913  1.00 52.00           C  
ATOM    200  CG  PHE A  41      28.252  14.658  43.101  1.00  0.00           C  
ATOM    201  CD1 PHE A  41      28.258  15.276  44.351  1.00  1.00           C  
ATOM    202  CD2 PHE A  41      28.883  13.427  42.966  1.00 21.00           C  
ATOM    203  CE1 PHE A  41      28.880  14.681  45.442  1.00  1.00           C  
ATOM    204  CE2 PHE A  41      29.511  12.820  44.053  1.00 11.00           C  
ATOM    205  CZ  PHE A  41      29.508  13.453  45.296  1.00 20.00           C  
ATOM    206  N   GLU A  42      25.086  16.439  40.232  1.00 11.00           N  
ATOM    207  CA  GLU A  42      24.606  17.189  39.077  1.00 60.00           C  
ATOM    208  C   GLU A  42      23.830  18.441  39.511  1.00  0.00           C  
ATOM    209  O   GLU A  42      23.968  19.502  38.897  1.00  0.00           O  
ATOM    210  CB  GLU A  42      23.726  16.315  38.179  1.00  8.00           C  
ATOM    211  CG  GLU A  42      23.047  17.093  37.070  1.00  0.00           C  
ATOM    212  CD  GLU A  42      24.030  17.846  36.187  1.00 17.00           C  
ATOM    213  OE1 GLU A  42      23.656  18.921  35.666  1.00 10.00           O  
ATOM    214  OE2 GLU A  42      25.171  17.363  36.006  1.00 57.00           O  
ATOM    215  N   VAL A  43      23.029  18.322  40.571  1.00  0.00           N  
ATOM    216  CA  VAL A  43      22.244  19.453  41.071  1.00  0.00           C  
ATOM    217  C   VAL A  43      23.160  20.506  41.695  1.00  0.00           C  
ATOM    218  O   VAL A  43      22.957  21.706  41.506  1.00 60.00           O  
ATOM    219  CB  VAL A  43      21.195  19.003  42.130  1.00  0.00           C  
ATOM    220  CG1 VAL A  43      20.351  20.204  42.583  1.00 28.00           C  
ATOM    221  CG2 VAL A  43      20.296  17.930  41.551  1.00  0.00           C  
ATOM    222  N   VAL A  44      24.165  20.052  42.442  1.00  0.00           N  
ATOM    223  CA  VAL A  44      25.129  20.952  43.078  1.00  0.00           C  
ATOM    224  C   VAL A  44      25.901  21.733  42.004  1.00  0.00           C  
ATOM    225  O   VAL A  44      26.100  22.950  42.131  1.00  0.00           O  
ATOM    226  CB  VAL A  44      26.135  20.161  43.966  1.00  1.00           C  
ATOM    227  CG1 VAL A  44      27.257  21.068  44.427  1.00  1.00           C  
ATOM    228  CG2 VAL A  44      25.418  19.582  45.184  1.00  1.00           C  
ATOM    229  N   ASP A  45      26.331  21.037  40.950  1.00  0.00           N  
ATOM    230  CA  ASP A  45      27.060  21.686  39.864  1.00 12.00           C  
ATOM    231  C   ASP A  45      26.221  22.810  39.244  1.00 10.00           C  
ATOM    232  O   ASP A  45      26.755  23.840  38.846  1.00  9.00           O  
ATOM    233  CB  ASP A  45      27.445  20.667  38.784  1.00  9.00           C  
ATOM    234  CG  ASP A  45      28.731  19.920  39.107  1.00 13.00           C  
ATOM    235  OD1 ASP A  45      29.030  18.935  38.401  1.00 20.00           O  
ATOM    236  OD2 ASP A  45      29.440  20.317  40.058  1.00 24.00           O  
ATOM    237  N   ASN A  46      24.911  22.604  39.145  1.00  0.00           N  
ATOM    238  CA  ASN A  46      24.052  23.644  38.604  1.00  7.00           C  
ATOM    239  C   ASN A  46      24.095  24.829  39.567  1.00 31.00           C  
ATOM    240  O   ASN A  46      24.125  25.976  39.142  1.00 12.00           O  
ATOM    241  CB  ASN A  46      22.610  23.147  38.435  1.00 38.00           C  
ATOM    242  CG  ASN A  46      22.440  22.259  37.213  1.00  8.00           C  
ATOM    243  OD1 ASN A  46      22.970  21.154  37.154  1.00 15.00           O  
ATOM    244  ND2 ASN A  46      21.707  22.748  36.226  1.00  8.00           N  
ATOM    245  N   ALA A  47      24.107  24.537  40.864  1.00 60.00           N  
ATOM    246  CA  ALA A  47      24.172  25.579  41.882  1.00 60.00           C  
ATOM    247  C   ALA A  47      25.523  26.286  41.791  1.00  0.00           C  
ATOM    248  O   ALA A  47      25.593  27.509  41.857  1.00  0.00           O  
ATOM    249  CB  ALA A  47      23.990  24.975  43.263  1.00 34.00           C  
ATOM    250  N   ILE A  48      26.594  25.510  41.631  1.00  0.00           N  
ATOM    251  CA  ILE A  48      27.934  26.081  41.513  1.00  0.00           C  
ATOM    252  C   ILE A  48      28.013  27.114  40.390  1.00  0.00           C  
ATOM    253  O   ILE A  48      28.678  28.135  40.542  1.00  0.00           O  
ATOM    254  CB  ILE A  48      29.001  24.991  41.260  1.00 14.00           C  
ATOM    255  CG1 ILE A  48      29.168  24.121  42.511  1.00  0.00           C  
ATOM    256  CD1 ILE A  48      29.603  24.883  43.736  1.00  0.00           C  
ATOM    257  CG2 ILE A  48      30.323  25.638  40.877  1.00 10.00           C  
ATOM    258  N   ASP A  49      27.344  26.859  39.268  1.00  0.00           N  
ATOM    259  CA  ASP A  49      27.356  27.814  38.158  1.00  0.00           C  
ATOM    260  C   ASP A  49      26.843  29.190  38.557  1.00  8.00           C  
ATOM    261  O   ASP A  49      27.416  30.195  38.158  1.00  7.00           O  
ATOM    262  CB  ASP A  49      26.526  27.311  36.980  1.00  5.00           C  
ATOM    263  CG  ASP A  49      27.361  26.598  35.953  1.00  4.00           C  
ATOM    264  OD1 ASP A  49      26.843  26.332  34.847  1.00  2.00           O  
ATOM    265  OD2 ASP A  49      28.536  26.304  36.249  1.00  4.00           O  
ATOM    266  N   GLU A  50      25.758  29.231  39.329  1.00  0.00           N  
ATOM    267  CA  GLU A  50      25.186  30.497  39.783  1.00  0.00           C  
ATOM    268  C   GLU A  50      26.159  31.276  40.654  1.00  0.00           C  
ATOM    269  O   GLU A  50      26.027  32.491  40.814  1.00  0.00           O  
ATOM    270  CB  GLU A  50      23.900  30.267  40.576  1.00  0.00           C  
ATOM    271  CG  GLU A  50      22.641  30.331  39.765  1.00 28.00           C  
ATOM    272  CD  GLU A  50      22.608  31.536  38.845  1.00 14.00           C  
ATOM    273  OE1 GLU A  50      23.258  31.479  37.779  1.00  6.00           O  
ATOM    274  OE2 GLU A  50      21.947  32.537  39.195  1.00 31.00           O  
ATOM    275  N   ALA A  51      27.127  30.567  41.227  1.00  0.00           N  
ATOM    276  CA  ALA A  51      28.137  31.192  42.080  1.00  0.00           C  
ATOM    277  C   ALA A  51      29.300  31.669  41.223  1.00 20.00           C  
ATOM    278  O   ALA A  51      29.932  32.676  41.526  1.00  8.00           O  
ATOM    279  CB  ALA A  51      28.637  30.193  43.127  1.00 37.00           C  
ATOM    280  N   LEU A  52      29.576  30.929  40.154  1.00 34.00           N  
ATOM    281  CA  LEU A  52      30.661  31.258  39.235  1.00  8.00           C  
ATOM    282  C   LEU A  52      30.221  32.468  38.412  1.00  0.00           C  
ATOM    283  O   LEU A  52      31.046  33.232  37.903  1.00  2.00           O  
ATOM    284  CB  LEU A  52      30.931  30.064  38.309  1.00  8.00           C  
ATOM    285  CG  LEU A  52      32.194  29.991  37.444  1.00  3.00           C  
ATOM    286  CD1 LEU A  52      32.149  28.704  36.635  1.00  3.00           C  
ATOM    287  CD2 LEU A  52      32.298  31.186  36.511  1.00  2.00           C  
ATOM    288  N   ALA A  53      28.906  32.631  38.290  1.00  9.00           N  
ATOM    289  CA  ALA A  53      28.332  33.738  37.536  1.00  3.00           C  
ATOM    290  C   ALA A  53      28.401  35.016  38.363  1.00  2.00           C  
ATOM    291  O   ALA A  53      28.249  36.119  37.837  1.00  2.00           O  
ATOM    292  CB  ALA A  53      26.892  33.423  37.171  1.00  4.00           C  
ATOM    293  N   GLY A  54      28.626  34.852  39.665  1.00  0.00           N  
ATOM    294  CA  GLY A  54      28.730  35.992  40.558  1.00  3.00           C  
ATOM    295  C   GLY A  54      27.441  36.368  41.259  1.00  7.00           C  
ATOM    296  O   GLY A  54      27.330  37.461  41.817  1.00  2.00           O  
ATOM    297  N   HIS A  55      26.469  35.463  41.248  1.00  0.00           N  
ATOM    298  CA  HIS A  55      25.179  35.729  41.875  1.00  5.00           C  
ATOM    299  C   HIS A  55      24.901  34.912  43.132  1.00 16.00           C  
ATOM    300  O   HIS A  55      24.131  35.341  43.986  1.00  8.00           O  
ATOM    301  CB  HIS A  55      24.068  35.499  40.857  1.00  9.00           C  
ATOM    302  CG  HIS A  55      24.169  36.382  39.655  1.00  0.00           C  
ATOM    303  ND1 HIS A  55      23.903  37.733  39.702  1.00  3.00           N  
ATOM    304  CD2 HIS A  55      24.543  36.115  38.381  1.00  0.00           C  
ATOM    305  CE1 HIS A  55      24.110  38.261  38.508  1.00  2.00           C  
ATOM    306  NE2 HIS A  55      24.499  37.301  37.689  1.00  2.00           N  
ATOM    307  N   CYS A  56      25.529  33.743  43.245  1.00  0.00           N  
ATOM    308  CA  CYS A  56      25.341  32.864  44.399  1.00  0.00           C  
ATOM    309  C   CYS A  56      26.524  32.954  45.361  1.00  0.00           C  
ATOM    310  O   CYS A  56      27.680  32.967  44.933  1.00 14.00           O  
ATOM    311  CB  CYS A  56      25.165  31.422  43.918  1.00  0.00           C  
ATOM    312  SG  CYS A  56      25.314  30.142  45.186  1.00  0.00           S  
ATOM    313  N   LYS A  57      26.228  33.008  46.658  1.00  0.00           N  
ATOM    314  CA  LYS A  57      27.259  33.107  47.688  1.00 14.00           C  
ATOM    315  C   LYS A  57      27.279  31.926  48.664  1.00  7.00           C  
ATOM    316  O   LYS A  57      28.296  31.652  49.286  1.00  8.00           O  
ATOM    317  CB  LYS A  57      27.089  34.428  48.442  1.00  4.00           C  
ATOM    318  CG  LYS A  57      27.370  35.627  47.567  1.00  6.00           C  
ATOM    319  CD  LYS A  57      26.817  36.909  48.126  1.00  2.00           C  
ATOM    320  CE  LYS A  57      27.115  38.063  47.183  1.00  1.00           C  
ATOM    321  NZ  LYS A  57      26.703  37.733  45.780  1.00  3.00           N  
ATOM    322  N   GLU A  58      26.156  31.231  48.803  1.00  0.00           N  
ATOM    323  CA  GLU A  58      26.099  30.062  49.680  1.00  0.00           C  
ATOM    324  C   GLU A  58      25.109  29.014  49.203  1.00  0.00           C  
ATOM    325  O   GLU A  58      23.972  29.328  48.848  1.00 25.00           O  
ATOM    326  CB  GLU A  58      25.740  30.445  51.111  1.00  6.00           C  
ATOM    327  CG  GLU A  58      25.856  29.258  52.051  1.00 33.00           C  
ATOM    328  CD  GLU A  58      25.615  29.616  53.505  1.00  3.00           C  
ATOM    329  OE1 GLU A  58      24.458  29.919  53.868  1.00  3.00           O  
ATOM    330  OE2 GLU A  58      26.591  29.591  54.281  1.00  4.00           O  
ATOM    331  N   ILE A  59      25.562  27.763  49.214  1.00  0.00           N  
ATOM    332  CA  ILE A  59      24.763  26.617  48.804  1.00  0.00           C  
ATOM    333  C   ILE A  59      24.615  25.694  50.012  1.00  0.00           C  
ATOM    334  O   ILE A  59      25.592  25.438  50.725  1.00  0.00           O  
ATOM    335  CB  ILE A  59      25.470  25.840  47.668  1.00  0.00           C  
ATOM    336  CG1 ILE A  59      25.681  26.763  46.467  1.00  0.00           C  
ATOM    337  CD1 ILE A  59      26.751  26.284  45.497  1.00  1.00           C  
ATOM    338  CG2 ILE A  59      24.646  24.616  47.267  1.00  1.00           C  
ATOM    339  N   ILE A  60      23.399  25.200  50.242  1.00  0.00           N  
ATOM    340  CA  ILE A  60      23.133  24.306  51.368  1.00  0.00           C  
ATOM    341  C   ILE A  60      22.599  22.969  50.884  1.00  0.00           C  
ATOM    342  O   ILE A  60      21.558  22.910  50.242  1.00  0.00           O  
ATOM    343  CB  ILE A  60      22.101  24.919  52.341  1.00  0.00           C  
ATOM    344  CG1 ILE A  60      22.597  26.280  52.835  1.00 28.00           C  
ATOM    345  CD1 ILE A  60      21.578  27.033  53.666  1.00  5.00           C  
ATOM    346  CG2 ILE A  60      21.868  23.976  53.519  1.00  0.00           C  
ATOM    347  N   VAL A  61      23.315  21.897  51.206  1.00  0.00           N  
ATOM    348  CA  VAL A  61      22.928  20.549  50.805  1.00  0.00           C  
ATOM    349  C   VAL A  61      22.433  19.765  52.024  1.00  0.00           C  
ATOM    350  O   VAL A  61      23.137  19.657  53.032  1.00  0.00           O  
ATOM    351  CB  VAL A  61      24.126  19.826  50.163  1.00  0.00           C  
ATOM    352  CG1 VAL A  61      23.711  18.450  49.676  1.00  1.00           C  
ATOM    353  CG2 VAL A  61      24.676  20.668  49.013  1.00  1.00           C  
ATOM    354  N   THR A  62      21.226  19.206  51.924  1.00  0.00           N  
ATOM    355  CA  THR A  62      20.628  18.479  53.043  1.00  0.00           C  
ATOM    356  C   THR A  62      20.184  17.060  52.726  1.00  0.00           C  
ATOM    357  O   THR A  62      19.574  16.800  51.686  1.00  0.00           O  
ATOM    358  CB  THR A  62      19.389  19.243  53.599  1.00 21.00           C  
ATOM    359  OG1 THR A  62      19.761  20.590  53.926  1.00 13.00           O  
ATOM    360  CG2 THR A  62      18.847  18.563  54.856  1.00 11.00           C  
ATOM    361  N   ILE A  63      20.510  16.142  53.633  1.00  0.00           N  
ATOM    362  CA  ILE A  63      20.104  14.746  53.501  1.00  0.00           C  
ATOM    363  C   ILE A  63      18.987  14.555  54.527  1.00  0.00           C  
ATOM    364  O   ILE A  63      19.248  14.476  55.730  1.00  0.00           O  
ATOM    365  CB  ILE A  63      21.258  13.769  53.825  1.00  0.00           C  
ATOM    366  CG1 ILE A  63      22.400  13.947  52.820  1.00  0.00           C  
ATOM    367  CD1 ILE A  63      23.531  12.954  53.001  1.00  0.00           C  
ATOM    368  CG2 ILE A  63      20.754  12.341  53.769  1.00  1.00           C  
ATOM    369  N   HIS A  64      17.747  14.500  54.046  1.00  0.00           N  
ATOM    370  CA  HIS A  64      16.576  14.335  54.905  1.00  0.00           C  
ATOM    371  C   HIS A  64      16.416  12.886  55.385  1.00  0.00           C  
ATOM    372  O   HIS A  64      16.907  11.962  54.743  1.00  4.00           O  
ATOM    373  CB  HIS A  64      15.340  14.810  54.140  1.00 10.00           C  
ATOM    374  CG  HIS A  64      15.439  16.233  53.680  1.00  0.00           C  
ATOM    375  ND1 HIS A  64      15.065  17.299  54.471  1.00  5.00           N  
ATOM    376  CD2 HIS A  64      15.938  16.770  52.540  1.00  0.00           C  
ATOM    377  CE1 HIS A  64      15.329  18.430  53.840  1.00  7.00           C  
ATOM    378  NE2 HIS A  64      15.860  18.137  52.666  1.00  0.00           N  
ATOM    379  N   ALA A  65      15.736  12.694  56.513  1.00 10.00           N  
ATOM    380  CA  ALA A  65      15.540  11.354  57.094  1.00  5.00           C  
ATOM    381  C   ALA A  65      14.637  10.401  56.296  1.00  8.00           C  
ATOM    382  O   ALA A  65      14.517   9.222  56.637  1.00  3.00           O  
ATOM    383  CB  ALA A  65      15.014  11.484  58.532  1.00  2.00           C  
ATOM    384  N   ASP A  66      14.000  10.906  55.245  1.00  6.00           N  
ATOM    385  CA  ASP A  66      13.137  10.076  54.405  1.00  2.00           C  
ATOM    386  C   ASP A  66      13.892   9.712  53.123  1.00  4.00           C  
ATOM    387  O   ASP A  66      13.299   9.453  52.078  1.00  7.00           O  
ATOM    388  CB  ASP A  66      11.844  10.826  54.069  1.00  2.00           C  
ATOM    389  CG  ASP A  66      12.092  12.095  53.282  1.00  4.00           C  
ATOM    390  OD1 ASP A  66      13.257  12.543  53.217  1.00  0.00           O  
ATOM    391  OD2 ASP A  66      11.120  12.646  52.727  1.00  3.00           O  
ATOM    392  N   ASN A  67      15.214   9.707  53.230  1.00 12.00           N  
ATOM    393  CA  ASN A  67      16.110   9.382  52.126  1.00 38.00           C  
ATOM    394  C   ASN A  67      15.945  10.251  50.874  1.00  0.00           C  
ATOM    395  O   ASN A  67      15.892   9.754  49.745  1.00 36.00           O  
ATOM    396  CB  ASN A  67      15.981   7.897  51.761  1.00  8.00           C  
ATOM    397  CG  ASN A  67      17.127   7.415  50.896  1.00  0.00           C  
ATOM    398  OD1 ASN A  67      18.302   7.592  51.244  1.00 28.00           O  
ATOM    399  ND2 ASN A  67      16.798   6.806  49.761  1.00 20.00           N  
ATOM    400  N   SER A  68      15.873  11.559  51.085  1.00  0.00           N  
ATOM    401  CA  SER A  68      15.769  12.507  49.984  1.00  0.00           C  
ATOM    402  C   SER A  68      16.879  13.525  50.210  1.00  0.00           C  
ATOM    403  O   SER A  68      17.401  13.641  51.314  1.00  0.00           O  
ATOM    404  CB  SER A  68      14.414  13.212  49.992  1.00  0.00           C  
ATOM    405  OG  SER A  68      14.287  14.024  51.139  1.00  0.00           O  
ATOM    406  N   VAL A  69      17.251  14.250  49.161  1.00  0.00           N  
ATOM    407  CA  VAL A  69      18.299  15.254  49.278  1.00  0.00           C  
ATOM    408  C   VAL A  69      17.789  16.568  48.719  1.00  0.00           C  
ATOM    409  O   VAL A  69      17.094  16.582  47.709  1.00  1.00           O  
ATOM    410  CB  VAL A  69      19.569  14.839  48.498  1.00  0.00           C  
ATOM    411  CG1 VAL A  69      20.618  15.946  48.578  1.00  0.00           C  
ATOM    412  CG2 VAL A  69      20.133  13.533  49.064  1.00  0.00           C  
ATOM    413  N   SER A  70      18.119  17.670  49.383  1.00  0.00           N  
ATOM    414  CA  SER A  70      17.695  18.974  48.910  1.00  0.00           C  
ATOM    415  C   SER A  70      18.904  19.876  48.729  1.00  0.00           C  
ATOM    416  O   SER A  70      19.861  19.804  49.498  1.00  0.00           O  
ATOM    417  CB  SER A  70      16.722  19.620  49.896  1.00 32.00           C  
ATOM    418  OG  SER A  70      17.370  19.996  51.098  1.00 14.00           O  
ATOM    419  N   VAL A  71      18.867  20.710  47.697  1.00  0.00           N  
ATOM    420  CA  VAL A  71      19.955  21.644  47.436  1.00  0.00           C  
ATOM    421  C   VAL A  71      19.368  23.039  47.256  1.00  4.00           C  
ATOM    422  O   VAL A  71      18.508  23.253  46.406  1.00  5.00           O  
ATOM    423  CB  VAL A  71      20.749  21.262  46.161  1.00  0.00           C  
ATOM    424  CG1 VAL A  71      21.921  22.218  45.973  1.00  6.00           C  
ATOM    425  CG2 VAL A  71      21.254  19.828  46.268  1.00  1.00           C  
ATOM    426  N   GLN A  72      19.821  23.985  48.067  1.00  0.00           N  
ATOM    427  CA  GLN A  72      19.332  25.350  47.962  1.00  0.00           C  
ATOM    428  C   GLN A  72      20.469  26.350  47.836  1.00 27.00           C  
ATOM    429  O   GLN A  72      21.551  26.150  48.379  1.00 53.00           O  
ATOM    430  CB  GLN A  72      18.446  25.696  49.165  1.00 17.00           C  
ATOM    431  CG  GLN A  72      19.006  25.309  50.502  1.00 25.00           C  
ATOM    432  CD  GLN A  72      17.965  25.407  51.612  1.00  5.00           C  
ATOM    433  OE1 GLN A  72      17.355  26.459  51.813  1.00  3.00           O  
ATOM    434  NE2 GLN A  72      17.759  24.307  52.336  1.00  8.00           N  
ATOM    435  N   ASP A  73      20.223  27.420  47.090  1.00 13.00           N  
ATOM    436  CA  ASP A  73      21.225  28.457  46.901  1.00 32.00           C  
ATOM    437  C   ASP A  73      20.527  29.796  46.934  1.00 16.00           C  
ATOM    438  O   ASP A  73      19.304  29.853  47.016  1.00 21.00           O  
ATOM    439  CB  ASP A  73      21.972  28.263  45.564  1.00  5.00           C  
ATOM    440  CG  ASP A  73      21.113  28.567  44.332  1.00 10.00           C  
ATOM    441  OD1 ASP A  73      21.479  28.092  43.236  1.00 60.00           O  
ATOM    442  OD2 ASP A  73      20.091  29.285  44.431  1.00  9.00           O  
ATOM    443  N   ASP A  74      21.303  30.872  46.888  1.00  0.00           N  
ATOM    444  CA  ASP A  74      20.740  32.215  46.898  1.00 16.00           C  
ATOM    445  C   ASP A  74      21.083  32.963  45.616  1.00  0.00           C  
ATOM    446  O   ASP A  74      21.353  34.168  45.629  1.00  7.00           O  
ATOM    447  CB  ASP A  74      21.224  33.002  48.121  1.00  6.00           C  
ATOM    448  CG  ASP A  74      22.723  32.950  48.301  1.00  9.00           C  
ATOM    449  OD1 ASP A  74      23.435  32.514  47.370  1.00  0.00           O  
ATOM    450  OD2 ASP A  74      23.195  33.356  49.380  1.00  3.00           O  
ATOM    451  N   GLY A  75      21.069  32.233  44.505  1.00  0.00           N  
ATOM    452  CA  GLY A  75      21.350  32.837  43.220  1.00 19.00           C  
ATOM    453  C   GLY A  75      20.143  33.622  42.741  1.00 12.00           C  
ATOM    454  O   GLY A  75      19.307  34.030  43.545  1.00 11.00           O  
ATOM    455  N   ARG A  76      20.051  33.833  41.433  1.00  0.00           N  
ATOM    456  CA  ARG A  76      18.946  34.586  40.846  1.00  7.00           C  
ATOM    457  C   ARG A  76      17.628  33.829  40.826  1.00  0.00           C  
ATOM    458  O   ARG A  76      16.567  34.440  40.855  1.00 15.00           O  
ATOM    459  CB  ARG A  76      19.288  34.984  39.404  1.00 14.00           C  
ATOM    460  CG  ARG A  76      20.356  36.029  39.282  1.00  4.00           C  
ATOM    461  CD  ARG A  76      20.869  36.109  37.885  1.00  3.00           C  
ATOM    462  NE  ARG A  76      21.571  34.893  37.487  1.00 15.00           N  
ATOM    463  CZ  ARG A  76      22.242  34.762  36.345  1.00  5.00           C  
ATOM    464  NH1 ARG A  76      22.855  33.621  36.053  1.00  3.00           N  
ATOM    465  NH2 ARG A  76      22.300  35.777  35.494  1.00  2.00           N  
ATOM    466  N   GLY A  77      17.702  32.502  40.779  1.00 52.00           N  
ATOM    467  CA  GLY A  77      16.500  31.693  40.697  1.00 52.00           C  
ATOM    468  C   GLY A  77      16.297  31.377  39.225  1.00 32.00           C  
ATOM    469  O   GLY A  77      16.523  32.246  38.383  1.00 22.00           O  
ATOM    470  N   ILE A  78      15.894  30.150  38.902  1.00 32.00           N  
ATOM    471  CA  ILE A  78      15.685  29.749  37.508  1.00 15.00           C  
ATOM    472  C   ILE A  78      14.581  30.591  36.870  1.00  0.00           C  
ATOM    473  O   ILE A  78      13.491  30.720  37.426  1.00  0.00           O  
ATOM    474  CB  ILE A  78      15.296  28.260  37.409  1.00  0.00           C  
ATOM    475  CG1 ILE A  78      16.367  27.394  38.081  1.00 18.00           C  
ATOM    476  CD1 ILE A  78      15.964  25.942  38.215  1.00 37.00           C  
ATOM    477  CG2 ILE A  78      15.126  27.861  35.947  1.00 11.00           C  
ATOM    478  N   PRO A  79      14.846  31.166  35.683  1.00  0.00           N  
ATOM    479  CA  PRO A  79      13.844  31.998  35.007  1.00  0.00           C  
ATOM    480  C   PRO A  79      12.446  31.395  35.005  1.00  0.00           C  
ATOM    481  O   PRO A  79      12.258  30.232  34.640  1.00  0.00           O  
ATOM    482  CB  PRO A  79      14.426  32.160  33.602  1.00  3.00           C  
ATOM    483  CG  PRO A  79      15.895  32.215  33.876  1.00  3.00           C  
ATOM    484  CD  PRO A  79      16.071  31.068  34.868  1.00  6.00           C  
ATOM    485  N   THR A  80      11.472  32.198  35.420  1.00  8.00           N  
ATOM    486  CA  THR A  80      10.086  31.760  35.477  1.00  0.00           C  
ATOM    487  C   THR A  80       9.266  32.464  34.406  1.00  6.00           C  
ATOM    488  O   THR A  80       9.806  33.212  33.597  1.00  4.00           O  
ATOM    489  CB  THR A  80       9.469  32.048  36.869  1.00 22.00           C  
ATOM    490  OG1 THR A  80       9.725  33.410  37.239  1.00 15.00           O  
ATOM    491  CG2 THR A  80      10.064  31.113  37.923  1.00  0.00           C  
ATOM    492  N   GLY A  81       7.962  32.221  34.387  1.00 16.00           N  
ATOM    493  CA  GLY A  81       7.128  32.867  33.393  1.00  4.00           C  
ATOM    494  C   GLY A  81       7.313  32.285  32.006  1.00  3.00           C  
ATOM    495  O   GLY A  81       8.368  31.731  31.683  1.00  5.00           O  
ATOM    496  N   ILE A  82       6.279  32.427  31.182  1.00  2.00           N  
ATOM    497  CA  ILE A  82       6.274  31.911  29.816  1.00  7.00           C  
ATOM    498  C   ILE A  82       6.845  32.932  28.831  1.00  2.00           C  
ATOM    499  O   ILE A  82       6.809  32.735  27.611  1.00  2.00           O  
ATOM    500  CB  ILE A  82       4.835  31.558  29.397  1.00  2.00           C  
ATOM    501  CG1 ILE A  82       4.167  30.740  30.508  1.00  9.00           C  
ATOM    502  CD1 ILE A  82       2.654  30.809  30.499  1.00  2.00           C  
ATOM    503  CG2 ILE A  82       4.846  30.773  28.095  1.00  2.00           C  
ATOM    504  N   GLY A  83       1.779  29.177  27.574  1.00  1.00           N  
ATOM    505  CA  GLY A  83       2.536  27.940  27.478  1.00  2.00           C  
ATOM    506  C   GLY A  83       3.289  27.583  28.749  1.00  3.00           C  
ATOM    507  O   GLY A  83       2.861  27.924  29.856  1.00  6.00           O  
ATOM    508  N   VAL A  84       4.417  26.897  28.595  1.00  3.00           N  
ATOM    509  CA  VAL A  84       5.220  26.489  29.741  1.00 17.00           C  
ATOM    510  C   VAL A  84       6.262  27.536  30.108  1.00  0.00           C  
ATOM    511  O   VAL A  84       6.718  28.299  29.261  1.00  6.00           O  
ATOM    512  CB  VAL A  84       5.936  25.160  29.460  1.00  0.00           C  
ATOM    513  CG1 VAL A  84       4.918  24.106  29.051  1.00  3.00           C  
ATOM    514  CG2 VAL A  84       6.979  25.347  28.369  1.00  4.00           C  
ATOM    515  N   SER A  85       6.633  27.574  31.381  1.00 32.00           N  
ATOM    516  CA  SER A  85       7.630  28.527  31.838  1.00  0.00           C  
ATOM    517  C   SER A  85       9.013  28.019  31.450  1.00  0.00           C  
ATOM    518  O   SER A  85       9.208  26.820  31.238  1.00  0.00           O  
ATOM    519  CB  SER A  85       7.551  28.688  33.346  1.00 25.00           C  
ATOM    520  OG  SER A  85       7.769  27.441  33.963  1.00  0.00           O  
ATOM    521  N   ALA A  86       9.967  28.936  31.356  1.00  9.00           N  
ATOM    522  CA  ALA A  86      11.327  28.578  30.985  1.00  6.00           C  
ATOM    523  C   ALA A  86      11.903  27.550  31.952  1.00 32.00           C  
ATOM    524  O   ALA A  86      12.771  26.762  31.573  1.00  8.00           O  
ATOM    525  CB  ALA A  86      12.199  29.820  30.956  1.00  4.00           C  
ATOM    526  N   ALA A  87      11.414  27.557  33.192  1.00  0.00           N  
ATOM    527  CA  ALA A  87      11.886  26.624  34.208  1.00  0.00           C  
ATOM    528  C   ALA A  87      11.399  25.205  33.941  1.00  0.00           C  
ATOM    529  O   ALA A  87      12.134  24.247  34.163  1.00  0.00           O  
ATOM    530  CB  ALA A  87      11.448  27.081  35.591  1.00  1.00           C  
ATOM    531  N   GLU A  88      10.162  25.064  33.476  1.00  1.00           N  
ATOM    532  CA  GLU A  88       9.627  23.741  33.168  1.00  0.00           C  
ATOM    533  C   GLU A  88      10.390  23.144  31.993  1.00 24.00           C  
ATOM    534  O   GLU A  88      10.651  21.943  31.965  1.00  0.00           O  
ATOM    535  CB  GLU A  88       8.131  23.804  32.835  1.00 19.00           C  
ATOM    536  CG  GLU A  88       7.228  23.872  34.054  1.00  0.00           C  
ATOM    537  CD  GLU A  88       5.780  23.498  33.750  1.00  9.00           C  
ATOM    538  OE1 GLU A  88       5.555  22.492  33.037  1.00 12.00           O  
ATOM    539  OE2 GLU A  88       4.869  24.202  34.238  1.00 22.00           O  
ATOM    540  N   VAL A  89      10.749  23.982  31.022  1.00  0.00           N  
ATOM    541  CA  VAL A  89      11.510  23.507  29.868  1.00 12.00           C  
ATOM    542  C   VAL A  89      12.847  22.944  30.352  1.00  0.00           C  
ATOM    543  O   VAL A  89      13.264  21.863  29.939  1.00  0.00           O  
ATOM    544  CB  VAL A  89      11.769  24.648  28.858  1.00  5.00           C  
ATOM    545  CG1 VAL A  89      12.768  24.193  27.799  1.00  3.00           C  
ATOM    546  CG2 VAL A  89      10.447  25.073  28.206  1.00  3.00           C  
ATOM    547  N   ILE A  90      13.507  23.687  31.235  1.00  0.00           N  
ATOM    548  CA  ILE A  90      14.789  23.272  31.800  1.00  0.00           C  
ATOM    549  C   ILE A  90      14.669  21.959  32.586  1.00  0.00           C  
ATOM    550  O   ILE A  90      15.588  21.142  32.569  1.00 60.00           O  
ATOM    551  CB  ILE A  90      15.364  24.363  32.753  1.00  0.00           C  
ATOM    552  CG1 ILE A  90      15.840  25.574  31.947  1.00  8.00           C  
ATOM    553  CD1 ILE A  90      17.053  25.303  31.060  1.00  4.00           C  
ATOM    554  CG2 ILE A  90      16.520  23.787  33.579  1.00 17.00           C  
ATOM    555  N   MET A  91      13.536  21.764  33.261  1.00  0.00           N  
ATOM    556  CA  MET A  91      13.298  20.564  34.068  1.00  0.00           C  
ATOM    557  C   MET A  91      12.834  19.328  33.289  1.00  0.00           C  
ATOM    558  O   MET A  91      12.901  18.212  33.806  1.00  2.00           O  
ATOM    559  CB  MET A  91      12.246  20.854  35.151  1.00  0.00           C  
ATOM    560  CG  MET A  91      12.628  21.890  36.195  1.00  0.00           C  
ATOM    561  SD  MET A  91      13.920  21.324  37.311  1.00  0.00           S  
ATOM    562  CE  MET A  91      14.978  22.713  37.358  1.00 60.00           C  
ATOM    563  N   THR A  92      12.379  19.513  32.054  1.00  0.00           N  
ATOM    564  CA  THR A  92      11.853  18.389  31.289  1.00 33.00           C  
ATOM    565  C   THR A  92      12.412  18.142  29.892  1.00  7.00           C  
ATOM    566  O   THR A  92      12.025  17.174  29.238  1.00 20.00           O  
ATOM    567  CB  THR A  92      10.325  18.524  31.153  1.00  6.00           C  
ATOM    568  OG1 THR A  92      10.025  19.677  30.363  1.00  8.00           O  
ATOM    569  CG2 THR A  92       9.679  18.698  32.524  1.00 15.00           C  
ATOM    570  N   VAL A  93      13.301  19.012  29.427  1.00  0.00           N  
ATOM    571  CA  VAL A  93      13.884  18.866  28.102  1.00  6.00           C  
ATOM    572  C   VAL A  93      15.368  18.543  28.235  1.00  0.00           C  
ATOM    573  O   VAL A  93      16.132  19.332  28.795  1.00 60.00           O  
ATOM    574  CB  VAL A  93      13.696  20.170  27.261  1.00  0.00           C  
ATOM    575  CG1 VAL A  93      14.484  20.082  25.958  1.00  3.00           C  
ATOM    576  CG2 VAL A  93      12.211  20.393  26.961  1.00  3.00           C  
ATOM    577  N   LEU A  94      15.762  17.379  27.720  1.00 26.00           N  
ATOM    578  CA  LEU A  94      17.147  16.927  27.770  1.00  4.00           C  
ATOM    579  C   LEU A  94      18.063  18.005  27.191  1.00  0.00           C  
ATOM    580  O   LEU A  94      17.790  18.539  26.123  1.00  5.00           O  
ATOM    581  CB  LEU A  94      17.295  15.631  26.974  1.00 12.00           C  
ATOM    582  CG  LEU A  94      18.614  14.881  27.111  1.00 10.00           C  
ATOM    583  CD1 LEU A  94      18.774  14.413  28.544  1.00 11.00           C  
ATOM    584  CD2 LEU A  94      18.631  13.695  26.168  1.00  5.00           C  
ATOM    585  N   HIS A  95      19.150  18.309  27.893  1.00 43.00           N  
ATOM    586  CA  HIS A  95      20.086  19.348  27.476  1.00 11.00           C  
ATOM    587  C   HIS A  95      19.424  20.586  26.829  1.00  3.00           C  
ATOM    588  O   HIS A  95      19.917  21.126  25.840  1.00  2.00           O  
ATOM    589  CB  HIS A  95      21.196  18.762  26.564  1.00  4.00           C  
ATOM    590  CG  HIS A  95      20.699  18.102  25.312  1.00  2.00           C  
ATOM    591  ND1 HIS A  95      21.085  16.830  24.943  1.00  3.00           N  
ATOM    592  CD2 HIS A  95      19.895  18.551  24.320  1.00  2.00           C  
ATOM    593  CE1 HIS A  95      20.539  16.524  23.779  1.00  2.00           C  
ATOM    594  NE2 HIS A  95      19.812  17.550  23.379  1.00  2.00           N  
ATOM    595  N   ALA A  96      18.313  21.042  27.410  1.00 24.00           N  
ATOM    596  CA  ALA A  96      17.610  22.221  26.894  1.00  3.00           C  
ATOM    597  C   ALA A  96      18.574  23.402  26.790  1.00  2.00           C  
ATOM    598  O   ALA A  96      18.911  24.037  27.791  1.00  2.00           O  
ATOM    599  CB  ALA A  96      16.429  22.585  27.810  1.00 10.00           C  
ATOM    600  N   HIS A 116      30.325  16.221  31.580  1.00  1.00           N  
ATOM    601  CA  HIS A 116      29.924  15.424  32.730  1.00  2.00           C  
ATOM    602  C   HIS A 116      28.528  15.850  33.161  1.00  4.00           C  
ATOM    603  O   HIS A 116      27.751  15.032  33.646  1.00 37.00           O  
ATOM    604  CB  HIS A 116      30.926  15.633  33.877  1.00  2.00           C  
ATOM    605  CG  HIS A 116      30.627  14.834  35.112  1.00  2.00           C  
ATOM    606  ND1 HIS A 116      30.386  13.474  35.088  1.00  3.00           N  
ATOM    607  CD2 HIS A 116      30.566  15.200  36.415  1.00 16.00           C  
ATOM    608  CE1 HIS A 116      30.192  13.040  36.320  1.00 11.00           C  
ATOM    609  NE2 HIS A 116      30.296  14.067  37.145  1.00 36.00           N  
ATOM    610  N   GLY A 117      28.214  17.126  32.954  1.00  3.00           N  
ATOM    611  CA  GLY A 117      26.928  17.681  33.355  1.00  7.00           C  
ATOM    612  C   GLY A 117      25.693  17.329  32.544  1.00  4.00           C  
ATOM    613  O   GLY A 117      25.350  18.014  31.580  1.00  3.00           O  
ATOM    614  N   VAL A 118      24.992  16.284  32.965  1.00  0.00           N  
ATOM    615  CA  VAL A 118      23.799  15.841  32.259  1.00  6.00           C  
ATOM    616  C   VAL A 118      22.528  16.647  32.572  1.00  8.00           C  
ATOM    617  O   VAL A 118      21.492  16.424  31.957  1.00 18.00           O  
ATOM    618  CB  VAL A 118      23.543  14.347  32.538  1.00  8.00           C  
ATOM    619  CG1 VAL A 118      22.908  14.175  33.901  1.00 56.00           C  
ATOM    620  CG2 VAL A 118      22.695  13.750  31.424  1.00  7.00           C  
ATOM    621  N   GLY A 119      22.602  17.569  33.527  1.00  6.00           N  
ATOM    622  CA  GLY A 119      21.446  18.394  33.855  1.00 15.00           C  
ATOM    623  C   GLY A 119      20.443  17.908  34.897  1.00  0.00           C  
ATOM    624  O   GLY A 119      20.393  16.736  35.248  1.00  0.00           O  
ATOM    625  N   VAL A 120      19.630  18.837  35.388  1.00 34.00           N  
ATOM    626  CA  VAL A 120      18.601  18.525  36.369  1.00  0.00           C  
ATOM    627  C   VAL A 120      17.458  17.783  35.672  1.00  0.00           C  
ATOM    628  O   VAL A 120      16.659  17.116  36.321  1.00  0.00           O  
ATOM    629  CB  VAL A 120      18.034  19.817  37.044  1.00 38.00           C  
ATOM    630  CG1 VAL A 120      16.806  19.478  37.878  1.00  0.00           C  
ATOM    631  CG2 VAL A 120      19.086  20.449  37.944  1.00 60.00           C  
ATOM    632  N   SER A 121      17.373  17.900  34.350  1.00 60.00           N  
ATOM    633  CA  SER A 121      16.310  17.215  33.625  1.00  0.00           C  
ATOM    634  C   SER A 121      16.473  15.710  33.782  1.00  1.00           C  
ATOM    635  O   SER A 121      15.490  14.992  33.943  1.00  2.00           O  
ATOM    636  CB  SER A 121      16.309  17.605  32.138  1.00 16.00           C  
ATOM    637  OG  SER A 121      17.538  17.291  31.510  1.00 55.00           O  
ATOM    638  N   VAL A 122      17.715  15.231  33.736  1.00  0.00           N  
ATOM    639  CA  VAL A 122      17.966  13.798  33.900  1.00  1.00           C  
ATOM    640  C   VAL A 122      17.699  13.387  35.350  1.00  0.00           C  
ATOM    641  O   VAL A 122      17.132  12.324  35.606  1.00  0.00           O  
ATOM    642  CB  VAL A 122      19.425  13.423  33.484  1.00  0.00           C  
ATOM    643  CG1 VAL A 122      19.833  12.065  34.064  1.00  0.00           C  
ATOM    644  CG2 VAL A 122      19.507  13.354  31.961  1.00  1.00           C  
ATOM    645  N   VAL A 123      18.095  14.237  36.293  1.00  0.00           N  
ATOM    646  CA  VAL A 123      17.885  13.961  37.713  1.00  0.00           C  
ATOM    647  C   VAL A 123      16.393  13.852  38.004  1.00  0.00           C  
ATOM    648  O   VAL A 123      15.953  13.009  38.782  1.00  0.00           O  
ATOM    649  CB  VAL A 123      18.487  15.090  38.586  1.00  0.00           C  
ATOM    650  CG1 VAL A 123      18.128  14.881  40.051  1.00  1.00           C  
ATOM    651  CG2 VAL A 123      20.001  15.120  38.412  1.00  0.00           C  
ATOM    652  N   ASN A 124      15.630  14.723  37.361  1.00  0.00           N  
ATOM    653  CA  ASN A 124      14.181  14.793  37.514  1.00  0.00           C  
ATOM    654  C   ASN A 124      13.477  13.544  36.977  1.00  0.00           C  
ATOM    655  O   ASN A 124      12.565  13.011  37.613  1.00  0.00           O  
ATOM    656  CB  ASN A 124      13.674  16.050  36.791  1.00  0.00           C  
ATOM    657  CG  ASN A 124      12.189  16.271  36.957  1.00  0.00           C  
ATOM    658  OD1 ASN A 124      11.589  15.840  37.942  1.00  1.00           O  
ATOM    659  ND2 ASN A 124      11.586  16.968  35.999  1.00  2.00           N  
ATOM    660  N   ALA A 125      13.916  13.081  35.814  1.00  1.00           N  
ATOM    661  CA  ALA A 125      13.335  11.907  35.173  1.00  0.00           C  
ATOM    662  C   ALA A 125      13.644  10.626  35.928  1.00  0.00           C  
ATOM    663  O   ALA A 125      12.934   9.633  35.788  1.00 60.00           O  
ATOM    664  CB  ALA A 125      13.839  11.791  33.726  1.00  2.00           C  
ATOM    665  N   LEU A 126      14.700  10.657  36.733  1.00  0.00           N  
ATOM    666  CA  LEU A 126      15.112   9.489  37.501  1.00 30.00           C  
ATOM    667  C   LEU A 126      14.731   9.595  38.983  1.00  0.00           C  
ATOM    668  O   LEU A 126      15.231   8.846  39.827  1.00  0.00           O  
ATOM    669  CB  LEU A 126      16.622   9.282  37.320  1.00  0.00           C  
ATOM    670  CG  LEU A 126      17.136   8.239  36.299  1.00  0.00           C  
ATOM    671  CD1 LEU A 126      16.113   7.964  35.201  1.00 60.00           C  
ATOM    672  CD2 LEU A 126      18.450   8.719  35.704  1.00  0.00           C  
ATOM    673  N   SER A 127      13.825  10.520  39.291  1.00  0.00           N  
ATOM    674  CA  SER A 127      13.354  10.721  40.661  1.00  0.00           C  
ATOM    675  C   SER A 127      11.860  10.400  40.746  1.00  0.00           C  
ATOM    676  O   SER A 127      11.062  10.945  39.989  1.00  1.00           O  
ATOM    677  CB  SER A 127      13.586  12.169  41.099  1.00  0.00           C  
ATOM    678  OG  SER A 127      14.966  12.495  41.110  1.00  0.00           O  
ATOM    679  N   GLN A 128      11.473   9.519  41.662  1.00  0.00           N  
ATOM    680  CA  GLN A 128      10.060   9.188  41.785  1.00  0.00           C  
ATOM    681  C   GLN A 128       9.272  10.410  42.254  1.00  0.00           C  
ATOM    682  O   GLN A 128       8.052  10.452  42.155  1.00  6.00           O  
ATOM    683  CB  GLN A 128       9.855   7.999  42.737  1.00  6.00           C  
ATOM    684  CG  GLN A 128      10.566   8.091  44.040  1.00  6.00           C  
ATOM    685  CD  GLN A 128      10.356   6.855  44.901  1.00  3.00           C  
ATOM    686  OE1 GLN A 128      10.586   5.723  44.459  1.00  5.00           O  
ATOM    687  NE2 GLN A 128       9.922   7.065  46.138  1.00  5.00           N  
ATOM    688  N   LYS A 129       9.991  11.416  42.739  1.00  0.00           N  
ATOM    689  CA  LYS A 129       9.375  12.653  43.207  1.00  0.00           C  
ATOM    690  C   LYS A 129      10.442  13.735  43.332  1.00  0.00           C  
ATOM    691  O   LYS A 129      11.528  13.489  43.858  1.00  0.00           O  
ATOM    692  CB  LYS A 129       8.695  12.436  44.565  1.00  7.00           C  
ATOM    693  CG  LYS A 129       8.043  13.680  45.126  1.00 13.00           C  
ATOM    694  CD  LYS A 129       7.548  13.452  46.535  1.00  4.00           C  
ATOM    695  CE  LYS A 129       7.034  14.732  47.131  1.00  9.00           C  
ATOM    696  NZ  LYS A 129       6.561  14.570  48.526  1.00  2.00           N  
ATOM    697  N   LEU A 130      10.127  14.927  42.840  1.00  0.00           N  
ATOM    698  CA  LEU A 130      11.049  16.054  42.900  1.00  0.00           C  
ATOM    699  C   LEU A 130      10.247  17.318  43.211  1.00 10.00           C  
ATOM    700  O   LEU A 130       9.194  17.549  42.627  1.00  0.00           O  
ATOM    701  CB  LEU A 130      11.801  16.199  41.566  1.00  1.00           C  
ATOM    702  CG  LEU A 130      12.946  17.222  41.515  1.00  0.00           C  
ATOM    703  CD1 LEU A 130      13.951  16.822  40.458  1.00  0.00           C  
ATOM    704  CD2 LEU A 130      12.398  18.623  41.234  1.00  0.00           C  
ATOM    705  N   GLU A 131      10.740  18.118  44.149  1.00  0.00           N  
ATOM    706  CA  GLU A 131      10.071  19.351  44.544  1.00  0.00           C  
ATOM    707  C   GLU A 131      10.925  20.540  44.142  1.00  0.00           C  
ATOM    708  O   GLU A 131      12.099  20.624  44.496  1.00  0.00           O  
ATOM    709  CB  GLU A 131       9.825  19.366  46.060  1.00 51.00           C  
ATOM    710  CG  GLU A 131       9.265  20.680  46.575  1.00 28.00           C  
ATOM    711  CD  GLU A 131       9.190  20.738  48.089  1.00  6.00           C  
ATOM    712  OE1 GLU A 131      10.049  20.122  48.756  1.00  6.00           O  
ATOM    713  OE2 GLU A 131       8.288  21.419  48.618  1.00  4.00           O  
ATOM    714  N   LEU A 132      10.316  21.460  43.408  1.00  0.00           N  
ATOM    715  CA  LEU A 132      10.995  22.646  42.901  1.00  0.00           C  
ATOM    716  C   LEU A 132      10.408  23.938  43.494  1.00  0.00           C  
ATOM    717  O   LEU A 132       9.195  24.167  43.443  1.00 60.00           O  
ATOM    718  CB  LEU A 132      10.860  22.644  41.377  1.00  0.00           C  
ATOM    719  CG  LEU A 132      11.629  23.551  40.414  1.00  0.00           C  
ATOM    720  CD1 LEU A 132      10.657  24.525  39.789  1.00  1.00           C  
ATOM    721  CD2 LEU A 132      12.775  24.249  41.122  1.00  0.00           C  
ATOM    722  N   VAL A 133      11.273  24.772  44.066  1.00  0.00           N  
ATOM    723  CA  VAL A 133      10.849  26.046  44.657  1.00  0.00           C  
ATOM    724  C   VAL A 133      11.800  27.152  44.220  1.00  0.00           C  
ATOM    725  O   VAL A 133      13.008  27.063  44.448  1.00 60.00           O  
ATOM    726  CB  VAL A 133      10.850  25.986  46.198  1.00 11.00           C  
ATOM    727  CG1 VAL A 133      10.510  27.347  46.772  1.00 13.00           C  
ATOM    728  CG2 VAL A 133       9.847  24.944  46.672  1.00 16.00           C  
ATOM    729  N   ILE A 134      11.256  28.196  43.601  1.00  0.00           N  
ATOM    730  CA  ILE A 134      12.076  29.306  43.130  1.00 42.00           C  
ATOM    731  C   ILE A 134      11.629  30.655  43.692  1.00  0.00           C  
ATOM    732  O   ILE A 134      10.442  30.973  43.714  1.00  0.00           O  
ATOM    733  CB  ILE A 134      12.039  29.405  41.578  1.00  0.00           C  
ATOM    734  CG1 ILE A 134      12.512  28.092  40.955  1.00  0.00           C  
ATOM    735  CD1 ILE A 134      12.079  27.910  39.511  1.00  0.00           C  
ATOM    736  CG2 ILE A 134      12.910  30.565  41.102  1.00  0.00           C  
ATOM    737  N   GLN A 135      12.588  31.448  44.147  1.00  0.00           N  
ATOM    738  CA  GLN A 135      12.293  32.779  44.657  1.00  0.00           C  
ATOM    739  C   GLN A 135      12.907  33.742  43.648  1.00  0.00           C  
ATOM    740  O   GLN A 135      14.127  33.840  43.539  1.00  0.00           O  
ATOM    741  CB  GLN A 135      12.930  32.996  46.032  1.00  0.00           C  
ATOM    742  CG  GLN A 135      12.385  32.117  47.116  1.00 34.00           C  
ATOM    743  CD  GLN A 135      13.038  32.383  48.453  1.00  6.00           C  
ATOM    744  OE1 GLN A 135      12.801  33.415  49.079  1.00  4.00           O  
ATOM    745  NE2 GLN A 135      13.877  31.459  48.893  1.00  9.00           N  
ATOM    746  N   ARG A 136      12.055  34.431  42.897  1.00  0.00           N  
ATOM    747  CA  ARG A 136      12.501  35.376  41.878  1.00  0.00           C  
ATOM    748  C   ARG A 136      11.426  36.409  41.569  1.00  0.00           C  
ATOM    749  O   ARG A 136      10.236  36.098  41.529  1.00 49.00           O  
ATOM    750  CB  ARG A 136      12.875  34.642  40.578  1.00  0.00           C  
ATOM    751  CG  ARG A 136      13.085  35.586  39.408  1.00 13.00           C  
ATOM    752  CD  ARG A 136      13.259  34.881  38.086  1.00 10.00           C  
ATOM    753  NE  ARG A 136      14.628  34.430  37.887  1.00  0.00           N  
ATOM    754  CZ  ARG A 136      15.417  34.831  36.896  1.00  9.00           C  
ATOM    755  NH1 ARG A 136      16.648  34.353  36.809  1.00  7.00           N  
ATOM    756  NH2 ARG A 136      14.989  35.705  35.996  1.00  3.00           N  
ATOM    757  N   GLU A 137      11.875  37.638  41.343  1.00  7.00           N  
ATOM    758  CA  GLU A 137      11.012  38.769  41.023  1.00  4.00           C  
ATOM    759  C   GLU A 137       9.889  39.012  42.026  1.00  3.00           C  
ATOM    760  O   GLU A 137       8.764  39.348  41.652  1.00  3.00           O  
ATOM    761  CB  GLU A 137      10.444  38.616  39.611  1.00 11.00           C  
ATOM    762  CG  GLU A 137      10.570  39.886  38.782  1.00  2.00           C  
ATOM    763  CD  GLU A 137      12.017  40.359  38.624  1.00  2.00           C  
ATOM    764  OE1 GLU A 137      12.225  41.495  38.147  1.00  1.00           O  
ATOM    765  OE2 GLU A 137      12.946  39.595  38.971  1.00  4.00           O  
ATOM    766  N   GLY A 138      10.213  38.834  43.304  1.00 14.00           N  
ATOM    767  CA  GLY A 138       9.254  39.071  44.372  1.00  5.00           C  
ATOM    768  C   GLY A 138       8.174  38.036  44.612  1.00  5.00           C  
ATOM    769  O   GLY A 138       7.189  38.324  45.294  1.00  5.00           O  
ATOM    770  N   LYS A 139       8.340  36.833  44.076  1.00  0.00           N  
ATOM    771  CA  LYS A 139       7.327  35.803  44.273  1.00  0.00           C  
ATOM    772  C   LYS A 139       7.903  34.424  44.588  1.00  0.00           C  
ATOM    773  O   LYS A 139       9.050  34.121  44.258  1.00  0.00           O  
ATOM    774  CB  LYS A 139       6.440  35.716  43.033  1.00  0.00           C  
ATOM    775  CG  LYS A 139       5.754  37.016  42.670  1.00  5.00           C  
ATOM    776  CD  LYS A 139       5.045  36.899  41.341  1.00  2.00           C  
ATOM    777  CE  LYS A 139       6.009  36.516  40.233  1.00  6.00           C  
ATOM    778  NZ  LYS A 139       5.311  36.247  38.945  1.00  3.00           N  
ATOM    779  N   ILE A 140       7.098  33.593  45.239  1.00  0.00           N  
ATOM    780  CA  ILE A 140       7.507  32.236  45.582  1.00  0.00           C  
ATOM    781  C   ILE A 140       6.797  31.299  44.605  1.00  0.00           C  
ATOM    782  O   ILE A 140       5.567  31.285  44.556  1.00  0.00           O  
ATOM    783  CB  ILE A 140       7.081  31.874  47.025  1.00  0.00           C  
ATOM    784  CG1 ILE A 140       7.697  32.871  48.011  1.00 12.00           C  
ATOM    785  CD1 ILE A 140       7.279  32.648  49.464  1.00  4.00           C  
ATOM    786  CG2 ILE A 140       7.507  30.443  47.355  1.00  9.00           C  
ATOM    787  N   HIS A 141       7.557  30.537  43.817  1.00  0.00           N  
ATOM    788  CA  HIS A 141       6.958  29.607  42.849  1.00  0.00           C  
ATOM    789  C   HIS A 141       7.221  28.163  43.253  1.00  0.00           C  
ATOM    790  O   HIS A 141       8.336  27.818  43.634  1.00  0.00           O  
ATOM    791  CB  HIS A 141       7.525  29.831  41.448  1.00  0.00           C  
ATOM    792  CG  HIS A 141       7.740  31.268  41.102  1.00  0.00           C  
ATOM    793  ND1 HIS A 141       6.782  32.032  40.470  1.00 26.00           N  
ATOM    794  CD2 HIS A 141       8.791  32.092  41.326  1.00  0.00           C  
ATOM    795  CE1 HIS A 141       7.232  33.264  40.323  1.00 14.00           C  
ATOM    796  NE2 HIS A 141       8.448  33.328  40.834  1.00 47.00           N  
ATOM    797  N   ARG A 142       6.198  27.319  43.155  1.00  0.00           N  
ATOM    798  CA  ARG A 142       6.334  25.913  43.535  1.00  0.00           C  
ATOM    799  C   ARG A 142       5.805  24.939  42.484  1.00 13.00           C  
ATOM    800  O   ARG A 142       4.837  25.233  41.781  1.00 16.00           O  
ATOM    801  CB  ARG A 142       5.600  25.657  44.853  1.00 15.00           C  
ATOM    802  CG  ARG A 142       6.099  26.469  46.017  1.00  0.00           C  
ATOM    803  CD  ARG A 142       5.196  26.296  47.228  1.00  4.00           C  
ATOM    804  NE  ARG A 142       5.690  27.001  48.406  1.00  3.00           N  
ATOM    805  CZ  ARG A 142       6.734  26.608  49.129  1.00  2.00           C  
ATOM    806  NH1 ARG A 142       7.122  27.310  50.190  1.00  2.00           N  
ATOM    807  NH2 ARG A 142       7.387  25.503  48.796  1.00  4.00           N  
ATOM    808  N   GLN A 143       6.452  23.780  42.385  1.00 45.00           N  
ATOM    809  CA  GLN A 143       6.030  22.744  41.456  1.00 20.00           C  
ATOM    810  C   GLN A 143       6.524  21.375  41.899  1.00 49.00           C  
ATOM    811  O   GLN A 143       7.628  21.238  42.432  1.00  0.00           O  
ATOM    812  CB  GLN A 143       6.521  23.039  40.041  1.00  0.00           C  
ATOM    813  CG  GLN A 143       5.677  22.357  38.979  1.00 41.00           C  
ATOM    814  CD  GLN A 143       6.103  22.697  37.571  1.00  0.00           C  
ATOM    815  OE1 GLN A 143       5.354  22.488  36.616  1.00  0.00           O  
ATOM    816  NE2 GLN A 143       7.312  23.219  37.430  1.00  1.00           N  
ATOM    817  N   ILE A 144       5.684  20.369  41.682  1.00 37.00           N  
ATOM    818  CA  ILE A 144       5.985  18.993  42.042  1.00  0.00           C  
ATOM    819  C   ILE A 144       6.107  18.162  40.771  1.00  0.00           C  
ATOM    820  O   ILE A 144       5.373  18.381  39.809  1.00  0.00           O  
ATOM    821  CB  ILE A 144       4.855  18.397  42.939  1.00 20.00           C  
ATOM    822  CG1 ILE A 144       4.791  19.157  44.266  1.00 12.00           C  
ATOM    823  CD1 ILE A 144       3.621  18.749  45.153  1.00  3.00           C  
ATOM    824  CG2 ILE A 144       5.096  16.904  43.200  1.00 27.00           C  
ATOM    825  N   TYR A 145       7.042  17.220  40.766  1.00  0.00           N  
ATOM    826  CA  TYR A 145       7.251  16.345  39.618  1.00  0.00           C  
ATOM    827  C   TYR A 145       7.222  14.901  40.088  1.00  1.00           C  
ATOM    828  O   TYR A 145       7.536  14.611  41.241  1.00  0.00           O  
ATOM    829  CB  TYR A 145       8.609  16.616  38.958  1.00  0.00           C  
ATOM    830  CG  TYR A 145       8.696  17.910  38.179  1.00  0.00           C  
ATOM    831  CD1 TYR A 145       8.344  17.962  36.825  1.00  0.00           C  
ATOM    832  CD2 TYR A 145       9.128  19.088  38.796  1.00  0.00           C  
ATOM    833  CE1 TYR A 145       8.427  19.156  36.105  1.00  0.00           C  
ATOM    834  CE2 TYR A 145       9.209  20.284  38.087  1.00  0.00           C  
ATOM    835  CZ  TYR A 145       8.857  20.307  36.742  1.00  0.00           C  
ATOM    836  OH  TYR A 145       8.937  21.487  36.041  1.00  1.00           O  
ATOM    837  N   GLU A 146       6.827  14.004  39.191  1.00  0.00           N  
ATOM    838  CA  GLU A 146       6.793  12.579  39.484  1.00  0.00           C  
ATOM    839  C   GLU A 146       7.368  11.854  38.277  1.00  0.00           C  
ATOM    840  O   GLU A 146       6.759  11.841  37.209  1.00  7.00           O  
ATOM    841  CB  GLU A 146       5.366  12.105  39.750  1.00  5.00           C  
ATOM    842  CG  GLU A 146       4.830  12.528  41.079  1.00 10.00           C  
ATOM    843  CD  GLU A 146       3.423  12.031  41.306  1.00  2.00           C  
ATOM    844  OE1 GLU A 146       2.511  12.475  40.577  1.00  3.00           O  
ATOM    845  OE2 GLU A 146       3.230  11.194  42.208  1.00  2.00           O  
ATOM    846  N   HIS A 147       8.549  11.264  38.456  1.00  1.00           N  
ATOM    847  CA  HIS A 147       9.224  10.558  37.375  1.00  0.00           C  
ATOM    848  C   HIS A 147       9.390  11.497  36.180  1.00  0.00           C  
ATOM    849  O   HIS A 147       9.309  11.068  35.027  1.00  0.00           O  
ATOM    850  CB  HIS A 147       8.422   9.320  36.965  1.00  6.00           C  
ATOM    851  CG  HIS A 147       8.387   8.250  38.015  1.00  5.00           C  
ATOM    852  ND1 HIS A 147       9.498   7.511  38.361  1.00 26.00           N  
ATOM    853  CD2 HIS A 147       7.389   7.830  38.829  1.00  3.00           C  
ATOM    854  CE1 HIS A 147       9.186   6.684  39.344  1.00  6.00           C  
ATOM    855  NE2 HIS A 147       7.913   6.859  39.647  1.00  3.00           N  
ATOM    856  N   GLY A 148       9.599  12.782  36.467  1.00  0.00           N  
ATOM    857  CA  GLY A 148       9.783  13.765  35.415  1.00  4.00           C  
ATOM    858  C   GLY A 148       8.541  14.480  34.904  1.00  0.00           C  
ATOM    859  O   GLY A 148       8.656  15.476  34.190  1.00 32.00           O  
ATOM    860  N   VAL A 149       7.357  13.987  35.258  1.00  0.00           N  
ATOM    861  CA  VAL A 149       6.109  14.605  34.807  1.00 13.00           C  
ATOM    862  C   VAL A 149       5.533  15.536  35.870  1.00  0.00           C  
ATOM    863  O   VAL A 149       5.285  15.128  37.004  1.00 12.00           O  
ATOM    864  CB  VAL A 149       5.041  13.535  34.450  1.00  6.00           C  
ATOM    865  CG1 VAL A 149       3.783  14.201  33.901  1.00  2.00           C  
ATOM    866  CG2 VAL A 149       5.616  12.548  33.428  1.00  3.00           C  
ATOM    867  N   PRO A 150       5.312  16.811  35.512  1.00  0.00           N  
ATOM    868  CA  PRO A 150       4.762  17.794  36.451  1.00  0.00           C  
ATOM    869  C   PRO A 150       3.295  17.512  36.782  1.00  0.00           C  
ATOM    870  O   PRO A 150       2.481  17.317  35.880  1.00  4.00           O  
ATOM    871  CB  PRO A 150       4.947  19.112  35.708  1.00  0.00           C  
ATOM    872  CG  PRO A 150       4.752  18.713  34.281  1.00  6.00           C  
ATOM    873  CD  PRO A 150       5.515  17.409  34.178  1.00  6.00           C  
ATOM    874  N   GLN A 151       2.977  17.471  38.073  1.00  0.00           N  
ATOM    875  CA  GLN A 151       1.588  17.234  38.492  1.00  5.00           C  
ATOM    876  C   GLN A 151       0.703  18.407  38.058  1.00  4.00           C  
ATOM    877  O   GLN A 151      -0.481  18.251  37.818  1.00  2.00           O  
ATOM    878  CB  GLN A 151       1.517  17.087  40.013  1.00  7.00           C  
ATOM    879  CG  GLN A 151       1.737  15.651  40.485  1.00  4.00           C  
ATOM    880  CD  GLN A 151       1.546  15.482  41.993  1.00  2.00           C  
ATOM    881  OE1 GLN A 151       0.892  16.307  42.627  1.00  2.00           O  
ATOM    882  NE2 GLN A 151       2.095  14.460  42.620  1.00  3.00           N  
ATOM    883  N   ALA A 152       1.342  19.579  37.966  1.00 47.00           N  
ATOM    884  CA  ALA A 152       0.659  20.803  37.557  1.00  4.00           C  
ATOM    885  C   ALA A 152       1.666  21.882  37.141  1.00 10.00           C  
ATOM    886  O   ALA A 152       2.865  21.750  37.390  1.00  0.00           O  
ATOM    887  CB  ALA A 152      -0.210  21.311  38.696  1.00  4.00           C  
ATOM    888  N   PRO A 153       1.191  22.953  36.480  1.00 10.00           N  
ATOM    889  CA  PRO A 153       2.052  24.058  36.032  1.00 16.00           C  
ATOM    890  C   PRO A 153       2.694  24.834  37.192  1.00  0.00           C  
ATOM    891  O   PRO A 153       2.164  24.848  38.306  1.00 11.00           O  
ATOM    892  CB  PRO A 153       1.095  24.935  35.225  1.00  5.00           C  
ATOM    893  CG  PRO A 153       0.120  23.953  34.671  1.00  3.00           C  
ATOM    894  CD  PRO A 153      -0.146  23.060  35.866  1.00  2.00           C  
ATOM    895  N   LEU A 154       3.830  25.475  36.926  1.00 18.00           N  
ATOM    896  CA  LEU A 154       4.529  26.257  37.946  1.00  0.00           C  
ATOM    897  C   LEU A 154       3.578  27.303  38.524  1.00  0.00           C  
ATOM    898  O   LEU A 154       3.185  28.246  37.832  1.00  8.00           O  
ATOM    899  CB  LEU A 154       5.757  26.949  37.343  1.00 24.00           C  
ATOM    900  CG  LEU A 154       6.589  27.832  38.284  1.00 25.00           C  
ATOM    901  CD1 LEU A 154       7.130  26.994  39.438  1.00  1.00           C  
ATOM    902  CD2 LEU A 154       7.732  28.476  37.505  1.00 28.00           C  
ATOM    903  N   ALA A 155       3.221  27.142  39.794  1.00  0.00           N  
ATOM    904  CA  ALA A 155       2.289  28.058  40.438  1.00  3.00           C  
ATOM    905  C   ALA A 155       2.917  29.025  41.433  1.00 33.00           C  
ATOM    906  O   ALA A 155       3.909  28.709  42.091  1.00  0.00           O  
ATOM    907  CB  ALA A 155       1.188  27.257  41.129  1.00  4.00           C  
ATOM    908  N   VAL A 156       2.323  30.211  41.527  1.00  3.00           N  
ATOM    909  CA  VAL A 156       2.765  31.241  42.457  1.00  0.00           C  
ATOM    910  C   VAL A 156       1.961  31.033  43.740  1.00  0.00           C  
ATOM    911  O   VAL A 156       0.734  30.934  43.701  1.00  2.00           O  
ATOM    912  CB  VAL A 156       2.479  32.659  41.918  1.00  2.00           C  
ATOM    913  CG1 VAL A 156       2.904  33.696  42.946  1.00  4.00           C  
ATOM    914  CG2 VAL A 156       3.223  32.883  40.616  1.00  5.00           C  
ATOM    915  N   THR A 157       2.652  30.966  44.872  1.00  0.00           N  
ATOM    916  CA  THR A 157       1.992  30.747  46.148  1.00  2.00           C  
ATOM    917  C   THR A 157       2.274  31.818  47.198  1.00  3.00           C  
ATOM    918  O   THR A 157       1.894  31.669  48.359  1.00  2.00           O  
ATOM    919  CB  THR A 157       2.391  29.384  46.724  1.00  3.00           C  
ATOM    920  OG1 THR A 157       3.818  29.311  46.841  1.00  9.00           O  
ATOM    921  CG2 THR A 157       1.906  28.267  45.804  1.00  3.00           C  
ATOM    922  N   GLY A 158       2.931  32.902  46.801  1.00  4.00           N  
ATOM    923  CA  GLY A 158       3.213  33.945  47.768  1.00  3.00           C  
ATOM    924  C   GLY A 158       4.190  35.006  47.312  1.00  8.00           C  
ATOM    925  O   GLY A 158       4.667  34.988  46.176  1.00 10.00           O  
ATOM    926  N   GLU A 159       4.480  35.932  48.223  1.00  3.00           N  
ATOM    927  CA  GLU A 159       5.396  37.035  47.969  1.00  0.00           C  
ATOM    928  C   GLU A 159       6.677  36.829  48.762  1.00  3.00           C  
ATOM    929  O   GLU A 159       6.673  36.185  49.807  1.00  2.00           O  
ATOM    930  CB  GLU A 159       4.745  38.357  48.371  1.00  2.00           C  
ATOM    931  CG  GLU A 159       3.450  38.642  47.656  1.00  2.00           C  
ATOM    932  CD  GLU A 159       3.558  39.810  46.689  1.00  2.00           C  
ATOM    933  OE1 GLU A 159       4.342  39.715  45.719  1.00  3.00           O  
ATOM    934  OE2 GLU A 159       2.860  40.825  46.901  1.00  1.00           O  
ATOM    935  N   THR A 160       7.774  37.380  48.260  1.00  5.00           N  
ATOM    936  CA  THR A 160       9.066  37.242  48.916  1.00  3.00           C  
ATOM    937  C   THR A 160       9.962  38.355  48.396  1.00  4.00           C  
ATOM    938  O   THR A 160       9.711  38.894  47.316  1.00  5.00           O  
ATOM    939  CB  THR A 160       9.702  35.867  48.583  1.00  4.00           C  
ATOM    940  OG1 THR A 160      10.926  35.704  49.307  1.00  6.00           O  
ATOM    941  CG2 THR A 160       9.982  35.760  47.092  1.00  0.00           C  
ATOM    942  N   GLU A 161      10.987  38.722  49.162  1.00  5.00           N  
ATOM    943  CA  GLU A 161      11.906  39.759  48.708  1.00  4.00           C  
ATOM    944  C   GLU A 161      13.318  39.190  48.614  1.00  8.00           C  
ATOM    945  O   GLU A 161      14.312  39.916  48.658  1.00  3.00           O  
ATOM    946  CB  GLU A 161      11.863  40.995  49.622  1.00  2.00           C  
ATOM    947  CG  GLU A 161      12.440  40.830  51.005  1.00  3.00           C  
ATOM    948  CD  GLU A 161      12.730  42.175  51.660  1.00  1.00           C  
ATOM    949  OE1 GLU A 161      11.804  43.015  51.733  1.00  1.00           O  
ATOM    950  OE2 GLU A 161      13.885  42.393  52.097  1.00  2.00           O  
ATOM    951  N   LYS A 162      13.384  37.870  48.476  1.00  0.00           N  
ATOM    952  CA  LYS A 162      14.646  37.159  48.330  1.00  4.00           C  
ATOM    953  C   LYS A 162      14.609  36.357  47.031  1.00  0.00           C  
ATOM    954  O   LYS A 162      13.532  36.108  46.480  1.00 46.00           O  
ATOM    955  CB  LYS A 162      14.873  36.228  49.523  1.00  9.00           C  
ATOM    956  CG  LYS A 162      15.616  36.888  50.661  1.00  4.00           C  
ATOM    957  CD  LYS A 162      15.499  36.109  51.953  1.00  3.00           C  
ATOM    958  CE  LYS A 162      16.440  36.671  53.003  1.00  1.00           C  
ATOM    959  NZ  LYS A 162      16.407  38.164  53.059  1.00  2.00           N  
ATOM    960  N   THR A 163      15.786  35.976  46.540  1.00  6.00           N  
ATOM    961  CA  THR A 163      15.901  35.197  45.313  1.00  0.00           C  
ATOM    962  C   THR A 163      16.732  33.934  45.576  1.00  0.00           C  
ATOM    963  O   THR A 163      17.540  33.899  46.510  1.00 11.00           O  
ATOM    964  CB  THR A 163      16.574  36.020  44.192  1.00  7.00           C  
ATOM    965  OG1 THR A 163      17.856  36.479  44.641  1.00  5.00           O  
ATOM    966  CG2 THR A 163      15.718  37.231  43.821  1.00  6.00           C  
ATOM    967  N   GLY A 164      16.522  32.904  44.756  1.00  0.00           N  
ATOM    968  CA  GLY A 164      17.249  31.651  44.916  1.00 25.00           C  
ATOM    969  C   GLY A 164      16.459  30.428  44.462  1.00 48.00           C  
ATOM    970  O   GLY A 164      15.248  30.503  44.264  1.00 60.00           O  
ATOM    971  N   THR A 165      17.141  29.294  44.311  1.00 53.00           N  
ATOM    972  CA  THR A 165      16.493  28.062  43.860  1.00 60.00           C  
ATOM    973  C   THR A 165      16.649  26.895  44.839  1.00 47.00           C  
ATOM    974  O   THR A 165      17.704  26.724  45.457  1.00  9.00           O  
ATOM    975  CB  THR A 165      17.052  27.613  42.497  1.00 60.00           C  
ATOM    976  OG1 THR A 165      16.893  28.666  41.538  1.00 55.00           O  
ATOM    977  CG2 THR A 165      16.326  26.364  42.013  1.00 59.00           C  
ATOM    978  N   MET A 166      15.596  26.086  44.959  1.00  0.00           N  
ATOM    979  CA  MET A 166      15.606  24.935  45.853  1.00  6.00           C  
ATOM    980  C   MET A 166      14.995  23.706  45.174  1.00  0.00           C  
ATOM    981  O   MET A 166      13.839  23.734  44.745  1.00  0.00           O  
ATOM    982  CB  MET A 166      14.823  25.262  47.131  1.00 21.00           C  
ATOM    983  CG  MET A 166      15.097  24.360  48.310  1.00  7.00           C  
ATOM    984  SD  MET A 166      14.727  22.637  47.998  1.00 16.00           S  
ATOM    985  CE  MET A 166      12.918  22.654  47.934  1.00  8.00           C  
ATOM    986  N   VAL A 167      15.779  22.635  45.079  1.00  5.00           N  
ATOM    987  CA  VAL A 167      15.327  21.382  44.476  1.00  0.00           C  
ATOM    988  C   VAL A 167      15.550  20.238  45.462  1.00  0.00           C  
ATOM    989  O   VAL A 167      16.648  20.072  46.000  1.00  1.00           O  
ATOM    990  CB  VAL A 167      16.104  21.054  43.173  1.00  5.00           C  
ATOM    991  CG1 VAL A 167      15.809  19.624  42.730  1.00  1.00           C  
ATOM    992  CG2 VAL A 167      15.727  22.032  42.077  1.00 51.00           C  
ATOM    993  N   ARG A 168      14.506  19.449  45.685  1.00  0.00           N  
ATOM    994  CA  ARG A 168      14.563  18.311  46.597  1.00  0.00           C  
ATOM    995  C   ARG A 168      14.060  17.091  45.826  1.00  0.00           C  
ATOM    996  O   ARG A 168      12.967  17.122  45.262  1.00  0.00           O  
ATOM    997  CB  ARG A 168      13.674  18.593  47.812  1.00  0.00           C  
ATOM    998  CG  ARG A 168      13.722  17.549  48.904  1.00  0.00           C  
ATOM    999  CD  ARG A 168      12.972  18.030  50.135  1.00 13.00           C  
ATOM   1000  NE  ARG A 168      12.743  16.948  51.087  1.00  0.00           N  
ATOM   1001  CZ  ARG A 168      12.102  17.085  52.243  1.00  5.00           C  
ATOM   1002  NH1 ARG A 168      11.939  16.036  53.039  1.00  3.00           N  
ATOM   1003  NH2 ARG A 168      11.630  18.269  52.610  1.00  3.00           N  
ATOM   1004  N   PHE A 169      14.843  16.015  45.794  1.00  0.00           N  
ATOM   1005  CA  PHE A 169      14.427  14.833  45.043  1.00  0.00           C  
ATOM   1006  C   PHE A 169      14.522  13.506  45.784  1.00  0.00           C  
ATOM   1007  O   PHE A 169      15.432  13.282  46.581  1.00  0.00           O  
ATOM   1008  CB  PHE A 169      15.231  14.739  43.736  1.00  0.00           C  
ATOM   1009  CG  PHE A 169      16.689  14.420  43.941  1.00  0.00           C  
ATOM   1010  CD1 PHE A 169      17.118  13.101  44.045  1.00  0.00           C  
ATOM   1011  CD2 PHE A 169      17.629  15.441  44.072  1.00  1.00           C  
ATOM   1012  CE1 PHE A 169      18.459  12.799  44.278  1.00  1.00           C  
ATOM   1013  CE2 PHE A 169      18.973  15.149  44.307  1.00  1.00           C  
ATOM   1014  CZ  PHE A 169      19.387  13.822  44.412  1.00  0.00           C  
ATOM   1015  N   TRP A 170      13.565  12.633  45.488  1.00  0.00           N  
ATOM   1016  CA  TRP A 170      13.484  11.290  46.057  1.00  0.00           C  
ATOM   1017  C   TRP A 170      13.835  10.340  44.901  1.00  0.00           C  
ATOM   1018  O   TRP A 170      13.077  10.214  43.938  1.00  0.00           O  
ATOM   1019  CB  TRP A 170      12.058  11.020  46.548  1.00 28.00           C  
ATOM   1020  CG  TRP A 170      11.632  11.794  47.785  1.00  9.00           C  
ATOM   1021  CD1 TRP A 170      11.490  11.292  49.044  1.00  8.00           C  
ATOM   1022  CD2 TRP A 170      11.235  13.177  47.859  1.00  0.00           C  
ATOM   1023  CE2 TRP A 170      10.865  13.430  49.202  1.00  0.00           C  
ATOM   1024  NE1 TRP A 170      11.027  12.265  49.899  1.00  4.00           N  
ATOM   1025  CE3 TRP A 170      11.162  14.220  46.929  1.00  0.00           C  
ATOM   1026  CZ3 TRP A 170      10.716  15.477  47.364  1.00  0.00           C  
ATOM   1027  CH2 TRP A 170      10.353  15.693  48.708  1.00  8.00           C  
ATOM   1028  CZ2 TRP A 170      10.417  14.687  49.635  1.00  4.00           C  
ATOM   1029  N   PRO A 171      14.988   9.662  44.984  1.00  0.00           N  
ATOM   1030  CA  PRO A 171      15.444   8.734  43.942  1.00  0.00           C  
ATOM   1031  C   PRO A 171      14.494   7.591  43.632  1.00  0.00           C  
ATOM   1032  O   PRO A 171      13.966   6.952  44.534  1.00 43.00           O  
ATOM   1033  CB  PRO A 171      16.776   8.232  44.489  1.00  1.00           C  
ATOM   1034  CG  PRO A 171      16.514   8.211  45.973  1.00 40.00           C  
ATOM   1035  CD  PRO A 171      15.845   9.553  46.180  1.00 53.00           C  
ATOM   1036  N   SER A 172      14.289   7.331  42.346  1.00  0.00           N  
ATOM   1037  CA  SER A 172      13.405   6.256  41.914  1.00  0.00           C  
ATOM   1038  C   SER A 172      14.004   4.897  42.260  1.00  0.00           C  
ATOM   1039  O   SER A 172      15.089   4.552  41.798  1.00  0.00           O  
ATOM   1040  CB  SER A 172      13.173   6.346  40.405  1.00 60.00           C  
ATOM   1041  OG  SER A 172      12.418   5.246  39.936  1.00 26.00           O  
ATOM   1042  N   LEU A 173      13.300   4.128  43.083  1.00 13.00           N  
ATOM   1043  CA  LEU A 173      13.775   2.806  43.474  1.00  0.00           C  
ATOM   1044  C   LEU A 173      13.489   1.751  42.406  1.00  5.00           C  
ATOM   1045  O   LEU A 173      13.662   0.560  42.644  1.00  4.00           O  
ATOM   1046  CB  LEU A 173      13.148   2.378  44.805  1.00  3.00           C  
ATOM   1047  CG  LEU A 173      13.679   3.046  46.079  1.00 25.00           C  
ATOM   1048  CD1 LEU A 173      12.923   2.527  47.298  1.00  3.00           C  
ATOM   1049  CD2 LEU A 173      15.156   2.755  46.220  1.00  9.00           C  
ATOM   1050  N   GLU A 174      13.038   2.191  41.236  1.00  9.00           N  
ATOM   1051  CA  GLU A 174      12.780   1.273  40.130  1.00  5.00           C  
ATOM   1052  C   GLU A 174      14.010   1.369  39.230  1.00 10.00           C  
ATOM   1053  O   GLU A 174      14.220   0.535  38.348  1.00  4.00           O  
ATOM   1054  CB  GLU A 174      11.527   1.675  39.345  1.00  7.00           C  
ATOM   1055  CG  GLU A 174      10.473   0.575  39.229  1.00  2.00           C  
ATOM   1056  CD  GLU A 174      11.018  -0.735  38.651  1.00  1.00           C  
ATOM   1057  OE1 GLU A 174      11.575  -0.716  37.532  1.00  2.00           O  
ATOM   1058  OE2 GLU A 174      10.893  -1.787  39.317  1.00  1.00           O  
ATOM   1059  N   THR A 175      14.818   2.403  39.465  1.00  0.00           N  
ATOM   1060  CA  THR A 175      16.050   2.616  38.710  1.00  8.00           C  
ATOM   1061  C   THR A 175      17.252   2.213  39.564  1.00  0.00           C  
ATOM   1062  O   THR A 175      18.099   1.424  39.135  1.00  7.00           O  
ATOM   1063  CB  THR A 175      16.237   4.101  38.307  1.00  0.00           C  
ATOM   1064  OG1 THR A 175      15.219   4.488  37.376  1.00 28.00           O  
ATOM   1065  CG2 THR A 175      17.606   4.310  37.666  1.00  0.00           C  
ATOM   1066  N   PHE A 176      17.311   2.751  40.781  1.00  0.00           N  
ATOM   1067  CA  PHE A 176      18.423   2.487  41.694  1.00  0.00           C  
ATOM   1068  C   PHE A 176      18.243   1.265  42.598  1.00  0.00           C  
ATOM   1069  O   PHE A 176      17.244   1.143  43.311  1.00  9.00           O  
ATOM   1070  CB  PHE A 176      18.694   3.738  42.537  1.00  1.00           C  
ATOM   1071  CG  PHE A 176      19.027   4.955  41.717  1.00  0.00           C  
ATOM   1072  CD1 PHE A 176      18.047   5.888  41.399  1.00  0.00           C  
ATOM   1073  CD2 PHE A 176      20.318   5.149  41.231  1.00  1.00           C  
ATOM   1074  CE1 PHE A 176      18.347   7.001  40.607  1.00  0.00           C  
ATOM   1075  CE2 PHE A 176      20.626   6.260  40.437  1.00  0.00           C  
ATOM   1076  CZ  PHE A 176      19.638   7.182  40.127  1.00  0.00           C  
ATOM   1077  N   THR A 177      19.233   0.374  42.567  1.00  0.00           N  
ATOM   1078  CA  THR A 177      19.206  -0.858  43.351  1.00  6.00           C  
ATOM   1079  C   THR A 177      20.419  -1.047  44.263  1.00  0.00           C  
ATOM   1080  O   THR A 177      21.426  -0.340  44.137  1.00  1.00           O  
ATOM   1081  CB  THR A 177      19.093  -2.081  42.418  1.00  2.00           C  
ATOM   1082  OG1 THR A 177      20.152  -2.050  41.448  1.00  5.00           O  
ATOM   1083  CG2 THR A 177      17.752  -2.067  41.692  1.00  3.00           C  
ATOM   1084  N   ASN A 178      20.308  -2.003  45.187  1.00  3.00           N  
ATOM   1085  CA  ASN A 178      21.382  -2.317  46.128  1.00  2.00           C  
ATOM   1086  C   ASN A 178      21.685  -1.129  47.042  1.00  0.00           C  
ATOM   1087  O   ASN A 178      21.157  -1.042  48.153  1.00  3.00           O  
ATOM   1088  CB  ASN A 178      22.640  -2.723  45.360  1.00  3.00           C  
ATOM   1089  CG  ASN A 178      23.757  -3.175  46.270  1.00  2.00           C  
ATOM   1090  OD1 ASN A 178      24.913  -3.226  45.862  1.00  2.00           O  
ATOM   1091  ND2 ASN A 178      23.417  -3.521  47.507  1.00  1.00           N  
ATOM   1092  N   VAL A 179      22.553  -0.226  46.589  1.00  0.00           N  
ATOM   1093  CA  VAL A 179      22.872   0.959  47.378  1.00  5.00           C  
ATOM   1094  C   VAL A 179      21.780   1.962  47.036  1.00  0.00           C  
ATOM   1095  O   VAL A 179      21.791   2.560  45.954  1.00  1.00           O  
ATOM   1096  CB  VAL A 179      24.235   1.561  47.001  1.00  0.00           C  
ATOM   1097  CG1 VAL A 179      24.537   2.747  47.906  1.00  8.00           C  
ATOM   1098  CG2 VAL A 179      25.323   0.509  47.132  1.00  3.00           C  
ATOM   1099  N   THR A 180      20.830   2.126  47.954  1.00  7.00           N  
ATOM   1100  CA  THR A 180      19.709   3.022  47.733  1.00  0.00           C  
ATOM   1101  C   THR A 180      19.641   4.154  48.745  1.00  0.00           C  
ATOM   1102  O   THR A 180      18.749   4.997  48.676  1.00 11.00           O  
ATOM   1103  CB  THR A 180      18.375   2.239  47.758  1.00 11.00           C  
ATOM   1104  OG1 THR A 180      18.185   1.639  49.048  1.00  4.00           O  
ATOM   1105  CG2 THR A 180      18.382   1.141  46.698  1.00  5.00           C  
ATOM   1106  N   GLU A 181      20.582   4.176  49.683  1.00  9.00           N  
ATOM   1107  CA  GLU A 181      20.606   5.224  50.695  1.00  0.00           C  
ATOM   1108  C   GLU A 181      21.873   6.066  50.613  1.00  0.00           C  
ATOM   1109  O   GLU A 181      22.987   5.542  50.515  1.00  8.00           O  
ATOM   1110  CB  GLU A 181      20.460   4.620  52.093  1.00  5.00           C  
ATOM   1111  CG  GLU A 181      19.196   3.791  52.252  1.00  4.00           C  
ATOM   1112  CD  GLU A 181      18.775   3.637  53.697  1.00  5.00           C  
ATOM   1113  OE1 GLU A 181      19.647   3.384  54.547  1.00  2.00           O  
ATOM   1114  OE2 GLU A 181      17.569   3.764  53.986  1.00  3.00           O  
ATOM   1115  N   PHE A 182      21.676   7.382  50.638  1.00  0.00           N  
ATOM   1116  CA  PHE A 182      22.756   8.359  50.556  1.00  0.00           C  
ATOM   1117  C   PHE A 182      23.753   8.266  51.702  1.00  0.00           C  
ATOM   1118  O   PHE A 182      23.371   8.226  52.872  1.00  8.00           O  
ATOM   1119  CB  PHE A 182      22.160   9.768  50.496  1.00  0.00           C  
ATOM   1120  CG  PHE A 182      21.325  10.011  49.274  1.00  0.00           C  
ATOM   1121  CD1 PHE A 182      21.928  10.268  48.045  1.00  0.00           C  
ATOM   1122  CD2 PHE A 182      19.936   9.939  49.336  1.00  0.00           C  
ATOM   1123  CE1 PHE A 182      21.158  10.445  46.899  1.00  0.00           C  
ATOM   1124  CE2 PHE A 182      19.164  10.114  48.198  1.00  0.00           C  
ATOM   1125  CZ  PHE A 182      19.773  10.368  46.976  1.00  0.00           C  
ATOM   1126  N   GLU A 183      25.034   8.240  51.340  1.00  0.00           N  
ATOM   1127  CA  GLU A 183      26.133   8.163  52.293  1.00  7.00           C  
ATOM   1128  C   GLU A 183      26.782   9.538  52.446  1.00  0.00           C  
ATOM   1129  O   GLU A 183      27.288  10.110  51.484  1.00  0.00           O  
ATOM   1130  CB  GLU A 183      27.178   7.154  51.809  1.00  8.00           C  
ATOM   1131  CG  GLU A 183      28.215   6.810  52.846  1.00  4.00           C  
ATOM   1132  CD  GLU A 183      29.336   5.964  52.287  1.00  2.00           C  
ATOM   1133  OE1 GLU A 183      29.040   5.004  51.546  1.00  3.00           O  
ATOM   1134  OE2 GLU A 183      30.513   6.254  52.592  1.00  2.00           O  
ATOM   1135  N   TYR A 184      26.773  10.050  53.671  1.00 11.00           N  
ATOM   1136  CA  TYR A 184      27.333  11.363  53.980  1.00  0.00           C  
ATOM   1137  C   TYR A 184      28.793  11.598  53.570  1.00  0.00           C  
ATOM   1138  O   TYR A 184      29.116  12.659  53.028  1.00  0.00           O  
ATOM   1139  CB  TYR A 184      27.160  11.639  55.485  1.00 11.00           C  
ATOM   1140  CG  TYR A 184      27.438  13.063  55.924  1.00  0.00           C  
ATOM   1141  CD1 TYR A 184      28.737  13.509  56.140  1.00  8.00           C  
ATOM   1142  CD2 TYR A 184      26.390  13.960  56.152  1.00  0.00           C  
ATOM   1143  CE1 TYR A 184      28.989  14.810  56.578  1.00  7.00           C  
ATOM   1144  CE2 TYR A 184      26.632  15.258  56.584  1.00  0.00           C  
ATOM   1145  CZ  TYR A 184      27.933  15.676  56.796  1.00  0.00           C  
ATOM   1146  OH  TYR A 184      28.178  16.963  57.230  1.00  0.00           O  
ATOM   1147  N   GLU A 185      29.669  10.622  53.813  1.00  0.00           N  
ATOM   1148  CA  GLU A 185      31.097  10.769  53.491  1.00  7.00           C  
ATOM   1149  C   GLU A 185      31.387  10.987  52.018  1.00  7.00           C  
ATOM   1150  O   GLU A 185      32.327  11.698  51.658  1.00  7.00           O  
ATOM   1151  CB  GLU A 185      31.881   9.544  53.946  1.00  4.00           C  
ATOM   1152  CG  GLU A 185      31.504   9.064  55.278  1.00  4.00           C  
ATOM   1153  CD  GLU A 185      31.937   7.635  55.494  1.00  1.00           C  
ATOM   1154  OE1 GLU A 185      31.174   6.888  56.140  1.00  2.00           O  
ATOM   1155  OE2 GLU A 185      33.040   7.271  55.019  1.00  2.00           O  
ATOM   1156  N   ILE A 186      30.610  10.339  51.164  1.00  0.00           N  
ATOM   1157  CA  ILE A 186      30.800  10.496  49.735  1.00  8.00           C  
ATOM   1158  C   ILE A 186      30.457  11.943  49.368  1.00  0.00           C  
ATOM   1159  O   ILE A 186      31.193  12.597  48.630  1.00 21.00           O  
ATOM   1160  CB  ILE A 186      29.923   9.486  48.963  1.00  0.00           C  
ATOM   1161  CG1 ILE A 186      30.511   8.079  49.150  1.00  4.00           C  
ATOM   1162  CD1 ILE A 186      29.733   6.982  48.466  1.00  6.00           C  
ATOM   1163  CG2 ILE A 186      29.841   9.866  47.487  1.00 10.00           C  
ATOM   1164  N   LEU A 187      29.354  12.446  49.910  1.00  0.00           N  
ATOM   1165  CA  LEU A 187      28.939  13.823  49.665  1.00  0.00           C  
ATOM   1166  C   LEU A 187      29.964  14.815  50.224  1.00  0.00           C  
ATOM   1167  O   LEU A 187      30.350  15.766  49.545  1.00  0.00           O  
ATOM   1168  CB  LEU A 187      27.558  14.073  50.289  1.00  0.00           C  
ATOM   1169  CG  LEU A 187      26.341  14.016  49.350  1.00  1.00           C  
ATOM   1170  CD1 LEU A 187      26.475  12.866  48.367  1.00  0.00           C  
ATOM   1171  CD2 LEU A 187      25.065  13.891  50.166  1.00  0.00           C  
ATOM   1172  N   ALA A 188      30.408  14.588  51.458  1.00  0.00           N  
ATOM   1173  CA  ALA A 188      31.394  15.465  52.098  1.00  0.00           C  
ATOM   1174  C   ALA A 188      32.719  15.548  51.319  1.00  0.00           C  
ATOM   1175  O   ALA A 188      33.323  16.611  51.218  1.00  0.00           O  
ATOM   1176  CB  ALA A 188      31.658  14.987  53.523  1.00  8.00           C  
ATOM   1177  N   LYS A 189      33.163  14.420  50.777  1.00  9.00           N  
ATOM   1178  CA  LYS A 189      34.409  14.349  50.011  1.00  8.00           C  
ATOM   1179  C   LYS A 189      34.417  15.232  48.755  1.00  0.00           C  
ATOM   1180  O   LYS A 189      35.381  15.953  48.503  1.00 10.00           O  
ATOM   1181  CB  LYS A 189      34.679  12.889  49.623  1.00  6.00           C  
ATOM   1182  CG  LYS A 189      35.854  12.666  48.692  1.00  7.00           C  
ATOM   1183  CD  LYS A 189      36.053  11.196  48.445  1.00  4.00           C  
ATOM   1184  CE  LYS A 189      36.991  10.938  47.296  1.00  2.00           C  
ATOM   1185  NZ  LYS A 189      38.326  11.556  47.491  1.00  1.00           N  
ATOM   1186  N   ARG A 190      33.347  15.175  47.966  1.00 32.00           N  
ATOM   1187  CA  ARG A 190      33.264  15.979  46.751  1.00 18.00           C  
ATOM   1188  C   ARG A 190      32.968  17.445  47.061  1.00  0.00           C  
ATOM   1189  O   ARG A 190      33.524  18.345  46.426  1.00  0.00           O  
ATOM   1190  CB  ARG A 190      32.192  15.412  45.818  1.00 17.00           C  
ATOM   1191  CG  ARG A 190      32.041  16.159  44.506  1.00  5.00           C  
ATOM   1192  CD  ARG A 190      33.340  16.214  43.738  1.00  8.00           C  
ATOM   1193  NE  ARG A 190      33.208  16.955  42.485  1.00 35.00           N  
ATOM   1194  CZ  ARG A 190      34.236  17.350  41.738  1.00  5.00           C  
ATOM   1195  NH1 ARG A 190      35.479  17.077  42.118  1.00  3.00           N  
ATOM   1196  NH2 ARG A 190      34.023  18.017  40.609  1.00  5.00           N  
ATOM   1197  N   LEU A 191      32.102  17.687  48.045  1.00  0.00           N  
ATOM   1198  CA  LEU A 191      31.758  19.055  48.425  1.00  0.00           C  
ATOM   1199  C   LEU A 191      32.965  19.843  48.910  1.00  0.00           C  
ATOM   1200  O   LEU A 191      32.986  21.071  48.804  1.00  0.00           O  
ATOM   1201  CB  LEU A 191      30.666  19.069  49.502  1.00  0.00           C  
ATOM   1202  CG  LEU A 191      29.250  18.723  49.015  1.00  1.00           C  
ATOM   1203  CD1 LEU A 191      28.235  18.963  50.132  1.00  1.00           C  
ATOM   1204  CD2 LEU A 191      28.903  19.588  47.809  1.00  1.00           C  
ATOM   1205  N   ARG A 192      33.964  19.143  49.446  1.00  0.00           N  
ATOM   1206  CA  ARG A 192      35.180  19.796  49.923  1.00  0.00           C  
ATOM   1207  C   ARG A 192      36.057  20.175  48.735  1.00  0.00           C  
ATOM   1208  O   ARG A 192      36.601  21.276  48.680  1.00  0.00           O  
ATOM   1209  CB  ARG A 192      35.972  18.883  50.864  1.00  0.00           C  
ATOM   1210  CG  ARG A 192      37.277  19.505  51.319  1.00  9.00           C  
ATOM   1211  CD  ARG A 192      38.117  18.597  52.202  1.00  3.00           C  
ATOM   1212  NE  ARG A 192      37.509  18.329  53.502  1.00  2.00           N  
ATOM   1213  CZ  ARG A 192      36.677  17.320  53.745  1.00  2.00           C  
ATOM   1214  NH1 ARG A 192      36.352  16.474  52.773  1.00  4.00           N  
ATOM   1215  NH2 ARG A 192      36.169  17.156  54.965  1.00  3.00           N  
ATOM   1216  N   GLU A 193      36.203  19.257  47.788  1.00  0.00           N  
ATOM   1217  CA  GLU A 193      37.002  19.528  46.597  1.00  8.00           C  
ATOM   1218  C   GLU A 193      36.394  20.705  45.825  1.00  0.00           C  
ATOM   1219  O   GLU A 193      37.117  21.545  45.289  1.00 13.00           O  
ATOM   1220  CB  GLU A 193      37.054  18.283  45.711  1.00  6.00           C  
ATOM   1221  CG  GLU A 193      37.797  17.120  46.329  1.00  4.00           C  
ATOM   1222  CD  GLU A 193      37.424  15.793  45.696  1.00  3.00           C  
ATOM   1223  OE1 GLU A 193      38.057  14.762  46.024  1.00  2.00           O  
ATOM   1224  OE2 GLU A 193      36.485  15.780  44.874  1.00  6.00           O  
ATOM   1225  N   LEU A 194      35.063  20.761  45.776  1.00  0.00           N  
ATOM   1226  CA  LEU A 194      34.360  21.840  45.081  1.00 40.00           C  
ATOM   1227  C   LEU A 194      34.568  23.171  45.795  1.00  0.00           C  
ATOM   1228  O   LEU A 194      34.566  24.230  45.165  1.00  0.00           O  
ATOM   1229  CB  LEU A 194      32.855  21.550  45.001  1.00  0.00           C  
ATOM   1230  CG  LEU A 194      32.325  20.519  44.004  1.00  0.00           C  
ATOM   1231  CD1 LEU A 194      30.819  20.346  44.207  1.00 17.00           C  
ATOM   1232  CD2 LEU A 194      32.614  20.977  42.585  1.00 11.00           C  
ATOM   1233  N   SER A 195      34.737  23.113  47.113  1.00  0.00           N  
ATOM   1234  CA  SER A 195      34.956  24.315  47.909  1.00  0.00           C  
ATOM   1235  C   SER A 195      36.319  24.913  47.591  1.00  0.00           C  
ATOM   1236  O   SER A 195      36.458  26.124  47.428  1.00  1.00           O  
ATOM   1237  CB  SER A 195      34.884  23.987  49.401  1.00  0.00           C  
ATOM   1238  OG  SER A 195      35.064  25.160  50.183  1.00  1.00           O  
ATOM   1239  N   PHE A 196      37.326  24.057  47.510  1.00  0.00           N  
ATOM   1240  CA  PHE A 196      38.682  24.501  47.210  1.00  0.00           C  
ATOM   1241  C   PHE A 196      38.817  25.049  45.789  1.00  0.00           C  
ATOM   1242  O   PHE A 196      39.631  25.934  45.538  1.00  7.00           O  
ATOM   1243  CB  PHE A 196      39.666  23.347  47.438  1.00  8.00           C  
ATOM   1244  CG  PHE A 196      40.930  23.446  46.628  1.00  4.00           C  
ATOM   1245  CD1 PHE A 196      41.101  22.662  45.489  1.00  5.00           C  
ATOM   1246  CD2 PHE A 196      41.950  24.317  47.000  1.00  7.00           C  
ATOM   1247  CE1 PHE A 196      42.270  22.740  44.733  1.00  2.00           C  
ATOM   1248  CE2 PHE A 196      43.126  24.403  46.247  1.00  2.00           C  
ATOM   1249  CZ  PHE A 196      43.284  23.612  45.113  1.00  1.00           C  
ATOM   1250  N   LEU A 197      38.016  24.531  44.863  1.00  0.00           N  
ATOM   1251  CA  LEU A 197      38.065  24.987  43.479  1.00  4.00           C  
ATOM   1252  C   LEU A 197      37.212  26.229  43.250  1.00  4.00           C  
ATOM   1253  O   LEU A 197      37.262  26.833  42.176  1.00  3.00           O  
ATOM   1254  CB  LEU A 197      37.618  23.867  42.537  1.00  5.00           C  
ATOM   1255  CG  LEU A 197      38.574  22.673  42.443  1.00  7.00           C  
ATOM   1256  CD1 LEU A 197      37.987  21.616  41.521  1.00  4.00           C  
ATOM   1257  CD2 LEU A 197      39.933  23.144  41.931  1.00  2.00           C  
ATOM   1258  N   ASN A 198      36.432  26.611  44.257  1.00  0.00           N  
ATOM   1259  CA  ASN A 198      35.584  27.795  44.155  1.00  5.00           C  
ATOM   1260  C   ASN A 198      35.712  28.667  45.394  1.00 11.00           C  
ATOM   1261  O   ASN A 198      34.727  28.924  46.089  1.00 10.00           O  
ATOM   1262  CB  ASN A 198      34.114  27.406  43.968  1.00 22.00           C  
ATOM   1263  CG  ASN A 198      33.888  26.569  42.738  1.00  0.00           C  
ATOM   1264  OD1 ASN A 198      34.224  25.372  42.768  1.00 13.00           O  
ATOM   1265  ND2 ASN A 198      33.379  27.104  41.736  1.00 11.00           N  
ATOM   1266  N   SER A 199      36.934  29.107  45.679  1.00  3.00           N  
ATOM   1267  CA  SER A 199      37.178  29.959  46.836  1.00  2.00           C  
ATOM   1268  C   SER A 199      36.179  31.114  46.809  1.00  2.00           C  
ATOM   1269  O   SER A 199      35.990  31.756  45.775  1.00  3.00           O  
ATOM   1270  CB  SER A 199      38.609  30.501  46.796  1.00  2.00           C  
ATOM   1271  OG  SER A 199      39.547  29.438  46.731  1.00  5.00           O  
ATOM   1272  N   GLY A 200      35.533  31.369  47.941  1.00 17.00           N  
ATOM   1273  CA  GLY A 200      34.561  32.443  47.997  1.00  2.00           C  
ATOM   1274  C   GLY A 200      33.144  31.961  48.251  1.00  8.00           C  
ATOM   1275  O   GLY A 200      32.378  32.621  48.959  1.00  5.00           O  
ATOM   1276  N   VAL A 201      32.782  30.816  47.675  1.00 13.00           N  
ATOM   1277  CA  VAL A 201      31.441  30.278  47.867  1.00 17.00           C  
ATOM   1278  C   VAL A 201      31.361  29.389  49.103  1.00  0.00           C  
ATOM   1279  O   VAL A 201      32.171  28.480  49.295  1.00  1.00           O  
ATOM   1280  CB  VAL A 201      30.959  29.473  46.631  1.00 22.00           C  
ATOM   1281  CG1 VAL A 201      31.865  28.286  46.385  1.00 30.00           C  
ATOM   1282  CG2 VAL A 201      29.535  29.001  46.848  1.00  0.00           C  
ATOM   1283  N   SER A 202      30.378  29.676  49.946  1.00  0.00           N  
ATOM   1284  CA  SER A 202      30.154  28.918  51.166  1.00  0.00           C  
ATOM   1285  C   SER A 202      29.296  27.677  50.872  1.00  0.00           C  
ATOM   1286  O   SER A 202      28.266  27.775  50.204  1.00  0.00           O  
ATOM   1287  CB  SER A 202      29.455  29.812  52.192  1.00  6.00           C  
ATOM   1288  OG  SER A 202      29.191  29.112  53.394  1.00  7.00           O  
ATOM   1289  N   ILE A 203      29.734  26.516  51.355  1.00  0.00           N  
ATOM   1290  CA  ILE A 203      28.992  25.269  51.160  1.00  0.00           C  
ATOM   1291  C   ILE A 203      28.780  24.550  52.490  1.00  0.00           C  
ATOM   1292  O   ILE A 203      29.739  24.234  53.199  1.00  0.00           O  
ATOM   1293  CB  ILE A 203      29.719  24.274  50.216  1.00  0.00           C  
ATOM   1294  CG1 ILE A 203      30.100  24.957  48.904  1.00  0.00           C  
ATOM   1295  CD1 ILE A 203      30.801  24.040  47.937  1.00  1.00           C  
ATOM   1296  CG2 ILE A 203      28.809  23.091  49.924  1.00  1.00           C  
ATOM   1297  N   ARG A 204      27.519  24.286  52.812  1.00  0.00           N  
ATOM   1298  CA  ARG A 204      27.155  23.601  54.049  1.00  0.00           C  
ATOM   1299  C   ARG A 204      26.507  22.241  53.771  1.00  0.00           C  
ATOM   1300  O   ARG A 204      25.706  22.099  52.839  1.00  0.00           O  
ATOM   1301  CB  ARG A 204      26.194  24.477  54.861  1.00  0.00           C  
ATOM   1302  CG  ARG A 204      26.789  25.788  55.349  1.00  0.00           C  
ATOM   1303  CD  ARG A 204      25.765  26.580  56.109  1.00  7.00           C  
ATOM   1304  NE  ARG A 204      26.288  27.821  56.678  1.00  4.00           N  
ATOM   1305  CZ  ARG A 204      27.112  27.883  57.720  1.00  3.00           C  
ATOM   1306  NH1 ARG A 204      27.530  29.059  58.168  1.00  2.00           N  
ATOM   1307  NH2 ARG A 204      27.522  26.770  58.318  1.00  6.00           N  
ATOM   1308  N   LEU A 205      26.869  21.248  54.579  1.00  0.00           N  
ATOM   1309  CA  LEU A 205      26.340  19.888  54.463  1.00  0.00           C  
ATOM   1310  C   LEU A 205      25.638  19.554  55.782  1.00  0.00           C  
ATOM   1311  O   LEU A 205      26.201  19.757  56.857  1.00  0.00           O  
ATOM   1312  CB  LEU A 205      27.474  18.883  54.260  1.00  0.00           C  
ATOM   1313  CG  LEU A 205      27.418  17.766  53.210  1.00  0.00           C  
ATOM   1314  CD1 LEU A 205      28.390  16.668  53.632  1.00  0.00           C  
ATOM   1315  CD2 LEU A 205      26.012  17.204  53.046  1.00  0.00           C  
ATOM   1316  N   ARG A 206      24.423  19.025  55.693  1.00  0.00           N  
ATOM   1317  CA  ARG A 206      23.653  18.668  56.877  1.00  0.00           C  
ATOM   1318  C   ARG A 206      22.999  17.295  56.746  1.00  0.00           C  
ATOM   1319  O   ARG A 206      22.373  16.991  55.730  1.00  0.00           O  
ATOM   1320  CB  ARG A 206      22.561  19.713  57.118  1.00 14.00           C  
ATOM   1321  CG  ARG A 206      23.072  21.114  57.261  1.00  9.00           C  
ATOM   1322  CD  ARG A 206      21.964  22.119  57.192  1.00  6.00           C  
ATOM   1323  NE  ARG A 206      22.475  23.477  57.373  1.00  4.00           N  
ATOM   1324  CZ  ARG A 206      21.747  24.581  57.238  1.00  2.00           C  
ATOM   1325  NH1 ARG A 206      22.306  25.767  57.427  1.00  3.00           N  
ATOM   1326  NH2 ARG A 206      20.465  24.504  56.906  1.00  3.00           N  
ATOM   1327  N   ASP A 207      23.142  16.471  57.778  1.00 26.00           N  
ATOM   1328  CA  ASP A 207      22.528  15.147  57.791  1.00  0.00           C  
ATOM   1329  C   ASP A 207      21.465  15.166  58.894  1.00 23.00           C  
ATOM   1330  O   ASP A 207      21.781  15.243  60.080  1.00 17.00           O  
ATOM   1331  CB  ASP A 207      23.567  14.064  58.085  1.00  0.00           C  
ATOM   1332  CG  ASP A 207      23.059  12.684  57.756  1.00 12.00           C  
ATOM   1333  OD1 ASP A 207      21.893  12.390  58.094  1.00  0.00           O  
ATOM   1334  OD2 ASP A 207      23.812  11.888  57.159  1.00 13.00           O  
ATOM   1335  N   LYS A 208      20.200  15.112  58.499  1.00  0.00           N  
ATOM   1336  CA  LYS A 208      19.123  15.154  59.473  1.00  6.00           C  
ATOM   1337  C   LYS A 208      18.853  13.801  60.120  1.00  0.00           C  
ATOM   1338  O   LYS A 208      18.069  13.697  61.054  1.00  3.00           O  
ATOM   1339  CB  LYS A 208      17.858  15.723  58.820  1.00  5.00           C  
ATOM   1340  CG  LYS A 208      18.079  17.124  58.273  1.00  7.00           C  
ATOM   1341  CD  LYS A 208      16.814  17.795  57.833  1.00  7.00           C  
ATOM   1342  CE  LYS A 208      15.936  18.114  59.004  1.00  2.00           C  
ATOM   1343  NZ  LYS A 208      14.663  18.740  58.560  1.00  2.00           N  
ATOM   1344  N   ARG A 209      19.523  12.766  59.639  1.00  0.00           N  
ATOM   1345  CA  ARG A 209      19.344  11.439  60.210  1.00  3.00           C  
ATOM   1346  C   ARG A 209      20.103  11.293  61.538  1.00  3.00           C  
ATOM   1347  O   ARG A 209      19.746  10.461  62.370  1.00  2.00           O  
ATOM   1348  CB  ARG A 209      19.823  10.369  59.220  1.00  3.00           C  
ATOM   1349  CG  ARG A 209      19.021  10.303  57.946  1.00  4.00           C  
ATOM   1350  CD  ARG A 209      19.710   9.457  56.901  1.00 11.00           C  
ATOM   1351  NE  ARG A 209      21.070   9.933  56.648  1.00  6.00           N  
ATOM   1352  CZ  ARG A 209      21.866   9.470  55.691  1.00  5.00           C  
ATOM   1353  NH1 ARG A 209      23.090   9.970  55.551  1.00  8.00           N  
ATOM   1354  NH2 ARG A 209      21.440   8.519  54.868  1.00 11.00           N  
ATOM   1355  N   ASP A 210      21.130  12.117  61.743  1.00  0.00           N  
ATOM   1356  CA  ASP A 210      21.934  12.031  62.961  1.00  2.00           C  
ATOM   1357  C   ASP A 210      22.562  13.347  63.425  1.00  2.00           C  
ATOM   1358  O   ASP A 210      23.403  13.348  64.325  1.00  2.00           O  
ATOM   1359  CB  ASP A 210      23.043  11.004  62.756  1.00  2.00           C  
ATOM   1360  CG  ASP A 210      24.070  11.466  61.742  1.00  6.00           C  
ATOM   1361  OD1 ASP A 210      23.675  12.102  60.737  1.00  0.00           O  
ATOM   1362  OD2 ASP A 210      25.269  11.187  61.943  1.00  2.00           O  
ATOM   1363  N   GLY A 211      22.184  14.459  62.803  1.00  3.00           N  
ATOM   1364  CA  GLY A 211      22.724  15.744  63.213  1.00  3.00           C  
ATOM   1365  C   GLY A 211      24.116  16.148  62.741  1.00  5.00           C  
ATOM   1366  O   GLY A 211      24.638  17.171  63.186  1.00  2.00           O  
ATOM   1367  N   LYS A 212      24.736  15.369  61.861  1.00  0.00           N  
ATOM   1368  CA  LYS A 212      26.057  15.744  61.370  1.00  3.00           C  
ATOM   1369  C   LYS A 212      25.939  16.999  60.520  1.00  0.00           C  
ATOM   1370  O   LYS A 212      24.917  17.226  59.867  1.00 18.00           O  
ATOM   1371  CB  LYS A 212      26.679  14.627  60.533  1.00  7.00           C  
ATOM   1372  CG  LYS A 212      27.175  13.463  61.346  1.00  2.00           C  
ATOM   1373  CD  LYS A 212      28.032  12.534  60.524  1.00  3.00           C  
ATOM   1374  CE  LYS A 212      27.284  11.960  59.348  1.00  5.00           C  
ATOM   1375  NZ  LYS A 212      28.121  10.934  58.658  1.00  4.00           N  
ATOM   1376  N   GLU A 213      26.984  17.818  60.536  1.00  4.00           N  
ATOM   1377  CA  GLU A 213      26.981  19.047  59.756  1.00  0.00           C  
ATOM   1378  C   GLU A 213      28.400  19.536  59.496  1.00  5.00           C  
ATOM   1379  O   GLU A 213      29.281  19.399  60.348  1.00  3.00           O  
ATOM   1380  CB  GLU A 213      26.171  20.129  60.472  1.00  4.00           C  
ATOM   1381  CG  GLU A 213      25.993  21.370  59.643  1.00 12.00           C  
ATOM   1382  CD  GLU A 213      25.201  22.451  60.349  1.00  3.00           C  
ATOM   1383  OE1 GLU A 213      25.028  23.537  59.750  1.00  3.00           O  
ATOM   1384  OE2 GLU A 213      24.752  22.217  61.493  1.00  2.00           O  
ATOM   1385  N   ASP A 214      28.610  20.100  58.310  1.00  0.00           N  
ATOM   1386  CA  ASP A 214      29.919  20.604  57.902  1.00  4.00           C  
ATOM   1387  C   ASP A 214      29.794  21.920  57.143  1.00 12.00           C  
ATOM   1388  O   ASP A 214      28.759  22.203  56.542  1.00 35.00           O  
ATOM   1389  CB  ASP A 214      30.615  19.581  57.004  1.00  7.00           C  
ATOM   1390  CG  ASP A 214      31.086  18.361  57.764  1.00  8.00           C  
ATOM   1391  OD1 ASP A 214      32.077  18.471  58.509  1.00  3.00           O  
ATOM   1392  OD2 ASP A 214      30.468  17.291  57.624  1.00  7.00           O  
ATOM   1393  N   HIS A 215      30.852  22.723  57.190  1.00  5.00           N  
ATOM   1394  CA  HIS A 215      30.878  23.997  56.487  1.00  0.00           C  
ATOM   1395  C   HIS A 215      32.207  24.130  55.762  1.00  0.00           C  
ATOM   1396  O   HIS A 215      33.260  24.270  56.382  1.00  4.00           O  
ATOM   1397  CB  HIS A 215      30.707  25.167  57.455  1.00  3.00           C  
ATOM   1398  CG  HIS A 215      30.543  26.492  56.774  1.00  6.00           C  
ATOM   1399  ND1 HIS A 215      30.437  27.679  57.471  1.00  2.00           N  
ATOM   1400  CD2 HIS A 215      30.461  26.820  55.463  1.00  0.00           C  
ATOM   1401  CE1 HIS A 215      30.297  28.678  56.618  1.00  3.00           C  
ATOM   1402  NE2 HIS A 215      30.308  28.185  55.392  1.00  0.00           N  
ATOM   1403  N   PHE A 216      32.152  24.079  54.439  1.00  0.00           N  
ATOM   1404  CA  PHE A 216      33.351  24.188  53.629  1.00 12.00           C  
ATOM   1405  C   PHE A 216      33.448  25.597  53.063  1.00  0.00           C  
ATOM   1406  O   PHE A 216      32.484  26.130  52.511  1.00  0.00           O  
ATOM   1407  CB  PHE A 216      33.303  23.141  52.514  1.00  0.00           C  
ATOM   1408  CG  PHE A 216      33.086  21.739  53.018  1.00  0.00           C  
ATOM   1409  CD1 PHE A 216      34.080  21.082  53.738  1.00 10.00           C  
ATOM   1410  CD2 PHE A 216      31.876  21.092  52.812  1.00  1.00           C  
ATOM   1411  CE1 PHE A 216      33.867  19.793  54.249  1.00  7.00           C  
ATOM   1412  CE2 PHE A 216      31.650  19.811  53.316  1.00  0.00           C  
ATOM   1413  CZ  PHE A 216      32.646  19.160  54.034  1.00 10.00           C  
ATOM   1414  N   HIS A 217      34.619  26.198  53.227  1.00  8.00           N  
ATOM   1415  CA  HIS A 217      34.887  27.549  52.756  1.00  1.00           C  
ATOM   1416  C   HIS A 217      36.411  27.687  52.775  1.00  9.00           C  
ATOM   1417  O   HIS A 217      36.954  28.559  53.453  1.00  3.00           O  
ATOM   1418  CB  HIS A 217      34.263  28.567  53.717  1.00  4.00           C  
ATOM   1419  CG  HIS A 217      33.892  29.871  53.077  1.00  3.00           C  
ATOM   1420  ND1 HIS A 217      34.699  30.516  52.162  1.00  4.00           N  
ATOM   1421  CD2 HIS A 217      32.803  30.661  53.236  1.00  3.00           C  
ATOM   1422  CE1 HIS A 217      34.123  31.642  51.786  1.00  3.00           C  
ATOM   1423  NE2 HIS A 217      32.970  31.756  52.423  1.00  3.00           N  
ATOM   1424  N   TYR A 218      37.099  26.824  52.032  1.00  2.00           N  
ATOM   1425  CA  TYR A 218      38.561  26.834  52.007  1.00  4.00           C  
ATOM   1426  C   TYR A 218      39.262  27.986  51.283  1.00 15.00           C  
ATOM   1427  O   TYR A 218      39.168  28.120  50.062  1.00 19.00           O  
ATOM   1428  CB  TYR A 218      39.088  25.502  51.453  1.00  8.00           C  
ATOM   1429  CG  TYR A 218      38.796  24.311  52.343  1.00  8.00           C  
ATOM   1430  CD1 TYR A 218      37.733  23.451  52.066  1.00 11.00           C  
ATOM   1431  CD2 TYR A 218      39.571  24.057  53.477  1.00  3.00           C  
ATOM   1432  CE1 TYR A 218      37.447  22.366  52.896  1.00  0.00           C  
ATOM   1433  CE2 TYR A 218      39.292  22.973  54.316  1.00  2.00           C  
ATOM   1434  CZ  TYR A 218      38.230  22.133  54.018  1.00  6.00           C  
ATOM   1435  OH  TYR A 218      37.954  21.063  54.839  1.00  3.00           O  
ATOM   1436  N   GLU A 219      39.972  28.796  52.069  1.00  3.00           N  
ATOM   1437  CA  GLU A 219      40.756  29.944  51.611  1.00  2.00           C  
ATOM   1438  C   GLU A 219      40.102  30.804  50.529  1.00  3.00           C  
ATOM   1439  O   GLU A 219      39.020  30.426  50.018  1.00 23.00           O  
ATOM   1440  CB  GLU A 219      42.129  29.452  51.129  1.00  5.00           C  
ATOM   1441  CG  GLU A 219      43.232  30.503  51.054  1.00  2.00           C  
ATOM   1442  CD  GLU A 219      44.580  29.903  50.638  1.00  1.00           C  
ATOM   1443  OE1 GLU A 219      45.553  29.983  51.425  1.00  1.00           O  
ATOM   1444  OE2 GLU A 219      44.662  29.344  49.523  1.00  2.00           O  
TER 
HETATM    1  C1  UNL A   1      19.097  26.397  36.860  1.00  0.00           C  
HETATM    2  C2  UNL A   1      19.393  26.768  35.410  1.00  0.00           C  
HETATM    3  C3  UNL A   1      19.577  27.794  36.522  1.00  0.00           C  
HETATM    4  C4  UNL A   1      19.923  25.391  37.610  1.00  0.00           C  
HETATM    5  C5  UNL A   1      20.214  25.816  39.060  1.00  0.00           C  
HETATM    6  C6  UNL A   1      20.905  28.365  36.918  1.00  0.00           C  
HETATM    7  C7  UNL A   1      19.203  24.043  37.833  1.00  0.00           C  
HETATM    8  C8  UNL A   1      20.793  27.239  39.286  1.00  0.00           C  
HETATM    9  C9  UNL A   1      18.926  25.455  39.818  1.00  0.00           C  
HETATM   10  C10 UNL A   1      21.644  27.710  38.085  1.00  0.00           C  
HETATM   11  C11 UNL A   1      18.197  26.937  34.500  1.00  0.00           C  
HETATM   12  C12 UNL A   1      20.596  26.211  34.689  1.00  0.00           C  
HETATM   13  C13 UNL A   1      18.323  24.260  39.071  1.00  0.00           C  
HETATM   14  C14 UNL A   1      18.445  23.485  36.638  1.00  0.00           C  
HETATM   15  C15 UNL A   1      19.783  28.301  39.731  1.00  0.00           C  
HETATM   16  O1  UNL A   1      21.698  27.127  40.409  1.00  0.00           O  
HETATM   17  H1  UNL A   1      22.058  28.012  40.595  1.00  0.00           H  
CONECT    1    2    3    4                                            
CONECT    2   11   12    3    1                                       
CONECT    3    2    1    6                                            
CONECT    4    1    7    5                                            
CONECT    5    4    8    9                                            
CONECT    6    3   10                                                 
CONECT    7   14    4   13                                            
CONECT    8   10    5   15   16                                       
CONECT    9    5   13                                                 
CONECT   10    6    8                                                 
CONECT   11    2                                                      
CONECT   12    2                                                      
CONECT   13    7    9                                                 
CONECT   14    7                                                      
CONECT   15    8                                                      
CONECT   16    8   17                                                 
CONECT   17   16                                                      
MASTER        0    0    0    0    0    0    0    0   17    0   17    0
END
