# Supplementary material for: In Silico Study for Algerian Essential Oils as Antimicrobial Agents against Multidrug-Resistant Bacteria Isolated from Pus Samples
Source: Antibiotics (Basel). 2022 Sep 27;11(10):1317. doi: 10.3390/antibiotics11101317 (PMC9598771; doi:10.3390/antibiotics11101317)
Supplement: Supplementary file 1 [file antibiotics-11-01317-s001.zip › 2vegChainB.pdb]

ATOM      1  N   ASN B   6      32.144  52.337  33.934  1.00 56.34           N  
ATOM      2  CA  ASN B   6      31.605  53.585  33.270  1.00 56.82           C  
ATOM      3  C   ASN B   6      30.631  53.265  32.129  1.00 56.06           C  
ATOM      4  O   ASN B   6      31.024  52.735  31.085  1.00 56.35           O  
ATOM      5  CB  ASN B   6      32.740  54.530  32.781  1.00 57.12           C  
ATOM      6  CG  ASN B   6      32.205  55.857  32.161  1.00 58.20           C  
ATOM      7  ND2 ASN B   6      32.988  56.444  31.258  1.00 57.58           N  
ATOM      8  OD1 ASN B   6      31.108  56.334  32.497  1.00 58.91           O  
ATOM      9  H01 ASN B   6      31.466  51.988  34.596  1.00 56.34           H  
ATOM     10  H02 ASN B   6      32.324  51.633  33.233  1.00 56.34           H  
ATOM     11  H03 ASN B   6      31.044  54.115  34.040  1.00 56.82           H  
ATOM     12  H04 ASN B   6      33.287  54.003  31.999  1.00 57.12           H  
ATOM     13  H05 ASN B   6      33.378  54.775  33.630  1.00 57.12           H  
ATOM     14  H06 ASN B   6      32.696  57.307  30.821  1.00 57.58           H  
ATOM     15  H07 ASN B   6      33.874  56.027  31.010  1.00 57.58           H  
ATOM     16  N   HIS B   7      29.362  53.602  32.339  1.00 55.22           N  
ATOM     17  CA  HIS B   7      28.291  53.253  31.406  1.00 54.20           C  
ATOM     18  C   HIS B   7      27.580  54.512  30.860  1.00 52.63           C  
ATOM     19  O   HIS B   7      26.456  54.431  30.331  1.00 53.05           O  
ATOM     20  CB  HIS B   7      27.280  52.300  32.079  1.00 55.05           C  
ATOM     21  CG  HIS B   7      27.891  51.063  32.679  1.00 57.28           C  
ATOM     22  CD2 HIS B   7      28.513  50.858  33.868  1.00 58.92           C  
ATOM     23  ND1 HIS B   7      27.862  49.834  32.047  1.00 59.21           N  
ATOM     24  CE1 HIS B   7      28.459  48.933  32.812  1.00 60.03           C  
ATOM     25  NE2 HIS B   7      28.864  49.528  33.922  1.00 59.71           N  
ATOM     26  H01 HIS B   7      28.742  52.739  30.557  1.00 54.20           H  
ATOM     27  H02 HIS B   7      26.604  51.961  31.294  1.00 55.05           H  
ATOM     28  H03 HIS B   7      26.771  52.848  32.872  1.00 55.05           H  
ATOM     29  H04 HIS B   7      28.700  51.607  34.637  1.00 58.92           H  
ATOM     30  H05 HIS B   7      28.594  47.879  32.568  1.00 60.03           H  
ATOM     31  H06 HIS B   7      29.351  49.080  34.685  1.00 59.71           H  
ATOM     32  H08 HIS B   7      29.129  54.119  33.175  1.00 55.22           H  
ATOM     33  N   ALA B   8      28.236  55.668  30.999  1.00 50.27           N  
ATOM     34  CA  ALA B   8      27.743  56.951  30.445  1.00 47.93           C  
ATOM     35  C   ALA B   8      28.782  57.511  29.476  1.00 45.86           C  
ATOM     36  O   ALA B   8      29.978  57.228  29.621  1.00 45.63           O  
ATOM     37  CB  ALA B   8      27.457  57.977  31.571  1.00 47.81           C  
ATOM     38  H01 ALA B   8      26.807  56.767  29.919  1.00 47.93           H  
ATOM     39  H02 ALA B   8      26.430  57.860  31.916  1.00 47.81           H  
ATOM     40  H03 ALA B   8      28.140  57.805  32.403  1.00 47.81           H  
ATOM     41  H04 ALA B   8      27.598  58.987  31.187  1.00 47.81           H  
ATOM     42  H07 ALA B   8      29.110  55.667  31.506  1.00 50.27           H  
ATOM     43  N   LYS B   9      28.337  58.300  28.499  1.00 43.27           N  
ATOM     44  CA  LYS B   9      29.282  58.890  27.546  1.00 40.81           C  
ATOM     45  C   LYS B   9      30.224  59.955  28.159  1.00 39.14           C  
ATOM     46  O   LYS B   9      29.849  60.678  29.114  1.00 39.21           O  
ATOM     47  CB  LYS B   9      28.604  59.356  26.240  1.00 40.36           C  
ATOM     48  CG  LYS B   9      27.651  60.506  26.319  1.00 39.98           C  
ATOM     49  CD  LYS B   9      26.617  60.314  25.245  1.00 41.29           C  
ATOM     50  CE  LYS B   9      26.349  61.572  24.526  1.00 41.75           C  
ATOM     51  NZ  LYS B   9      25.491  62.483  25.303  1.00 43.85           N1+
ATOM     52  H01 LYS B   9      29.945  58.071  27.267  1.00 40.81           H  
ATOM     53  H02 LYS B   9      27.987  58.510  25.935  1.00 40.36           H  
ATOM     54  H03 LYS B   9      29.395  59.636  25.545  1.00 40.36           H  
ATOM     55  H04 LYS B   9      28.178  61.450  26.178  1.00 39.98           H  
ATOM     56  H05 LYS B   9      27.349  58.492  28.415  1.00 43.27           H  
ATOM     57  H06 LYS B   9      27.172  60.526  27.298  1.00 39.98           H  
ATOM     58  H07 LYS B   9      25.691  59.984  25.716  1.00 41.29           H  
ATOM     59  H08 LYS B   9      26.976  59.569  24.535  1.00 41.29           H  
ATOM     60  H09 LYS B   9      25.826  61.325  23.602  1.00 41.75           H  
ATOM     61  H10 LYS B   9      27.297  62.070  24.322  1.00 41.75           H  
ATOM     62  H11 LYS B   9      24.598  62.042  25.472  1.00 43.85           H  
ATOM     63  H12 LYS B   9      25.935  62.693  26.186  1.00 43.85           H  
ATOM     64  H13 LYS B   9      25.350  63.338  24.784  1.00 43.85           H  
ATOM     65  N   THR B  10      31.448  59.979  27.611  1.00 36.18           N  
ATOM     66  CA  THR B  10      32.478  60.964  27.858  1.00 33.38           C  
ATOM     67  C   THR B  10      31.897  62.371  27.984  1.00 32.41           C  
ATOM     68  O   THR B  10      31.057  62.821  27.193  1.00 31.56           O  
ATOM     69  CB  THR B  10      33.563  60.909  26.745  1.00 33.75           C  
ATOM     70  CG2 THR B  10      34.890  61.653  27.138  1.00 31.14           C  
ATOM     71  OG1 THR B  10      33.867  59.539  26.450  1.00 34.26           O  
ATOM     72  H01 THR B  10      32.946  60.721  28.812  1.00 33.38           H  
ATOM     73  H02 THR B  10      33.152  61.420  25.875  1.00 33.75           H  
ATOM     74  H03 THR B  10      35.657  61.445  26.392  1.00 31.14           H  
ATOM     75  H04 THR B  10      34.706  62.727  27.180  1.00 31.14           H  
ATOM     76  H05 THR B  10      35.228  61.303  28.113  1.00 31.14           H  
ATOM     77  H06 THR B  10      33.892  59.414  25.499  1.00 34.26           H  
ATOM     78  H14 THR B  10      31.672  59.237  26.963  1.00 36.18           H  
ATOM     79  N   VAL B  11      32.336  63.047  29.028  1.00 30.93           N  
ATOM     80  CA  VAL B  11      31.976  64.419  29.237  1.00 29.69           C  
ATOM     81  C   VAL B  11      32.961  65.337  28.504  1.00 28.60           C  
ATOM     82  O   VAL B  11      34.168  65.173  28.608  1.00 28.41           O  
ATOM     83  CB  VAL B  11      31.961  64.734  30.736  1.00 29.92           C  
ATOM     84  CG1 VAL B  11      32.121  66.251  30.975  1.00 28.79           C  
ATOM     85  CG2 VAL B  11      30.704  64.162  31.356  1.00 29.07           C  
ATOM     86  H01 VAL B  11      30.977  64.591  28.836  1.00 29.69           H  
ATOM     87  H02 VAL B  11      32.811  64.261  31.227  1.00 29.92           H  
ATOM     88  H03 VAL B  11      33.001  66.611  30.442  1.00 28.79           H  
ATOM     89  H04 VAL B  11      31.237  66.772  30.609  1.00 28.79           H  
ATOM     90  H05 VAL B  11      32.240  66.441  32.042  1.00 28.79           H  
ATOM     91  H06 VAL B  11      29.887  64.219  30.637  1.00 29.07           H  
ATOM     92  H07 VAL B  11      32.939  62.588  29.695  1.00 30.93           H  
ATOM     93  H08 VAL B  11      30.874  63.121  31.629  1.00 29.07           H  
ATOM     94  H09 VAL B  11      30.445  64.734  32.247  1.00 29.07           H  
ATOM     95  N   ILE B  12      32.415  66.282  27.753  1.00 27.58           N  
ATOM     96  CA  ILE B  12      33.185  67.334  27.147  1.00 26.60           C  
ATOM     97  C   ILE B  12      33.293  68.507  28.138  1.00 26.80           C  
ATOM     98  O   ILE B  12      32.293  69.069  28.589  1.00 26.41           O  
ATOM     99  CB  ILE B  12      32.617  67.743  25.735  1.00 26.07           C  
ATOM    100  CG1 ILE B  12      32.648  66.549  24.785  1.00 25.01           C  
ATOM    101  CG2 ILE B  12      33.427  68.897  25.101  1.00 23.44           C  
ATOM    102  CD1 ILE B  12      31.478  66.503  23.863  1.00 22.03           C  
ATOM    103  H01 ILE B  12      34.195  66.980  26.940  1.00 26.60           H  
ATOM    104  H02 ILE B  12      31.591  68.078  25.890  1.00 26.07           H  
ATOM    105  H03 ILE B  12      32.614  65.647  25.397  1.00 25.01           H  
ATOM    106  H04 ILE B  12      33.558  66.604  24.188  1.00 25.01           H  
ATOM    107  H05 ILE B  12      34.399  68.524  24.779  1.00 23.44           H  
ATOM    108  H06 ILE B  12      32.887  69.291  24.240  1.00 23.44           H  
ATOM    109  H07 ILE B  12      33.568  69.689  25.836  1.00 23.44           H  
ATOM    110  H08 ILE B  12      30.677  67.125  24.262  1.00 22.03           H  
ATOM    111  H09 ILE B  12      31.773  66.876  22.882  1.00 22.03           H  
ATOM    112  H10 ILE B  12      31.417  66.263  27.600  1.00 27.58           H  
ATOM    113  H11 ILE B  12      31.128  65.475  23.771  1.00 22.03           H  
ATOM    114  N   CYS B  13      34.533  68.840  28.476  1.00 27.29           N  
ATOM    115  CA  CYS B  13      34.837  70.012  29.263  1.00 27.62           C  
ATOM    116  C   CYS B  13      35.346  71.120  28.320  1.00 28.45           C  
ATOM    117  O   CYS B  13      36.424  70.990  27.730  1.00 28.79           O  
ATOM    118  CB  CYS B  13      35.908  69.661  30.299  1.00 27.75           C  
ATOM    119  SG  CYS B  13      36.400  71.040  31.371  1.00 26.53           S  
ATOM    120  H01 CYS B  13      33.946  70.362  29.785  1.00 27.62           H  
ATOM    121  H02 CYS B  13      36.797  69.372  29.739  1.00 27.75           H  
ATOM    122  H03 CYS B  13      35.523  68.860  30.929  1.00 27.75           H  
ATOM    123  H04 CYS B  13      36.669  70.578  32.600  1.00 26.53           H  
ATOM    124  H12 CYS B  13      35.294  68.250  28.171  1.00 27.29           H  
ATOM    125  N   GLY B  14      34.558  72.185  28.154  1.00 28.62           N  
ATOM    126  CA  GLY B  14      35.005  73.390  27.457  1.00 29.39           C  
ATOM    127  C   GLY B  14      36.024  74.217  28.224  1.00 30.43           C  
ATOM    128  O   GLY B  14      36.033  74.233  29.469  1.00 30.36           O  
ATOM    129  H01 GLY B  14      34.125  74.020  27.330  1.00 29.39           H  
ATOM    130  H02 GLY B  14      35.452  73.090  26.509  1.00 29.39           H  
ATOM    131  H05 GLY B  14      33.618  72.157  28.524  1.00 28.62           H  
ATOM    132  N   ILE B  15      36.873  74.930  27.480  1.00 31.15           N  
ATOM    133  CA  ILE B  15      37.918  75.775  28.071  1.00 31.76           C  
ATOM    134  C   ILE B  15      37.533  77.271  28.052  1.00 32.86           C  
ATOM    135  O   ILE B  15      37.263  77.801  27.001  1.00 33.99           O  
ATOM    136  CB  ILE B  15      39.292  75.567  27.340  1.00 31.19           C  
ATOM    137  CG1 ILE B  15      39.793  74.132  27.500  1.00 28.78           C  
ATOM    138  CG2 ILE B  15      40.336  76.568  27.834  1.00 30.61           C  
ATOM    139  CD1 ILE B  15      40.956  73.766  26.588  1.00 24.12           C  
ATOM    140  H01 ILE B  15      38.020  75.467  29.112  1.00 31.76           H  
ATOM    141  H02 ILE B  15      39.130  75.747  26.277  1.00 31.19           H  
ATOM    142  H03 ILE B  15      36.793  74.886  26.474  1.00 31.15           H  
ATOM    143  H04 ILE B  15      38.964  73.481  27.223  1.00 28.78           H  
ATOM    144  H05 ILE B  15      40.113  73.995  28.533  1.00 28.78           H  
ATOM    145  H06 ILE B  15      41.216  76.521  27.192  1.00 30.61           H  
ATOM    146  H07 ILE B  15      39.918  77.574  27.804  1.00 30.61           H  
ATOM    147  H08 ILE B  15      40.620  76.322  28.857  1.00 30.61           H  
ATOM    148  H09 ILE B  15      41.836  73.545  27.193  1.00 24.12           H  
ATOM    149  H10 ILE B  15      40.693  72.889  25.997  1.00 24.12           H  
ATOM    150  H11 ILE B  15      41.174  74.601  25.923  1.00 24.12           H  
ATOM    151  N   ILE B  16      37.531  77.945  29.205  1.00 34.47           N  
ATOM    152  CA  ILE B  16      37.416  79.422  29.267  1.00 35.21           C  
ATOM    153  C   ILE B  16      38.660  80.038  29.926  1.00 36.31           C  
ATOM    154  O   ILE B  16      38.787  80.022  31.139  1.00 36.56           O  
ATOM    155  CB  ILE B  16      36.114  79.863  29.997  1.00 35.48           C  
ATOM    156  CG1 ILE B  16      34.885  79.296  29.262  1.00 35.52           C  
ATOM    157  CG2 ILE B  16      36.031  81.398  30.182  1.00 33.21           C  
ATOM    158  CD1 ILE B  16      33.566  79.594  29.939  1.00 37.01           C  
ATOM    159  H01 ILE B  16      37.356  79.795  28.244  1.00 35.21           H  
ATOM    160  H02 ILE B  16      36.132  79.449  31.005  1.00 35.48           H  
ATOM    161  H03 ILE B  16      34.996  78.212  29.257  1.00 35.52           H  
ATOM    162  H04 ILE B  16      34.859  79.722  28.259  1.00 35.52           H  
ATOM    163  H05 ILE B  16      35.069  81.659  30.622  1.00 33.21           H  
ATOM    164  H06 ILE B  16      36.833  81.729  30.842  1.00 33.21           H  
ATOM    165  H07 ILE B  16      36.131  81.887  29.213  1.00 33.21           H  
ATOM    166  H08 ILE B  16      32.789  78.958  29.515  1.00 37.01           H  
ATOM    167  H09 ILE B  16      33.653  79.397  31.008  1.00 37.01           H  
ATOM    168  H10 ILE B  16      33.304  80.640  29.782  1.00 37.01           H  
ATOM    169  H12 ILE B  16      37.611  77.428  30.069  1.00 34.47           H  
ATOM    170  N   ASN B  17      39.579  80.559  29.109  1.00 37.98           N  
ATOM    171  CA  ASN B  17      40.819  81.238  29.557  1.00 39.59           C  
ATOM    172  C   ASN B  17      40.582  82.748  29.817  1.00 39.56           C  
ATOM    173  O   ASN B  17      40.321  83.503  28.875  1.00 39.60           O  
ATOM    174  CB  ASN B  17      41.912  80.997  28.496  1.00 40.42           C  
ATOM    175  CG  ASN B  17      43.324  81.473  28.918  1.00 44.70           C  
ATOM    176  ND2 ASN B  17      44.325  80.607  28.679  1.00 47.81           N  
ATOM    177  OD1 ASN B  17      43.525  82.611  29.398  1.00 47.91           O  
ATOM    178  H01 ASN B  17      41.144  80.821  30.510  1.00 39.59           H  
ATOM    179  H02 ASN B  17      41.633  81.584  27.621  1.00 40.42           H  
ATOM    180  H03 ASN B  17      41.959  79.928  28.289  1.00 40.42           H  
ATOM    181  H04 ASN B  17      45.276  80.858  28.909  1.00 47.81           H  
ATOM    182  H05 ASN B  17      44.126  79.706  28.269  1.00 47.81           H  
ATOM    183  H11 ASN B  17      39.418  80.485  28.115  1.00 37.98           H  
ATOM    184  N   VAL B  18      40.643  83.174  31.088  1.00 39.66           N  
ATOM    185  CA  VAL B  18      40.482  84.603  31.472  1.00 39.73           C  
ATOM    186  C   VAL B  18      41.795  85.237  32.021  1.00 40.55           C  
ATOM    187  O   VAL B  18      41.870  85.703  33.151  1.00 40.78           O  
ATOM    188  CB  VAL B  18      39.201  84.881  32.385  1.00 39.55           C  
ATOM    189  CG1 VAL B  18      37.891  84.466  31.665  1.00 39.20           C  
ATOM    190  CG2 VAL B  18      39.273  84.199  33.729  1.00 38.19           C  
ATOM    191  H01 VAL B  18      40.274  85.132  30.542  1.00 39.73           H  
ATOM    192  H02 VAL B  18      39.195  85.957  32.559  1.00 39.55           H  
ATOM    193  H03 VAL B  18      37.135  85.236  31.815  1.00 39.20           H  
ATOM    194  H04 VAL B  18      38.083  84.350  30.598  1.00 39.20           H  
ATOM    195  H05 VAL B  18      37.534  83.522  32.076  1.00 39.20           H  
ATOM    196  H06 VAL B  18      40.806  82.494  31.817  1.00 39.66           H  
ATOM    197  H07 VAL B  18      39.601  84.915  34.482  1.00 38.19           H  
ATOM    198  H08 VAL B  18      38.288  83.817  33.996  1.00 38.19           H  
ATOM    199  H09 VAL B  18      39.983  83.373  33.681  1.00 38.19           H  
ATOM    200  N   THR B  19      42.827  85.236  31.182  1.00 41.77           N  
ATOM    201  CA  THR B  19      44.189  85.576  31.564  1.00 42.46           C  
ATOM    202  C   THR B  19      44.554  87.031  31.270  1.00 43.10           C  
ATOM    203  O   THR B  19      44.107  87.613  30.281  1.00 43.71           O  
ATOM    204  CB  THR B  19      45.164  84.640  30.856  1.00 42.46           C  
ATOM    205  CG2 THR B  19      46.607  85.141  30.968  1.00 43.57           C  
ATOM    206  OG1 THR B  19      45.072  83.350  31.470  1.00 42.54           O  
ATOM    207  H01 THR B  19      44.258  85.453  32.645  1.00 42.46           H  
ATOM    208  H02 THR B  19      45.222  87.563  31.948  1.00 43.10           H  
ATOM    209  H03 THR B  19      44.903  84.597  29.799  1.00 42.46           H  
ATOM    210  H04 THR B  19      47.240  84.580  30.280  1.00 43.57           H  
ATOM    211  H05 THR B  19      46.645  86.200  30.714  1.00 43.57           H  
ATOM    212  H06 THR B  19      46.964  84.998  31.988  1.00 43.57           H  
ATOM    213  H07 THR B  19      45.327  83.416  32.393  1.00 42.54           H  
ATOM    214  H10 THR B  19      42.654  84.983  30.219  1.00 41.77           H  
ATOM    215  N   LEU B  32      34.568  89.443  31.428  1.00 56.02           N  
ATOM    216  CA  LEU B  32      33.351  88.844  31.977  1.00 56.20           C  
ATOM    217  C   LEU B  32      32.254  88.666  30.923  1.00 56.48           C  
ATOM    218  O   LEU B  32      31.586  87.626  30.904  1.00 56.64           O  
ATOM    219  CB  LEU B  32      32.825  89.623  33.196  1.00 56.01           C  
ATOM    220  CG  LEU B  32      31.563  89.145  33.961  1.00 56.46           C  
ATOM    221  CD1 LEU B  32      31.664  87.708  34.492  1.00 56.66           C  
ATOM    222  CD2 LEU B  32      31.185  90.074  35.110  1.00 55.33           C  
ATOM    223  H01 LEU B  32      34.807  90.268  31.959  1.00 56.02           H  
ATOM    224  H02 LEU B  32      33.633  87.847  32.316  1.00 56.20           H  
ATOM    225  H03 LEU B  32      32.498  90.566  32.757  1.00 56.01           H  
ATOM    226  H04 LEU B  32      33.637  89.650  33.922  1.00 56.01           H  
ATOM    227  H05 LEU B  32      30.777  89.168  33.206  1.00 56.46           H  
ATOM    228  H06 LEU B  32      32.424  87.662  35.272  1.00 56.66           H  
ATOM    229  H07 LEU B  32      30.702  87.404  34.905  1.00 56.66           H  
ATOM    230  H08 LEU B  32      34.413  89.697  30.463  1.00 56.02           H  
ATOM    231  H09 LEU B  32      31.939  87.038  33.678  1.00 56.66           H  
ATOM    232  H10 LEU B  32      30.162  89.866  35.424  1.00 55.33           H  
ATOM    233  H11 LEU B  32      31.862  89.910  35.948  1.00 55.33           H  
ATOM    234  H12 LEU B  32      31.259  91.110  34.780  1.00 55.33           H  
ATOM    235  N   GLU B  33      32.062  89.662  30.054  1.00 56.57           N  
ATOM    236  CA  GLU B  33      31.078  89.531  28.978  1.00 56.51           C  
ATOM    237  C   GLU B  33      31.576  88.619  27.880  1.00 56.28           C  
ATOM    238  O   GLU B  33      30.836  87.769  27.375  1.00 56.69           O  
ATOM    239  CB  GLU B  33      30.644  90.884  28.393  1.00 56.76           C  
ATOM    240  CG  GLU B  33      29.132  91.265  28.655  1.00 57.49           C  
ATOM    241  CD  GLU B  33      28.074  90.237  28.138  1.00 55.83           C  
ATOM    242  OE1 GLU B  33      28.308  89.546  27.114  1.00 54.85           O  
ATOM    243  OE2 GLU B  33      27.001  90.135  28.775  1.00 54.41           O1-
ATOM    244  H01 GLU B  33      30.196  89.081  29.434  1.00 56.51           H  
ATOM    245  H02 GLU B  33      30.756  90.801  27.312  1.00 56.76           H  
ATOM    246  H03 GLU B  33      31.271  91.661  28.831  1.00 56.76           H  
ATOM    247  H04 GLU B  33      28.955  92.181  28.092  1.00 57.49           H  
ATOM    248  H05 GLU B  33      28.995  91.375  29.731  1.00 57.49           H  
ATOM    249  H13 GLU B  33      32.600  90.512  30.140  1.00 56.57           H  
ATOM    250  N   GLN B  34      32.831  88.802  27.506  1.00 56.07           N  
ATOM    251  CA  GLN B  34      33.479  87.886  26.574  1.00 55.91           C  
ATOM    252  C   GLN B  34      33.574  86.439  27.136  1.00 54.79           C  
ATOM    253  O   GLN B  34      33.330  85.457  26.420  1.00 54.69           O  
ATOM    254  CB  GLN B  34      34.853  88.432  26.188  1.00 56.17           C  
ATOM    255  CG  GLN B  34      35.428  87.777  24.947  1.00 59.04           C  
ATOM    256  CD  GLN B  34      36.471  88.645  24.280  1.00 62.90           C  
ATOM    257  NE2 GLN B  34      37.084  88.126  23.214  1.00 64.02           N  
ATOM    258  OE1 GLN B  34      36.726  89.775  24.714  1.00 64.90           O  
ATOM    259  H01 GLN B  34      32.861  87.820  25.679  1.00 55.91           H  
ATOM    260  H02 GLN B  34      35.531  88.215  27.013  1.00 56.17           H  
ATOM    261  H03 GLN B  34      34.762  89.503  26.005  1.00 56.17           H  
ATOM    262  H04 GLN B  34      34.614  87.625  24.239  1.00 59.04           H  
ATOM    263  H05 GLN B  34      35.886  86.829  25.229  1.00 59.04           H  
ATOM    264  H06 GLN B  34      33.349  89.588  27.871  1.00 56.07           H  
ATOM    265  H07 GLN B  34      37.789  88.660  22.727  1.00 64.02           H  
ATOM    266  H08 GLN B  34      36.843  87.199  22.894  1.00 64.02           H  
ATOM    267  N   ALA B  35      33.905  86.331  28.424  1.00 53.42           N  
ATOM    268  CA  ALA B  35      33.987  85.053  29.121  1.00 51.94           C  
ATOM    269  C   ALA B  35      32.659  84.313  29.112  1.00 51.25           C  
ATOM    270  O   ALA B  35      32.640  83.090  29.022  1.00 50.57           O  
ATOM    271  CB  ALA B  35      34.432  85.281  30.534  1.00 51.97           C  
ATOM    272  H01 ALA B  35      34.712  84.432  28.595  1.00 51.94           H  
ATOM    273  H02 ALA B  35      35.292  85.950  30.540  1.00 51.97           H  
ATOM    274  H03 ALA B  35      33.619  85.731  31.104  1.00 51.97           H  
ATOM    275  H04 ALA B  35      34.710  84.329  30.986  1.00 51.97           H  
ATOM    276  H09 ALA B  35      34.108  87.175  28.941  1.00 53.42           H  
ATOM    277  N   LEU B  36      31.564  85.082  29.212  1.00 50.83           N  
ATOM    278  CA  LEU B  36      30.187  84.583  29.264  1.00 50.12           C  
ATOM    279  C   LEU B  36      29.630  84.154  27.930  1.00 50.11           C  
ATOM    280  O   LEU B  36      28.905  83.170  27.864  1.00 49.99           O  
ATOM    281  CB  LEU B  36      29.255  85.631  29.840  1.00 49.90           C  
ATOM    282  CG  LEU B  36      28.937  85.460  31.318  1.00 50.45           C  
ATOM    283  CD1 LEU B  36      28.164  86.685  31.811  1.00 51.19           C  
ATOM    284  CD2 LEU B  36      28.158  84.152  31.586  1.00 50.65           C  
ATOM    285  H01 LEU B  36      30.240  83.701  29.902  1.00 50.12           H  
ATOM    286  H02 LEU B  36      28.309  85.525  29.309  1.00 49.90           H  
ATOM    287  H03 LEU B  36      29.717  86.609  29.703  1.00 49.90           H  
ATOM    288  H04 LEU B  36      29.871  85.382  31.874  1.00 50.45           H  
ATOM    289  H05 LEU B  36      31.699  86.082  29.255  1.00 50.83           H  
ATOM    290  H06 LEU B  36      27.193  86.371  32.194  1.00 51.19           H  
ATOM    291  H07 LEU B  36      28.727  87.175  32.606  1.00 51.19           H  
ATOM    292  H08 LEU B  36      28.020  87.381  30.985  1.00 51.19           H  
ATOM    293  H09 LEU B  36      27.197  84.191  31.074  1.00 50.65           H  
ATOM    294  H10 LEU B  36      28.733  83.304  31.215  1.00 50.65           H  
ATOM    295  H11 LEU B  36      27.994  84.039  32.658  1.00 50.65           H  
ATOM    296  N   GLN B  37      29.940  84.908  26.877  1.00 50.00           N  
ATOM    297  CA  GLN B  37      29.525  84.523  25.543  1.00 50.08           C  
ATOM    298  C   GLN B  37      30.207  83.208  25.186  1.00 49.40           C  
ATOM    299  O   GLN B  37      29.569  82.308  24.630  1.00 49.33           O  
ATOM    300  CB  GLN B  37      29.808  85.631  24.508  1.00 50.68           C  
ATOM    301  CG  GLN B  37      28.702  86.717  24.398  1.00 53.90           C  
ATOM    302  CD  GLN B  37      27.318  86.174  23.931  1.00 58.58           C  
ATOM    303  NE2 GLN B  37      26.247  86.826  24.386  1.00 57.48           N  
ATOM    304  OE1 GLN B  37      27.227  85.189  23.173  1.00 60.20           O  
ATOM    305  H01 GLN B  37      28.445  84.380  25.525  1.00 50.08           H  
ATOM    306  H02 GLN B  37      29.853  85.139  23.536  1.00 50.68           H  
ATOM    307  H03 GLN B  37      30.741  86.123  24.783  1.00 50.68           H  
ATOM    308  H04 GLN B  37      29.033  87.425  23.638  1.00 53.90           H  
ATOM    309  H05 GLN B  37      28.576  87.178  25.378  1.00 53.90           H  
ATOM    310  H06 GLN B  37      25.321  86.524  24.119  1.00 57.48           H  
ATOM    311  H07 GLN B  37      26.362  87.621  24.998  1.00 57.48           H  
ATOM    312  H12 GLN B  37      30.470  85.757  27.010  1.00 50.00           H  
ATOM    313  N   GLN B  38      31.485  83.081  25.546  1.00 48.61           N  
ATOM    314  CA  GLN B  38      32.204  81.819  25.355  1.00 48.24           C  
ATOM    315  C   GLN B  38      31.500  80.657  26.069  1.00 47.29           C  
ATOM    316  O   GLN B  38      31.404  79.558  25.523  1.00 47.20           O  
ATOM    317  CB  GLN B  38      33.675  81.913  25.792  1.00 48.19           C  
ATOM    318  CG  GLN B  38      34.574  80.984  24.964  1.00 50.94           C  
ATOM    319  CD  GLN B  38      36.022  80.858  25.474  1.00 54.87           C  
ATOM    320  NE2 GLN B  38      36.504  81.858  26.242  1.00 55.40           N  
ATOM    321  OE1 GLN B  38      36.699  79.866  25.166  1.00 54.99           O  
ATOM    322  H01 GLN B  38      32.195  81.617  24.284  1.00 48.24           H  
ATOM    323  H02 GLN B  38      33.739  81.606  26.836  1.00 48.19           H  
ATOM    324  H03 GLN B  38      34.017  82.940  25.666  1.00 48.19           H  
ATOM    325  H04 GLN B  38      34.638  81.427  23.970  1.00 50.94           H  
ATOM    326  H05 GLN B  38      34.127  79.990  24.965  1.00 50.94           H  
ATOM    327  H06 GLN B  38      37.450  81.814  26.593  1.00 55.40           H  
ATOM    328  H07 GLN B  38      35.919  82.650  26.466  1.00 55.40           H  
ATOM    329  H08 GLN B  38      31.965  83.868  25.957  1.00 48.61           H  
ATOM    330  N   ALA B  39      30.999  80.919  27.274  1.00 46.19           N  
ATOM    331  CA  ALA B  39      30.307  79.919  28.070  1.00 45.34           C  
ATOM    332  C   ALA B  39      29.065  79.416  27.369  1.00 44.79           C  
ATOM    333  O   ALA B  39      28.839  78.216  27.291  1.00 44.83           O  
ATOM    334  CB  ALA B  39      29.943  80.482  29.430  1.00 45.33           C  
ATOM    335  H01 ALA B  39      30.986  79.076  28.202  1.00 45.34           H  
ATOM    336  H02 ALA B  39      28.910  80.225  29.664  1.00 45.33           H  
ATOM    337  H03 ALA B  39      30.603  80.059  30.188  1.00 45.33           H  
ATOM    338  H04 ALA B  39      30.053  81.566  29.416  1.00 45.33           H  
ATOM    339  H08 ALA B  39      31.104  81.850  27.650  1.00 46.19           H  
ATOM    340  N   ARG B  40      28.265  80.344  26.854  1.00 44.50           N  
ATOM    341  CA  ARG B  40      26.998  80.023  26.203  1.00 43.58           C  
ATOM    342  C   ARG B  40      27.192  79.270  24.887  1.00 42.63           C  
ATOM    343  O   ARG B  40      26.371  78.414  24.537  1.00 42.89           O  
ATOM    344  CB  ARG B  40      26.175  81.301  25.983  1.00 43.92           C  
ATOM    345  CG  ARG B  40      25.899  82.062  27.257  1.00 44.06           C  
ATOM    346  CD  ARG B  40      25.467  83.450  26.921  1.00 46.51           C  
ATOM    347  NE  ARG B  40      25.219  84.272  28.109  1.00 47.48           N  
ATOM    348  CZ  ARG B  40      25.074  85.597  28.081  1.00 48.68           C  
ATOM    349  NH1 ARG B  40      25.165  86.264  26.935  1.00 48.03           N1+
ATOM    350  NH2 ARG B  40      24.850  86.264  29.204  1.00 49.96           N  
ATOM    351  H01 ARG B  40      26.451  79.356  26.869  1.00 43.58           H  
ATOM    352  H02 ARG B  40      25.211  80.997  25.575  1.00 43.92           H  
ATOM    353  H03 ARG B  40      26.723  81.953  25.302  1.00 43.92           H  
ATOM    354  H04 ARG B  40      26.805  82.099  27.862  1.00 44.06           H  
ATOM    355  H05 ARG B  40      28.545  81.312  26.916  1.00 44.50           H  
ATOM    356  H06 ARG B  40      25.110  81.560  27.818  1.00 44.06           H  
ATOM    357  H07 ARG B  40      24.528  83.377  26.372  1.00 46.51           H  
ATOM    358  H08 ARG B  40      26.248  83.924  26.326  1.00 46.51           H  
ATOM    359  H09 ARG B  40      25.154  83.806  29.003  1.00 47.48           H  
ATOM    360  H10 ARG B  40      25.059  87.268  26.925  1.00 48.03           H  
ATOM    361  H11 ARG B  40      25.340  85.767  26.074  1.00 48.03           H  
ATOM    362  H12 ARG B  40      24.784  85.768  30.081  1.00 49.96           H  
ATOM    363  H13 ARG B  40      24.745  87.268  29.183  1.00 49.96           H  
ATOM    364  N   LYS B  41      28.266  79.602  24.170  1.00 41.55           N  
ATOM    365  CA  LYS B  41      28.631  78.927  22.915  1.00 40.68           C  
ATOM    366  C   LYS B  41      29.107  77.506  23.155  1.00 39.47           C  
ATOM    367  O   LYS B  41      28.737  76.590  22.402  1.00 40.03           O  
ATOM    368  CB  LYS B  41      29.694  79.707  22.131  1.00 40.46           C  
ATOM    369  CG  LYS B  41      30.271  78.935  20.922  1.00 42.19           C  
ATOM    370  CD  LYS B  41      31.145  79.839  20.030  1.00 44.63           C  
ATOM    371  CE  LYS B  41      32.399  79.114  19.495  1.00 46.63           C  
ATOM    372  NZ  LYS B  41      32.318  78.588  18.086  1.00 46.76           N1+
ATOM    373  H01 LYS B  41      27.722  78.890  22.315  1.00 40.68           H  
ATOM    374  H02 LYS B  41      30.523  79.889  22.816  1.00 40.46           H  
ATOM    375  H03 LYS B  41      29.244  80.631  21.767  1.00 40.46           H  
ATOM    376  H04 LYS B  41      29.436  78.572  20.322  1.00 42.19           H  
ATOM    377  H05 LYS B  41      30.878  78.107  21.288  1.00 42.19           H  
ATOM    378  H06 LYS B  41      31.484  80.676  20.641  1.00 44.63           H  
ATOM    379  H07 LYS B  41      30.548  80.176  19.183  1.00 44.63           H  
ATOM    380  H08 LYS B  41      32.516  78.233  20.126  1.00 46.63           H  
ATOM    381  H09 LYS B  41      33.233  79.815  19.541  1.00 46.63           H  
ATOM    382  H10 LYS B  41      31.983  79.318  17.473  1.00 46.76           H  
ATOM    383  H11 LYS B  41      33.235  78.290  17.784  1.00 46.76           H  
ATOM    384  H12 LYS B  41      31.681  77.805  18.055  1.00 46.76           H  
ATOM    385  H14 LYS B  41      28.856  80.351  24.504  1.00 41.55           H  
ATOM    386  N   LEU B  42      29.924  77.329  24.193  1.00 37.80           N  
ATOM    387  CA  LEU B  42      30.457  76.014  24.545  1.00 36.54           C  
ATOM    388  C   LEU B  42      29.386  75.040  25.104  1.00 36.18           C  
ATOM    389  O   LEU B  42      29.356  73.866  24.713  1.00 35.38           O  
ATOM    390  CB  LEU B  42      31.652  76.159  25.491  1.00 36.34           C  
ATOM    391  CG  LEU B  42      32.946  76.830  25.006  1.00 36.02           C  
ATOM    392  CD1 LEU B  42      33.823  77.184  26.212  1.00 34.27           C  
ATOM    393  CD2 LEU B  42      33.750  75.998  23.998  1.00 33.04           C  
ATOM    394  H01 LEU B  42      30.801  75.554  23.619  1.00 36.54           H  
ATOM    395  H02 LEU B  42      31.958  75.127  25.663  1.00 36.34           H  
ATOM    396  H03 LEU B  42      31.304  76.732  26.351  1.00 36.34           H  
ATOM    397  H04 LEU B  42      32.641  77.729  24.470  1.00 36.02           H  
ATOM    398  H05 LEU B  42      34.713  77.712  25.871  1.00 34.27           H  
ATOM    399  H06 LEU B  42      33.262  77.822  26.895  1.00 34.27           H  
ATOM    400  H07 LEU B  42      34.118  76.270  26.728  1.00 34.27           H  
ATOM    401  H08 LEU B  42      34.732  75.774  24.414  1.00 33.04           H  
ATOM    402  H09 LEU B  42      33.222  75.067  23.792  1.00 33.04           H  
ATOM    403  H10 LEU B  42      33.868  76.562  23.073  1.00 33.04           H  
ATOM    404  H13 LEU B  42      30.183  78.128  24.754  1.00 37.80           H  
ATOM    405  N   ILE B  43      28.518  75.544  25.997  1.00 36.13           N  
ATOM    406  CA  ILE B  43      27.318  74.837  26.489  1.00 35.99           C  
ATOM    407  C   ILE B  43      26.379  74.476  25.326  1.00 36.04           C  
ATOM    408  O   ILE B  43      25.952  73.328  25.206  1.00 35.74           O  
ATOM    409  CB  ILE B  43      26.548  75.675  27.556  1.00 36.21           C  
ATOM    410  CG1 ILE B  43      27.378  75.857  28.838  1.00 36.96           C  
ATOM    411  CG2 ILE B  43      25.181  75.047  27.917  1.00 36.02           C  
ATOM    412  CD1 ILE B  43      26.806  76.942  29.828  1.00 35.21           C  
ATOM    413  H01 ILE B  43      27.661  73.919  26.966  1.00 35.99           H  
ATOM    414  H02 ILE B  43      26.371  76.651  27.103  1.00 36.21           H  
ATOM    415  H03 ILE B  43      28.363  76.205  28.527  1.00 36.96           H  
ATOM    416  H04 ILE B  43      27.415  74.901  29.361  1.00 36.96           H  
ATOM    417  H05 ILE B  43      24.431  75.372  27.196  1.00 36.02           H  
ATOM    418  H06 ILE B  43      25.262  73.960  27.892  1.00 36.02           H  
ATOM    419  H07 ILE B  43      24.886  75.367  28.916  1.00 36.02           H  
ATOM    420  H08 ILE B  43      25.800  76.658  30.135  1.00 35.21           H  
ATOM    421  H09 ILE B  43      27.448  77.008  30.706  1.00 35.21           H  
ATOM    422  H10 ILE B  43      26.773  77.910  29.328  1.00 35.21           H  
ATOM    423  H11 ILE B  43      28.698  76.470  26.357  1.00 36.13           H  
ATOM    424  N   ALA B  44      26.092  75.454  24.461  1.00 36.18           N  
ATOM    425  CA  ALA B  44      25.307  75.241  23.225  1.00 36.02           C  
ATOM    426  C   ALA B  44      25.863  74.171  22.279  1.00 35.98           C  
ATOM    427  O   ALA B  44      25.081  73.457  21.641  1.00 36.58           O  
ATOM    428  CB  ALA B  44      25.074  76.550  22.482  1.00 35.64           C  
ATOM    429  H01 ALA B  44      24.352  74.847  23.573  1.00 36.02           H  
ATOM    430  H02 ALA B  44      24.236  77.080  22.935  1.00 35.64           H  
ATOM    431  H03 ALA B  44      25.970  77.168  22.543  1.00 35.64           H  
ATOM    432  H04 ALA B  44      24.847  76.340  21.437  1.00 35.64           H  
ATOM    433  H11 ALA B  44      26.428  76.385  24.661  1.00 36.18           H  
ATOM    434  N   GLU B  45      27.187  74.037  22.200  1.00 35.56           N  
ATOM    435  CA  GLU B  45      27.806  72.982  21.381  1.00 35.73           C  
ATOM    436  C   GLU B  45      27.873  71.569  22.046  1.00 35.35           C  
ATOM    437  O   GLU B  45      28.418  70.621  21.461  1.00 35.89           O  
ATOM    438  CB  GLU B  45      29.218  73.411  20.937  1.00 36.35           C  
ATOM    439  CG  GLU B  45      29.304  74.572  19.951  1.00 38.64           C  
ATOM    440  CD  GLU B  45      30.734  75.145  19.741  1.00 43.00           C  
ATOM    441  OE1 GLU B  45      31.705  74.823  20.478  1.00 43.64           O  
ATOM    442  OE2 GLU B  45      30.879  75.960  18.804  1.00 46.05           O1-
ATOM    443  H01 GLU B  45      27.141  72.870  20.525  1.00 35.73           H  
ATOM    444  H02 GLU B  45      29.623  72.552  20.403  1.00 36.35           H  
ATOM    445  H03 GLU B  45      29.774  73.694  21.831  1.00 36.35           H  
ATOM    446  H04 GLU B  45      28.710  75.380  20.377  1.00 38.64           H  
ATOM    447  H05 GLU B  45      27.779  74.674  22.714  1.00 35.56           H  
ATOM    448  H06 GLU B  45      28.931  74.227  18.987  1.00 38.64           H  
ATOM    449  N   GLY B  46      27.359  71.424  23.265  1.00 34.65           N  
ATOM    450  CA  GLY B  46      27.381  70.133  23.934  1.00 33.39           C  
ATOM    451  C   GLY B  46      28.384  69.925  25.055  1.00 33.04           C  
ATOM    452  O   GLY B  46      28.587  68.791  25.488  1.00 33.37           O  
ATOM    453  H01 GLY B  46      27.692  69.432  23.159  1.00 33.39           H  
ATOM    454  H02 GLY B  46      26.388  69.968  24.352  1.00 33.39           H  
ATOM    455  H07 GLY B  46      26.949  72.220  23.731  1.00 34.65           H  
ATOM    456  N   ALA B  47      29.018  70.992  25.544  1.00 32.55           N  
ATOM    457  CA  ALA B  47      29.874  70.885  26.739  1.00 31.57           C  
ATOM    458  C   ALA B  47      29.035  70.695  28.011  1.00 31.63           C  
ATOM    459  O   ALA B  47      28.078  71.450  28.247  1.00 30.13           O  
ATOM    460  CB  ALA B  47      30.756  72.081  26.867  1.00 31.21           C  
ATOM    461  H01 ALA B  47      30.503  70.003  26.618  1.00 31.57           H  
ATOM    462  H02 ALA B  47      31.684  71.908  26.322  1.00 31.21           H  
ATOM    463  H03 ALA B  47      28.910  71.887  25.088  1.00 32.55           H  
ATOM    464  H04 ALA B  47      30.249  72.953  26.453  1.00 31.21           H  
ATOM    465  H05 ALA B  47      30.981  72.256  27.919  1.00 31.21           H  
ATOM    466  N   SER B  48      29.397  69.680  28.810  1.00 31.85           N  
ATOM    467  CA  SER B  48      28.746  69.422  30.108  1.00 32.68           C  
ATOM    468  C   SER B  48      29.572  70.022  31.239  1.00 32.67           C  
ATOM    469  O   SER B  48      29.127  70.100  32.377  1.00 32.92           O  
ATOM    470  CB  SER B  48      28.602  67.918  30.388  1.00 33.10           C  
ATOM    471  OG  SER B  48      28.044  67.203  29.309  1.00 34.73           O  
ATOM    472  H01 SER B  48      27.757  69.878  30.059  1.00 32.68           H  
ATOM    473  H02 SER B  48      27.923  67.810  31.234  1.00 33.10           H  
ATOM    474  H03 SER B  48      29.589  67.509  30.602  1.00 33.10           H  
ATOM    475  H04 SER B  48      27.825  66.313  29.593  1.00 34.73           H  
ATOM    476  H06 SER B  48      30.144  69.069  28.511  1.00 31.85           H  
ATOM    477  N   MET B  49      30.801  70.390  30.923  1.00 32.72           N  
ATOM    478  CA  MET B  49      31.680  70.997  31.888  1.00 32.72           C  
ATOM    479  C   MET B  49      32.366  72.250  31.310  1.00 33.36           C  
ATOM    480  O   MET B  49      32.502  72.399  30.096  1.00 33.58           O  
ATOM    481  CB  MET B  49      32.687  69.966  32.344  1.00 32.31           C  
ATOM    482  CG  MET B  49      33.191  70.222  33.730  1.00 32.68           C  
ATOM    483  SD  MET B  49      34.749  69.435  34.055  1.00 30.96           S  
ATOM    484  CE  MET B  49      34.240  67.919  34.865  1.00 31.39           C  
ATOM    485  H01 MET B  49      31.101  71.333  32.748  1.00 32.72           H  
ATOM    486  H02 MET B  49      33.541  70.020  31.669  1.00 32.31           H  
ATOM    487  H03 MET B  49      32.216  68.983  32.320  1.00 32.31           H  
ATOM    488  H04 MET B  49      32.463  69.804  34.425  1.00 32.68           H  
ATOM    489  H05 MET B  49      31.132  70.242  29.980  1.00 32.72           H  
ATOM    490  H06 MET B  49      33.309  71.297  33.865  1.00 32.68           H  
ATOM    491  H07 MET B  49      33.245  67.639  34.518  1.00 31.39           H  
ATOM    492  H08 MET B  49      34.946  67.124  34.625  1.00 31.39           H  
ATOM    493  H09 MET B  49      34.218  68.073  35.944  1.00 31.39           H  
ATOM    494  N   LEU B  50      32.747  73.178  32.181  1.00 34.07           N  
ATOM    495  CA  LEU B  50      33.490  74.380  31.778  1.00 34.12           C  
ATOM    496  C   LEU B  50      34.683  74.518  32.672  1.00 34.57           C  
ATOM    497  O   LEU B  50      34.558  74.410  33.880  1.00 34.59           O  
ATOM    498  CB  LEU B  50      32.631  75.648  31.886  1.00 33.74           C  
ATOM    499  CG  LEU B  50      31.591  75.905  30.789  1.00 33.54           C  
ATOM    500  CD1 LEU B  50      30.844  77.171  31.101  1.00 33.29           C  
ATOM    501  CD2 LEU B  50      32.184  75.955  29.369  1.00 32.59           C  
ATOM    502  H01 LEU B  50      33.787  74.269  30.735  1.00 34.12           H  
ATOM    503  H02 LEU B  50      33.341  76.469  31.787  1.00 33.74           H  
ATOM    504  H03 LEU B  50      32.097  75.600  32.835  1.00 33.74           H  
ATOM    505  H04 LEU B  50      30.910  75.054  30.788  1.00 33.54           H  
ATOM    506  H05 LEU B  50      29.878  76.923  31.541  1.00 33.29           H  
ATOM    507  H06 LEU B  50      31.421  77.770  31.806  1.00 33.29           H  
ATOM    508  H07 LEU B  50      30.689  77.738  30.183  1.00 33.29           H  
ATOM    509  H08 LEU B  50      33.204  75.570  29.388  1.00 32.59           H  
ATOM    510  H09 LEU B  50      31.578  75.344  28.700  1.00 32.59           H  
ATOM    511  H10 LEU B  50      32.517  73.053  33.157  1.00 34.07           H  
ATOM    512  H11 LEU B  50      32.192  76.986  29.014  1.00 32.59           H  
ATOM    513  N   ASP B  51      35.843  74.755  32.076  1.00 35.71           N  
ATOM    514  CA  ASP B  51      37.088  74.896  32.844  1.00 36.12           C  
ATOM    515  C   ASP B  51      37.691  76.306  32.773  1.00 36.74           C  
ATOM    516  O   ASP B  51      38.399  76.637  31.805  1.00 36.85           O  
ATOM    517  CB  ASP B  51      38.112  73.852  32.402  1.00 35.62           C  
ATOM    518  CG  ASP B  51      39.328  73.846  33.268  1.00 36.02           C  
ATOM    519  OD1 ASP B  51      39.198  73.636  34.497  1.00 34.49           O  
ATOM    520  OD2 ASP B  51      40.421  74.066  32.716  1.00 37.46           O1-
ATOM    521  H01 ASP B  51      36.825  74.727  33.888  1.00 36.12           H  
ATOM    522  H02 ASP B  51      38.427  74.103  31.389  1.00 35.62           H  
ATOM    523  H03 ASP B  51      37.648  72.867  32.442  1.00 35.62           H  
ATOM    524  H12 ASP B  51      35.872  74.841  31.070  1.00 35.71           H  
ATOM    525  N   ILE B  52      37.410  77.102  33.815  1.00 37.04           N  
ATOM    526  CA  ILE B  52      37.819  78.502  33.928  1.00 37.65           C  
ATOM    527  C   ILE B  52      39.227  78.605  34.526  1.00 38.97           C  
ATOM    528  O   ILE B  52      39.479  78.111  35.628  1.00 39.25           O  
ATOM    529  CB  ILE B  52      36.781  79.337  34.784  1.00 37.83           C  
ATOM    530  CG1 ILE B  52      35.449  79.467  34.055  1.00 37.09           C  
ATOM    531  CG2 ILE B  52      37.259  80.764  35.095  1.00 35.71           C  
ATOM    532  CD1 ILE B  52      34.561  78.308  34.233  1.00 36.30           C  
ATOM    533  H01 ILE B  52      37.839  78.928  32.925  1.00 37.65           H  
ATOM    534  H02 ILE B  52      36.675  78.782  35.716  1.00 37.83           H  
ATOM    535  H03 ILE B  52      35.674  79.534  32.991  1.00 37.09           H  
ATOM    536  H04 ILE B  52      36.878  76.706  34.577  1.00 37.04           H  
ATOM    537  H05 ILE B  52      34.937  80.354  34.428  1.00 37.09           H  
ATOM    538  H06 ILE B  52      38.199  80.953  34.577  1.00 35.71           H  
ATOM    539  H07 ILE B  52      36.509  81.480  34.759  1.00 35.71           H  
ATOM    540  H08 ILE B  52      37.409  80.871  36.169  1.00 35.71           H  
ATOM    541  H09 ILE B  52      33.626  78.482  33.700  1.00 36.30           H  
ATOM    542  H10 ILE B  52      35.044  77.415  33.836  1.00 36.30           H  
ATOM    543  H11 ILE B  52      34.353  78.168  35.294  1.00 36.30           H  
ATOM    544  N   GLY B  53      40.137  79.232  33.780  1.00 39.88           N  
ATOM    545  CA  GLY B  53      41.482  79.521  34.253  1.00 40.79           C  
ATOM    546  C   GLY B  53      41.799  81.014  34.188  1.00 41.57           C  
ATOM    547  O   GLY B  53      41.308  81.718  33.308  1.00 41.25           O  
ATOM    548  H01 GLY B  53      42.187  78.997  33.607  1.00 40.79           H  
ATOM    549  H02 GLY B  53      41.573  79.185  35.286  1.00 40.79           H  
ATOM    550  H12 GLY B  53      39.881  79.519  32.846  1.00 39.88           H  
ATOM    551  N   GLY B  54      42.625  81.483  35.127  1.00 42.23           N  
ATOM    552  CA  GLY B  54      42.974  82.893  35.245  1.00 42.54           C  
ATOM    553  C   GLY B  54      44.452  83.165  35.504  1.00 43.36           C  
ATOM    554  O   GLY B  54      44.844  84.339  35.608  1.00 43.53           O  
ATOM    555  H01 GLY B  54      42.435  83.271  36.114  1.00 42.54           H  
ATOM    556  H02 GLY B  54      42.694  83.391  34.317  1.00 42.54           H  
ATOM    557  H03 GLY B  54      43.026  80.831  35.785  1.00 42.23           H  
ATOM    558  N   GLU B  55      45.292  82.121  35.592  1.00 43.61           N  
ATOM    559  CA  GLU B  55      46.689  82.356  35.954  1.00 44.16           C  
ATOM    560  C   GLU B  55      47.437  83.239  34.933  1.00 45.27           C  
ATOM    561  O   GLU B  55      47.298  83.079  33.713  1.00 45.08           O  
ATOM    562  CB  GLU B  55      47.466  81.068  36.313  1.00 44.01           C  
ATOM    563  CG  GLU B  55      48.761  81.373  37.148  1.00 43.22           C  
ATOM    564  CD  GLU B  55      49.653  80.169  37.526  1.00 43.18           C  
ATOM    565  OE1 GLU B  55      49.759  79.178  36.762  1.00 42.26           O  
ATOM    566  OE2 GLU B  55      50.303  80.245  38.598  1.00 43.23           O1-
ATOM    567  H01 GLU B  55      46.646  82.932  36.879  1.00 44.16           H  
ATOM    568  H02 GLU B  55      47.772  80.590  35.382  1.00 44.01           H  
ATOM    569  H03 GLU B  55      44.962  81.184  35.410  1.00 43.61           H  
ATOM    570  H04 GLU B  55      46.816  80.416  36.896  1.00 44.01           H  
ATOM    571  H05 GLU B  55      48.398  81.765  38.098  1.00 43.22           H  
ATOM    572  H06 GLU B  55      49.371  82.066  36.568  1.00 43.22           H  
ATOM    573  N   SER B  56      48.182  84.204  35.475  1.00 46.48           N  
ATOM    574  CA  SER B  56      49.117  85.036  34.732  1.00 47.73           C  
ATOM    575  C   SER B  56      50.040  84.168  33.876  1.00 48.41           C  
ATOM    576  O   SER B  56      50.892  83.456  34.420  1.00 49.26           O  
ATOM    577  CB  SER B  56      49.968  85.841  35.721  1.00 47.99           C  
ATOM    578  OG  SER B  56      49.437  87.192  35.828  1.00 49.17           O  
ATOM    579  H01 SER B  56      48.554  85.706  34.082  1.00 47.73           H  
ATOM    580  H02 SER B  56      49.947  84.177  32.790  1.00 48.41           H  
ATOM    581  H03 SER B  56      50.998  85.882  35.366  1.00 47.99           H  
ATOM    582  H04 SER B  56      49.942  85.361  36.699  1.00 47.99           H  
ATOM    583  H05 SER B  56      49.330  87.565  34.950  1.00 49.17           H  
ATOM    584  H07 SER B  56      48.091  84.368  36.467  1.00 46.48           H  
ATOM    585  N   TYR B  63      53.432  91.168  44.146  1.00 33.85           N  
ATOM    586  CA  TYR B  63      52.435  91.959  44.882  1.00 33.96           C  
ATOM    587  C   TYR B  63      51.007  91.606  44.477  1.00 34.86           C  
ATOM    588  O   TYR B  63      50.640  91.732  43.314  1.00 35.55           O  
ATOM    589  CB  TYR B  63      52.666  93.463  44.665  1.00 32.76           C  
ATOM    590  CG  TYR B  63      52.184  94.366  45.790  1.00 29.29           C  
ATOM    591  CD1 TYR B  63      52.532  94.114  47.125  1.00 26.38           C  
ATOM    592  CD2 TYR B  63      51.412  95.491  45.512  1.00 26.08           C  
ATOM    593  CE1 TYR B  63      52.091  94.943  48.149  1.00 24.81           C  
ATOM    594  CE2 TYR B  63      50.973  96.335  46.523  1.00 24.75           C  
ATOM    595  CZ  TYR B  63      51.328  96.057  47.830  1.00 25.08           C  
ATOM    596  OH  TYR B  63      50.913  96.896  48.807  1.00 23.87           O  
ATOM    597  H01 TYR B  63      53.615  91.603  43.253  1.00 33.85           H  
ATOM    598  H02 TYR B  63      52.560  91.716  45.937  1.00 33.96           H  
ATOM    599  H03 TYR B  63      52.076  93.734  43.789  1.00 32.76           H  
ATOM    600  H04 TYR B  63      53.736  93.625  44.538  1.00 32.76           H  
ATOM    601  H05 TYR B  63      53.158  93.254  47.363  1.00 26.38           H  
ATOM    602  H06 TYR B  63      53.079  90.233  44.000  1.00 33.85           H  
ATOM    603  H07 TYR B  63      51.147  95.714  44.479  1.00 26.08           H  
ATOM    604  H08 TYR B  63      52.341  94.722  49.187  1.00 24.81           H  
ATOM    605  H09 TYR B  63      50.358  97.204  46.290  1.00 24.75           H  
ATOM    606  H10 TYR B  63      50.930  97.799  48.482  1.00 23.87           H  
ATOM    607  N   VAL B  64      50.209  91.160  45.437  1.00 35.94           N  
ATOM    608  CA  VAL B  64      48.760  90.932  45.231  1.00 37.40           C  
ATOM    609  C   VAL B  64      48.308  90.116  43.948  1.00 38.56           C  
ATOM    610  O   VAL B  64      47.234  90.367  43.381  1.00 38.67           O  
ATOM    611  CB  VAL B  64      47.925  92.279  45.463  1.00 37.46           C  
ATOM    612  CG1 VAL B  64      48.292  92.914  46.788  1.00 35.62           C  
ATOM    613  CG2 VAL B  64      48.101  93.325  44.302  1.00 37.13           C  
ATOM    614  H01 VAL B  64      48.504  90.217  46.013  1.00 37.40           H  
ATOM    615  H02 VAL B  64      46.875  91.987  45.473  1.00 37.46           H  
ATOM    616  H03 VAL B  64      49.132  93.594  46.644  1.00 35.62           H  
ATOM    617  H04 VAL B  64      47.438  93.470  47.174  1.00 35.62           H  
ATOM    618  H05 VAL B  64      48.572  92.137  47.499  1.00 35.62           H  
ATOM    619  H06 VAL B  64      49.145  93.346  43.988  1.00 37.13           H  
ATOM    620  H07 VAL B  64      47.474  93.040  43.457  1.00 37.13           H  
ATOM    621  H08 VAL B  64      47.808  94.314  44.655  1.00 37.13           H  
ATOM    622  H11 VAL B  64      50.605  90.968  46.346  1.00 35.94           H  
ATOM    623  N   GLU B  65      49.111  89.139  43.511  1.00 39.64           N  
ATOM    624  CA  GLU B  65      48.754  88.328  42.331  1.00 40.86           C  
ATOM    625  C   GLU B  65      47.635  87.313  42.591  1.00 40.39           C  
ATOM    626  O   GLU B  65      46.883  86.978  41.687  1.00 40.84           O  
ATOM    627  CB  GLU B  65      49.961  87.595  41.726  1.00 41.39           C  
ATOM    628  CG  GLU B  65      51.271  88.390  41.603  1.00 45.59           C  
ATOM    629  CD  GLU B  65      52.500  87.555  42.079  1.00 51.98           C  
ATOM    630  OE1 GLU B  65      52.319  86.322  42.317  1.00 56.36           O  
ATOM    631  OE2 GLU B  65      53.629  88.111  42.234  1.00 51.37           O1-
ATOM    632  H01 GLU B  65      48.384  89.062  41.615  1.00 40.86           H  
ATOM    633  H02 GLU B  65      49.670  87.370  40.700  1.00 41.39           H  
ATOM    634  H03 GLU B  65      50.162  86.723  42.348  1.00 41.39           H  
ATOM    635  H04 GLU B  65      51.194  89.272  42.238  1.00 45.59           H  
ATOM    636  H05 GLU B  65      51.417  88.672  40.560  1.00 45.59           H  
ATOM    637  H09 GLU B  65      49.977  88.953  43.997  1.00 39.64           H  
ATOM    638  N   ILE B  66      47.524  86.821  43.818  1.00 40.40           N  
ATOM    639  CA  ILE B  66      46.491  85.826  44.154  1.00 40.09           C  
ATOM    640  C   ILE B  66      45.142  86.519  44.319  1.00 40.24           C  
ATOM    641  O   ILE B  66      44.169  86.107  43.696  1.00 40.09           O  
ATOM    642  CB  ILE B  66      46.875  84.905  45.376  1.00 40.17           C  
ATOM    643  CG1 ILE B  66      48.291  84.319  45.182  1.00 38.76           C  
ATOM    644  CG2 ILE B  66      45.839  83.785  45.572  1.00 39.27           C  
ATOM    645  CD1 ILE B  66      48.680  83.267  46.203  1.00 39.30           C  
ATOM    646  H01 ILE B  66      46.414  85.130  43.319  1.00 40.09           H  
ATOM    647  H02 ILE B  66      46.875  85.517  46.278  1.00 40.17           H  
ATOM    648  H03 ILE B  66      48.989  85.147  45.308  1.00 38.76           H  
ATOM    649  H04 ILE B  66      48.341  83.868  44.191  1.00 38.76           H  
ATOM    650  H05 ILE B  66      44.930  84.031  45.023  1.00 39.27           H  
ATOM    651  H06 ILE B  66      48.161  87.135  44.536  1.00 40.40           H  
ATOM    652  H07 ILE B  66      46.245  82.845  45.199  1.00 39.27           H  
ATOM    653  H08 ILE B  66      45.606  83.686  46.632  1.00 39.27           H  
ATOM    654  H09 ILE B  66      49.559  83.603  46.753  1.00 39.30           H  
ATOM    655  H10 ILE B  66      47.855  83.112  46.898  1.00 39.30           H  
ATOM    656  H11 ILE B  66      48.907  82.331  45.693  1.00 39.30           H  
ATOM    657  N   GLU B  67      45.102  87.603  45.092  1.00 40.61           N  
ATOM    658  CA  GLU B  67      43.909  88.434  45.182  1.00 41.14           C  
ATOM    659  C   GLU B  67      43.421  88.774  43.755  1.00 40.89           C  
ATOM    660  O   GLU B  67      42.230  88.713  43.481  1.00 41.74           O  
ATOM    661  CB  GLU B  67      44.155  89.707  46.018  1.00 41.89           C  
ATOM    662  CG  GLU B  67      44.237  89.562  47.602  1.00 45.37           C  
ATOM    663  CD  GLU B  67      44.897  90.819  48.363  1.00 48.85           C  
ATOM    664  OE1 GLU B  67      45.608  91.616  47.706  1.00 49.11           O  
ATOM    665  OE2 GLU B  67      44.709  91.006  49.612  1.00 47.54           O1-
ATOM    666  H01 GLU B  67      43.130  87.876  45.702  1.00 41.14           H  
ATOM    667  H02 GLU B  67      43.268  90.317  45.848  1.00 41.89           H  
ATOM    668  H03 GLU B  67      45.099  90.137  45.683  1.00 41.89           H  
ATOM    669  H04 GLU B  67      44.887  88.709  47.798  1.00 45.37           H  
ATOM    670  H05 GLU B  67      43.225  89.427  47.984  1.00 45.37           H  
ATOM    671  H12 GLU B  67      45.919  87.855  45.629  1.00 40.61           H  
ATOM    672  N   GLU B  68      44.331  89.084  42.841  1.00 40.26           N  
ATOM    673  CA  GLU B  68      43.953  89.481  41.485  1.00 40.22           C  
ATOM    674  C   GLU B  68      43.562  88.320  40.555  1.00 40.36           C  
ATOM    675  O   GLU B  68      42.693  88.487  39.678  1.00 40.22           O  
ATOM    676  CB  GLU B  68      45.060  90.304  40.834  1.00 40.60           C  
ATOM    677  CG  GLU B  68      45.120  91.731  41.342  1.00 41.37           C  
ATOM    678  CD  GLU B  68      46.440  92.425  41.055  1.00 42.89           C  
ATOM    679  OE1 GLU B  68      47.367  91.766  40.518  1.00 41.91           O  
ATOM    680  OE2 GLU B  68      46.535  93.644  41.375  1.00 43.62           O1-
ATOM    681  H01 GLU B  68      43.052  90.081  41.614  1.00 40.22           H  
ATOM    682  H02 GLU B  68      44.845  90.349  39.766  1.00 40.60           H  
ATOM    683  H03 GLU B  68      46.016  89.822  41.038  1.00 40.60           H  
ATOM    684  H04 GLU B  68      45.011  91.688  42.426  1.00 41.37           H  
ATOM    685  H05 GLU B  68      44.321  92.300  40.867  1.00 41.37           H  
ATOM    686  H06 GLU B  68      45.310  89.045  43.088  1.00 40.26           H  
ATOM    687  N   GLU B  69      44.202  87.159  40.718  1.00 39.57           N  
ATOM    688  CA  GLU B  69      43.722  85.960  40.025  1.00 39.09           C  
ATOM    689  C   GLU B  69      42.298  85.650  40.474  1.00 38.86           C  
ATOM    690  O   GLU B  69      41.399  85.503  39.644  1.00 39.35           O  
ATOM    691  CB  GLU B  69      44.639  84.746  40.224  1.00 38.81           C  
ATOM    692  CG  GLU B  69      44.171  83.500  39.477  1.00 38.60           C  
ATOM    693  CD  GLU B  69      45.172  82.364  39.551  1.00 40.42           C  
ATOM    694  OE1 GLU B  69      46.356  82.661  39.846  1.00 41.98           O  
ATOM    695  OE2 GLU B  69      44.788  81.186  39.304  1.00 38.97           O1-
ATOM    696  H01 GLU B  69      43.732  86.170  38.956  1.00 39.09           H  
ATOM    697  H02 GLU B  69      44.626  84.506  41.287  1.00 38.81           H  
ATOM    698  H03 GLU B  69      45.637  85.006  39.872  1.00 38.81           H  
ATOM    699  H04 GLU B  69      44.056  83.769  38.427  1.00 38.60           H  
ATOM    700  H05 GLU B  69      43.229  83.165  39.912  1.00 38.60           H  
ATOM    701  H06 GLU B  69      45.014  87.108  41.317  1.00 39.57           H  
ATOM    702  N   ILE B  70      42.105  85.565  41.787  1.00 38.45           N  
ATOM    703  CA  ILE B  70      40.790  85.369  42.387  1.00 38.07           C  
ATOM    704  C   ILE B  70      39.770  86.310  41.751  1.00 38.08           C  
ATOM    705  O   ILE B  70      38.680  85.894  41.384  1.00 38.05           O  
ATOM    706  CB  ILE B  70      40.859  85.579  43.938  1.00 37.86           C  
ATOM    707  CG1 ILE B  70      41.608  84.417  44.586  1.00 36.54           C  
ATOM    708  CG2 ILE B  70      39.449  85.771  44.567  1.00 37.66           C  
ATOM    709  CD1 ILE B  70      42.039  84.685  45.985  1.00 36.58           C  
ATOM    710  H01 ILE B  70      40.469  84.344  42.199  1.00 38.07           H  
ATOM    711  H02 ILE B  70      41.408  86.501  44.131  1.00 37.86           H  
ATOM    712  H03 ILE B  70      42.513  84.258  44.000  1.00 36.54           H  
ATOM    713  H04 ILE B  70      40.954  83.545  44.588  1.00 36.54           H  
ATOM    714  H05 ILE B  70      38.719  85.187  44.006  1.00 37.66           H  
ATOM    715  H06 ILE B  70      42.906  85.640  42.397  1.00 38.45           H  
ATOM    716  H07 ILE B  70      39.464  85.434  45.604  1.00 37.66           H  
ATOM    717  H08 ILE B  70      39.175  86.825  44.531  1.00 37.66           H  
ATOM    718  H09 ILE B  70      42.897  85.358  45.978  1.00 36.58           H  
ATOM    719  H10 ILE B  70      41.220  85.147  46.536  1.00 36.58           H  
ATOM    720  H11 ILE B  70      42.318  83.747  46.466  1.00 36.58           H  
ATOM    721  N   GLN B  71      40.149  87.577  41.616  1.00 38.23           N  
ATOM    722  CA  GLN B  71      39.261  88.588  41.065  1.00 38.43           C  
ATOM    723  C   GLN B  71      38.994  88.400  39.564  1.00 38.30           C  
ATOM    724  O   GLN B  71      37.958  88.824  39.067  1.00 37.91           O  
ATOM    725  CB  GLN B  71      39.749  90.006  41.421  1.00 38.52           C  
ATOM    726  CG  GLN B  71      39.557  90.377  42.927  1.00 39.01           C  
ATOM    727  CD  GLN B  71      40.238  91.696  43.338  1.00 41.30           C  
ATOM    728  NE2 GLN B  71      40.133  92.040  44.620  1.00 41.26           N  
ATOM    729  OE1 GLN B  71      40.840  92.396  42.513  1.00 42.50           O  
ATOM    730  H01 GLN B  71      38.288  88.456  41.539  1.00 38.43           H  
ATOM    731  H02 GLN B  71      39.146  90.705  40.842  1.00 38.52           H  
ATOM    732  H03 GLN B  71      40.810  90.076  41.181  1.00 38.52           H  
ATOM    733  H04 GLN B  71      40.027  89.585  43.510  1.00 39.01           H  
ATOM    734  H05 GLN B  71      38.489  90.465  43.126  1.00 39.01           H  
ATOM    735  H06 GLN B  71      40.556  92.896  44.949  1.00 41.26           H  
ATOM    736  H07 GLN B  71      39.631  91.445  45.263  1.00 41.26           H  
ATOM    737  H12 GLN B  71      41.079  87.845  41.904  1.00 38.23           H  
ATOM    738  N   ARG B  72      39.907  87.747  38.850  1.00 38.51           N  
ATOM    739  CA  ARG B  72      39.610  87.344  37.470  1.00 38.72           C  
ATOM    740  C   ARG B  72      38.569  86.209  37.415  1.00 38.87           C  
ATOM    741  O   ARG B  72      37.577  86.344  36.725  1.00 38.86           O  
ATOM    742  CB  ARG B  72      40.892  87.052  36.644  1.00 38.94           C  
ATOM    743  CG  ARG B  72      41.529  88.345  36.090  1.00 37.89           C  
ATOM    744  CD  ARG B  72      42.743  88.182  35.192  1.00 35.05           C  
ATOM    745  NE  ARG B  72      43.759  87.296  35.750  1.00 38.12           N  
ATOM    746  CZ  ARG B  72      44.682  87.592  36.679  1.00 36.22           C  
ATOM    747  NH1 ARG B  72      44.758  88.789  37.238  1.00 34.25           N1+
ATOM    748  NH2 ARG B  72      45.548  86.653  37.057  1.00 34.54           N  
ATOM    749  H01 ARG B  72      39.146  88.200  36.980  1.00 38.72           H  
ATOM    750  H02 ARG B  72      40.612  86.425  35.798  1.00 38.94           H  
ATOM    751  H03 ARG B  72      41.616  86.548  37.284  1.00 38.94           H  
ATOM    752  H04 ARG B  72      41.894  88.880  36.967  1.00 37.89           H  
ATOM    753  H05 ARG B  72      40.764  88.871  35.519  1.00 37.89           H  
ATOM    754  H06 ARG B  72      43.198  89.166  35.083  1.00 35.05           H  
ATOM    755  H07 ARG B  72      42.415  87.774  34.236  1.00 35.05           H  
ATOM    756  H08 ARG B  72      40.805  87.528  39.258  1.00 38.51           H  
ATOM    757  H09 ARG B  72      43.769  86.350  35.396  1.00 38.12           H  
ATOM    758  H10 ARG B  72      45.464  88.977  37.935  1.00 34.25           H  
ATOM    759  H11 ARG B  72      44.110  89.515  36.967  1.00 34.25           H  
ATOM    760  H12 ARG B  72      45.506  85.732  36.644  1.00 34.54           H  
ATOM    761  H13 ARG B  72      46.246  86.862  37.756  1.00 34.54           H  
ATOM    762  N   VAL B  73      38.763  85.133  38.184  1.00 38.95           N  
ATOM    763  CA  VAL B  73      37.936  83.912  38.064  1.00 39.30           C  
ATOM    764  C   VAL B  73      36.580  83.881  38.817  1.00 39.96           C  
ATOM    765  O   VAL B  73      35.605  83.317  38.309  1.00 40.11           O  
ATOM    766  CB  VAL B  73      38.751  82.609  38.380  1.00 39.21           C  
ATOM    767  CG1 VAL B  73      39.886  82.419  37.372  1.00 39.19           C  
ATOM    768  CG2 VAL B  73      39.295  82.615  39.799  1.00 38.96           C  
ATOM    769  H01 VAL B  73      37.656  83.947  37.011  1.00 39.30           H  
ATOM    770  H02 VAL B  73      38.063  81.768  38.293  1.00 39.21           H  
ATOM    771  H03 VAL B  73      40.783  82.085  37.894  1.00 39.19           H  
ATOM    772  H04 VAL B  73      39.596  81.671  36.634  1.00 39.19           H  
ATOM    773  H05 VAL B  73      40.089  83.365  36.870  1.00 39.19           H  
ATOM    774  H06 VAL B  73      40.176  83.255  39.847  1.00 38.96           H  
ATOM    775  H07 VAL B  73      38.533  82.996  40.479  1.00 38.96           H  
ATOM    776  H08 VAL B  73      39.567  81.600  40.089  1.00 38.96           H  
ATOM    777  H14 VAL B  73      39.502  85.154  38.873  1.00 38.95           H  
ATOM    778  N   VAL B  74      36.516  84.474  40.013  1.00 40.13           N  
ATOM    779  CA  VAL B  74      35.306  84.434  40.842  1.00 40.16           C  
ATOM    780  C   VAL B  74      34.077  85.086  40.175  1.00 40.54           C  
ATOM    781  O   VAL B  74      32.987  84.516  40.224  1.00 40.50           O  
ATOM    782  CB  VAL B  74      35.578  84.958  42.288  1.00 40.24           C  
ATOM    783  CG1 VAL B  74      34.293  85.095  43.112  1.00 38.66           C  
ATOM    784  CG2 VAL B  74      36.552  84.023  42.995  1.00 40.93           C  
ATOM    785  H01 VAL B  74      35.035  83.383  40.938  1.00 40.16           H  
ATOM    786  H02 VAL B  74      36.011  85.954  42.200  1.00 40.24           H  
ATOM    787  H03 VAL B  74      33.476  84.590  42.596  1.00 38.66           H  
ATOM    788  H04 VAL B  74      34.439  84.641  44.092  1.00 38.66           H  
ATOM    789  H05 VAL B  74      34.049  86.150  43.233  1.00 38.66           H  
ATOM    790  H06 VAL B  74      37.445  84.579  43.282  1.00 40.93           H  
ATOM    791  H07 VAL B  74      36.079  83.611  43.886  1.00 40.93           H  
ATOM    792  H08 VAL B  74      36.831  83.212  42.323  1.00 40.93           H  
ATOM    793  H09 VAL B  74      37.328  84.966  40.358  1.00 40.13           H  
ATOM    794  N   PRO B  75      34.237  86.275  39.556  1.00 40.58           N  
ATOM    795  CA  PRO B  75      33.138  86.883  38.800  1.00 40.59           C  
ATOM    796  C   PRO B  75      32.547  86.003  37.674  1.00 40.61           C  
ATOM    797  O   PRO B  75      31.314  85.826  37.615  1.00 40.53           O  
ATOM    798  CB  PRO B  75      33.772  88.147  38.228  1.00 40.37           C  
ATOM    799  CG  PRO B  75      34.814  88.486  39.216  1.00 41.41           C  
ATOM    800  CD  PRO B  75      35.404  87.167  39.593  1.00 40.91           C  
ATOM    801  H01 PRO B  75      33.053  88.952  38.076  1.00 40.37           H  
ATOM    802  H02 PRO B  75      34.210  87.955  37.249  1.00 40.37           H  
ATOM    803  H03 PRO B  75      34.415  89.026  40.075  1.00 41.41           H  
ATOM    804  H04 PRO B  75      35.569  89.136  38.775  1.00 41.41           H  
ATOM    805  H05 PRO B  75      36.214  86.850  38.937  1.00 40.91           H  
ATOM    806  H06 PRO B  75      35.843  87.201  40.590  1.00 40.91           H  
ATOM    807  H09 PRO B  75      32.277  87.054  39.446  1.00 40.59           H  
ATOM    808  N   VAL B  76      33.414  85.476  36.806  1.00 40.08           N  
ATOM    809  CA  VAL B  76      33.006  84.573  35.722  1.00 39.79           C  
ATOM    810  C   VAL B  76      32.173  83.383  36.249  1.00 39.82           C  
ATOM    811  O   VAL B  76      31.074  83.115  35.775  1.00 39.34           O  
ATOM    812  CB  VAL B  76      34.237  84.076  34.897  1.00 39.93           C  
ATOM    813  CG1 VAL B  76      33.830  82.955  33.929  1.00 38.96           C  
ATOM    814  CG2 VAL B  76      34.960  85.264  34.156  1.00 38.64           C  
ATOM    815  H01 VAL B  76      32.367  85.148  35.052  1.00 39.79           H  
ATOM    816  H02 VAL B  76      34.962  83.658  35.596  1.00 39.93           H  
ATOM    817  H03 VAL B  76      32.942  83.259  33.375  1.00 38.96           H  
ATOM    818  H04 VAL B  76      34.645  82.763  33.231  1.00 38.96           H  
ATOM    819  H05 VAL B  76      33.613  82.048  34.493  1.00 38.96           H  
ATOM    820  H06 VAL B  76      35.947  84.939  33.826  1.00 38.64           H  
ATOM    821  H07 VAL B  76      34.393  85.708  36.899  1.00 40.08           H  
ATOM    822  H08 VAL B  76      34.370  85.566  33.291  1.00 38.64           H  
ATOM    823  H09 VAL B  76      35.065  86.108  34.838  1.00 38.64           H  
ATOM    824  N   ILE B  77      32.716  82.698  37.248  1.00 40.15           N  
ATOM    825  CA  ILE B  77      32.060  81.578  37.915  1.00 40.37           C  
ATOM    826  C   ILE B  77      30.692  81.999  38.468  1.00 41.32           C  
ATOM    827  O   ILE B  77      29.724  81.240  38.419  1.00 41.71           O  
ATOM    828  CB  ILE B  77      32.993  80.997  39.028  1.00 39.91           C  
ATOM    829  CG1 ILE B  77      34.260  80.416  38.393  1.00 37.98           C  
ATOM    830  CG2 ILE B  77      32.285  79.944  39.889  1.00 39.73           C  
ATOM    831  CD1 ILE B  77      35.269  79.913  39.383  1.00 35.55           C  
ATOM    832  H01 ILE B  77      31.878  80.786  37.189  1.00 40.37           H  
ATOM    833  H02 ILE B  77      33.265  81.816  39.694  1.00 39.91           H  
ATOM    834  H03 ILE B  77      34.737  81.229  37.846  1.00 37.98           H  
ATOM    835  H04 ILE B  77      33.970  79.587  37.748  1.00 37.98           H  
ATOM    836  H05 ILE B  77      31.296  79.743  39.477  1.00 39.73           H  
ATOM    837  H06 ILE B  77      32.870  79.024  39.893  1.00 39.73           H  
ATOM    838  H07 ILE B  77      32.184  80.316  40.909  1.00 39.73           H  
ATOM    839  H08 ILE B  77      36.137  80.573  39.384  1.00 35.55           H  
ATOM    840  H09 ILE B  77      34.825  79.896  40.378  1.00 35.55           H  
ATOM    841  H10 ILE B  77      33.636  82.968  37.565  1.00 40.15           H  
ATOM    842  H11 ILE B  77      35.580  78.906  39.106  1.00 35.55           H  
ATOM    843  N   LYS B  78      30.612  83.221  38.989  1.00 42.54           N  
ATOM    844  CA  LYS B  78      29.352  83.720  39.520  1.00 42.90           C  
ATOM    845  C   LYS B  78      28.324  83.869  38.426  1.00 42.59           C  
ATOM    846  O   LYS B  78      27.267  83.268  38.533  1.00 43.34           O  
ATOM    847  CB  LYS B  78      29.513  85.018  40.318  1.00 43.01           C  
ATOM    848  CG  LYS B  78      29.853  84.774  41.760  1.00 44.09           C  
ATOM    849  CD  LYS B  78      29.449  85.958  42.594  1.00 48.23           C  
ATOM    850  CE  LYS B  78      30.118  85.948  43.979  1.00 50.69           C  
ATOM    851  NZ  LYS B  78      30.090  84.600  44.631  1.00 52.79           N1+
ATOM    852  H01 LYS B  78      28.993  82.972  40.226  1.00 42.90           H  
ATOM    853  H02 LYS B  78      28.558  85.542  40.290  1.00 43.01           H  
ATOM    854  H03 LYS B  78      30.310  85.609  39.866  1.00 43.01           H  
ATOM    855  H04 LYS B  78      30.929  84.624  41.852  1.00 44.09           H  
ATOM    856  H05 LYS B  78      29.324  83.888  42.111  1.00 44.09           H  
ATOM    857  H06 LYS B  78      28.370  85.910  42.743  1.00 48.23           H  
ATOM    858  H07 LYS B  78      29.736  86.871  42.071  1.00 48.23           H  
ATOM    859  H08 LYS B  78      29.557  86.631  44.617  1.00 50.69           H  
ATOM    860  H09 LYS B  78      31.157  86.259  43.866  1.00 50.69           H  
ATOM    861  H10 LYS B  78      29.179  84.442  45.037  1.00 52.79           H  
ATOM    862  H11 LYS B  78      30.279  83.887  43.941  1.00 52.79           H  
ATOM    863  H12 LYS B  78      31.434  83.808  39.016  1.00 42.54           H  
ATOM    864  H13 LYS B  78      30.792  84.561  45.356  1.00 52.79           H  
ATOM    865  N   ALA B  79      28.628  84.630  37.378  1.00 42.17           N  
ATOM    866  CA  ALA B  79      27.656  84.859  36.314  1.00 42.37           C  
ATOM    867  C   ALA B  79      27.300  83.590  35.521  1.00 43.13           C  
ATOM    868  O   ALA B  79      26.117  83.360  35.193  1.00 43.34           O  
ATOM    869  CB  ALA B  79      28.115  85.940  35.400  1.00 42.39           C  
ATOM    870  H01 ALA B  79      26.738  85.175  36.809  1.00 42.37           H  
ATOM    871  H02 ALA B  79      29.124  85.718  35.053  1.00 42.39           H  
ATOM    872  H03 ALA B  79      27.443  86.003  34.544  1.00 42.39           H  
ATOM    873  H04 ALA B  79      28.116  86.891  35.933  1.00 42.39           H  
ATOM    874  H14 ALA B  79      29.543  85.054  37.318  1.00 42.17           H  
ATOM    875  N   ILE B  80      28.297  82.762  35.215  1.00 43.35           N  
ATOM    876  CA  ILE B  80      27.988  81.469  34.622  1.00 43.75           C  
ATOM    877  C   ILE B  80      26.969  80.765  35.506  1.00 44.56           C  
ATOM    878  O   ILE B  80      26.016  80.182  34.991  1.00 44.98           O  
ATOM    879  CB  ILE B  80      29.240  80.582  34.351  1.00 43.59           C  
ATOM    880  CG1 ILE B  80      30.008  81.131  33.142  1.00 42.35           C  
ATOM    881  CG2 ILE B  80      28.840  79.104  34.111  1.00 42.19           C  
ATOM    882  CD1 ILE B  80      31.363  80.507  32.939  1.00 41.32           C  
ATOM    883  H01 ILE B  80      27.567  81.644  33.632  1.00 43.75           H  
ATOM    884  H02 ILE B  80      29.882  80.612  35.231  1.00 43.59           H  
ATOM    885  H03 ILE B  80      30.176  82.191  33.332  1.00 42.35           H  
ATOM    886  H04 ILE B  80      29.411  80.954  32.247  1.00 42.35           H  
ATOM    887  H05 ILE B  80      29.255  83.028  35.392  1.00 43.35           H  
ATOM    888  H06 ILE B  80      27.902  79.067  33.558  1.00 42.19           H  
ATOM    889  H07 ILE B  80      29.620  78.605  33.536  1.00 42.19           H  
ATOM    890  H08 ILE B  80      28.716  78.600  35.070  1.00 42.19           H  
ATOM    891  H09 ILE B  80      32.085  80.985  33.601  1.00 41.32           H  
ATOM    892  H10 ILE B  80      31.311  79.442  33.167  1.00 41.32           H  
ATOM    893  H11 ILE B  80      31.675  80.643  31.903  1.00 41.32           H  
ATOM    894  N   ARG B  81      27.148  80.849  36.826  1.00 45.24           N  
ATOM    895  CA  ARG B  81      26.239  80.168  37.756  1.00 46.06           C  
ATOM    896  C   ARG B  81      24.846  80.792  37.835  1.00 46.36           C  
ATOM    897  O   ARG B  81      23.891  80.079  38.109  1.00 46.44           O  
ATOM    898  CB  ARG B  81      26.873  79.984  39.144  1.00 46.18           C  
ATOM    899  CG  ARG B  81      26.060  79.122  40.113  1.00 46.62           C  
ATOM    900  CD  ARG B  81      25.698  77.747  39.550  1.00 46.53           C  
ATOM    901  NE  ARG B  81      26.761  76.761  39.762  1.00 46.17           N  
ATOM    902  CZ  ARG B  81      27.462  76.163  38.801  1.00 45.30           C  
ATOM    903  NH1 ARG B  81      28.397  75.282  39.127  1.00 43.33           N1+
ATOM    904  NH2 ARG B  81      27.231  76.428  37.522  1.00 44.52           N  
ATOM    905  H01 ARG B  81      26.080  79.176  37.333  1.00 46.06           H  
ATOM    906  H02 ARG B  81      26.928  80.977  39.590  1.00 46.18           H  
ATOM    907  H03 ARG B  81      27.849  79.518  39.012  1.00 46.18           H  
ATOM    908  H04 ARG B  81      25.124  79.648  40.301  1.00 46.62           H  
ATOM    909  H05 ARG B  81      26.644  78.980  41.023  1.00 46.62           H  
ATOM    910  H06 ARG B  81      25.554  77.855  38.475  1.00 46.53           H  
ATOM    911  H07 ARG B  81      24.790  77.395  40.040  1.00 46.53           H  
ATOM    912  H08 ARG B  81      26.980  76.515  40.717  1.00 46.17           H  
ATOM    913  H09 ARG B  81      28.930  74.821  38.404  1.00 43.33           H  
ATOM    914  H10 ARG B  81      28.576  75.072  40.099  1.00 43.33           H  
ATOM    915  H11 ARG B  81      26.517  77.095  37.265  1.00 44.52           H  
ATOM    916  H12 ARG B  81      27.920  81.389  37.190  1.00 45.24           H  
ATOM    917  H13 ARG B  81      27.769  75.963  36.805  1.00 44.52           H  
ATOM    918  N   LYS B  82      24.725  82.099  37.571  1.00 47.06           N  
ATOM    919  CA  LYS B  82      23.404  82.752  37.453  1.00 48.10           C  
ATOM    920  C   LYS B  82      22.539  82.132  36.324  1.00 48.63           C  
ATOM    921  O   LYS B  82      21.302  82.164  36.386  1.00 48.71           O  
ATOM    922  CB  LYS B  82      23.514  84.281  37.227  1.00 48.29           C  
ATOM    923  CG  LYS B  82      23.293  85.189  38.458  1.00 48.60           C  
ATOM    924  CD  LYS B  82      24.545  86.015  38.839  1.00 51.10           C  
ATOM    925  CE  LYS B  82      24.636  87.350  38.061  1.00 52.03           C  
ATOM    926  NZ  LYS B  82      25.999  88.010  38.106  1.00 52.52           N1+
ATOM    927  H01 LYS B  82      22.913  82.577  38.410  1.00 48.10           H  
ATOM    928  H02 LYS B  82      22.700  84.526  36.545  1.00 48.29           H  
ATOM    929  H03 LYS B  82      24.513  84.486  36.841  1.00 48.29           H  
ATOM    930  H04 LYS B  82      23.065  84.539  39.303  1.00 48.60           H  
ATOM    931  H05 LYS B  82      22.476  85.877  38.240  1.00 48.60           H  
ATOM    932  H06 LYS B  82      25.423  85.422  38.581  1.00 51.10           H  
ATOM    933  H07 LYS B  82      24.508  86.234  39.906  1.00 51.10           H  
ATOM    934  H08 LYS B  82      23.942  88.038  38.543  1.00 52.03           H  
ATOM    935  H09 LYS B  82      24.385  87.155  37.018  1.00 52.03           H  
ATOM    936  H10 LYS B  82      26.660  87.453  37.583  1.00 52.52           H  
ATOM    937  H11 LYS B  82      25.941  88.932  37.699  1.00 52.52           H  
ATOM    938  H12 LYS B  82      26.306  88.084  39.065  1.00 52.52           H  
ATOM    939  H14 LYS B  82      25.560  82.654  37.449  1.00 47.06           H  
ATOM    940  N   GLU B  83      23.209  81.561  35.321  1.00 48.71           N  
ATOM    941  CA  GLU B  83      22.584  81.100  34.086  1.00 48.86           C  
ATOM    942  C   GLU B  83      22.429  79.586  33.931  1.00 48.67           C  
ATOM    943  O   GLU B  83      21.580  79.133  33.164  1.00 48.70           O  
ATOM    944  CB  GLU B  83      23.418  81.566  32.906  1.00 49.03           C  
ATOM    945  CG  GLU B  83      23.076  82.898  32.338  1.00 49.87           C  
ATOM    946  CD  GLU B  83      23.873  83.145  31.078  1.00 52.72           C  
ATOM    947  OE1 GLU B  83      23.865  82.252  30.190  1.00 53.60           O  
ATOM    948  OE2 GLU B  83      24.523  84.214  30.972  1.00 53.72           O1-
ATOM    949  H01 GLU B  83      21.579  81.521  34.123  1.00 48.86           H  
ATOM    950  H02 GLU B  83      23.215  80.851  32.109  1.00 49.03           H  
ATOM    951  H03 GLU B  83      24.459  81.599  33.228  1.00 49.03           H  
ATOM    952  H04 GLU B  83      23.316  83.670  33.069  1.00 49.87           H  
ATOM    953  H05 GLU B  83      22.012  82.929  32.104  1.00 49.87           H  
ATOM    954  H13 GLU B  83      24.207  81.441  35.423  1.00 48.71           H  
ATOM    955  N   SER B  84      23.269  78.809  34.607  1.00 48.46           N  
ATOM    956  CA  SER B  84      23.373  77.382  34.306  1.00 48.27           C  
ATOM    957  C   SER B  84      23.825  76.525  35.475  1.00 47.80           C  
ATOM    958  O   SER B  84      24.575  76.976  36.333  1.00 47.93           O  
ATOM    959  CB  SER B  84      24.331  77.171  33.127  1.00 48.73           C  
ATOM    960  OG  SER B  84      24.817  75.835  33.096  1.00 49.66           O  
ATOM    961  H01 SER B  84      22.362  77.057  34.060  1.00 48.27           H  
ATOM    962  H02 SER B  84      25.179  77.845  33.245  1.00 48.73           H  
ATOM    963  H03 SER B  84      23.803  77.380  32.197  1.00 48.73           H  
ATOM    964  H04 SER B  84      24.924  75.554  32.184  1.00 49.66           H  
ATOM    965  H06 SER B  84      23.842  79.209  35.337  1.00 48.46           H  
ATOM    966  N   ASP B  85      23.372  75.276  35.478  1.00 47.42           N  
ATOM    967  CA  ASP B  85      23.789  74.278  36.466  1.00 47.21           C  
ATOM    968  C   ASP B  85      25.059  73.526  36.029  1.00 46.44           C  
ATOM    969  O   ASP B  85      25.597  72.702  36.786  1.00 46.23           O  
ATOM    970  CB  ASP B  85      22.644  73.282  36.734  1.00 48.13           C  
ATOM    971  CG  ASP B  85      21.378  73.955  37.321  1.00 49.75           C  
ATOM    972  OD1 ASP B  85      21.508  74.929  38.116  1.00 51.21           O  
ATOM    973  OD2 ASP B  85      20.258  73.485  36.994  1.00 49.62           O1-
ATOM    974  H01 ASP B  85      24.027  74.810  37.387  1.00 47.21           H  
ATOM    975  H02 ASP B  85      23.003  72.566  37.473  1.00 48.13           H  
ATOM    976  H03 ASP B  85      22.377  72.799  35.794  1.00 48.13           H  
ATOM    977  H05 ASP B  85      22.710  75.002  34.766  1.00 47.42           H  
ATOM    978  N   VAL B  86      25.530  73.831  34.810  1.00 45.24           N  
ATOM    979  CA  VAL B  86      26.738  73.229  34.210  1.00 44.17           C  
ATOM    980  C   VAL B  86      27.897  73.082  35.210  1.00 43.24           C  
ATOM    981  O   VAL B  86      28.166  73.995  35.993  1.00 43.08           O  
ATOM    982  CB  VAL B  86      27.207  74.040  32.962  1.00 44.05           C  
ATOM    983  CG1 VAL B  86      27.867  75.372  33.370  1.00 44.47           C  
ATOM    984  CG2 VAL B  86      28.138  73.230  32.100  1.00 44.22           C  
ATOM    985  H01 VAL B  86      26.452  72.224  33.900  1.00 44.17           H  
ATOM    986  H02 VAL B  86      26.318  74.271  32.376  1.00 44.05           H  
ATOM    987  H03 VAL B  86      28.808  75.490  32.833  1.00 44.47           H  
ATOM    988  H04 VAL B  86      25.025  74.517  34.267  1.00 45.24           H  
ATOM    989  H05 VAL B  86      27.201  76.199  33.122  1.00 44.47           H  
ATOM    990  H06 VAL B  86      28.060  75.369  34.443  1.00 44.47           H  
ATOM    991  H07 VAL B  86      29.089  73.100  32.616  1.00 44.22           H  
ATOM    992  H08 VAL B  86      27.695  72.253  31.904  1.00 44.22           H  
ATOM    993  H09 VAL B  86      28.305  73.750  31.157  1.00 44.22           H  
ATOM    994  N   LEU B  87      28.560  71.930  35.182  1.00 41.89           N  
ATOM    995  CA  LEU B  87      29.728  71.692  36.018  1.00 40.32           C  
ATOM    996  C   LEU B  87      30.853  72.673  35.671  1.00 39.47           C  
ATOM    997  O   LEU B  87      31.397  72.654  34.575  1.00 38.53           O  
ATOM    998  CB  LEU B  87      30.208  70.246  35.897  1.00 40.29           C  
ATOM    999  CG  LEU B  87      29.404  69.104  36.523  1.00 39.48           C  
ATOM   1000  CD1 LEU B  87      29.714  67.783  35.848  1.00 39.17           C  
ATOM   1001  CD2 LEU B  87      29.732  68.982  37.985  1.00 40.95           C  
ATOM   1002  H01 LEU B  87      29.438  71.860  37.055  1.00 40.32           H  
ATOM   1003  H02 LEU B  87      31.129  70.245  36.481  1.00 40.29           H  
ATOM   1004  H03 LEU B  87      30.281  70.029  34.831  1.00 40.29           H  
ATOM   1005  H04 LEU B  87      28.347  69.334  36.391  1.00 39.48           H  
ATOM   1006  H05 LEU B  87      30.709  67.450  36.143  1.00 39.17           H  
ATOM   1007  H06 LEU B  87      28.978  67.038  36.150  1.00 39.17           H  
ATOM   1008  H07 LEU B  87      29.680  67.910  34.766  1.00 39.17           H  
ATOM   1009  H08 LEU B  87      30.544  69.666  38.233  1.00 40.95           H  
ATOM   1010  H09 LEU B  87      28.852  69.233  38.578  1.00 40.95           H  
ATOM   1011  H10 LEU B  87      28.244  71.198  34.562  1.00 41.89           H  
ATOM   1012  H11 LEU B  87      30.039  67.960  38.205  1.00 40.95           H  
ATOM   1013  N   ILE B  88      31.153  73.551  36.630  1.00 38.80           N  
ATOM   1014  CA  ILE B  88      32.239  74.510  36.524  1.00 37.76           C  
ATOM   1015  C   ILE B  88      33.449  73.912  37.208  1.00 37.20           C  
ATOM   1016  O   ILE B  88      33.349  73.405  38.318  1.00 37.43           O  
ATOM   1017  CB  ILE B  88      31.873  75.873  37.153  1.00 37.83           C  
ATOM   1018  CG1 ILE B  88      30.600  76.446  36.502  1.00 38.47           C  
ATOM   1019  CG2 ILE B  88      33.020  76.863  37.021  1.00 36.37           C  
ATOM   1020  CD1 ILE B  88      30.160  77.778  37.091  1.00 39.93           C  
ATOM   1021  H01 ILE B  88      32.448  74.705  35.472  1.00 37.76           H  
ATOM   1022  H02 ILE B  88      31.682  75.710  38.214  1.00 37.83           H  
ATOM   1023  H03 ILE B  88      29.797  75.733  36.690  1.00 38.47           H  
ATOM   1024  H04 ILE B  88      30.789  76.585  35.438  1.00 38.47           H  
ATOM   1025  H05 ILE B  88      33.883  76.362  36.583  1.00 36.37           H  
ATOM   1026  H06 ILE B  88      32.716  77.689  36.378  1.00 36.37           H  
ATOM   1027  H07 ILE B  88      33.285  77.247  38.006  1.00 36.37           H  
ATOM   1028  H08 ILE B  88      29.168  77.671  37.529  1.00 39.93           H  
ATOM   1029  H09 ILE B  88      30.866  78.086  37.863  1.00 39.93           H  
ATOM   1030  H10 ILE B  88      30.130  78.532  36.304  1.00 39.93           H  
ATOM   1031  H12 ILE B  88      30.596  73.549  37.473  1.00 38.80           H  
ATOM   1032  N   SER B  89      34.577  73.928  36.505  1.00 36.21           N  
ATOM   1033  CA  SER B  89      35.859  73.481  37.024  1.00 35.10           C  
ATOM   1034  C   SER B  89      36.741  74.729  37.203  1.00 34.52           C  
ATOM   1035  O   SER B  89      36.646  75.648  36.415  1.00 34.58           O  
ATOM   1036  CB  SER B  89      36.480  72.495  36.038  1.00 34.68           C  
ATOM   1037  OG  SER B  89      37.854  72.261  36.320  1.00 34.77           O  
ATOM   1038  H01 SER B  89      35.753  72.971  37.981  1.00 35.10           H  
ATOM   1039  H02 SER B  89      36.408  72.925  35.039  1.00 34.68           H  
ATOM   1040  H03 SER B  89      35.941  71.549  36.097  1.00 34.68           H  
ATOM   1041  H04 SER B  89      38.195  71.594  35.719  1.00 34.77           H  
ATOM   1042  H11 SER B  89      34.541  74.270  35.556  1.00 36.21           H  
ATOM   1043  N   ILE B  90      37.547  74.795  38.262  1.00 34.01           N  
ATOM   1044  CA  ILE B  90      38.507  75.892  38.417  1.00 33.66           C  
ATOM   1045  C   ILE B  90      39.907  75.367  38.163  1.00 33.87           C  
ATOM   1046  O   ILE B  90      40.402  74.460  38.853  1.00 33.19           O  
ATOM   1047  CB  ILE B  90      38.390  76.717  39.775  1.00 33.33           C  
ATOM   1048  CG1 ILE B  90      39.441  77.835  39.863  1.00 33.55           C  
ATOM   1049  CG2 ILE B  90      38.609  75.851  40.980  1.00 32.56           C  
ATOM   1050  CD1 ILE B  90      39.380  78.942  38.808  1.00 31.90           C  
ATOM   1051  H01 ILE B  90      38.254  76.640  37.666  1.00 33.66           H  
ATOM   1052  H02 ILE B  90      37.381  77.128  39.766  1.00 33.33           H  
ATOM   1053  H03 ILE B  90      40.394  77.336  39.689  1.00 33.55           H  
ATOM   1054  H04 ILE B  90      39.336  78.307  40.840  1.00 33.55           H  
ATOM   1055  H05 ILE B  90      37.496  74.077  38.970  1.00 34.01           H  
ATOM   1056  H06 ILE B  90      39.378  76.296  41.611  1.00 32.56           H  
ATOM   1057  H07 ILE B  90      37.679  75.769  41.543  1.00 32.56           H  
ATOM   1058  H08 ILE B  90      38.930  74.859  40.662  1.00 32.56           H  
ATOM   1059  H09 ILE B  90      39.047  79.869  39.274  1.00 31.90           H  
ATOM   1060  H10 ILE B  90      40.370  79.088  38.377  1.00 31.90           H  
ATOM   1061  H11 ILE B  90      38.679  78.658  38.023  1.00 31.90           H  
ATOM   1062  N   ASP B  91      40.519  75.940  37.132  1.00 34.42           N  
ATOM   1063  CA  ASP B  91      41.828  75.537  36.684  1.00 34.93           C  
ATOM   1064  C   ASP B  91      42.814  76.291  37.553  1.00 35.40           C  
ATOM   1065  O   ASP B  91      43.173  77.430  37.261  1.00 35.97           O  
ATOM   1066  CB  ASP B  91      41.990  75.870  35.210  1.00 34.68           C  
ATOM   1067  CG  ASP B  91      43.054  75.047  34.528  1.00 36.40           C  
ATOM   1068  OD1 ASP B  91      44.017  74.612  35.195  1.00 40.97           O  
ATOM   1069  OD2 ASP B  91      42.957  74.843  33.300  1.00 37.39           O1-
ATOM   1070  H01 ASP B  91      41.991  74.463  36.776  1.00 34.93           H  
ATOM   1071  H02 ASP B  91      42.298  76.914  35.146  1.00 34.68           H  
ATOM   1072  H03 ASP B  91      41.039  75.693  34.708  1.00 34.68           H  
ATOM   1073  H12 ASP B  91      40.048  76.688  36.643  1.00 34.42           H  
ATOM   1074  N   THR B  92      43.201  75.665  38.658  1.00 35.56           N  
ATOM   1075  CA  THR B  92      44.205  76.227  39.539  1.00 36.07           C  
ATOM   1076  C   THR B  92      44.890  75.170  40.397  1.00 36.29           C  
ATOM   1077  O   THR B  92      44.292  74.160  40.756  1.00 36.22           O  
ATOM   1078  CB  THR B  92      43.633  77.371  40.440  1.00 36.38           C  
ATOM   1079  CG2 THR B  92      42.752  76.834  41.588  1.00 35.66           C  
ATOM   1080  OG1 THR B  92      44.716  78.144  40.971  1.00 36.11           O  
ATOM   1081  H01 THR B  92      44.959  76.660  38.882  1.00 36.07           H  
ATOM   1082  H02 THR B  92      42.995  77.996  39.816  1.00 36.38           H  
ATOM   1083  H03 THR B  92      41.777  76.547  41.193  1.00 35.66           H  
ATOM   1084  H04 THR B  92      42.785  74.774  38.890  1.00 35.56           H  
ATOM   1085  H05 THR B  92      43.231  75.965  42.039  1.00 35.66           H  
ATOM   1086  H06 THR B  92      42.623  77.611  42.342  1.00 35.66           H  
ATOM   1087  H07 THR B  92      44.994  77.771  41.811  1.00 36.11           H  
ATOM   1088  N   TRP B  93      46.163  75.415  40.683  1.00 36.60           N  
ATOM   1089  CA  TRP B  93      46.931  74.648  41.649  1.00 36.91           C  
ATOM   1090  C   TRP B  93      47.052  75.383  43.018  1.00 37.01           C  
ATOM   1091  O   TRP B  93      47.693  74.888  43.954  1.00 36.45           O  
ATOM   1092  CB  TRP B  93      48.300  74.324  41.048  1.00 37.10           C  
ATOM   1093  CG  TRP B  93      49.033  75.524  40.636  1.00 38.03           C  
ATOM   1094  CD1 TRP B  93      48.966  76.149  39.423  1.00 39.19           C  
ATOM   1095  CD2 TRP B  93      49.949  76.283  41.434  1.00 39.65           C  
ATOM   1096  CE2 TRP B  93      50.413  77.355  40.631  1.00 39.94           C  
ATOM   1097  CE3 TRP B  93      50.425  76.167  42.757  1.00 40.18           C  
ATOM   1098  NE1 TRP B  93      49.793  77.252  39.411  1.00 39.52           N  
ATOM   1099  CZ2 TRP B  93      51.334  78.310  41.109  1.00 39.40           C  
ATOM   1100  CZ3 TRP B  93      51.339  77.121  43.231  1.00 38.03           C  
ATOM   1101  CH2 TRP B  93      51.779  78.173  42.405  1.00 38.17           C  
ATOM   1102  H01 TRP B  93      46.406  73.717  41.861  1.00 36.91           H  
ATOM   1103  H02 TRP B  93      48.134  73.717  40.158  1.00 37.10           H  
ATOM   1104  H03 TRP B  93      48.892  73.791  41.792  1.00 37.10           H  
ATOM   1105  H04 TRP B  93      48.348  75.823  38.586  1.00 39.19           H  
ATOM   1106  H05 TRP B  93      50.089  75.352  43.399  1.00 40.18           H  
ATOM   1107  H06 TRP B  93      49.922  77.881  38.632  1.00 39.52           H  
ATOM   1108  H07 TRP B  93      51.681  79.127  40.476  1.00 39.40           H  
ATOM   1109  H08 TRP B  93      46.623  76.176  40.203  1.00 36.60           H  
ATOM   1110  H09 TRP B  93      51.713  77.046  44.252  1.00 38.03           H  
ATOM   1111  H10 TRP B  93      52.490  78.898  42.802  1.00 38.17           H  
ATOM   1112  N   LYS B  94      46.381  76.538  43.129  1.00 37.74           N  
ATOM   1113  CA  LYS B  94      46.444  77.433  44.309  1.00 37.94           C  
ATOM   1114  C   LYS B  94      45.225  77.282  45.197  1.00 38.10           C  
ATOM   1115  O   LYS B  94      44.111  77.614  44.775  1.00 38.81           O  
ATOM   1116  CB  LYS B  94      46.547  78.902  43.887  1.00 37.35           C  
ATOM   1117  CG  LYS B  94      47.809  79.259  43.178  1.00 37.33           C  
ATOM   1118  CD  LYS B  94      47.759  80.687  42.664  1.00 38.72           C  
ATOM   1119  CE  LYS B  94      48.989  80.964  41.814  1.00 40.58           C  
ATOM   1120  NZ  LYS B  94      48.639  81.617  40.532  1.00 41.02           N1+
ATOM   1121  H01 LYS B  94      47.335  77.141  44.864  1.00 37.94           H  
ATOM   1122  H02 LYS B  94      46.534  79.488  44.806  1.00 37.35           H  
ATOM   1123  H03 LYS B  94      45.710  79.125  43.225  1.00 37.35           H  
ATOM   1124  H04 LYS B  94      47.931  78.588  42.328  1.00 37.33           H  
ATOM   1125  H05 LYS B  94      48.647  79.157  43.867  1.00 37.33           H  
ATOM   1126  H06 LYS B  94      47.739  81.376  43.508  1.00 38.72           H  
ATOM   1127  H07 LYS B  94      46.861  80.826  42.061  1.00 38.72           H  
ATOM   1128  H08 LYS B  94      49.465  80.010  41.588  1.00 40.58           H  
ATOM   1129  H09 LYS B  94      49.663  81.616  42.370  1.00 40.58           H  
ATOM   1130  H10 LYS B  94      47.863  82.247  40.677  1.00 41.02           H  
ATOM   1131  H11 LYS B  94      45.793  76.817  42.357  1.00 37.74           H  
ATOM   1132  H12 LYS B  94      49.435  82.136  40.190  1.00 41.02           H  
ATOM   1133  H13 LYS B  94      48.379  80.914  39.855  1.00 41.02           H  
ATOM   1134  N   SER B  95      45.450  76.823  46.429  1.00 38.18           N  
ATOM   1135  CA  SER B  95      44.377  76.524  47.389  1.00 38.50           C  
ATOM   1136  C   SER B  95      43.452  77.695  47.698  1.00 38.64           C  
ATOM   1137  O   SER B  95      42.261  77.492  47.978  1.00 38.27           O  
ATOM   1138  CB  SER B  95      44.938  75.910  48.676  1.00 38.93           C  
ATOM   1139  OG  SER B  95      46.318  76.233  48.869  1.00 40.44           O  
ATOM   1140  H01 SER B  95      43.748  75.789  46.887  1.00 38.50           H  
ATOM   1141  H02 SER B  95      44.855  74.826  48.594  1.00 38.93           H  
ATOM   1142  H03 SER B  95      44.366  76.286  49.524  1.00 38.93           H  
ATOM   1143  H04 SER B  95      46.656  75.755  49.630  1.00 40.44           H  
ATOM   1144  H14 SER B  95      46.406  76.673  46.717  1.00 38.18           H  
ATOM   1145  N   GLN B  96      43.985  78.907  47.587  1.00 39.00           N  
ATOM   1146  CA  GLN B  96      43.228  80.120  47.867  1.00 40.00           C  
ATOM   1147  C   GLN B  96      42.365  80.537  46.696  1.00 40.13           C  
ATOM   1148  O   GLN B  96      41.314  81.145  46.893  1.00 40.32           O  
ATOM   1149  CB  GLN B  96      44.142  81.285  48.271  1.00 40.33           C  
ATOM   1150  CG  GLN B  96      45.187  80.956  49.318  1.00 41.83           C  
ATOM   1151  CD  GLN B  96      46.499  80.468  48.717  1.00 45.63           C  
ATOM   1152  NE2 GLN B  96      47.550  80.431  49.541  1.00 48.61           N  
ATOM   1153  OE1 GLN B  96      46.576  80.131  47.533  1.00 47.02           O  
ATOM   1154  H01 GLN B  96      42.577  79.878  48.707  1.00 40.00           H  
ATOM   1155  H02 GLN B  96      43.492  82.036  48.720  1.00 40.33           H  
ATOM   1156  H03 GLN B  96      44.659  81.634  47.377  1.00 40.33           H  
ATOM   1157  H04 GLN B  96      44.790  80.148  49.932  1.00 41.83           H  
ATOM   1158  H05 GLN B  96      44.949  78.990  47.298  1.00 39.00           H  
ATOM   1159  H06 GLN B  96      45.385  81.853  49.905  1.00 41.83           H  
ATOM   1160  H07 GLN B  96      48.448  80.118  49.201  1.00 48.61           H  
ATOM   1161  H08 GLN B  96      47.447  80.717  50.504  1.00 48.61           H  
ATOM   1162  N   VAL B  97      42.819  80.226  45.481  1.00 40.58           N  
ATOM   1163  CA  VAL B  97      42.023  80.452  44.255  1.00 40.24           C  
ATOM   1164  C   VAL B  97      40.924  79.388  44.167  1.00 40.91           C  
ATOM   1165  O   VAL B  97      39.754  79.721  43.888  1.00 41.26           O  
ATOM   1166  CB  VAL B  97      42.884  80.492  42.930  1.00 40.22           C  
ATOM   1167  CG1 VAL B  97      41.995  80.814  41.740  1.00 40.14           C  
ATOM   1168  CG2 VAL B  97      44.012  81.529  43.017  1.00 37.93           C  
ATOM   1169  H01 VAL B  97      41.581  81.445  44.336  1.00 40.24           H  
ATOM   1170  H02 VAL B  97      43.334  79.508  42.802  1.00 40.22           H  
ATOM   1171  H03 VAL B  97      41.107  81.345  42.084  1.00 40.14           H  
ATOM   1172  H04 VAL B  97      42.542  81.440  41.036  1.00 40.14           H  
ATOM   1173  H05 VAL B  97      41.696  79.888  41.248  1.00 40.14           H  
ATOM   1174  H06 VAL B  97      44.879  81.169  42.464  1.00 37.93           H  
ATOM   1175  H07 VAL B  97      43.673  82.472  42.587  1.00 37.93           H  
ATOM   1176  H08 VAL B  97      44.286  81.682  44.061  1.00 37.93           H  
ATOM   1177  H09 VAL B  97      43.740  79.821  45.395  1.00 40.58           H  
ATOM   1178  N   ALA B  98      41.291  78.125  44.426  1.00 41.03           N  
ATOM   1179  CA  ALA B  98      40.317  77.049  44.602  1.00 41.28           C  
ATOM   1180  C   ALA B  98      39.288  77.442  45.670  1.00 42.16           C  
ATOM   1181  O   ALA B  98      38.087  77.527  45.383  1.00 43.00           O  
ATOM   1182  CB  ALA B  98      41.005  75.776  44.974  1.00 40.80           C  
ATOM   1183  H01 ALA B  98      39.795  76.889  43.658  1.00 41.28           H  
ATOM   1184  H02 ALA B  98      41.947  76.005  45.472  1.00 40.80           H  
ATOM   1185  H03 ALA B  98      40.369  75.202  45.648  1.00 40.80           H  
ATOM   1186  H04 ALA B  98      41.202  75.193  44.075  1.00 40.80           H  
ATOM   1187  H09 ALA B  98      42.275  77.909  44.502  1.00 41.03           H  
ATOM   1188  N   GLU B  99      39.769  77.712  46.880  1.00 42.77           N  
ATOM   1189  CA  GLU B  99      38.940  78.125  48.021  1.00 43.47           C  
ATOM   1190  C   GLU B  99      37.868  79.130  47.653  1.00 43.37           C  
ATOM   1191  O   GLU B  99      36.697  78.944  47.979  1.00 43.88           O  
ATOM   1192  CB  GLU B  99      39.858  78.726  49.089  1.00 44.06           C  
ATOM   1193  CG  GLU B  99      39.236  79.112  50.430  1.00 45.64           C  
ATOM   1194  CD  GLU B  99      40.287  79.130  51.531  1.00 47.10           C  
ATOM   1195  OE1 GLU B  99      41.254  79.938  51.451  1.00 46.54           O  
ATOM   1196  OE2 GLU B  99      40.152  78.311  52.468  1.00 48.78           O1-
ATOM   1197  H01 GLU B  99      38.420  77.241  48.388  1.00 43.47           H  
ATOM   1198  H02 GLU B  99      40.193  79.671  48.661  1.00 44.06           H  
ATOM   1199  H03 GLU B  99      40.642  77.997  49.292  1.00 44.06           H  
ATOM   1200  H04 GLU B  99      38.476  78.374  50.686  1.00 45.64           H  
ATOM   1201  H05 GLU B  99      40.765  77.628  47.024  1.00 42.77           H  
ATOM   1202  H06 GLU B  99      38.790  80.103  50.345  1.00 45.64           H  
ATOM   1203  N   ALA B 100      38.289  80.194  46.976  1.00 43.49           N  
ATOM   1204  CA  ALA B 100      37.408  81.282  46.566  1.00 43.73           C  
ATOM   1205  C   ALA B 100      36.490  80.859  45.426  1.00 43.99           C  
ATOM   1206  O   ALA B 100      35.306  81.220  45.400  1.00 44.37           O  
ATOM   1207  CB  ALA B 100      38.235  82.516  46.161  1.00 43.34           C  
ATOM   1208  H01 ALA B 100      36.780  81.541  47.418  1.00 43.73           H  
ATOM   1209  H02 ALA B 100      39.196  82.193  45.761  1.00 43.34           H  
ATOM   1210  H03 ALA B 100      37.697  83.081  45.400  1.00 43.34           H  
ATOM   1211  H04 ALA B 100      38.399  83.147  47.035  1.00 43.34           H  
ATOM   1212  H07 ALA B 100      39.268  80.252  46.733  1.00 43.49           H  
ATOM   1213  N   ALA B 101      37.043  80.092  44.485  1.00 44.15           N  
ATOM   1214  CA  ALA B 101      36.312  79.688  43.284  1.00 43.73           C  
ATOM   1215  C   ALA B 101      35.234  78.630  43.552  1.00 43.26           C  
ATOM   1216  O   ALA B 101      34.133  78.723  43.012  1.00 42.88           O  
ATOM   1217  CB  ALA B 101      37.275  79.237  42.203  1.00 43.95           C  
ATOM   1218  H01 ALA B 101      35.776  80.570  42.933  1.00 43.73           H  
ATOM   1219  H02 ALA B 101      38.227  78.961  42.657  1.00 43.95           H  
ATOM   1220  H03 ALA B 101      36.859  78.376  41.681  1.00 43.95           H  
ATOM   1221  H04 ALA B 101      37.434  80.050  41.495  1.00 43.95           H  
ATOM   1222  H05 ALA B 101      37.996  79.780  44.606  1.00 44.15           H  
ATOM   1223  N   LEU B 102      35.544  77.652  44.403  1.00 42.97           N  
ATOM   1224  CA  LEU B 102      34.560  76.647  44.839  1.00 42.82           C  
ATOM   1225  C   LEU B 102      33.411  77.231  45.635  1.00 43.16           C  
ATOM   1226  O   LEU B 102      32.375  76.598  45.779  1.00 43.63           O  
ATOM   1227  CB  LEU B 102      35.225  75.572  45.696  1.00 42.78           C  
ATOM   1228  CG  LEU B 102      36.296  74.696  45.043  1.00 42.03           C  
ATOM   1229  CD1 LEU B 102      37.153  74.024  46.123  1.00 41.01           C  
ATOM   1230  CD2 LEU B 102      35.667  73.696  44.059  1.00 38.83           C  
ATOM   1231  H01 LEU B 102      34.158  76.223  43.919  1.00 42.82           H  
ATOM   1232  H02 LEU B 102      34.419  74.880  45.940  1.00 42.78           H  
ATOM   1233  H03 LEU B 102      35.689  76.074  46.545  1.00 42.78           H  
ATOM   1234  H04 LEU B 102      36.962  75.321  44.448  1.00 42.03           H  
ATOM   1235  H05 LEU B 102      36.487  77.598  44.761  1.00 42.97           H  
ATOM   1236  H06 LEU B 102      38.054  74.615  46.291  1.00 41.01           H  
ATOM   1237  H07 LEU B 102      36.584  73.958  47.050  1.00 41.01           H  
ATOM   1238  H08 LEU B 102      37.432  73.022  45.795  1.00 41.01           H  
ATOM   1239  H09 LEU B 102      34.751  74.120  43.647  1.00 38.83           H  
ATOM   1240  H10 LEU B 102      36.368  73.491  43.250  1.00 38.83           H  
ATOM   1241  H11 LEU B 102      35.434  72.769  44.582  1.00 38.83           H  
ATOM   1242  N   ALA B 103      33.606  78.438  46.153  1.00 43.67           N  
ATOM   1243  CA  ALA B 103      32.616  79.113  46.990  1.00 43.75           C  
ATOM   1244  C   ALA B 103      31.666  79.979  46.160  1.00 43.52           C  
ATOM   1245  O   ALA B 103      30.538  80.246  46.586  1.00 43.54           O  
ATOM   1246  CB  ALA B 103      33.321  79.945  48.088  1.00 44.06           C  
ATOM   1247  H01 ALA B 103      32.007  78.349  47.473  1.00 43.75           H  
ATOM   1248  H02 ALA B 103      34.229  80.389  47.680  1.00 44.06           H  
ATOM   1249  H03 ALA B 103      32.653  80.735  48.431  1.00 44.06           H  
ATOM   1250  H04 ALA B 103      33.579  79.297  48.926  1.00 44.06           H  
ATOM   1251  H12 ALA B 103      34.477  78.911  45.960  1.00 43.67           H  
ATOM   1252  N   ALA B 104      32.122  80.410  44.982  1.00 42.67           N  
ATOM   1253  CA  ALA B 104      31.271  81.164  44.058  1.00 41.99           C  
ATOM   1254  C   ALA B 104      30.479  80.211  43.165  1.00 41.61           C  
ATOM   1255  O   ALA B 104      29.667  80.627  42.332  1.00 41.77           O  
ATOM   1256  CB  ALA B 104      32.094  82.137  43.224  1.00 41.80           C  
ATOM   1257  H01 ALA B 104      30.564  81.750  44.646  1.00 41.99           H  
ATOM   1258  H02 ALA B 104      33.070  81.699  43.013  1.00 41.80           H  
ATOM   1259  H03 ALA B 104      31.577  82.340  42.286  1.00 41.80           H  
ATOM   1260  H04 ALA B 104      32.226  83.068  43.776  1.00 41.80           H  
ATOM   1261  H05 ALA B 104      33.077  80.211  44.721  1.00 42.67           H  
ATOM   1262  N   GLY B 105      30.723  78.923  43.330  1.00 41.26           N  
ATOM   1263  CA  GLY B 105      29.873  77.936  42.690  1.00 40.69           C  
ATOM   1264  C   GLY B 105      30.551  76.934  41.789  1.00 40.26           C  
ATOM   1265  O   GLY B 105      29.864  76.268  41.023  1.00 40.64           O  
ATOM   1266  H01 GLY B 105      29.216  78.508  42.035  1.00 40.69           H  
ATOM   1267  H02 GLY B 105      29.362  77.380  43.477  1.00 40.69           H  
ATOM   1268  H05 GLY B 105      31.501  78.625  43.901  1.00 41.26           H  
ATOM   1269  N   ALA B 106      31.881  76.823  41.872  1.00 39.31           N  
ATOM   1270  CA  ALA B 106      32.605  75.835  41.092  1.00 38.50           C  
ATOM   1271  C   ALA B 106      32.447  74.454  41.730  1.00 38.57           C  
ATOM   1272  O   ALA B 106      32.555  74.297  42.951  1.00 38.83           O  
ATOM   1273  CB  ALA B 106      34.085  76.212  40.905  1.00 37.57           C  
ATOM   1274  H01 ALA B 106      32.173  75.808  40.092  1.00 38.50           H  
ATOM   1275  H02 ALA B 106      34.690  75.306  40.884  1.00 37.57           H  
ATOM   1276  H03 ALA B 106      32.392  77.438  42.489  1.00 39.31           H  
ATOM   1277  H04 ALA B 106      34.207  76.751  39.966  1.00 37.57           H  
ATOM   1278  H05 ALA B 106      34.407  76.844  41.732  1.00 37.57           H  
ATOM   1279  N   ASP B 107      32.188  73.457  40.882  1.00 38.11           N  
ATOM   1280  CA  ASP B 107      31.953  72.087  41.324  1.00 37.33           C  
ATOM   1281  C   ASP B 107      33.226  71.300  41.573  1.00 36.66           C  
ATOM   1282  O   ASP B 107      33.231  70.391  42.406  1.00 37.23           O  
ATOM   1283  CB  ASP B 107      31.006  71.362  40.349  1.00 37.08           C  
ATOM   1284  CG  ASP B 107      29.743  72.170  40.069  1.00 38.04           C  
ATOM   1285  OD1 ASP B 107      28.689  71.931  40.712  1.00 38.60           O  
ATOM   1286  OD2 ASP B 107      29.826  73.094  39.238  1.00 38.51           O1-
ATOM   1287  H01 ASP B 107      31.467  72.150  42.298  1.00 37.33           H  
ATOM   1288  H02 ASP B 107      30.707  70.420  40.810  1.00 37.08           H  
ATOM   1289  H03 ASP B 107      31.531  71.192  39.409  1.00 37.08           H  
ATOM   1290  H06 ASP B 107      32.153  73.659  39.893  1.00 38.11           H  
ATOM   1291  N   LEU B 108      34.292  71.634  40.848  1.00 35.57           N  
ATOM   1292  CA  LEU B 108      35.551  70.915  40.971  1.00 34.34           C  
ATOM   1293  C   LEU B 108      36.809  71.758  40.698  1.00 34.25           C  
ATOM   1294  O   LEU B 108      36.727  72.861  40.170  1.00 33.61           O  
ATOM   1295  CB  LEU B 108      35.549  69.638  40.112  1.00 34.22           C  
ATOM   1296  CG  LEU B 108      35.627  69.681  38.593  1.00 32.86           C  
ATOM   1297  CD1 LEU B 108      36.416  68.519  38.142  1.00 29.14           C  
ATOM   1298  CD2 LEU B 108      34.227  69.668  37.988  1.00 33.63           C  
ATOM   1299  H01 LEU B 108      35.614  70.642  42.024  1.00 34.34           H  
ATOM   1300  H02 LEU B 108      34.541  69.258  40.276  1.00 34.22           H  
ATOM   1301  H03 LEU B 108      36.402  69.046  40.444  1.00 34.22           H  
ATOM   1302  H04 LEU B 108      34.225  72.404  40.198  1.00 35.57           H  
ATOM   1303  H05 LEU B 108      36.111  70.600  38.263  1.00 32.86           H  
ATOM   1304  H06 LEU B 108      37.378  68.513  38.654  1.00 29.14           H  
ATOM   1305  H07 LEU B 108      35.876  67.601  38.374  1.00 29.14           H  
ATOM   1306  H08 LEU B 108      36.578  68.584  37.066  1.00 29.14           H  
ATOM   1307  H09 LEU B 108      33.572  70.310  38.576  1.00 33.63           H  
ATOM   1308  H10 LEU B 108      34.270  70.036  36.963  1.00 33.63           H  
ATOM   1309  H11 LEU B 108      33.838  68.650  37.993  1.00 33.63           H  
ATOM   1310  N   VAL B 109      37.959  71.209  41.086  1.00 34.09           N  
ATOM   1311  CA  VAL B 109      39.252  71.844  40.929  1.00 34.50           C  
ATOM   1312  C   VAL B 109      40.052  71.051  39.923  1.00 35.49           C  
ATOM   1313  O   VAL B 109      40.103  69.815  39.996  1.00 36.11           O  
ATOM   1314  CB  VAL B 109      40.061  71.876  42.269  1.00 34.33           C  
ATOM   1315  CG1 VAL B 109      41.399  72.522  42.069  1.00 31.77           C  
ATOM   1316  CG2 VAL B 109      39.277  72.608  43.358  1.00 34.21           C  
ATOM   1317  H01 VAL B 109      39.084  72.871  40.604  1.00 34.50           H  
ATOM   1318  H02 VAL B 109      40.220  70.846  42.590  1.00 34.33           H  
ATOM   1319  H03 VAL B 109      42.134  71.761  41.806  1.00 31.77           H  
ATOM   1320  H04 VAL B 109      41.333  73.255  41.265  1.00 31.77           H  
ATOM   1321  H05 VAL B 109      41.705  73.018  42.990  1.00 31.77           H  
ATOM   1322  H06 VAL B 109      38.287  72.162  43.455  1.00 34.21           H  
ATOM   1323  H07 VAL B 109      39.807  72.524  44.307  1.00 34.21           H  
ATOM   1324  H08 VAL B 109      39.176  73.659  43.089  1.00 34.21           H  
ATOM   1325  H12 VAL B 109      37.928  70.295  41.515  1.00 34.09           H  
ATOM   1326  N   ASN B 110      40.690  71.770  38.998  1.00 35.84           N  
ATOM   1327  CA  ASN B 110      41.547  71.165  38.009  1.00 35.58           C  
ATOM   1328  C   ASN B 110      42.982  71.521  38.352  1.00 35.90           C  
ATOM   1329  O   ASN B 110      43.538  72.536  37.922  1.00 35.17           O  
ATOM   1330  CB  ASN B 110      41.131  71.559  36.580  1.00 35.38           C  
ATOM   1331  CG  ASN B 110      42.054  70.973  35.523  1.00 35.43           C  
ATOM   1332  ND2 ASN B 110      42.006  71.553  34.328  1.00 33.57           N  
ATOM   1333  OD1 ASN B 110      42.828  70.021  35.785  1.00 35.33           O  
ATOM   1334  H01 ASN B 110      41.451  70.079  38.028  1.00 35.58           H  
ATOM   1335  H02 ASN B 110      41.189  72.645  36.506  1.00 35.38           H  
ATOM   1336  H03 ASN B 110      40.118  71.200  36.398  1.00 35.38           H  
ATOM   1337  H04 ASN B 110      42.600  71.222  33.582  1.00 33.57           H  
ATOM   1338  H05 ASN B 110      41.375  72.325  34.166  1.00 33.57           H  
ATOM   1339  H09 ASN B 110      40.568  72.773  38.990  1.00 35.84           H  
ATOM   1340  N   ASP B 111      43.560  70.651  39.171  1.00 36.55           N  
ATOM   1341  CA  ASP B 111      44.855  70.881  39.774  1.00 36.88           C  
ATOM   1342  C   ASP B 111      45.921  70.275  38.886  1.00 37.23           C  
ATOM   1343  O   ASP B 111      46.074  69.055  38.852  1.00 37.30           O  
ATOM   1344  CB  ASP B 111      44.900  70.282  41.187  1.00 36.45           C  
ATOM   1345  CG  ASP B 111      46.111  70.750  41.986  1.00 37.80           C  
ATOM   1346  OD1 ASP B 111      47.033  71.395  41.426  1.00 33.85           O  
ATOM   1347  OD2 ASP B 111      46.141  70.450  43.198  1.00 40.69           O1-
ATOM   1348  H01 ASP B 111      45.037  71.952  39.868  1.00 36.88           H  
ATOM   1349  H02 ASP B 111      44.973  69.199  41.083  1.00 36.45           H  
ATOM   1350  H03 ASP B 111      43.995  70.575  41.720  1.00 36.45           H  
ATOM   1351  H06 ASP B 111      43.075  69.791  39.383  1.00 36.55           H  
ATOM   1352  N   ILE B 112      46.634  71.154  38.183  1.00 37.41           N  
ATOM   1353  CA  ILE B 112      47.633  70.831  37.168  1.00 38.51           C  
ATOM   1354  C   ILE B 112      48.942  70.231  37.732  1.00 39.16           C  
ATOM   1355  O   ILE B 112      49.734  69.635  36.995  1.00 39.18           O  
ATOM   1356  CB  ILE B 112      47.928  72.116  36.305  1.00 38.50           C  
ATOM   1357  CG1 ILE B 112      48.493  71.765  34.926  1.00 40.90           C  
ATOM   1358  CG2 ILE B 112      48.834  73.143  37.049  1.00 38.08           C  
ATOM   1359  CD1 ILE B 112      49.312  72.927  34.262  1.00 41.67           C  
ATOM   1360  H01 ILE B 112      47.208  70.043  36.546  1.00 38.51           H  
ATOM   1361  H02 ILE B 112      46.965  72.603  36.148  1.00 38.50           H  
ATOM   1362  H03 ILE B 112      47.641  71.566  34.276  1.00 40.90           H  
ATOM   1363  H04 ILE B 112      46.468  72.133  38.369  1.00 37.41           H  
ATOM   1364  H05 ILE B 112      49.147  70.900  35.032  1.00 40.90           H  
ATOM   1365  H06 ILE B 112      49.741  73.314  36.469  1.00 38.08           H  
ATOM   1366  H07 ILE B 112      48.296  74.084  37.167  1.00 38.08           H  
ATOM   1367  H08 ILE B 112      49.100  72.750  38.030  1.00 38.08           H  
ATOM   1368  H09 ILE B 112      50.285  72.551  33.947  1.00 41.67           H  
ATOM   1369  H10 ILE B 112      48.771  73.304  33.394  1.00 41.67           H  
ATOM   1370  H11 ILE B 112      49.451  73.733  34.983  1.00 41.67           H  
ATOM   1371  N   THR B 113      49.167  70.433  39.034  1.00 40.08           N  
ATOM   1372  CA  THR B 113      50.366  69.978  39.751  1.00 40.16           C  
ATOM   1373  C   THR B 113      50.017  68.745  40.536  1.00 40.72           C  
ATOM   1374  O   THR B 113      50.896  68.117  41.102  1.00 41.65           O  
ATOM   1375  CB  THR B 113      50.801  70.962  40.819  1.00 40.07           C  
ATOM   1376  CG2 THR B 113      51.493  72.207  40.215  1.00 40.37           C  
ATOM   1377  OG1 THR B 113      49.656  71.337  41.609  1.00 40.15           O  
ATOM   1378  H01 THR B 113      51.142  69.837  38.998  1.00 40.16           H  
ATOM   1379  H02 THR B 113      51.541  70.477  41.456  1.00 40.07           H  
ATOM   1380  H03 THR B 113      52.477  71.928  39.838  1.00 40.37           H  
ATOM   1381  H04 THR B 113      50.888  72.598  39.397  1.00 40.37           H  
ATOM   1382  H05 THR B 113      51.603  72.971  40.984  1.00 40.37           H  
ATOM   1383  H06 THR B 113      49.454  72.264  41.461  1.00 40.15           H  
ATOM   1384  H12 THR B 113      48.465  70.932  39.561  1.00 40.08           H  
ATOM   1385  N   GLY B 114      48.725  68.440  40.611  1.00 40.96           N  
ATOM   1386  CA  GLY B 114      48.225  67.200  41.180  1.00 40.91           C  
ATOM   1387  C   GLY B 114      48.414  67.183  42.667  1.00 41.14           C  
ATOM   1388  O   GLY B 114      49.117  66.317  43.184  1.00 41.10           O  
ATOM   1389  H01 GLY B 114      48.781  66.368  40.748  1.00 40.91           H  
ATOM   1390  H02 GLY B 114      47.163  67.104  40.953  1.00 40.91           H  
ATOM   1391  H07 GLY B 114      48.055  69.106  40.253  1.00 40.96           H  
ATOM   1392  N   LEU B 115      47.761  68.137  43.341  1.00 41.49           N  
ATOM   1393  CA  LEU B 115      47.859  68.369  44.800  1.00 41.50           C  
ATOM   1394  C   LEU B 115      49.290  68.566  45.348  1.00 41.53           C  
ATOM   1395  O   LEU B 115      49.463  68.720  46.556  1.00 41.93           O  
ATOM   1396  CB  LEU B 115      47.159  67.267  45.588  1.00 41.22           C  
ATOM   1397  CG  LEU B 115      45.737  66.890  45.206  1.00 41.95           C  
ATOM   1398  CD1 LEU B 115      45.379  65.573  45.903  1.00 42.10           C  
ATOM   1399  CD2 LEU B 115      44.733  68.000  45.536  1.00 39.88           C  
ATOM   1400  H01 LEU B 115      47.351  69.322  44.944  1.00 41.50           H  
ATOM   1401  H02 LEU B 115      47.063  67.679  46.593  1.00 41.22           H  
ATOM   1402  H03 LEU B 115      47.153  68.747  42.813  1.00 41.49           H  
ATOM   1403  H04 LEU B 115      47.767  66.367  45.493  1.00 41.22           H  
ATOM   1404  H05 LEU B 115      45.682  66.758  44.125  1.00 41.95           H  
ATOM   1405  H06 LEU B 115      44.384  65.256  45.591  1.00 42.10           H  
ATOM   1406  H07 LEU B 115      46.105  64.808  45.630  1.00 42.10           H  
ATOM   1407  H08 LEU B 115      45.392  65.718  46.983  1.00 42.10           H  
ATOM   1408  H09 LEU B 115      43.811  67.556  45.911  1.00 39.88           H  
ATOM   1409  H10 LEU B 115      45.154  68.657  46.297  1.00 39.88           H  
ATOM   1410  H11 LEU B 115      44.518  68.576  44.636  1.00 39.88           H  
ATOM   1411  N   MET B 116      50.294  68.554  44.466  1.00 41.25           N  
ATOM   1412  CA  MET B 116      51.695  68.698  44.847  1.00 41.24           C  
ATOM   1413  C   MET B 116      52.218  70.136  44.748  1.00 41.28           C  
ATOM   1414  O   MET B 116      53.372  70.398  45.095  1.00 41.54           O  
ATOM   1415  CB  MET B 116      52.588  67.772  44.010  1.00 41.30           C  
ATOM   1416  CG  MET B 116      52.374  66.275  44.206  1.00 42.19           C  
ATOM   1417  SD  MET B 116      52.182  65.709  45.917  1.00 43.85           S  
ATOM   1418  CE  MET B 116      53.858  65.949  46.549  1.00 43.11           C  
ATOM   1419  H01 MET B 116      51.740  68.413  45.898  1.00 41.24           H  
ATOM   1420  H02 MET B 116      53.607  67.968  44.345  1.00 41.30           H  
ATOM   1421  H03 MET B 116      52.411  67.999  42.959  1.00 41.30           H  
ATOM   1422  H04 MET B 116      53.286  65.801  43.844  1.00 42.19           H  
ATOM   1423  H05 MET B 116      51.474  65.993  43.659  1.00 42.19           H  
ATOM   1424  H06 MET B 116      54.497  66.322  45.749  1.00 43.11           H  
ATOM   1425  H07 MET B 116      53.839  66.671  47.365  1.00 43.11           H  
ATOM   1426  H08 MET B 116      54.249  64.999  46.913  1.00 43.11           H  
ATOM   1427  H12 MET B 116      50.072  68.440  43.487  1.00 41.25           H  
ATOM   1428  N   GLY B 117      51.383  71.059  44.275  1.00 41.02           N  
ATOM   1429  CA  GLY B 117      51.772  72.458  44.170  1.00 41.14           C  
ATOM   1430  C   GLY B 117      51.540  73.217  45.467  1.00 41.80           C  
ATOM   1431  O   GLY B 117      52.249  74.183  45.783  1.00 41.75           O  
ATOM   1432  H01 GLY B 117      51.157  72.919  43.398  1.00 41.14           H  
ATOM   1433  H02 GLY B 117      52.831  72.511  43.916  1.00 41.14           H  
ATOM   1434  H09 GLY B 117      50.457  70.782  43.982  1.00 41.02           H  
ATOM   1435  N   ASP B 118      50.547  72.774  46.226  1.00 42.35           N  
ATOM   1436  CA  ASP B 118      50.086  73.495  47.400  1.00 43.35           C  
ATOM   1437  C   ASP B 118      49.530  72.506  48.446  1.00 43.69           C  
ATOM   1438  O   ASP B 118      48.489  71.868  48.214  1.00 43.46           O  
ATOM   1439  CB  ASP B 118      49.049  74.546  46.964  1.00 43.37           C  
ATOM   1440  CG  ASP B 118      48.649  75.507  48.073  1.00 43.97           C  
ATOM   1441  OD1 ASP B 118      48.734  75.135  49.253  1.00 46.39           O  
ATOM   1442  OD2 ASP B 118      48.199  76.639  47.765  1.00 44.48           O1-
ATOM   1443  H01 ASP B 118      50.913  74.020  47.877  1.00 43.35           H  
ATOM   1444  H02 ASP B 118      48.149  74.004  46.673  1.00 43.37           H  
ATOM   1445  H03 ASP B 118      50.095  71.905  45.979  1.00 42.35           H  
ATOM   1446  H04 ASP B 118      49.469  75.125  46.141  1.00 43.37           H  
ATOM   1447  N   GLU B 119      50.249  72.401  49.583  1.00 44.09           N  
ATOM   1448  CA  GLU B 119      49.908  71.534  50.734  1.00 44.05           C  
ATOM   1449  C   GLU B 119      48.497  71.758  51.259  1.00 43.79           C  
ATOM   1450  O   GLU B 119      47.901  70.875  51.912  1.00 44.30           O  
ATOM   1451  CB  GLU B 119      50.872  71.753  51.903  1.00 44.17           C  
ATOM   1452  CG  GLU B 119      52.373  71.570  51.603  1.00 47.25           C  
ATOM   1453  CD  GLU B 119      53.255  71.731  52.871  1.00 48.70           C  
ATOM   1454  OE1 GLU B 119      53.794  70.700  53.369  1.00 47.91           O  
ATOM   1455  OE2 GLU B 119      53.390  72.888  53.360  1.00 47.75           O1-
ATOM   1456  H01 GLU B 119      49.986  70.517  50.349  1.00 44.05           H  
ATOM   1457  H02 GLU B 119      50.627  70.976  52.627  1.00 44.17           H  
ATOM   1458  H03 GLU B 119      50.728  72.771  52.265  1.00 44.17           H  
ATOM   1459  H04 GLU B 119      52.666  72.344  50.894  1.00 47.25           H  
ATOM   1460  H05 GLU B 119      51.088  72.959  49.655  1.00 44.09           H  
ATOM   1461  H06 GLU B 119      52.529  70.573  51.192  1.00 47.25           H  
ATOM   1462  N   LYS B 120      47.962  72.937  50.986  1.00 43.06           N  
ATOM   1463  CA  LYS B 120      46.674  73.317  51.529  1.00 42.84           C  
ATOM   1464  C   LYS B 120      45.534  73.028  50.553  1.00 43.22           C  
ATOM   1465  O   LYS B 120      44.356  73.233  50.883  1.00 43.41           O  
ATOM   1466  CB  LYS B 120      46.689  74.797  51.894  1.00 42.93           C  
ATOM   1467  CG  LYS B 120      47.842  75.241  52.804  1.00 40.49           C  
ATOM   1468  CD  LYS B 120      47.854  76.743  52.884  1.00 36.09           C  
ATOM   1469  CE  LYS B 120      48.360  77.354  51.608  1.00 34.55           C  
ATOM   1470  NZ  LYS B 120      49.789  76.971  51.306  1.00 33.49           N1+
ATOM   1471  H01 LYS B 120      46.497  72.718  52.422  1.00 42.84           H  
ATOM   1472  H02 LYS B 120      45.775  74.974  52.461  1.00 42.93           H  
ATOM   1473  H03 LYS B 120      46.750  75.371  50.969  1.00 42.93           H  
ATOM   1474  H04 LYS B 120      48.789  74.887  52.396  1.00 40.49           H  
ATOM   1475  H05 LYS B 120      47.703  74.823  53.801  1.00 40.49           H  
ATOM   1476  H06 LYS B 120      48.520  77.039  53.694  1.00 36.09           H  
ATOM   1477  H07 LYS B 120      48.460  73.582  50.389  1.00 43.06           H  
ATOM   1478  H08 LYS B 120      46.840  77.097  53.071  1.00 36.09           H  
ATOM   1479  H09 LYS B 120      48.327  78.437  51.726  1.00 34.55           H  
ATOM   1480  H10 LYS B 120      47.727  77.020  50.786  1.00 34.55           H  
ATOM   1481  H11 LYS B 120      50.386  77.281  52.059  1.00 33.49           H  
ATOM   1482  H12 LYS B 120      49.857  75.967  51.214  1.00 33.49           H  
ATOM   1483  H13 LYS B 120      50.080  77.409  50.444  1.00 33.49           H  
ATOM   1484  N   MET B 121      45.883  72.566  49.349  1.00 43.24           N  
ATOM   1485  CA  MET B 121      44.874  72.232  48.338  1.00 42.99           C  
ATOM   1486  C   MET B 121      44.054  71.052  48.820  1.00 42.35           C  
ATOM   1487  O   MET B 121      42.845  71.184  48.951  1.00 42.23           O  
ATOM   1488  CB  MET B 121      45.486  72.004  46.935  1.00 43.00           C  
ATOM   1489  CG  MET B 121      44.463  71.741  45.805  1.00 43.25           C  
ATOM   1490  SD  MET B 121      43.261  73.059  45.421  1.00 43.84           S  
ATOM   1491  CE  MET B 121      44.196  74.082  44.280  1.00 39.35           C  
ATOM   1492  H01 MET B 121      44.210  73.087  48.215  1.00 42.99           H  
ATOM   1493  H02 MET B 121      46.090  71.100  47.012  1.00 43.00           H  
ATOM   1494  H03 MET B 121      46.062  72.890  46.670  1.00 43.00           H  
ATOM   1495  H04 MET B 121      43.855  70.914  46.173  1.00 43.25           H  
ATOM   1496  H05 MET B 121      45.028  71.540  44.895  1.00 43.25           H  
ATOM   1497  H06 MET B 121      45.180  73.642  44.121  1.00 39.35           H  
ATOM   1498  H07 MET B 121      43.668  74.142  43.329  1.00 39.35           H  
ATOM   1499  H08 MET B 121      44.309  75.083  44.697  1.00 39.35           H  
ATOM   1500  H14 MET B 121      46.862  72.444  49.130  1.00 43.24           H  
ATOM   1501  N   PRO B 122      44.711  69.924  49.164  1.00 42.59           N  
ATOM   1502  CA  PRO B 122      43.920  68.737  49.539  1.00 42.84           C  
ATOM   1503  C   PRO B 122      42.793  69.046  50.535  1.00 43.38           C  
ATOM   1504  O   PRO B 122      41.660  68.582  50.363  1.00 43.49           O  
ATOM   1505  CB  PRO B 122      44.969  67.784  50.130  1.00 43.00           C  
ATOM   1506  CG  PRO B 122      46.300  68.214  49.502  1.00 41.87           C  
ATOM   1507  CD  PRO B 122      46.174  69.681  49.246  1.00 42.26           C  
ATOM   1508  H01 PRO B 122      44.737  66.740  49.918  1.00 43.00           H  
ATOM   1509  H02 PRO B 122      45.008  67.882  51.215  1.00 43.00           H  
ATOM   1510  H03 PRO B 122      46.507  67.663  48.585  1.00 41.87           H  
ATOM   1511  H04 PRO B 122      47.125  68.017  50.187  1.00 41.87           H  
ATOM   1512  H05 PRO B 122      46.648  70.278  50.025  1.00 42.26           H  
ATOM   1513  H06 PRO B 122      46.663  69.952  48.310  1.00 42.26           H  
ATOM   1514  H09 PRO B 122      43.389  68.315  48.686  1.00 42.84           H  
ATOM   1515  N   HIS B 123      43.091  69.864  51.534  1.00 43.96           N  
ATOM   1516  CA  HIS B 123      42.118  70.255  52.549  1.00 45.06           C  
ATOM   1517  C   HIS B 123      40.991  71.212  52.058  1.00 45.45           C  
ATOM   1518  O   HIS B 123      39.817  71.102  52.485  1.00 45.85           O  
ATOM   1519  CB  HIS B 123      42.877  70.812  53.758  1.00 45.57           C  
ATOM   1520  CG  HIS B 123      42.011  71.511  54.753  1.00 47.14           C  
ATOM   1521  CD2 HIS B 123      41.957  72.814  55.124  1.00 47.56           C  
ATOM   1522  ND1 HIS B 123      41.050  70.855  55.493  1.00 47.61           N  
ATOM   1523  CE1 HIS B 123      40.442  71.724  56.281  1.00 48.50           C  
ATOM   1524  NE2 HIS B 123      40.975  72.919  56.077  1.00 48.65           N  
ATOM   1525  H01 HIS B 123      41.564  69.359  52.829  1.00 45.06           H  
ATOM   1526  H02 HIS B 123      43.576  71.555  53.374  1.00 45.57           H  
ATOM   1527  H03 HIS B 123      43.377  69.984  54.260  1.00 45.57           H  
ATOM   1528  H04 HIS B 123      42.576  73.624  54.739  1.00 47.56           H  
ATOM   1529  H05 HIS B 123      39.638  71.496  56.981  1.00 48.50           H  
ATOM   1530  H06 HIS B 123      40.703  73.770  56.547  1.00 48.65           H  
ATOM   1531  H07 HIS B 123      44.030  70.232  51.595  1.00 43.96           H  
ATOM   1532  N   VAL B 124      41.333  72.140  51.167  1.00 45.48           N  
ATOM   1533  CA  VAL B 124      40.333  73.006  50.536  1.00 45.20           C  
ATOM   1534  C   VAL B 124      39.311  72.176  49.756  1.00 45.43           C  
ATOM   1535  O   VAL B 124      38.109  72.468  49.763  1.00 45.82           O  
ATOM   1536  CB  VAL B 124      41.004  74.018  49.573  1.00 45.63           C  
ATOM   1537  CG1 VAL B 124      39.972  74.742  48.722  1.00 44.59           C  
ATOM   1538  CG2 VAL B 124      41.872  75.015  50.352  1.00 44.76           C  
ATOM   1539  H01 VAL B 124      39.825  73.551  51.331  1.00 45.20           H  
ATOM   1540  H02 VAL B 124      41.651  73.458  48.898  1.00 45.63           H  
ATOM   1541  H03 VAL B 124      39.104  74.986  49.334  1.00 44.59           H  
ATOM   1542  H04 VAL B 124      40.406  75.660  48.326  1.00 44.59           H  
ATOM   1543  H05 VAL B 124      39.665  74.099  47.897  1.00 44.59           H  
ATOM   1544  H06 VAL B 124      42.781  75.224  49.787  1.00 44.76           H  
ATOM   1545  H07 VAL B 124      42.306  72.250  50.920  1.00 45.48           H  
ATOM   1546  H08 VAL B 124      41.317  75.941  50.502  1.00 44.76           H  
ATOM   1547  H09 VAL B 124      42.136  74.589  51.320  1.00 44.76           H  
ATOM   1548  N   VAL B 125      39.808  71.150  49.071  1.00 45.44           N  
ATOM   1549  CA  VAL B 125      38.988  70.275  48.221  1.00 45.14           C  
ATOM   1550  C   VAL B 125      37.986  69.474  49.058  1.00 45.29           C  
ATOM   1551  O   VAL B 125      36.807  69.442  48.741  1.00 44.87           O  
ATOM   1552  CB  VAL B 125      39.899  69.323  47.368  1.00 44.80           C  
ATOM   1553  CG1 VAL B 125      39.117  68.161  46.772  1.00 45.03           C  
ATOM   1554  CG2 VAL B 125      40.606  70.090  46.305  1.00 43.57           C  
ATOM   1555  H01 VAL B 125      38.418  70.904  47.537  1.00 45.14           H  
ATOM   1556  H02 VAL B 125      40.641  68.894  48.041  1.00 44.80           H  
ATOM   1557  H03 VAL B 125      38.189  68.533  46.337  1.00 45.03           H  
ATOM   1558  H04 VAL B 125      39.714  67.680  45.997  1.00 45.03           H  
ATOM   1559  H05 VAL B 125      38.887  67.438  47.554  1.00 45.03           H  
ATOM   1560  H06 VAL B 125      41.603  69.674  46.160  1.00 43.57           H  
ATOM   1561  H07 VAL B 125      40.045  70.021  45.373  1.00 43.57           H  
ATOM   1562  H08 VAL B 125      40.688  71.135  46.604  1.00 43.57           H  
ATOM   1563  H10 VAL B 125      40.798  70.963  49.138  1.00 45.44           H  
ATOM   1564  N   ALA B 126      38.484  68.834  50.121  1.00 46.27           N  
ATOM   1565  CA  ALA B 126      37.687  67.994  51.033  1.00 46.67           C  
ATOM   1566  C   ALA B 126      36.586  68.763  51.750  1.00 47.15           C  
ATOM   1567  O   ALA B 126      35.415  68.361  51.711  1.00 47.12           O  
ATOM   1568  CB  ALA B 126      38.599  67.282  52.048  1.00 46.42           C  
ATOM   1569  H01 ALA B 126      37.189  67.250  50.411  1.00 46.67           H  
ATOM   1570  H02 ALA B 126      39.495  67.881  52.213  1.00 46.42           H  
ATOM   1571  H03 ALA B 126      38.067  67.158  52.991  1.00 46.42           H  
ATOM   1572  H04 ALA B 126      38.883  66.304  51.659  1.00 46.42           H  
ATOM   1573  H09 ALA B 126      39.471  68.933  50.312  1.00 46.27           H  
ATOM   1574  N   GLU B 127      36.982  69.870  52.382  1.00 48.00           N  
ATOM   1575  CA  GLU B 127      36.106  70.759  53.153  1.00 48.73           C  
ATOM   1576  C   GLU B 127      34.940  71.285  52.319  1.00 48.55           C  
ATOM   1577  O   GLU B 127      33.819  71.445  52.826  1.00 48.49           O  
ATOM   1578  CB  GLU B 127      36.951  71.915  53.696  1.00 49.16           C  
ATOM   1579  CG  GLU B 127      36.239  72.915  54.615  1.00 52.31           C  
ATOM   1580  CD  GLU B 127      37.229  73.927  55.262  1.00 56.75           C  
ATOM   1581  OE1 GLU B 127      36.990  75.169  55.189  1.00 57.03           O  
ATOM   1582  OE2 GLU B 127      38.250  73.474  55.838  1.00 56.17           O1-
ATOM   1583  H01 GLU B 127      35.665  70.194  53.974  1.00 48.73           H  
ATOM   1584  H02 GLU B 127      37.245  72.491  52.819  1.00 49.16           H  
ATOM   1585  H03 GLU B 127      37.781  71.484  54.256  1.00 49.16           H  
ATOM   1586  H04 GLU B 127      35.764  72.352  55.418  1.00 52.31           H  
ATOM   1587  H05 GLU B 127      37.960  70.114  52.325  1.00 48.00           H  
ATOM   1588  H06 GLU B 127      35.503  73.467  54.031  1.00 52.31           H  
ATOM   1589  N   ALA B 128      35.224  71.557  51.038  1.00 48.61           N  
ATOM   1590  CA  ALA B 128      34.210  71.947  50.033  1.00 47.97           C  
ATOM   1591  C   ALA B 128      33.501  70.751  49.419  1.00 47.63           C  
ATOM   1592  O   ALA B 128      32.471  70.906  48.761  1.00 47.53           O  
ATOM   1593  CB  ALA B 128      34.834  72.803  48.940  1.00 47.74           C  
ATOM   1594  H01 ALA B 128      33.458  72.531  50.563  1.00 47.97           H  
ATOM   1595  H02 ALA B 128      35.841  72.443  48.728  1.00 47.74           H  
ATOM   1596  H03 ALA B 128      34.228  72.738  48.036  1.00 47.74           H  
ATOM   1597  H04 ALA B 128      34.882  73.840  49.273  1.00 47.74           H  
ATOM   1598  H07 ALA B 128      36.187  71.492  50.741  1.00 48.61           H  
ATOM   1599  N   ARG B 129      34.056  69.562  49.647  1.00 47.98           N  
ATOM   1600  CA  ARG B 129      33.553  68.312  49.057  1.00 48.60           C  
ATOM   1601  C   ARG B 129      33.463  68.441  47.526  1.00 47.83           C  
ATOM   1602  O   ARG B 129      32.438  68.134  46.907  1.00 47.93           O  
ATOM   1603  CB  ARG B 129      32.200  67.903  49.678  1.00 49.28           C  
ATOM   1604  CG  ARG B 129      32.259  67.506  51.153  1.00 51.84           C  
ATOM   1605  CD  ARG B 129      31.087  68.143  51.901  1.00 56.55           C  
ATOM   1606  NE  ARG B 129      30.747  67.429  53.133  1.00 59.83           N  
ATOM   1607  CZ  ARG B 129      30.986  67.877  54.366  1.00 61.27           C  
ATOM   1608  NH1 ARG B 129      31.575  69.060  54.555  1.00 61.43           N1+
ATOM   1609  NH2 ARG B 129      30.625  67.140  55.420  1.00 61.14           N  
ATOM   1610  H01 ARG B 129      34.260  67.514  49.285  1.00 48.60           H  
ATOM   1611  H02 ARG B 129      31.873  67.015  49.137  1.00 49.28           H  
ATOM   1612  H03 ARG B 129      31.515  68.745  49.581  1.00 49.28           H  
ATOM   1613  H04 ARG B 129      33.197  67.854  51.585  1.00 51.84           H  
ATOM   1614  H05 ARG B 129      34.861  69.516  50.255  1.00 47.98           H  
ATOM   1615  H06 ARG B 129      32.200  66.421  51.240  1.00 51.84           H  
ATOM   1616  H07 ARG B 129      30.217  68.101  51.246  1.00 56.55           H  
ATOM   1617  H08 ARG B 129      31.351  69.170  52.154  1.00 56.55           H  
ATOM   1618  H09 ARG B 129      30.297  66.529  53.042  1.00 59.83           H  
ATOM   1619  H10 ARG B 129      31.749  69.393  55.492  1.00 61.43           H  
ATOM   1620  H11 ARG B 129      31.846  69.622  53.761  1.00 61.43           H  
ATOM   1621  H12 ARG B 129      30.176  66.246  55.281  1.00 61.14           H  
ATOM   1622  H13 ARG B 129      30.801  67.477  56.356  1.00 61.14           H  
ATOM   1623  N   ALA B 130      34.550  68.921  46.930  1.00 46.69           N  
ATOM   1624  CA  ALA B 130      34.583  69.179  45.511  1.00 45.81           C  
ATOM   1625  C   ALA B 130      35.014  67.882  44.855  1.00 45.04           C  
ATOM   1626  O   ALA B 130      35.360  66.927  45.553  1.00 45.02           O  
ATOM   1627  CB  ALA B 130      35.585  70.303  45.203  1.00 45.61           C  
ATOM   1628  H01 ALA B 130      33.611  69.502  45.138  1.00 45.81           H  
ATOM   1629  H02 ALA B 130      36.508  69.870  44.816  1.00 45.61           H  
ATOM   1630  H03 ALA B 130      35.159  70.976  44.459  1.00 45.61           H  
ATOM   1631  H04 ALA B 130      35.800  70.859  46.116  1.00 45.61           H  
ATOM   1632  H14 ALA B 130      35.373  69.110  47.484  1.00 46.69           H  
ATOM   1633  N   GLN B 131      34.978  67.829  43.527  1.00 43.97           N  
ATOM   1634  CA  GLN B 131      35.818  66.870  42.829  1.00 43.36           C  
ATOM   1635  C   GLN B 131      37.158  67.548  42.593  1.00 42.02           C  
ATOM   1636  O   GLN B 131      37.226  68.774  42.463  1.00 41.60           O  
ATOM   1637  CB  GLN B 131      35.195  66.382  41.522  1.00 43.69           C  
ATOM   1638  CG  GLN B 131      34.303  65.180  41.683  1.00 46.39           C  
ATOM   1639  CD  GLN B 131      32.961  65.410  41.034  1.00 52.72           C  
ATOM   1640  NE2 GLN B 131      31.957  65.782  41.860  1.00 52.38           N  
ATOM   1641  OE1 GLN B 131      32.815  65.286  39.790  1.00 55.63           O  
ATOM   1642  H01 GLN B 131      35.937  65.972  43.435  1.00 43.36           H  
ATOM   1643  H02 GLN B 131      36.017  66.081  40.873  1.00 43.69           H  
ATOM   1644  H03 GLN B 131      34.604  67.194  41.098  1.00 43.69           H  
ATOM   1645  H04 GLN B 131      34.147  65.004  42.747  1.00 46.39           H  
ATOM   1646  H05 GLN B 131      34.373  68.449  43.008  1.00 43.97           H  
ATOM   1647  H06 GLN B 131      34.780  64.317  41.219  1.00 46.39           H  
ATOM   1648  H07 GLN B 131      31.036  65.962  41.486  1.00 52.38           H  
ATOM   1649  H08 GLN B 131      32.128  65.880  42.851  1.00 52.38           H  
ATOM   1650  N   VAL B 132      38.221  66.754  42.599  1.00 40.50           N  
ATOM   1651  CA  VAL B 132      39.528  67.233  42.211  1.00 38.99           C  
ATOM   1652  C   VAL B 132      40.058  66.384  41.045  1.00 38.57           C  
ATOM   1653  O   VAL B 132      39.941  65.154  41.039  1.00 38.98           O  
ATOM   1654  CB  VAL B 132      40.510  67.208  43.397  1.00 39.09           C  
ATOM   1655  CG1 VAL B 132      40.624  65.800  43.968  1.00 37.78           C  
ATOM   1656  CG2 VAL B 132      41.922  67.809  43.010  1.00 38.65           C  
ATOM   1657  H01 VAL B 132      39.438  68.270  41.889  1.00 38.99           H  
ATOM   1658  H02 VAL B 132      40.108  67.853  44.178  1.00 39.09           H  
ATOM   1659  H03 VAL B 132      41.395  65.782  44.739  1.00 37.78           H  
ATOM   1660  H04 VAL B 132      39.669  65.505  44.403  1.00 37.78           H  
ATOM   1661  H05 VAL B 132      40.891  65.105  43.172  1.00 37.78           H  
ATOM   1662  H06 VAL B 132      42.664  67.011  42.993  1.00 38.65           H  
ATOM   1663  H07 VAL B 132      41.863  68.270  42.024  1.00 38.65           H  
ATOM   1664  H08 VAL B 132      42.212  68.559  43.746  1.00 38.65           H  
ATOM   1665  H09 VAL B 132      38.114  65.790  42.882  1.00 40.50           H  
ATOM   1666  N   VAL B 133      40.614  67.053  40.050  1.00 37.15           N  
ATOM   1667  CA  VAL B 133      41.344  66.387  39.011  1.00 35.95           C  
ATOM   1668  C   VAL B 133      42.785  66.440  39.489  1.00 36.10           C  
ATOM   1669  O   VAL B 133      43.297  67.521  39.770  1.00 35.89           O  
ATOM   1670  CB  VAL B 133      41.238  67.149  37.667  1.00 35.90           C  
ATOM   1671  CG1 VAL B 133      42.053  66.453  36.607  1.00 34.79           C  
ATOM   1672  CG2 VAL B 133      39.774  67.340  37.242  1.00 34.43           C  
ATOM   1673  H01 VAL B 133      40.967  65.379  38.837  1.00 35.95           H  
ATOM   1674  H02 VAL B 133      41.652  68.148  37.802  1.00 35.90           H  
ATOM   1675  H03 VAL B 133      43.034  66.201  37.011  1.00 34.79           H  
ATOM   1676  H04 VAL B 133      41.543  65.541  36.296  1.00 34.79           H  
ATOM   1677  H05 VAL B 133      42.173  67.113  35.748  1.00 34.79           H  
ATOM   1678  H06 VAL B 133      39.188  67.673  38.099  1.00 34.43           H  
ATOM   1679  H07 VAL B 133      39.719  68.089  36.452  1.00 34.43           H  
ATOM   1680  H08 VAL B 133      39.375  66.394  36.875  1.00 34.43           H  
ATOM   1681  H09 VAL B 133      40.522  68.058  40.021  1.00 37.15           H  
ATOM   1682  N   ILE B 134      43.423  65.276  39.596  1.00 35.54           N  
ATOM   1683  CA  ILE B 134      44.804  65.184  40.010  1.00 34.84           C  
ATOM   1684  C   ILE B 134      45.572  64.889  38.750  1.00 34.76           C  
ATOM   1685  O   ILE B 134      45.553  63.753  38.273  1.00 34.48           O  
ATOM   1686  CB  ILE B 134      45.042  64.024  41.052  1.00 35.42           C  
ATOM   1687  CG1 ILE B 134      44.319  64.290  42.382  1.00 35.12           C  
ATOM   1688  CG2 ILE B 134      46.543  63.738  41.274  1.00 33.82           C  
ATOM   1689  CD1 ILE B 134      44.411  63.101  43.354  1.00 36.20           C  
ATOM   1690  H01 ILE B 134      45.117  66.105  40.502  1.00 34.84           H  
ATOM   1691  H02 ILE B 134      44.606  63.124  40.618  1.00 35.42           H  
ATOM   1692  H03 ILE B 134      43.265  64.452  42.158  1.00 35.12           H  
ATOM   1693  H04 ILE B 134      44.767  65.164  42.855  1.00 35.12           H  
ATOM   1694  H05 ILE B 134      47.089  64.680  41.317  1.00 33.82           H  
ATOM   1695  H06 ILE B 134      46.676  63.198  42.212  1.00 33.82           H  
ATOM   1696  H07 ILE B 134      46.924  63.135  40.450  1.00 33.82           H  
ATOM   1697  H08 ILE B 134      44.992  63.392  44.229  1.00 36.20           H  
ATOM   1698  H09 ILE B 134      42.923  64.426  39.380  1.00 35.54           H  
ATOM   1699  H10 ILE B 134      43.409  62.807  43.665  1.00 36.20           H  
ATOM   1700  H11 ILE B 134      44.899  62.262  42.858  1.00 36.20           H  
ATOM   1701  N   MET B 135      46.241  65.911  38.210  1.00 34.41           N  
ATOM   1702  CA  MET B 135      47.151  65.730  37.107  1.00 33.62           C  
ATOM   1703  C   MET B 135      48.587  65.418  37.531  1.00 33.65           C  
ATOM   1704  O   MET B 135      49.115  65.976  38.501  1.00 33.45           O  
ATOM   1705  CB  MET B 135      47.133  66.949  36.201  1.00 34.04           C  
ATOM   1706  CG  MET B 135      47.701  66.658  34.812  1.00 34.03           C  
ATOM   1707  SD  MET B 135      48.132  68.147  33.919  1.00 34.24           S  
ATOM   1708  CE  MET B 135      49.926  68.312  34.126  1.00 31.17           C  
ATOM   1709  H01 MET B 135      46.793  64.853  36.567  1.00 33.62           H  
ATOM   1710  H02 MET B 135      47.762  67.711  36.661  1.00 34.04           H  
ATOM   1711  H03 MET B 135      46.103  67.290  36.093  1.00 34.04           H  
ATOM   1712  H04 MET B 135      46.928  66.143  34.241  1.00 34.03           H  
ATOM   1713  H05 MET B 135      48.595  66.044  34.921  1.00 34.03           H  
ATOM   1714  H06 MET B 135      50.383  68.535  33.162  1.00 31.17           H  
ATOM   1715  H07 MET B 135      50.139  69.121  34.824  1.00 31.17           H  
ATOM   1716  H08 MET B 135      50.335  67.379  34.514  1.00 31.17           H  
ATOM   1717  H12 MET B 135      46.105  66.839  38.586  1.00 34.41           H  
ATOM   1718  N   PHE B 136      49.200  64.520  36.764  1.00 33.61           N  
ATOM   1719  CA  PHE B 136      50.614  64.176  36.848  1.00 34.05           C  
ATOM   1720  C   PHE B 136      51.415  65.270  36.162  1.00 34.68           C  
ATOM   1721  O   PHE B 136      51.230  65.526  34.987  1.00 35.51           O  
ATOM   1722  CB  PHE B 136      50.841  62.790  36.200  1.00 33.13           C  
ATOM   1723  CG  PHE B 136      52.304  62.443  35.887  1.00 32.99           C  
ATOM   1724  CD1 PHE B 136      53.334  62.650  36.820  1.00 31.59           C  
ATOM   1725  CD2 PHE B 136      52.639  61.841  34.658  1.00 32.94           C  
ATOM   1726  CE1 PHE B 136      54.672  62.301  36.522  1.00 29.80           C  
ATOM   1727  CE2 PHE B 136      53.977  61.479  34.351  1.00 30.01           C  
ATOM   1728  CZ  PHE B 136      54.987  61.709  35.289  1.00 29.24           C  
ATOM   1729  H01 PHE B 136      50.945  64.109  37.884  1.00 34.05           H  
ATOM   1730  H02 PHE B 136      50.326  62.819  35.240  1.00 33.13           H  
ATOM   1731  H03 PHE B 136      50.453  62.032  36.880  1.00 33.13           H  
ATOM   1732  H04 PHE B 136      53.098  63.087  37.790  1.00 31.59           H  
ATOM   1733  H05 PHE B 136      51.854  61.649  33.927  1.00 32.94           H  
ATOM   1734  H06 PHE B 136      55.460  62.492  37.251  1.00 29.80           H  
ATOM   1735  H07 PHE B 136      54.215  61.024  33.389  1.00 30.01           H  
ATOM   1736  H08 PHE B 136      56.016  61.430  35.064  1.00 29.24           H  
ATOM   1737  H09 PHE B 136      48.643  64.040  36.071  1.00 33.61           H  
ATOM   1738  N   ASN B 137      52.315  65.917  36.895  1.00 35.60           N  
ATOM   1739  CA  ASN B 137      53.156  66.948  36.318  1.00 35.99           C  
ATOM   1740  C   ASN B 137      54.599  66.489  36.165  1.00 37.65           C  
ATOM   1741  O   ASN B 137      55.371  66.524  37.148  1.00 37.88           O  
ATOM   1742  CB  ASN B 137      53.104  68.189  37.178  1.00 35.59           C  
ATOM   1743  CG  ASN B 137      53.508  69.443  36.417  1.00 35.36           C  
ATOM   1744  ND2 ASN B 137      52.610  70.437  36.446  1.00 32.76           N  
ATOM   1745  OD1 ASN B 137      54.612  69.533  35.817  1.00 30.98           O  
ATOM   1746  H01 ASN B 137      52.772  67.168  35.322  1.00 35.99           H  
ATOM   1747  H02 ASN B 137      53.813  68.055  37.995  1.00 35.59           H  
ATOM   1748  H03 ASN B 137      52.087  68.316  37.548  1.00 35.59           H  
ATOM   1749  H04 ASN B 137      52.803  71.306  35.969  1.00 32.76           H  
ATOM   1750  H05 ASN B 137      51.740  70.317  36.945  1.00 32.76           H  
ATOM   1751  H09 ASN B 137      52.415  65.686  37.873  1.00 35.60           H  
ATOM   1752  N   PRO B 138      54.984  66.044  34.936  1.00 38.86           N  
ATOM   1753  CA  PRO B 138      56.355  65.557  34.739  1.00 39.63           C  
ATOM   1754  C   PRO B 138      57.420  66.661  34.772  1.00 41.21           C  
ATOM   1755  O   PRO B 138      58.593  66.363  34.959  1.00 41.43           O  
ATOM   1756  CB  PRO B 138      56.301  64.885  33.356  1.00 39.39           C  
ATOM   1757  CG  PRO B 138      55.151  65.457  32.674  1.00 37.69           C  
ATOM   1758  CD  PRO B 138      54.176  65.943  33.700  1.00 38.55           C  
ATOM   1759  H01 PRO B 138      56.214  63.802  33.443  1.00 39.39           H  
ATOM   1760  H02 PRO B 138      57.214  65.092  32.798  1.00 39.39           H  
ATOM   1761  H03 PRO B 138      54.681  64.702  32.044  1.00 37.69           H  
ATOM   1762  H04 PRO B 138      55.472  66.290  32.049  1.00 37.69           H  
ATOM   1763  H05 PRO B 138      53.710  66.889  33.423  1.00 38.55           H  
ATOM   1764  H06 PRO B 138      56.654  64.889  35.547  1.00 39.63           H  
ATOM   1765  H07 PRO B 138      53.358  65.233  33.827  1.00 38.55           H  
ATOM   1766  N   VAL B 139      57.021  67.919  34.584  1.00 43.23           N  
ATOM   1767  CA  VAL B 139      57.980  69.030  34.626  1.00 45.37           C  
ATOM   1768  C   VAL B 139      58.475  69.191  36.064  1.00 46.48           C  
ATOM   1769  O   VAL B 139      59.687  69.256  36.307  1.00 46.95           O  
ATOM   1770  CB  VAL B 139      57.385  70.353  34.087  1.00 45.82           C  
ATOM   1771  CG1 VAL B 139      58.443  71.467  34.092  1.00 46.03           C  
ATOM   1772  CG2 VAL B 139      56.787  70.145  32.672  1.00 45.71           C  
ATOM   1773  H01 VAL B 139      58.815  68.792  33.967  1.00 45.37           H  
ATOM   1774  H02 VAL B 139      56.576  70.664  34.748  1.00 45.82           H  
ATOM   1775  H03 VAL B 139      59.338  71.119  33.577  1.00 46.03           H  
ATOM   1776  H04 VAL B 139      58.049  72.346  33.581  1.00 46.03           H  
ATOM   1777  H05 VAL B 139      58.694  71.726  35.121  1.00 46.03           H  
ATOM   1778  H06 VAL B 139      55.898  70.765  32.559  1.00 45.71           H  
ATOM   1779  H07 VAL B 139      57.524  70.427  31.920  1.00 45.71           H  
ATOM   1780  H08 VAL B 139      56.045  68.111  34.410  1.00 43.23           H  
ATOM   1781  H09 VAL B 139      56.517  69.097  32.541  1.00 45.71           H  
ATOM   1782  N   MET B 140      57.526  69.222  37.002  1.00 47.17           N  
ATOM   1783  CA  MET B 140      57.815  69.118  38.431  1.00 47.76           C  
ATOM   1784  C   MET B 140      58.635  67.874  38.776  1.00 48.97           C  
ATOM   1785  O   MET B 140      59.618  67.951  39.536  1.00 49.85           O  
ATOM   1786  CB  MET B 140      56.520  69.072  39.231  1.00 47.02           C  
ATOM   1787  CG  MET B 140      55.755  70.340  39.188  1.00 45.59           C  
ATOM   1788  SD  MET B 140      54.271  70.168  40.154  1.00 45.38           S  
ATOM   1789  CE  MET B 140      54.761  70.865  41.734  1.00 45.77           C  
ATOM   1790  H01 MET B 140      58.400  70.001  38.690  1.00 47.76           H  
ATOM   1791  H02 MET B 140      56.792  68.896  40.272  1.00 47.02           H  
ATOM   1792  H03 MET B 140      55.893  68.276  38.829  1.00 47.02           H  
ATOM   1793  H04 MET B 140      55.492  70.572  38.156  1.00 45.59           H  
ATOM   1794  H05 MET B 140      56.364  71.147  39.596  1.00 45.59           H  
ATOM   1795  H06 MET B 140      55.617  71.524  41.590  1.00 45.77           H  
ATOM   1796  H07 MET B 140      53.931  71.434  42.154  1.00 45.77           H  
ATOM   1797  H08 MET B 140      55.033  70.061  42.418  1.00 45.77           H  
ATOM   1798  H10 MET B 140      56.564  69.322  36.711  1.00 47.17           H  
ATOM   1799  N   ALA B 141      58.227  66.732  38.231  1.00 49.66           N  
ATOM   1800  CA  ALA B 141      58.845  65.469  38.589  1.00 50.24           C  
ATOM   1801  C   ALA B 141      60.208  65.286  37.909  1.00 50.88           C  
ATOM   1802  O   ALA B 141      61.038  64.516  38.397  1.00 50.89           O  
ATOM   1803  CB  ALA B 141      57.895  64.306  38.288  1.00 50.00           C  
ATOM   1804  H01 ALA B 141      59.036  65.479  39.662  1.00 50.24           H  
ATOM   1805  H02 ALA B 141      56.981  64.692  37.835  1.00 50.00           H  
ATOM   1806  H03 ALA B 141      58.376  63.612  37.599  1.00 50.00           H  
ATOM   1807  H04 ALA B 141      57.650  63.787  39.215  1.00 50.00           H  
ATOM   1808  H09 ALA B 141      57.475  66.744  37.557  1.00 49.66           H  
ATOM   1809  N   ARG B 142      60.446  66.014  36.810  1.00 51.92           N  
ATOM   1810  CA  ARG B 142      61.743  65.972  36.084  1.00 52.88           C  
ATOM   1811  C   ARG B 142      62.242  67.349  35.592  1.00 53.81           C  
ATOM   1812  O   ARG B 142      62.343  67.553  34.385  1.00 53.35           O  
ATOM   1813  CB  ARG B 142      61.660  65.042  34.857  1.00 52.86           C  
ATOM   1814  CG  ARG B 142      61.409  63.568  35.113  1.00 51.48           C  
ATOM   1815  CD  ARG B 142      61.515  62.771  33.813  1.00 51.26           C  
ATOM   1816  NE  ARG B 142      60.680  63.277  32.706  1.00 50.23           N  
ATOM   1817  CZ  ARG B 142      60.145  62.510  31.752  1.00 48.65           C  
ATOM   1818  NH1 ARG B 142      59.410  63.057  30.791  1.00 48.88           N1+
ATOM   1819  NH2 ARG B 142      60.318  61.193  31.764  1.00 45.68           N  
ATOM   1820  H01 ARG B 142      62.454  65.599  36.822  1.00 52.88           H  
ATOM   1821  H02 ARG B 142      62.654  65.081  34.410  1.00 52.86           H  
ATOM   1822  H03 ARG B 142      60.851  65.407  34.224  1.00 52.86           H  
ATOM   1823  H04 ARG B 142      60.404  63.448  35.518  1.00 51.48           H  
ATOM   1824  H05 ARG B 142      59.714  66.616  36.460  1.00 51.92           H  
ATOM   1825  H06 ARG B 142      62.147  63.196  35.823  1.00 51.48           H  
ATOM   1826  H07 ARG B 142      61.151  61.769  34.038  1.00 51.26           H  
ATOM   1827  H08 ARG B 142      62.555  62.787  33.488  1.00 51.26           H  
ATOM   1828  H09 ARG B 142      60.501  64.270  32.667  1.00 50.23           H  
ATOM   1829  H10 ARG B 142      58.999  62.474  30.076  1.00 48.88           H  
ATOM   1830  H11 ARG B 142      59.262  64.056  30.775  1.00 48.88           H  
ATOM   1831  H12 ARG B 142      60.867  60.762  32.494  1.00 45.68           H  
ATOM   1832  H13 ARG B 142      59.901  60.622  31.043  1.00 45.68           H  
ATOM   1833  N   PRO B 143      62.596  68.281  36.511  1.00 55.14           N  
ATOM   1834  CA  PRO B 143      62.818  69.653  36.015  1.00 56.07           C  
ATOM   1835  C   PRO B 143      64.128  69.862  35.225  1.00 57.19           C  
ATOM   1836  O   PRO B 143      64.226  70.806  34.432  1.00 57.15           O  
ATOM   1837  CB  PRO B 143      62.748  70.518  37.288  1.00 55.80           C  
ATOM   1838  CG  PRO B 143      62.373  69.561  38.420  1.00 55.68           C  
ATOM   1839  CD  PRO B 143      62.817  68.199  37.966  1.00 55.12           C  
ATOM   1840  H01 PRO B 143      62.021  71.324  37.186  1.00 55.80           H  
ATOM   1841  H02 PRO B 143      63.714  70.982  37.486  1.00 55.80           H  
ATOM   1842  H03 PRO B 143      61.304  69.586  38.629  1.00 55.68           H  
ATOM   1843  H04 PRO B 143      62.885  69.841  39.341  1.00 55.68           H  
ATOM   1844  H05 PRO B 143      63.842  67.953  38.244  1.00 55.12           H  
ATOM   1845  H06 PRO B 143      62.212  67.412  38.417  1.00 55.12           H  
ATOM   1846  H14 PRO B 143      62.070  69.920  35.269  1.00 56.07           H  
ATOM   1847  N   GLN B 144      65.109  68.985  35.424  1.00 58.39           N  
ATOM   1848  CA  GLN B 144      66.317  69.001  34.602  1.00 59.71           C  
ATOM   1849  C   GLN B 144      66.131  68.452  33.168  1.00 60.28           C  
ATOM   1850  O   GLN B 144      67.007  68.651  32.324  1.00 60.89           O  
ATOM   1851  CB  GLN B 144      67.448  68.242  35.299  1.00 59.97           C  
ATOM   1852  CG  GLN B 144      68.285  69.071  36.283  1.00 61.16           C  
ATOM   1853  CD  GLN B 144      69.728  68.555  36.415  1.00 62.59           C  
ATOM   1854  NE2 GLN B 144      69.898  67.234  36.331  1.00 62.21           N  
ATOM   1855  OE1 GLN B 144      70.674  69.339  36.575  1.00 62.69           O  
ATOM   1856  H01 GLN B 144      66.571  70.055  34.491  1.00 59.71           H  
ATOM   1857  H02 GLN B 144      68.132  67.930  34.510  1.00 59.97           H  
ATOM   1858  H03 GLN B 144      67.008  67.410  35.848  1.00 59.97           H  
ATOM   1859  H04 GLN B 144      67.816  68.991  37.263  1.00 61.16           H  
ATOM   1860  H05 GLN B 144      68.313  70.103  35.934  1.00 61.16           H  
ATOM   1861  H06 GLN B 144      70.824  66.838  36.405  1.00 62.21           H  
ATOM   1862  H07 GLN B 144      65.017  68.296  36.157  1.00 58.39           H  
ATOM   1863  H08 GLN B 144      69.100  66.630  36.194  1.00 62.21           H  
ATOM   1864  N   HIS B 145      65.010  67.767  32.901  1.00 60.95           N  
ATOM   1865  CA  HIS B 145      64.741  67.083  31.613  1.00 61.25           C  
ATOM   1866  C   HIS B 145      64.711  68.037  30.402  1.00 61.87           C  
ATOM   1867  O   HIS B 145      64.129  69.131  30.493  1.00 61.25           O  
ATOM   1868  CB  HIS B 145      63.424  66.284  31.700  1.00 61.02           C  
ATOM   1869  CG  HIS B 145      63.180  65.352  30.545  1.00 60.23           C  
ATOM   1870  CD2 HIS B 145      63.512  64.050  30.364  1.00 59.44           C  
ATOM   1871  ND1 HIS B 145      62.487  65.727  29.413  1.00 58.68           N  
ATOM   1872  CE1 HIS B 145      62.424  64.706  28.576  1.00 57.50           C  
ATOM   1873  NE2 HIS B 145      63.031  63.673  29.132  1.00 57.56           N  
ATOM   1874  H01 HIS B 145      65.577  66.404  31.444  1.00 61.25           H  
ATOM   1875  H02 HIS B 145      62.617  67.016  31.682  1.00 61.02           H  
ATOM   1876  H03 HIS B 145      63.444  65.694  32.616  1.00 61.02           H  
ATOM   1877  H04 HIS B 145      64.059  63.419  31.065  1.00 59.44           H  
ATOM   1878  H05 HIS B 145      61.951  64.715  27.594  1.00 57.50           H  
ATOM   1879  H06 HIS B 145      63.126  62.756  28.720  1.00 57.56           H  
ATOM   1880  H09 HIS B 145      64.305  67.713  33.622  1.00 60.95           H  
ATOM   1881  N   PRO B 146      65.342  67.621  29.266  1.00 62.73           N  
ATOM   1882  CA  PRO B 146      65.361  68.424  28.029  1.00 63.62           C  
ATOM   1883  C   PRO B 146      63.981  68.999  27.618  1.00 64.67           C  
ATOM   1884  O   PRO B 146      63.905  70.087  27.034  1.00 65.03           O  
ATOM   1885  CB  PRO B 146      65.883  67.434  26.974  1.00 63.38           C  
ATOM   1886  CG  PRO B 146      66.685  66.463  27.719  1.00 62.42           C  
ATOM   1887  CD  PRO B 146      66.093  66.355  29.096  1.00 62.52           C  
ATOM   1888  H01 PRO B 146      66.466  67.934  26.201  1.00 63.38           H  
ATOM   1889  H02 PRO B 146      65.053  66.939  26.471  1.00 63.38           H  
ATOM   1890  H03 PRO B 146      67.726  66.782  27.771  1.00 62.42           H  
ATOM   1891  H04 PRO B 146      66.654  65.493  27.222  1.00 62.42           H  
ATOM   1892  H05 PRO B 146      65.461  65.475  29.212  1.00 62.52           H  
ATOM   1893  H06 PRO B 146      66.876  66.264  29.849  1.00 62.52           H  
ATOM   1894  H07 PRO B 146      65.976  69.316  28.152  1.00 63.62           H  
ATOM   1895  N   SER B 147      62.909  68.282  27.944  1.00 65.66           N  
ATOM   1896  CA  SER B 147      61.555  68.692  27.566  1.00 66.67           C  
ATOM   1897  C   SER B 147      60.874  69.527  28.648  1.00 67.08           C  
ATOM   1898  O   SER B 147      59.745  69.988  28.461  1.00 66.82           O  
ATOM   1899  CB  SER B 147      60.697  67.464  27.216  1.00 66.92           C  
ATOM   1900  OG  SER B 147      61.398  66.556  26.372  1.00 67.01           O  
ATOM   1901  H01 SER B 147      61.649  69.326  26.684  1.00 66.67           H  
ATOM   1902  H02 SER B 147      59.811  67.809  26.683  1.00 66.92           H  
ATOM   1903  H03 SER B 147      60.421  66.950  28.137  1.00 66.92           H  
ATOM   1904  H04 SER B 147      61.496  66.941  25.498  1.00 67.01           H  
ATOM   1905  H07 SER B 147      63.033  67.428  28.469  1.00 65.66           H  
ATOM   1906  N   SER B 148      61.575  69.726  29.766  1.00 67.84           N  
ATOM   1907  CA  SER B 148      61.050  70.492  30.909  1.00 68.59           C  
ATOM   1908  C   SER B 148      61.619  71.916  31.007  1.00 68.66           C  
ATOM   1909  O   SER B 148      61.233  72.700  31.879  1.00 68.68           O  
ATOM   1910  CB  SER B 148      61.285  69.725  32.226  1.00 68.60           C  
ATOM   1911  OG  SER B 148      60.456  68.569  32.306  1.00 69.38           O  
ATOM   1912  H01 SER B 148      59.979  70.603  30.736  1.00 68.59           H  
ATOM   1913  H02 SER B 148      61.037  70.385  33.057  1.00 68.60           H  
ATOM   1914  H03 SER B 148      62.330  69.418  32.278  1.00 68.60           H  
ATOM   1915  H04 SER B 148      60.275  68.368  33.227  1.00 69.38           H  
ATOM   1916  H05 SER B 148      62.504  69.335  29.831  1.00 67.84           H  
ATOM   1917  N   LEU B 149      62.525  72.251  30.104  1.00 69.07           N  
ATOM   1918  CA  LEU B 149      63.228  73.524  30.185  1.00 69.61           C  
ATOM   1919  C   LEU B 149      62.398  74.672  29.625  1.00 70.37           C  
ATOM   1920  O   LEU B 149      62.619  75.825  29.988  1.00 70.72           O  
ATOM   1921  CB  LEU B 149      64.584  73.436  29.472  1.00 69.32           C  
ATOM   1922  CG  LEU B 149      65.434  72.200  29.788  1.00 68.11           C  
ATOM   1923  CD1 LEU B 149      66.547  72.048  28.768  1.00 66.47           C  
ATOM   1924  CD2 LEU B 149      65.969  72.232  31.223  1.00 66.06           C  
ATOM   1925  H01 LEU B 149      63.399  73.735  31.241  1.00 69.61           H  
ATOM   1926  H02 LEU B 149      65.160  74.287  29.834  1.00 69.32           H  
ATOM   1927  H03 LEU B 149      64.398  73.447  28.398  1.00 69.32           H  
ATOM   1928  H04 LEU B 149      64.795  71.320  29.717  1.00 68.11           H  
ATOM   1929  H05 LEU B 149      62.732  71.615  29.347  1.00 69.07           H  
ATOM   1930  H06 LEU B 149      67.450  71.694  29.266  1.00 66.47           H  
ATOM   1931  H07 LEU B 149      66.247  71.329  28.006  1.00 66.47           H  
ATOM   1932  H08 LEU B 149      66.746  73.012  28.300  1.00 66.47           H  
ATOM   1933  H09 LEU B 149      66.848  72.875  31.268  1.00 66.06           H  
ATOM   1934  H10 LEU B 149      65.200  72.622  31.890  1.00 66.06           H  
ATOM   1935  H11 LEU B 149      66.242  71.223  31.532  1.00 66.06           H  
ATOM   1936  N   ILE B 150      61.443  74.359  28.749  1.00 71.09           N  
ATOM   1937  CA  ILE B 150      60.613  75.388  28.103  1.00 71.71           C  
ATOM   1938  C   ILE B 150      59.391  75.812  28.959  1.00 71.82           C  
ATOM   1939  O   ILE B 150      58.636  76.729  28.599  1.00 71.79           O  
ATOM   1940  CB  ILE B 150      60.305  75.013  26.596  1.00 71.95           C  
ATOM   1941  CG1 ILE B 150      61.106  75.915  25.637  1.00 72.58           C  
ATOM   1942  CG2 ILE B 150      58.812  75.108  26.246  1.00 71.95           C  
ATOM   1943  CD1 ILE B 150      62.647  75.889  25.817  1.00 72.77           C  
ATOM   1944  H01 ILE B 150      61.194  76.309  28.049  1.00 71.71           H  
ATOM   1945  H02 ILE B 150      60.608  73.973  26.476  1.00 71.95           H  
ATOM   1946  H03 ILE B 150      60.798  76.936  25.864  1.00 72.58           H  
ATOM   1947  H04 ILE B 150      60.882  75.602  24.617  1.00 72.58           H  
ATOM   1948  H05 ILE B 150      58.281  75.608  27.056  1.00 71.95           H  
ATOM   1949  H06 ILE B 150      58.690  75.678  25.325  1.00 71.95           H  
ATOM   1950  H07 ILE B 150      58.406  74.106  26.110  1.00 71.95           H  
ATOM   1951  H08 ILE B 150      63.082  76.773  25.350  1.00 72.77           H  
ATOM   1952  H09 ILE B 150      62.889  75.884  26.880  1.00 72.77           H  
ATOM   1953  H10 ILE B 150      63.053  74.993  25.347  1.00 72.77           H  
ATOM   1954  H12 ILE B 150      61.285  73.388  28.522  1.00 71.09           H  
ATOM   1955  N   PHE B 151      59.257  75.171  30.120  1.00 71.97           N  
ATOM   1956  CA  PHE B 151      58.190  75.450  31.089  1.00 72.15           C  
ATOM   1957  C   PHE B 151      58.686  76.313  32.284  1.00 72.49           C  
ATOM   1958  O   PHE B 151      59.901  76.378  32.559  1.00 72.13           O  
ATOM   1959  CB  PHE B 151      57.592  74.119  31.578  1.00 71.90           C  
ATOM   1960  CG  PHE B 151      56.942  73.293  30.480  1.00 71.54           C  
ATOM   1961  CD1 PHE B 151      57.720  72.586  29.553  1.00 70.23           C  
ATOM   1962  CD2 PHE B 151      55.546  73.215  30.381  1.00 70.88           C  
ATOM   1963  CE1 PHE B 151      57.117  71.823  28.540  1.00 69.61           C  
ATOM   1964  CE2 PHE B 151      54.939  72.450  29.377  1.00 69.79           C  
ATOM   1965  CZ  PHE B 151      55.731  71.758  28.452  1.00 69.66           C  
ATOM   1966  H01 PHE B 151      57.419  76.037  30.589  1.00 72.15           H  
ATOM   1967  H02 PHE B 151      56.806  74.369  32.291  1.00 71.90           H  
ATOM   1968  H03 PHE B 151      58.391  73.528  32.026  1.00 71.90           H  
ATOM   1969  H04 PHE B 151      58.807  72.629  29.619  1.00 70.23           H  
ATOM   1970  H05 PHE B 151      54.925  73.757  31.094  1.00 70.88           H  
ATOM   1971  H06 PHE B 151      57.735  71.282  27.823  1.00 69.61           H  
ATOM   1972  H07 PHE B 151      53.852  72.393  29.316  1.00 69.79           H  
ATOM   1973  H08 PHE B 151      55.261  71.169  27.664  1.00 69.66           H  
ATOM   1974  H11 PHE B 151      59.929  74.451  30.346  1.00 71.97           H  
ATOM   1975  N   PRO B 152      57.755  76.989  33.000  1.00 72.85           N  
ATOM   1976  CA  PRO B 152      58.201  77.675  34.237  1.00 72.90           C  
ATOM   1977  C   PRO B 152      58.444  76.698  35.415  1.00 72.77           C  
ATOM   1978  O   PRO B 152      58.229  75.487  35.274  1.00 73.00           O  
ATOM   1979  CB  PRO B 152      57.038  78.643  34.549  1.00 72.92           C  
ATOM   1980  CG  PRO B 152      55.819  78.027  33.910  1.00 72.90           C  
ATOM   1981  CD  PRO B 152      56.307  77.173  32.739  1.00 72.93           C  
ATOM   1982  H01 PRO B 152      57.232  79.645  34.166  1.00 72.92           H  
ATOM   1983  H02 PRO B 152      56.898  78.737  35.626  1.00 72.92           H  
ATOM   1984  H03 PRO B 152      55.130  78.799  33.566  1.00 72.90           H  
ATOM   1985  H04 PRO B 152      55.291  77.405  34.633  1.00 72.90           H  
ATOM   1986  H05 PRO B 152      55.773  76.226  32.663  1.00 72.93           H  
ATOM   1987  H06 PRO B 152      56.147  77.687  31.791  1.00 72.93           H  
ATOM   1988  H09 PRO B 152      59.160  78.174  34.100  1.00 72.90           H  
ATOM   1989  N   HIS B 153      58.913  77.211  36.553  1.00 72.45           N  
ATOM   1990  CA  HIS B 153      58.775  76.480  37.819  1.00 71.96           C  
ATOM   1991  C   HIS B 153      57.273  76.425  38.183  1.00 71.12           C  
ATOM   1992  O   HIS B 153      56.586  77.453  38.138  1.00 71.10           O  
ATOM   1993  CB  HIS B 153      59.588  77.156  38.935  1.00 72.16           C  
ATOM   1994  CG  HIS B 153      59.736  76.319  40.174  1.00 73.44           C  
ATOM   1995  CD2 HIS B 153      60.772  75.570  40.626  1.00 74.35           C  
ATOM   1996  ND1 HIS B 153      58.733  76.192  41.114  1.00 74.19           N  
ATOM   1997  CE1 HIS B 153      59.140  75.391  42.086  1.00 74.49           C  
ATOM   1998  NE2 HIS B 153      60.375  75.002  41.815  1.00 74.72           N  
ATOM   1999  H01 HIS B 153      59.166  75.469  37.708  1.00 71.96           H  
ATOM   2000  H02 HIS B 153      59.042  78.054  39.224  1.00 72.16           H  
ATOM   2001  H03 HIS B 153      60.583  77.378  38.549  1.00 72.16           H  
ATOM   2002  H04 HIS B 153      61.739  75.442  40.139  1.00 74.35           H  
ATOM   2003  H05 HIS B 153      58.557  75.101  42.960  1.00 74.49           H  
ATOM   2004  H06 HIS B 153      60.936  74.388  42.388  1.00 74.72           H  
ATOM   2005  H07 HIS B 153      59.368  78.113  36.544  1.00 72.45           H  
ATOM   2006  N   PHE B 154      56.759  75.233  38.499  1.00 70.11           N  
ATOM   2007  CA  PHE B 154      55.365  75.082  38.960  1.00 69.40           C  
ATOM   2008  C   PHE B 154      55.308  74.890  40.468  1.00 68.69           C  
ATOM   2009  O   PHE B 154      56.248  74.360  41.069  1.00 68.32           O  
ATOM   2010  CB  PHE B 154      54.673  73.866  38.326  1.00 69.57           C  
ATOM   2011  CG  PHE B 154      54.561  73.914  36.830  1.00 69.71           C  
ATOM   2012  CD1 PHE B 154      55.603  73.450  36.022  1.00 70.18           C  
ATOM   2013  CD2 PHE B 154      53.391  74.376  36.225  1.00 69.52           C  
ATOM   2014  CE1 PHE B 154      55.485  73.477  34.624  1.00 71.22           C  
ATOM   2015  CE2 PHE B 154      53.263  74.404  34.835  1.00 69.60           C  
ATOM   2016  CZ  PHE B 154      54.309  73.950  34.028  1.00 69.80           C  
ATOM   2017  H01 PHE B 154      54.853  75.997  38.661  1.00 69.40           H  
ATOM   2018  H02 PHE B 154      53.653  73.860  38.710  1.00 69.57           H  
ATOM   2019  H03 PHE B 154      55.239  72.974  38.596  1.00 69.57           H  
ATOM   2020  H04 PHE B 154      56.513  73.065  36.481  1.00 70.18           H  
ATOM   2021  H05 PHE B 154      52.565  74.720  36.847  1.00 69.52           H  
ATOM   2022  H06 PHE B 154      56.309  73.130  34.001  1.00 71.22           H  
ATOM   2023  H07 PHE B 154      57.341  74.411  38.420  1.00 70.11           H  
ATOM   2024  H08 PHE B 154      52.347  74.780  34.380  1.00 69.60           H  
ATOM   2025  H09 PHE B 154      54.211  73.964  32.943  1.00 69.80           H  
ATOM   2026  N   GLY B 155      54.190  75.297  41.064  1.00 68.10           N  
ATOM   2027  CA  GLY B 155      53.903  75.035  42.483  1.00 67.45           C  
ATOM   2028  C   GLY B 155      54.766  75.726  43.528  1.00 66.72           C  
ATOM   2029  O   GLY B 155      54.726  76.951  43.659  1.00 65.92           O  
ATOM   2030  H01 GLY B 155      54.119  73.974  42.612  1.00 67.45           H  
ATOM   2031  H02 GLY B 155      52.871  75.334  42.666  1.00 67.45           H  
ATOM   2032  H03 GLY B 155      55.424  75.134  44.165  1.00 66.72           H  
ATOM   2033  H10 GLY B 155      53.510  75.807  40.519  1.00 68.10           H  
ATOM   2034  N   PHE B 160      59.014  67.973  46.390  1.00 65.09           N  
ATOM   2035  CA  PHE B 160      59.919  66.849  46.114  1.00 65.68           C  
ATOM   2036  C   PHE B 160      61.384  67.001  46.603  1.00 65.83           C  
ATOM   2037  O   PHE B 160      62.161  67.808  46.079  1.00 65.55           O  
ATOM   2038  CB  PHE B 160      59.889  66.452  44.618  1.00 65.59           C  
ATOM   2039  CG  PHE B 160      58.592  65.807  44.169  1.00 65.53           C  
ATOM   2040  CD1 PHE B 160      57.980  64.817  44.934  1.00 65.48           C  
ATOM   2041  CD2 PHE B 160      57.995  66.185  42.971  1.00 65.51           C  
ATOM   2042  CE1 PHE B 160      56.786  64.231  44.527  1.00 66.30           C  
ATOM   2043  CE2 PHE B 160      56.802  65.607  42.550  1.00 65.35           C  
ATOM   2044  CZ  PHE B 160      56.197  64.626  43.325  1.00 66.54           C  
ATOM   2045  H01 PHE B 160      58.826  68.473  45.533  1.00 65.09           H  
ATOM   2046  H02 PHE B 160      59.510  66.046  46.727  1.00 65.68           H  
ATOM   2047  H03 PHE B 160      60.672  65.707  44.477  1.00 65.59           H  
ATOM   2048  H04 PHE B 160      59.445  68.597  47.057  1.00 65.09           H  
ATOM   2049  H05 PHE B 160      60.048  67.351  44.022  1.00 65.59           H  
ATOM   2050  H06 PHE B 160      58.444  64.496  45.867  1.00 65.48           H  
ATOM   2051  H07 PHE B 160      58.470  66.946  42.352  1.00 65.51           H  
ATOM   2052  H08 PHE B 160      56.313  63.467  45.144  1.00 66.30           H  
ATOM   2053  H09 PHE B 160      56.343  65.923  41.613  1.00 65.35           H  
ATOM   2054  H10 PHE B 160      55.265  64.166  42.996  1.00 66.54           H  
ATOM   2055  N   THR B 161      61.748  66.189  47.595  1.00 66.40           N  
ATOM   2056  CA  THR B 161      63.108  66.163  48.140  1.00 66.89           C  
ATOM   2057  C   THR B 161      64.068  65.658  47.077  1.00 67.21           C  
ATOM   2058  O   THR B 161      63.714  64.805  46.262  1.00 67.61           O  
ATOM   2059  CB  THR B 161      63.237  65.276  49.421  1.00 66.96           C  
ATOM   2060  CG2 THR B 161      62.102  65.545  50.423  1.00 66.43           C  
ATOM   2061  OG1 THR B 161      63.237  63.888  49.058  1.00 67.44           O  
ATOM   2062  H01 THR B 161      63.355  67.184  48.432  1.00 66.89           H  
ATOM   2063  H02 THR B 161      64.179  65.535  49.904  1.00 66.96           H  
ATOM   2064  H03 THR B 161      61.202  65.020  50.101  1.00 66.43           H  
ATOM   2065  H04 THR B 161      62.396  65.189  51.410  1.00 66.43           H  
ATOM   2066  H05 THR B 161      61.902  66.616  50.467  1.00 66.43           H  
ATOM   2067  H06 THR B 161      64.124  63.624  48.802  1.00 67.44           H  
ATOM   2068  H11 THR B 161      61.057  65.565  47.988  1.00 66.40           H  
ATOM   2069  N   GLU B 162      65.287  66.185  47.106  1.00 67.66           N  
ATOM   2070  CA  GLU B 162      66.331  65.906  46.112  1.00 67.65           C  
ATOM   2071  C   GLU B 162      66.738  64.432  46.104  1.00 67.40           C  
ATOM   2072  O   GLU B 162      67.545  64.011  45.274  1.00 67.40           O  
ATOM   2073  CB  GLU B 162      67.555  66.797  46.380  1.00 67.74           C  
ATOM   2074  CG  GLU B 162      67.220  68.212  46.899  1.00 68.79           C  
ATOM   2075  CD  GLU B 162      66.538  68.212  48.290  1.00 70.03           C  
ATOM   2076  OE1 GLU B 162      66.960  67.438  49.176  1.00 69.30           O  
ATOM   2077  OE2 GLU B 162      65.567  68.981  48.491  1.00 70.39           O1-
ATOM   2078  H01 GLU B 162      65.922  66.132  45.127  1.00 67.65           H  
ATOM   2079  H02 GLU B 162      68.055  66.931  45.421  1.00 67.74           H  
ATOM   2080  H03 GLU B 162      68.181  66.301  47.122  1.00 67.74           H  
ATOM   2081  H04 GLU B 162      66.515  68.654  46.195  1.00 68.79           H  
ATOM   2082  H05 GLU B 162      68.145  68.784  46.967  1.00 68.79           H  
ATOM   2083  H07 GLU B 162      65.510  66.818  47.860  1.00 67.66           H  
ATOM   2084  N   GLU B 163      66.184  63.660  47.038  1.00 67.14           N  
ATOM   2085  CA  GLU B 163      66.347  62.210  47.044  1.00 67.04           C  
ATOM   2086  C   GLU B 163      65.509  61.605  45.917  1.00 66.36           C  
ATOM   2087  O   GLU B 163      66.038  60.909  45.046  1.00 66.47           O  
ATOM   2088  CB  GLU B 163      66.003  61.609  48.428  1.00 67.28           C  
ATOM   2089  CG  GLU B 163      65.645  60.098  48.429  1.00 68.62           C  
ATOM   2090  CD  GLU B 163      66.582  59.233  49.293  1.00 70.00           C  
ATOM   2091  OE1 GLU B 163      66.549  59.343  50.547  1.00 69.52           O  
ATOM   2092  OE2 GLU B 163      67.343  58.424  48.702  1.00 70.04           O1-
ATOM   2093  H01 GLU B 163      67.393  61.961  46.862  1.00 67.04           H  
ATOM   2094  H02 GLU B 163      65.107  62.129  48.766  1.00 67.28           H  
ATOM   2095  H03 GLU B 163      66.864  61.751  49.080  1.00 67.28           H  
ATOM   2096  H04 GLU B 163      65.751  59.748  47.402  1.00 68.62           H  
ATOM   2097  H05 GLU B 163      64.629  59.986  48.807  1.00 68.62           H  
ATOM   2098  H06 GLU B 163      65.633  64.093  47.766  1.00 67.14           H  
ATOM   2099  N   GLU B 164      64.214  61.905  45.935  1.00 65.69           N  
ATOM   2100  CA  GLU B 164      63.268  61.437  44.919  1.00 65.00           C  
ATOM   2101  C   GLU B 164      63.642  61.871  43.518  1.00 64.57           C  
ATOM   2102  O   GLU B 164      63.610  61.067  42.607  1.00 64.91           O  
ATOM   2103  CB  GLU B 164      61.868  61.958  45.217  1.00 64.57           C  
ATOM   2104  CG  GLU B 164      61.324  61.504  46.537  1.00 63.90           C  
ATOM   2105  CD  GLU B 164      60.503  62.569  47.184  1.00 62.84           C  
ATOM   2106  OE1 GLU B 164      60.992  63.711  47.245  1.00 62.48           O  
ATOM   2107  OE2 GLU B 164      59.376  62.272  47.630  1.00 62.97           O1-
ATOM   2108  H01 GLU B 164      63.298  60.348  44.961  1.00 65.00           H  
ATOM   2109  H02 GLU B 164      61.209  61.557  44.447  1.00 64.57           H  
ATOM   2110  H03 GLU B 164      61.898  63.048  45.213  1.00 64.57           H  
ATOM   2111  H04 GLU B 164      62.164  61.274  47.192  1.00 63.90           H  
ATOM   2112  H05 GLU B 164      60.703  60.622  46.381  1.00 63.90           H  
ATOM   2113  H06 GLU B 164      63.865  62.484  46.686  1.00 65.69           H  
ATOM   2114  N   LEU B 165      63.994  63.140  43.356  1.00 63.96           N  
ATOM   2115  CA  LEU B 165      64.211  63.721  42.035  1.00 63.70           C  
ATOM   2116  C   LEU B 165      65.363  63.066  41.272  1.00 63.95           C  
ATOM   2117  O   LEU B 165      65.357  63.027  40.033  1.00 64.07           O  
ATOM   2118  CB  LEU B 165      64.439  65.236  42.138  1.00 63.38           C  
ATOM   2119  CG  LEU B 165      63.366  66.066  42.834  1.00 62.55           C  
ATOM   2120  CD1 LEU B 165      63.769  67.520  42.800  1.00 62.04           C  
ATOM   2121  CD2 LEU B 165      61.998  65.856  42.194  1.00 61.99           C  
ATOM   2122  H01 LEU B 165      63.303  63.528  41.464  1.00 63.70           H  
ATOM   2123  H02 LEU B 165      64.434  65.587  41.106  1.00 63.38           H  
ATOM   2124  H03 LEU B 165      65.373  65.390  42.679  1.00 63.38           H  
ATOM   2125  H04 LEU B 165      63.281  65.741  43.871  1.00 62.55           H  
ATOM   2126  H05 LEU B 165      64.726  67.619  42.288  1.00 62.04           H  
ATOM   2127  H06 LEU B 165      64.116  63.722  44.172  1.00 63.96           H  
ATOM   2128  H07 LEU B 165      63.012  68.095  42.267  1.00 62.04           H  
ATOM   2129  H08 LEU B 165      63.861  67.896  43.819  1.00 62.04           H  
ATOM   2130  H09 LEU B 165      61.308  66.619  42.555  1.00 61.99           H  
ATOM   2131  H10 LEU B 165      62.088  65.931  41.110  1.00 61.99           H  
ATOM   2132  H11 LEU B 165      61.619  64.869  42.460  1.00 61.99           H  
ATOM   2133  N   ALA B 166      66.354  62.572  42.014  1.00 63.92           N  
ATOM   2134  CA  ALA B 166      67.483  61.865  41.419  1.00 63.59           C  
ATOM   2135  C   ALA B 166      67.106  60.419  41.096  1.00 63.22           C  
ATOM   2136  O   ALA B 166      67.666  59.827  40.170  1.00 63.41           O  
ATOM   2137  CB  ALA B 166      68.701  61.931  42.328  1.00 63.59           C  
ATOM   2138  H01 ALA B 166      67.742  62.358  40.482  1.00 63.59           H  
ATOM   2139  H02 ALA B 166      69.490  62.500  41.836  1.00 63.59           H  
ATOM   2140  H03 ALA B 166      68.430  62.420  43.264  1.00 63.59           H  
ATOM   2141  H04 ALA B 166      69.056  60.921  42.534  1.00 63.59           H  
ATOM   2142  H12 ALA B 166      66.322  62.690  43.017  1.00 63.92           H  
ATOM   2143  N   ASP B 167      66.163  59.862  41.852  1.00 62.72           N  
ATOM   2144  CA  ASP B 167      65.606  58.539  41.545  1.00 62.80           C  
ATOM   2145  C   ASP B 167      64.579  58.606  40.384  1.00 62.21           C  
ATOM   2146  O   ASP B 167      64.601  57.760  39.473  1.00 62.26           O  
ATOM   2147  CB  ASP B 167      64.970  57.895  42.792  1.00 63.26           C  
ATOM   2148  CG  ASP B 167      66.003  57.491  43.869  1.00 64.75           C  
ATOM   2149  OD1 ASP B 167      65.585  57.394  45.061  1.00 65.62           O  
ATOM   2150  OD2 ASP B 167      67.206  57.269  43.538  1.00 64.34           O1-
ATOM   2151  H01 ASP B 167      66.436  57.910  41.223  1.00 62.80           H  
ATOM   2152  H02 ASP B 167      64.473  56.982  42.464  1.00 63.26           H  
ATOM   2153  H03 ASP B 167      64.272  58.607  43.232  1.00 63.26           H  
ATOM   2154  H05 ASP B 167      65.821  60.363  42.659  1.00 62.72           H  
ATOM   2155  N   PHE B 168      63.694  59.610  40.437  1.00 60.95           N  
ATOM   2156  CA  PHE B 168      62.715  59.909  39.391  1.00 59.47           C  
ATOM   2157  C   PHE B 168      63.403  60.114  38.038  1.00 59.59           C  
ATOM   2158  O   PHE B 168      62.752  60.128  36.987  1.00 59.65           O  
ATOM   2159  CB  PHE B 168      61.944  61.201  39.714  1.00 58.90           C  
ATOM   2160  CG  PHE B 168      60.891  61.072  40.793  1.00 56.04           C  
ATOM   2161  CD1 PHE B 168      60.567  59.839  41.370  1.00 54.25           C  
ATOM   2162  CD2 PHE B 168      60.187  62.205  41.205  1.00 52.95           C  
ATOM   2163  CE1 PHE B 168      59.584  59.751  42.368  1.00 51.61           C  
ATOM   2164  CE2 PHE B 168      59.195  62.127  42.192  1.00 51.96           C  
ATOM   2165  CZ  PHE B 168      58.896  60.902  42.775  1.00 51.71           C  
ATOM   2166  H01 PHE B 168      62.033  59.060  39.345  1.00 59.47           H  
ATOM   2167  H02 PHE B 168      61.410  61.470  38.802  1.00 58.90           H  
ATOM   2168  H03 PHE B 168      62.665  61.953  40.034  1.00 58.90           H  
ATOM   2169  H04 PHE B 168      63.703  60.202  41.255  1.00 60.95           H  
ATOM   2170  H05 PHE B 168      61.084  58.937  41.041  1.00 54.25           H  
ATOM   2171  H06 PHE B 168      60.413  63.169  40.750  1.00 52.95           H  
ATOM   2172  H07 PHE B 168      59.356  58.788  42.826  1.00 51.61           H  
ATOM   2173  H08 PHE B 168      58.660  63.025  42.501  1.00 51.96           H  
ATOM   2174  H09 PHE B 168      58.129  60.836  43.546  1.00 51.71           H  
ATOM   2175  N   GLU B 169      64.717  60.315  38.073  1.00 58.89           N  
ATOM   2176  CA  GLU B 169      65.482  60.481  36.857  1.00 58.33           C  
ATOM   2177  C   GLU B 169      65.781  59.087  36.293  1.00 57.73           C  
ATOM   2178  O   GLU B 169      65.910  58.105  37.054  1.00 57.56           O  
ATOM   2179  CB  GLU B 169      66.759  61.282  37.141  1.00 58.63           C  
ATOM   2180  CG  GLU B 169      67.438  61.854  35.887  1.00 59.87           C  
ATOM   2181  CD  GLU B 169      67.853  63.315  36.055  1.00 61.55           C  
ATOM   2182  OE1 GLU B 169      68.713  63.600  36.927  1.00 59.40           O  
ATOM   2183  OE2 GLU B 169      67.308  64.176  35.304  1.00 62.83           O1-
ATOM   2184  H01 GLU B 169      64.920  61.047  36.115  1.00 58.33           H  
ATOM   2185  H02 GLU B 169      67.469  60.588  37.591  1.00 58.63           H  
ATOM   2186  H03 GLU B 169      66.503  62.112  37.800  1.00 58.63           H  
ATOM   2187  H04 GLU B 169      66.715  61.809  35.072  1.00 59.87           H  
ATOM   2188  H05 GLU B 169      68.327  61.261  35.670  1.00 59.87           H  
ATOM   2189  H10 GLU B 169      65.189  60.352  38.965  1.00 58.89           H  
ATOM   2190  N   THR B 170      65.866  58.993  34.966  1.00 56.69           N  
ATOM   2191  CA  THR B 170      66.038  57.698  34.291  1.00 55.91           C  
ATOM   2192  C   THR B 170      65.151  56.611  34.964  1.00 54.69           C  
ATOM   2193  O   THR B 170      65.636  55.546  35.375  1.00 55.31           O  
ATOM   2194  CB  THR B 170      67.562  57.252  34.201  1.00 56.43           C  
ATOM   2195  CG2 THR B 170      68.446  58.327  33.507  1.00 56.04           C  
ATOM   2196  OG1 THR B 170      68.074  56.959  35.516  1.00 56.58           O  
ATOM   2197  H01 THR B 170      65.703  57.819  33.261  1.00 55.91           H  
ATOM   2198  H02 THR B 170      67.602  56.351  33.588  1.00 56.43           H  
ATOM   2199  H03 THR B 170      69.409  57.890  33.244  1.00 56.04           H  
ATOM   2200  H04 THR B 170      67.949  58.679  32.603  1.00 56.04           H  
ATOM   2201  H05 THR B 170      68.601  59.165  34.187  1.00 56.04           H  
ATOM   2202  H06 THR B 170      65.811  59.834  34.409  1.00 56.69           H  
ATOM   2203  H07 THR B 170      68.309  56.030  35.569  1.00 56.58           H  
ATOM   2204  N   LEU B 171      63.865  56.935  35.105  1.00 52.50           N  
ATOM   2205  CA  LEU B 171      62.817  56.049  35.601  1.00 50.24           C  
ATOM   2206  C   LEU B 171      61.777  56.042  34.471  1.00 49.39           C  
ATOM   2207  O   LEU B 171      61.518  57.103  33.886  1.00 49.22           O  
ATOM   2208  CB  LEU B 171      62.220  56.626  36.891  1.00 49.62           C  
ATOM   2209  CG  LEU B 171      61.250  55.843  37.787  1.00 48.80           C  
ATOM   2210  CD1 LEU B 171      61.889  54.595  38.391  1.00 48.76           C  
ATOM   2211  CD2 LEU B 171      60.695  56.727  38.907  1.00 45.64           C  
ATOM   2212  H01 LEU B 171      63.173  55.047  35.841  1.00 50.24           H  
ATOM   2213  H02 LEU B 171      61.570  57.409  36.499  1.00 49.62           H  
ATOM   2214  H03 LEU B 171      63.068  56.889  37.523  1.00 49.62           H  
ATOM   2215  H04 LEU B 171      60.433  55.522  37.141  1.00 48.80           H  
ATOM   2216  H05 LEU B 171      62.823  54.867  38.883  1.00 48.76           H  
ATOM   2217  H06 LEU B 171      61.210  54.155  39.121  1.00 48.76           H  
ATOM   2218  H07 LEU B 171      62.092  53.872  37.601  1.00 48.76           H  
ATOM   2219  H08 LEU B 171      63.594  57.873  34.847  1.00 52.50           H  
ATOM   2220  H09 LEU B 171      59.682  56.407  39.153  1.00 45.64           H  
ATOM   2221  H10 LEU B 171      61.329  56.637  39.789  1.00 45.64           H  
ATOM   2222  H11 LEU B 171      60.677  57.765  38.576  1.00 45.64           H  
ATOM   2223  N   PRO B 172      61.184  54.866  34.140  1.00 48.11           N  
ATOM   2224  CA  PRO B 172      60.270  54.842  32.989  1.00 46.83           C  
ATOM   2225  C   PRO B 172      58.987  55.623  33.285  1.00 45.42           C  
ATOM   2226  O   PRO B 172      58.488  55.576  34.417  1.00 45.22           O  
ATOM   2227  CB  PRO B 172      59.983  53.347  32.779  1.00 46.72           C  
ATOM   2228  CG  PRO B 172      60.921  52.616  33.650  1.00 47.44           C  
ATOM   2229  CD  PRO B 172      61.274  53.543  34.776  1.00 48.09           C  
ATOM   2230  H01 PRO B 172      60.112  53.063  31.734  1.00 46.72           H  
ATOM   2231  H02 PRO B 172      58.954  53.118  33.056  1.00 46.72           H  
ATOM   2232  H03 PRO B 172      61.811  52.311  33.099  1.00 47.44           H  
ATOM   2233  H04 PRO B 172      60.449  51.714  34.039  1.00 47.44           H  
ATOM   2234  H05 PRO B 172      60.627  53.435  35.646  1.00 48.09           H  
ATOM   2235  H06 PRO B 172      62.281  53.350  35.145  1.00 48.09           H  
ATOM   2236  H12 PRO B 172      60.695  55.313  32.103  1.00 46.83           H  
ATOM   2237  N   ILE B 173      58.485  56.339  32.276  1.00 44.07           N  
ATOM   2238  CA  ILE B 173      57.401  57.315  32.437  1.00 43.23           C  
ATOM   2239  C   ILE B 173      56.184  56.783  33.222  1.00 43.50           C  
ATOM   2240  O   ILE B 173      55.548  57.528  33.999  1.00 43.03           O  
ATOM   2241  CB  ILE B 173      56.979  57.989  31.060  1.00 42.90           C  
ATOM   2242  CG1 ILE B 173      56.152  59.268  31.280  1.00 41.05           C  
ATOM   2243  CG2 ILE B 173      56.203  57.030  30.173  1.00 41.76           C  
ATOM   2244  CD1 ILE B 173      56.890  60.418  31.898  1.00 36.98           C  
ATOM   2245  H01 ILE B 173      57.824  58.101  33.063  1.00 43.23           H  
ATOM   2246  H02 ILE B 173      57.908  58.255  30.555  1.00 42.90           H  
ATOM   2247  H03 ILE B 173      55.370  58.999  31.991  1.00 41.05           H  
ATOM   2248  H04 ILE B 173      55.773  59.594  30.311  1.00 41.05           H  
ATOM   2249  H05 ILE B 173      55.287  57.512  29.832  1.00 41.76           H  
ATOM   2250  H06 ILE B 173      56.812  56.758  29.311  1.00 41.76           H  
ATOM   2251  H07 ILE B 173      58.872  56.202  31.353  1.00 44.07           H  
ATOM   2252  H08 ILE B 173      55.952  56.133  30.739  1.00 41.76           H  
ATOM   2253  H09 ILE B 173      57.816  60.591  31.350  1.00 36.98           H  
ATOM   2254  H10 ILE B 173      56.270  61.314  31.854  1.00 36.98           H  
ATOM   2255  H11 ILE B 173      57.121  60.186  32.938  1.00 36.98           H  
ATOM   2256  N   GLU B 174      55.889  55.495  33.047  1.00 43.39           N  
ATOM   2257  CA  GLU B 174      54.677  54.936  33.620  1.00 43.31           C  
ATOM   2258  C   GLU B 174      54.839  54.731  35.103  1.00 43.00           C  
ATOM   2259  O   GLU B 174      53.896  54.937  35.858  1.00 43.01           O  
ATOM   2260  CB  GLU B 174      54.267  53.642  32.908  1.00 43.46           C  
ATOM   2261  CG  GLU B 174      54.065  53.820  31.386  1.00 44.56           C  
ATOM   2262  CD  GLU B 174      52.728  53.271  30.887  1.00 44.72           C  
ATOM   2263  OE1 GLU B 174      52.475  52.058  31.005  1.00 42.27           O  
ATOM   2264  OE2 GLU B 174      51.926  54.069  30.362  1.00 47.07           O1-
ATOM   2265  H01 GLU B 174      53.868  55.650  33.469  1.00 43.31           H  
ATOM   2266  H02 GLU B 174      53.309  53.333  33.327  1.00 43.46           H  
ATOM   2267  H03 GLU B 174      55.045  52.896  33.070  1.00 43.46           H  
ATOM   2268  H04 GLU B 174      54.853  53.256  30.887  1.00 44.56           H  
ATOM   2269  H05 GLU B 174      54.113  54.883  31.152  1.00 44.56           H  
ATOM   2270  H12 GLU B 174      56.511  54.905  32.513  1.00 43.39           H  
ATOM   2271  N   GLU B 175      56.041  54.323  35.505  1.00 43.10           N  
ATOM   2272  CA  GLU B 175      56.403  54.161  36.913  1.00 43.44           C  
ATOM   2273  C   GLU B 175      56.539  55.524  37.616  1.00 43.28           C  
ATOM   2274  O   GLU B 175      56.056  55.711  38.747  1.00 43.01           O  
ATOM   2275  CB  GLU B 175      57.722  53.414  37.024  1.00 44.24           C  
ATOM   2276  CG  GLU B 175      57.642  51.906  36.954  1.00 45.68           C  
ATOM   2277  CD  GLU B 175      59.024  51.285  37.058  1.00 49.64           C  
ATOM   2278  OE1 GLU B 175      60.002  52.036  37.293  1.00 50.25           O  
ATOM   2279  OE2 GLU B 175      59.139  50.046  36.907  1.00 51.46           O1-
ATOM   2280  H01 GLU B 175      55.608  53.595  37.399  1.00 43.44           H  
ATOM   2281  H02 GLU B 175      58.102  53.640  38.020  1.00 44.24           H  
ATOM   2282  H03 GLU B 175      58.366  53.752  36.212  1.00 44.24           H  
ATOM   2283  H04 GLU B 175      57.205  51.625  35.996  1.00 45.68           H  
ATOM   2284  H05 GLU B 175      57.024  51.542  37.775  1.00 45.68           H  
ATOM   2285  H06 GLU B 175      56.737  54.115  34.803  1.00 43.10           H  
ATOM   2286  N   LEU B 176      57.193  56.472  36.942  1.00 42.54           N  
ATOM   2287  CA  LEU B 176      57.149  57.869  37.367  1.00 41.92           C  
ATOM   2288  C   LEU B 176      55.706  58.368  37.606  1.00 41.86           C  
ATOM   2289  O   LEU B 176      55.394  58.981  38.656  1.00 42.12           O  
ATOM   2290  CB  LEU B 176      57.873  58.739  36.347  1.00 41.50           C  
ATOM   2291  CG  LEU B 176      58.073  60.221  36.642  1.00 41.35           C  
ATOM   2292  CD1 LEU B 176      58.659  60.449  38.046  1.00 42.10           C  
ATOM   2293  CD2 LEU B 176      58.967  60.830  35.580  1.00 39.95           C  
ATOM   2294  H01 LEU B 176      57.660  57.943  38.327  1.00 41.92           H  
ATOM   2295  H02 LEU B 176      57.207  58.734  35.484  1.00 41.50           H  
ATOM   2296  H03 LEU B 176      58.863  58.306  36.204  1.00 41.50           H  
ATOM   2297  H04 LEU B 176      57.099  60.711  36.620  1.00 41.35           H  
ATOM   2298  H05 LEU B 176      59.546  61.078  37.971  1.00 42.10           H  
ATOM   2299  H06 LEU B 176      57.728  56.219  36.123  1.00 42.54           H  
ATOM   2300  H07 LEU B 176      57.917  60.942  38.674  1.00 42.10           H  
ATOM   2301  H08 LEU B 176      58.931  59.490  38.487  1.00 42.10           H  
ATOM   2302  H09 LEU B 176      59.936  60.330  35.591  1.00 39.95           H  
ATOM   2303  H10 LEU B 176      58.506  60.705  34.600  1.00 39.95           H  
ATOM   2304  H11 LEU B 176      59.104  61.892  35.785  1.00 39.95           H  
ATOM   2305  N   MET B 177      54.816  58.093  36.652  1.00 41.39           N  
ATOM   2306  CA  MET B 177      53.442  58.564  36.776  1.00 40.99           C  
ATOM   2307  C   MET B 177      52.828  58.007  38.046  1.00 41.08           C  
ATOM   2308  O   MET B 177      52.118  58.716  38.745  1.00 40.73           O  
ATOM   2309  CB  MET B 177      52.606  58.197  35.549  1.00 40.69           C  
ATOM   2310  CG  MET B 177      51.199  58.762  35.609  1.00 40.96           C  
ATOM   2311  SD  MET B 177      50.110  58.319  34.253  1.00 38.81           S  
ATOM   2312  CE  MET B 177      50.346  56.545  34.184  1.00 41.31           C  
ATOM   2313  H01 MET B 177      53.452  59.652  36.834  1.00 40.99           H  
ATOM   2314  H02 MET B 177      52.523  57.111  35.520  1.00 40.69           H  
ATOM   2315  H03 MET B 177      53.101  58.586  34.660  1.00 40.69           H  
ATOM   2316  H04 MET B 177      51.316  59.844  35.548  1.00 40.96           H  
ATOM   2317  H05 MET B 177      50.739  58.413  36.534  1.00 40.96           H  
ATOM   2318  H06 MET B 177      51.284  56.284  34.675  1.00 41.31           H  
ATOM   2319  H07 MET B 177      49.520  56.048  34.693  1.00 41.31           H  
ATOM   2320  H08 MET B 177      50.380  56.223  33.143  1.00 41.31           H  
ATOM   2321  H12 MET B 177      55.094  57.557  35.842  1.00 41.39           H  
ATOM   2322  N   GLU B 178      53.143  56.742  38.336  1.00 41.74           N  
ATOM   2323  CA  GLU B 178      52.667  56.011  39.519  1.00 42.68           C  
ATOM   2324  C   GLU B 178      53.246  56.530  40.850  1.00 41.95           C  
ATOM   2325  O   GLU B 178      52.512  56.712  41.816  1.00 42.08           O  
ATOM   2326  CB  GLU B 178      52.998  54.528  39.351  1.00 43.43           C  
ATOM   2327  CG  GLU B 178      52.153  53.551  40.169  1.00 47.35           C  
ATOM   2328  CD  GLU B 178      52.470  52.085  39.800  1.00 54.31           C  
ATOM   2329  OE1 GLU B 178      53.021  51.366  40.667  1.00 57.71           O  
ATOM   2330  OE2 GLU B 178      52.200  51.639  38.644  1.00 57.55           O1-
ATOM   2331  H01 GLU B 178      51.590  56.171  39.579  1.00 42.68           H  
ATOM   2332  H02 GLU B 178      54.017  54.413  39.721  1.00 43.43           H  
ATOM   2333  H03 GLU B 178      52.873  54.276  38.298  1.00 43.43           H  
ATOM   2334  H04 GLU B 178      51.102  53.740  39.949  1.00 47.35           H  
ATOM   2335  H05 GLU B 178      52.360  53.703  41.228  1.00 47.35           H  
ATOM   2336  H09 GLU B 178      53.752  56.252  37.696  1.00 41.74           H  
ATOM   2337  N   ALA B 179      54.557  56.754  40.908  1.00 41.32           N  
ATOM   2338  CA  ALA B 179      55.183  57.353  42.093  1.00 40.96           C  
ATOM   2339  C   ALA B 179      54.562  58.717  42.375  1.00 41.04           C  
ATOM   2340  O   ALA B 179      54.247  59.056  43.522  1.00 41.07           O  
ATOM   2341  CB  ALA B 179      56.669  57.494  41.888  1.00 40.63           C  
ATOM   2342  H01 ALA B 179      55.011  56.699  42.948  1.00 40.96           H  
ATOM   2343  H02 ALA B 179      57.192  56.778  42.522  1.00 40.63           H  
ATOM   2344  H03 ALA B 179      56.912  57.300  40.843  1.00 40.63           H  
ATOM   2345  H04 ALA B 179      56.978  58.505  42.152  1.00 40.63           H  
ATOM   2346  H06 ALA B 179      55.135  56.506  40.118  1.00 41.32           H  
ATOM   2347  N   PHE B 180      54.389  59.497  41.309  1.00 41.01           N  
ATOM   2348  CA  PHE B 180      53.738  60.782  41.411  1.00 40.16           C  
ATOM   2349  C   PHE B 180      52.354  60.666  42.002  1.00 40.64           C  
ATOM   2350  O   PHE B 180      51.950  61.470  42.855  1.00 41.13           O  
ATOM   2351  CB  PHE B 180      53.630  61.439  40.039  1.00 39.86           C  
ATOM   2352  CG  PHE B 180      53.218  62.881  40.112  1.00 37.64           C  
ATOM   2353  CD1 PHE B 180      54.181  63.883  40.090  1.00 34.62           C  
ATOM   2354  CD2 PHE B 180      51.881  63.233  40.255  1.00 34.15           C  
ATOM   2355  CE1 PHE B 180      53.821  65.199  40.187  1.00 33.42           C  
ATOM   2356  CE2 PHE B 180      51.517  64.545  40.351  1.00 34.58           C  
ATOM   2357  CZ  PHE B 180      52.491  65.536  40.322  1.00 33.97           C  
ATOM   2358  H01 PHE B 180      54.351  61.394  42.072  1.00 40.16           H  
ATOM   2359  H02 PHE B 180      52.859  60.907  39.482  1.00 39.86           H  
ATOM   2360  H03 PHE B 180      54.600  61.378  39.546  1.00 39.86           H  
ATOM   2361  H04 PHE B 180      55.234  63.617  39.994  1.00 34.62           H  
ATOM   2362  H05 PHE B 180      54.721  59.182  40.408  1.00 41.01           H  
ATOM   2363  H06 PHE B 180      51.118  62.456  40.291  1.00 34.15           H  
ATOM   2364  H07 PHE B 180      54.583  65.978  40.158  1.00 33.42           H  
ATOM   2365  H08 PHE B 180      50.466  64.815  40.450  1.00 34.58           H  
ATOM   2366  H09 PHE B 180      52.202  66.584  40.406  1.00 33.97           H  
ATOM   2367  N   PHE B 181      51.604  59.678  41.537  1.00 40.88           N  
ATOM   2368  CA  PHE B 181      50.216  59.563  41.937  1.00 41.09           C  
ATOM   2369  C   PHE B 181      50.111  59.047  43.354  1.00 41.98           C  
ATOM   2370  O   PHE B 181      49.102  59.233  44.006  1.00 42.25           O  
ATOM   2371  CB  PHE B 181      49.448  58.644  40.977  1.00 41.03           C  
ATOM   2372  CG  PHE B 181      48.927  59.336  39.747  1.00 39.22           C  
ATOM   2373  CD1 PHE B 181      48.539  60.669  39.786  1.00 39.13           C  
ATOM   2374  CD2 PHE B 181      48.804  58.645  38.556  1.00 38.04           C  
ATOM   2375  CE1 PHE B 181      48.044  61.311  38.648  1.00 38.37           C  
ATOM   2376  CE2 PHE B 181      48.321  59.279  37.415  1.00 39.12           C  
ATOM   2377  CZ  PHE B 181      47.934  60.620  37.467  1.00 38.00           C  
ATOM   2378  H01 PHE B 181      49.768  60.556  41.896  1.00 41.09           H  
ATOM   2379  H02 PHE B 181      48.578  58.278  41.522  1.00 41.03           H  
ATOM   2380  H03 PHE B 181      50.116  57.842  40.662  1.00 41.03           H  
ATOM   2381  H04 PHE B 181      48.622  61.224  40.721  1.00 39.13           H  
ATOM   2382  H05 PHE B 181      49.088  57.594  38.510  1.00 38.04           H  
ATOM   2383  H06 PHE B 181      47.746  62.358  38.698  1.00 38.37           H  
ATOM   2384  H07 PHE B 181      48.245  58.727  36.478  1.00 39.12           H  
ATOM   2385  H08 PHE B 181      47.547  61.114  36.576  1.00 38.00           H  
ATOM   2386  H10 PHE B 181      52.001  59.002  40.901  1.00 40.88           H  
ATOM   2387  N   GLU B 182      51.154  58.377  43.820  1.00 43.28           N  
ATOM   2388  CA  GLU B 182      51.185  57.822  45.165  1.00 44.52           C  
ATOM   2389  C   GLU B 182      51.222  58.937  46.203  1.00 44.51           C  
ATOM   2390  O   GLU B 182      50.390  58.969  47.129  1.00 44.12           O  
ATOM   2391  CB  GLU B 182      52.403  56.909  45.311  1.00 45.27           C  
ATOM   2392  CG  GLU B 182      52.078  55.552  45.904  1.00 47.54           C  
ATOM   2393  CD  GLU B 182      52.787  54.436  45.180  1.00 50.99           C  
ATOM   2394  OE1 GLU B 182      52.077  53.493  44.749  1.00 52.37           O  
ATOM   2395  OE2 GLU B 182      54.043  54.508  45.030  1.00 52.82           O1-
ATOM   2396  H01 GLU B 182      50.280  57.238  45.332  1.00 44.52           H  
ATOM   2397  H02 GLU B 182      53.090  57.401  45.999  1.00 45.27           H  
ATOM   2398  H03 GLU B 182      52.842  56.758  44.325  1.00 45.27           H  
ATOM   2399  H04 GLU B 182      51.005  55.389  45.805  1.00 47.54           H  
ATOM   2400  H05 GLU B 182      52.382  55.542  46.951  1.00 47.54           H  
ATOM   2401  H09 GLU B 182      51.956  58.247  43.221  1.00 43.28           H  
ATOM   2402  N   ARG B 183      52.172  59.861  46.022  1.00 44.87           N  
ATOM   2403  CA  ARG B 183      52.316  61.049  46.894  1.00 45.60           C  
ATOM   2404  C   ARG B 183      51.084  61.954  46.911  1.00 45.46           C  
ATOM   2405  O   ARG B 183      50.698  62.505  47.957  1.00 45.81           O  
ATOM   2406  CB  ARG B 183      53.541  61.847  46.481  1.00 46.02           C  
ATOM   2407  CG  ARG B 183      54.830  61.211  46.922  1.00 47.48           C  
ATOM   2408  CD  ARG B 183      55.732  60.949  45.727  1.00 50.67           C  
ATOM   2409  NE  ARG B 183      57.088  60.592  46.151  1.00 52.89           N  
ATOM   2410  CZ  ARG B 183      57.561  59.354  46.212  1.00 53.75           C  
ATOM   2411  NH1 ARG B 183      56.795  58.323  45.849  1.00 53.65           N1+
ATOM   2412  NH2 ARG B 183      58.812  59.155  46.628  1.00 55.12           N  
ATOM   2413  H01 ARG B 183      52.432  60.672  47.910  1.00 45.60           H  
ATOM   2414  H02 ARG B 183      53.475  62.821  46.965  1.00 46.02           H  
ATOM   2415  H03 ARG B 183      53.550  61.935  45.395  1.00 46.02           H  
ATOM   2416  H04 ARG B 183      54.605  60.262  47.408  1.00 47.48           H  
ATOM   2417  H05 ARG B 183      55.340  61.878  47.618  1.00 47.48           H  
ATOM   2418  H06 ARG B 183      52.820  59.743  45.256  1.00 44.87           H  
ATOM   2419  H07 ARG B 183      55.787  61.860  45.132  1.00 50.67           H  
ATOM   2420  H08 ARG B 183      55.316  60.130  45.140  1.00 50.67           H  
ATOM   2421  H09 ARG B 183      57.708  61.344  46.416  1.00 52.89           H  
ATOM   2422  H10 ARG B 183      57.160  57.382  45.893  1.00 53.65           H  
ATOM   2423  H11 ARG B 183      55.850  58.483  45.531  1.00 53.65           H  
ATOM   2424  H12 ARG B 183      59.386  59.941  46.896  1.00 55.12           H  
ATOM   2425  H13 ARG B 183      59.186  58.218  46.675  1.00 55.12           H  
ATOM   2426  N   ALA B 184      50.472  62.070  45.731  1.00 45.27           N  
ATOM   2427  CA  ALA B 184      49.309  62.883  45.493  1.00 44.30           C  
ATOM   2428  C   ALA B 184      48.090  62.248  46.135  1.00 43.81           C  
ATOM   2429  O   ALA B 184      47.324  62.924  46.804  1.00 44.29           O  
ATOM   2430  CB  ALA B 184      49.112  63.077  43.989  1.00 44.14           C  
ATOM   2431  H01 ALA B 184      49.451  63.864  45.945  1.00 44.30           H  
ATOM   2432  H02 ALA B 184      48.428  63.908  43.817  1.00 44.14           H  
ATOM   2433  H03 ALA B 184      50.072  63.295  43.521  1.00 44.14           H  
ATOM   2434  H04 ALA B 184      48.694  62.168  43.556  1.00 44.14           H  
ATOM   2435  H14 ALA B 184      50.851  61.552  44.951  1.00 45.27           H  
ATOM   2436  N   LEU B 185      47.908  60.951  45.956  1.00 43.45           N  
ATOM   2437  CA  LEU B 185      46.707  60.294  46.502  1.00 43.22           C  
ATOM   2438  C   LEU B 185      46.778  60.134  48.021  1.00 43.51           C  
ATOM   2439  O   LEU B 185      45.735  60.187  48.700  1.00 43.02           O  
ATOM   2440  CB  LEU B 185      46.424  58.949  45.805  1.00 42.95           C  
ATOM   2441  CG  LEU B 185      45.732  58.989  44.430  1.00 41.90           C  
ATOM   2442  CD1 LEU B 185      46.171  57.837  43.560  1.00 41.41           C  
ATOM   2443  CD2 LEU B 185      44.230  58.999  44.581  1.00 40.73           C  
ATOM   2444  H01 LEU B 185      45.866  60.954  46.290  1.00 43.22           H  
ATOM   2445  H02 LEU B 185      45.712  58.444  46.458  1.00 42.95           H  
ATOM   2446  H03 LEU B 185      47.380  58.441  45.675  1.00 42.95           H  
ATOM   2447  H04 LEU B 185      46.033  59.914  43.938  1.00 41.90           H  
ATOM   2448  H05 LEU B 185      48.592  60.411  45.445  1.00 43.45           H  
ATOM   2449  H06 LEU B 185      47.175  57.526  43.849  1.00 41.41           H  
ATOM   2450  H07 LEU B 185      45.482  57.002  43.687  1.00 41.41           H  
ATOM   2451  H08 LEU B 185      46.175  58.150  42.516  1.00 41.41           H  
ATOM   2452  H09 LEU B 185      43.766  58.887  43.601  1.00 40.73           H  
ATOM   2453  H10 LEU B 185      43.923  58.174  45.224  1.00 40.73           H  
ATOM   2454  H11 LEU B 185      43.915  59.943  45.026  1.00 40.73           H  
ATOM   2455  N   ALA B 186      48.008  59.956  48.533  1.00 43.89           N  
ATOM   2456  CA  ALA B 186      48.306  59.974  49.983  1.00 44.38           C  
ATOM   2457  C   ALA B 186      47.915  61.307  50.631  1.00 45.04           C  
ATOM   2458  O   ALA B 186      47.173  61.336  51.626  1.00 45.50           O  
ATOM   2459  CB  ALA B 186      49.771  59.659  50.236  1.00 44.29           C  
ATOM   2460  H01 ALA B 186      47.700  59.197  50.449  1.00 44.38           H  
ATOM   2461  H02 ALA B 186      50.342  60.587  50.266  1.00 44.29           H  
ATOM   2462  H03 ALA B 186      49.872  59.140  51.189  1.00 44.29           H  
ATOM   2463  H04 ALA B 186      50.151  59.026  49.434  1.00 44.29           H  
ATOM   2464  H12 ALA B 186      48.773  59.801  47.892  1.00 43.89           H  
ATOM   2465  N   ARG B 187      48.391  62.408  50.051  1.00 45.69           N  
ATOM   2466  CA  ARG B 187      47.909  63.748  50.404  1.00 46.19           C  
ATOM   2467  C   ARG B 187      46.392  63.879  50.350  1.00 47.00           C  
ATOM   2468  O   ARG B 187      45.787  64.576  51.181  1.00 47.47           O  
ATOM   2469  CB  ARG B 187      48.482  64.774  49.445  1.00 46.21           C  
ATOM   2470  CG  ARG B 187      49.884  65.137  49.703  1.00 45.33           C  
ATOM   2471  CD  ARG B 187      50.091  66.506  49.162  1.00 45.58           C  
ATOM   2472  NE  ARG B 187      51.497  66.872  49.143  1.00 44.58           N  
ATOM   2473  CZ  ARG B 187      51.922  68.110  48.970  1.00 45.41           C  
ATOM   2474  NH1 ARG B 187      53.225  68.365  48.958  1.00 47.26           N1+
ATOM   2475  NH2 ARG B 187      51.040  69.094  48.823  1.00 44.74           N  
ATOM   2476  H01 ARG B 187      48.236  63.918  51.430  1.00 46.19           H  
ATOM   2477  H02 ARG B 187      47.897  65.684  49.581  1.00 46.21           H  
ATOM   2478  H03 ARG B 187      48.415  64.371  48.435  1.00 46.21           H  
ATOM   2479  H04 ARG B 187      50.561  64.427  49.227  1.00 45.33           H  
ATOM   2480  H05 ARG B 187      49.107  62.317  49.345  1.00 45.69           H  
ATOM   2481  H06 ARG B 187      50.083  65.124  50.775  1.00 45.33           H  
ATOM   2482  H07 ARG B 187      49.567  67.209  49.810  1.00 45.58           H  
ATOM   2483  H08 ARG B 187      49.701  66.547  48.145  1.00 45.58           H  
ATOM   2484  H09 ARG B 187      52.184  66.142  49.268  1.00 44.58           H  
ATOM   2485  H10 ARG B 187      53.553  69.312  48.831  1.00 47.26           H  
ATOM   2486  H11 ARG B 187      53.888  67.612  49.076  1.00 47.26           H  
ATOM   2487  H12 ARG B 187      50.051  68.892  48.839  1.00 44.74           H  
ATOM   2488  H13 ARG B 187      51.359  70.044  48.696  1.00 44.74           H  
ATOM   2489  N   ALA B 188      45.779  63.252  49.349  1.00 47.53           N  
ATOM   2490  CA  ALA B 188      44.327  63.289  49.235  1.00 48.36           C  
ATOM   2491  C   ALA B 188      43.659  62.500  50.364  1.00 48.56           C  
ATOM   2492  O   ALA B 188      42.721  62.988  50.988  1.00 48.47           O  
ATOM   2493  CB  ALA B 188      43.869  62.791  47.857  1.00 48.21           C  
ATOM   2494  H01 ALA B 188      44.012  64.328  49.333  1.00 48.36           H  
ATOM   2495  H02 ALA B 188      43.000  63.365  47.534  1.00 48.21           H  
ATOM   2496  H03 ALA B 188      44.677  62.920  47.137  1.00 48.21           H  
ATOM   2497  H04 ALA B 188      43.603  61.736  47.921  1.00 48.21           H  
ATOM   2498  H14 ALA B 188      46.324  62.747  48.664  1.00 47.53           H  
ATOM   2499  N   ALA B 189      44.154  61.288  50.619  1.00 49.24           N  
ATOM   2500  CA  ALA B 189      43.590  60.410  51.647  1.00 49.88           C  
ATOM   2501  C   ALA B 189      43.716  61.032  53.046  1.00 50.52           C  
ATOM   2502  O   ALA B 189      42.828  60.890  53.898  1.00 50.37           O  
ATOM   2503  CB  ALA B 189      44.247  59.011  51.586  1.00 49.33           C  
ATOM   2504  H01 ALA B 189      42.526  60.291  51.445  1.00 49.88           H  
ATOM   2505  H02 ALA B 189      45.210  59.040  52.096  1.00 49.33           H  
ATOM   2506  H03 ALA B 189      43.599  58.283  52.074  1.00 49.33           H  
ATOM   2507  H04 ALA B 189      44.397  58.724  50.545  1.00 49.33           H  
ATOM   2508  H05 ALA B 189      44.947  60.964  50.084  1.00 49.24           H  
ATOM   2509  N   GLU B 190      44.818  61.749  53.257  1.00 51.49           N  
ATOM   2510  CA  GLU B 190      45.100  62.413  54.530  1.00 52.21           C  
ATOM   2511  C   GLU B 190      44.185  63.610  54.804  1.00 51.95           C  
ATOM   2512  O   GLU B 190      43.777  63.828  55.945  1.00 52.63           O  
ATOM   2513  CB  GLU B 190      46.579  62.776  54.568  1.00 52.65           C  
ATOM   2514  CG  GLU B 190      46.986  64.061  55.252  1.00 55.35           C  
ATOM   2515  CD  GLU B 190      48.508  64.273  55.124  1.00 60.21           C  
ATOM   2516  OE1 GLU B 190      49.020  64.483  53.982  1.00 58.99           O  
ATOM   2517  OE2 GLU B 190      49.195  64.198  56.175  1.00 62.25           O1-
ATOM   2518  H01 GLU B 190      44.879  61.722  55.343  1.00 52.21           H  
ATOM   2519  H02 GLU B 190      46.843  62.934  53.522  1.00 52.65           H  
ATOM   2520  H03 GLU B 190      47.098  61.962  55.074  1.00 52.65           H  
ATOM   2521  H04 GLU B 190      46.723  64.000  56.308  1.00 55.35           H  
ATOM   2522  H05 GLU B 190      45.488  61.838  52.506  1.00 51.49           H  
ATOM   2523  H06 GLU B 190      46.465  64.898  54.787  1.00 55.35           H  
ATOM   2524  N   ALA B 191      43.837  64.360  53.758  1.00 51.34           N  
ATOM   2525  CA  ALA B 191      42.920  65.487  53.886  1.00 50.54           C  
ATOM   2526  C   ALA B 191      41.475  65.027  54.001  1.00 50.21           C  
ATOM   2527  O   ALA B 191      40.582  65.826  54.253  1.00 50.47           O  
ATOM   2528  CB  ALA B 191      43.071  66.404  52.717  1.00 50.54           C  
ATOM   2529  H01 ALA B 191      43.174  66.019  54.803  1.00 50.54           H  
ATOM   2530  H02 ALA B 191      44.120  66.451  52.426  1.00 50.54           H  
ATOM   2531  H03 ALA B 191      42.479  66.029  51.882  1.00 50.54           H  
ATOM   2532  H04 ALA B 191      42.725  67.401  52.990  1.00 50.54           H  
ATOM   2533  H07 ALA B 191      44.220  64.141  52.849  1.00 51.34           H  
ATOM   2534  N   GLY B 192      41.242  63.738  53.809  1.00 49.72           N  
ATOM   2535  CA  GLY B 192      39.894  63.199  53.876  1.00 49.23           C  
ATOM   2536  C   GLY B 192      38.996  63.500  52.686  1.00 49.19           C  
ATOM   2537  O   GLY B 192      37.786  63.721  52.860  1.00 49.73           O  
ATOM   2538  H01 GLY B 192      39.424  63.688  54.729  1.00 49.23           H  
ATOM   2539  H02 GLY B 192      39.971  62.116  53.971  1.00 49.23           H  
ATOM   2540  H05 GLY B 192      42.015  63.118  53.612  1.00 49.72           H  
ATOM   2541  N   ILE B 193      39.570  63.513  51.477  1.00 48.45           N  
ATOM   2542  CA  ILE B 193      38.779  63.672  50.249  1.00 47.44           C  
ATOM   2543  C   ILE B 193      38.222  62.293  49.935  1.00 46.37           C  
ATOM   2544  O   ILE B 193      38.973  61.304  49.950  1.00 45.73           O  
ATOM   2545  CB  ILE B 193      39.636  64.163  49.051  1.00 47.81           C  
ATOM   2546  CG1 ILE B 193      40.465  65.395  49.417  1.00 48.25           C  
ATOM   2547  CG2 ILE B 193      38.763  64.458  47.829  1.00 48.86           C  
ATOM   2548  CD1 ILE B 193      41.639  65.653  48.475  1.00 49.23           C  
ATOM   2549  H01 ILE B 193      38.003  64.422  50.402  1.00 47.44           H  
ATOM   2550  H02 ILE B 193      40.323  63.355  48.799  1.00 47.81           H  
ATOM   2551  H03 ILE B 193      40.572  63.411  51.407  1.00 48.45           H  
ATOM   2552  H04 ILE B 193      40.887  65.210  50.405  1.00 48.25           H  
ATOM   2553  H05 ILE B 193      39.811  66.267  49.399  1.00 48.25           H  
ATOM   2554  H06 ILE B 193      37.873  65.003  48.142  1.00 48.86           H  
ATOM   2555  H07 ILE B 193      39.326  65.061  47.117  1.00 48.86           H  
ATOM   2556  H08 ILE B 193      38.467  63.520  47.358  1.00 48.86           H  
ATOM   2557  H09 ILE B 193      42.517  65.117  48.835  1.00 49.23           H  
ATOM   2558  H10 ILE B 193      41.386  65.304  47.474  1.00 49.23           H  
ATOM   2559  H11 ILE B 193      41.853  66.721  48.445  1.00 49.23           H  
ATOM   2560  N   ALA B 194      36.915  62.219  49.671  1.00 45.25           N  
ATOM   2561  CA  ALA B 194      36.285  60.948  49.276  1.00 44.48           C  
ATOM   2562  C   ALA B 194      36.784  60.542  47.901  1.00 44.22           C  
ATOM   2563  O   ALA B 194      36.750  61.351  46.968  1.00 43.54           O  
ATOM   2564  CB  ALA B 194      34.770  61.048  49.288  1.00 44.22           C  
ATOM   2565  H01 ALA B 194      36.563  60.185  50.003  1.00 44.48           H  
ATOM   2566  H02 ALA B 194      34.341  60.048  49.353  1.00 44.22           H  
ATOM   2567  H03 ALA B 194      34.451  61.636  50.148  1.00 44.22           H  
ATOM   2568  H04 ALA B 194      34.430  61.530  48.371  1.00 44.22           H  
ATOM   2569  H12 ALA B 194      36.347  63.051  49.744  1.00 45.25           H  
ATOM   2570  N   PRO B 195      37.246  59.280  47.768  1.00 44.38           N  
ATOM   2571  CA  PRO B 195      37.928  58.793  46.541  1.00 44.25           C  
ATOM   2572  C   PRO B 195      37.057  58.779  45.256  1.00 44.02           C  
ATOM   2573  O   PRO B 195      37.610  58.695  44.147  1.00 44.23           O  
ATOM   2574  CB  PRO B 195      38.388  57.377  46.930  1.00 44.13           C  
ATOM   2575  CG  PRO B 195      37.410  56.950  48.022  1.00 44.74           C  
ATOM   2576  CD  PRO B 195      37.105  58.218  48.788  1.00 44.35           C  
ATOM   2577  H01 PRO B 195      39.424  57.354  47.267  1.00 44.13           H  
ATOM   2578  H02 PRO B 195      38.332  56.703  46.075  1.00 44.13           H  
ATOM   2579  H03 PRO B 195      37.825  56.173  48.664  1.00 44.74           H  
ATOM   2580  H04 PRO B 195      36.501  56.537  47.584  1.00 44.74           H  
ATOM   2581  H05 PRO B 195      38.737  59.468  46.260  1.00 44.25           H  
ATOM   2582  H06 PRO B 195      36.120  58.206  49.254  1.00 44.35           H  
ATOM   2583  H07 PRO B 195      37.815  58.362  49.603  1.00 44.35           H  
ATOM   2584  N   GLU B 196      35.725  58.852  45.414  1.00 43.82           N  
ATOM   2585  CA  GLU B 196      34.766  58.994  44.299  1.00 43.26           C  
ATOM   2586  C   GLU B 196      34.776  60.424  43.732  1.00 42.80           C  
ATOM   2587  O   GLU B 196      34.140  60.703  42.682  1.00 42.82           O  
ATOM   2588  CB  GLU B 196      33.330  58.577  44.712  1.00 43.41           C  
ATOM   2589  CG  GLU B 196      32.612  59.503  45.712  1.00 44.85           C  
ATOM   2590  CD  GLU B 196      32.623  58.963  47.168  1.00 48.81           C  
ATOM   2591  OE1 GLU B 196      32.031  59.647  48.046  1.00 49.19           O  
ATOM   2592  OE2 GLU B 196      33.187  57.859  47.429  1.00 46.28           O1-
ATOM   2593  H01 GLU B 196      35.092  58.313  43.513  1.00 43.26           H  
ATOM   2594  H02 GLU B 196      33.441  57.623  45.228  1.00 43.41           H  
ATOM   2595  H03 GLU B 196      32.724  58.530  43.807  1.00 43.41           H  
ATOM   2596  H04 GLU B 196      31.570  59.567  45.400  1.00 44.85           H  
ATOM   2597  H05 GLU B 196      33.105  60.475  45.699  1.00 44.85           H  
ATOM   2598  H08 GLU B 196      35.356  58.807  46.353  1.00 43.82           H  
ATOM   2599  N   ASN B 197      35.494  61.308  44.447  1.00 41.67           N  
ATOM   2600  CA  ASN B 197      35.629  62.742  44.126  1.00 40.20           C  
ATOM   2601  C   ASN B 197      36.940  63.099  43.426  1.00 38.92           C  
ATOM   2602  O   ASN B 197      37.182  64.270  43.108  1.00 38.62           O  
ATOM   2603  CB  ASN B 197      35.448  63.587  45.387  1.00 39.88           C  
ATOM   2604  CG  ASN B 197      34.008  63.706  45.783  1.00 42.01           C  
ATOM   2605  ND2 ASN B 197      33.676  63.237  46.972  1.00 44.29           N  
ATOM   2606  OD1 ASN B 197      33.184  64.196  45.013  1.00 45.38           O  
ATOM   2607  H01 ASN B 197      34.837  62.969  43.412  1.00 40.20           H  
ATOM   2608  H02 ASN B 197      35.822  64.589  45.176  1.00 39.88           H  
ATOM   2609  H03 ASN B 197      36.001  63.123  46.204  1.00 39.88           H  
ATOM   2610  H04 ASN B 197      32.716  63.283  47.283  1.00 44.29           H  
ATOM   2611  H05 ASN B 197      34.382  62.832  47.570  1.00 44.29           H  
ATOM   2612  H06 ASN B 197      35.977  60.965  45.265  1.00 41.67           H  
ATOM   2613  N   ILE B 198      37.768  62.076  43.202  1.00 37.27           N  
ATOM   2614  CA  ILE B 198      39.057  62.178  42.499  1.00 35.91           C  
ATOM   2615  C   ILE B 198      38.928  61.791  41.007  1.00 35.00           C  
ATOM   2616  O   ILE B 198      38.120  60.921  40.666  1.00 33.60           O  
ATOM   2617  CB  ILE B 198      40.092  61.281  43.192  1.00 36.12           C  
ATOM   2618  CG1 ILE B 198      40.263  61.738  44.660  1.00 35.80           C  
ATOM   2619  CG2 ILE B 198      41.384  61.233  42.418  1.00 35.40           C  
ATOM   2620  CD1 ILE B 198      41.148  60.894  45.452  1.00 34.78           C  
ATOM   2621  H01 ILE B 198      39.384  63.217  42.540  1.00 35.91           H  
ATOM   2622  H02 ILE B 198      39.735  60.251  43.212  1.00 36.12           H  
ATOM   2623  H03 ILE B 198      39.278  61.677  45.122  1.00 35.80           H  
ATOM   2624  H04 ILE B 198      40.667  62.750  44.658  1.00 35.80           H  
ATOM   2625  H05 ILE B 198      42.180  60.862  43.063  1.00 35.40           H  
ATOM   2626  H06 ILE B 198      37.490  61.166  43.540  1.00 37.27           H  
ATOM   2627  H07 ILE B 198      41.271  60.568  41.562  1.00 35.40           H  
ATOM   2628  H08 ILE B 198      41.637  62.234  42.070  1.00 35.40           H  
ATOM   2629  H09 ILE B 198      42.047  61.454  45.712  1.00 34.78           H  
ATOM   2630  H10 ILE B 198      40.637  60.585  46.364  1.00 34.78           H  
ATOM   2631  H11 ILE B 198      41.424  60.013  44.873  1.00 34.78           H  
ATOM   2632  N   LEU B 199      39.682  62.496  40.142  1.00 33.80           N  
ATOM   2633  CA  LEU B 199      39.906  62.102  38.742  1.00 32.32           C  
ATOM   2634  C   LEU B 199      41.413  62.033  38.498  1.00 32.44           C  
ATOM   2635  O   LEU B 199      42.182  62.764  39.138  1.00 33.03           O  
ATOM   2636  CB  LEU B 199      39.218  63.061  37.754  1.00 32.07           C  
ATOM   2637  CG  LEU B 199      37.670  63.228  37.780  1.00 30.26           C  
ATOM   2638  CD1 LEU B 199      37.225  64.484  38.536  1.00 29.05           C  
ATOM   2639  CD2 LEU B 199      37.017  63.228  36.411  1.00 27.66           C  
ATOM   2640  H01 LEU B 199      39.458  61.123  38.569  1.00 32.32           H  
ATOM   2641  H02 LEU B 199      39.403  62.597  36.785  1.00 32.07           H  
ATOM   2642  H03 LEU B 199      39.645  64.049  37.925  1.00 32.07           H  
ATOM   2643  H04 LEU B 199      37.329  62.339  38.311  1.00 30.26           H  
ATOM   2644  H05 LEU B 199      36.224  64.329  38.939  1.00 29.05           H  
ATOM   2645  H06 LEU B 199      37.918  64.682  39.353  1.00 29.05           H  
ATOM   2646  H07 LEU B 199      37.214  65.334  37.854  1.00 29.05           H  
ATOM   2647  H08 LEU B 199      36.123  63.851  36.436  1.00 27.66           H  
ATOM   2648  H09 LEU B 199      37.716  63.625  35.675  1.00 27.66           H  
ATOM   2649  H10 LEU B 199      36.742  62.209  36.139  1.00 27.66           H  
ATOM   2650  H12 LEU B 199      40.119  63.344  40.473  1.00 33.80           H  
ATOM   2651  N   LEU B 200      41.870  61.142  37.622  1.00 31.40           N  
ATOM   2652  CA  LEU B 200      43.290  61.170  37.274  1.00 30.67           C  
ATOM   2653  C   LEU B 200      43.521  61.719  35.876  1.00 30.66           C  
ATOM   2654  O   LEU B 200      42.768  61.429  34.961  1.00 29.80           O  
ATOM   2655  CB  LEU B 200      43.975  59.802  37.452  1.00 30.64           C  
ATOM   2656  CG  LEU B 200      43.942  59.136  38.846  1.00 28.91           C  
ATOM   2657  CD1 LEU B 200      44.998  58.007  39.012  1.00 24.22           C  
ATOM   2658  CD2 LEU B 200      44.035  60.163  39.969  1.00 28.45           C  
ATOM   2659  H01 LEU B 200      43.758  61.853  37.983  1.00 30.67           H  
ATOM   2660  H02 LEU B 200      45.031  60.009  37.281  1.00 30.64           H  
ATOM   2661  H03 LEU B 200      43.502  59.111  36.754  1.00 30.64           H  
ATOM   2662  H04 LEU B 200      42.968  58.652  38.921  1.00 28.91           H  
ATOM   2663  H05 LEU B 200      45.893  58.414  39.483  1.00 24.22           H  
ATOM   2664  H06 LEU B 200      44.588  57.214  39.637  1.00 24.22           H  
ATOM   2665  H07 LEU B 200      45.255  57.603  38.033  1.00 24.22           H  
ATOM   2666  H08 LEU B 200      44.538  61.058  39.602  1.00 28.45           H  
ATOM   2667  H09 LEU B 200      43.032  60.424  40.308  1.00 28.45           H  
ATOM   2668  H10 LEU B 200      44.602  59.743  40.800  1.00 28.45           H  
ATOM   2669  H11 LEU B 200      41.250  60.461  37.207  1.00 31.40           H  
ATOM   2670  N   ASP B 201      44.558  62.546  35.726  1.00 31.01           N  
ATOM   2671  CA  ASP B 201      44.931  63.083  34.428  1.00 31.29           C  
ATOM   2672  C   ASP B 201      46.367  62.679  34.170  1.00 31.86           C  
ATOM   2673  O   ASP B 201      47.226  62.955  34.989  1.00 32.48           O  
ATOM   2674  CB  ASP B 201      44.769  64.590  34.421  1.00 30.93           C  
ATOM   2675  CG  ASP B 201      44.826  65.188  33.008  1.00 32.78           C  
ATOM   2676  OD1 ASP B 201      45.510  64.613  32.114  1.00 33.69           O  
ATOM   2677  OD2 ASP B 201      44.201  66.266  32.794  1.00 31.31           O1-
ATOM   2678  H01 ASP B 201      44.289  62.690  33.640  1.00 31.29           H  
ATOM   2679  H02 ASP B 201      45.598  65.012  34.989  1.00 30.93           H  
ATOM   2680  H03 ASP B 201      43.806  64.840  34.867  1.00 30.93           H  
ATOM   2681  H11 ASP B 201      45.099  62.806  36.538  1.00 31.01           H  
ATOM   2682  N   PRO B 202      46.633  61.959  33.063  1.00 32.55           N  
ATOM   2683  CA  PRO B 202      48.027  61.596  32.730  1.00 32.93           C  
ATOM   2684  C   PRO B 202      48.951  62.750  32.324  1.00 33.55           C  
ATOM   2685  O   PRO B 202      50.159  62.524  32.147  1.00 34.82           O  
ATOM   2686  CB  PRO B 202      47.870  60.586  31.574  1.00 33.17           C  
ATOM   2687  CG  PRO B 202      46.538  60.913  30.974  1.00 32.09           C  
ATOM   2688  CD  PRO B 202      45.669  61.379  32.108  1.00 31.93           C  
ATOM   2689  H01 PRO B 202      47.930  59.552  31.914  1.00 33.17           H  
ATOM   2690  H02 PRO B 202      48.666  60.711  30.840  1.00 33.17           H  
ATOM   2691  H03 PRO B 202      46.105  60.047  30.473  1.00 32.09           H  
ATOM   2692  H04 PRO B 202      48.525  61.209  33.619  1.00 32.93           H  
ATOM   2693  H05 PRO B 202      46.642  61.701  30.228  1.00 32.09           H  
ATOM   2694  H06 PRO B 202      44.904  62.088  31.793  1.00 31.93           H  
ATOM   2695  H07 PRO B 202      45.130  60.544  32.556  1.00 31.93           H  
ATOM   2696  N   GLY B 203      48.411  63.962  32.168  1.00 33.94           N  
ATOM   2697  CA  GLY B 203      49.253  65.163  31.972  1.00 33.54           C  
ATOM   2698  C   GLY B 203      49.880  65.262  30.596  1.00 33.47           C  
ATOM   2699  O   GLY B 203      51.027  65.687  30.441  1.00 33.89           O  
ATOM   2700  H01 GLY B 203      50.073  65.091  32.686  1.00 33.54           H  
ATOM   2701  H02 GLY B 203      48.634  66.046  32.131  1.00 33.54           H  
ATOM   2702  H08 GLY B 203      47.406  64.061  32.184  1.00 33.94           H  
ATOM   2703  N   ILE B 204      49.102  64.888  29.591  1.00 33.23           N  
ATOM   2704  CA  ILE B 204      49.549  64.795  28.204  1.00 32.74           C  
ATOM   2705  C   ILE B 204      50.107  66.134  27.635  1.00 33.32           C  
ATOM   2706  O   ILE B 204      49.502  67.198  27.799  1.00 32.87           O  
ATOM   2707  CB  ILE B 204      48.382  64.194  27.337  1.00 32.26           C  
ATOM   2708  CG1 ILE B 204      47.975  62.822  27.877  1.00 29.20           C  
ATOM   2709  CG2 ILE B 204      48.740  64.131  25.845  1.00 31.29           C  
ATOM   2710  CD1 ILE B 204      49.048  61.760  27.752  1.00 26.35           C  
ATOM   2711  H01 ILE B 204      50.406  64.123  28.162  1.00 32.74           H  
ATOM   2712  H02 ILE B 204      47.527  64.865  27.418  1.00 32.26           H  
ATOM   2713  H03 ILE B 204      48.141  64.653  29.797  1.00 33.23           H  
ATOM   2714  H04 ILE B 204      47.132  62.486  27.273  1.00 29.20           H  
ATOM   2715  H05 ILE B 204      47.722  62.931  28.932  1.00 29.20           H  
ATOM   2716  H06 ILE B 204      49.778  63.816  25.734  1.00 31.29           H  
ATOM   2717  H07 ILE B 204      48.088  63.415  25.344  1.00 31.29           H  
ATOM   2718  H08 ILE B 204      48.610  65.116  25.398  1.00 31.29           H  
ATOM   2719  H09 ILE B 204      49.937  62.077  28.296  1.00 26.35           H  
ATOM   2720  H10 ILE B 204      48.682  60.822  28.170  1.00 26.35           H  
ATOM   2721  H11 ILE B 204      49.298  61.617  26.701  1.00 26.35           H  
ATOM   2722  N   GLY B 205      51.270  66.058  26.992  1.00 33.98           N  
ATOM   2723  CA  GLY B 205      51.945  67.225  26.398  1.00 35.40           C  
ATOM   2724  C   GLY B 205      52.640  68.192  27.356  1.00 36.14           C  
ATOM   2725  O   GLY B 205      52.937  69.328  26.992  1.00 36.68           O  
ATOM   2726  H01 GLY B 205      51.146  67.809  25.940  1.00 35.40           H  
ATOM   2727  H02 GLY B 205      52.698  66.851  25.705  1.00 35.40           H  
ATOM   2728  H12 GLY B 205      51.712  65.154  26.907  1.00 33.98           H  
ATOM   2729  N   PHE B 206      52.907  67.743  28.576  1.00 36.72           N  
ATOM   2730  CA  PHE B 206      53.437  68.598  29.649  1.00 37.09           C  
ATOM   2731  C   PHE B 206      54.872  68.215  30.063  1.00 36.77           C  
ATOM   2732  O   PHE B 206      55.045  67.717  31.162  1.00 37.95           O  
ATOM   2733  CB  PHE B 206      52.529  68.468  30.887  1.00 36.99           C  
ATOM   2734  CG  PHE B 206      51.439  69.510  30.969  1.00 38.63           C  
ATOM   2735  CD1 PHE B 206      51.692  70.763  31.542  1.00 39.45           C  
ATOM   2736  CD2 PHE B 206      50.152  69.235  30.492  1.00 39.86           C  
ATOM   2737  CE1 PHE B 206      50.681  71.740  31.615  1.00 41.37           C  
ATOM   2738  CE2 PHE B 206      49.119  70.197  30.565  1.00 40.51           C  
ATOM   2739  CZ  PHE B 206      49.379  71.451  31.125  1.00 41.72           C  
ATOM   2740  H01 PHE B 206      53.458  69.619  29.267  1.00 37.09           H  
ATOM   2741  H02 PHE B 206      53.167  68.614  31.759  1.00 36.99           H  
ATOM   2742  H03 PHE B 206      52.738  66.768  28.777  1.00 36.72           H  
ATOM   2743  H04 PHE B 206      52.061  67.484  30.866  1.00 36.99           H  
ATOM   2744  H05 PHE B 206      52.684  70.984  31.936  1.00 39.45           H  
ATOM   2745  H06 PHE B 206      49.942  68.259  30.055  1.00 39.86           H  
ATOM   2746  H07 PHE B 206      50.897  72.717  32.047  1.00 41.37           H  
ATOM   2747  H08 PHE B 206      48.124  69.962  30.186  1.00 40.51           H  
ATOM   2748  H09 PHE B 206      48.590  72.201  31.185  1.00 41.72           H  
ATOM   2749  N   GLY B 207      55.883  68.440  29.221  1.00 35.76           N  
ATOM   2750  CA  GLY B 207      57.253  68.028  29.551  1.00 35.35           C  
ATOM   2751  C   GLY B 207      57.575  66.566  29.256  1.00 35.35           C  
ATOM   2752  O   GLY B 207      58.495  65.946  29.843  1.00 34.80           O  
ATOM   2753  H01 GLY B 207      57.357  68.151  30.629  1.00 35.35           H  
ATOM   2754  H02 GLY B 207      57.941  68.649  28.977  1.00 35.35           H  
ATOM   2755  H10 GLY B 207      55.702  68.902  28.341  1.00 35.76           H  
ATOM   2756  N   LEU B 208      56.801  66.031  28.318  1.00 35.17           N  
ATOM   2757  CA  LEU B 208      56.801  64.637  27.950  1.00 34.17           C  
ATOM   2758  C   LEU B 208      57.297  64.622  26.538  1.00 34.78           C  
ATOM   2759  O   LEU B 208      57.046  65.557  25.805  1.00 34.36           O  
ATOM   2760  CB  LEU B 208      55.364  64.113  27.994  1.00 34.01           C  
ATOM   2761  CG  LEU B 208      54.657  63.852  29.316  1.00 30.68           C  
ATOM   2762  CD1 LEU B 208      53.242  63.593  29.065  1.00 31.25           C  
ATOM   2763  CD2 LEU B 208      55.220  62.663  29.974  1.00 29.48           C  
ATOM   2764  H01 LEU B 208      57.410  64.021  28.611  1.00 34.17           H  
ATOM   2765  H02 LEU B 208      55.466  63.110  27.579  1.00 34.01           H  
ATOM   2766  H03 LEU B 208      56.167  66.645  27.827  1.00 35.17           H  
ATOM   2767  H04 LEU B 208      54.754  64.838  27.455  1.00 34.01           H  
ATOM   2768  H05 LEU B 208      54.788  64.727  29.953  1.00 30.68           H  
ATOM   2769  H06 LEU B 208      52.688  64.531  29.109  1.00 31.25           H  
ATOM   2770  H07 LEU B 208      53.123  63.147  28.077  1.00 31.25           H  
ATOM   2771  H08 LEU B 208      52.857  62.909  29.822  1.00 31.25           H  
ATOM   2772  H09 LEU B 208      56.149  62.932  30.477  1.00 29.48           H  
ATOM   2773  H10 LEU B 208      54.509  62.281  30.706  1.00 29.48           H  
ATOM   2774  H11 LEU B 208      55.421  61.895  29.227  1.00 29.48           H  
ATOM   2775  N   THR B 209      58.019  63.574  26.157  1.00 36.04           N  
ATOM   2776  CA  THR B 209      58.533  63.459  24.796  1.00 36.85           C  
ATOM   2777  C   THR B 209      57.423  62.925  23.873  1.00 37.54           C  
ATOM   2778  O   THR B 209      56.294  62.685  24.330  1.00 37.53           O  
ATOM   2779  CB  THR B 209      59.828  62.608  24.748  1.00 36.80           C  
ATOM   2780  CG2 THR B 209      60.779  63.042  25.855  1.00 37.07           C  
ATOM   2781  OG1 THR B 209      59.530  61.219  24.937  1.00 37.78           O  
ATOM   2782  H01 THR B 209      58.820  64.445  24.431  1.00 36.85           H  
ATOM   2783  H02 THR B 209      60.288  62.757  23.771  1.00 36.80           H  
ATOM   2784  H03 THR B 209      61.659  63.511  25.414  1.00 37.07           H  
ATOM   2785  H04 THR B 209      60.276  63.756  26.508  1.00 37.07           H  
ATOM   2786  H05 THR B 209      61.084  62.171  26.435  1.00 37.07           H  
ATOM   2787  H06 THR B 209      59.491  61.024  25.876  1.00 37.78           H  
ATOM   2788  H12 THR B 209      58.216  62.841  26.823  1.00 36.04           H  
ATOM   2789  N   LYS B 210      57.727  62.764  22.584  1.00 38.24           N  
ATOM   2790  CA  LYS B 210      56.746  62.227  21.647  1.00 39.04           C  
ATOM   2791  C   LYS B 210      56.339  60.823  22.124  1.00 38.94           C  
ATOM   2792  O   LYS B 210      55.167  60.603  22.432  1.00 39.20           O  
ATOM   2793  CB  LYS B 210      57.306  62.190  20.220  1.00 39.33           C  
ATOM   2794  CG  LYS B 210      56.245  62.144  19.104  1.00 40.91           C  
ATOM   2795  CD  LYS B 210      56.706  61.190  17.986  1.00 42.95           C  
ATOM   2796  CE  LYS B 210      55.773  61.165  16.775  1.00 44.18           C  
ATOM   2797  NZ  LYS B 210      56.082  62.249  15.795  1.00 43.80           N1+
ATOM   2798  H01 LYS B 210      55.869  62.873  21.622  1.00 39.04           H  
ATOM   2799  H02 LYS B 210      57.872  61.262  20.140  1.00 39.33           H  
ATOM   2800  H03 LYS B 210      57.915  63.082  20.072  1.00 39.33           H  
ATOM   2801  H04 LYS B 210      56.112  63.144  18.692  1.00 40.91           H  
ATOM   2802  H05 LYS B 210      55.300  61.790  19.516  1.00 40.91           H  
ATOM   2803  H06 LYS B 210      56.708  60.184  18.407  1.00 42.95           H  
ATOM   2804  H07 LYS B 210      58.647  63.017  22.253  1.00 38.24           H  
ATOM   2805  H08 LYS B 210      57.695  61.503  17.652  1.00 42.95           H  
ATOM   2806  H09 LYS B 210      54.757  61.324  17.136  1.00 44.18           H  
ATOM   2807  H10 LYS B 210      55.873  60.202  16.275  1.00 44.18           H  
ATOM   2808  H11 LYS B 210      57.026  62.135  15.455  1.00 43.80           H  
ATOM   2809  H12 LYS B 210      55.437  62.197  15.020  1.00 43.80           H  
ATOM   2810  H13 LYS B 210      55.994  63.148  16.247  1.00 43.80           H  
ATOM   2811  N   LYS B 211      57.312  59.899  22.211  1.00 38.57           N  
ATOM   2812  CA  LYS B 211      57.054  58.513  22.626  1.00 37.77           C  
ATOM   2813  C   LYS B 211      56.294  58.466  23.946  1.00 36.73           C  
ATOM   2814  O   LYS B 211      55.291  57.774  24.047  1.00 37.26           O  
ATOM   2815  CB  LYS B 211      58.342  57.658  22.715  1.00 38.09           C  
ATOM   2816  CG  LYS B 211      58.085  56.295  23.417  1.00 39.71           C  
ATOM   2817  CD  LYS B 211      59.328  55.435  23.677  1.00 42.61           C  
ATOM   2818  CE  LYS B 211      59.357  54.949  25.167  1.00 44.38           C  
ATOM   2819  NZ  LYS B 211      59.930  55.957  26.196  1.00 38.62           N1+
ATOM   2820  H01 LYS B 211      56.434  58.074  21.844  1.00 37.77           H  
ATOM   2821  H02 LYS B 211      59.073  58.210  23.306  1.00 38.09           H  
ATOM   2822  H03 LYS B 211      58.713  57.472  21.707  1.00 38.09           H  
ATOM   2823  H04 LYS B 211      57.465  55.720  22.729  1.00 39.71           H  
ATOM   2824  H05 LYS B 211      57.610  56.497  24.377  1.00 39.71           H  
ATOM   2825  H06 LYS B 211      60.218  56.034  23.484  1.00 42.61           H  
ATOM   2826  H07 LYS B 211      59.310  54.568  23.016  1.00 42.61           H  
ATOM   2827  H08 LYS B 211      60.032  54.093  25.185  1.00 44.38           H  
ATOM   2828  H09 LYS B 211      58.334  54.714  25.462  1.00 44.38           H  
ATOM   2829  H10 LYS B 211      60.769  56.378  25.823  1.00 38.62           H  
ATOM   2830  H11 LYS B 211      59.246  56.677  26.380  1.00 38.62           H  
ATOM   2831  H12 LYS B 211      60.150  55.474  27.055  1.00 38.62           H  
ATOM   2832  H14 LYS B 211      58.258  60.168  21.982  1.00 38.57           H  
ATOM   2833  N   GLU B 212      56.753  59.206  24.952  1.00 35.43           N  
ATOM   2834  CA  GLU B 212      56.102  59.172  26.276  1.00 33.90           C  
ATOM   2835  C   GLU B 212      54.615  59.554  26.215  1.00 32.16           C  
ATOM   2836  O   GLU B 212      53.815  58.900  26.851  1.00 31.25           O  
ATOM   2837  CB  GLU B 212      56.864  60.017  27.312  1.00 33.82           C  
ATOM   2838  CG  GLU B 212      58.321  59.555  27.470  1.00 36.06           C  
ATOM   2839  CD  GLU B 212      59.113  60.275  28.572  1.00 39.51           C  
ATOM   2840  OE1 GLU B 212      59.037  61.533  28.719  1.00 39.70           O  
ATOM   2841  OE2 GLU B 212      59.845  59.557  29.280  1.00 39.80           O1-
ATOM   2842  H01 GLU B 212      56.142  58.135  26.609  1.00 33.90           H  
ATOM   2843  H02 GLU B 212      56.367  59.899  28.275  1.00 33.82           H  
ATOM   2844  H03 GLU B 212      56.857  61.059  26.992  1.00 33.82           H  
ATOM   2845  H04 GLU B 212      58.820  59.793  26.531  1.00 36.06           H  
ATOM   2846  H05 GLU B 212      58.316  58.489  27.697  1.00 36.06           H  
ATOM   2847  H13 GLU B 212      57.558  59.799  24.808  1.00 35.43           H  
ATOM   2848  N   ASN B 213      54.285  60.600  25.443  1.00 30.98           N  
ATOM   2849  CA  ASN B 213      52.900  61.081  25.192  1.00 29.84           C  
ATOM   2850  C   ASN B 213      51.974  60.018  24.579  1.00 29.55           C  
ATOM   2851  O   ASN B 213      50.851  59.802  25.043  1.00 29.45           O  
ATOM   2852  CB  ASN B 213      52.903  62.307  24.259  1.00 29.00           C  
ATOM   2853  CG  ASN B 213      53.144  63.612  24.986  1.00 26.90           C  
ATOM   2854  ND2 ASN B 213      54.159  64.343  24.567  1.00 27.78           N  
ATOM   2855  OD1 ASN B 213      52.420  63.969  25.883  1.00 25.20           O  
ATOM   2856  H01 ASN B 213      52.510  61.339  26.177  1.00 29.84           H  
ATOM   2857  H02 ASN B 213      51.914  62.369  23.805  1.00 29.00           H  
ATOM   2858  H03 ASN B 213      53.689  62.174  23.515  1.00 29.00           H  
ATOM   2859  H04 ASN B 213      54.359  65.229  25.008  1.00 27.78           H  
ATOM   2860  H05 ASN B 213      54.736  64.017  23.805  1.00 27.78           H  
ATOM   2861  H06 ASN B 213      55.039  61.102  24.996  1.00 30.98           H  
ATOM   2862  N   LEU B 214      52.467  59.384  23.523  1.00 29.19           N  
ATOM   2863  CA  LEU B 214      51.798  58.276  22.878  1.00 29.46           C  
ATOM   2864  C   LEU B 214      51.709  57.033  23.781  1.00 29.61           C  
ATOM   2865  O   LEU B 214      50.796  56.220  23.635  1.00 29.61           O  
ATOM   2866  CB  LEU B 214      52.507  57.955  21.541  1.00 29.55           C  
ATOM   2867  CG  LEU B 214      52.474  59.135  20.537  1.00 29.11           C  
ATOM   2868  CD1 LEU B 214      53.396  59.019  19.318  1.00 25.69           C  
ATOM   2869  CD2 LEU B 214      51.045  59.434  20.093  1.00 27.67           C  
ATOM   2870  H01 LEU B 214      50.769  58.573  22.677  1.00 29.46           H  
ATOM   2871  H02 LEU B 214      51.973  57.123  21.082  1.00 29.55           H  
ATOM   2872  H03 LEU B 214      53.547  57.706  21.750  1.00 29.55           H  
ATOM   2873  H04 LEU B 214      52.882  59.969  21.107  1.00 29.11           H  
ATOM   2874  H05 LEU B 214      54.364  58.628  19.631  1.00 25.69           H  
ATOM   2875  H06 LEU B 214      53.354  59.691  23.151  1.00 29.19           H  
ATOM   2876  H07 LEU B 214      52.951  58.343  18.588  1.00 25.69           H  
ATOM   2877  H08 LEU B 214      53.531  60.003  18.869  1.00 25.69           H  
ATOM   2878  H09 LEU B 214      50.420  59.602  20.970  1.00 27.67           H  
ATOM   2879  H10 LEU B 214      51.038  60.326  19.466  1.00 27.67           H  
ATOM   2880  H11 LEU B 214      50.655  58.588  19.527  1.00 27.67           H  
ATOM   2881  N   LEU B 215      52.647  56.884  24.717  1.00 29.80           N  
ATOM   2882  CA  LEU B 215      52.690  55.697  25.558  1.00 29.45           C  
ATOM   2883  C   LEU B 215      51.628  55.742  26.639  1.00 29.32           C  
ATOM   2884  O   LEU B 215      51.020  54.726  26.979  1.00 29.35           O  
ATOM   2885  CB  LEU B 215      54.074  55.483  26.161  1.00 29.89           C  
ATOM   2886  CG  LEU B 215      54.317  53.990  26.372  1.00 31.50           C  
ATOM   2887  CD1 LEU B 215      55.263  53.486  25.294  1.00 31.91           C  
ATOM   2888  CD2 LEU B 215      54.821  53.674  27.774  1.00 32.34           C  
ATOM   2889  H01 LEU B 215      52.475  54.843  24.915  1.00 29.45           H  
ATOM   2890  H02 LEU B 215      54.134  55.998  27.120  1.00 29.89           H  
ATOM   2891  H03 LEU B 215      54.830  55.882  25.485  1.00 29.89           H  
ATOM   2892  H04 LEU B 215      53.366  53.465  26.284  1.00 31.50           H  
ATOM   2893  H05 LEU B 215      56.219  53.221  25.745  1.00 31.91           H  
ATOM   2894  H06 LEU B 215      54.833  52.607  24.814  1.00 31.91           H  
ATOM   2895  H07 LEU B 215      55.417  54.268  24.550  1.00 31.91           H  
ATOM   2896  H08 LEU B 215      55.698  54.285  27.991  1.00 32.34           H  
ATOM   2897  H09 LEU B 215      54.038  53.893  28.500  1.00 32.34           H  
ATOM   2898  H10 LEU B 215      55.089  52.619  27.835  1.00 32.34           H  
ATOM   2899  H12 LEU B 215      53.340  57.608  24.845  1.00 29.80           H  
ATOM   2900  N   LEU B 216      51.406  56.938  27.171  1.00 29.17           N  
ATOM   2901  CA  LEU B 216      50.363  57.179  28.149  1.00 28.40           C  
ATOM   2902  C   LEU B 216      48.995  57.168  27.465  1.00 28.34           C  
ATOM   2903  O   LEU B 216      47.991  56.840  28.074  1.00 28.11           O  
ATOM   2904  CB  LEU B 216      50.616  58.521  28.844  1.00 28.38           C  
ATOM   2905  CG  LEU B 216      51.792  58.641  29.831  1.00 28.21           C  
ATOM   2906  CD1 LEU B 216      51.715  59.996  30.568  1.00 28.30           C  
ATOM   2907  CD2 LEU B 216      51.796  57.484  30.817  1.00 27.20           C  
ATOM   2908  H01 LEU B 216      50.374  56.389  28.900  1.00 28.40           H  
ATOM   2909  H02 LEU B 216      49.735  58.661  29.470  1.00 28.38           H  
ATOM   2910  H03 LEU B 216      50.779  59.261  28.061  1.00 28.38           H  
ATOM   2911  H04 LEU B 216      52.727  58.597  29.272  1.00 28.21           H  
ATOM   2912  H05 LEU B 216      50.672  60.241  30.769  1.00 28.30           H  
ATOM   2913  H06 LEU B 216      52.260  59.930  31.510  1.00 28.30           H  
ATOM   2914  H07 LEU B 216      52.157  60.774  29.946  1.00 28.30           H  
ATOM   2915  H08 LEU B 216      51.360  57.811  31.761  1.00 27.20           H  
ATOM   2916  H09 LEU B 216      51.209  56.659  30.413  1.00 27.20           H  
ATOM   2917  H10 LEU B 216      52.821  57.153  30.986  1.00 27.20           H  
ATOM   2918  H11 LEU B 216      51.988  57.712  26.883  1.00 29.17           H  
ATOM   2919  N   LEU B 217      48.957  57.550  26.191  1.00 28.26           N  
ATOM   2920  CA  LEU B 217      47.737  57.446  25.431  1.00 28.06           C  
ATOM   2921  C   LEU B 217      47.465  55.979  25.150  1.00 28.00           C  
ATOM   2922  O   LEU B 217      46.361  55.518  25.340  1.00 28.14           O  
ATOM   2923  CB  LEU B 217      47.775  58.319  24.172  1.00 27.61           C  
ATOM   2924  CG  LEU B 217      47.468  59.824  24.389  1.00 28.46           C  
ATOM   2925  CD1 LEU B 217      47.291  60.586  23.093  1.00 28.59           C  
ATOM   2926  CD2 LEU B 217      46.228  60.125  25.277  1.00 27.15           C  
ATOM   2927  H01 LEU B 217      46.901  57.838  26.010  1.00 28.06           H  
ATOM   2928  H02 LEU B 217      46.981  57.944  23.526  1.00 27.61           H  
ATOM   2929  H03 LEU B 217      48.772  58.239  23.738  1.00 27.61           H  
ATOM   2930  H04 LEU B 217      48.359  60.164  24.917  1.00 28.46           H  
ATOM   2931  H05 LEU B 217      46.604  61.417  23.252  1.00 28.59           H  
ATOM   2932  H06 LEU B 217      48.256  60.971  22.763  1.00 28.59           H  
ATOM   2933  H07 LEU B 217      46.885  59.920  22.332  1.00 28.59           H  
ATOM   2934  H08 LEU B 217      45.373  59.556  24.911  1.00 27.15           H  
ATOM   2935  H09 LEU B 217      46.440  59.839  26.307  1.00 27.15           H  
ATOM   2936  H10 LEU B 217      46.000  61.190  25.235  1.00 27.15           H  
ATOM   2937  H11 LEU B 217      49.790  57.916  25.753  1.00 28.26           H  
ATOM   2938  N   ARG B 218      48.478  55.216  24.768  1.00 28.83           N  
ATOM   2939  CA  ARG B 218      48.272  53.773  24.538  1.00 29.52           C  
ATOM   2940  C   ARG B 218      47.716  53.056  25.758  1.00 30.15           C  
ATOM   2941  O   ARG B 218      46.842  52.210  25.656  1.00 30.13           O  
ATOM   2942  CB  ARG B 218      49.556  53.104  24.064  1.00 29.40           C  
ATOM   2943  CG  ARG B 218      49.349  51.786  23.338  1.00 29.63           C  
ATOM   2944  CD  ARG B 218      50.607  50.977  23.329  1.00 32.51           C  
ATOM   2945  NE  ARG B 218      51.094  50.819  24.701  1.00 37.35           N  
ATOM   2946  CZ  ARG B 218      52.130  50.071  25.073  1.00 38.30           C  
ATOM   2947  NH1 ARG B 218      52.829  49.366  24.185  1.00 37.98           N1+
ATOM   2948  NH2 ARG B 218      52.461  50.040  26.354  1.00 38.61           N  
ATOM   2949  H01 ARG B 218      47.522  53.691  23.751  1.00 29.52           H  
ATOM   2950  H02 ARG B 218      50.135  52.877  24.959  1.00 29.40           H  
ATOM   2951  H03 ARG B 218      50.068  53.789  23.388  1.00 29.40           H  
ATOM   2952  H04 ARG B 218      49.065  51.998  22.307  1.00 29.63           H  
ATOM   2953  H05 ARG B 218      48.564  51.221  23.840  1.00 29.63           H  
ATOM   2954  H06 ARG B 218      51.363  51.487  22.731  1.00 32.51           H  
ATOM   2955  H07 ARG B 218      50.406  49.996  22.898  1.00 32.51           H  
ATOM   2956  H08 ARG B 218      50.602  51.320  25.427  1.00 37.35           H  
ATOM   2957  H09 ARG B 218      53.612  48.806  24.489  1.00 37.98           H  
ATOM   2958  H10 ARG B 218      52.576  49.392  23.208  1.00 37.98           H  
ATOM   2959  H11 ARG B 218      49.393  55.622  24.634  1.00 28.83           H  
ATOM   2960  H12 ARG B 218      51.930  50.576  27.026  1.00 38.61           H  
ATOM   2961  H13 ARG B 218      53.244  49.480  26.660  1.00 38.61           H  
ATOM   2962  N   ASP B 219      48.201  53.448  26.923  1.00 31.73           N  
ATOM   2963  CA  ASP B 219      47.968  52.717  28.154  1.00 33.02           C  
ATOM   2964  C   ASP B 219      46.897  53.326  29.030  1.00 33.51           C  
ATOM   2965  O   ASP B 219      47.002  53.277  30.242  1.00 34.17           O  
ATOM   2966  CB  ASP B 219      49.286  52.641  28.925  1.00 32.71           C  
ATOM   2967  CG  ASP B 219      50.287  51.706  28.270  1.00 33.31           C  
ATOM   2968  OD1 ASP B 219      49.946  51.030  27.279  1.00 35.96           O  
ATOM   2969  OD2 ASP B 219      51.419  51.616  28.763  1.00 34.93           O1-
ATOM   2970  H01 ASP B 219      47.605  51.726  27.882  1.00 33.02           H  
ATOM   2971  H02 ASP B 219      49.067  52.250  29.919  1.00 32.71           H  
ATOM   2972  H03 ASP B 219      49.720  53.639  28.976  1.00 32.71           H  
ATOM   2973  H14 ASP B 219      48.756  54.291  26.958  1.00 31.73           H  
ATOM   2974  N   LEU B 220      45.870  53.895  28.424  1.00 34.63           N  
ATOM   2975  CA  LEU B 220      44.833  54.611  29.179  1.00 36.47           C  
ATOM   2976  C   LEU B 220      44.057  53.712  30.118  1.00 37.67           C  
ATOM   2977  O   LEU B 220      43.559  54.173  31.138  1.00 38.14           O  
ATOM   2978  CB  LEU B 220      43.838  55.322  28.253  1.00 36.15           C  
ATOM   2979  CG  LEU B 220      44.206  56.657  27.627  1.00 35.33           C  
ATOM   2980  CD1 LEU B 220      43.340  56.867  26.400  1.00 36.35           C  
ATOM   2981  CD2 LEU B 220      44.014  57.782  28.602  1.00 34.76           C  
ATOM   2982  H01 LEU B 220      45.376  55.347  29.772  1.00 36.47           H  
ATOM   2983  H02 LEU B 220      43.013  55.576  28.918  1.00 36.15           H  
ATOM   2984  H03 LEU B 220      43.625  54.637  27.433  1.00 36.15           H  
ATOM   2985  H04 LEU B 220      45.796  53.836  27.418  1.00 34.63           H  
ATOM   2986  H05 LEU B 220      45.259  56.646  27.345  1.00 35.33           H  
ATOM   2987  H06 LEU B 220      42.450  57.433  26.676  1.00 36.35           H  
ATOM   2988  H07 LEU B 220      43.903  57.420  25.648  1.00 36.35           H  
ATOM   2989  H08 LEU B 220      43.043  55.900  25.994  1.00 36.35           H  
ATOM   2990  H09 LEU B 220      42.983  57.784  28.955  1.00 34.76           H  
ATOM   2991  H10 LEU B 220      44.687  57.648  29.449  1.00 34.76           H  
ATOM   2992  H11 LEU B 220      44.232  58.730  28.111  1.00 34.76           H  
ATOM   2993  N   ASP B 221      43.938  52.436  29.755  1.00 39.38           N  
ATOM   2994  CA  ASP B 221      43.236  51.449  30.575  1.00 40.72           C  
ATOM   2995  C   ASP B 221      43.999  51.036  31.821  1.00 40.57           C  
ATOM   2996  O   ASP B 221      43.384  50.845  32.865  1.00 40.87           O  
ATOM   2997  CB  ASP B 221      42.868  50.225  29.742  1.00 41.83           C  
ATOM   2998  CG  ASP B 221      41.590  50.435  28.926  1.00 44.29           C  
ATOM   2999  OD1 ASP B 221      40.687  51.223  29.387  1.00 46.90           O  
ATOM   3000  OD2 ASP B 221      41.498  49.799  27.836  1.00 45.27           O1-
ATOM   3001  H01 ASP B 221      42.327  51.939  30.926  1.00 40.72           H  
ATOM   3002  H02 ASP B 221      42.690  49.398  30.429  1.00 41.83           H  
ATOM   3003  H03 ASP B 221      43.688  50.007  29.058  1.00 41.83           H  
ATOM   3004  H12 ASP B 221      44.348  52.139  28.881  1.00 39.38           H  
ATOM   3005  N   LYS B 222      45.318  50.892  31.688  1.00 40.49           N  
ATOM   3006  CA  LYS B 222      46.257  50.791  32.816  1.00 40.94           C  
ATOM   3007  C   LYS B 222      46.013  51.838  33.882  1.00 41.35           C  
ATOM   3008  O   LYS B 222      46.220  51.578  35.064  1.00 41.62           O  
ATOM   3009  CB  LYS B 222      47.714  50.895  32.340  1.00 40.61           C  
ATOM   3010  CG  LYS B 222      48.515  49.638  32.591  1.00 41.00           C  
ATOM   3011  CD  LYS B 222      49.675  49.414  31.620  1.00 41.97           C  
ATOM   3012  CE  LYS B 222      50.949  50.119  32.076  1.00 43.58           C  
ATOM   3013  NZ  LYS B 222      51.689  49.454  33.185  1.00 44.32           N1+
ATOM   3014  H01 LYS B 222      46.081  49.810  33.257  1.00 40.94           H  
ATOM   3015  H02 LYS B 222      48.184  51.697  32.910  1.00 40.61           H  
ATOM   3016  H03 LYS B 222      47.715  51.099  31.269  1.00 40.61           H  
ATOM   3017  H04 LYS B 222      45.697  50.850  30.753  1.00 40.49           H  
ATOM   3018  H05 LYS B 222      47.829  48.803  32.448  1.00 41.00           H  
ATOM   3019  H06 LYS B 222      48.922  49.690  33.601  1.00 41.00           H  
ATOM   3020  H07 LYS B 222      49.389  49.830  30.654  1.00 41.97           H  
ATOM   3021  H08 LYS B 222      49.871  48.344  31.547  1.00 41.97           H  
ATOM   3022  H09 LYS B 222      50.632  51.086  32.466  1.00 43.58           H  
ATOM   3023  H10 LYS B 222      51.619  50.190  31.219  1.00 43.58           H  
ATOM   3024  H11 LYS B 222      52.529  49.976  33.389  1.00 44.32           H  
ATOM   3025  H12 LYS B 222      51.105  49.422  34.008  1.00 44.32           H  
ATOM   3026  H13 LYS B 222      51.936  48.514  32.910  1.00 44.32           H  
ATOM   3027  N   LEU B 223      45.578  53.022  33.463  1.00 41.63           N  
ATOM   3028  CA  LEU B 223      45.283  54.102  34.389  1.00 41.68           C  
ATOM   3029  C   LEU B 223      43.876  53.956  34.936  1.00 42.04           C  
ATOM   3030  O   LEU B 223      43.587  54.322  36.089  1.00 42.14           O  
ATOM   3031  CB  LEU B 223      45.429  55.442  33.679  1.00 41.81           C  
ATOM   3032  CG  LEU B 223      45.451  56.727  34.496  1.00 41.40           C  
ATOM   3033  CD1 LEU B 223      46.721  56.756  35.332  1.00 42.58           C  
ATOM   3034  CD2 LEU B 223      45.413  57.900  33.542  1.00 39.47           C  
ATOM   3035  H01 LEU B 223      45.987  54.057  35.220  1.00 41.68           H  
ATOM   3036  H02 LEU B 223      44.510  55.525  33.099  1.00 41.81           H  
ATOM   3037  H03 LEU B 223      46.364  55.405  33.121  1.00 41.81           H  
ATOM   3038  H04 LEU B 223      44.591  56.780  35.164  1.00 41.40           H  
ATOM   3039  H05 LEU B 223      47.480  57.345  34.818  1.00 42.58           H  
ATOM   3040  H06 LEU B 223      46.508  57.205  36.302  1.00 42.58           H  
ATOM   3041  H07 LEU B 223      47.086  55.739  35.474  1.00 42.58           H  
ATOM   3042  H08 LEU B 223      45.270  58.822  34.106  1.00 39.47           H  
ATOM   3043  H09 LEU B 223      46.353  57.953  32.992  1.00 39.47           H  
ATOM   3044  H10 LEU B 223      44.588  57.772  32.841  1.00 39.47           H  
ATOM   3045  H14 LEU B 223      45.449  53.175  32.473  1.00 41.63           H  
ATOM   3046  N   HIS B 224      42.990  53.440  34.094  1.00 42.32           N  
ATOM   3047  CA  HIS B 224      41.628  53.134  34.523  1.00 42.57           C  
ATOM   3048  C   HIS B 224      41.636  52.019  35.573  1.00 42.15           C  
ATOM   3049  O   HIS B 224      40.833  52.047  36.490  1.00 42.37           O  
ATOM   3050  CB  HIS B 224      40.729  52.778  33.329  1.00 42.69           C  
ATOM   3051  CG  HIS B 224      39.701  53.823  33.009  1.00 43.45           C  
ATOM   3052  CD2 HIS B 224      38.975  54.635  33.814  1.00 43.68           C  
ATOM   3053  ND1 HIS B 224      39.296  54.106  31.719  1.00 45.24           N  
ATOM   3054  CE1 HIS B 224      38.374  55.055  31.743  1.00 45.09           C  
ATOM   3055  NE2 HIS B 224      38.160  55.393  33.004  1.00 44.72           N  
ATOM   3056  H01 HIS B 224      41.207  54.028  34.982  1.00 42.57           H  
ATOM   3057  H02 HIS B 224      40.186  51.873  33.601  1.00 42.69           H  
ATOM   3058  H03 HIS B 224      41.361  52.638  32.452  1.00 42.69           H  
ATOM   3059  H04 HIS B 224      39.027  54.680  34.902  1.00 43.68           H  
ATOM   3060  H05 HIS B 224      37.876  55.484  30.873  1.00 45.09           H  
ATOM   3061  H06 HIS B 224      37.505  56.093  33.321  1.00 44.72           H  
ATOM   3062  H11 HIS B 224      43.262  53.255  33.139  1.00 42.32           H  
ATOM   3063  N   GLN B 225      42.568  51.069  35.442  1.00 41.89           N  
ATOM   3064  CA  GLN B 225      42.732  49.957  36.386  1.00 41.43           C  
ATOM   3065  C   GLN B 225      43.082  50.357  37.810  1.00 40.44           C  
ATOM   3066  O   GLN B 225      43.123  49.514  38.686  1.00 40.95           O  
ATOM   3067  CB  GLN B 225      43.783  48.955  35.887  1.00 41.64           C  
ATOM   3068  CG  GLN B 225      43.199  47.687  35.266  1.00 44.33           C  
ATOM   3069  CD  GLN B 225      42.923  47.838  33.772  1.00 47.87           C  
ATOM   3070  NE2 GLN B 225      43.799  47.246  32.939  1.00 47.80           N  
ATOM   3071  OE1 GLN B 225      41.937  48.481  33.364  1.00 49.86           O  
ATOM   3072  H01 GLN B 225      41.742  49.503  36.425  1.00 41.43           H  
ATOM   3073  H02 GLN B 225      44.353  48.640  36.761  1.00 41.64           H  
ATOM   3074  H03 GLN B 225      44.399  49.451  35.137  1.00 41.64           H  
ATOM   3075  H04 GLN B 225      42.247  47.487  35.759  1.00 44.33           H  
ATOM   3076  H05 GLN B 225      43.905  46.870  35.410  1.00 44.33           H  
ATOM   3077  H06 GLN B 225      43.669  47.312  31.940  1.00 47.80           H  
ATOM   3078  H07 GLN B 225      43.193  51.119  34.650  1.00 41.89           H  
ATOM   3079  H08 GLN B 225      44.586  46.735  33.313  1.00 47.80           H  
ATOM   3080  N   LYS B 226      43.344  51.633  38.038  1.00 39.36           N  
ATOM   3081  CA  LYS B 226      43.755  52.116  39.343  1.00 37.65           C  
ATOM   3082  C   LYS B 226      42.535  52.469  40.150  1.00 36.55           C  
ATOM   3083  O   LYS B 226      42.643  52.735  41.340  1.00 36.42           O  
ATOM   3084  CB  LYS B 226      44.642  53.354  39.194  1.00 38.16           C  
ATOM   3085  CG  LYS B 226      46.145  53.087  39.172  1.00 38.16           C  
ATOM   3086  CD  LYS B 226      46.898  54.415  39.309  1.00 39.62           C  
ATOM   3087  CE  LYS B 226      47.163  54.862  40.756  1.00 37.81           C  
ATOM   3088  NZ  LYS B 226      48.599  54.570  41.056  1.00 38.34           N1+
ATOM   3089  H01 LYS B 226      44.321  51.334  39.850  1.00 37.65           H  
ATOM   3090  H02 LYS B 226      44.459  53.961  40.081  1.00 38.16           H  
ATOM   3091  H03 LYS B 226      44.375  53.849  38.261  1.00 38.16           H  
ATOM   3092  H04 LYS B 226      46.417  52.609  38.231  1.00 38.16           H  
ATOM   3093  H05 LYS B 226      46.411  52.430  40.000  1.00 38.16           H  
ATOM   3094  H06 LYS B 226      46.257  55.177  38.866  1.00 39.62           H  
ATOM   3095  H07 LYS B 226      47.858  54.314  38.804  1.00 39.62           H  
ATOM   3096  H08 LYS B 226      46.509  54.333  41.449  1.00 37.81           H  
ATOM   3097  H09 LYS B 226      43.255  52.293  37.279  1.00 39.36           H  
ATOM   3098  H10 LYS B 226      46.969  55.930  40.859  1.00 37.81           H  
ATOM   3099  H11 LYS B 226      49.135  55.424  40.995  1.00 38.34           H  
ATOM   3100  H12 LYS B 226      48.678  54.189  41.988  1.00 38.34           H  
ATOM   3101  H13 LYS B 226      48.954  53.902  40.387  1.00 38.34           H  
ATOM   3102  N   GLY B 227      41.384  52.526  39.481  1.00 35.45           N  
ATOM   3103  CA  GLY B 227      40.072  52.674  40.131  1.00 33.92           C  
ATOM   3104  C   GLY B 227      39.359  54.012  40.004  1.00 33.04           C  
ATOM   3105  O   GLY B 227      38.271  54.179  40.545  1.00 32.71           O  
ATOM   3106  H01 GLY B 227      40.284  52.579  41.196  1.00 33.92           H  
ATOM   3107  H02 GLY B 227      39.414  51.914  39.710  1.00 33.92           H  
ATOM   3108  H14 GLY B 227      41.414  52.464  38.473  1.00 35.45           H  
ATOM   3109  N   TYR B 228      39.959  54.944  39.264  1.00 32.62           N  
ATOM   3110  CA  TYR B 228      39.524  56.352  39.172  1.00 32.22           C  
ATOM   3111  C   TYR B 228      39.006  56.711  37.797  1.00 31.73           C  
ATOM   3112  O   TYR B 228      39.398  56.084  36.819  1.00 32.38           O  
ATOM   3113  CB  TYR B 228      40.711  57.268  39.508  1.00 32.51           C  
ATOM   3114  CG  TYR B 228      41.167  57.049  40.915  1.00 33.05           C  
ATOM   3115  CD1 TYR B 228      42.233  56.201  41.207  1.00 34.72           C  
ATOM   3116  CD2 TYR B 228      40.462  57.610  41.972  1.00 34.87           C  
ATOM   3117  CE1 TYR B 228      42.599  55.955  42.537  1.00 35.88           C  
ATOM   3118  CE2 TYR B 228      40.816  57.376  43.287  1.00 34.26           C  
ATOM   3119  CZ  TYR B 228      41.876  56.564  43.568  1.00 34.85           C  
ATOM   3120  OH  TYR B 228      42.208  56.382  44.896  1.00 36.93           O  
ATOM   3121  H01 TYR B 228      38.707  56.487  39.880  1.00 32.22           H  
ATOM   3122  H02 TYR B 228      40.394  58.305  39.401  1.00 32.51           H  
ATOM   3123  H03 TYR B 228      40.769  54.667  38.728  1.00 32.62           H  
ATOM   3124  H04 TYR B 228      41.534  57.052  38.827  1.00 32.51           H  
ATOM   3125  H05 TYR B 228      42.786  55.726  40.396  1.00 34.72           H  
ATOM   3126  H06 TYR B 228      39.607  58.252  41.759  1.00 34.87           H  
ATOM   3127  H07 TYR B 228      43.437  55.297  42.766  1.00 35.88           H  
ATOM   3128  H08 TYR B 228      40.251  57.838  44.096  1.00 34.26           H  
ATOM   3129  H09 TYR B 228      42.466  55.469  45.040  1.00 36.93           H  
ATOM   3130  N   PRO B 229      38.109  57.709  37.708  1.00 30.75           N  
ATOM   3131  CA  PRO B 229      37.733  58.301  36.439  1.00 30.10           C  
ATOM   3132  C   PRO B 229      38.887  59.070  35.772  1.00 29.16           C  
ATOM   3133  O   PRO B 229      39.726  59.643  36.463  1.00 29.91           O  
ATOM   3134  CB  PRO B 229      36.614  59.271  36.844  1.00 30.61           C  
ATOM   3135  CG  PRO B 229      36.116  58.774  38.118  1.00 30.68           C  
ATOM   3136  CD  PRO B 229      37.343  58.309  38.802  1.00 30.68           C  
ATOM   3137  H01 PRO B 229      35.827  59.319  36.092  1.00 30.61           H  
ATOM   3138  H02 PRO B 229      37.006  60.282  36.955  1.00 30.61           H  
ATOM   3139  H03 PRO B 229      35.365  57.991  38.008  1.00 30.68           H  
ATOM   3140  H04 PRO B 229      35.629  59.567  38.684  1.00 30.68           H  
ATOM   3141  H05 PRO B 229      37.878  59.104  39.321  1.00 30.68           H  
ATOM   3142  H06 PRO B 229      37.111  57.573  39.571  1.00 30.68           H  
ATOM   3143  H10 PRO B 229      37.442  57.549  35.706  1.00 30.10           H  
ATOM   3144  N   ILE B 230      38.941  59.078  34.448  1.00 27.66           N  
ATOM   3145  CA  ILE B 230      40.022  59.788  33.751  1.00 26.64           C  
ATOM   3146  C   ILE B 230      39.589  61.148  33.217  1.00 26.44           C  
ATOM   3147  O   ILE B 230      38.550  61.261  32.537  1.00 26.76           O  
ATOM   3148  CB  ILE B 230      40.686  58.932  32.617  1.00 26.65           C  
ATOM   3149  CG1 ILE B 230      41.300  57.671  33.190  1.00 25.44           C  
ATOM   3150  CG2 ILE B 230      41.805  59.710  31.876  1.00 25.62           C  
ATOM   3151  CD1 ILE B 230      41.925  56.853  32.145  1.00 25.72           C  
ATOM   3152  H01 ILE B 230      40.781  59.962  34.513  1.00 26.64           H  
ATOM   3153  H02 ILE B 230      39.891  58.689  31.912  1.00 26.65           H  
ATOM   3154  H03 ILE B 230      40.506  57.085  33.653  1.00 25.44           H  
ATOM   3155  H04 ILE B 230      42.057  57.947  33.924  1.00 25.44           H  
ATOM   3156  H05 ILE B 230      42.708  59.100  31.839  1.00 25.62           H  
ATOM   3157  H06 ILE B 230      41.479  59.937  30.861  1.00 25.62           H  
ATOM   3158  H07 ILE B 230      38.234  58.593  33.914  1.00 27.66           H  
ATOM   3159  H08 ILE B 230      42.016  60.638  32.407  1.00 25.62           H  
ATOM   3160  H09 ILE B 230      42.927  56.563  32.462  1.00 25.72           H  
ATOM   3161  H10 ILE B 230      41.325  55.959  31.976  1.00 25.72           H  
ATOM   3162  H11 ILE B 230      41.989  57.429  31.222  1.00 25.72           H  
ATOM   3163  N   PHE B 231      40.377  62.173  33.543  1.00 25.83           N  
ATOM   3164  CA  PHE B 231      40.246  63.500  32.949  1.00 26.04           C  
ATOM   3165  C   PHE B 231      41.337  63.598  31.895  1.00 26.23           C  
ATOM   3166  O   PHE B 231      42.515  63.548  32.241  1.00 27.43           O  
ATOM   3167  CB  PHE B 231      40.467  64.556  34.033  1.00 25.58           C  
ATOM   3168  CG  PHE B 231      40.154  65.980  33.612  1.00 26.38           C  
ATOM   3169  CD1 PHE B 231      38.852  66.493  33.705  1.00 26.06           C  
ATOM   3170  CD2 PHE B 231      41.162  66.826  33.169  1.00 26.46           C  
ATOM   3171  CE1 PHE B 231      38.579  67.816  33.349  1.00 27.32           C  
ATOM   3172  CE2 PHE B 231      40.888  68.162  32.829  1.00 26.37           C  
ATOM   3173  CZ  PHE B 231      39.594  68.653  32.918  1.00 25.18           C  
ATOM   3174  H01 PHE B 231      39.260  63.660  32.512  1.00 26.04           H  
ATOM   3175  H02 PHE B 231      41.531  64.534  34.268  1.00 25.58           H  
ATOM   3176  H03 PHE B 231      39.833  64.307  34.884  1.00 25.58           H  
ATOM   3177  H04 PHE B 231      38.044  65.852  34.059  1.00 26.06           H  
ATOM   3178  H05 PHE B 231      42.181  66.448  33.084  1.00 26.46           H  
ATOM   3179  H06 PHE B 231      37.558  68.193  33.411  1.00 27.32           H  
ATOM   3180  H07 PHE B 231      41.695  68.814  32.494  1.00 26.37           H  
ATOM   3181  H08 PHE B 231      39.378  69.688  32.651  1.00 25.18           H  
ATOM   3182  H12 PHE B 231      41.099  62.024  34.234  1.00 25.83           H  
ATOM   3183  N   LEU B 232      40.995  63.695  30.616  1.00 26.15           N  
ATOM   3184  CA  LEU B 232      42.057  63.772  29.598  1.00 26.61           C  
ATOM   3185  C   LEU B 232      42.111  65.095  28.872  1.00 27.36           C  
ATOM   3186  O   LEU B 232      41.100  65.586  28.426  1.00 27.95           O  
ATOM   3187  CB  LEU B 232      41.923  62.654  28.582  1.00 26.26           C  
ATOM   3188  CG  LEU B 232      43.163  62.211  27.836  1.00 25.80           C  
ATOM   3189  CD1 LEU B 232      44.093  61.626  28.779  1.00 23.23           C  
ATOM   3190  CD2 LEU B 232      42.773  61.146  26.816  1.00 28.40           C  
ATOM   3191  H01 LEU B 232      42.990  63.667  30.152  1.00 26.61           H  
ATOM   3192  H02 LEU B 232      41.278  63.070  27.808  1.00 26.26           H  
ATOM   3193  H03 LEU B 232      41.534  61.783  29.109  1.00 26.26           H  
ATOM   3194  H04 LEU B 232      43.619  63.065  27.335  1.00 25.80           H  
ATOM   3195  H05 LEU B 232      44.973  62.263  28.863  1.00 23.23           H  
ATOM   3196  H06 LEU B 232      43.615  61.538  29.755  1.00 23.23           H  
ATOM   3197  H07 LEU B 232      44.392  60.638  28.430  1.00 23.23           H  
ATOM   3198  H08 LEU B 232      41.893  61.477  26.264  1.00 28.40           H  
ATOM   3199  H09 LEU B 232      40.022  63.716  30.345  1.00 26.15           H  
ATOM   3200  H10 LEU B 232      43.598  60.987  26.122  1.00 28.40           H  
ATOM   3201  H11 LEU B 232      42.547  60.213  27.332  1.00 28.40           H  
ATOM   3202  N   GLY B 233      43.312  65.650  28.756  1.00 28.76           N  
ATOM   3203  CA  GLY B 233      43.591  66.843  27.964  1.00 30.40           C  
ATOM   3204  C   GLY B 233      44.094  66.441  26.604  1.00 31.72           C  
ATOM   3205  O   GLY B 233      45.256  66.155  26.435  1.00 31.79           O  
ATOM   3206  H01 GLY B 233      44.350  67.442  28.468  1.00 30.40           H  
ATOM   3207  H02 GLY B 233      42.678  67.429  27.855  1.00 30.40           H  
ATOM   3208  H12 GLY B 233      44.082  65.218  29.248  1.00 28.76           H  
ATOM   3209  N   VAL B 234      43.180  66.427  25.635  1.00 33.99           N  
ATOM   3210  CA  VAL B 234      43.394  65.862  24.285  1.00 35.34           C  
ATOM   3211  C   VAL B 234      43.599  66.937  23.191  1.00 35.57           C  
ATOM   3212  O   VAL B 234      43.888  66.617  22.026  1.00 36.16           O  
ATOM   3213  CB  VAL B 234      42.156  64.977  23.848  1.00 35.85           C  
ATOM   3214  CG1 VAL B 234      42.250  63.530  24.397  1.00 36.70           C  
ATOM   3215  CG2 VAL B 234      40.839  65.634  24.253  1.00 35.12           C  
ATOM   3216  H01 VAL B 234      44.305  65.268  24.366  1.00 35.34           H  
ATOM   3217  H02 VAL B 234      42.181  64.909  22.760  1.00 35.85           H  
ATOM   3218  H03 VAL B 234      42.277  66.831  25.837  1.00 33.99           H  
ATOM   3219  H04 VAL B 234      42.990  63.493  25.197  1.00 36.70           H  
ATOM   3220  H05 VAL B 234      41.279  63.225  24.787  1.00 36.70           H  
ATOM   3221  H06 VAL B 234      42.549  62.855  23.595  1.00 36.70           H  
ATOM   3222  H07 VAL B 234      40.060  64.875  24.318  1.00 35.12           H  
ATOM   3223  H08 VAL B 234      40.957  66.117  25.223  1.00 35.12           H  
ATOM   3224  H09 VAL B 234      40.559  66.378  23.507  1.00 35.12           H  
ATOM   3225  N   SER B 235      43.455  68.199  23.578  1.00 34.93           N  
ATOM   3226  CA  SER B 235      43.131  69.238  22.631  1.00 34.49           C  
ATOM   3227  C   SER B 235      44.313  70.111  22.204  1.00 35.04           C  
ATOM   3228  O   SER B 235      44.947  70.788  23.050  1.00 35.75           O  
ATOM   3229  CB  SER B 235      42.008  70.075  23.219  1.00 33.83           C  
ATOM   3230  OG  SER B 235      41.455  70.946  22.269  1.00 32.18           O  
ATOM   3231  H01 SER B 235      42.819  68.753  21.706  1.00 34.49           H  
ATOM   3232  H02 SER B 235      42.422  70.676  24.029  1.00 33.83           H  
ATOM   3233  H03 SER B 235      41.226  69.410  23.586  1.00 33.83           H  
ATOM   3234  H04 SER B 235      41.241  70.456  21.471  1.00 32.18           H  
ATOM   3235  H10 SER B 235      43.574  68.436  24.553  1.00 34.93           H  
ATOM   3236  N   ARG B 236      44.592  70.099  20.889  1.00 34.86           N  
ATOM   3237  CA  ARG B 236      45.594  70.974  20.240  1.00 34.07           C  
ATOM   3238  C   ARG B 236      47.008  70.788  20.826  1.00 34.62           C  
ATOM   3239  O   ARG B 236      47.789  71.749  20.978  1.00 35.01           O  
ATOM   3240  CB  ARG B 236      45.152  72.453  20.267  1.00 33.56           C  
ATOM   3241  CG  ARG B 236      43.901  72.767  19.430  1.00 31.27           C  
ATOM   3242  CD  ARG B 236      43.424  74.202  19.651  1.00 27.44           C  
ATOM   3243  NE  ARG B 236      42.056  74.368  19.185  1.00 30.03           N  
ATOM   3244  CZ  ARG B 236      41.412  75.532  19.049  1.00 29.09           C  
ATOM   3245  NH1 ARG B 236      42.013  76.673  19.343  1.00 26.84           N1+
ATOM   3246  NH2 ARG B 236      40.158  75.553  18.599  1.00 26.27           N  
ATOM   3247  H01 ARG B 236      45.652  70.667  19.196  1.00 34.07           H  
ATOM   3248  H02 ARG B 236      45.968  73.025  19.826  1.00 33.56           H  
ATOM   3249  H03 ARG B 236      44.946  72.727  21.302  1.00 33.56           H  
ATOM   3250  H04 ARG B 236      43.104  72.091  19.740  1.00 31.27           H  
ATOM   3251  H05 ARG B 236      44.084  69.450  20.305  1.00 34.86           H  
ATOM   3252  H06 ARG B 236      44.137  72.630  18.375  1.00 31.27           H  
ATOM   3253  H07 ARG B 236      44.069  74.876  19.087  1.00 27.44           H  
ATOM   3254  H08 ARG B 236      43.471  74.435  20.715  1.00 27.44           H  
ATOM   3255  H09 ARG B 236      41.547  73.530  18.943  1.00 30.03           H  
ATOM   3256  H10 ARG B 236      41.520  77.547  19.231  1.00 26.84           H  
ATOM   3257  H11 ARG B 236      42.965  76.670  19.679  1.00 26.84           H  
ATOM   3258  H12 ARG B 236      39.691  74.689  18.366  1.00 26.27           H  
ATOM   3259  H13 ARG B 236      39.675  76.433  18.491  1.00 26.27           H  
ATOM   3260  N   LYS B 237      47.324  69.536  21.139  1.00 34.86           N  
ATOM   3261  CA  LYS B 237      48.613  69.137  21.699  1.00 34.88           C  
ATOM   3262  C   LYS B 237      49.709  69.066  20.655  1.00 35.46           C  
ATOM   3263  O   LYS B 237      49.484  68.680  19.505  1.00 35.91           O  
ATOM   3264  CB  LYS B 237      48.489  67.799  22.432  1.00 34.30           C  
ATOM   3265  CG  LYS B 237      47.745  67.883  23.756  1.00 34.75           C  
ATOM   3266  CD  LYS B 237      48.284  69.006  24.660  1.00 34.96           C  
ATOM   3267  CE  LYS B 237      47.509  69.055  25.962  1.00 36.05           C  
ATOM   3268  NZ  LYS B 237      48.325  69.635  27.107  1.00 35.72           N1+
ATOM   3269  H01 LYS B 237      48.900  69.912  22.409  1.00 34.88           H  
ATOM   3270  H02 LYS B 237      49.503  67.472  22.662  1.00 34.30           H  
ATOM   3271  H03 LYS B 237      47.959  67.101  21.784  1.00 34.30           H  
ATOM   3272  H04 LYS B 237      47.888  66.937  24.279  1.00 34.75           H  
ATOM   3273  H05 LYS B 237      46.690  68.070  23.555  1.00 34.75           H  
ATOM   3274  H06 LYS B 237      48.169  69.960  24.145  1.00 34.96           H  
ATOM   3275  H07 LYS B 237      49.337  68.821  24.875  1.00 34.96           H  
ATOM   3276  H08 LYS B 237      47.248  68.031  26.229  1.00 36.05           H  
ATOM   3277  H09 LYS B 237      46.621  69.671  25.818  1.00 36.05           H  
ATOM   3278  H10 LYS B 237      49.158  70.072  26.739  1.00 35.72           H  
ATOM   3279  H11 LYS B 237      47.774  70.323  27.599  1.00 35.72           H  
ATOM   3280  H12 LYS B 237      48.587  68.895  27.743  1.00 35.72           H  
ATOM   3281  H14 LYS B 237      46.632  68.818  20.980  1.00 34.86           H  
ATOM   3282  N   ARG B 238      50.906  69.448  21.072  1.00 36.46           N  
ATOM   3283  CA  ARG B 238      52.078  69.484  20.205  1.00 37.42           C  
ATOM   3284  C   ARG B 238      52.320  68.209  19.346  1.00 36.73           C  
ATOM   3285  O   ARG B 238      52.462  68.313  18.130  1.00 37.10           O  
ATOM   3286  CB  ARG B 238      53.303  69.834  21.054  1.00 38.26           C  
ATOM   3287  CG  ARG B 238      54.630  69.837  20.304  1.00 43.38           C  
ATOM   3288  CD  ARG B 238      55.067  71.264  19.979  1.00 51.64           C  
ATOM   3289  NE  ARG B 238      54.063  71.959  19.163  1.00 59.17           N  
ATOM   3290  CZ  ARG B 238      53.995  71.929  17.824  1.00 62.10           C  
ATOM   3291  NH1 ARG B 238      54.891  71.247  17.104  1.00 62.96           N1+
ATOM   3292  NH2 ARG B 238      53.032  72.609  17.198  1.00 62.64           N  
ATOM   3293  H01 ARG B 238      51.888  70.254  19.458  1.00 37.42           H  
ATOM   3294  H02 ARG B 238      53.383  69.051  21.808  1.00 38.26           H  
ATOM   3295  H03 ARG B 238      53.150  70.828  21.475  1.00 38.26           H  
ATOM   3296  H04 ARG B 238      54.504  69.290  19.370  1.00 43.38           H  
ATOM   3297  H05 ARG B 238      55.392  69.361  20.922  1.00 43.38           H  
ATOM   3298  H06 ARG B 238      55.997  71.217  19.412  1.00 51.64           H  
ATOM   3299  H07 ARG B 238      55.210  71.813  20.910  1.00 51.64           H  
ATOM   3300  H08 ARG B 238      53.366  72.504  19.650  1.00 59.17           H  
ATOM   3301  H09 ARG B 238      54.830  71.242  16.096  1.00 62.96           H  
ATOM   3302  H10 ARG B 238      55.629  70.736  17.568  1.00 62.96           H  
ATOM   3303  H11 ARG B 238      52.355  73.135  17.733  1.00 62.64           H  
ATOM   3304  H12 ARG B 238      52.980  72.598  16.189  1.00 62.64           H  
ATOM   3305  H13 ARG B 238      51.013  69.728  22.037  1.00 36.46           H  
ATOM   3306  N   PHE B 239      52.342  67.025  19.963  1.00 35.90           N  
ATOM   3307  CA  PHE B 239      52.750  65.792  19.256  1.00 35.62           C  
ATOM   3308  C   PHE B 239      51.720  65.386  18.207  1.00 34.68           C  
ATOM   3309  O   PHE B 239      51.988  64.561  17.328  1.00 34.30           O  
ATOM   3310  CB  PHE B 239      52.956  64.625  20.237  1.00 35.75           C  
ATOM   3311  CG  PHE B 239      51.716  64.269  20.980  1.00 38.19           C  
ATOM   3312  CD1 PHE B 239      50.859  63.270  20.496  1.00 39.64           C  
ATOM   3313  CD2 PHE B 239      51.352  64.979  22.135  1.00 40.15           C  
ATOM   3314  CE1 PHE B 239      49.676  62.972  21.152  1.00 41.00           C  
ATOM   3315  CE2 PHE B 239      50.177  64.665  22.822  1.00 40.63           C  
ATOM   3316  CZ  PHE B 239      49.331  63.674  22.326  1.00 41.65           C  
ATOM   3317  H01 PHE B 239      53.696  66.013  18.761  1.00 35.62           H  
ATOM   3318  H02 PHE B 239      53.698  64.941  20.970  1.00 35.75           H  
ATOM   3319  H03 PHE B 239      53.289  63.752  19.676  1.00 35.75           H  
ATOM   3320  H04 PHE B 239      51.127  62.722  19.593  1.00 39.64           H  
ATOM   3321  H05 PHE B 239      51.992  65.783  22.499  1.00 40.15           H  
ATOM   3322  H06 PHE B 239      49.014  62.198  20.763  1.00 41.00           H  
ATOM   3323  H07 PHE B 239      49.923  65.192  23.741  1.00 40.63           H  
ATOM   3324  H08 PHE B 239      48.402  63.441  22.846  1.00 41.65           H  
ATOM   3325  H13 PHE B 239      52.074  66.970  20.935  1.00 35.90           H  
ATOM   3326  N   VAL B 240      50.526  65.940  18.341  1.00 33.79           N  
ATOM   3327  CA  VAL B 240      49.451  65.674  17.408  1.00 33.74           C  
ATOM   3328  C   VAL B 240      49.698  66.516  16.145  1.00 33.85           C  
ATOM   3329  O   VAL B 240      49.550  66.032  15.023  1.00 34.14           O  
ATOM   3330  CB  VAL B 240      48.056  65.924  18.088  1.00 33.61           C  
ATOM   3331  CG1 VAL B 240      46.938  65.912  17.093  1.00 32.63           C  
ATOM   3332  CG2 VAL B 240      47.800  64.863  19.137  1.00 33.49           C  
ATOM   3333  H01 VAL B 240      49.433  64.626  17.107  1.00 33.74           H  
ATOM   3334  H02 VAL B 240      48.089  66.912  18.548  1.00 33.61           H  
ATOM   3335  H03 VAL B 240      46.112  66.516  17.468  1.00 32.63           H  
ATOM   3336  H04 VAL B 240      47.289  66.324  16.147  1.00 32.63           H  
ATOM   3337  H05 VAL B 240      46.598  64.888  16.940  1.00 32.63           H  
ATOM   3338  H06 VAL B 240      46.778  64.497  19.041  1.00 33.49           H  
ATOM   3339  H07 VAL B 240      48.496  64.036  18.996  1.00 33.49           H  
ATOM   3340  H08 VAL B 240      47.940  65.291  20.129  1.00 33.49           H  
ATOM   3341  H09 VAL B 240      50.360  66.566  19.116  1.00 33.79           H  
ATOM   3342  N   ILE B 241      50.131  67.759  16.343  1.00 33.88           N  
ATOM   3343  CA  ILE B 241      50.417  68.670  15.251  1.00 33.44           C  
ATOM   3344  C   ILE B 241      51.609  68.122  14.500  1.00 32.79           C  
ATOM   3345  O   ILE B 241      51.656  68.158  13.274  1.00 32.69           O  
ATOM   3346  CB  ILE B 241      50.615  70.139  15.775  1.00 34.15           C  
ATOM   3347  CG1 ILE B 241      49.294  70.723  16.319  1.00 34.00           C  
ATOM   3348  CG2 ILE B 241      51.124  71.069  14.696  1.00 33.82           C  
ATOM   3349  CD1 ILE B 241      49.529  71.894  17.323  1.00 36.31           C  
ATOM   3350  H01 ILE B 241      49.576  68.736  14.560  1.00 33.44           H  
ATOM   3351  H02 ILE B 241      51.356  70.071  16.572  1.00 34.15           H  
ATOM   3352  H03 ILE B 241      48.775  69.927  16.853  1.00 34.00           H  
ATOM   3353  H04 ILE B 241      48.703  71.093  15.481  1.00 34.00           H  
ATOM   3354  H05 ILE B 241      52.138  70.781  14.417  1.00 33.82           H  
ATOM   3355  H06 ILE B 241      50.475  71.003  13.823  1.00 33.82           H  
ATOM   3356  H07 ILE B 241      51.128  72.093  15.070  1.00 33.82           H  
ATOM   3357  H08 ILE B 241      50.330  72.534  16.953  1.00 36.31           H  
ATOM   3358  H09 ILE B 241      50.266  68.081  17.291  1.00 33.88           H  
ATOM   3359  H10 ILE B 241      48.614  72.478  17.422  1.00 36.31           H  
ATOM   3360  H11 ILE B 241      49.809  71.489  18.295  1.00 36.31           H  
ATOM   3361  N   ASN B 242      52.560  67.557  15.234  1.00 32.91           N  
ATOM   3362  CA  ASN B 242      53.751  66.972  14.599  1.00 32.04           C  
ATOM   3363  C   ASN B 242      53.481  65.655  13.857  1.00 30.53           C  
ATOM   3364  O   ASN B 242      54.037  65.439  12.797  1.00 30.93           O  
ATOM   3365  CB  ASN B 242      54.928  66.882  15.577  1.00 32.40           C  
ATOM   3366  CG  ASN B 242      55.541  68.301  15.957  1.00 37.84           C  
ATOM   3367  ND2 ASN B 242      56.430  68.297  16.986  1.00 40.27           N  
ATOM   3368  OD1 ASN B 242      55.232  69.360  15.338  1.00 38.30           O  
ATOM   3369  H01 ASN B 242      54.043  67.668  13.812  1.00 32.04           H  
ATOM   3370  H02 ASN B 242      55.715  66.313  15.083  1.00 32.40           H  
ATOM   3371  H03 ASN B 242      54.583  66.397  16.491  1.00 32.40           H  
ATOM   3372  H04 ASN B 242      56.864  69.160  17.282  1.00 40.27           H  
ATOM   3373  H05 ASN B 242      56.656  67.431  17.455  1.00 40.27           H  
ATOM   3374  H12 ASN B 242      52.465  67.528  16.239  1.00 32.91           H  
ATOM   3375  N   ILE B 243      52.619  64.785  14.365  1.00 29.10           N  
ATOM   3376  CA  ILE B 243      52.177  63.633  13.558  1.00 28.49           C  
ATOM   3377  C   ILE B 243      51.545  64.104  12.213  1.00 28.55           C  
ATOM   3378  O   ILE B 243      51.827  63.561  11.146  1.00 27.66           O  
ATOM   3379  CB  ILE B 243      51.157  62.691  14.338  1.00 28.76           C  
ATOM   3380  CG1 ILE B 243      51.728  62.190  15.664  1.00 26.61           C  
ATOM   3381  CG2 ILE B 243      50.689  61.506  13.455  1.00 27.59           C  
ATOM   3382  CD1 ILE B 243      50.673  61.570  16.564  1.00 26.18           C  
ATOM   3383  H01 ILE B 243      53.070  63.044  13.349  1.00 28.49           H  
ATOM   3384  H02 ILE B 243      50.286  63.303  14.572  1.00 28.76           H  
ATOM   3385  H03 ILE B 243      52.141  63.051  16.189  1.00 26.61           H  
ATOM   3386  H04 ILE B 243      52.491  61.441  15.454  1.00 26.61           H  
ATOM   3387  H05 ILE B 243      49.783  61.789  12.919  1.00 27.59           H  
ATOM   3388  H06 ILE B 243      52.266  64.911  15.303  1.00 29.10           H  
ATOM   3389  H07 ILE B 243      51.471  61.255  12.739  1.00 27.59           H  
ATOM   3390  H08 ILE B 243      50.482  60.642  14.086  1.00 27.59           H  
ATOM   3391  H09 ILE B 243      49.753  61.424  15.998  1.00 26.18           H  
ATOM   3392  H10 ILE B 243      51.029  60.608  16.932  1.00 26.18           H  
ATOM   3393  H11 ILE B 243      50.479  62.233  17.407  1.00 26.18           H  
ATOM   3394  N   LEU B 244      50.685  65.117  12.288  1.00 28.91           N  
ATOM   3395  CA  LEU B 244      50.066  65.709  11.117  1.00 29.67           C  
ATOM   3396  C   LEU B 244      51.101  66.201  10.144  1.00 30.01           C  
ATOM   3397  O   LEU B 244      51.079  65.799   8.979  1.00 30.23           O  
ATOM   3398  CB  LEU B 244      49.183  66.900  11.518  1.00 30.21           C  
ATOM   3399  CG  LEU B 244      47.645  66.867  11.523  1.00 30.32           C  
ATOM   3400  CD1 LEU B 244      47.117  65.504  11.843  1.00 33.25           C  
ATOM   3401  CD2 LEU B 244      47.110  67.929  12.503  1.00 29.93           C  
ATOM   3402  H01 LEU B 244      49.462  64.933  10.647  1.00 29.67           H  
ATOM   3403  H02 LEU B 244      49.373  67.586  10.692  1.00 30.21           H  
ATOM   3404  H03 LEU B 244      49.477  67.157  12.536  1.00 30.21           H  
ATOM   3405  H04 LEU B 244      47.290  67.104  10.520  1.00 30.32           H  
ATOM   3406  H05 LEU B 244      46.140  65.375  11.376  1.00 33.25           H  
ATOM   3407  H06 LEU B 244      47.804  64.749  11.462  1.00 33.25           H  
ATOM   3408  H07 LEU B 244      47.020  65.396  12.923  1.00 33.25           H  
ATOM   3409  H08 LEU B 244      46.102  67.658  12.817  1.00 29.93           H  
ATOM   3410  H09 LEU B 244      47.761  67.979  13.376  1.00 29.93           H  
ATOM   3411  H10 LEU B 244      47.087  68.901  12.010  1.00 29.93           H  
ATOM   3412  H12 LEU B 244      50.454  65.489  13.198  1.00 28.91           H  
ATOM   3413  N   GLU B 245      51.976  67.095  10.626  1.00 30.30           N  
ATOM   3414  CA  GLU B 245      53.060  67.701   9.853  1.00 30.83           C  
ATOM   3415  C   GLU B 245      53.862  66.575   9.209  1.00 30.83           C  
ATOM   3416  O   GLU B 245      53.979  66.520   8.009  1.00 30.37           O  
ATOM   3417  CB  GLU B 245      53.934  68.535  10.793  1.00 31.52           C  
ATOM   3418  CG  GLU B 245      54.640  69.740  10.195  1.00 35.68           C  
ATOM   3419  CD  GLU B 245      54.981  70.859  11.238  1.00 42.69           C  
ATOM   3420  OE1 GLU B 245      54.762  70.690  12.477  1.00 43.92           O  
ATOM   3421  OE2 GLU B 245      55.468  71.942  10.802  1.00 45.64           O1-
ATOM   3422  H01 GLU B 245      52.675  68.359   9.074  1.00 30.83           H  
ATOM   3423  H02 GLU B 245      54.735  67.864  11.102  1.00 31.52           H  
ATOM   3424  H03 GLU B 245      53.297  68.894  11.602  1.00 31.52           H  
ATOM   3425  H04 GLU B 245      53.954  70.181   9.471  1.00 35.68           H  
ATOM   3426  H05 GLU B 245      55.570  69.402   9.737  1.00 35.68           H  
ATOM   3427  H11 GLU B 245      51.880  67.370  11.593  1.00 30.30           H  
ATOM   3428  N   GLU B 246      54.359  65.640  10.018  1.00 31.40           N  
ATOM   3429  CA  GLU B 246      55.059  64.448   9.510  1.00 32.40           C  
ATOM   3430  C   GLU B 246      54.341  63.714   8.409  1.00 31.43           C  
ATOM   3431  O   GLU B 246      54.971  63.034   7.627  1.00 32.15           O  
ATOM   3432  CB  GLU B 246      55.291  63.434  10.613  1.00 32.47           C  
ATOM   3433  CG  GLU B 246      56.543  63.672  11.407  1.00 37.38           C  
ATOM   3434  CD  GLU B 246      56.762  62.544  12.397  1.00 43.43           C  
ATOM   3435  OE1 GLU B 246      56.726  61.354  11.955  1.00 43.97           O  
ATOM   3436  OE2 GLU B 246      56.938  62.853  13.610  1.00 45.83           O1-
ATOM   3437  H01 GLU B 246      55.990  64.852   9.113  1.00 32.40           H  
ATOM   3438  H02 GLU B 246      55.403  62.463  10.130  1.00 32.47           H  
ATOM   3439  H03 GLU B 246      54.441  63.467  11.294  1.00 32.47           H  
ATOM   3440  H04 GLU B 246      56.442  64.609  11.955  1.00 37.38           H  
ATOM   3441  H05 GLU B 246      57.395  63.726  10.729  1.00 37.38           H  
ATOM   3442  H06 GLU B 246      54.252  65.753  11.016  1.00 31.40           H  
ATOM   3443  N   ASN B 247      53.024  63.786   8.375  1.00 30.44           N  
ATOM   3444  CA  ASN B 247      52.305  63.055   7.346  1.00 29.13           C  
ATOM   3445  C   ASN B 247      51.736  63.951   6.279  1.00 27.93           C  
ATOM   3446  O   ASN B 247      50.862  63.552   5.554  1.00 28.22           O  
ATOM   3447  CB  ASN B 247      51.274  62.093   7.945  1.00 28.18           C  
ATOM   3448  CG  ASN B 247      51.930  61.007   8.774  1.00 27.27           C  
ATOM   3449  ND2 ASN B 247      52.279  61.338  10.010  1.00 26.94           N  
ATOM   3450  OD1 ASN B 247      52.145  59.891   8.304  1.00 26.12           O  
ATOM   3451  H01 ASN B 247      53.038  62.434   6.831  1.00 29.13           H  
ATOM   3452  H02 ASN B 247      50.741  61.615   7.123  1.00 28.18           H  
ATOM   3453  H03 ASN B 247      50.591  62.658   8.580  1.00 28.18           H  
ATOM   3454  H04 ASN B 247      52.729  60.659  10.607  1.00 26.94           H  
ATOM   3455  H05 ASN B 247      52.094  62.269  10.355  1.00 26.94           H  
ATOM   3456  H06 ASN B 247      52.523  64.341   9.054  1.00 30.44           H  
ATOM   3457  N   GLY B 248      52.248  65.163   6.206  1.00 27.35           N  
ATOM   3458  CA  GLY B 248      52.001  66.033   5.075  1.00 27.67           C  
ATOM   3459  C   GLY B 248      50.703  66.784   5.126  1.00 28.47           C  
ATOM   3460  O   GLY B 248      50.210  67.265   4.092  1.00 28.34           O  
ATOM   3461  H01 GLY B 248      51.945  65.386   4.199  1.00 27.67           H  
ATOM   3462  H02 GLY B 248      52.812  66.760   5.023  1.00 27.67           H  
ATOM   3463  H06 GLY B 248      52.830  65.495   6.962  1.00 27.35           H  
ATOM   3464  N   PHE B 249      50.136  66.886   6.330  1.00 28.74           N  
ATOM   3465  CA  PHE B 249      48.932  67.670   6.517  1.00 28.35           C  
ATOM   3466  C   PHE B 249      49.299  69.125   6.796  1.00 29.26           C  
ATOM   3467  O   PHE B 249      50.379  69.398   7.348  1.00 29.63           O  
ATOM   3468  CB  PHE B 249      48.059  67.062   7.625  1.00 27.93           C  
ATOM   3469  CG  PHE B 249      47.354  65.815   7.210  1.00 24.36           C  
ATOM   3470  CD1 PHE B 249      47.843  64.559   7.588  1.00 24.57           C  
ATOM   3471  CD2 PHE B 249      46.201  65.882   6.429  1.00 22.53           C  
ATOM   3472  CE1 PHE B 249      47.186  63.361   7.200  1.00 23.03           C  
ATOM   3473  CE2 PHE B 249      45.526  64.698   6.019  1.00 21.44           C  
ATOM   3474  CZ  PHE B 249      46.017  63.440   6.407  1.00 22.67           C  
ATOM   3475  H01 PHE B 249      48.339  67.651   5.603  1.00 28.35           H  
ATOM   3476  H02 PHE B 249      47.292  67.797   7.869  1.00 27.93           H  
ATOM   3477  H03 PHE B 249      50.551  66.412   7.119  1.00 28.74           H  
ATOM   3478  H04 PHE B 249      48.696  66.831   8.479  1.00 27.93           H  
ATOM   3479  H05 PHE B 249      48.748  64.499   8.193  1.00 24.57           H  
ATOM   3480  H06 PHE B 249      45.811  66.854   6.128  1.00 22.53           H  
ATOM   3481  H07 PHE B 249      47.578  62.392   7.510  1.00 23.03           H  
ATOM   3482  H08 PHE B 249      44.629  64.767   5.404  1.00 21.44           H  
ATOM   3483  H09 PHE B 249      45.501  62.531   6.099  1.00 22.67           H  
ATOM   3484  N   GLU B 250      48.430  70.051   6.386  1.00 29.53           N  
ATOM   3485  CA  GLU B 250      48.616  71.463   6.693  1.00 30.40           C  
ATOM   3486  C   GLU B 250      48.301  71.703   8.181  1.00 30.44           C  
ATOM   3487  O   GLU B 250      47.236  71.341   8.663  1.00 31.04           O  
ATOM   3488  CB  GLU B 250      47.759  72.338   5.758  1.00 30.65           C  
ATOM   3489  CG  GLU B 250      47.662  73.864   6.065  1.00 34.09           C  
ATOM   3490  CD  GLU B 250      49.025  74.622   6.053  1.00 38.09           C  
ATOM   3491  OE1 GLU B 250      49.408  75.145   4.976  1.00 38.55           O  
ATOM   3492  OE2 GLU B 250      49.708  74.694   7.116  1.00 38.33           O1-
ATOM   3493  H01 GLU B 250      49.653  71.750   6.519  1.00 30.40           H  
ATOM   3494  H02 GLU B 250      46.743  71.969   5.897  1.00 30.65           H  
ATOM   3495  H03 GLU B 250      48.167  72.235   4.753  1.00 30.65           H  
ATOM   3496  H04 GLU B 250      47.274  73.948   7.080  1.00 34.09           H  
ATOM   3497  H05 GLU B 250      47.013  74.320   5.318  1.00 34.09           H  
ATOM   3498  H10 GLU B 250      47.623  69.766   5.849  1.00 29.53           H  
ATOM   3499  N   VAL B 251      49.248  72.296   8.902  1.00 30.25           N  
ATOM   3500  CA  VAL B 251      49.108  72.516  10.336  1.00 30.27           C  
ATOM   3501  C   VAL B 251      49.115  73.987  10.730  1.00 30.70           C  
ATOM   3502  O   VAL B 251      49.095  74.285  11.907  1.00 32.01           O  
ATOM   3503  CB  VAL B 251      50.181  71.736  11.185  1.00 30.09           C  
ATOM   3504  CG1 VAL B 251      49.963  70.246  11.088  1.00 30.09           C  
ATOM   3505  CG2 VAL B 251      51.600  72.076  10.763  1.00 28.62           C  
ATOM   3506  H01 VAL B 251      48.123  72.113  10.570  1.00 30.27           H  
ATOM   3507  H02 VAL B 251      50.054  72.051  12.221  1.00 30.09           H  
ATOM   3508  H03 VAL B 251      49.041  70.049  10.542  1.00 30.09           H  
ATOM   3509  H04 VAL B 251      50.801  69.789  10.562  1.00 30.09           H  
ATOM   3510  H05 VAL B 251      49.888  69.823  12.090  1.00 30.09           H  
ATOM   3511  H06 VAL B 251      50.092  72.604   8.441  1.00 30.25           H  
ATOM   3512  H07 VAL B 251      52.277  71.293  11.104  1.00 28.62           H  
ATOM   3513  H08 VAL B 251      51.649  72.150   9.677  1.00 28.62           H  
ATOM   3514  H09 VAL B 251      51.893  73.028  11.206  1.00 28.62           H  
ATOM   3515  N   ASN B 252      49.086  74.895   9.760  1.00 30.33           N  
ATOM   3516  CA  ASN B 252      49.144  76.328  10.025  1.00 30.48           C  
ATOM   3517  C   ASN B 252      47.850  76.845  10.660  1.00 30.68           C  
ATOM   3518  O   ASN B 252      46.825  76.894   9.990  1.00 30.78           O  
ATOM   3519  CB  ASN B 252      49.495  77.073   8.712  1.00 30.45           C  
ATOM   3520  CG  ASN B 252      49.798  78.587   8.902  1.00 31.55           C  
ATOM   3521  ND2 ASN B 252      50.080  79.250   7.798  1.00 31.07           N  
ATOM   3522  OD1 ASN B 252      49.739  79.141   9.997  1.00 34.04           O  
ATOM   3523  H01 ASN B 252      49.928  76.524  10.756  1.00 30.48           H  
ATOM   3524  H02 ASN B 252      48.617  77.007   8.069  1.00 30.45           H  
ATOM   3525  H03 ASN B 252      50.374  76.600   8.274  1.00 30.45           H  
ATOM   3526  H04 ASN B 252      50.273  80.241   7.839  1.00 31.07           H  
ATOM   3527  H05 ASN B 252      50.103  78.767   6.911  1.00 31.07           H  
ATOM   3528  H10 ASN B 252      49.021  74.581   8.802  1.00 30.33           H  
ATOM   3529  N   PRO B 253      47.908  77.268  11.948  1.00 31.19           N  
ATOM   3530  CA  PRO B 253      46.720  77.730  12.688  1.00 31.55           C  
ATOM   3531  C   PRO B 253      45.985  78.937  12.067  1.00 32.23           C  
ATOM   3532  O   PRO B 253      44.896  79.322  12.528  1.00 31.93           O  
ATOM   3533  CB  PRO B 253      47.280  78.116  14.077  1.00 31.53           C  
ATOM   3534  CG  PRO B 253      48.755  78.274  13.908  1.00 30.74           C  
ATOM   3535  CD  PRO B 253      49.141  77.363  12.772  1.00 31.20           C  
ATOM   3536  H01 PRO B 253      47.047  77.355  14.822  1.00 31.53           H  
ATOM   3537  H02 PRO B 253      46.836  79.052  14.416  1.00 31.53           H  
ATOM   3538  H03 PRO B 253      49.291  78.022  14.823  1.00 30.74           H  
ATOM   3539  H04 PRO B 253      49.001  79.308  13.666  1.00 30.74           H  
ATOM   3540  H05 PRO B 253      49.994  77.738  12.206  1.00 31.20           H  
ATOM   3541  H06 PRO B 253      45.964  76.945  12.695  1.00 31.55           H  
ATOM   3542  H07 PRO B 253      49.435  76.382  13.145  1.00 31.20           H  
ATOM   3543  N   GLU B 254      46.577  79.520  11.027  1.00 32.92           N  
ATOM   3544  CA  GLU B 254      46.046  80.754  10.425  1.00 33.05           C  
ATOM   3545  C   GLU B 254      45.416  80.507   9.047  1.00 31.66           C  
ATOM   3546  O   GLU B 254      44.897  81.428   8.382  1.00 30.91           O  
ATOM   3547  CB  GLU B 254      47.129  81.834  10.379  1.00 33.53           C  
ATOM   3548  CG  GLU B 254      47.317  82.510  11.734  1.00 37.91           C  
ATOM   3549  CD  GLU B 254      48.154  83.769  11.651  1.00 43.49           C  
ATOM   3550  OE1 GLU B 254      49.197  83.722  10.963  1.00 45.60           O  
ATOM   3551  OE2 GLU B 254      47.767  84.802  12.263  1.00 46.28           O1-
ATOM   3552  H01 GLU B 254      45.238  81.114  11.062  1.00 33.05           H  
ATOM   3553  H02 GLU B 254      46.817  82.594   9.663  1.00 33.53           H  
ATOM   3554  H03 GLU B 254      48.072  81.376  10.079  1.00 33.53           H  
ATOM   3555  H04 GLU B 254      47.844  81.808  12.380  1.00 37.91           H  
ATOM   3556  H05 GLU B 254      46.337  82.769  12.134  1.00 37.91           H  
ATOM   3557  H08 GLU B 254      47.413  79.105  10.641  1.00 32.92           H  
ATOM   3558  N   THR B 255      45.472  79.245   8.635  1.00 29.92           N  
ATOM   3559  CA  THR B 255      44.707  78.802   7.511  1.00 28.19           C  
ATOM   3560  C   THR B 255      43.449  78.138   8.077  1.00 27.60           C  
ATOM   3561  O   THR B 255      43.472  77.529   9.162  1.00 27.76           O  
ATOM   3562  CB  THR B 255      45.527  77.862   6.631  1.00 27.99           C  
ATOM   3563  CG2 THR B 255      46.769  78.606   6.119  1.00 27.67           C  
ATOM   3564  OG1 THR B 255      45.927  76.712   7.397  1.00 27.65           O  
ATOM   3565  H01 THR B 255      44.426  79.631   6.862  1.00 28.19           H  
ATOM   3566  H02 THR B 255      44.926  77.533   5.783  1.00 27.99           H  
ATOM   3567  H03 THR B 255      47.604  77.910   6.045  1.00 27.67           H  
ATOM   3568  H04 THR B 255      46.561  79.028   5.136  1.00 27.67           H  
ATOM   3569  H05 THR B 255      47.025  79.407   6.812  1.00 27.67           H  
ATOM   3570  H06 THR B 255      46.064  78.588   9.123  1.00 29.92           H  
ATOM   3571  H07 THR B 255      46.102  75.977   6.804  1.00 27.65           H  
ATOM   3572  N   GLU B 256      42.343  78.300   7.365  1.00 26.67           N  
ATOM   3573  CA  GLU B 256      41.161  77.534   7.634  1.00 26.13           C  
ATOM   3574  C   GLU B 256      41.500  76.014   7.681  1.00 25.55           C  
ATOM   3575  O   GLU B 256      41.097  75.303   8.602  1.00 25.59           O  
ATOM   3576  CB  GLU B 256      40.089  77.878   6.592  1.00 26.23           C  
ATOM   3577  CG  GLU B 256      38.713  77.276   6.879  1.00 27.63           C  
ATOM   3578  CD  GLU B 256      38.651  75.799   6.552  1.00 30.07           C  
ATOM   3579  OE1 GLU B 256      39.278  75.399   5.541  1.00 31.75           O  
ATOM   3580  OE2 GLU B 256      37.976  75.030   7.290  1.00 31.90           O1-
ATOM   3581  H01 GLU B 256      40.759  77.788   8.615  1.00 26.13           H  
ATOM   3582  H02 GLU B 256      40.425  77.450   5.648  1.00 26.23           H  
ATOM   3583  H03 GLU B 256      39.986  78.962   6.553  1.00 26.23           H  
ATOM   3584  H04 GLU B 256      37.988  77.787   6.246  1.00 27.63           H  
ATOM   3585  H05 GLU B 256      38.484  77.411   7.936  1.00 27.63           H  
ATOM   3586  H08 GLU B 256      42.332  78.978   6.616  1.00 26.67           H  
ATOM   3587  N   LEU B 257      42.276  75.541   6.714  1.00 24.60           N  
ATOM   3588  CA  LEU B 257      42.637  74.124   6.615  1.00 24.19           C  
ATOM   3589  C   LEU B 257      43.463  73.594   7.809  1.00 24.14           C  
ATOM   3590  O   LEU B 257      43.109  72.555   8.386  1.00 23.22           O  
ATOM   3591  CB  LEU B 257      43.406  73.893   5.306  1.00 23.62           C  
ATOM   3592  CG  LEU B 257      43.736  72.443   4.930  1.00 24.36           C  
ATOM   3593  CD1 LEU B 257      42.525  71.508   5.006  1.00 22.55           C  
ATOM   3594  CD2 LEU B 257      44.351  72.399   3.540  1.00 23.57           C  
ATOM   3595  H01 LEU B 257      41.703  73.563   6.630  1.00 24.19           H  
ATOM   3596  H02 LEU B 257      44.374  74.368   5.463  1.00 23.62           H  
ATOM   3597  H03 LEU B 257      42.810  74.314   4.497  1.00 23.62           H  
ATOM   3598  H04 LEU B 257      44.452  72.079   5.667  1.00 24.36           H  
ATOM   3599  H05 LEU B 257      41.690  71.950   4.462  1.00 22.55           H  
ATOM   3600  H06 LEU B 257      42.632  76.182   6.019  1.00 24.60           H  
ATOM   3601  H07 LEU B 257      42.779  70.546   4.561  1.00 22.55           H  
ATOM   3602  H08 LEU B 257      42.242  71.363   6.049  1.00 22.55           H  
ATOM   3603  H09 LEU B 257      45.368  72.011   3.605  1.00 23.57           H  
ATOM   3604  H10 LEU B 257      43.755  71.749   2.899  1.00 23.57           H  
ATOM   3605  H11 LEU B 257      44.373  73.404   3.120  1.00 23.57           H  
ATOM   3606  N   GLY B 258      44.576  74.302   8.129  1.00 23.64           N  
ATOM   3607  CA  GLY B 258      45.448  74.011   9.252  1.00 22.22           C  
ATOM   3608  C   GLY B 258      44.755  74.037  10.601  1.00 22.53           C  
ATOM   3609  O   GLY B 258      44.934  73.132  11.403  1.00 22.18           O  
ATOM   3610  H01 GLY B 258      46.203  74.797   9.273  1.00 22.22           H  
ATOM   3611  H02 GLY B 258      45.875  73.019   9.106  1.00 22.22           H  
ATOM   3612  H12 GLY B 258      44.815  75.089   7.543  1.00 23.64           H  
ATOM   3613  N   PHE B 259      43.991  75.099  10.858  1.00 22.79           N  
ATOM   3614  CA  PHE B 259      43.174  75.217  12.056  1.00 23.42           C  
ATOM   3615  C   PHE B 259      42.171  74.058  12.284  1.00 23.10           C  
ATOM   3616  O   PHE B 259      42.140  73.444  13.365  1.00 22.07           O  
ATOM   3617  CB  PHE B 259      42.413  76.532  12.025  1.00 23.67           C  
ATOM   3618  CG  PHE B 259      41.913  76.956  13.379  1.00 25.02           C  
ATOM   3619  CD1 PHE B 259      42.746  77.658  14.246  1.00 25.41           C  
ATOM   3620  CD2 PHE B 259      40.616  76.613  13.808  1.00 24.58           C  
ATOM   3621  CE1 PHE B 259      42.272  78.061  15.533  1.00 27.45           C  
ATOM   3622  CE2 PHE B 259      40.127  77.001  15.075  1.00 23.58           C  
ATOM   3623  CZ  PHE B 259      40.941  77.725  15.932  1.00 27.10           C  
ATOM   3624  H01 PHE B 259      43.875  75.174  12.889  1.00 23.42           H  
ATOM   3625  H02 PHE B 259      41.541  76.388  11.387  1.00 23.67           H  
ATOM   3626  H03 PHE B 259      43.979  75.857  10.190  1.00 22.79           H  
ATOM   3627  H04 PHE B 259      43.075  77.308  11.640  1.00 23.67           H  
ATOM   3628  H05 PHE B 259      43.764  77.901  13.942  1.00 25.41           H  
ATOM   3629  H06 PHE B 259      39.973  76.033  13.145  1.00 24.58           H  
ATOM   3630  H07 PHE B 259      42.921  78.621  16.206  1.00 27.45           H  
ATOM   3631  H08 PHE B 259      39.115  76.732  15.377  1.00 23.58           H  
ATOM   3632  H09 PHE B 259      40.567  78.037  16.907  1.00 27.10           H  
ATOM   3633  N   ARG B 260      41.362  73.790  11.258  1.00 22.74           N  
ATOM   3634  CA  ARG B 260      40.443  72.662  11.218  1.00 23.23           C  
ATOM   3635  C   ARG B 260      41.101  71.311  11.432  1.00 23.30           C  
ATOM   3636  O   ARG B 260      40.652  70.574  12.287  1.00 23.90           O  
ATOM   3637  CB  ARG B 260      39.722  72.636   9.871  1.00 23.92           C  
ATOM   3638  CG  ARG B 260      38.391  71.880   9.875  1.00 24.41           C  
ATOM   3639  CD  ARG B 260      37.670  72.079   8.546  1.00 25.94           C  
ATOM   3640  NE  ARG B 260      38.236  71.165   7.563  1.00 27.94           N  
ATOM   3641  CZ  ARG B 260      38.769  71.495   6.391  1.00 27.49           C  
ATOM   3642  NH1 ARG B 260      38.812  72.760   5.974  1.00 24.14           N1+
ATOM   3643  NH2 ARG B 260      39.256  70.513   5.629  1.00 27.61           N  
ATOM   3644  H01 ARG B 260      39.753  72.816  12.048  1.00 23.23           H  
ATOM   3645  H02 ARG B 260      40.377  72.104   9.181  1.00 23.92           H  
ATOM   3646  H03 ARG B 260      39.528  73.665   9.568  1.00 23.92           H  
ATOM   3647  H04 ARG B 260      37.765  72.265  10.681  1.00 24.41           H  
ATOM   3648  H05 ARG B 260      38.580  70.817  10.028  1.00 24.41           H  
ATOM   3649  H06 ARG B 260      37.794  73.108   8.209  1.00 25.94           H  
ATOM   3650  H07 ARG B 260      36.607  71.872   8.670  1.00 25.94           H  
ATOM   3651  H08 ARG B 260      38.222  70.182   7.795  1.00 27.94           H  
ATOM   3652  H09 ARG B 260      39.219  72.982   5.077  1.00 24.14           H  
ATOM   3653  H10 ARG B 260      41.389  74.408  10.460  1.00 22.74           H  
ATOM   3654  H11 ARG B 260      38.438  73.496   6.555  1.00 24.14           H  
ATOM   3655  H12 ARG B 260      39.216  69.557   5.951  1.00 27.61           H  
ATOM   3656  H13 ARG B 260      39.665  70.726   4.730  1.00 27.61           H  
ATOM   3657  N   ASN B 261      42.117  70.973  10.618  1.00 22.93           N  
ATOM   3658  CA  ASN B 261      42.932  69.746  10.760  1.00 22.54           C  
ATOM   3659  C   ASN B 261      43.382  69.464  12.199  1.00 23.06           C  
ATOM   3660  O   ASN B 261      43.304  68.345  12.691  1.00 23.36           O  
ATOM   3661  CB  ASN B 261      44.204  69.853   9.916  1.00 22.92           C  
ATOM   3662  CG  ASN B 261      44.022  69.427   8.464  1.00 21.57           C  
ATOM   3663  ND2 ASN B 261      45.081  69.540   7.730  1.00 22.79           N  
ATOM   3664  OD1 ASN B 261      42.975  68.988   8.020  1.00 22.46           O  
ATOM   3665  H01 ASN B 261      42.282  68.936  10.431  1.00 22.54           H  
ATOM   3666  H02 ASN B 261      44.932  69.171  10.356  1.00 22.92           H  
ATOM   3667  H03 ASN B 261      44.539  70.890   9.930  1.00 22.92           H  
ATOM   3668  H04 ASN B 261      45.052  69.271   6.757  1.00 22.79           H  
ATOM   3669  H05 ASN B 261      45.937  69.897   8.130  1.00 22.79           H  
ATOM   3670  H14 ASN B 261      42.339  71.600   9.858  1.00 22.93           H  
ATOM   3671  N   ARG B 262      43.868  70.500  12.867  1.00 23.57           N  
ATOM   3672  CA  ARG B 262      44.397  70.412  14.221  1.00 23.94           C  
ATOM   3673  C   ARG B 262      43.337  69.957  15.204  1.00 24.13           C  
ATOM   3674  O   ARG B 262      43.601  69.173  16.122  1.00 24.88           O  
ATOM   3675  CB  ARG B 262      44.978  71.765  14.602  1.00 23.99           C  
ATOM   3676  CG  ARG B 262      45.297  71.945  16.048  1.00 26.21           C  
ATOM   3677  CD  ARG B 262      46.129  73.175  16.191  1.00 30.72           C  
ATOM   3678  NE  ARG B 262      45.298  74.380  16.239  1.00 33.43           N  
ATOM   3679  CZ  ARG B 262      45.654  75.495  16.864  1.00 32.48           C  
ATOM   3680  NH1 ARG B 262      46.840  75.542  17.477  1.00 31.13           N1+
ATOM   3681  NH2 ARG B 262      44.826  76.539  16.882  1.00 30.17           N  
ATOM   3682  H01 ARG B 262      45.185  69.660  14.256  1.00 23.94           H  
ATOM   3683  H02 ARG B 262      44.203  72.497  14.374  1.00 23.99           H  
ATOM   3684  H03 ARG B 262      45.898  71.908  14.035  1.00 23.99           H  
ATOM   3685  H04 ARG B 262      45.839  71.078  16.425  1.00 26.21           H  
ATOM   3686  H05 ARG B 262      44.375  72.053  16.619  1.00 26.21           H  
ATOM   3687  H06 ARG B 262      43.872  71.401  12.412  1.00 23.57           H  
ATOM   3688  H07 ARG B 262      46.787  73.247  15.325  1.00 30.72           H  
ATOM   3689  H08 ARG B 262      46.709  73.107  17.111  1.00 30.72           H  
ATOM   3690  H09 ARG B 262      44.404  74.361  15.770  1.00 33.43           H  
ATOM   3691  H10 ARG B 262      47.125  76.381  17.961  1.00 31.13           H  
ATOM   3692  H11 ARG B 262      47.452  74.738  17.456  1.00 31.13           H  
ATOM   3693  H12 ARG B 262      43.931  76.482  16.417  1.00 30.17           H  
ATOM   3694  H13 ARG B 262      45.093  77.387  17.361  1.00 30.17           H  
ATOM   3695  N   ASP B 263      42.118  70.440  15.009  1.00 24.09           N  
ATOM   3696  CA  ASP B 263      41.023  69.977  15.821  1.00 23.08           C  
ATOM   3697  C   ASP B 263      40.481  68.626  15.365  1.00 22.40           C  
ATOM   3698  O   ASP B 263      40.082  67.818  16.208  1.00 23.21           O  
ATOM   3699  CB  ASP B 263      39.977  71.054  15.906  1.00 23.24           C  
ATOM   3700  CG  ASP B 263      40.397  72.175  16.833  1.00 24.75           C  
ATOM   3701  OD1 ASP B 263      40.916  71.851  17.933  1.00 26.13           O  
ATOM   3702  OD2 ASP B 263      40.228  73.366  16.473  1.00 24.60           O1-
ATOM   3703  H01 ASP B 263      41.387  69.786  16.831  1.00 23.08           H  
ATOM   3704  H02 ASP B 263      39.065  70.609  16.305  1.00 23.24           H  
ATOM   3705  H03 ASP B 263      39.810  71.463  14.910  1.00 23.24           H  
ATOM   3706  H14 ASP B 263      41.958  71.132  14.291  1.00 24.09           H  
ATOM   3707  N   THR B 264      40.510  68.338  14.065  1.00 21.14           N  
ATOM   3708  CA  THR B 264      40.069  67.013  13.598  1.00 20.72           C  
ATOM   3709  C   THR B 264      40.961  65.897  14.143  1.00 20.99           C  
ATOM   3710  O   THR B 264      40.479  64.845  14.524  1.00 22.91           O  
ATOM   3711  CB  THR B 264      39.925  66.911  12.042  1.00 20.35           C  
ATOM   3712  CG2 THR B 264      39.531  65.518  11.608  1.00 17.09           C  
ATOM   3713  OG1 THR B 264      38.910  67.804  11.596  1.00 19.25           O  
ATOM   3714  H01 THR B 264      39.066  66.880  14.004  1.00 20.72           H  
ATOM   3715  H02 THR B 264      40.894  67.163  11.610  1.00 20.35           H  
ATOM   3716  H03 THR B 264      38.606  65.565  11.033  1.00 17.09           H  
ATOM   3717  H04 THR B 264      40.834  69.027  13.401  1.00 21.14           H  
ATOM   3718  H05 THR B 264      40.321  65.092  10.989  1.00 17.09           H  
ATOM   3719  H06 THR B 264      39.380  64.892  12.487  1.00 17.09           H  
ATOM   3720  H07 THR B 264      38.651  67.574  10.701  1.00 19.25           H  
ATOM   3721  N   ALA B 265      42.258  66.128  14.173  1.00 20.36           N  
ATOM   3722  CA  ALA B 265      43.186  65.132  14.668  1.00 19.87           C  
ATOM   3723  C   ALA B 265      42.996  64.866  16.174  1.00 19.49           C  
ATOM   3724  O   ALA B 265      43.076  63.716  16.592  1.00 20.10           O  
ATOM   3725  CB  ALA B 265      44.650  65.520  14.308  1.00 19.09           C  
ATOM   3726  H01 ALA B 265      42.968  64.188  14.169  1.00 19.87           H  
ATOM   3727  H02 ALA B 265      45.312  64.684  14.532  1.00 19.09           H  
ATOM   3728  H03 ALA B 265      44.713  65.758  13.246  1.00 19.09           H  
ATOM   3729  H04 ALA B 265      44.951  66.388  14.894  1.00 19.09           H  
ATOM   3730  H08 ALA B 265      42.611  67.015  13.845  1.00 20.36           H  
ATOM   3731  N   SER B 266      42.730  65.912  16.964  1.00 18.91           N  
ATOM   3732  CA  SER B 266      42.442  65.781  18.399  1.00 18.32           C  
ATOM   3733  C   SER B 266      41.173  64.982  18.618  1.00 18.93           C  
ATOM   3734  O   SER B 266      41.074  64.200  19.585  1.00 19.79           O  
ATOM   3735  CB  SER B 266      42.267  67.148  19.083  1.00 18.39           C  
ATOM   3736  OG  SER B 266      43.263  68.110  18.723  1.00 16.30           O  
ATOM   3737  H01 SER B 266      43.299  65.270  18.839  1.00 18.32           H  
ATOM   3738  H02 SER B 266      42.365  66.979  20.155  1.00 18.39           H  
ATOM   3739  H03 SER B 266      41.290  67.546  18.810  1.00 18.39           H  
ATOM   3740  H04 SER B 266      43.462  68.665  19.481  1.00 16.30           H  
ATOM   3741  H05 SER B 266      42.727  66.835  16.555  1.00 18.91           H  
ATOM   3742  N   ALA B 267      40.186  65.175  17.734  1.00 19.01           N  
ATOM   3743  CA  ALA B 267      38.923  64.431  17.802  1.00 17.58           C  
ATOM   3744  C   ALA B 267      39.146  62.951  17.538  1.00 17.57           C  
ATOM   3745  O   ALA B 267      38.396  62.127  18.060  1.00 18.36           O  
ATOM   3746  CB  ALA B 267      37.974  64.978  16.863  1.00 17.86           C  
ATOM   3747  H01 ALA B 267      38.519  64.532  18.809  1.00 17.58           H  
ATOM   3748  H02 ALA B 267      37.102  65.348  17.402  1.00 17.86           H  
ATOM   3749  H03 ALA B 267      38.436  65.799  16.315  1.00 17.86           H  
ATOM   3750  H04 ALA B 267      37.665  64.201  16.164  1.00 17.86           H  
ATOM   3751  H05 ALA B 267      40.315  65.854  16.997  1.00 19.01           H  
ATOM   3752  N   HIS B 268      40.199  62.609  16.798  1.00 16.52           N  
ATOM   3753  CA  HIS B 268      40.584  61.209  16.579  1.00 17.00           C  
ATOM   3754  C   HIS B 268      41.202  60.564  17.820  1.00 17.93           C  
ATOM   3755  O   HIS B 268      41.205  59.315  17.957  1.00 17.20           O  
ATOM   3756  CB  HIS B 268      41.584  61.076  15.424  1.00 16.78           C  
ATOM   3757  CG  HIS B 268      41.026  61.408  14.081  1.00 17.43           C  
ATOM   3758  CD2 HIS B 268      41.613  61.927  12.980  1.00 18.12           C  
ATOM   3759  ND1 HIS B 268      39.715  61.162  13.731  1.00 18.18           N  
ATOM   3760  CE1 HIS B 268      39.508  61.545  12.481  1.00 16.78           C  
ATOM   3761  NE2 HIS B 268      40.648  61.992  11.994  1.00 17.90           N  
ATOM   3762  H01 HIS B 268      39.657  60.690  16.337  1.00 17.00           H  
ATOM   3763  H02 HIS B 268      41.876  60.027  15.387  1.00 16.78           H  
ATOM   3764  H03 HIS B 268      42.422  61.745  15.620  1.00 16.78           H  
ATOM   3765  H04 HIS B 268      42.654  62.237  12.887  1.00 18.12           H  
ATOM   3766  H05 HIS B 268      40.753  63.339  16.372  1.00 16.52           H  
ATOM   3767  H06 HIS B 268      38.559  61.499  11.947  1.00 16.78           H  
ATOM   3768  H07 HIS B 268      40.793  62.328  11.052  1.00 17.90           H  
ATOM   3769  N   VAL B 269      41.771  61.407  18.696  1.00 18.56           N  
ATOM   3770  CA  VAL B 269      42.325  60.939  19.953  1.00 19.63           C  
ATOM   3771  C   VAL B 269      41.163  60.744  20.911  1.00 21.31           C  
ATOM   3772  O   VAL B 269      41.106  59.771  21.671  1.00 22.34           O  
ATOM   3773  CB  VAL B 269      43.406  61.906  20.570  1.00 20.18           C  
ATOM   3774  CG1 VAL B 269      43.958  61.315  21.853  1.00 19.85           C  
ATOM   3775  CG2 VAL B 269      44.570  62.193  19.603  1.00 16.86           C  
ATOM   3776  H01 VAL B 269      42.858  60.005  19.773  1.00 19.63           H  
ATOM   3777  H02 VAL B 269      42.903  62.852  20.771  1.00 20.18           H  
ATOM   3778  H03 VAL B 269      44.850  61.865  22.151  1.00 19.85           H  
ATOM   3779  H04 VAL B 269      43.207  61.388  22.640  1.00 19.85           H  
ATOM   3780  H05 VAL B 269      44.215  60.268  21.691  1.00 19.85           H  
ATOM   3781  H06 VAL B 269      45.458  61.654  19.934  1.00 16.86           H  
ATOM   3782  H07 VAL B 269      44.299  61.865  18.600  1.00 16.86           H  
ATOM   3783  H08 VAL B 269      41.815  62.392  18.475  1.00 18.56           H  
ATOM   3784  H09 VAL B 269      44.779  63.263  19.592  1.00 16.86           H  
ATOM   3785  N   THR B 270      40.215  61.662  20.861  1.00 21.96           N  
ATOM   3786  CA  THR B 270      39.060  61.602  21.706  1.00 22.92           C  
ATOM   3787  C   THR B 270      38.159  60.463  21.334  1.00 23.97           C  
ATOM   3788  O   THR B 270      37.444  59.920  22.192  1.00 25.24           O  
ATOM   3789  CB  THR B 270      38.296  62.878  21.564  1.00 23.27           C  
ATOM   3790  CG2 THR B 270      36.925  62.770  22.232  1.00 23.92           C  
ATOM   3791  OG1 THR B 270      39.061  63.921  22.173  1.00 24.53           O  
ATOM   3792  H01 THR B 270      39.396  61.452  22.732  1.00 22.92           H  
ATOM   3793  H02 THR B 270      38.131  63.093  20.508  1.00 23.27           H  
ATOM   3794  H03 THR B 270      36.181  62.483  21.489  1.00 23.92           H  
ATOM   3795  H04 THR B 270      36.962  62.016  23.018  1.00 23.92           H  
ATOM   3796  H05 THR B 270      36.654  63.733  22.664  1.00 23.92           H  
ATOM   3797  H06 THR B 270      39.277  63.675  23.075  1.00 24.53           H  
ATOM   3798  H10 THR B 270      40.307  62.428  20.209  1.00 21.96           H  
ATOM   3799  N   SER B 271      38.162  60.104  20.055  1.00 24.48           N  
ATOM   3800  CA  SER B 271      37.346  59.001  19.555  1.00 24.51           C  
ATOM   3801  C   SER B 271      37.764  57.696  20.252  1.00 24.42           C  
ATOM   3802  O   SER B 271      36.931  56.936  20.733  1.00 24.79           O  
ATOM   3803  CB  SER B 271      37.515  58.941  18.037  1.00 24.70           C  
ATOM   3804  OG  SER B 271      37.036  57.719  17.496  1.00 28.75           O  
ATOM   3805  H01 SER B 271      36.289  59.150  19.777  1.00 24.51           H  
ATOM   3806  H02 SER B 271      38.580  59.013  17.814  1.00 24.70           H  
ATOM   3807  H03 SER B 271      36.962  59.766  17.588  1.00 24.70           H  
ATOM   3808  H04 SER B 271      36.876  57.094  18.207  1.00 28.75           H  
ATOM   3809  H07 SER B 271      38.748  60.611  19.407  1.00 24.48           H  
ATOM   3810  N   ILE B 272      39.082  57.472  20.320  1.00 25.18           N  
ATOM   3811  CA  ILE B 272      39.739  56.338  21.004  1.00 24.41           C  
ATOM   3812  C   ILE B 272      39.576  56.416  22.536  1.00 25.25           C  
ATOM   3813  O   ILE B 272      39.357  55.392  23.212  1.00 26.16           O  
ATOM   3814  CB  ILE B 272      41.246  56.323  20.682  1.00 23.96           C  
ATOM   3815  CG1 ILE B 272      41.497  55.937  19.217  1.00 22.19           C  
ATOM   3816  CG2 ILE B 272      41.974  55.398  21.629  1.00 23.53           C  
ATOM   3817  CD1 ILE B 272      42.840  56.411  18.639  1.00 18.31           C  
ATOM   3818  H01 ILE B 272      39.258  55.429  20.642  1.00 24.41           H  
ATOM   3819  H02 ILE B 272      41.638  57.330  20.821  1.00 23.96           H  
ATOM   3820  H03 ILE B 272      40.723  56.437  18.635  1.00 22.19           H  
ATOM   3821  H04 ILE B 272      41.461  54.850  19.143  1.00 22.19           H  
ATOM   3822  H05 ILE B 272      39.684  58.140  19.861  1.00 25.18           H  
ATOM   3823  H06 ILE B 272      42.890  55.878  21.973  1.00 23.53           H  
ATOM   3824  H07 ILE B 272      41.336  55.178  22.485  1.00 23.53           H  
ATOM   3825  H08 ILE B 272      42.222  54.471  21.113  1.00 23.53           H  
ATOM   3826  H09 ILE B 272      43.612  55.676  18.866  1.00 18.31           H  
ATOM   3827  H10 ILE B 272      42.752  56.523  17.558  1.00 18.31           H  
ATOM   3828  H11 ILE B 272      43.110  57.369  19.083  1.00 18.31           H  
ATOM   3829  N   ALA B 273      39.694  57.624  23.078  1.00 24.86           N  
ATOM   3830  CA  ALA B 273      39.503  57.864  24.499  1.00 24.68           C  
ATOM   3831  C   ALA B 273      38.082  57.523  24.948  1.00 24.15           C  
ATOM   3832  O   ALA B 273      37.904  56.888  25.987  1.00 23.85           O  
ATOM   3833  CB  ALA B 273      39.842  59.339  24.855  1.00 25.28           C  
ATOM   3834  H01 ALA B 273      40.186  57.204  25.034  1.00 24.68           H  
ATOM   3835  H02 ALA B 273      40.760  59.633  24.346  1.00 25.28           H  
ATOM   3836  H03 ALA B 273      39.026  59.987  24.536  1.00 25.28           H  
ATOM   3837  H04 ALA B 273      39.979  59.431  25.932  1.00 25.28           H  
ATOM   3838  H12 ALA B 273      39.925  58.404  22.480  1.00 24.86           H  
ATOM   3839  N   ALA B 274      37.091  57.979  24.178  1.00 23.14           N  
ATOM   3840  CA  ALA B 274      35.679  57.663  24.418  1.00 22.56           C  
ATOM   3841  C   ALA B 274      35.369  56.188  24.242  1.00 22.37           C  
ATOM   3842  O   ALA B 274      34.547  55.639  24.935  1.00 22.72           O  
ATOM   3843  CB  ALA B 274      34.798  58.480  23.523  1.00 22.12           C  
ATOM   3844  H01 ALA B 274      35.477  57.914  25.459  1.00 22.56           H  
ATOM   3845  H02 ALA B 274      33.900  58.773  24.067  1.00 22.12           H  
ATOM   3846  H03 ALA B 274      35.334  59.372  23.200  1.00 22.12           H  
ATOM   3847  H04 ALA B 274      34.517  57.889  22.651  1.00 22.12           H  
ATOM   3848  H05 ALA B 274      37.325  58.570  23.393  1.00 23.14           H  
ATOM   3849  N   ARG B 275      36.031  55.545  23.304  1.00 23.01           N  
ATOM   3850  CA  ARG B 275      35.899  54.122  23.131  1.00 23.42           C  
ATOM   3851  C   ARG B 275      36.403  53.338  24.361  1.00 25.10           C  
ATOM   3852  O   ARG B 275      35.909  52.228  24.649  1.00 26.79           O  
ATOM   3853  CB  ARG B 275      36.676  53.706  21.887  1.00 22.50           C  
ATOM   3854  CG  ARG B 275      36.612  52.238  21.604  1.00 20.97           C  
ATOM   3855  CD  ARG B 275      35.208  51.783  21.251  1.00 20.29           C  
ATOM   3856  NE  ARG B 275      35.191  50.333  21.048  1.00 21.07           N  
ATOM   3857  CZ  ARG B 275      34.990  49.443  22.019  1.00 19.52           C  
ATOM   3858  NH1 ARG B 275      35.044  48.135  21.731  1.00 15.46           N1+
ATOM   3859  NH2 ARG B 275      34.778  49.875  23.276  1.00 14.80           N  
ATOM   3860  H01 ARG B 275      34.841  53.885  23.016  1.00 23.42           H  
ATOM   3861  H02 ARG B 275      37.723  53.951  22.067  1.00 22.50           H  
ATOM   3862  H03 ARG B 275      36.267  54.241  21.030  1.00 22.50           H  
ATOM   3863  H04 ARG B 275      36.918  51.710  22.507  1.00 20.97           H  
ATOM   3864  H05 ARG B 275      36.646  56.062  22.691  1.00 23.01           H  
ATOM   3865  H06 ARG B 275      37.275  52.011  20.769  1.00 20.97           H  
ATOM   3866  H07 ARG B 275      34.891  52.278  20.333  1.00 20.29           H  
ATOM   3867  H08 ARG B 275      34.528  52.043  22.062  1.00 20.29           H  
ATOM   3868  H09 ARG B 275      35.341  49.985  20.112  1.00 21.07           H  
ATOM   3869  H10 ARG B 275      34.909  47.451  22.462  1.00 15.46           H  
ATOM   3870  H11 ARG B 275      35.220  47.833  20.783  1.00 15.46           H  
ATOM   3871  H12 ARG B 275      34.757  50.865  23.473  1.00 14.80           H  
ATOM   3872  H13 ARG B 275      34.640  49.209  24.022  1.00 14.80           H  
ATOM   3873  N   GLN B 276      37.386  53.890  25.075  1.00 25.18           N  
ATOM   3874  CA  GLN B 276      38.005  53.175  26.175  1.00 25.57           C  
ATOM   3875  C   GLN B 276      37.385  53.657  27.439  1.00 25.99           C  
ATOM   3876  O   GLN B 276      37.800  53.292  28.504  1.00 27.28           O  
ATOM   3877  CB  GLN B 276      39.543  53.370  26.196  1.00 26.11           C  
ATOM   3878  CG  GLN B 276      40.279  52.643  25.061  1.00 25.45           C  
ATOM   3879  CD  GLN B 276      41.805  52.706  25.186  1.00 28.60           C  
ATOM   3880  NE2 GLN B 276      42.420  51.572  25.494  1.00 27.13           N  
ATOM   3881  OE1 GLN B 276      42.419  53.752  24.985  1.00 29.49           O  
ATOM   3882  H01 GLN B 276      37.836  52.105  26.056  1.00 25.57           H  
ATOM   3883  H02 GLN B 276      39.903  52.941  27.131  1.00 26.11           H  
ATOM   3884  H03 GLN B 276      39.755  54.436  26.116  1.00 26.11           H  
ATOM   3885  H04 GLN B 276      40.012  53.145  24.131  1.00 25.45           H  
ATOM   3886  H05 GLN B 276      39.974  51.596  25.065  1.00 25.45           H  
ATOM   3887  H06 GLN B 276      43.426  51.551  25.581  1.00 27.13           H  
ATOM   3888  H07 GLN B 276      41.882  50.730  25.642  1.00 27.13           H  
ATOM   3889  H14 GLN B 276      37.704  54.821  24.846  1.00 25.18           H  
ATOM   3890  N   GLY B 277      36.375  54.497  27.327  1.00 26.71           N  
ATOM   3891  CA  GLY B 277      35.600  54.876  28.474  1.00 26.97           C  
ATOM   3892  C   GLY B 277      36.029  56.156  29.165  1.00 27.93           C  
ATOM   3893  O   GLY B 277      35.456  56.501  30.200  1.00 28.83           O  
ATOM   3894  H01 GLY B 277      35.745  54.081  29.206  1.00 26.97           H  
ATOM   3895  H02 GLY B 277      34.565  54.998  28.154  1.00 26.97           H  
ATOM   3896  H08 GLY B 277      36.143  54.879  26.421  1.00 26.71           H  
ATOM   3897  N   VAL B 278      37.001  56.888  28.617  1.00 27.73           N  
ATOM   3898  CA  VAL B 278      37.508  58.069  29.333  1.00 26.98           C  
ATOM   3899  C   VAL B 278      36.328  58.931  29.729  1.00 27.11           C  
ATOM   3900  O   VAL B 278      35.458  59.221  28.901  1.00 26.08           O  
ATOM   3901  CB  VAL B 278      38.608  58.839  28.547  1.00 27.15           C  
ATOM   3902  CG1 VAL B 278      38.864  60.228  29.152  1.00 24.86           C  
ATOM   3903  CG2 VAL B 278      39.919  57.993  28.510  1.00 26.11           C  
ATOM   3904  H01 VAL B 278      38.024  57.745  30.237  1.00 26.98           H  
ATOM   3905  H02 VAL B 278      38.259  58.994  27.526  1.00 27.15           H  
ATOM   3906  H03 VAL B 278      37.385  56.633  27.718  1.00 27.73           H  
ATOM   3907  H04 VAL B 278      39.731  60.679  28.670  1.00 24.86           H  
ATOM   3908  H05 VAL B 278      37.991  60.861  28.993  1.00 24.86           H  
ATOM   3909  H06 VAL B 278      39.053  60.130  30.221  1.00 24.86           H  
ATOM   3910  H07 VAL B 278      40.708  58.523  29.043  1.00 26.11           H  
ATOM   3911  H08 VAL B 278      39.744  57.029  28.987  1.00 26.11           H  
ATOM   3912  H09 VAL B 278      40.222  57.837  27.475  1.00 26.11           H  
ATOM   3913  N   GLU B 279      36.296  59.272  31.022  1.00 27.67           N  
ATOM   3914  CA  GLU B 279      35.166  59.956  31.649  1.00 28.06           C  
ATOM   3915  C   GLU B 279      34.974  61.388  31.177  1.00 27.97           C  
ATOM   3916  O   GLU B 279      33.852  61.752  30.802  1.00 28.11           O  
ATOM   3917  CB  GLU B 279      35.271  59.906  33.167  1.00 27.94           C  
ATOM   3918  CG  GLU B 279      34.802  58.580  33.762  1.00 28.87           C  
ATOM   3919  CD  GLU B 279      35.905  57.582  33.739  1.00 30.47           C  
ATOM   3920  OE1 GLU B 279      36.932  57.934  33.160  1.00 33.53           O  
ATOM   3921  OE2 GLU B 279      35.793  56.464  34.291  1.00 31.82           O1-
ATOM   3922  H01 GLU B 279      34.279  59.409  31.330  1.00 28.06           H  
ATOM   3923  H02 GLU B 279      34.618  60.685  33.561  1.00 27.94           H  
ATOM   3924  H03 GLU B 279      36.313  60.063  33.448  1.00 27.94           H  
ATOM   3925  H04 GLU B 279      33.970  58.201  33.168  1.00 28.87           H  
ATOM   3926  H05 GLU B 279      34.483  58.740  34.792  1.00 28.87           H  
ATOM   3927  H10 GLU B 279      37.095  59.045  31.596  1.00 27.67           H  
ATOM   3928  N   VAL B 280      36.064  62.174  31.174  1.00 27.58           N  
ATOM   3929  CA  VAL B 280      36.046  63.574  30.715  1.00 26.66           C  
ATOM   3930  C   VAL B 280      37.180  63.823  29.710  1.00 27.52           C  
ATOM   3931  O   VAL B 280      38.290  63.269  29.841  1.00 27.22           O  
ATOM   3932  CB  VAL B 280      36.236  64.581  31.899  1.00 27.07           C  
ATOM   3933  CG1 VAL B 280      35.967  66.072  31.456  1.00 23.79           C  
ATOM   3934  CG2 VAL B 280      35.424  64.156  33.152  1.00 24.21           C  
ATOM   3935  H01 VAL B 280      35.072  63.736  30.253  1.00 26.66           H  
ATOM   3936  H02 VAL B 280      37.285  64.545  32.195  1.00 27.07           H  
ATOM   3937  H03 VAL B 280      35.076  66.445  31.961  1.00 23.79           H  
ATOM   3938  H04 VAL B 280      36.823  66.691  31.725  1.00 23.79           H  
ATOM   3939  H05 VAL B 280      35.815  66.109  30.377  1.00 23.79           H  
ATOM   3940  H06 VAL B 280      36.937  61.787  31.502  1.00 27.58           H  
ATOM   3941  H07 VAL B 280      34.434  63.818  32.845  1.00 24.21           H  
ATOM   3942  H08 VAL B 280      35.942  63.344  33.663  1.00 24.21           H  
ATOM   3943  H09 VAL B 280      35.324  65.006  33.827  1.00 24.21           H  
ATOM   3944  N   VAL B 281      36.896  64.642  28.692  1.00 27.56           N  
ATOM   3945  CA  VAL B 281      37.959  65.214  27.858  1.00 27.16           C  
ATOM   3946  C   VAL B 281      37.838  66.733  27.862  1.00 26.98           C  
ATOM   3947  O   VAL B 281      36.718  67.272  27.754  1.00 27.22           O  
ATOM   3948  CB  VAL B 281      38.024  64.610  26.415  1.00 27.33           C  
ATOM   3949  CG1 VAL B 281      38.230  63.091  26.467  1.00 25.05           C  
ATOM   3950  CG2 VAL B 281      36.790  64.995  25.565  1.00 26.89           C  
ATOM   3951  H01 VAL B 281      38.917  64.936  28.298  1.00 27.16           H  
ATOM   3952  H02 VAL B 281      38.889  65.047  25.916  1.00 27.33           H  
ATOM   3953  H03 VAL B 281      39.155  62.868  26.999  1.00 25.05           H  
ATOM   3954  H04 VAL B 281      37.392  62.628  26.987  1.00 25.05           H  
ATOM   3955  H05 VAL B 281      38.291  62.697  25.452  1.00 25.05           H  
ATOM   3956  H06 VAL B 281      35.996  65.355  26.220  1.00 26.89           H  
ATOM   3957  H07 VAL B 281      37.064  65.781  24.861  1.00 26.89           H  
ATOM   3958  H08 VAL B 281      36.439  64.121  25.016  1.00 26.89           H  
ATOM   3959  H10 VAL B 281      35.933  64.871  28.494  1.00 27.56           H  
ATOM   3960  N   ARG B 282      38.985  67.391  28.062  1.00 26.47           N  
ATOM   3961  CA  ARG B 282      39.128  68.869  28.094  1.00 27.09           C  
ATOM   3962  C   ARG B 282      39.524  69.412  26.734  1.00 26.85           C  
ATOM   3963  O   ARG B 282      40.621  69.112  26.265  1.00 27.46           O  
ATOM   3964  CB  ARG B 282      40.194  69.304  29.120  1.00 26.52           C  
ATOM   3965  CG  ARG B 282      40.205  70.781  29.411  1.00 26.44           C  
ATOM   3966  CD  ARG B 282      41.377  71.107  30.345  1.00 27.82           C  
ATOM   3967  NE  ARG B 282      41.653  72.555  30.502  1.00 29.42           N  
ATOM   3968  CZ  ARG B 282      42.600  73.248  29.841  1.00 27.78           C  
ATOM   3969  NH1 ARG B 282      43.365  72.652  28.938  1.00 26.22           N1+
ATOM   3970  NH2 ARG B 282      42.775  74.555  30.078  1.00 25.86           N  
ATOM   3971  H01 ARG B 282      38.157  69.272  28.381  1.00 27.09           H  
ATOM   3972  H02 ARG B 282      41.164  69.064  28.684  1.00 26.52           H  
ATOM   3973  H03 ARG B 282      40.008  68.773  30.053  1.00 26.52           H  
ATOM   3974  H04 ARG B 282      39.268  71.065  29.890  1.00 26.44           H  
ATOM   3975  H05 ARG B 282      40.317  71.335  28.479  1.00 26.44           H  
ATOM   3976  H06 ARG B 282      42.266  70.670  29.891  1.00 27.82           H  
ATOM   3977  H07 ARG B 282      41.155  70.693  31.329  1.00 27.82           H  
ATOM   3978  H08 ARG B 282      41.082  73.065  31.161  1.00 29.42           H  
ATOM   3979  H09 ARG B 282      39.819  66.840  28.202  1.00 26.47           H  
ATOM   3980  H10 ARG B 282      44.069  73.181  28.444  1.00 26.22           H  
ATOM   3981  H11 ARG B 282      43.244  71.668  28.743  1.00 26.22           H  
ATOM   3982  H12 ARG B 282      42.198  75.026  30.760  1.00 25.86           H  
ATOM   3983  H13 ARG B 282      43.484  75.069  29.575  1.00 25.86           H  
ATOM   3984  N   VAL B 283      38.667  70.232  26.124  1.00 26.82           N  
ATOM   3985  CA  VAL B 283      38.831  70.562  24.691  1.00 26.86           C  
ATOM   3986  C   VAL B 283      38.579  72.034  24.293  1.00 27.40           C  
ATOM   3987  O   VAL B 283      37.775  72.714  24.928  1.00 27.14           O  
ATOM   3988  CB  VAL B 283      37.966  69.625  23.784  1.00 26.54           C  
ATOM   3989  CG1 VAL B 283      38.152  68.157  24.178  1.00 26.45           C  
ATOM   3990  CG2 VAL B 283      36.524  70.024  23.827  1.00 24.00           C  
ATOM   3991  H01 VAL B 283      39.895  70.394  24.522  1.00 26.86           H  
ATOM   3992  H02 VAL B 283      38.310  69.736  22.756  1.00 26.54           H  
ATOM   3993  H03 VAL B 283      39.023  68.063  24.826  1.00 26.45           H  
ATOM   3994  H04 VAL B 283      37.266  67.807  24.708  1.00 26.45           H  
ATOM   3995  H05 VAL B 283      38.300  67.555  23.281  1.00 26.45           H  
ATOM   3996  H06 VAL B 283      35.932  69.203  24.232  1.00 24.00           H  
ATOM   3997  H07 VAL B 283      36.408  70.902  24.462  1.00 24.00           H  
ATOM   3998  H08 VAL B 283      36.180  70.256  22.819  1.00 24.00           H  
ATOM   3999  H14 VAL B 283      37.899  70.631  26.645  1.00 26.82           H  
ATOM   4000  N   HIS B 284      39.245  72.514  23.230  1.00 28.08           N  
ATOM   4001  CA  HIS B 284      39.001  73.898  22.760  1.00 28.90           C  
ATOM   4002  C   HIS B 284      37.788  74.057  21.805  1.00 29.27           C  
ATOM   4003  O   HIS B 284      37.096  75.115  21.842  1.00 29.52           O  
ATOM   4004  CB  HIS B 284      40.220  74.498  22.060  1.00 28.92           C  
ATOM   4005  CG  HIS B 284      41.488  74.477  22.861  1.00 30.06           C  
ATOM   4006  CD2 HIS B 284      42.123  75.457  23.547  1.00 28.90           C  
ATOM   4007  ND1 HIS B 284      42.296  73.359  22.949  1.00 27.73           N  
ATOM   4008  CE1 HIS B 284      43.364  73.646  23.668  1.00 27.86           C  
ATOM   4009  NE2 HIS B 284      43.284  74.911  24.044  1.00 29.40           N  
ATOM   4010  H01 HIS B 284      38.780  74.434  23.683  1.00 28.90           H  
ATOM   4011  H02 HIS B 284      39.986  75.549  21.891  1.00 28.92           H  
ATOM   4012  H03 HIS B 284      40.391  73.939  21.140  1.00 28.92           H  
ATOM   4013  H04 HIS B 284      41.780  76.483  23.680  1.00 28.90           H  
ATOM   4014  H05 HIS B 284      44.174  72.958  23.911  1.00 27.86           H  
ATOM   4015  H06 HIS B 284      43.966  75.399  24.606  1.00 29.40           H  
ATOM   4016  H09 HIS B 284      39.914  71.930  22.749  1.00 28.08           H  
ATOM   4017  N   ASP B 285      37.599  73.053  20.927  1.00 28.52           N  
ATOM   4018  CA  ASP B 285      36.534  73.034  19.938  1.00 27.91           C  
ATOM   4019  C   ASP B 285      35.663  71.839  20.215  1.00 27.31           C  
ATOM   4020  O   ASP B 285      35.928  70.727  19.738  1.00 26.91           O  
ATOM   4021  CB  ASP B 285      37.062  72.943  18.501  1.00 28.74           C  
ATOM   4022  CG  ASP B 285      35.926  72.934  17.455  1.00 30.68           C  
ATOM   4023  OD1 ASP B 285      35.328  74.000  17.200  1.00 35.74           O  
ATOM   4024  OD2 ASP B 285      35.614  71.878  16.873  1.00 33.74           O1-
ATOM   4025  H01 ASP B 285      35.980  73.969  20.019  1.00 27.91           H  
ATOM   4026  H02 ASP B 285      37.607  72.004  18.407  1.00 28.74           H  
ATOM   4027  H03 ASP B 285      37.708  73.800  18.310  1.00 28.74           H  
ATOM   4028  H07 ASP B 285      38.234  72.268  20.958  1.00 28.52           H  
ATOM   4029  N   VAL B 286      34.608  72.114  20.983  1.00 26.95           N  
ATOM   4030  CA  VAL B 286      33.607  71.168  21.464  1.00 25.33           C  
ATOM   4031  C   VAL B 286      32.858  70.447  20.329  1.00 25.00           C  
ATOM   4032  O   VAL B 286      32.549  69.255  20.456  1.00 25.47           O  
ATOM   4033  CB  VAL B 286      32.624  71.931  22.416  1.00 25.35           C  
ATOM   4034  CG1 VAL B 286      31.331  71.183  22.622  1.00 24.67           C  
ATOM   4035  CG2 VAL B 286      33.306  72.233  23.760  1.00 25.70           C  
ATOM   4036  H01 VAL B 286      34.116  70.374  22.011  1.00 25.33           H  
ATOM   4037  H02 VAL B 286      32.368  72.874  21.933  1.00 25.35           H  
ATOM   4038  H03 VAL B 286      30.555  71.621  21.995  1.00 24.67           H  
ATOM   4039  H04 VAL B 286      34.490  73.078  21.261  1.00 26.95           H  
ATOM   4040  H05 VAL B 286      31.469  70.136  22.351  1.00 24.67           H  
ATOM   4041  H06 VAL B 286      31.033  71.252  23.668  1.00 24.67           H  
ATOM   4042  H07 VAL B 286      34.202  72.829  23.586  1.00 25.70           H  
ATOM   4043  H08 VAL B 286      32.620  72.788  24.400  1.00 25.70           H  
ATOM   4044  H09 VAL B 286      33.581  71.297  24.247  1.00 25.70           H  
ATOM   4045  N   ALA B 287      32.555  71.142  19.227  1.00 23.83           N  
ATOM   4046  CA  ALA B 287      31.749  70.516  18.187  1.00 23.31           C  
ATOM   4047  C   ALA B 287      32.436  69.308  17.589  1.00 23.77           C  
ATOM   4048  O   ALA B 287      31.786  68.279  17.400  1.00 24.36           O  
ATOM   4049  CB  ALA B 287      31.391  71.469  17.124  1.00 22.77           C  
ATOM   4050  H01 ALA B 287      30.832  70.181  18.672  1.00 23.31           H  
ATOM   4051  H02 ALA B 287      30.531  72.059  17.440  1.00 22.77           H  
ATOM   4052  H03 ALA B 287      32.234  72.132  16.931  1.00 22.77           H  
ATOM   4053  H04 ALA B 287      31.142  70.923  16.214  1.00 22.77           H  
ATOM   4054  H10 ALA B 287      32.882  72.091  19.117  1.00 23.83           H  
ATOM   4055  N   SER B 288      33.739  69.427  17.299  1.00 23.11           N  
ATOM   4056  CA  SER B 288      34.483  68.373  16.609  1.00 23.18           C  
ATOM   4057  C   SER B 288      34.728  67.186  17.530  1.00 22.91           C  
ATOM   4058  O   SER B 288      34.750  66.040  17.076  1.00 22.92           O  
ATOM   4059  CB  SER B 288      35.802  68.915  16.037  1.00 23.43           C  
ATOM   4060  OG  SER B 288      36.596  69.412  17.093  1.00 26.36           O  
ATOM   4061  H01 SER B 288      33.877  68.025  15.773  1.00 23.18           H  
ATOM   4062  H02 SER B 288      35.592  69.716  15.328  1.00 23.43           H  
ATOM   4063  H03 SER B 288      36.335  68.114  15.525  1.00 23.43           H  
ATOM   4064  H04 SER B 288      36.851  68.689  17.670  1.00 26.36           H  
ATOM   4065  H05 SER B 288      34.223  70.272  17.566  1.00 23.11           H  
ATOM   4066  N   HIS B 289      34.899  67.476  18.821  1.00 22.35           N  
ATOM   4067  CA  HIS B 289      34.968  66.457  19.872  1.00 21.72           C  
ATOM   4068  C   HIS B 289      33.625  65.820  20.210  1.00 22.44           C  
ATOM   4069  O   HIS B 289      33.551  64.614  20.441  1.00 23.51           O  
ATOM   4070  CB  HIS B 289      35.674  66.994  21.126  1.00 20.65           C  
ATOM   4071  CG  HIS B 289      37.160  67.103  20.965  1.00 17.07           C  
ATOM   4072  CD2 HIS B 289      38.140  66.184  21.116  1.00 15.55           C  
ATOM   4073  ND1 HIS B 289      37.785  68.255  20.542  1.00 14.50           N  
ATOM   4074  CE1 HIS B 289      39.090  68.061  20.487  1.00 14.71           C  
ATOM   4075  NE2 HIS B 289      39.332  66.809  20.823  1.00 18.16           N  
ATOM   4076  H01 HIS B 289      35.572  65.649  19.458  1.00 21.72           H  
ATOM   4077  H02 HIS B 289      35.487  66.285  21.932  1.00 20.65           H  
ATOM   4078  H03 HIS B 289      35.276  67.983  21.352  1.00 20.65           H  
ATOM   4079  H04 HIS B 289      38.011  65.143  21.414  1.00 15.55           H  
ATOM   4080  H05 HIS B 289      34.985  68.446  19.087  1.00 22.35           H  
ATOM   4081  H06 HIS B 289      39.837  68.806  20.212  1.00 14.71           H  
ATOM   4082  H07 HIS B 289      40.245  66.378  20.860  1.00 18.16           H  
ATOM   4083  N   ARG B 290      32.561  66.602  20.221  1.00 22.89           N  
ATOM   4084  CA  ARG B 290      31.217  66.035  20.278  1.00 23.88           C  
ATOM   4085  C   ARG B 290      30.918  64.966  19.193  1.00 23.29           C  
ATOM   4086  O   ARG B 290      30.207  63.998  19.419  1.00 23.28           O  
ATOM   4087  CB  ARG B 290      30.219  67.175  20.190  1.00 24.92           C  
ATOM   4088  CG  ARG B 290      28.796  66.769  19.835  1.00 29.65           C  
ATOM   4089  CD  ARG B 290      28.102  66.159  20.986  1.00 34.85           C  
ATOM   4090  NE  ARG B 290      26.662  66.408  20.967  1.00 40.54           N  
ATOM   4091  CZ  ARG B 290      26.035  67.262  20.166  1.00 43.82           C  
ATOM   4092  NH1 ARG B 290      26.712  67.973  19.263  1.00 43.65           N1+
ATOM   4093  NH2 ARG B 290      24.710  67.398  20.274  1.00 45.75           N  
ATOM   4094  H01 ARG B 290      31.133  65.499  21.224  1.00 23.88           H  
ATOM   4095  H02 ARG B 290      30.562  67.813  19.375  1.00 24.92           H  
ATOM   4096  H03 ARG B 290      30.195  67.678  21.157  1.00 24.92           H  
ATOM   4097  H04 ARG B 290      28.842  66.031  19.034  1.00 29.65           H  
ATOM   4098  H05 ARG B 290      28.244  67.653  19.516  1.00 29.65           H  
ATOM   4099  H06 ARG B 290      28.504  66.611  21.893  1.00 34.85           H  
ATOM   4100  H07 ARG B 290      28.272  65.082  20.967  1.00 34.85           H  
ATOM   4101  H08 ARG B 290      32.678  67.605  20.190  1.00 22.89           H  
ATOM   4102  H09 ARG B 290      26.095  65.886  21.619  1.00 40.54           H  
ATOM   4103  H10 ARG B 290      26.223  68.618  18.659  1.00 43.65           H  
ATOM   4104  H11 ARG B 290      27.713  67.866  19.184  1.00 43.65           H  
ATOM   4105  H12 ARG B 290      24.201  66.857  20.958  1.00 45.75           H  
ATOM   4106  H13 ARG B 290      24.218  68.042  19.672  1.00 45.75           H  
ATOM   4107  N   MET B 291      31.430  65.175  17.996  1.00 23.11           N  
ATOM   4108  CA  MET B 291      31.253  64.224  16.937  1.00 22.01           C  
ATOM   4109  C   MET B 291      31.903  62.921  17.282  1.00 21.57           C  
ATOM   4110  O   MET B 291      31.365  61.888  16.962  1.00 22.55           O  
ATOM   4111  CB  MET B 291      31.860  64.746  15.635  1.00 21.47           C  
ATOM   4112  CG  MET B 291      31.655  63.770  14.479  1.00 21.02           C  
ATOM   4113  SD  MET B 291      32.115  64.384  12.882  1.00 20.33           S  
ATOM   4114  CE  MET B 291      31.232  65.934  12.753  1.00 16.92           C  
ATOM   4115  H01 MET B 291      30.181  64.074  16.806  1.00 22.01           H  
ATOM   4116  H02 MET B 291      32.932  64.867  15.788  1.00 21.47           H  
ATOM   4117  H03 MET B 291      31.390  65.696  15.382  1.00 21.47           H  
ATOM   4118  H04 MET B 291      30.583  63.579  14.432  1.00 21.02           H  
ATOM   4119  H05 MET B 291      32.247  62.878  14.681  1.00 21.02           H  
ATOM   4120  H06 MET B 291      30.283  65.856  13.284  1.00 16.92           H  
ATOM   4121  H07 MET B 291      31.830  66.731  13.194  1.00 16.92           H  
ATOM   4122  H08 MET B 291      31.043  66.159  11.703  1.00 16.92           H  
ATOM   4123  H14 MET B 291      31.956  66.019  17.822  1.00 23.11           H  
ATOM   4124  N   ALA B 292      33.104  62.993  17.848  1.00 21.61           N  
ATOM   4125  CA  ALA B 292      33.967  61.850  18.136  1.00 20.98           C  
ATOM   4126  C   ALA B 292      33.395  61.044  19.269  1.00 21.01           C  
ATOM   4127  O   ALA B 292      33.331  59.830  19.221  1.00 21.57           O  
ATOM   4128  CB  ALA B 292      35.327  62.352  18.526  1.00 20.25           C  
ATOM   4129  H01 ALA B 292      34.038  61.219  17.250  1.00 20.98           H  
ATOM   4130  H02 ALA B 292      36.012  62.233  17.687  1.00 20.25           H  
ATOM   4131  H03 ALA B 292      35.262  63.406  18.795  1.00 20.25           H  
ATOM   4132  H04 ALA B 292      35.695  61.781  19.379  1.00 20.25           H  
ATOM   4133  H09 ALA B 292      33.446  63.910  18.098  1.00 21.61           H  
ATOM   4134  N   VAL B 293      32.989  61.748  20.303  1.00 21.44           N  
ATOM   4135  CA  VAL B 293      32.357  61.163  21.454  1.00 21.86           C  
ATOM   4136  C   VAL B 293      31.061  60.468  21.060  1.00 23.03           C  
ATOM   4137  O   VAL B 293      30.716  59.411  21.602  1.00 24.77           O  
ATOM   4138  CB  VAL B 293      32.074  62.260  22.513  1.00 21.56           C  
ATOM   4139  CG1 VAL B 293      31.101  61.768  23.569  1.00 22.15           C  
ATOM   4140  CG2 VAL B 293      33.378  62.745  23.156  1.00 18.47           C  
ATOM   4141  H01 VAL B 293      33.029  60.418  21.880  1.00 21.86           H  
ATOM   4142  H02 VAL B 293      31.611  63.104  22.002  1.00 21.56           H  
ATOM   4143  H03 VAL B 293      30.153  61.512  23.097  1.00 22.15           H  
ATOM   4144  H04 VAL B 293      31.512  60.886  24.060  1.00 22.15           H  
ATOM   4145  H05 VAL B 293      33.128  62.748  20.288  1.00 21.44           H  
ATOM   4146  H06 VAL B 293      30.938  62.553  24.308  1.00 22.15           H  
ATOM   4147  H07 VAL B 293      34.127  62.905  22.381  1.00 18.47           H  
ATOM   4148  H08 VAL B 293      33.197  63.681  23.685  1.00 18.47           H  
ATOM   4149  H09 VAL B 293      33.739  61.994  23.859  1.00 18.47           H  
ATOM   4150  N   GLU B 294      30.308  61.067  20.153  1.00 23.48           N  
ATOM   4151  CA  GLU B 294      28.994  60.555  19.867  1.00 24.57           C  
ATOM   4152  C   GLU B 294      29.139  59.224  19.187  1.00 24.66           C  
ATOM   4153  O   GLU B 294      28.434  58.256  19.521  1.00 25.00           O  
ATOM   4154  CB  GLU B 294      28.190  61.509  18.996  1.00 25.01           C  
ATOM   4155  CG  GLU B 294      27.520  62.638  19.765  1.00 28.34           C  
ATOM   4156  CD  GLU B 294      26.858  62.213  21.102  1.00 31.54           C  
ATOM   4157  OE1 GLU B 294      26.314  61.077  21.226  1.00 30.88           O  
ATOM   4158  OE2 GLU B 294      26.902  63.049  22.036  1.00 32.31           O1-
ATOM   4159  H01 GLU B 294      28.448  60.446  20.804  1.00 24.57           H  
ATOM   4160  H02 GLU B 294      27.392  60.922  18.542  1.00 25.01           H  
ATOM   4161  H03 GLU B 294      28.861  61.948  18.258  1.00 25.01           H  
ATOM   4162  H04 GLU B 294      26.715  63.006  19.129  1.00 28.34           H  
ATOM   4163  H05 GLU B 294      28.274  63.394  19.985  1.00 28.34           H  
ATOM   4164  H10 GLU B 294      30.653  61.880  19.663  1.00 23.48           H  
ATOM   4165  N   ILE B 295      30.054  59.191  18.223  1.00 24.15           N  
ATOM   4166  CA  ILE B 295      30.315  57.997  17.455  1.00 23.93           C  
ATOM   4167  C   ILE B 295      30.919  56.888  18.335  1.00 24.06           C  
ATOM   4168  O   ILE B 295      30.422  55.749  18.310  1.00 24.20           O  
ATOM   4169  CB  ILE B 295      31.190  58.322  16.214  1.00 24.40           C  
ATOM   4170  CG1 ILE B 295      30.323  58.953  15.119  1.00 23.72           C  
ATOM   4171  CG2 ILE B 295      31.890  57.028  15.669  1.00 24.39           C  
ATOM   4172  CD1 ILE B 295      31.095  59.697  14.109  1.00 25.26           C  
ATOM   4173  H01 ILE B 295      29.367  57.610  17.082  1.00 23.93           H  
ATOM   4174  H02 ILE B 295      31.965  59.028  16.512  1.00 24.40           H  
ATOM   4175  H03 ILE B 295      29.664  59.670  15.608  1.00 23.72           H  
ATOM   4176  H04 ILE B 295      29.771  58.159  14.616  1.00 23.72           H  
ATOM   4177  H05 ILE B 295      32.869  56.921  16.136  1.00 24.39           H  
ATOM   4178  H06 ILE B 295      30.583  60.028  18.022  1.00 24.15           H  
ATOM   4179  H07 ILE B 295      31.279  56.157  15.905  1.00 24.39           H  
ATOM   4180  H08 ILE B 295      32.010  57.107  14.588  1.00 24.39           H  
ATOM   4181  H09 ILE B 295      32.081  59.245  14.001  1.00 25.26           H  
ATOM   4182  H10 ILE B 295      30.573  59.662  13.153  1.00 25.26           H  
ATOM   4183  H11 ILE B 295      31.204  60.734  14.426  1.00 25.26           H  
ATOM   4184  N   ALA B 296      31.960  57.235  19.106  1.00 23.58           N  
ATOM   4185  CA  ALA B 296      32.710  56.305  19.928  1.00 24.07           C  
ATOM   4186  C   ALA B 296      31.893  55.682  21.071  1.00 25.78           C  
ATOM   4187  O   ALA B 296      31.951  54.458  21.280  1.00 26.88           O  
ATOM   4188  CB  ALA B 296      33.908  56.990  20.478  1.00 23.07           C  
ATOM   4189  H01 ALA B 296      32.998  55.478  19.279  1.00 24.07           H  
ATOM   4190  H02 ALA B 296      34.705  56.981  19.734  1.00 23.07           H  
ATOM   4191  H03 ALA B 296      33.656  58.021  20.727  1.00 23.07           H  
ATOM   4192  H04 ALA B 296      34.244  56.471  21.376  1.00 23.07           H  
ATOM   4193  H12 ALA B 296      32.239  58.206  19.115  1.00 23.58           H  
ATOM   4194  N   SER B 297      31.157  56.515  21.819  1.00 26.09           N  
ATOM   4195  CA  SER B 297      30.255  56.031  22.862  1.00 27.06           C  
ATOM   4196  C   SER B 297      29.132  55.116  22.327  1.00 26.70           C  
ATOM   4197  O   SER B 297      28.820  54.109  22.963  1.00 26.79           O  
ATOM   4198  CB  SER B 297      29.658  57.207  23.624  1.00 27.55           C  
ATOM   4199  OG  SER B 297      30.682  58.140  24.018  1.00 31.91           O  
ATOM   4200  H01 SER B 297      30.857  55.419  23.533  1.00 27.06           H  
ATOM   4201  H02 SER B 297      29.170  56.827  24.522  1.00 27.55           H  
ATOM   4202  H03 SER B 297      28.937  57.717  22.986  1.00 27.55           H  
ATOM   4203  H04 SER B 297      30.936  57.971  24.928  1.00 31.91           H  
ATOM   4204  H05 SER B 297      31.228  57.509  21.657  1.00 26.09           H  
ATOM   4205  N   ALA B 298      28.542  55.456  21.174  1.00 25.06           N  
ATOM   4206  CA  ALA B 298      27.587  54.576  20.509  1.00 24.66           C  
ATOM   4207  C   ALA B 298      28.163  53.171  20.188  1.00 24.70           C  
ATOM   4208  O   ALA B 298      27.457  52.182  20.248  1.00 24.50           O  
ATOM   4209  CB  ALA B 298      27.020  55.240  19.267  1.00 24.23           C  
ATOM   4210  H01 ALA B 298      26.776  54.408  21.217  1.00 24.66           H  
ATOM   4211  H02 ALA B 298      26.127  55.805  19.534  1.00 24.23           H  
ATOM   4212  H03 ALA B 298      27.764  55.915  18.843  1.00 24.23           H  
ATOM   4213  H04 ALA B 298      26.761  54.477  18.533  1.00 24.23           H  
ATOM   4214  H05 ALA B 298      28.764  56.347  20.753  1.00 25.06           H  
ATOM   4215  N   ILE B 299      29.453  53.088  19.875  1.00 24.85           N  
ATOM   4216  CA  ILE B 299      30.104  51.798  19.644  1.00 24.50           C  
ATOM   4217  C   ILE B 299      30.370  51.121  20.989  1.00 25.17           C  
ATOM   4218  O   ILE B 299      29.983  49.978  21.184  1.00 24.85           O  
ATOM   4219  CB  ILE B 299      31.428  51.930  18.849  1.00 24.25           C  
ATOM   4220  CG1 ILE B 299      31.202  52.519  17.438  1.00 23.17           C  
ATOM   4221  CG2 ILE B 299      32.138  50.605  18.785  1.00 23.20           C  
ATOM   4222  CD1 ILE B 299      32.482  52.680  16.627  1.00 17.57           C  
ATOM   4223  H01 ILE B 299      29.430  51.193  19.038  1.00 24.50           H  
ATOM   4224  H02 ILE B 299      32.065  52.635  19.383  1.00 24.25           H  
ATOM   4225  H03 ILE B 299      30.785  53.517  17.574  1.00 23.17           H  
ATOM   4226  H04 ILE B 299      30.529  51.857  16.892  1.00 23.17           H  
ATOM   4227  H05 ILE B 299      29.996  53.936  19.795  1.00 24.85           H  
ATOM   4228  H06 ILE B 299      33.097  50.682  19.298  1.00 23.20           H  
ATOM   4229  H07 ILE B 299      31.528  49.842  19.269  1.00 23.20           H  
ATOM   4230  H08 ILE B 299      32.305  50.331  17.743  1.00 23.20           H  
ATOM   4231  H09 ILE B 299      33.297  52.159  17.129  1.00 17.57           H  
ATOM   4232  H10 ILE B 299      32.339  52.257  15.633  1.00 17.57           H  
ATOM   4233  H11 ILE B 299      32.727  53.739  16.540  1.00 17.57           H  
ATOM   4234  N   ARG B 300      31.015  51.841  21.910  1.00 26.41           N  
ATOM   4235  CA  ARG B 300      31.301  51.342  23.256  1.00 27.57           C  
ATOM   4236  C   ARG B 300      30.012  50.908  23.954  1.00 28.73           C  
ATOM   4237  O   ARG B 300      29.928  49.805  24.503  1.00 29.05           O  
ATOM   4238  CB  ARG B 300      32.031  52.399  24.104  1.00 27.32           C  
ATOM   4239  CG  ARG B 300      32.519  51.861  25.456  1.00 27.83           C  
ATOM   4240  CD  ARG B 300      33.070  52.906  26.384  1.00 30.49           C  
ATOM   4241  NE  ARG B 300      32.180  54.071  26.492  1.00 35.14           N  
ATOM   4242  CZ  ARG B 300      31.628  54.539  27.622  1.00 35.00           C  
ATOM   4243  NH1 ARG B 300      31.856  53.958  28.790  1.00 32.55           N1+
ATOM   4244  NH2 ARG B 300      30.846  55.613  27.573  1.00 34.89           N  
ATOM   4245  H01 ARG B 300      31.957  50.477  23.154  1.00 27.57           H  
ATOM   4246  H02 ARG B 300      31.316  53.195  24.312  1.00 27.32           H  
ATOM   4247  H03 ARG B 300      32.893  52.759  23.542  1.00 27.32           H  
ATOM   4248  H04 ARG B 300      33.340  51.179  25.238  1.00 27.83           H  
ATOM   4249  H05 ARG B 300      31.679  51.374  25.952  1.00 27.83           H  
ATOM   4250  H06 ARG B 300      34.023  53.247  25.979  1.00 30.49           H  
ATOM   4251  H07 ARG B 300      33.198  52.467  27.373  1.00 30.49           H  
ATOM   4252  H08 ARG B 300      31.964  54.564  25.637  1.00 35.14           H  
ATOM   4253  H09 ARG B 300      31.434  54.329  29.629  1.00 32.55           H  
ATOM   4254  H10 ARG B 300      32.452  53.144  28.841  1.00 32.55           H  
ATOM   4255  H11 ARG B 300      30.668  56.068  26.689  1.00 34.89           H  
ATOM   4256  H12 ARG B 300      31.320  52.773  21.667  1.00 26.41           H  
ATOM   4257  H13 ARG B 300      30.430  55.974  28.420  1.00 34.89           H  
ATOM   4258  N   LEU B 301      29.009  51.777  23.912  1.00 29.87           N  
ATOM   4259  CA  LEU B 301      27.755  51.539  24.601  1.00 31.17           C  
ATOM   4260  C   LEU B 301      26.715  50.836  23.718  1.00 32.47           C  
ATOM   4261  O   LEU B 301      25.526  51.131  23.809  1.00 32.27           O  
ATOM   4262  CB  LEU B 301      27.202  52.853  25.174  1.00 30.74           C  
ATOM   4263  CG  LEU B 301      28.023  53.564  26.257  1.00 30.60           C  
ATOM   4264  CD1 LEU B 301      27.348  54.878  26.610  1.00 27.56           C  
ATOM   4265  CD2 LEU B 301      28.270  52.661  27.522  1.00 30.18           C  
ATOM   4266  H01 LEU B 301      27.965  50.857  25.425  1.00 31.17           H  
ATOM   4267  H02 LEU B 301      26.278  52.565  25.676  1.00 30.74           H  
ATOM   4268  H03 LEU B 301      27.089  53.548  24.342  1.00 30.74           H  
ATOM   4269  H04 LEU B 301      29.016  53.772  25.859  1.00 30.60           H  
ATOM   4270  H05 LEU B 301      26.374  54.677  27.056  1.00 27.56           H  
ATOM   4271  H06 LEU B 301      27.966  55.425  27.322  1.00 27.56           H  
ATOM   4272  H07 LEU B 301      27.218  55.474  25.707  1.00 27.56           H  
ATOM   4273  H08 LEU B 301      29.054  53.104  28.136  1.00 30.18           H  
ATOM   4274  H09 LEU B 301      27.351  52.589  28.103  1.00 30.18           H  
ATOM   4275  H10 LEU B 301      28.578  51.665  27.204  1.00 30.18           H  
ATOM   4276  H14 LEU B 301      29.123  52.630  23.384  1.00 29.87           H  
ATOM   4277  N   ALA B 302      27.182  49.908  22.874  1.00 34.03           N  
ATOM   4278  CA  ALA B 302      26.297  49.118  22.010  1.00 35.04           C  
ATOM   4279  C   ALA B 302      25.733  47.956  22.796  1.00 35.68           C  
ATOM   4280  O   ALA B 302      24.595  47.570  22.542  1.00 37.19           O  
ATOM   4281  CB  ALA B 302      27.020  48.606  20.766  1.00 34.36           C  
ATOM   4282  H01 ALA B 302      25.489  49.767  21.672  1.00 35.04           H  
ATOM   4283  H02 ALA B 302      26.324  47.471  23.572  1.00 35.68           H  
ATOM   4284  H03 ALA B 302      28.020  48.271  21.040  1.00 34.36           H  
ATOM   4285  H04 ALA B 302      26.463  47.773  20.338  1.00 34.36           H  
ATOM   4286  H05 ALA B 302      27.095  49.409  20.032  1.00 34.36           H  
ATOM   4287  H11 ALA B 302      28.178  49.746  22.830  1.00 34.03           H  
TER   
END
