# Supplementary material for: In Silico Study for Algerian Essential Oils as Antimicrobial Agents against Multidrug-Resistant Bacteria Isolated from Pus Samples
Source: Antibiotics (Basel). 2022 Sep 27;11(10):1317. doi: 10.3390/antibiotics11101317 (PMC9598771; doi:10.3390/antibiotics11101317)
Supplement: Supplementary file 1 [file antibiotics-11-01317-s001.zip › 2vegChainB_caryophyllene_out_1.-5.4.complex.pdb]

REMARK The PDB FILE IS CREATED BY CY's PROGRAM CurvatureSurface AT Wed Aug 17 04:26:44 2022
ATOM      0  N   ASN B   6      32.144  52.337  33.934  1.00  2.00           N  
ATOM      1  CA  ASN B   6      31.605  53.585  33.270  1.00  3.00           C  
ATOM      2  C   ASN B   6      30.631  53.265  32.129  1.00  0.00           C  
ATOM      3  O   ASN B   6      31.024  52.735  31.085  1.00  6.00           O  
ATOM      4  CB  ASN B   6      32.740  54.530  32.781  1.00  7.00           C  
ATOM      5  CG  ASN B   6      32.205  55.857  32.161  1.00  6.00           C  
ATOM      6  OD1 ASN B   6      31.108  56.334  32.497  1.00  7.00           O  
ATOM      7  ND2 ASN B   6      32.988  56.444  31.258  1.00 40.00           N  
ATOM      8  N   HIS B   7      29.362  53.602  32.339  1.00  4.00           N  
ATOM      9  CA  HIS B   7      28.291  53.253  31.406  1.00  0.00           C  
ATOM     10  C   HIS B   7      27.580  54.512  30.860  1.00  3.00           C  
ATOM     11  O   HIS B   7      26.456  54.431  30.331  1.00  2.00           O  
ATOM     12  CB  HIS B   7      27.280  52.300  32.079  1.00  2.00           C  
ATOM     13  CG  HIS B   7      27.891  51.063  32.679  1.00  2.00           C  
ATOM     14  ND1 HIS B   7      27.862  49.834  32.047  1.00  2.00           N  
ATOM     15  CD2 HIS B   7      28.513  50.858  33.868  1.00  2.00           C  
ATOM     16  CE1 HIS B   7      28.459  48.933  32.812  1.00  1.00           C  
ATOM     17  NE2 HIS B   7      28.864  49.528  33.922  1.00  1.00           N  
ATOM     18  N   ALA B   8      28.236  55.668  30.999  1.00  0.00           N  
ATOM     19  CA  ALA B   8      27.743  56.951  30.445  1.00  3.00           C  
ATOM     20  C   ALA B   8      28.782  57.511  29.476  1.00  0.00           C  
ATOM     21  O   ALA B   8      29.978  57.228  29.621  1.00 38.00           O  
ATOM     22  CB  ALA B   8      27.457  57.977  31.571  1.00  3.00           C  
ATOM     23  N   LYS B   9      28.337  58.300  28.499  1.00  5.00           N  
ATOM     24  CA  LYS B   9      29.282  58.890  27.546  1.00  0.00           C  
ATOM     25  C   LYS B   9      30.224  59.955  28.159  1.00 55.00           C  
ATOM     26  O   LYS B   9      29.849  60.678  29.114  1.00 13.00           O  
ATOM     27  CB  LYS B   9      28.604  59.356  26.240  1.00  8.00           C  
ATOM     28  CG  LYS B   9      27.651  60.506  26.319  1.00  9.00           C  
ATOM     29  CD  LYS B   9      26.617  60.314  25.245  1.00  4.00           C  
ATOM     30  CE  LYS B   9      26.349  61.572  24.526  1.00 14.00           C  
ATOM     31  NZ  LYS B   9      25.491  62.483  25.303  1.00  3.00           N  
ATOM     32  N   THR B  10      31.448  59.979  27.611  1.00  1.00           N  
ATOM     33  CA  THR B  10      32.478  60.964  27.858  1.00 14.00           C  
ATOM     34  C   THR B  10      31.897  62.371  27.984  1.00  0.00           C  
ATOM     35  O   THR B  10      31.057  62.821  27.193  1.00 40.00           O  
ATOM     36  CB  THR B  10      33.563  60.909  26.745  1.00  0.00           C  
ATOM     37  OG1 THR B  10      33.867  59.539  26.450  1.00  1.00           O  
ATOM     38  CG2 THR B  10      34.890  61.653  27.138  1.00  0.00           C  
ATOM     39  N   VAL B  11      32.336  63.047  29.028  1.00  0.00           N  
ATOM     40  CA  VAL B  11      31.976  64.419  29.237  1.00 33.00           C  
ATOM     41  C   VAL B  11      32.961  65.337  28.504  1.00  0.00           C  
ATOM     42  O   VAL B  11      34.168  65.173  28.608  1.00  0.00           O  
ATOM     43  CB  VAL B  11      31.961  64.734  30.736  1.00  0.00           C  
ATOM     44  CG1 VAL B  11      32.121  66.251  30.975  1.00 23.00           C  
ATOM     45  CG2 VAL B  11      30.704  64.162  31.356  1.00  6.00           C  
ATOM     46  N   ILE B  12      32.415  66.282  27.753  1.00 59.00           N  
ATOM     47  CA  ILE B  12      33.185  67.334  27.147  1.00  0.00           C  
ATOM     48  C   ILE B  12      33.293  68.507  28.138  1.00  0.00           C  
ATOM     49  O   ILE B  12      32.293  69.069  28.589  1.00  0.00           O  
ATOM     50  CB  ILE B  12      32.617  67.743  25.735  1.00  0.00           C  
ATOM     51  CG1 ILE B  12      32.648  66.549  24.785  1.00  0.00           C  
ATOM     52  CD1 ILE B  12      31.478  66.503  23.863  1.00 60.00           C  
ATOM     53  CG2 ILE B  12      33.427  68.897  25.101  1.00  0.00           C  
ATOM     54  N   CYS B  13      34.533  68.840  28.476  1.00  0.00           N  
ATOM     55  CA  CYS B  13      34.837  70.012  29.263  1.00  0.00           C  
ATOM     56  C   CYS B  13      35.346  71.120  28.320  1.00  0.00           C  
ATOM     57  O   CYS B  13      36.424  70.990  27.730  1.00  0.00           O  
ATOM     58  CB  CYS B  13      35.908  69.661  30.299  1.00  0.00           C  
ATOM     59  SG  CYS B  13      36.400  71.040  31.371  1.00  0.00           S  
ATOM     60  N   GLY B  14      34.558  72.185  28.154  1.00  0.00           N  
ATOM     61  CA  GLY B  14      35.005  73.390  27.457  1.00  0.00           C  
ATOM     62  C   GLY B  14      36.024  74.217  28.224  1.00  0.00           C  
ATOM     63  O   GLY B  14      36.033  74.233  29.469  1.00  0.00           O  
ATOM     64  N   ILE B  15      36.873  74.930  27.480  1.00 60.00           N  
ATOM     65  CA  ILE B  15      37.918  75.775  28.071  1.00  0.00           C  
ATOM     66  C   ILE B  15      37.533  77.271  28.052  1.00  0.00           C  
ATOM     67  O   ILE B  15      37.263  77.801  27.001  1.00 27.00           O  
ATOM     68  CB  ILE B  15      39.292  75.567  27.340  1.00 35.00           C  
ATOM     69  CG1 ILE B  15      39.793  74.132  27.500  1.00  0.00           C  
ATOM     70  CD1 ILE B  15      40.956  73.766  26.588  1.00 42.00           C  
ATOM     71  CG2 ILE B  15      40.336  76.568  27.834  1.00 15.00           C  
ATOM     72  N   ILE B  16      37.531  77.945  29.205  1.00  0.00           N  
ATOM     73  CA  ILE B  16      37.416  79.422  29.267  1.00  0.00           C  
ATOM     74  C   ILE B  16      38.660  80.038  29.926  1.00 60.00           C  
ATOM     75  O   ILE B  16      38.787  80.022  31.139  1.00  0.00           O  
ATOM     76  CB  ILE B  16      36.114  79.863  29.997  1.00  0.00           C  
ATOM     77  CG1 ILE B  16      34.885  79.296  29.262  1.00  0.00           C  
ATOM     78  CD1 ILE B  16      33.566  79.594  29.939  1.00  0.00           C  
ATOM     79  CG2 ILE B  16      36.031  81.398  30.182  1.00 34.00           C  
ATOM     80  N   ASN B  17      39.579  80.559  29.109  1.00 12.00           N  
ATOM     81  CA  ASN B  17      40.819  81.238  29.557  1.00 48.00           C  
ATOM     82  C   ASN B  17      40.582  82.748  29.817  1.00  0.00           C  
ATOM     83  O   ASN B  17      40.321  83.503  28.875  1.00  6.00           O  
ATOM     84  CB  ASN B  17      41.912  80.997  28.496  1.00  5.00           C  
ATOM     85  CG  ASN B  17      43.324  81.473  28.918  1.00  9.00           C  
ATOM     86  OD1 ASN B  17      43.525  82.611  29.398  1.00  3.00           O  
ATOM     87  ND2 ASN B  17      44.325  80.607  28.679  1.00  4.00           N  
ATOM     88  N   VAL B  18      40.643  83.174  31.088  1.00  0.00           N  
ATOM     89  CA  VAL B  18      40.482  84.603  31.472  1.00  6.00           C  
ATOM     90  C   VAL B  18      41.795  85.237  32.021  1.00  5.00           C  
ATOM     91  O   VAL B  18      41.870  85.703  33.151  1.00  9.00           O  
ATOM     92  CB  VAL B  18      39.201  84.881  32.385  1.00 10.00           C  
ATOM     93  CG1 VAL B  18      37.891  84.466  31.665  1.00 13.00           C  
ATOM     94  CG2 VAL B  18      39.273  84.199  33.729  1.00  0.00           C  
ATOM     95  N   THR B  19      42.827  85.236  31.182  1.00  4.00           N  
ATOM     96  CA  THR B  19      44.189  85.576  31.564  1.00 33.00           C  
ATOM     97  C   THR B  19      44.554  87.031  31.270  1.00  3.00           C  
ATOM     98  O   THR B  19      44.107  87.613  30.281  1.00  2.00           O  
ATOM     99  CB  THR B  19      45.164  84.640  30.856  1.00  3.00           C  
ATOM    100  OG1 THR B  19      45.072  83.350  31.470  1.00 10.00           O  
ATOM    101  CG2 THR B  19      46.607  85.141  30.968  1.00  2.00           C  
ATOM    102  N   LEU B  32      34.568  89.443  31.428  1.00  4.00           N  
ATOM    103  CA  LEU B  32      33.351  88.844  31.977  1.00  0.00           C  
ATOM    104  C   LEU B  32      32.254  88.666  30.923  1.00  0.00           C  
ATOM    105  O   LEU B  32      31.586  87.626  30.904  1.00  0.00           O  
ATOM    106  CB  LEU B  32      32.825  89.623  33.196  1.00  4.00           C  
ATOM    107  CG  LEU B  32      31.563  89.145  33.961  1.00  7.00           C  
ATOM    108  CD1 LEU B  32      31.664  87.708  34.492  1.00  0.00           C  
ATOM    109  CD2 LEU B  32      31.185  90.074  35.110  1.00  3.00           C  
ATOM    110  N   GLU B  33      32.062  89.662  30.054  1.00  3.00           N  
ATOM    111  CA  GLU B  33      31.078  89.531  28.978  1.00  0.00           C  
ATOM    112  C   GLU B  33      31.576  88.619  27.880  1.00  6.00           C  
ATOM    113  O   GLU B  33      30.836  87.769  27.375  1.00  0.00           O  
ATOM    114  CB  GLU B  33      30.644  90.884  28.393  1.00  2.00           C  
ATOM    115  CG  GLU B  33      29.132  91.265  28.655  1.00  2.00           C  
ATOM    116  CD  GLU B  33      28.074  90.237  28.138  1.00  2.00           C  
ATOM    117  OE1 GLU B  33      28.308  89.546  27.114  1.00  3.00           O  
ATOM    118  OE2 GLU B  33      27.001  90.135  28.775  1.00  2.00           O  
ATOM    119  N   GLN B  34      32.831  88.802  27.506  1.00  3.00           N  
ATOM    120  CA  GLN B  34      33.479  87.886  26.574  1.00  5.00           C  
ATOM    121  C   GLN B  34      33.574  86.439  27.136  1.00 16.00           C  
ATOM    122  O   GLN B  34      33.330  85.457  26.420  1.00  9.00           O  
ATOM    123  CB  GLN B  34      34.853  88.432  26.188  1.00  4.00           C  
ATOM    124  CG  GLN B  34      35.428  87.777  24.947  1.00  5.00           C  
ATOM    125  CD  GLN B  34      36.471  88.645  24.280  1.00  2.00           C  
ATOM    126  OE1 GLN B  34      36.726  89.775  24.714  1.00  1.00           O  
ATOM    127  NE2 GLN B  34      37.084  88.126  23.214  1.00  1.00           N  
ATOM    128  N   ALA B  35      33.905  86.331  28.424  1.00 14.00           N  
ATOM    129  CA  ALA B  35      33.987  85.053  29.121  1.00 20.00           C  
ATOM    130  C   ALA B  35      32.659  84.313  29.112  1.00  0.00           C  
ATOM    131  O   ALA B  35      32.640  83.090  29.022  1.00  0.00           O  
ATOM    132  CB  ALA B  35      34.432  85.281  30.534  1.00 12.00           C  
ATOM    133  N   LEU B  36      31.564  85.082  29.212  1.00  1.00           N  
ATOM    134  CA  LEU B  36      30.187  84.583  29.264  1.00  0.00           C  
ATOM    135  C   LEU B  36      29.630  84.154  27.930  1.00  0.00           C  
ATOM    136  O   LEU B  36      28.905  83.170  27.864  1.00  0.00           O  
ATOM    137  CB  LEU B  36      29.255  85.631  29.840  1.00  0.00           C  
ATOM    138  CG  LEU B  36      28.937  85.460  31.318  1.00  1.00           C  
ATOM    139  CD1 LEU B  36      28.164  86.685  31.811  1.00  8.00           C  
ATOM    140  CD2 LEU B  36      28.158  84.152  31.586  1.00  3.00           C  
ATOM    141  N   GLN B  37      29.940  84.908  26.877  1.00  0.00           N  
ATOM    142  CA  GLN B  37      29.525  84.523  25.543  1.00  0.00           C  
ATOM    143  C   GLN B  37      30.207  83.208  25.186  1.00  8.00           C  
ATOM    144  O   GLN B  37      29.569  82.308  24.630  1.00  6.00           O  
ATOM    145  CB  GLN B  37      29.808  85.631  24.508  1.00  4.00           C  
ATOM    146  CG  GLN B  37      28.702  86.717  24.398  1.00  3.00           C  
ATOM    147  CD  GLN B  37      27.318  86.174  23.931  1.00  1.00           C  
ATOM    148  OE1 GLN B  37      27.227  85.189  23.173  1.00  3.00           O  
ATOM    149  NE2 GLN B  37      26.247  86.826  24.386  1.00  2.00           N  
ATOM    150  N   GLN B  38      31.485  83.081  25.546  1.00  9.00           N  
ATOM    151  CA  GLN B  38      32.204  81.819  25.355  1.00  8.00           C  
ATOM    152  C   GLN B  38      31.500  80.657  26.069  1.00  0.00           C  
ATOM    153  O   GLN B  38      31.404  79.558  25.523  1.00  0.00           O  
ATOM    154  CB  GLN B  38      33.675  81.913  25.792  1.00  8.00           C  
ATOM    155  CG  GLN B  38      34.574  80.984  24.964  1.00  7.00           C  
ATOM    156  CD  GLN B  38      36.022  80.858  25.474  1.00  3.00           C  
ATOM    157  OE1 GLN B  38      36.699  79.866  25.166  1.00  9.00           O  
ATOM    158  NE2 GLN B  38      36.504  81.858  26.242  1.00  9.00           N  
ATOM    159  N   ALA B  39      30.999  80.919  27.274  1.00  0.00           N  
ATOM    160  CA  ALA B  39      30.307  79.919  28.070  1.00  0.00           C  
ATOM    161  C   ALA B  39      29.065  79.416  27.369  1.00  0.00           C  
ATOM    162  O   ALA B  39      28.839  78.216  27.291  1.00  0.00           O  
ATOM    163  CB  ALA B  39      29.943  80.482  29.430  1.00  3.00           C  
ATOM    164  N   ARG B  40      28.265  80.344  26.854  1.00  0.00           N  
ATOM    165  CA  ARG B  40      26.998  80.023  26.203  1.00 11.00           C  
ATOM    166  C   ARG B  40      27.192  79.270  24.887  1.00  5.00           C  
ATOM    167  O   ARG B  40      26.371  78.414  24.537  1.00  5.00           O  
ATOM    168  CB  ARG B  40      26.175  81.301  25.983  1.00  4.00           C  
ATOM    169  CG  ARG B  40      25.899  82.062  27.257  1.00 16.00           C  
ATOM    170  CD  ARG B  40      25.467  83.450  26.921  1.00  3.00           C  
ATOM    171  NE  ARG B  40      25.219  84.272  28.109  1.00  3.00           N  
ATOM    172  CZ  ARG B  40      25.074  85.597  28.081  1.00  2.00           C  
ATOM    173  NH1 ARG B  40      25.165  86.264  26.935  1.00  2.00           N  
ATOM    174  NH2 ARG B  40      24.850  86.264  29.204  1.00  3.00           N  
ATOM    175  N   LYS B  41      28.266  79.602  24.170  1.00  9.00           N  
ATOM    176  CA  LYS B  41      28.631  78.927  22.915  1.00  4.00           C  
ATOM    177  C   LYS B  41      29.107  77.506  23.155  1.00  0.00           C  
ATOM    178  O   LYS B  41      28.737  76.590  22.402  1.00  7.00           O  
ATOM    179  CB  LYS B  41      29.694  79.707  22.131  1.00  5.00           C  
ATOM    180  CG  LYS B  41      30.271  78.935  20.922  1.00  6.00           C  
ATOM    181  CD  LYS B  41      31.145  79.839  20.030  1.00  3.00           C  
ATOM    182  CE  LYS B  41      32.399  79.114  19.495  1.00  6.00           C  
ATOM    183  NZ  LYS B  41      32.318  78.588  18.086  1.00  2.00           N  
ATOM    184  N   LEU B  42      29.924  77.329  24.193  1.00  0.00           N  
ATOM    185  CA  LEU B  42      30.457  76.014  24.545  1.00  0.00           C  
ATOM    186  C   LEU B  42      29.386  75.040  25.104  1.00  0.00           C  
ATOM    187  O   LEU B  42      29.356  73.866  24.713  1.00  0.00           O  
ATOM    188  CB  LEU B  42      31.652  76.159  25.491  1.00  0.00           C  
ATOM    189  CG  LEU B  42      32.946  76.830  25.006  1.00 29.00           C  
ATOM    190  CD1 LEU B  42      33.823  77.184  26.212  1.00  0.00           C  
ATOM    191  CD2 LEU B  42      33.750  75.998  23.998  1.00 31.00           C  
ATOM    192  N   ILE B  43      28.518  75.544  25.997  1.00  0.00           N  
ATOM    193  CA  ILE B  43      27.318  74.837  26.489  1.00  0.00           C  
ATOM    194  C   ILE B  43      26.379  74.476  25.326  1.00  0.00           C  
ATOM    195  O   ILE B  43      25.952  73.328  25.206  1.00  4.00           O  
ATOM    196  CB  ILE B  43      26.548  75.675  27.556  1.00  9.00           C  
ATOM    197  CG1 ILE B  43      27.378  75.857  28.838  1.00  1.00           C  
ATOM    198  CD1 ILE B  43      26.806  76.942  29.828  1.00 27.00           C  
ATOM    199  CG2 ILE B  43      25.181  75.047  27.917  1.00  4.00           C  
ATOM    200  N   ALA B  44      26.092  75.454  24.461  1.00  5.00           N  
ATOM    201  CA  ALA B  44      25.307  75.241  23.225  1.00  2.00           C  
ATOM    202  C   ALA B  44      25.863  74.171  22.279  1.00  3.00           C  
ATOM    203  O   ALA B  44      25.081  73.457  21.641  1.00  2.00           O  
ATOM    204  CB  ALA B  44      25.074  76.550  22.482  1.00  2.00           C  
ATOM    205  N   GLU B  45      27.187  74.037  22.200  1.00  0.00           N  
ATOM    206  CA  GLU B  45      27.806  72.982  21.381  1.00  5.00           C  
ATOM    207  C   GLU B  45      27.873  71.569  22.046  1.00  6.00           C  
ATOM    208  O   GLU B  45      28.418  70.621  21.461  1.00 11.00           O  
ATOM    209  CB  GLU B  45      29.218  73.411  20.937  1.00 10.00           C  
ATOM    210  CG  GLU B  45      29.304  74.572  19.951  1.00  3.00           C  
ATOM    211  CD  GLU B  45      30.734  75.145  19.741  1.00  9.00           C  
ATOM    212  OE1 GLU B  45      31.705  74.823  20.478  1.00 25.00           O  
ATOM    213  OE2 GLU B  45      30.879  75.960  18.804  1.00  4.00           O  
ATOM    214  N   GLY B  46      27.359  71.424  23.265  1.00  5.00           N  
ATOM    215  CA  GLY B  46      27.381  70.133  23.934  1.00  5.00           C  
ATOM    216  C   GLY B  46      28.384  69.925  25.055  1.00  6.00           C  
ATOM    217  O   GLY B  46      28.587  68.791  25.488  1.00 18.00           O  
ATOM    218  N   ALA B  47      29.018  70.992  25.544  1.00  0.00           N  
ATOM    219  CA  ALA B  47      29.874  70.885  26.739  1.00  0.00           C  
ATOM    220  C   ALA B  47      29.035  70.695  28.011  1.00  5.00           C  
ATOM    221  O   ALA B  47      28.078  71.450  28.247  1.00  6.00           O  
ATOM    222  CB  ALA B  47      30.756  72.081  26.867  1.00  1.00           C  
ATOM    223  N   SER B  48      29.397  69.680  28.810  1.00  0.00           N  
ATOM    224  CA  SER B  48      28.746  69.422  30.108  1.00  5.00           C  
ATOM    225  C   SER B  48      29.572  70.022  31.239  1.00  0.00           C  
ATOM    226  O   SER B  48      29.127  70.100  32.377  1.00  7.00           O  
ATOM    227  CB  SER B  48      28.602  67.918  30.388  1.00  3.00           C  
ATOM    228  OG  SER B  48      28.044  67.203  29.309  1.00  8.00           O  
ATOM    229  N   MET B  49      30.801  70.390  30.923  1.00  0.00           N  
ATOM    230  CA  MET B  49      31.680  70.997  31.888  1.00  0.00           C  
ATOM    231  C   MET B  49      32.366  72.250  31.310  1.00  0.00           C  
ATOM    232  O   MET B  49      32.502  72.399  30.096  1.00  0.00           O  
ATOM    233  CB  MET B  49      32.687  69.966  32.344  1.00  0.00           C  
ATOM    234  CG  MET B  49      33.191  70.222  33.730  1.00  0.00           C  
ATOM    235  SD  MET B  49      34.749  69.435  34.055  1.00  0.00           S  
ATOM    236  CE  MET B  49      34.240  67.919  34.865  1.00 34.00           C  
ATOM    237  N   LEU B  50      32.747  73.178  32.181  1.00  0.00           N  
ATOM    238  CA  LEU B  50      33.490  74.380  31.778  1.00  0.00           C  
ATOM    239  C   LEU B  50      34.683  74.518  32.672  1.00  0.00           C  
ATOM    240  O   LEU B  50      34.558  74.410  33.880  1.00  0.00           O  
ATOM    241  CB  LEU B  50      32.631  75.648  31.886  1.00  0.00           C  
ATOM    242  CG  LEU B  50      31.591  75.905  30.789  1.00  0.00           C  
ATOM    243  CD1 LEU B  50      30.844  77.171  31.101  1.00  0.00           C  
ATOM    244  CD2 LEU B  50      32.184  75.955  29.369  1.00  0.00           C  
ATOM    245  N   ASP B  51      35.843  74.755  32.076  1.00  0.00           N  
ATOM    246  CA  ASP B  51      37.088  74.896  32.844  1.00  0.00           C  
ATOM    247  C   ASP B  51      37.691  76.306  32.773  1.00  0.00           C  
ATOM    248  O   ASP B  51      38.399  76.637  31.805  1.00 60.00           O  
ATOM    249  CB  ASP B  51      38.112  73.852  32.402  1.00  0.00           C  
ATOM    250  CG  ASP B  51      39.328  73.846  33.268  1.00  0.00           C  
ATOM    251  OD1 ASP B  51      39.198  73.636  34.497  1.00  0.00           O  
ATOM    252  OD2 ASP B  51      40.421  74.066  32.716  1.00  0.00           O  
ATOM    253  N   ILE B  52      37.410  77.102  33.815  1.00  0.00           N  
ATOM    254  CA  ILE B  52      37.819  78.502  33.928  1.00  0.00           C  
ATOM    255  C   ILE B  52      39.227  78.605  34.526  1.00  0.00           C  
ATOM    256  O   ILE B  52      39.479  78.111  35.628  1.00  0.00           O  
ATOM    257  CB  ILE B  52      36.781  79.337  34.784  1.00  0.00           C  
ATOM    258  CG1 ILE B  52      35.449  79.467  34.055  1.00  0.00           C  
ATOM    259  CD1 ILE B  52      34.561  78.308  34.233  1.00  0.00           C  
ATOM    260  CG2 ILE B  52      37.259  80.764  35.095  1.00  0.00           C  
ATOM    261  N   GLY B  53      40.137  79.232  33.780  1.00 60.00           N  
ATOM    262  CA  GLY B  53      41.482  79.521  34.253  1.00 26.00           C  
ATOM    263  C   GLY B  53      41.799  81.014  34.188  1.00 22.00           C  
ATOM    264  O   GLY B  53      41.308  81.718  33.308  1.00  0.00           O  
ATOM    265  N   GLY B  54      42.625  81.483  35.127  1.00  3.00           N  
ATOM    266  CA  GLY B  54      42.974  82.893  35.245  1.00  0.00           C  
ATOM    267  C   GLY B  54      44.452  83.165  35.504  1.00  0.00           C  
ATOM    268  O   GLY B  54      44.844  84.339  35.608  1.00 37.00           O  
ATOM    269  N   GLU B  55      45.292  82.121  35.592  1.00 23.00           N  
ATOM    270  CA  GLU B  55      46.689  82.356  35.954  1.00  0.00           C  
ATOM    271  C   GLU B  55      47.437  83.239  34.933  1.00  0.00           C  
ATOM    272  O   GLU B  55      47.298  83.079  33.713  1.00  5.00           O  
ATOM    273  CB  GLU B  55      47.466  81.068  36.313  1.00 24.00           C  
ATOM    274  CG  GLU B  55      48.761  81.373  37.148  1.00 17.00           C  
ATOM    275  CD  GLU B  55      49.653  80.169  37.526  1.00 14.00           C  
ATOM    276  OE1 GLU B  55      49.759  79.178  36.762  1.00  9.00           O  
ATOM    277  OE2 GLU B  55      50.303  80.245  38.598  1.00  6.00           O  
ATOM    278  N   SER B  56      48.182  84.204  35.475  1.00 60.00           N  
ATOM    279  CA  SER B  56      49.117  85.036  34.732  1.00  7.00           C  
ATOM    280  C   SER B  56      50.040  84.168  33.876  1.00  2.00           C  
ATOM    281  O   SER B  56      50.892  83.456  34.420  1.00  2.00           O  
ATOM    282  CB  SER B  56      49.968  85.841  35.721  1.00  5.00           C  
ATOM    283  OG  SER B  56      49.437  87.192  35.828  1.00  4.00           O  
ATOM    284  N   TYR B  63      53.432  91.168  44.146  1.00  2.00           N  
ATOM    285  CA  TYR B  63      52.435  91.959  44.882  1.00  2.00           C  
ATOM    286  C   TYR B  63      51.007  91.606  44.477  1.00  0.00           C  
ATOM    287  O   TYR B  63      50.640  91.732  43.314  1.00  4.00           O  
ATOM    288  CB  TYR B  63      52.666  93.463  44.665  1.00  2.00           C  
ATOM    289  CG  TYR B  63      52.184  94.366  45.790  1.00  2.00           C  
ATOM    290  CD1 TYR B  63      52.532  94.114  47.125  1.00  2.00           C  
ATOM    291  CD2 TYR B  63      51.412  95.491  45.512  1.00  2.00           C  
ATOM    292  CE1 TYR B  63      52.091  94.943  48.149  1.00  2.00           C  
ATOM    293  CE2 TYR B  63      50.973  96.335  46.523  1.00  2.00           C  
ATOM    294  CZ  TYR B  63      51.328  96.057  47.830  1.00  2.00           C  
ATOM    295  OH  TYR B  63      50.913  96.896  48.807  1.00  1.00           O  
ATOM    296  N   VAL B  64      50.209  91.160  45.437  1.00  4.00           N  
ATOM    297  CA  VAL B  64      48.760  90.932  45.231  1.00  7.00           C  
ATOM    298  C   VAL B  64      48.308  90.116  43.948  1.00  0.00           C  
ATOM    299  O   VAL B  64      47.234  90.367  43.381  1.00  0.00           O  
ATOM    300  CB  VAL B  64      47.925  92.279  45.463  1.00  9.00           C  
ATOM    301  CG1 VAL B  64      48.292  92.914  46.788  1.00  3.00           C  
ATOM    302  CG2 VAL B  64      48.101  93.325  44.302  1.00  3.00           C  
ATOM    303  N   GLU B  65      49.111  89.139  43.511  1.00  8.00           N  
ATOM    304  CA  GLU B  65      48.754  88.328  42.331  1.00 13.00           C  
ATOM    305  C   GLU B  65      47.635  87.313  42.591  1.00 60.00           C  
ATOM    306  O   GLU B  65      46.883  86.978  41.687  1.00 59.00           O  
ATOM    307  CB  GLU B  65      49.961  87.595  41.726  1.00 17.00           C  
ATOM    308  CG  GLU B  65      51.271  88.390  41.603  1.00  4.00           C  
ATOM    309  CD  GLU B  65      52.500  87.555  42.079  1.00  3.00           C  
ATOM    310  OE1 GLU B  65      52.319  86.322  42.317  1.00  4.00           O  
ATOM    311  OE2 GLU B  65      53.629  88.111  42.234  1.00  1.00           O  
ATOM    312  N   ILE B  66      47.524  86.821  43.818  1.00 10.00           N  
ATOM    313  CA  ILE B  66      46.491  85.826  44.154  1.00 48.00           C  
ATOM    314  C   ILE B  66      45.142  86.519  44.319  1.00  0.00           C  
ATOM    315  O   ILE B  66      44.169  86.107  43.696  1.00  0.00           O  
ATOM    316  CB  ILE B  66      46.875  84.905  45.376  1.00  6.00           C  
ATOM    317  CG1 ILE B  66      48.291  84.319  45.182  1.00  7.00           C  
ATOM    318  CD1 ILE B  66      48.680  83.267  46.203  1.00  4.00           C  
ATOM    319  CG2 ILE B  66      45.839  83.785  45.572  1.00  7.00           C  
ATOM    320  N   GLU B  67      45.102  87.603  45.092  1.00 10.00           N  
ATOM    321  CA  GLU B  67      43.909  88.434  45.182  1.00  8.00           C  
ATOM    322  C   GLU B  67      43.421  88.774  43.755  1.00  0.00           C  
ATOM    323  O   GLU B  67      42.230  88.713  43.481  1.00 10.00           O  
ATOM    324  CB  GLU B  67      44.155  89.707  46.018  1.00  8.00           C  
ATOM    325  CG  GLU B  67      44.237  89.562  47.602  1.00  3.00           C  
ATOM    326  CD  GLU B  67      44.897  90.819  48.363  1.00  3.00           C  
ATOM    327  OE1 GLU B  67      45.608  91.616  47.706  1.00  3.00           O  
ATOM    328  OE2 GLU B  67      44.709  91.006  49.612  1.00  1.00           O  
ATOM    329  N   GLU B  68      44.331  89.084  42.841  1.00  0.00           N  
ATOM    330  CA  GLU B  68      43.953  89.481  41.485  1.00  0.00           C  
ATOM    331  C   GLU B  68      43.562  88.320  40.555  1.00  0.00           C  
ATOM    332  O   GLU B  68      42.693  88.487  39.678  1.00  8.00           O  
ATOM    333  CB  GLU B  68      45.060  90.304  40.834  1.00 11.00           C  
ATOM    334  CG  GLU B  68      45.120  91.731  41.342  1.00  4.00           C  
ATOM    335  CD  GLU B  68      46.440  92.425  41.055  1.00  2.00           C  
ATOM    336  OE1 GLU B  68      47.367  91.766  40.518  1.00  4.00           O  
ATOM    337  OE2 GLU B  68      46.535  93.644  41.375  1.00  2.00           O  
ATOM    338  N   GLU B  69      44.202  87.159  40.718  1.00  0.00           N  
ATOM    339  CA  GLU B  69      43.722  85.960  40.025  1.00  0.00           C  
ATOM    340  C   GLU B  69      42.298  85.650  40.474  1.00  0.00           C  
ATOM    341  O   GLU B  69      41.399  85.503  39.644  1.00  0.00           O  
ATOM    342  CB  GLU B  69      44.639  84.746  40.224  1.00 60.00           C  
ATOM    343  CG  GLU B  69      44.171  83.500  39.477  1.00  0.00           C  
ATOM    344  CD  GLU B  69      45.172  82.364  39.551  1.00  0.00           C  
ATOM    345  OE1 GLU B  69      46.356  82.661  39.846  1.00 60.00           O  
ATOM    346  OE2 GLU B  69      44.788  81.186  39.304  1.00 29.00           O  
ATOM    347  N   ILE B  70      42.105  85.565  41.787  1.00  0.00           N  
ATOM    348  CA  ILE B  70      40.790  85.369  42.387  1.00  0.00           C  
ATOM    349  C   ILE B  70      39.770  86.310  41.751  1.00  0.00           C  
ATOM    350  O   ILE B  70      38.680  85.894  41.384  1.00  0.00           O  
ATOM    351  CB  ILE B  70      40.859  85.579  43.938  1.00  0.00           C  
ATOM    352  CG1 ILE B  70      41.608  84.417  44.586  1.00  1.00           C  
ATOM    353  CD1 ILE B  70      42.039  84.685  45.985  1.00  5.00           C  
ATOM    354  CG2 ILE B  70      39.449  85.771  44.567  1.00  5.00           C  
ATOM    355  N   GLN B  71      40.149  87.577  41.616  1.00  0.00           N  
ATOM    356  CA  GLN B  71      39.261  88.588  41.065  1.00  8.00           C  
ATOM    357  C   GLN B  71      38.994  88.400  39.564  1.00  4.00           C  
ATOM    358  O   GLN B  71      37.958  88.824  39.067  1.00  4.00           O  
ATOM    359  CB  GLN B  71      39.749  90.006  41.421  1.00  4.00           C  
ATOM    360  CG  GLN B  71      39.557  90.377  42.927  1.00  3.00           C  
ATOM    361  CD  GLN B  71      40.238  91.696  43.338  1.00  2.00           C  
ATOM    362  OE1 GLN B  71      40.840  92.396  42.513  1.00  2.00           O  
ATOM    363  NE2 GLN B  71      40.133  92.040  44.620  1.00  2.00           N  
ATOM    364  N   ARG B  72      39.907  87.747  38.850  1.00  0.00           N  
ATOM    365  CA  ARG B  72      39.610  87.344  37.470  1.00  8.00           C  
ATOM    366  C   ARG B  72      38.569  86.209  37.415  1.00  0.00           C  
ATOM    367  O   ARG B  72      37.577  86.344  36.725  1.00 16.00           O  
ATOM    368  CB  ARG B  72      40.892  87.052  36.644  1.00 18.00           C  
ATOM    369  CG  ARG B  72      41.529  88.345  36.090  1.00  4.00           C  
ATOM    370  CD  ARG B  72      42.743  88.182  35.192  1.00  3.00           C  
ATOM    371  NE  ARG B  72      43.759  87.296  35.750  1.00 13.00           N  
ATOM    372  CZ  ARG B  72      44.682  87.592  36.679  1.00  6.00           C  
ATOM    373  NH1 ARG B  72      44.758  88.789  37.238  1.00  5.00           N  
ATOM    374  NH2 ARG B  72      45.548  86.653  37.057  1.00 40.00           N  
ATOM    375  N   VAL B  73      38.763  85.133  38.184  1.00  0.00           N  
ATOM    376  CA  VAL B  73      37.936  83.912  38.064  1.00  0.00           C  
ATOM    377  C   VAL B  73      36.580  83.881  38.817  1.00  0.00           C  
ATOM    378  O   VAL B  73      35.605  83.317  38.309  1.00  0.00           O  
ATOM    379  CB  VAL B  73      38.751  82.609  38.380  1.00  0.00           C  
ATOM    380  CG1 VAL B  73      39.886  82.419  37.372  1.00  2.00           C  
ATOM    381  CG2 VAL B  73      39.295  82.615  39.799  1.00  1.00           C  
ATOM    382  N   VAL B  74      36.516  84.474  40.013  1.00  0.00           N  
ATOM    383  CA  VAL B  74      35.306  84.434  40.842  1.00  0.00           C  
ATOM    384  C   VAL B  74      34.077  85.086  40.175  1.00  0.00           C  
ATOM    385  O   VAL B  74      32.987  84.516  40.224  1.00  0.00           O  
ATOM    386  CB  VAL B  74      35.578  84.958  42.288  1.00  9.00           C  
ATOM    387  CG1 VAL B  74      34.293  85.095  43.112  1.00  5.00           C  
ATOM    388  CG2 VAL B  74      36.552  84.023  42.995  1.00  5.00           C  
ATOM    389  N   PRO B  75      34.237  86.275  39.556  1.00  0.00           N  
ATOM    390  CA  PRO B  75      33.138  86.883  38.800  1.00  8.00           C  
ATOM    391  C   PRO B  75      32.547  86.003  37.674  1.00  0.00           C  
ATOM    392  O   PRO B  75      31.314  85.826  37.615  1.00 16.00           O  
ATOM    393  CB  PRO B  75      33.772  88.147  38.228  1.00  6.00           C  
ATOM    394  CG  PRO B  75      34.814  88.486  39.216  1.00  3.00           C  
ATOM    395  CD  PRO B  75      35.404  87.167  39.593  1.00  7.00           C  
ATOM    396  N   VAL B  76      33.414  85.476  36.806  1.00  0.00           N  
ATOM    397  CA  VAL B  76      33.006  84.573  35.722  1.00  0.00           C  
ATOM    398  C   VAL B  76      32.173  83.383  36.249  1.00  0.00           C  
ATOM    399  O   VAL B  76      31.074  83.115  35.775  1.00  0.00           O  
ATOM    400  CB  VAL B  76      34.237  84.076  34.897  1.00  0.00           C  
ATOM    401  CG1 VAL B  76      33.830  82.955  33.929  1.00  1.00           C  
ATOM    402  CG2 VAL B  76      34.960  85.264  34.156  1.00 19.00           C  
ATOM    403  N   ILE B  77      32.716  82.698  37.248  1.00  0.00           N  
ATOM    404  CA  ILE B  77      32.060  81.578  37.915  1.00  0.00           C  
ATOM    405  C   ILE B  77      30.692  81.999  38.468  1.00  0.00           C  
ATOM    406  O   ILE B  77      29.724  81.240  38.419  1.00  0.00           O  
ATOM    407  CB  ILE B  77      32.993  80.997  39.028  1.00  0.00           C  
ATOM    408  CG1 ILE B  77      34.260  80.416  38.393  1.00  0.00           C  
ATOM    409  CD1 ILE B  77      35.269  79.913  39.383  1.00  0.00           C  
ATOM    410  CG2 ILE B  77      32.285  79.944  39.889  1.00  0.00           C  
ATOM    411  N   LYS B  78      30.612  83.221  38.989  1.00  0.00           N  
ATOM    412  CA  LYS B  78      29.352  83.720  39.520  1.00 13.00           C  
ATOM    413  C   LYS B  78      28.324  83.869  38.426  1.00  0.00           C  
ATOM    414  O   LYS B  78      27.267  83.268  38.533  1.00 10.00           O  
ATOM    415  CB  LYS B  78      29.513  85.018  40.318  1.00  8.00           C  
ATOM    416  CG  LYS B  78      29.853  84.774  41.760  1.00  8.00           C  
ATOM    417  CD  LYS B  78      29.449  85.958  42.594  1.00  3.00           C  
ATOM    418  CE  LYS B  78      30.118  85.948  43.979  1.00  2.00           C  
ATOM    419  NZ  LYS B  78      30.090  84.600  44.631  1.00  3.00           N  
ATOM    420  N   ALA B  79      28.628  84.630  37.378  1.00 16.00           N  
ATOM    421  CA  ALA B  79      27.656  84.859  36.314  1.00  0.00           C  
ATOM    422  C   ALA B  79      27.300  83.590  35.521  1.00  0.00           C  
ATOM    423  O   ALA B  79      26.117  83.360  35.193  1.00 19.00           O  
ATOM    424  CB  ALA B  79      28.115  85.940  35.400  1.00  9.00           C  
ATOM    425  N   ILE B  80      28.297  82.762  35.215  1.00  0.00           N  
ATOM    426  CA  ILE B  80      27.988  81.469  34.622  1.00  2.00           C  
ATOM    427  C   ILE B  80      26.969  80.765  35.506  1.00  0.00           C  
ATOM    428  O   ILE B  80      26.016  80.182  34.991  1.00  5.00           O  
ATOM    429  CB  ILE B  80      29.240  80.582  34.351  1.00  0.00           C  
ATOM    430  CG1 ILE B  80      30.008  81.131  33.142  1.00  1.00           C  
ATOM    431  CD1 ILE B  80      31.363  80.507  32.939  1.00  0.00           C  
ATOM    432  CG2 ILE B  80      28.840  79.104  34.111  1.00  2.00           C  
ATOM    433  N   ARG B  81      27.148  80.849  36.826  1.00  0.00           N  
ATOM    434  CA  ARG B  81      26.239  80.168  37.756  1.00  0.00           C  
ATOM    435  C   ARG B  81      24.846  80.792  37.835  1.00  5.00           C  
ATOM    436  O   ARG B  81      23.891  80.079  38.109  1.00  4.00           O  
ATOM    437  CB  ARG B  81      26.873  79.984  39.144  1.00  9.00           C  
ATOM    438  CG  ARG B  81      26.060  79.122  40.113  1.00  3.00           C  
ATOM    439  CD  ARG B  81      25.698  77.747  39.550  1.00  3.00           C  
ATOM    440  NE  ARG B  81      26.761  76.761  39.762  1.00  4.00           N  
ATOM    441  CZ  ARG B  81      27.462  76.163  38.801  1.00  8.00           C  
ATOM    442  NH1 ARG B  81      28.397  75.282  39.127  1.00  6.00           N  
ATOM    443  NH2 ARG B  81      27.231  76.428  37.522  1.00  0.00           N  
ATOM    444  N   LYS B  82      24.725  82.099  37.571  1.00  8.00           N  
ATOM    445  CA  LYS B  82      23.404  82.752  37.453  1.00  3.00           C  
ATOM    446  C   LYS B  82      22.539  82.132  36.324  1.00  4.00           C  
ATOM    447  O   LYS B  82      21.302  82.164  36.386  1.00  2.00           O  
ATOM    448  CB  LYS B  82      23.514  84.281  37.227  1.00  5.00           C  
ATOM    449  CG  LYS B  82      23.293  85.189  38.458  1.00  2.00           C  
ATOM    450  CD  LYS B  82      24.545  86.015  38.839  1.00  3.00           C  
ATOM    451  CE  LYS B  82      24.636  87.350  38.061  1.00  2.00           C  
ATOM    452  NZ  LYS B  82      25.999  88.010  38.106  1.00  3.00           N  
ATOM    453  N   GLU B  83      23.209  81.561  35.321  1.00  0.00           N  
ATOM    454  CA  GLU B  83      22.584  81.100  34.086  1.00  2.00           C  
ATOM    455  C   GLU B  83      22.429  79.586  33.931  1.00  3.00           C  
ATOM    456  O   GLU B  83      21.580  79.133  33.164  1.00  2.00           O  
ATOM    457  CB  GLU B  83      23.418  81.566  32.906  1.00 24.00           C  
ATOM    458  CG  GLU B  83      23.076  82.898  32.338  1.00  3.00           C  
ATOM    459  CD  GLU B  83      23.873  83.145  31.078  1.00  3.00           C  
ATOM    460  OE1 GLU B  83      23.865  82.252  30.190  1.00 15.00           O  
ATOM    461  OE2 GLU B  83      24.523  84.214  30.972  1.00  8.00           O  
ATOM    462  N   SER B  84      23.269  78.809  34.607  1.00  5.00           N  
ATOM    463  CA  SER B  84      23.373  77.382  34.306  1.00  3.00           C  
ATOM    464  C   SER B  84      23.825  76.525  35.475  1.00  6.00           C  
ATOM    465  O   SER B  84      24.575  76.976  36.333  1.00  7.00           O  
ATOM    466  CB  SER B  84      24.331  77.171  33.127  1.00  8.00           C  
ATOM    467  OG  SER B  84      24.817  75.835  33.096  1.00  5.00           O  
ATOM    468  N   ASP B  85      23.372  75.276  35.478  1.00  3.00           N  
ATOM    469  CA  ASP B  85      23.789  74.278  36.466  1.00  6.00           C  
ATOM    470  C   ASP B  85      25.059  73.526  36.029  1.00  3.00           C  
ATOM    471  O   ASP B  85      25.597  72.702  36.786  1.00  4.00           O  
ATOM    472  CB  ASP B  85      22.644  73.282  36.734  1.00  2.00           C  
ATOM    473  CG  ASP B  85      21.378  73.955  37.321  1.00  2.00           C  
ATOM    474  OD1 ASP B  85      21.508  74.929  38.116  1.00  2.00           O  
ATOM    475  OD2 ASP B  85      20.258  73.485  36.994  1.00  1.00           O  
ATOM    476  N   VAL B  86      25.530  73.831  34.810  1.00  4.00           N  
ATOM    477  CA  VAL B  86      26.738  73.229  34.210  1.00  5.00           C  
ATOM    478  C   VAL B  86      27.897  73.082  35.210  1.00  0.00           C  
ATOM    479  O   VAL B  86      28.166  73.995  35.993  1.00  0.00           O  
ATOM    480  CB  VAL B  86      27.207  74.040  32.962  1.00  8.00           C  
ATOM    481  CG1 VAL B  86      27.867  75.372  33.370  1.00  0.00           C  
ATOM    482  CG2 VAL B  86      28.138  73.230  32.100  1.00  8.00           C  
ATOM    483  N   LEU B  87      28.560  71.930  35.182  1.00  7.00           N  
ATOM    484  CA  LEU B  87      29.728  71.692  36.018  1.00  0.00           C  
ATOM    485  C   LEU B  87      30.853  72.673  35.671  1.00  0.00           C  
ATOM    486  O   LEU B  87      31.397  72.654  34.575  1.00  0.00           O  
ATOM    487  CB  LEU B  87      30.208  70.246  35.897  1.00  0.00           C  
ATOM    488  CG  LEU B  87      29.404  69.104  36.523  1.00  4.00           C  
ATOM    489  CD1 LEU B  87      29.714  67.783  35.848  1.00  5.00           C  
ATOM    490  CD2 LEU B  87      29.732  68.982  37.985  1.00  5.00           C  
ATOM    491  N   ILE B  88      31.153  73.551  36.630  1.00  0.00           N  
ATOM    492  CA  ILE B  88      32.239  74.510  36.524  1.00  0.00           C  
ATOM    493  C   ILE B  88      33.449  73.912  37.208  1.00  0.00           C  
ATOM    494  O   ILE B  88      33.349  73.405  38.318  1.00  0.00           O  
ATOM    495  CB  ILE B  88      31.873  75.873  37.153  1.00  0.00           C  
ATOM    496  CG1 ILE B  88      30.600  76.446  36.502  1.00  0.00           C  
ATOM    497  CD1 ILE B  88      30.160  77.778  37.091  1.00  0.00           C  
ATOM    498  CG2 ILE B  88      33.020  76.863  37.021  1.00  0.00           C  
ATOM    499  N   SER B  89      34.577  73.928  36.505  1.00  0.00           N  
ATOM    500  CA  SER B  89      35.859  73.481  37.024  1.00  0.00           C  
ATOM    501  C   SER B  89      36.741  74.729  37.203  1.00  0.00           C  
ATOM    502  O   SER B  89      36.646  75.648  36.415  1.00  0.00           O  
ATOM    503  CB  SER B  89      36.480  72.495  36.038  1.00  1.00           C  
ATOM    504  OG  SER B  89      37.854  72.261  36.320  1.00  0.00           O  
ATOM    505  N   ILE B  90      37.547  74.795  38.262  1.00  0.00           N  
ATOM    506  CA  ILE B  90      38.507  75.892  38.417  1.00  0.00           C  
ATOM    507  C   ILE B  90      39.907  75.367  38.163  1.00  0.00           C  
ATOM    508  O   ILE B  90      40.402  74.460  38.853  1.00  0.00           O  
ATOM    509  CB  ILE B  90      38.390  76.717  39.775  1.00  0.00           C  
ATOM    510  CG1 ILE B  90      39.441  77.835  39.863  1.00  0.00           C  
ATOM    511  CD1 ILE B  90      39.380  78.942  38.808  1.00  1.00           C  
ATOM    512  CG2 ILE B  90      38.609  75.851  40.980  1.00  0.00           C  
ATOM    513  N   ASP B  91      40.519  75.940  37.132  1.00  0.00           N  
ATOM    514  CA  ASP B  91      41.828  75.537  36.684  1.00  0.00           C  
ATOM    515  C   ASP B  91      42.814  76.291  37.553  1.00 37.00           C  
ATOM    516  O   ASP B  91      43.173  77.430  37.261  1.00 40.00           O  
ATOM    517  CB  ASP B  91      41.990  75.870  35.210  1.00 56.00           C  
ATOM    518  CG  ASP B  91      43.054  75.047  34.528  1.00 13.00           C  
ATOM    519  OD1 ASP B  91      44.017  74.612  35.195  1.00 21.00           O  
ATOM    520  OD2 ASP B  91      42.957  74.843  33.300  1.00 15.00           O  
ATOM    521  N   THR B  92      43.201  75.665  38.658  1.00  0.00           N  
ATOM    522  CA  THR B  92      44.205  76.227  39.539  1.00 60.00           C  
ATOM    523  C   THR B  92      44.890  75.170  40.397  1.00 60.00           C  
ATOM    524  O   THR B  92      44.292  74.160  40.756  1.00  0.00           O  
ATOM    525  CB  THR B  92      43.633  77.371  40.440  1.00  0.00           C  
ATOM    526  OG1 THR B  92      44.716  78.144  40.971  1.00  6.00           O  
ATOM    527  CG2 THR B  92      42.752  76.834  41.588  1.00  0.00           C  
ATOM    528  N   TRP B  93      46.163  75.415  40.683  1.00  0.00           N  
ATOM    529  CA  TRP B  93      46.931  74.648  41.649  1.00  0.00           C  
ATOM    530  C   TRP B  93      47.052  75.383  43.018  1.00  0.00           C  
ATOM    531  O   TRP B  93      47.693  74.888  43.954  1.00  1.00           O  
ATOM    532  CB  TRP B  93      48.300  74.324  41.048  1.00  0.00           C  
ATOM    533  CG  TRP B  93      49.033  75.524  40.636  1.00  0.00           C  
ATOM    534  CD1 TRP B  93      48.966  76.149  39.423  1.00 38.00           C  
ATOM    535  CD2 TRP B  93      49.949  76.283  41.434  1.00  0.00           C  
ATOM    536  CE2 TRP B  93      50.413  77.355  40.631  1.00 60.00           C  
ATOM    537  NE1 TRP B  93      49.793  77.252  39.411  1.00 24.00           N  
ATOM    538  CE3 TRP B  93      50.425  76.167  42.757  1.00  0.00           C  
ATOM    539  CZ3 TRP B  93      51.339  77.121  43.231  1.00 12.00           C  
ATOM    540  CH2 TRP B  93      51.779  78.173  42.405  1.00  4.00           C  
ATOM    541  CZ2 TRP B  93      51.334  78.310  41.109  1.00  9.00           C  
ATOM    542  N   LYS B  94      46.381  76.538  43.129  1.00  0.00           N  
ATOM    543  CA  LYS B  94      46.444  77.433  44.309  1.00  0.00           C  
ATOM    544  C   LYS B  94      45.225  77.282  45.197  1.00  0.00           C  
ATOM    545  O   LYS B  94      44.111  77.614  44.775  1.00  0.00           O  
ATOM    546  CB  LYS B  94      46.547  78.902  43.887  1.00 37.00           C  
ATOM    547  CG  LYS B  94      47.809  79.259  43.178  1.00 20.00           C  
ATOM    548  CD  LYS B  94      47.759  80.687  42.664  1.00  0.00           C  
ATOM    549  CE  LYS B  94      48.989  80.964  41.814  1.00  8.00           C  
ATOM    550  NZ  LYS B  94      48.639  81.617  40.532  1.00 23.00           N  
ATOM    551  N   SER B  95      45.450  76.823  46.429  1.00  0.00           N  
ATOM    552  CA  SER B  95      44.377  76.524  47.389  1.00  0.00           C  
ATOM    553  C   SER B  95      43.452  77.695  47.698  1.00 24.00           C  
ATOM    554  O   SER B  95      42.261  77.492  47.978  1.00  0.00           O  
ATOM    555  CB  SER B  95      44.938  75.910  48.676  1.00 24.00           C  
ATOM    556  OG  SER B  95      46.318  76.233  48.869  1.00  0.00           O  
ATOM    557  N   GLN B  96      43.985  78.907  47.587  1.00  0.00           N  
ATOM    558  CA  GLN B  96      43.228  80.120  47.867  1.00  0.00           C  
ATOM    559  C   GLN B  96      42.365  80.537  46.696  1.00  0.00           C  
ATOM    560  O   GLN B  96      41.314  81.145  46.893  1.00  8.00           O  
ATOM    561  CB  GLN B  96      44.142  81.285  48.271  1.00  5.00           C  
ATOM    562  CG  GLN B  96      45.187  80.956  49.318  1.00  4.00           C  
ATOM    563  CD  GLN B  96      46.499  80.468  48.717  1.00  0.00           C  
ATOM    564  OE1 GLN B  96      46.576  80.131  47.533  1.00 19.00           O  
ATOM    565  NE2 GLN B  96      47.550  80.431  49.541  1.00  3.00           N  
ATOM    566  N   VAL B  97      42.819  80.226  45.481  1.00  0.00           N  
ATOM    567  CA  VAL B  97      42.023  80.452  44.255  1.00  0.00           C  
ATOM    568  C   VAL B  97      40.924  79.388  44.167  1.00  0.00           C  
ATOM    569  O   VAL B  97      39.754  79.721  43.888  1.00  1.00           O  
ATOM    570  CB  VAL B  97      42.884  80.492  42.930  1.00  0.00           C  
ATOM    571  CG1 VAL B  97      41.995  80.814  41.740  1.00  1.00           C  
ATOM    572  CG2 VAL B  97      44.012  81.529  43.017  1.00  0.00           C  
ATOM    573  N   ALA B  98      41.291  78.125  44.426  1.00  0.00           N  
ATOM    574  CA  ALA B  98      40.317  77.049  44.602  1.00  0.00           C  
ATOM    575  C   ALA B  98      39.288  77.442  45.670  1.00  0.00           C  
ATOM    576  O   ALA B  98      38.087  77.527  45.383  1.00  0.00           O  
ATOM    577  CB  ALA B  98      41.005  75.776  44.974  1.00  0.00           C  
ATOM    578  N   GLU B  99      39.769  77.712  46.880  1.00  0.00           N  
ATOM    579  CA  GLU B  99      38.940  78.125  48.021  1.00 34.00           C  
ATOM    580  C   GLU B  99      37.868  79.130  47.653  1.00  0.00           C  
ATOM    581  O   GLU B  99      36.697  78.944  47.979  1.00  9.00           O  
ATOM    582  CB  GLU B  99      39.858  78.726  49.089  1.00 11.00           C  
ATOM    583  CG  GLU B  99      39.236  79.112  50.430  1.00  6.00           C  
ATOM    584  CD  GLU B  99      40.287  79.130  51.531  1.00  3.00           C  
ATOM    585  OE1 GLU B  99      41.254  79.938  51.451  1.00  4.00           O  
ATOM    586  OE2 GLU B  99      40.152  78.311  52.468  1.00  5.00           O  
ATOM    587  N   ALA B 100      38.289  80.194  46.976  1.00  7.00           N  
ATOM    588  CA  ALA B 100      37.408  81.282  46.566  1.00  4.00           C  
ATOM    589  C   ALA B 100      36.490  80.859  45.426  1.00  0.00           C  
ATOM    590  O   ALA B 100      35.306  81.220  45.400  1.00  9.00           O  
ATOM    591  CB  ALA B 100      38.235  82.516  46.161  1.00  4.00           C  
ATOM    592  N   ALA B 101      37.043  80.092  44.485  1.00  0.00           N  
ATOM    593  CA  ALA B 101      36.312  79.688  43.284  1.00  0.00           C  
ATOM    594  C   ALA B 101      35.234  78.630  43.552  1.00  0.00           C  
ATOM    595  O   ALA B 101      34.133  78.723  43.012  1.00  0.00           O  
ATOM    596  CB  ALA B 101      37.275  79.237  42.203  1.00  0.00           C  
ATOM    597  N   LEU B 102      35.544  77.652  44.403  1.00  0.00           N  
ATOM    598  CA  LEU B 102      34.560  76.647  44.839  1.00  0.00           C  
ATOM    599  C   LEU B 102      33.411  77.231  45.635  1.00  8.00           C  
ATOM    600  O   LEU B 102      32.375  76.598  45.779  1.00  5.00           O  
ATOM    601  CB  LEU B 102      35.225  75.572  45.696  1.00 17.00           C  
ATOM    602  CG  LEU B 102      36.296  74.696  45.043  1.00  0.00           C  
ATOM    603  CD1 LEU B 102      37.153  74.024  46.123  1.00 49.00           C  
ATOM    604  CD2 LEU B 102      35.667  73.696  44.059  1.00 25.00           C  
ATOM    605  N   ALA B 103      33.606  78.438  46.153  1.00  0.00           N  
ATOM    606  CA  ALA B 103      32.616  79.113  46.990  1.00  3.00           C  
ATOM    607  C   ALA B 103      31.666  79.979  46.160  1.00  6.00           C  
ATOM    608  O   ALA B 103      30.538  80.246  46.586  1.00  2.00           O  
ATOM    609  CB  ALA B 103      33.321  79.945  48.088  1.00  3.00           C  
ATOM    610  N   ALA B 104      32.122  80.410  44.982  1.00  0.00           N  
ATOM    611  CA  ALA B 104      31.271  81.164  44.058  1.00  4.00           C  
ATOM    612  C   ALA B 104      30.479  80.211  43.165  1.00  4.00           C  
ATOM    613  O   ALA B 104      29.667  80.627  42.332  1.00  7.00           O  
ATOM    614  CB  ALA B 104      32.094  82.137  43.224  1.00 11.00           C  
ATOM    615  N   GLY B 105      30.723  78.923  43.330  1.00  0.00           N  
ATOM    616  CA  GLY B 105      29.873  77.936  42.690  1.00  4.00           C  
ATOM    617  C   GLY B 105      30.551  76.934  41.789  1.00  7.00           C  
ATOM    618  O   GLY B 105      29.864  76.268  41.023  1.00  6.00           O  
ATOM    619  N   ALA B 106      31.881  76.823  41.872  1.00  0.00           N  
ATOM    620  CA  ALA B 106      32.605  75.835  41.092  1.00  0.00           C  
ATOM    621  C   ALA B 106      32.447  74.454  41.730  1.00  9.00           C  
ATOM    622  O   ALA B 106      32.555  74.297  42.951  1.00 10.00           O  
ATOM    623  CB  ALA B 106      34.085  76.212  40.905  1.00  0.00           C  
ATOM    624  N   ASP B 107      32.188  73.457  40.882  1.00  0.00           N  
ATOM    625  CA  ASP B 107      31.953  72.087  41.324  1.00  7.00           C  
ATOM    626  C   ASP B 107      33.226  71.300  41.573  1.00 57.00           C  
ATOM    627  O   ASP B 107      33.231  70.391  42.406  1.00 12.00           O  
ATOM    628  CB  ASP B 107      31.006  71.362  40.349  1.00  9.00           C  
ATOM    629  CG  ASP B 107      29.743  72.170  40.069  1.00 10.00           C  
ATOM    630  OD1 ASP B 107      28.689  71.931  40.712  1.00  3.00           O  
ATOM    631  OD2 ASP B 107      29.826  73.094  39.238  1.00  0.00           O  
ATOM    632  N   LEU B 108      34.292  71.634  40.848  1.00  0.00           N  
ATOM    633  CA  LEU B 108      35.551  70.915  40.971  1.00  0.00           C  
ATOM    634  C   LEU B 108      36.809  71.758  40.698  1.00  0.00           C  
ATOM    635  O   LEU B 108      36.727  72.861  40.170  1.00  0.00           O  
ATOM    636  CB  LEU B 108      35.549  69.638  40.112  1.00  0.00           C  
ATOM    637  CG  LEU B 108      35.627  69.681  38.593  1.00  0.00           C  
ATOM    638  CD1 LEU B 108      36.416  68.519  38.142  1.00  0.00           C  
ATOM    639  CD2 LEU B 108      34.227  69.668  37.988  1.00 60.00           C  
ATOM    640  N   VAL B 109      37.959  71.209  41.086  1.00  0.00           N  
ATOM    641  CA  VAL B 109      39.252  71.844  40.929  1.00  0.00           C  
ATOM    642  C   VAL B 109      40.052  71.051  39.923  1.00  0.00           C  
ATOM    643  O   VAL B 109      40.103  69.815  39.996  1.00  0.00           O  
ATOM    644  CB  VAL B 109      40.061  71.876  42.269  1.00  0.00           C  
ATOM    645  CG1 VAL B 109      41.399  72.522  42.069  1.00  0.00           C  
ATOM    646  CG2 VAL B 109      39.277  72.608  43.358  1.00  0.00           C  
ATOM    647  N   ASN B 110      40.690  71.770  38.998  1.00  0.00           N  
ATOM    648  CA  ASN B 110      41.547  71.165  38.009  1.00  0.00           C  
ATOM    649  C   ASN B 110      42.982  71.521  38.352  1.00  0.00           C  
ATOM    650  O   ASN B 110      43.538  72.536  37.922  1.00 60.00           O  
ATOM    651  CB  ASN B 110      41.131  71.559  36.580  1.00  0.00           C  
ATOM    652  CG  ASN B 110      42.054  70.973  35.523  1.00 60.00           C  
ATOM    653  OD1 ASN B 110      42.828  70.021  35.785  1.00 31.00           O  
ATOM    654  ND2 ASN B 110      42.006  71.553  34.328  1.00 60.00           N  
ATOM    655  N   ASP B 111      43.560  70.651  39.171  1.00  0.00           N  
ATOM    656  CA  ASP B 111      44.855  70.881  39.774  1.00  0.00           C  
ATOM    657  C   ASP B 111      45.921  70.275  38.886  1.00  0.00           C  
ATOM    658  O   ASP B 111      46.074  69.055  38.852  1.00  0.00           O  
ATOM    659  CB  ASP B 111      44.900  70.282  41.187  1.00  0.00           C  
ATOM    660  CG  ASP B 111      46.111  70.750  41.986  1.00  1.00           C  
ATOM    661  OD1 ASP B 111      47.033  71.395  41.426  1.00  1.00           O  
ATOM    662  OD2 ASP B 111      46.141  70.450  43.198  1.00  1.00           O  
ATOM    663  N   ILE B 112      46.634  71.154  38.183  1.00  0.00           N  
ATOM    664  CA  ILE B 112      47.633  70.831  37.168  1.00 48.00           C  
ATOM    665  C   ILE B 112      48.942  70.231  37.732  1.00  0.00           C  
ATOM    666  O   ILE B 112      49.734  69.635  36.995  1.00  0.00           O  
ATOM    667  CB  ILE B 112      47.928  72.116  36.305  1.00 60.00           C  
ATOM    668  CG1 ILE B 112      48.493  71.765  34.926  1.00 43.00           C  
ATOM    669  CD1 ILE B 112      49.312  72.927  34.262  1.00  7.00           C  
ATOM    670  CG2 ILE B 112      48.834  73.143  37.049  1.00 32.00           C  
ATOM    671  N   THR B 113      49.167  70.433  39.034  1.00  0.00           N  
ATOM    672  CA  THR B 113      50.366  69.978  39.751  1.00  0.00           C  
ATOM    673  C   THR B 113      50.017  68.745  40.536  1.00  0.00           C  
ATOM    674  O   THR B 113      50.896  68.117  41.102  1.00  0.00           O  
ATOM    675  CB  THR B 113      50.801  70.962  40.819  1.00  0.00           C  
ATOM    676  OG1 THR B 113      49.656  71.337  41.609  1.00  1.00           O  
ATOM    677  CG2 THR B 113      51.493  72.207  40.215  1.00  0.00           C  
ATOM    678  N   GLY B 114      48.725  68.440  40.611  1.00  0.00           N  
ATOM    679  CA  GLY B 114      48.225  67.200  41.180  1.00  0.00           C  
ATOM    680  C   GLY B 114      48.414  67.183  42.667  1.00  0.00           C  
ATOM    681  O   GLY B 114      49.117  66.317  43.184  1.00  0.00           O  
ATOM    682  N   LEU B 115      47.761  68.137  43.341  1.00  0.00           N  
ATOM    683  CA  LEU B 115      47.859  68.369  44.800  1.00  1.00           C  
ATOM    684  C   LEU B 115      49.290  68.566  45.348  1.00  0.00           C  
ATOM    685  O   LEU B 115      49.463  68.720  46.556  1.00  0.00           O  
ATOM    686  CB  LEU B 115      47.159  67.267  45.588  1.00  0.00           C  
ATOM    687  CG  LEU B 115      45.737  66.890  45.206  1.00  0.00           C  
ATOM    688  CD1 LEU B 115      45.379  65.573  45.903  1.00  0.00           C  
ATOM    689  CD2 LEU B 115      44.733  68.000  45.536  1.00  0.00           C  
ATOM    690  N   MET B 116      50.294  68.554  44.466  1.00  0.00           N  
ATOM    691  CA  MET B 116      51.695  68.698  44.847  1.00  0.00           C  
ATOM    692  C   MET B 116      52.218  70.136  44.748  1.00  0.00           C  
ATOM    693  O   MET B 116      53.372  70.398  45.095  1.00 11.00           O  
ATOM    694  CB  MET B 116      52.588  67.772  44.010  1.00 30.00           C  
ATOM    695  CG  MET B 116      52.374  66.275  44.206  1.00  0.00           C  
ATOM    696  SD  MET B 116      52.182  65.709  45.917  1.00  0.00           S  
ATOM    697  CE  MET B 116      53.858  65.949  46.549  1.00 10.00           C  
ATOM    698  N   GLY B 117      51.383  71.059  44.275  1.00  1.00           N  
ATOM    699  CA  GLY B 117      51.772  72.458  44.170  1.00  1.00           C  
ATOM    700  C   GLY B 117      51.540  73.217  45.467  1.00 10.00           C  
ATOM    701  O   GLY B 117      52.249  74.183  45.783  1.00  6.00           O  
ATOM    702  N   ASP B 118      50.547  72.774  46.226  1.00  6.00           N  
ATOM    703  CA  ASP B 118      50.086  73.495  47.400  1.00  8.00           C  
ATOM    704  C   ASP B 118      49.530  72.506  48.446  1.00  0.00           C  
ATOM    705  O   ASP B 118      48.489  71.868  48.214  1.00  0.00           O  
ATOM    706  CB  ASP B 118      49.049  74.546  46.964  1.00 17.00           C  
ATOM    707  CG  ASP B 118      48.649  75.507  48.073  1.00  9.00           C  
ATOM    708  OD1 ASP B 118      48.734  75.135  49.253  1.00  8.00           O  
ATOM    709  OD2 ASP B 118      48.199  76.639  47.765  1.00 19.00           O  
ATOM    710  N   GLU B 119      50.249  72.401  49.583  1.00  9.00           N  
ATOM    711  CA  GLU B 119      49.908  71.534  50.734  1.00 12.00           C  
ATOM    712  C   GLU B 119      48.497  71.758  51.259  1.00  5.00           C  
ATOM    713  O   GLU B 119      47.901  70.875  51.912  1.00 10.00           O  
ATOM    714  CB  GLU B 119      50.872  71.753  51.903  1.00  4.00           C  
ATOM    715  CG  GLU B 119      52.373  71.570  51.603  1.00  5.00           C  
ATOM    716  CD  GLU B 119      53.255  71.731  52.871  1.00  2.00           C  
ATOM    717  OE1 GLU B 119      53.794  70.700  53.369  1.00  2.00           O  
ATOM    718  OE2 GLU B 119      53.390  72.888  53.360  1.00  2.00           O  
ATOM    719  N   LYS B 120      47.962  72.937  50.986  1.00  0.00           N  
ATOM    720  CA  LYS B 120      46.674  73.317  51.529  1.00  6.00           C  
ATOM    721  C   LYS B 120      45.534  73.028  50.553  1.00  0.00           C  
ATOM    722  O   LYS B 120      44.356  73.233  50.883  1.00 15.00           O  
ATOM    723  CB  LYS B 120      46.689  74.797  51.894  1.00  9.00           C  
ATOM    724  CG  LYS B 120      47.842  75.241  52.804  1.00  3.00           C  
ATOM    725  CD  LYS B 120      47.854  76.743  52.884  1.00  2.00           C  
ATOM    726  CE  LYS B 120      48.360  77.354  51.608  1.00  3.00           C  
ATOM    727  NZ  LYS B 120      49.789  76.971  51.306  1.00  3.00           N  
ATOM    728  N   MET B 121      45.883  72.566  49.349  1.00  0.00           N  
ATOM    729  CA  MET B 121      44.874  72.232  48.338  1.00  0.00           C  
ATOM    730  C   MET B 121      44.054  71.052  48.820  1.00  0.00           C  
ATOM    731  O   MET B 121      42.845  71.184  48.951  1.00  0.00           O  
ATOM    732  CB  MET B 121      45.486  72.004  46.935  1.00  1.00           C  
ATOM    733  CG  MET B 121      44.463  71.741  45.805  1.00  0.00           C  
ATOM    734  SD  MET B 121      43.261  73.059  45.421  1.00  0.00           S  
ATOM    735  CE  MET B 121      44.196  74.082  44.280  1.00  0.00           C  
ATOM    736  N   PRO B 122      44.711  69.924  49.164  1.00  0.00           N  
ATOM    737  CA  PRO B 122      43.920  68.737  49.539  1.00  0.00           C  
ATOM    738  C   PRO B 122      42.793  69.046  50.535  1.00  0.00           C  
ATOM    739  O   PRO B 122      41.660  68.582  50.363  1.00  0.00           O  
ATOM    740  CB  PRO B 122      44.969  67.784  50.130  1.00 25.00           C  
ATOM    741  CG  PRO B 122      46.300  68.214  49.502  1.00 26.00           C  
ATOM    742  CD  PRO B 122      46.174  69.681  49.246  1.00  0.00           C  
ATOM    743  N   HIS B 123      43.091  69.864  51.534  1.00  0.00           N  
ATOM    744  CA  HIS B 123      42.118  70.255  52.549  1.00  0.00           C  
ATOM    745  C   HIS B 123      40.991  71.212  52.058  1.00  0.00           C  
ATOM    746  O   HIS B 123      39.817  71.102  52.485  1.00  0.00           O  
ATOM    747  CB  HIS B 123      42.877  70.812  53.758  1.00  6.00           C  
ATOM    748  CG  HIS B 123      42.011  71.511  54.753  1.00  2.00           C  
ATOM    749  ND1 HIS B 123      41.050  70.855  55.493  1.00  4.00           N  
ATOM    750  CD2 HIS B 123      41.957  72.814  55.124  1.00  6.00           C  
ATOM    751  CE1 HIS B 123      40.442  71.724  56.281  1.00  2.00           C  
ATOM    752  NE2 HIS B 123      40.975  72.919  56.077  1.00  2.00           N  
ATOM    753  N   VAL B 124      41.333  72.140  51.167  1.00  0.00           N  
ATOM    754  CA  VAL B 124      40.333  73.006  50.536  1.00 24.00           C  
ATOM    755  C   VAL B 124      39.311  72.176  49.756  1.00  0.00           C  
ATOM    756  O   VAL B 124      38.109  72.468  49.763  1.00 32.00           O  
ATOM    757  CB  VAL B 124      41.004  74.018  49.573  1.00  0.00           C  
ATOM    758  CG1 VAL B 124      39.972  74.742  48.722  1.00 38.00           C  
ATOM    759  CG2 VAL B 124      41.872  75.015  50.352  1.00 15.00           C  
ATOM    760  N   VAL B 125      39.808  71.150  49.071  1.00  0.00           N  
ATOM    761  CA  VAL B 125      38.988  70.275  48.221  1.00  0.00           C  
ATOM    762  C   VAL B 125      37.986  69.474  49.058  1.00  0.00           C  
ATOM    763  O   VAL B 125      36.807  69.442  48.741  1.00  0.00           O  
ATOM    764  CB  VAL B 125      39.899  69.323  47.368  1.00  0.00           C  
ATOM    765  CG1 VAL B 125      39.117  68.161  46.772  1.00  0.00           C  
ATOM    766  CG2 VAL B 125      40.606  70.090  46.305  1.00  0.00           C  
ATOM    767  N   ALA B 126      38.484  68.834  50.121  1.00  0.00           N  
ATOM    768  CA  ALA B 126      37.687  67.994  51.033  1.00 40.00           C  
ATOM    769  C   ALA B 126      36.586  68.763  51.750  1.00  7.00           C  
ATOM    770  O   ALA B 126      35.415  68.361  51.711  1.00 10.00           O  
ATOM    771  CB  ALA B 126      38.599  67.282  52.048  1.00  7.00           C  
ATOM    772  N   GLU B 127      36.982  69.870  52.382  1.00 11.00           N  
ATOM    773  CA  GLU B 127      36.106  70.759  53.153  1.00  5.00           C  
ATOM    774  C   GLU B 127      34.940  71.285  52.319  1.00  0.00           C  
ATOM    775  O   GLU B 127      33.819  71.445  52.826  1.00  3.00           O  
ATOM    776  CB  GLU B 127      36.951  71.915  53.696  1.00 12.00           C  
ATOM    777  CG  GLU B 127      36.239  72.915  54.615  1.00  3.00           C  
ATOM    778  CD  GLU B 127      37.229  73.927  55.262  1.00  5.00           C  
ATOM    779  OE1 GLU B 127      36.990  75.169  55.189  1.00  3.00           O  
ATOM    780  OE2 GLU B 127      38.250  73.474  55.838  1.00  2.00           O  
ATOM    781  N   ALA B 128      35.224  71.557  51.038  1.00  8.00           N  
ATOM    782  CA  ALA B 128      34.210  71.947  50.033  1.00  4.00           C  
ATOM    783  C   ALA B 128      33.501  70.751  49.419  1.00  4.00           C  
ATOM    784  O   ALA B 128      32.471  70.906  48.761  1.00  4.00           O  
ATOM    785  CB  ALA B 128      34.834  72.803  48.940  1.00 12.00           C  
ATOM    786  N   ARG B 129      34.056  69.562  49.647  1.00  0.00           N  
ATOM    787  CA  ARG B 129      33.553  68.312  49.057  1.00 41.00           C  
ATOM    788  C   ARG B 129      33.463  68.441  47.526  1.00  0.00           C  
ATOM    789  O   ARG B 129      32.438  68.134  46.907  1.00  4.00           O  
ATOM    790  CB  ARG B 129      32.200  67.903  49.678  1.00  4.00           C  
ATOM    791  CG  ARG B 129      32.259  67.506  51.153  1.00  7.00           C  
ATOM    792  CD  ARG B 129      31.087  68.143  51.901  1.00  2.00           C  
ATOM    793  NE  ARG B 129      30.747  67.429  53.133  1.00  2.00           N  
ATOM    794  CZ  ARG B 129      30.986  67.877  54.366  1.00  2.00           C  
ATOM    795  NH1 ARG B 129      31.575  69.060  54.555  1.00  2.00           N  
ATOM    796  NH2 ARG B 129      30.625  67.140  55.420  1.00  1.00           N  
ATOM    797  N   ALA B 130      34.550  68.921  46.930  1.00  0.00           N  
ATOM    798  CA  ALA B 130      34.583  69.179  45.511  1.00 12.00           C  
ATOM    799  C   ALA B 130      35.014  67.882  44.855  1.00  0.00           C  
ATOM    800  O   ALA B 130      35.360  66.927  45.553  1.00 32.00           O  
ATOM    801  CB  ALA B 130      35.585  70.303  45.203  1.00 24.00           C  
ATOM    802  N   GLN B 131      34.978  67.829  43.527  1.00 16.00           N  
ATOM    803  CA  GLN B 131      35.818  66.870  42.829  1.00  0.00           C  
ATOM    804  C   GLN B 131      37.158  67.548  42.593  1.00  0.00           C  
ATOM    805  O   GLN B 131      37.226  68.774  42.463  1.00  0.00           O  
ATOM    806  CB  GLN B 131      35.195  66.382  41.522  1.00  0.00           C  
ATOM    807  CG  GLN B 131      34.303  65.180  41.683  1.00 22.00           C  
ATOM    808  CD  GLN B 131      32.961  65.410  41.034  1.00 10.00           C  
ATOM    809  OE1 GLN B 131      32.815  65.286  39.790  1.00 13.00           O  
ATOM    810  NE2 GLN B 131      31.957  65.782  41.860  1.00  5.00           N  
ATOM    811  N   VAL B 132      38.221  66.754  42.599  1.00  0.00           N  
ATOM    812  CA  VAL B 132      39.528  67.233  42.211  1.00  0.00           C  
ATOM    813  C   VAL B 132      40.058  66.384  41.045  1.00  0.00           C  
ATOM    814  O   VAL B 132      39.941  65.154  41.039  1.00  0.00           O  
ATOM    815  CB  VAL B 132      40.510  67.208  43.397  1.00  0.00           C  
ATOM    816  CG1 VAL B 132      40.624  65.800  43.968  1.00  0.00           C  
ATOM    817  CG2 VAL B 132      41.922  67.809  43.010  1.00  0.00           C  
ATOM    818  N   VAL B 133      40.614  67.053  40.050  1.00  0.00           N  
ATOM    819  CA  VAL B 133      41.344  66.387  39.011  1.00  0.00           C  
ATOM    820  C   VAL B 133      42.785  66.440  39.489  1.00  0.00           C  
ATOM    821  O   VAL B 133      43.297  67.521  39.770  1.00  0.00           O  
ATOM    822  CB  VAL B 133      41.238  67.149  37.667  1.00  0.00           C  
ATOM    823  CG1 VAL B 133      42.053  66.453  36.607  1.00  3.00           C  
ATOM    824  CG2 VAL B 133      39.774  67.340  37.242  1.00  1.00           C  
ATOM    825  N   ILE B 134      43.423  65.276  39.596  1.00  0.00           N  
ATOM    826  CA  ILE B 134      44.804  65.184  40.010  1.00  0.00           C  
ATOM    827  C   ILE B 134      45.572  64.889  38.750  1.00  0.00           C  
ATOM    828  O   ILE B 134      45.553  63.753  38.273  1.00  0.00           O  
ATOM    829  CB  ILE B 134      45.042  64.024  41.052  1.00  0.00           C  
ATOM    830  CG1 ILE B 134      44.319  64.290  42.382  1.00  0.00           C  
ATOM    831  CD1 ILE B 134      44.411  63.101  43.354  1.00  0.00           C  
ATOM    832  CG2 ILE B 134      46.543  63.738  41.274  1.00  0.00           C  
ATOM    833  N   MET B 135      46.241  65.911  38.210  1.00  0.00           N  
ATOM    834  CA  MET B 135      47.151  65.730  37.107  1.00  0.00           C  
ATOM    835  C   MET B 135      48.587  65.418  37.531  1.00  0.00           C  
ATOM    836  O   MET B 135      49.115  65.976  38.501  1.00  0.00           O  
ATOM    837  CB  MET B 135      47.133  66.949  36.201  1.00  7.00           C  
ATOM    838  CG  MET B 135      47.701  66.658  34.812  1.00  0.00           C  
ATOM    839  SD  MET B 135      48.132  68.147  33.919  1.00 53.00           S  
ATOM    840  CE  MET B 135      49.926  68.312  34.126  1.00  0.00           C  
ATOM    841  N   PHE B 136      49.200  64.520  36.764  1.00  0.00           N  
ATOM    842  CA  PHE B 136      50.614  64.176  36.848  1.00  0.00           C  
ATOM    843  C   PHE B 136      51.415  65.270  36.162  1.00  0.00           C  
ATOM    844  O   PHE B 136      51.230  65.526  34.987  1.00  0.00           O  
ATOM    845  CB  PHE B 136      50.841  62.790  36.200  1.00  0.00           C  
ATOM    846  CG  PHE B 136      52.304  62.443  35.887  1.00  0.00           C  
ATOM    847  CD1 PHE B 136      53.334  62.650  36.820  1.00  0.00           C  
ATOM    848  CD2 PHE B 136      52.639  61.841  34.658  1.00  0.00           C  
ATOM    849  CE1 PHE B 136      54.672  62.301  36.522  1.00  0.00           C  
ATOM    850  CE2 PHE B 136      53.977  61.479  34.351  1.00  0.00           C  
ATOM    851  CZ  PHE B 136      54.987  61.709  35.289  1.00  0.00           C  
ATOM    852  N   ASN B 137      52.315  65.917  36.895  1.00  0.00           N  
ATOM    853  CA  ASN B 137      53.156  66.948  36.318  1.00  0.00           C  
ATOM    854  C   ASN B 137      54.599  66.489  36.165  1.00  0.00           C  
ATOM    855  O   ASN B 137      55.371  66.524  37.148  1.00  0.00           O  
ATOM    856  CB  ASN B 137      53.104  68.189  37.178  1.00  0.00           C  
ATOM    857  CG  ASN B 137      53.508  69.443  36.417  1.00  0.00           C  
ATOM    858  OD1 ASN B 137      54.612  69.533  35.817  1.00  1.00           O  
ATOM    859  ND2 ASN B 137      52.610  70.437  36.446  1.00  0.00           N  
ATOM    860  N   PRO B 138      54.984  66.044  34.936  1.00  0.00           N  
ATOM    861  CA  PRO B 138      56.355  65.557  34.739  1.00  0.00           C  
ATOM    862  C   PRO B 138      57.420  66.661  34.772  1.00  0.00           C  
ATOM    863  O   PRO B 138      58.593  66.363  34.959  1.00  0.00           O  
ATOM    864  CB  PRO B 138      56.301  64.885  33.356  1.00  0.00           C  
ATOM    865  CG  PRO B 138      55.151  65.457  32.674  1.00  0.00           C  
ATOM    866  CD  PRO B 138      54.176  65.943  33.700  1.00  1.00           C  
ATOM    867  N   VAL B 139      57.021  67.919  34.584  1.00  0.00           N  
ATOM    868  CA  VAL B 139      57.980  69.030  34.626  1.00  0.00           C  
ATOM    869  C   VAL B 139      58.475  69.191  36.064  1.00 60.00           C  
ATOM    870  O   VAL B 139      59.687  69.256  36.307  1.00 40.00           O  
ATOM    871  CB  VAL B 139      57.385  70.353  34.087  1.00  0.00           C  
ATOM    872  CG1 VAL B 139      58.443  71.467  34.092  1.00 48.00           C  
ATOM    873  CG2 VAL B 139      56.787  70.145  32.672  1.00  0.00           C  
ATOM    874  N   MET B 140      57.526  69.222  37.002  1.00 60.00           N  
ATOM    875  CA  MET B 140      57.815  69.118  38.431  1.00 41.00           C  
ATOM    876  C   MET B 140      58.635  67.874  38.776  1.00  0.00           C  
ATOM    877  O   MET B 140      59.618  67.951  39.536  1.00 24.00           O  
ATOM    878  CB  MET B 140      56.520  69.072  39.231  1.00 34.00           C  
ATOM    879  CG  MET B 140      55.755  70.340  39.188  1.00 43.00           C  
ATOM    880  SD  MET B 140      54.271  70.168  40.154  1.00  0.00           S  
ATOM    881  CE  MET B 140      54.761  70.865  41.734  1.00 19.00           C  
ATOM    882  N   ALA B 141      58.227  66.732  38.231  1.00  0.00           N  
ATOM    883  CA  ALA B 141      58.845  65.469  38.589  1.00  0.00           C  
ATOM    884  C   ALA B 141      60.208  65.286  37.909  1.00  0.00           C  
ATOM    885  O   ALA B 141      61.038  64.516  38.397  1.00  8.00           O  
ATOM    886  CB  ALA B 141      57.895  64.306  38.288  1.00  1.00           C  
ATOM    887  N   ARG B 142      60.446  66.014  36.810  1.00  0.00           N  
ATOM    888  CA  ARG B 142      61.743  65.972  36.084  1.00 58.00           C  
ATOM    889  C   ARG B 142      62.242  67.349  35.592  1.00 60.00           C  
ATOM    890  O   ARG B 142      62.343  67.553  34.385  1.00  0.00           O  
ATOM    891  CB  ARG B 142      61.660  65.042  34.857  1.00 60.00           C  
ATOM    892  CG  ARG B 142      61.409  63.568  35.113  1.00 51.00           C  
ATOM    893  CD  ARG B 142      61.515  62.771  33.813  1.00 40.00           C  
ATOM    894  NE  ARG B 142      60.680  63.277  32.706  1.00  0.00           N  
ATOM    895  CZ  ARG B 142      60.145  62.510  31.752  1.00  0.00           C  
ATOM    896  NH1 ARG B 142      59.410  63.057  30.791  1.00  0.00           N  
ATOM    897  NH2 ARG B 142      60.318  61.193  31.764  1.00 14.00           N  
ATOM    898  N   PRO B 143      62.596  68.281  36.511  1.00  0.00           N  
ATOM    899  CA  PRO B 143      62.818  69.653  36.015  1.00 38.00           C  
ATOM    900  C   PRO B 143      64.128  69.862  35.225  1.00  4.00           C  
ATOM    901  O   PRO B 143      64.226  70.806  34.432  1.00  6.00           O  
ATOM    902  CB  PRO B 143      62.748  70.518  37.288  1.00  9.00           C  
ATOM    903  CG  PRO B 143      62.373  69.561  38.420  1.00  8.00           C  
ATOM    904  CD  PRO B 143      62.817  68.199  37.966  1.00 30.00           C  
ATOM    905  N   GLN B 144      65.109  68.985  35.424  1.00 31.00           N  
ATOM    906  CA  GLN B 144      66.317  69.001  34.602  1.00  4.00           C  
ATOM    907  C   GLN B 144      66.131  68.452  33.168  1.00  8.00           C  
ATOM    908  O   GLN B 144      67.007  68.651  32.324  1.00  4.00           O  
ATOM    909  CB  GLN B 144      67.448  68.242  35.299  1.00 22.00           C  
ATOM    910  CG  GLN B 144      68.285  69.071  36.283  1.00  4.00           C  
ATOM    911  CD  GLN B 144      69.728  68.555  36.415  1.00  2.00           C  
ATOM    912  OE1 GLN B 144      70.674  69.339  36.575  1.00  1.00           O  
ATOM    913  NE2 GLN B 144      69.898  67.234  36.331  1.00  2.00           N  
ATOM    914  N   HIS B 145      65.010  67.767  32.901  1.00 60.00           N  
ATOM    915  CA  HIS B 145      64.741  67.083  31.613  1.00 14.00           C  
ATOM    916  C   HIS B 145      64.711  68.037  30.402  1.00  0.00           C  
ATOM    917  O   HIS B 145      64.129  69.131  30.493  1.00  0.00           O  
ATOM    918  CB  HIS B 145      63.424  66.284  31.700  1.00 40.00           C  
ATOM    919  CG  HIS B 145      63.180  65.352  30.545  1.00  0.00           C  
ATOM    920  ND1 HIS B 145      62.487  65.727  29.413  1.00  0.00           N  
ATOM    921  CD2 HIS B 145      63.512  64.050  30.364  1.00 10.00           C  
ATOM    922  CE1 HIS B 145      62.424  64.706  28.576  1.00  5.00           C  
ATOM    923  NE2 HIS B 145      63.031  63.673  29.132  1.00  4.00           N  
ATOM    924  N   PRO B 146      65.342  67.621  29.266  1.00  0.00           N  
ATOM    925  CA  PRO B 146      65.361  68.424  28.029  1.00  3.00           C  
ATOM    926  C   PRO B 146      63.981  68.999  27.618  1.00  3.00           C  
ATOM    927  O   PRO B 146      63.905  70.087  27.034  1.00  5.00           O  
ATOM    928  CB  PRO B 146      65.883  67.434  26.974  1.00  2.00           C  
ATOM    929  CG  PRO B 146      66.685  66.463  27.719  1.00  2.00           C  
ATOM    930  CD  PRO B 146      66.093  66.355  29.096  1.00  4.00           C  
ATOM    931  N   SER B 147      62.909  68.282  27.944  1.00  0.00           N  
ATOM    932  CA  SER B 147      61.555  68.692  27.566  1.00  5.00           C  
ATOM    933  C   SER B 147      60.874  69.527  28.648  1.00 16.00           C  
ATOM    934  O   SER B 147      59.745  69.988  28.461  1.00 11.00           O  
ATOM    935  CB  SER B 147      60.697  67.464  27.216  1.00  7.00           C  
ATOM    936  OG  SER B 147      61.398  66.556  26.372  1.00  4.00           O  
ATOM    937  N   SER B 148      61.575  69.726  29.766  1.00  0.00           N  
ATOM    938  CA  SER B 148      61.050  70.492  30.909  1.00  0.00           C  
ATOM    939  C   SER B 148      61.619  71.916  31.007  1.00  0.00           C  
ATOM    940  O   SER B 148      61.233  72.700  31.879  1.00 19.00           O  
ATOM    941  CB  SER B 148      61.285  69.725  32.226  1.00  0.00           C  
ATOM    942  OG  SER B 148      60.456  68.569  32.306  1.00  0.00           O  
ATOM    943  N   LEU B 149      62.525  72.251  30.104  1.00  0.00           N  
ATOM    944  CA  LEU B 149      63.228  73.524  30.185  1.00  5.00           C  
ATOM    945  C   LEU B 149      62.398  74.672  29.625  1.00  0.00           C  
ATOM    946  O   LEU B 149      62.619  75.825  29.988  1.00  3.00           O  
ATOM    947  CB  LEU B 149      64.584  73.436  29.472  1.00  2.00           C  
ATOM    948  CG  LEU B 149      65.434  72.200  29.788  1.00  0.00           C  
ATOM    949  CD1 LEU B 149      66.547  72.048  28.768  1.00  2.00           C  
ATOM    950  CD2 LEU B 149      65.969  72.232  31.223  1.00  3.00           C  
ATOM    951  N   ILE B 150      61.443  74.359  28.749  1.00 16.00           N  
ATOM    952  CA  ILE B 150      60.613  75.388  28.103  1.00  3.00           C  
ATOM    953  C   ILE B 150      59.391  75.812  28.959  1.00  3.00           C  
ATOM    954  O   ILE B 150      58.636  76.729  28.599  1.00  3.00           O  
ATOM    955  CB  ILE B 150      60.305  75.013  26.596  1.00  7.00           C  
ATOM    956  CG1 ILE B 150      61.106  75.915  25.637  1.00  2.00           C  
ATOM    957  CD1 ILE B 150      62.647  75.889  25.817  1.00  2.00           C  
ATOM    958  CG2 ILE B 150      58.812  75.108  26.246  1.00  3.00           C  
ATOM    959  N   PHE B 151      59.257  75.171  30.120  1.00  0.00           N  
ATOM    960  CA  PHE B 151      58.190  75.450  31.089  1.00  5.00           C  
ATOM    961  C   PHE B 151      58.686  76.313  32.284  1.00  3.00           C  
ATOM    962  O   PHE B 151      59.901  76.378  32.559  1.00  5.00           O  
ATOM    963  CB  PHE B 151      57.592  74.119  31.578  1.00  0.00           C  
ATOM    964  CG  PHE B 151      56.942  73.293  30.480  1.00  0.00           C  
ATOM    965  CD1 PHE B 151      57.720  72.586  29.553  1.00  0.00           C  
ATOM    966  CD2 PHE B 151      55.546  73.215  30.381  1.00  5.00           C  
ATOM    967  CE1 PHE B 151      57.117  71.823  28.540  1.00 10.00           C  
ATOM    968  CE2 PHE B 151      54.939  72.450  29.377  1.00  4.00           C  
ATOM    969  CZ  PHE B 151      55.731  71.758  28.452  1.00  6.00           C  
ATOM    970  N   PRO B 152      57.755  76.989  33.000  1.00  3.00           N  
ATOM    971  CA  PRO B 152      58.201  77.675  34.237  1.00  2.00           C  
ATOM    972  C   PRO B 152      58.444  76.698  35.415  1.00  7.00           C  
ATOM    973  O   PRO B 152      58.229  75.487  35.274  1.00 29.00           O  
ATOM    974  CB  PRO B 152      57.038  78.643  34.549  1.00  2.00           C  
ATOM    975  CG  PRO B 152      55.819  78.027  33.910  1.00  4.00           C  
ATOM    976  CD  PRO B 152      56.307  77.173  32.739  1.00  3.00           C  
ATOM    977  N   HIS B 153      58.913  77.211  36.553  1.00  3.00           N  
ATOM    978  CA  HIS B 153      58.775  76.480  37.819  1.00 19.00           C  
ATOM    979  C   HIS B 153      57.273  76.425  38.183  1.00  0.00           C  
ATOM    980  O   HIS B 153      56.586  77.453  38.138  1.00  6.00           O  
ATOM    981  CB  HIS B 153      59.588  77.156  38.935  1.00  2.00           C  
ATOM    982  CG  HIS B 153      59.736  76.319  40.174  1.00  2.00           C  
ATOM    983  ND1 HIS B 153      58.733  76.192  41.114  1.00  3.00           N  
ATOM    984  CD2 HIS B 153      60.772  75.570  40.626  1.00  4.00           C  
ATOM    985  CE1 HIS B 153      59.140  75.391  42.086  1.00  4.00           C  
ATOM    986  NE2 HIS B 153      60.375  75.002  41.815  1.00  4.00           N  
ATOM    987  N   PHE B 154      56.759  75.233  38.499  1.00 53.00           N  
ATOM    988  CA  PHE B 154      55.365  75.082  38.960  1.00 30.00           C  
ATOM    989  C   PHE B 154      55.308  74.890  40.468  1.00  7.00           C  
ATOM    990  O   PHE B 154      56.248  74.360  41.069  1.00 20.00           O  
ATOM    991  CB  PHE B 154      54.673  73.866  38.326  1.00 60.00           C  
ATOM    992  CG  PHE B 154      54.561  73.914  36.830  1.00  0.00           C  
ATOM    993  CD1 PHE B 154      55.603  73.450  36.022  1.00 60.00           C  
ATOM    994  CD2 PHE B 154      53.391  74.376  36.225  1.00 23.00           C  
ATOM    995  CE1 PHE B 154      55.485  73.477  34.624  1.00  0.00           C  
ATOM    996  CE2 PHE B 154      53.263  74.404  34.835  1.00  7.00           C  
ATOM    997  CZ  PHE B 154      54.309  73.950  34.028  1.00  7.00           C  
ATOM    998  N   GLY B 155      54.190  75.297  41.064  1.00  9.00           N  
ATOM    999  CA  GLY B 155      53.903  75.035  42.483  1.00  0.00           C  
ATOM   1000  C   GLY B 155      54.766  75.726  43.528  1.00  4.00           C  
ATOM   1001  O   GLY B 155      54.726  76.951  43.659  1.00  3.00           O  
ATOM   1002  N   PHE B 160      59.014  67.973  46.390  1.00  5.00           N  
ATOM   1003  CA  PHE B 160      59.919  66.849  46.114  1.00  7.00           C  
ATOM   1004  C   PHE B 160      61.384  67.001  46.603  1.00  3.00           C  
ATOM   1005  O   PHE B 160      62.161  67.808  46.079  1.00  4.00           O  
ATOM   1006  CB  PHE B 160      59.889  66.452  44.618  1.00 14.00           C  
ATOM   1007  CG  PHE B 160      58.592  65.807  44.169  1.00 26.00           C  
ATOM   1008  CD1 PHE B 160      57.980  64.817  44.934  1.00 12.00           C  
ATOM   1009  CD2 PHE B 160      57.995  66.185  42.971  1.00 28.00           C  
ATOM   1010  CE1 PHE B 160      56.786  64.231  44.527  1.00  0.00           C  
ATOM   1011  CE2 PHE B 160      56.802  65.607  42.550  1.00 60.00           C  
ATOM   1012  CZ  PHE B 160      56.197  64.626  43.325  1.00  0.00           C  
ATOM   1013  N   THR B 161      61.748  66.189  47.595  1.00  4.00           N  
ATOM   1014  CA  THR B 161      63.108  66.163  48.140  1.00  3.00           C  
ATOM   1015  C   THR B 161      64.068  65.658  47.077  1.00  0.00           C  
ATOM   1016  O   THR B 161      63.714  64.805  46.262  1.00  0.00           O  
ATOM   1017  CB  THR B 161      63.237  65.276  49.421  1.00  3.00           C  
ATOM   1018  OG1 THR B 161      63.237  63.888  49.058  1.00  4.00           O  
ATOM   1019  CG2 THR B 161      62.102  65.545  50.423  1.00  2.00           C  
ATOM   1020  N   GLU B 162      65.287  66.185  47.106  1.00  0.00           N  
ATOM   1021  CA  GLU B 162      66.331  65.906  46.112  1.00  7.00           C  
ATOM   1022  C   GLU B 162      66.738  64.432  46.104  1.00  3.00           C  
ATOM   1023  O   GLU B 162      67.545  64.011  45.274  1.00  3.00           O  
ATOM   1024  CB  GLU B 162      67.555  66.797  46.380  1.00  2.00           C  
ATOM   1025  CG  GLU B 162      67.220  68.212  46.899  1.00  2.00           C  
ATOM   1026  CD  GLU B 162      66.538  68.212  48.290  1.00  1.00           C  
ATOM   1027  OE1 GLU B 162      66.960  67.438  49.176  1.00  2.00           O  
ATOM   1028  OE2 GLU B 162      65.567  68.981  48.491  1.00  2.00           O  
ATOM   1029  N   GLU B 163      66.184  63.660  47.038  1.00  4.00           N  
ATOM   1030  CA  GLU B 163      66.347  62.210  47.044  1.00  4.00           C  
ATOM   1031  C   GLU B 163      65.509  61.605  45.917  1.00  0.00           C  
ATOM   1032  O   GLU B 163      66.038  60.909  45.046  1.00  6.00           O  
ATOM   1033  CB  GLU B 163      66.003  61.609  48.428  1.00  3.00           C  
ATOM   1034  CG  GLU B 163      65.645  60.098  48.429  1.00  4.00           C  
ATOM   1035  CD  GLU B 163      66.582  59.233  49.293  1.00  2.00           C  
ATOM   1036  OE1 GLU B 163      66.549  59.343  50.547  1.00  1.00           O  
ATOM   1037  OE2 GLU B 163      67.343  58.424  48.702  1.00  2.00           O  
ATOM   1038  N   GLU B 164      64.214  61.905  45.935  1.00  0.00           N  
ATOM   1039  CA  GLU B 164      63.268  61.437  44.919  1.00 11.00           C  
ATOM   1040  C   GLU B 164      63.642  61.871  43.518  1.00  0.00           C  
ATOM   1041  O   GLU B 164      63.610  61.067  42.607  1.00  0.00           O  
ATOM   1042  CB  GLU B 164      61.868  61.958  45.217  1.00  0.00           C  
ATOM   1043  CG  GLU B 164      61.324  61.504  46.537  1.00  6.00           C  
ATOM   1044  CD  GLU B 164      60.503  62.569  47.184  1.00  4.00           C  
ATOM   1045  OE1 GLU B 164      60.992  63.711  47.245  1.00  6.00           O  
ATOM   1046  OE2 GLU B 164      59.376  62.272  47.630  1.00  4.00           O  
ATOM   1047  N   LEU B 165      63.994  63.140  43.356  1.00  0.00           N  
ATOM   1048  CA  LEU B 165      64.211  63.721  42.035  1.00  0.00           C  
ATOM   1049  C   LEU B 165      65.363  63.066  41.272  1.00 12.00           C  
ATOM   1050  O   LEU B 165      65.357  63.027  40.033  1.00 38.00           O  
ATOM   1051  CB  LEU B 165      64.439  65.236  42.138  1.00 20.00           C  
ATOM   1052  CG  LEU B 165      63.366  66.066  42.834  1.00  0.00           C  
ATOM   1053  CD1 LEU B 165      63.769  67.520  42.800  1.00  5.00           C  
ATOM   1054  CD2 LEU B 165      61.998  65.856  42.194  1.00 25.00           C  
ATOM   1055  N   ALA B 166      66.354  62.572  42.014  1.00  8.00           N  
ATOM   1056  CA  ALA B 166      67.483  61.865  41.419  1.00  6.00           C  
ATOM   1057  C   ALA B 166      67.106  60.419  41.096  1.00  3.00           C  
ATOM   1058  O   ALA B 166      67.666  59.827  40.170  1.00  3.00           O  
ATOM   1059  CB  ALA B 166      68.701  61.931  42.328  1.00  2.00           C  
ATOM   1060  N   ASP B 167      66.163  59.862  41.852  1.00  0.00           N  
ATOM   1061  CA  ASP B 167      65.606  58.539  41.545  1.00  4.00           C  
ATOM   1062  C   ASP B 167      64.579  58.606  40.384  1.00  0.00           C  
ATOM   1063  O   ASP B 167      64.601  57.760  39.473  1.00  6.00           O  
ATOM   1064  CB  ASP B 167      64.970  57.895  42.792  1.00  6.00           C  
ATOM   1065  CG  ASP B 167      66.003  57.491  43.869  1.00  2.00           C  
ATOM   1066  OD1 ASP B 167      65.585  57.394  45.061  1.00  3.00           O  
ATOM   1067  OD2 ASP B 167      67.206  57.269  43.538  1.00  2.00           O  
ATOM   1068  N   PHE B 168      63.694  59.610  40.437  1.00  0.00           N  
ATOM   1069  CA  PHE B 168      62.715  59.909  39.391  1.00  0.00           C  
ATOM   1070  C   PHE B 168      63.403  60.114  38.038  1.00  4.00           C  
ATOM   1071  O   PHE B 168      62.752  60.128  36.987  1.00 60.00           O  
ATOM   1072  CB  PHE B 168      61.944  61.201  39.714  1.00  4.00           C  
ATOM   1073  CG  PHE B 168      60.891  61.072  40.793  1.00  0.00           C  
ATOM   1074  CD1 PHE B 168      60.567  59.839  41.370  1.00 16.00           C  
ATOM   1075  CD2 PHE B 168      60.187  62.205  41.205  1.00  0.00           C  
ATOM   1076  CE1 PHE B 168      59.584  59.751  42.368  1.00 11.00           C  
ATOM   1077  CE2 PHE B 168      59.195  62.127  42.192  1.00  1.00           C  
ATOM   1078  CZ  PHE B 168      58.896  60.902  42.775  1.00  1.00           C  
ATOM   1079  N   GLU B 169      64.717  60.315  38.073  1.00  0.00           N  
ATOM   1080  CA  GLU B 169      65.482  60.481  36.857  1.00 51.00           C  
ATOM   1081  C   GLU B 169      65.781  59.087  36.293  1.00  0.00           C  
ATOM   1082  O   GLU B 169      65.910  58.105  37.054  1.00  5.00           O  
ATOM   1083  CB  GLU B 169      66.759  61.282  37.141  1.00 21.00           C  
ATOM   1084  CG  GLU B 169      67.438  61.854  35.887  1.00  9.00           C  
ATOM   1085  CD  GLU B 169      67.853  63.315  36.055  1.00 16.00           C  
ATOM   1086  OE1 GLU B 169      68.713  63.600  36.927  1.00  4.00           O  
ATOM   1087  OE2 GLU B 169      67.308  64.176  35.304  1.00 35.00           O  
ATOM   1088  N   THR B 170      65.866  58.993  34.966  1.00 18.00           N  
ATOM   1089  CA  THR B 170      66.038  57.698  34.291  1.00  5.00           C  
ATOM   1090  C   THR B 170      65.151  56.611  34.964  1.00  4.00           C  
ATOM   1091  O   THR B 170      65.636  55.546  35.375  1.00  3.00           O  
ATOM   1092  CB  THR B 170      67.562  57.252  34.201  1.00  2.00           C  
ATOM   1093  OG1 THR B 170      68.074  56.959  35.516  1.00  2.00           O  
ATOM   1094  CG2 THR B 170      68.446  58.327  33.507  1.00  2.00           C  
ATOM   1095  N   LEU B 171      63.865  56.935  35.105  1.00 24.00           N  
ATOM   1096  CA  LEU B 171      62.817  56.049  35.601  1.00  4.00           C  
ATOM   1097  C   LEU B 171      61.777  56.042  34.471  1.00  5.00           C  
ATOM   1098  O   LEU B 171      61.518  57.103  33.886  1.00 23.00           O  
ATOM   1099  CB  LEU B 171      62.220  56.626  36.891  1.00  0.00           C  
ATOM   1100  CG  LEU B 171      61.250  55.843  37.787  1.00  0.00           C  
ATOM   1101  CD1 LEU B 171      61.889  54.595  38.391  1.00  3.00           C  
ATOM   1102  CD2 LEU B 171      60.695  56.727  38.907  1.00  9.00           C  
ATOM   1103  N   PRO B 172      61.184  54.866  34.140  1.00  3.00           N  
ATOM   1104  CA  PRO B 172      60.270  54.842  32.989  1.00  6.00           C  
ATOM   1105  C   PRO B 172      58.987  55.623  33.285  1.00  0.00           C  
ATOM   1106  O   PRO B 172      58.488  55.576  34.417  1.00  0.00           O  
ATOM   1107  CB  PRO B 172      59.983  53.347  32.779  1.00  5.00           C  
ATOM   1108  CG  PRO B 172      60.921  52.616  33.650  1.00  2.00           C  
ATOM   1109  CD  PRO B 172      61.274  53.543  34.776  1.00  3.00           C  
ATOM   1110  N   ILE B 173      58.485  56.339  32.276  1.00 13.00           N  
ATOM   1111  CA  ILE B 173      57.401  57.315  32.437  1.00  0.00           C  
ATOM   1112  C   ILE B 173      56.184  56.783  33.222  1.00  0.00           C  
ATOM   1113  O   ILE B 173      55.548  57.528  33.999  1.00  0.00           O  
ATOM   1114  CB  ILE B 173      56.979  57.989  31.060  1.00  0.00           C  
ATOM   1115  CG1 ILE B 173      56.152  59.268  31.280  1.00  0.00           C  
ATOM   1116  CD1 ILE B 173      56.890  60.418  31.898  1.00  0.00           C  
ATOM   1117  CG2 ILE B 173      56.203  57.030  30.173  1.00 27.00           C  
ATOM   1118  N   GLU B 174      55.889  55.495  33.047  1.00 18.00           N  
ATOM   1119  CA  GLU B 174      54.677  54.936  33.620  1.00  0.00           C  
ATOM   1120  C   GLU B 174      54.839  54.731  35.103  1.00 14.00           C  
ATOM   1121  O   GLU B 174      53.896  54.937  35.858  1.00 60.00           O  
ATOM   1122  CB  GLU B 174      54.267  53.642  32.908  1.00 15.00           C  
ATOM   1123  CG  GLU B 174      54.065  53.820  31.386  1.00  9.00           C  
ATOM   1124  CD  GLU B 174      52.728  53.271  30.887  1.00 57.00           C  
ATOM   1125  OE1 GLU B 174      52.475  52.058  31.005  1.00  6.00           O  
ATOM   1126  OE2 GLU B 174      51.926  54.069  30.362  1.00  5.00           O  
ATOM   1127  N   GLU B 175      56.041  54.323  35.505  1.00  0.00           N  
ATOM   1128  CA  GLU B 175      56.403  54.161  36.913  1.00 11.00           C  
ATOM   1129  C   GLU B 175      56.539  55.524  37.616  1.00 16.00           C  
ATOM   1130  O   GLU B 175      56.056  55.711  38.747  1.00 12.00           O  
ATOM   1131  CB  GLU B 175      57.722  53.414  37.024  1.00  8.00           C  
ATOM   1132  CG  GLU B 175      57.642  51.906  36.954  1.00  5.00           C  
ATOM   1133  CD  GLU B 175      59.024  51.285  37.058  1.00  2.00           C  
ATOM   1134  OE1 GLU B 175      60.002  52.036  37.293  1.00  2.00           O  
ATOM   1135  OE2 GLU B 175      59.139  50.046  36.907  1.00  1.00           O  
ATOM   1136  N   LEU B 176      57.193  56.472  36.942  1.00  0.00           N  
ATOM   1137  CA  LEU B 176      57.149  57.869  37.367  1.00  0.00           C  
ATOM   1138  C   LEU B 176      55.706  58.368  37.606  1.00  0.00           C  
ATOM   1139  O   LEU B 176      55.394  58.981  38.656  1.00  0.00           O  
ATOM   1140  CB  LEU B 176      57.873  58.739  36.347  1.00  0.00           C  
ATOM   1141  CG  LEU B 176      58.073  60.221  36.642  1.00  0.00           C  
ATOM   1142  CD1 LEU B 176      58.659  60.449  38.046  1.00  1.00           C  
ATOM   1143  CD2 LEU B 176      58.967  60.830  35.580  1.00  0.00           C  
ATOM   1144  N   MET B 177      54.816  58.093  36.652  1.00  0.00           N  
ATOM   1145  CA  MET B 177      53.442  58.564  36.776  1.00  0.00           C  
ATOM   1146  C   MET B 177      52.828  58.007  38.046  1.00  0.00           C  
ATOM   1147  O   MET B 177      52.118  58.716  38.745  1.00  0.00           O  
ATOM   1148  CB  MET B 177      52.606  58.197  35.549  1.00  0.00           C  
ATOM   1149  CG  MET B 177      51.199  58.762  35.609  1.00  0.00           C  
ATOM   1150  SD  MET B 177      50.110  58.319  34.253  1.00  0.00           S  
ATOM   1151  CE  MET B 177      50.346  56.545  34.184  1.00 47.00           C  
ATOM   1152  N   GLU B 178      53.143  56.742  38.336  1.00  0.00           N  
ATOM   1153  CA  GLU B 178      52.667  56.011  39.519  1.00 25.00           C  
ATOM   1154  C   GLU B 178      53.246  56.530  40.850  1.00  0.00           C  
ATOM   1155  O   GLU B 178      52.512  56.712  41.816  1.00 25.00           O  
ATOM   1156  CB  GLU B 178      52.998  54.528  39.351  1.00 36.00           C  
ATOM   1157  CG  GLU B 178      52.153  53.551  40.169  1.00 16.00           C  
ATOM   1158  CD  GLU B 178      52.470  52.085  39.800  1.00  3.00           C  
ATOM   1159  OE1 GLU B 178      53.021  51.366  40.667  1.00  2.00           O  
ATOM   1160  OE2 GLU B 178      52.200  51.639  38.644  1.00  8.00           O  
ATOM   1161  N   ALA B 179      54.557  56.754  40.908  1.00 12.00           N  
ATOM   1162  CA  ALA B 179      55.183  57.353  42.093  1.00  9.00           C  
ATOM   1163  C   ALA B 179      54.562  58.717  42.375  1.00  0.00           C  
ATOM   1164  O   ALA B 179      54.247  59.056  43.522  1.00  0.00           O  
ATOM   1165  CB  ALA B 179      56.669  57.494  41.888  1.00  7.00           C  
ATOM   1166  N   PHE B 180      54.389  59.497  41.309  1.00  0.00           N  
ATOM   1167  CA  PHE B 180      53.738  60.782  41.411  1.00  0.00           C  
ATOM   1168  C   PHE B 180      52.354  60.666  42.002  1.00  0.00           C  
ATOM   1169  O   PHE B 180      51.950  61.470  42.855  1.00  0.00           O  
ATOM   1170  CB  PHE B 180      53.630  61.439  40.039  1.00  1.00           C  
ATOM   1171  CG  PHE B 180      53.218  62.881  40.112  1.00  0.00           C  
ATOM   1172  CD1 PHE B 180      54.181  63.883  40.090  1.00  0.00           C  
ATOM   1173  CD2 PHE B 180      51.881  63.233  40.255  1.00  0.00           C  
ATOM   1174  CE1 PHE B 180      53.821  65.199  40.187  1.00  0.00           C  
ATOM   1175  CE2 PHE B 180      51.517  64.545  40.351  1.00  0.00           C  
ATOM   1176  CZ  PHE B 180      52.491  65.536  40.322  1.00  0.00           C  
ATOM   1177  N   PHE B 181      51.604  59.678  41.537  1.00  0.00           N  
ATOM   1178  CA  PHE B 181      50.216  59.563  41.937  1.00  0.00           C  
ATOM   1179  C   PHE B 181      50.111  59.047  43.354  1.00  0.00           C  
ATOM   1180  O   PHE B 181      49.102  59.233  44.006  1.00  0.00           O  
ATOM   1181  CB  PHE B 181      49.448  58.644  40.977  1.00  0.00           C  
ATOM   1182  CG  PHE B 181      48.927  59.336  39.747  1.00  0.00           C  
ATOM   1183  CD1 PHE B 181      48.539  60.669  39.786  1.00  0.00           C  
ATOM   1184  CD2 PHE B 181      48.804  58.645  38.556  1.00  5.00           C  
ATOM   1185  CE1 PHE B 181      48.044  61.311  38.648  1.00  0.00           C  
ATOM   1186  CE2 PHE B 181      48.321  59.279  37.415  1.00  0.00           C  
ATOM   1187  CZ  PHE B 181      47.934  60.620  37.467  1.00  0.00           C  
ATOM   1188  N   GLU B 182      51.154  58.377  43.820  1.00  0.00           N  
ATOM   1189  CA  GLU B 182      51.185  57.822  45.165  1.00 15.00           C  
ATOM   1190  C   GLU B 182      51.222  58.937  46.203  1.00  6.00           C  
ATOM   1191  O   GLU B 182      50.390  58.969  47.129  1.00  6.00           O  
ATOM   1192  CB  GLU B 182      52.403  56.909  45.311  1.00  6.00           C  
ATOM   1193  CG  GLU B 182      52.078  55.552  45.904  1.00  3.00           C  
ATOM   1194  CD  GLU B 182      52.787  54.436  45.180  1.00  1.00           C  
ATOM   1195  OE1 GLU B 182      52.077  53.493  44.749  1.00  3.00           O  
ATOM   1196  OE2 GLU B 182      54.043  54.508  45.030  1.00  3.00           O  
ATOM   1197  N   ARG B 183      52.172  59.861  46.022  1.00  0.00           N  
ATOM   1198  CA  ARG B 183      52.316  61.049  46.894  1.00  5.00           C  
ATOM   1199  C   ARG B 183      51.084  61.954  46.911  1.00  0.00           C  
ATOM   1200  O   ARG B 183      50.698  62.505  47.957  1.00  8.00           O  
ATOM   1201  CB  ARG B 183      53.541  61.847  46.481  1.00 10.00           C  
ATOM   1202  CG  ARG B 183      54.830  61.211  46.922  1.00  5.00           C  
ATOM   1203  CD  ARG B 183      55.732  60.949  45.727  1.00  0.00           C  
ATOM   1204  NE  ARG B 183      57.088  60.592  46.151  1.00  4.00           N  
ATOM   1205  CZ  ARG B 183      57.561  59.354  46.212  1.00  3.00           C  
ATOM   1206  NH1 ARG B 183      56.795  58.323  45.849  1.00  3.00           N  
ATOM   1207  NH2 ARG B 183      58.812  59.155  46.628  1.00  3.00           N  
ATOM   1208  N   ALA B 184      50.472  62.070  45.731  1.00  0.00           N  
ATOM   1209  CA  ALA B 184      49.309  62.883  45.493  1.00  0.00           C  
ATOM   1210  C   ALA B 184      48.090  62.248  46.135  1.00  0.00           C  
ATOM   1211  O   ALA B 184      47.324  62.924  46.804  1.00  0.00           O  
ATOM   1212  CB  ALA B 184      49.112  63.077  43.989  1.00  0.00           C  
ATOM   1213  N   LEU B 185      47.908  60.951  45.956  1.00  0.00           N  
ATOM   1214  CA  LEU B 185      46.707  60.294  46.502  1.00  0.00           C  
ATOM   1215  C   LEU B 185      46.778  60.134  48.021  1.00  6.00           C  
ATOM   1216  O   LEU B 185      45.735  60.187  48.700  1.00 20.00           O  
ATOM   1217  CB  LEU B 185      46.424  58.949  45.805  1.00  7.00           C  
ATOM   1218  CG  LEU B 185      45.732  58.989  44.430  1.00  1.00           C  
ATOM   1219  CD1 LEU B 185      46.171  57.837  43.560  1.00  9.00           C  
ATOM   1220  CD2 LEU B 185      44.230  58.999  44.581  1.00 16.00           C  
ATOM   1221  N   ALA B 186      48.008  59.956  48.533  1.00  6.00           N  
ATOM   1222  CA  ALA B 186      48.306  59.974  49.983  1.00  3.00           C  
ATOM   1223  C   ALA B 186      47.915  61.307  50.631  1.00  5.00           C  
ATOM   1224  O   ALA B 186      47.173  61.336  51.626  1.00  4.00           O  
ATOM   1225  CB  ALA B 186      49.771  59.659  50.236  1.00  3.00           C  
ATOM   1226  N   ARG B 187      48.391  62.408  50.051  1.00  7.00           N  
ATOM   1227  CA  ARG B 187      47.909  63.748  50.404  1.00  0.00           C  
ATOM   1228  C   ARG B 187      46.392  63.879  50.350  1.00  0.00           C  
ATOM   1229  O   ARG B 187      45.787  64.576  51.181  1.00 29.00           O  
ATOM   1230  CB  ARG B 187      48.482  64.774  49.445  1.00 34.00           C  
ATOM   1231  CG  ARG B 187      49.884  65.137  49.703  1.00  7.00           C  
ATOM   1232  CD  ARG B 187      50.091  66.506  49.162  1.00 16.00           C  
ATOM   1233  NE  ARG B 187      51.497  66.872  49.143  1.00  5.00           N  
ATOM   1234  CZ  ARG B 187      51.922  68.110  48.970  1.00  6.00           C  
ATOM   1235  NH1 ARG B 187      53.225  68.365  48.958  1.00  5.00           N  
ATOM   1236  NH2 ARG B 187      51.040  69.094  48.823  1.00 22.00           N  
ATOM   1237  N   ALA B 188      45.779  63.252  49.349  1.00  0.00           N  
ATOM   1238  CA  ALA B 188      44.327  63.289  49.235  1.00  0.00           C  
ATOM   1239  C   ALA B 188      43.659  62.500  50.364  1.00  0.00           C  
ATOM   1240  O   ALA B 188      42.721  62.988  50.988  1.00  0.00           O  
ATOM   1241  CB  ALA B 188      43.869  62.791  47.857  1.00 60.00           C  
ATOM   1242  N   ALA B 189      44.154  61.288  50.619  1.00 45.00           N  
ATOM   1243  CA  ALA B 189      43.590  60.410  51.647  1.00 13.00           C  
ATOM   1244  C   ALA B 189      43.716  61.032  53.046  1.00  2.00           C  
ATOM   1245  O   ALA B 189      42.828  60.890  53.898  1.00  2.00           O  
ATOM   1246  CB  ALA B 189      44.247  59.011  51.586  1.00  3.00           C  
ATOM   1247  N   GLU B 190      44.818  61.749  53.257  1.00  3.00           N  
ATOM   1248  CA  GLU B 190      45.100  62.413  54.530  1.00  2.00           C  
ATOM   1249  C   GLU B 190      44.185  63.610  54.804  1.00  0.00           C  
ATOM   1250  O   GLU B 190      43.777  63.828  55.945  1.00  2.00           O  
ATOM   1251  CB  GLU B 190      46.579  62.776  54.568  1.00  3.00           C  
ATOM   1252  CG  GLU B 190      46.986  64.061  55.252  1.00  4.00           C  
ATOM   1253  CD  GLU B 190      48.508  64.273  55.124  1.00  3.00           C  
ATOM   1254  OE1 GLU B 190      49.020  64.483  53.982  1.00  6.00           O  
ATOM   1255  OE2 GLU B 190      49.195  64.198  56.175  1.00  1.00           O  
ATOM   1256  N   ALA B 191      43.837  64.360  53.758  1.00  0.00           N  
ATOM   1257  CA  ALA B 191      42.920  65.487  53.886  1.00  5.00           C  
ATOM   1258  C   ALA B 191      41.475  65.027  54.001  1.00  3.00           C  
ATOM   1259  O   ALA B 191      40.582  65.826  54.253  1.00  4.00           O  
ATOM   1260  CB  ALA B 191      43.071  66.404  52.717  1.00 15.00           C  
ATOM   1261  N   GLY B 192      41.242  63.738  53.809  1.00  3.00           N  
ATOM   1262  CA  GLY B 192      39.894  63.199  53.876  1.00  2.00           C  
ATOM   1263  C   GLY B 192      38.996  63.500  52.686  1.00  4.00           C  
ATOM   1264  O   GLY B 192      37.786  63.721  52.860  1.00  4.00           O  
ATOM   1265  N   ILE B 193      39.570  63.513  51.477  1.00  0.00           N  
ATOM   1266  CA  ILE B 193      38.779  63.672  50.249  1.00 36.00           C  
ATOM   1267  C   ILE B 193      38.222  62.293  49.935  1.00  5.00           C  
ATOM   1268  O   ILE B 193      38.973  61.304  49.950  1.00 15.00           O  
ATOM   1269  CB  ILE B 193      39.636  64.163  49.051  1.00  0.00           C  
ATOM   1270  CG1 ILE B 193      40.465  65.395  49.417  1.00  0.00           C  
ATOM   1271  CD1 ILE B 193      41.639  65.653  48.475  1.00  0.00           C  
ATOM   1272  CG2 ILE B 193      38.763  64.458  47.829  1.00 40.00           C  
ATOM   1273  N   ALA B 194      36.915  62.219  49.671  1.00 23.00           N  
ATOM   1274  CA  ALA B 194      36.285  60.948  49.276  1.00  4.00           C  
ATOM   1275  C   ALA B 194      36.784  60.542  47.901  1.00  0.00           C  
ATOM   1276  O   ALA B 194      36.750  61.351  46.968  1.00  0.00           O  
ATOM   1277  CB  ALA B 194      34.770  61.048  49.288  1.00  4.00           C  
ATOM   1278  N   PRO B 195      37.246  59.280  47.768  1.00  0.00           N  
ATOM   1279  CA  PRO B 195      37.928  58.793  46.541  1.00 39.00           C  
ATOM   1280  C   PRO B 195      37.057  58.779  45.256  1.00  6.00           C  
ATOM   1281  O   PRO B 195      37.610  58.695  44.147  1.00 14.00           O  
ATOM   1282  CB  PRO B 195      38.388  57.377  46.930  1.00  6.00           C  
ATOM   1283  CG  PRO B 195      37.410  56.950  48.022  1.00  2.00           C  
ATOM   1284  CD  PRO B 195      37.105  58.218  48.788  1.00  3.00           C  
ATOM   1285  N   GLU B 196      35.725  58.852  45.414  1.00  4.00           N  
ATOM   1286  CA  GLU B 196      34.766  58.994  44.299  1.00  7.00           C  
ATOM   1287  C   GLU B 196      34.776  60.424  43.732  1.00  0.00           C  
ATOM   1288  O   GLU B 196      34.140  60.703  42.682  1.00  7.00           O  
ATOM   1289  CB  GLU B 196      33.330  58.577  44.712  1.00  2.00           C  
ATOM   1290  CG  GLU B 196      32.612  59.503  45.712  1.00  2.00           C  
ATOM   1291  CD  GLU B 196      32.623  58.963  47.168  1.00  1.00           C  
ATOM   1292  OE1 GLU B 196      32.031  59.647  48.046  1.00  2.00           O  
ATOM   1293  OE2 GLU B 196      33.187  57.859  47.429  1.00  2.00           O  
ATOM   1294  N   ASN B 197      35.494  61.308  44.447  1.00  0.00           N  
ATOM   1295  CA  ASN B 197      35.629  62.742  44.126  1.00  0.00           C  
ATOM   1296  C   ASN B 197      36.940  63.099  43.426  1.00 60.00           C  
ATOM   1297  O   ASN B 197      37.182  64.270  43.108  1.00  0.00           O  
ATOM   1298  CB  ASN B 197      35.448  63.587  45.387  1.00  8.00           C  
ATOM   1299  CG  ASN B 197      34.008  63.706  45.783  1.00  5.00           C  
ATOM   1300  OD1 ASN B 197      33.184  64.196  45.013  1.00  4.00           O  
ATOM   1301  ND2 ASN B 197      33.676  63.237  46.972  1.00 15.00           N  
ATOM   1302  N   ILE B 198      37.768  62.076  43.202  1.00  0.00           N  
ATOM   1303  CA  ILE B 198      39.057  62.178  42.499  1.00  0.00           C  
ATOM   1304  C   ILE B 198      38.928  61.791  41.007  1.00  0.00           C  
ATOM   1305  O   ILE B 198      38.120  60.921  40.666  1.00 36.00           O  
ATOM   1306  CB  ILE B 198      40.092  61.281  43.192  1.00  0.00           C  
ATOM   1307  CG1 ILE B 198      40.263  61.738  44.660  1.00  0.00           C  
ATOM   1308  CD1 ILE B 198      41.148  60.894  45.452  1.00 43.00           C  
ATOM   1309  CG2 ILE B 198      41.384  61.233  42.418  1.00  0.00           C  
ATOM   1310  N   LEU B 199      39.682  62.496  40.142  1.00  0.00           N  
ATOM   1311  CA  LEU B 199      39.906  62.102  38.742  1.00  0.00           C  
ATOM   1312  C   LEU B 199      41.413  62.033  38.498  1.00  0.00           C  
ATOM   1313  O   LEU B 199      42.182  62.764  39.138  1.00  0.00           O  
ATOM   1314  CB  LEU B 199      39.218  63.061  37.754  1.00  0.00           C  
ATOM   1315  CG  LEU B 199      37.670  63.228  37.780  1.00 21.00           C  
ATOM   1316  CD1 LEU B 199      37.225  64.484  38.536  1.00 37.00           C  
ATOM   1317  CD2 LEU B 199      37.017  63.228  36.411  1.00 19.00           C  
ATOM   1318  N   LEU B 200      41.870  61.142  37.622  1.00  0.00           N  
ATOM   1319  CA  LEU B 200      43.290  61.170  37.274  1.00  0.00           C  
ATOM   1320  C   LEU B 200      43.521  61.719  35.876  1.00  0.00           C  
ATOM   1321  O   LEU B 200      42.768  61.429  34.961  1.00  0.00           O  
ATOM   1322  CB  LEU B 200      43.975  59.802  37.452  1.00  1.00           C  
ATOM   1323  CG  LEU B 200      43.942  59.136  38.846  1.00  0.00           C  
ATOM   1324  CD1 LEU B 200      44.998  58.007  39.012  1.00  0.00           C  
ATOM   1325  CD2 LEU B 200      44.035  60.163  39.969  1.00  0.00           C  
ATOM   1326  N   ASP B 201      44.558  62.546  35.726  1.00  0.00           N  
ATOM   1327  CA  ASP B 201      44.931  63.083  34.428  1.00  0.00           C  
ATOM   1328  C   ASP B 201      46.367  62.679  34.170  1.00  0.00           C  
ATOM   1329  O   ASP B 201      47.226  62.955  34.989  1.00  0.00           O  
ATOM   1330  CB  ASP B 201      44.769  64.590  34.421  1.00  0.00           C  
ATOM   1331  CG  ASP B 201      44.826  65.188  33.008  1.00  9.00           C  
ATOM   1332  OD1 ASP B 201      45.510  64.613  32.114  1.00  5.00           O  
ATOM   1333  OD2 ASP B 201      44.201  66.266  32.794  1.00 23.00           O  
ATOM   1334  N   PRO B 202      46.633  61.959  33.063  1.00  0.00           N  
ATOM   1335  CA  PRO B 202      48.027  61.596  32.730  1.00  0.00           C  
ATOM   1336  C   PRO B 202      48.951  62.750  32.324  1.00  0.00           C  
ATOM   1337  O   PRO B 202      50.159  62.524  32.147  1.00  0.00           O  
ATOM   1338  CB  PRO B 202      47.870  60.586  31.574  1.00  1.00           C  
ATOM   1339  CG  PRO B 202      46.538  60.913  30.974  1.00  0.00           C  
ATOM   1340  CD  PRO B 202      45.669  61.379  32.108  1.00  0.00           C  
ATOM   1341  N   GLY B 203      48.411  63.962  32.168  1.00  0.00           N  
ATOM   1342  CA  GLY B 203      49.253  65.163  31.972  1.00  7.00           C  
ATOM   1343  C   GLY B 203      49.880  65.262  30.596  1.00  0.00           C  
ATOM   1344  O   GLY B 203      51.027  65.687  30.441  1.00  0.00           O  
ATOM   1345  N   ILE B 204      49.102  64.888  29.591  1.00  5.00           N  
ATOM   1346  CA  ILE B 204      49.549  64.795  28.204  1.00  0.00           C  
ATOM   1347  C   ILE B 204      50.107  66.134  27.635  1.00  0.00           C  
ATOM   1348  O   ILE B 204      49.502  67.198  27.799  1.00 39.00           O  
ATOM   1349  CB  ILE B 204      48.382  64.194  27.337  1.00  2.00           C  
ATOM   1350  CG1 ILE B 204      47.975  62.822  27.877  1.00  0.00           C  
ATOM   1351  CD1 ILE B 204      49.048  61.760  27.752  1.00  0.00           C  
ATOM   1352  CG2 ILE B 204      48.740  64.131  25.845  1.00  1.00           C  
ATOM   1353  N   GLY B 205      51.270  66.058  26.992  1.00  0.00           N  
ATOM   1354  CA  GLY B 205      51.945  67.225  26.398  1.00 28.00           C  
ATOM   1355  C   GLY B 205      52.640  68.192  27.356  1.00 27.00           C  
ATOM   1356  O   GLY B 205      52.937  69.328  26.992  1.00  9.00           O  
ATOM   1357  N   PHE B 206      52.907  67.743  28.576  1.00  0.00           N  
ATOM   1358  CA  PHE B 206      53.437  68.598  29.649  1.00  0.00           C  
ATOM   1359  C   PHE B 206      54.872  68.215  30.063  1.00  0.00           C  
ATOM   1360  O   PHE B 206      55.045  67.717  31.162  1.00  0.00           O  
ATOM   1361  CB  PHE B 206      52.529  68.468  30.887  1.00  0.00           C  
ATOM   1362  CG  PHE B 206      51.439  69.510  30.969  1.00 13.00           C  
ATOM   1363  CD1 PHE B 206      51.692  70.763  31.542  1.00 11.00           C  
ATOM   1364  CD2 PHE B 206      50.152  69.235  30.492  1.00 12.00           C  
ATOM   1365  CE1 PHE B 206      50.681  71.740  31.615  1.00  5.00           C  
ATOM   1366  CE2 PHE B 206      49.119  70.197  30.565  1.00 45.00           C  
ATOM   1367  CZ  PHE B 206      49.379  71.451  31.125  1.00  7.00           C  
ATOM   1368  N   GLY B 207      55.883  68.440  29.221  1.00 23.00           N  
ATOM   1369  CA  GLY B 207      57.253  68.028  29.551  1.00 20.00           C  
ATOM   1370  C   GLY B 207      57.575  66.566  29.256  1.00  0.00           C  
ATOM   1371  O   GLY B 207      58.495  65.946  29.843  1.00  1.00           O  
ATOM   1372  N   LEU B 208      56.801  66.031  28.318  1.00  0.00           N  
ATOM   1373  CA  LEU B 208      56.801  64.637  27.950  1.00  0.00           C  
ATOM   1374  C   LEU B 208      57.297  64.622  26.538  1.00  0.00           C  
ATOM   1375  O   LEU B 208      57.046  65.557  25.805  1.00 16.00           O  
ATOM   1376  CB  LEU B 208      55.364  64.113  27.994  1.00  0.00           C  
ATOM   1377  CG  LEU B 208      54.657  63.852  29.316  1.00  0.00           C  
ATOM   1378  CD1 LEU B 208      53.242  63.593  29.065  1.00  0.00           C  
ATOM   1379  CD2 LEU B 208      55.220  62.663  29.974  1.00  0.00           C  
ATOM   1380  N   THR B 209      58.019  63.574  26.157  1.00  0.00           N  
ATOM   1381  CA  THR B 209      58.533  63.459  24.796  1.00  6.00           C  
ATOM   1382  C   THR B 209      57.423  62.925  23.873  1.00 15.00           C  
ATOM   1383  O   THR B 209      56.294  62.685  24.330  1.00  0.00           O  
ATOM   1384  CB  THR B 209      59.828  62.608  24.748  1.00  3.00           C  
ATOM   1385  OG1 THR B 209      59.530  61.219  24.937  1.00  5.00           O  
ATOM   1386  CG2 THR B 209      60.779  63.042  25.855  1.00  3.00           C  
ATOM   1387  N   LYS B 210      57.727  62.764  22.584  1.00  6.00           N  
ATOM   1388  CA  LYS B 210      56.746  62.227  21.647  1.00 19.00           C  
ATOM   1389  C   LYS B 210      56.339  60.823  22.124  1.00  0.00           C  
ATOM   1390  O   LYS B 210      55.167  60.603  22.432  1.00  0.00           O  
ATOM   1391  CB  LYS B 210      57.306  62.190  20.220  1.00  4.00           C  
ATOM   1392  CG  LYS B 210      56.245  62.144  19.104  1.00 11.00           C  
ATOM   1393  CD  LYS B 210      56.706  61.190  17.986  1.00  3.00           C  
ATOM   1394  CE  LYS B 210      55.773  61.165  16.775  1.00  4.00           C  
ATOM   1395  NZ  LYS B 210      56.082  62.249  15.795  1.00  7.00           N  
ATOM   1396  N   LYS B 211      57.312  59.899  22.211  1.00  4.00           N  
ATOM   1397  CA  LYS B 211      57.054  58.513  22.626  1.00  5.00           C  
ATOM   1398  C   LYS B 211      56.294  58.466  23.946  1.00  0.00           C  
ATOM   1399  O   LYS B 211      55.291  57.774  24.047  1.00 12.00           O  
ATOM   1400  CB  LYS B 211      58.342  57.658  22.715  1.00  3.00           C  
ATOM   1401  CG  LYS B 211      58.085  56.295  23.417  1.00  4.00           C  
ATOM   1402  CD  LYS B 211      59.328  55.435  23.677  1.00  2.00           C  
ATOM   1403  CE  LYS B 211      59.357  54.949  25.167  1.00  4.00           C  
ATOM   1404  NZ  LYS B 211      59.930  55.957  26.196  1.00  6.00           N  
ATOM   1405  N   GLU B 212      56.753  59.206  24.952  1.00  0.00           N  
ATOM   1406  CA  GLU B 212      56.102  59.172  26.276  1.00  0.00           C  
ATOM   1407  C   GLU B 212      54.615  59.554  26.215  1.00  0.00           C  
ATOM   1408  O   GLU B 212      53.815  58.900  26.851  1.00  0.00           O  
ATOM   1409  CB  GLU B 212      56.864  60.017  27.312  1.00  0.00           C  
ATOM   1410  CG  GLU B 212      58.321  59.555  27.470  1.00 16.00           C  
ATOM   1411  CD  GLU B 212      59.113  60.275  28.572  1.00  7.00           C  
ATOM   1412  OE1 GLU B 212      59.037  61.533  28.719  1.00  0.00           O  
ATOM   1413  OE2 GLU B 212      59.845  59.557  29.280  1.00  8.00           O  
ATOM   1414  N   ASN B 213      54.285  60.600  25.443  1.00  0.00           N  
ATOM   1415  CA  ASN B 213      52.900  61.081  25.192  1.00  0.00           C  
ATOM   1416  C   ASN B 213      51.974  60.018  24.579  1.00  0.00           C  
ATOM   1417  O   ASN B 213      50.851  59.802  25.043  1.00  0.00           O  
ATOM   1418  CB  ASN B 213      52.903  62.307  24.259  1.00  0.00           C  
ATOM   1419  CG  ASN B 213      53.144  63.612  24.986  1.00  0.00           C  
ATOM   1420  OD1 ASN B 213      52.420  63.969  25.883  1.00  0.00           O  
ATOM   1421  ND2 ASN B 213      54.159  64.343  24.567  1.00 31.00           N  
ATOM   1422  N   LEU B 214      52.467  59.384  23.523  1.00  0.00           N  
ATOM   1423  CA  LEU B 214      51.798  58.276  22.878  1.00  9.00           C  
ATOM   1424  C   LEU B 214      51.709  57.033  23.781  1.00 10.00           C  
ATOM   1425  O   LEU B 214      50.796  56.220  23.635  1.00  7.00           O  
ATOM   1426  CB  LEU B 214      52.507  57.955  21.541  1.00  5.00           C  
ATOM   1427  CG  LEU B 214      52.474  59.135  20.537  1.00  0.00           C  
ATOM   1428  CD1 LEU B 214      53.396  59.019  19.318  1.00  3.00           C  
ATOM   1429  CD2 LEU B 214      51.045  59.434  20.093  1.00  6.00           C  
ATOM   1430  N   LEU B 215      52.647  56.884  24.717  1.00  0.00           N  
ATOM   1431  CA  LEU B 215      52.690  55.697  25.558  1.00 13.00           C  
ATOM   1432  C   LEU B 215      51.628  55.742  26.639  1.00  0.00           C  
ATOM   1433  O   LEU B 215      51.020  54.726  26.979  1.00  0.00           O  
ATOM   1434  CB  LEU B 215      54.074  55.483  26.161  1.00 56.00           C  
ATOM   1435  CG  LEU B 215      54.317  53.990  26.372  1.00  0.00           C  
ATOM   1436  CD1 LEU B 215      55.263  53.486  25.294  1.00  4.00           C  
ATOM   1437  CD2 LEU B 215      54.821  53.674  27.774  1.00  7.00           C  
ATOM   1438  N   LEU B 216      51.406  56.938  27.171  1.00  0.00           N  
ATOM   1439  CA  LEU B 216      50.363  57.179  28.149  1.00  1.00           C  
ATOM   1440  C   LEU B 216      48.995  57.168  27.465  1.00  0.00           C  
ATOM   1441  O   LEU B 216      47.991  56.840  28.074  1.00  1.00           O  
ATOM   1442  CB  LEU B 216      50.616  58.521  28.844  1.00  1.00           C  
ATOM   1443  CG  LEU B 216      51.792  58.641  29.831  1.00  0.00           C  
ATOM   1444  CD1 LEU B 216      51.715  59.996  30.568  1.00  0.00           C  
ATOM   1445  CD2 LEU B 216      51.796  57.484  30.817  1.00  1.00           C  
ATOM   1446  N   LEU B 217      48.957  57.550  26.191  1.00  0.00           N  
ATOM   1447  CA  LEU B 217      47.737  57.446  25.431  1.00  0.00           C  
ATOM   1448  C   LEU B 217      47.465  55.979  25.150  1.00 13.00           C  
ATOM   1449  O   LEU B 217      46.361  55.518  25.340  1.00 24.00           O  
ATOM   1450  CB  LEU B 217      47.775  58.319  24.172  1.00 22.00           C  
ATOM   1451  CG  LEU B 217      47.468  59.824  24.389  1.00  0.00           C  
ATOM   1452  CD1 LEU B 217      47.291  60.586  23.093  1.00 15.00           C  
ATOM   1453  CD2 LEU B 217      46.228  60.125  25.277  1.00 22.00           C  
ATOM   1454  N   ARG B 218      48.478  55.216  24.768  1.00 10.00           N  
ATOM   1455  CA  ARG B 218      48.272  53.773  24.538  1.00  7.00           C  
ATOM   1456  C   ARG B 218      47.716  53.056  25.758  1.00  0.00           C  
ATOM   1457  O   ARG B 218      46.842  52.210  25.656  1.00  6.00           O  
ATOM   1458  CB  ARG B 218      49.556  53.104  24.064  1.00  5.00           C  
ATOM   1459  CG  ARG B 218      49.349  51.786  23.338  1.00  2.00           C  
ATOM   1460  CD  ARG B 218      50.607  50.977  23.329  1.00  2.00           C  
ATOM   1461  NE  ARG B 218      51.094  50.819  24.701  1.00  3.00           N  
ATOM   1462  CZ  ARG B 218      52.130  50.071  25.073  1.00  2.00           C  
ATOM   1463  NH1 ARG B 218      52.829  49.366  24.185  1.00  2.00           N  
ATOM   1464  NH2 ARG B 218      52.461  50.040  26.354  1.00  3.00           N  
ATOM   1465  N   ASP B 219      48.201  53.448  26.923  1.00  0.00           N  
ATOM   1466  CA  ASP B 219      47.968  52.717  28.154  1.00 12.00           C  
ATOM   1467  C   ASP B 219      46.897  53.326  29.030  1.00  0.00           C  
ATOM   1468  O   ASP B 219      47.002  53.277  30.242  1.00  2.00           O  
ATOM   1469  CB  ASP B 219      49.286  52.641  28.925  1.00  2.00           C  
ATOM   1470  CG  ASP B 219      50.287  51.706  28.270  1.00  5.00           C  
ATOM   1471  OD1 ASP B 219      49.946  51.030  27.279  1.00  5.00           O  
ATOM   1472  OD2 ASP B 219      51.419  51.616  28.763  1.00  6.00           O  
ATOM   1473  N   LEU B 220      45.870  53.895  28.424  1.00  0.00           N  
ATOM   1474  CA  LEU B 220      44.833  54.611  29.179  1.00  1.00           C  
ATOM   1475  C   LEU B 220      44.057  53.712  30.118  1.00  0.00           C  
ATOM   1476  O   LEU B 220      43.559  54.173  31.138  1.00  0.00           O  
ATOM   1477  CB  LEU B 220      43.838  55.322  28.253  1.00  1.00           C  
ATOM   1478  CG  LEU B 220      44.206  56.657  27.627  1.00  0.00           C  
ATOM   1479  CD1 LEU B 220      43.340  56.867  26.400  1.00 36.00           C  
ATOM   1480  CD2 LEU B 220      44.014  57.782  28.602  1.00  1.00           C  
ATOM   1481  N   ASP B 221      43.938  52.436  29.755  1.00 19.00           N  
ATOM   1482  CA  ASP B 221      43.236  51.449  30.575  1.00  0.00           C  
ATOM   1483  C   ASP B 221      43.999  51.036  31.821  1.00  0.00           C  
ATOM   1484  O   ASP B 221      43.384  50.845  32.865  1.00  0.00           O  
ATOM   1485  CB  ASP B 221      42.868  50.225  29.742  1.00  5.00           C  
ATOM   1486  CG  ASP B 221      41.590  50.435  28.926  1.00  3.00           C  
ATOM   1487  OD1 ASP B 221      40.687  51.223  29.387  1.00  5.00           O  
ATOM   1488  OD2 ASP B 221      41.498  49.799  27.836  1.00  2.00           O  
ATOM   1489  N   LYS B 222      45.318  50.892  31.688  1.00 10.00           N  
ATOM   1490  CA  LYS B 222      46.257  50.791  32.816  1.00  0.00           C  
ATOM   1491  C   LYS B 222      46.013  51.838  33.882  1.00 60.00           C  
ATOM   1492  O   LYS B 222      46.220  51.578  35.064  1.00 15.00           O  
ATOM   1493  CB  LYS B 222      47.714  50.895  32.340  1.00 40.00           C  
ATOM   1494  CG  LYS B 222      48.515  49.638  32.591  1.00  4.00           C  
ATOM   1495  CD  LYS B 222      49.675  49.414  31.620  1.00  3.00           C  
ATOM   1496  CE  LYS B 222      50.949  50.119  32.076  1.00 16.00           C  
ATOM   1497  NZ  LYS B 222      51.689  49.454  33.185  1.00  3.00           N  
ATOM   1498  N   LEU B 223      45.578  53.022  33.463  1.00 32.00           N  
ATOM   1499  CA  LEU B 223      45.283  54.102  34.389  1.00 57.00           C  
ATOM   1500  C   LEU B 223      43.876  53.956  34.936  1.00  0.00           C  
ATOM   1501  O   LEU B 223      43.587  54.322  36.089  1.00  1.00           O  
ATOM   1502  CB  LEU B 223      45.429  55.442  33.679  1.00  2.00           C  
ATOM   1503  CG  LEU B 223      45.451  56.727  34.496  1.00  1.00           C  
ATOM   1504  CD1 LEU B 223      46.721  56.756  35.332  1.00 60.00           C  
ATOM   1505  CD2 LEU B 223      45.413  57.900  33.542  1.00  1.00           C  
ATOM   1506  N   HIS B 224      42.990  53.440  34.094  1.00  0.00           N  
ATOM   1507  CA  HIS B 224      41.628  53.134  34.523  1.00  0.00           C  
ATOM   1508  C   HIS B 224      41.636  52.019  35.573  1.00  5.00           C  
ATOM   1509  O   HIS B 224      40.833  52.047  36.490  1.00  5.00           O  
ATOM   1510  CB  HIS B 224      40.729  52.778  33.329  1.00  5.00           C  
ATOM   1511  CG  HIS B 224      39.701  53.823  33.009  1.00  6.00           C  
ATOM   1512  ND1 HIS B 224      39.296  54.106  31.719  1.00  7.00           N  
ATOM   1513  CD2 HIS B 224      38.975  54.635  33.814  1.00  8.00           C  
ATOM   1514  CE1 HIS B 224      38.374  55.055  31.743  1.00 12.00           C  
ATOM   1515  NE2 HIS B 224      38.160  55.393  33.004  1.00 10.00           N  
ATOM   1516  N   GLN B 225      42.568  51.069  35.442  1.00  0.00           N  
ATOM   1517  CA  GLN B 225      42.732  49.957  36.386  1.00  3.00           C  
ATOM   1518  C   GLN B 225      43.082  50.357  37.810  1.00  5.00           C  
ATOM   1519  O   GLN B 225      43.123  49.514  38.686  1.00  2.00           O  
ATOM   1520  CB  GLN B 225      43.783  48.955  35.887  1.00  3.00           C  
ATOM   1521  CG  GLN B 225      43.199  47.687  35.266  1.00  2.00           C  
ATOM   1522  CD  GLN B 225      42.923  47.838  33.772  1.00  2.00           C  
ATOM   1523  OE1 GLN B 225      41.937  48.481  33.364  1.00  3.00           O  
ATOM   1524  NE2 GLN B 225      43.799  47.246  32.939  1.00  2.00           N  
ATOM   1525  N   LYS B 226      43.344  51.633  38.038  1.00  0.00           N  
ATOM   1526  CA  LYS B 226      43.755  52.116  39.343  1.00  3.00           C  
ATOM   1527  C   LYS B 226      42.535  52.469  40.150  1.00  2.00           C  
ATOM   1528  O   LYS B 226      42.643  52.735  41.340  1.00  3.00           O  
ATOM   1529  CB  LYS B 226      44.642  53.354  39.194  1.00  0.00           C  
ATOM   1530  CG  LYS B 226      46.145  53.087  39.172  1.00  7.00           C  
ATOM   1531  CD  LYS B 226      46.898  54.415  39.309  1.00 45.00           C  
ATOM   1532  CE  LYS B 226      47.163  54.862  40.756  1.00  6.00           C  
ATOM   1533  NZ  LYS B 226      48.599  54.570  41.056  1.00 10.00           N  
ATOM   1534  N   GLY B 227      41.384  52.526  39.481  1.00  0.00           N  
ATOM   1535  CA  GLY B 227      40.072  52.674  40.131  1.00  2.00           C  
ATOM   1536  C   GLY B 227      39.359  54.012  40.004  1.00  5.00           C  
ATOM   1537  O   GLY B 227      38.271  54.179  40.545  1.00  4.00           O  
ATOM   1538  N   TYR B 228      39.959  54.944  39.264  1.00  0.00           N  
ATOM   1539  CA  TYR B 228      39.524  56.352  39.172  1.00  0.00           C  
ATOM   1540  C   TYR B 228      39.006  56.711  37.797  1.00  8.00           C  
ATOM   1541  O   TYR B 228      39.398  56.084  36.819  1.00  9.00           O  
ATOM   1542  CB  TYR B 228      40.711  57.268  39.508  1.00  1.00           C  
ATOM   1543  CG  TYR B 228      41.167  57.049  40.915  1.00  0.00           C  
ATOM   1544  CD1 TYR B 228      42.233  56.201  41.207  1.00  0.00           C  
ATOM   1545  CD2 TYR B 228      40.462  57.610  41.972  1.00 15.00           C  
ATOM   1546  CE1 TYR B 228      42.599  55.955  42.537  1.00  5.00           C  
ATOM   1547  CE2 TYR B 228      40.816  57.376  43.287  1.00  7.00           C  
ATOM   1548  CZ  TYR B 228      41.876  56.564  43.568  1.00  5.00           C  
ATOM   1549  OH  TYR B 228      42.208  56.382  44.896  1.00  4.00           O  
ATOM   1550  N   PRO B 229      38.109  57.709  37.708  1.00  8.00           N  
ATOM   1551  CA  PRO B 229      37.733  58.301  36.439  1.00  0.00           C  
ATOM   1552  C   PRO B 229      38.887  59.070  35.772  1.00  0.00           C  
ATOM   1553  O   PRO B 229      39.726  59.643  36.463  1.00  1.00           O  
ATOM   1554  CB  PRO B 229      36.614  59.271  36.844  1.00 10.00           C  
ATOM   1555  CG  PRO B 229      36.116  58.774  38.118  1.00  6.00           C  
ATOM   1556  CD  PRO B 229      37.343  58.309  38.802  1.00  9.00           C  
ATOM   1557  N   ILE B 230      38.941  59.078  34.448  1.00  0.00           N  
ATOM   1558  CA  ILE B 230      40.022  59.788  33.751  1.00  0.00           C  
ATOM   1559  C   ILE B 230      39.589  61.148  33.217  1.00  0.00           C  
ATOM   1560  O   ILE B 230      38.550  61.261  32.537  1.00  0.00           O  
ATOM   1561  CB  ILE B 230      40.686  58.932  32.617  1.00  0.00           C  
ATOM   1562  CG1 ILE B 230      41.300  57.671  33.190  1.00  1.00           C  
ATOM   1563  CD1 ILE B 230      41.925  56.853  32.145  1.00  1.00           C  
ATOM   1564  CG2 ILE B 230      41.805  59.710  31.876  1.00  0.00           C  
ATOM   1565  N   PHE B 231      40.377  62.173  33.543  1.00  0.00           N  
ATOM   1566  CA  PHE B 231      40.246  63.500  32.949  1.00  0.00           C  
ATOM   1567  C   PHE B 231      41.337  63.598  31.895  1.00  0.00           C  
ATOM   1568  O   PHE B 231      42.515  63.548  32.241  1.00  0.00           O  
ATOM   1569  CB  PHE B 231      40.467  64.556  34.033  1.00  0.00           C  
ATOM   1570  CG  PHE B 231      40.154  65.980  33.612  1.00  0.00           C  
ATOM   1571  CD1 PHE B 231      38.852  66.493  33.705  1.00  0.00           C  
ATOM   1572  CD2 PHE B 231      41.162  66.826  33.169  1.00  0.00           C  
ATOM   1573  CE1 PHE B 231      38.579  67.816  33.349  1.00  1.00           C  
ATOM   1574  CE2 PHE B 231      40.888  68.162  32.829  1.00 21.00           C  
ATOM   1575  CZ  PHE B 231      39.594  68.653  32.918  1.00  0.00           C  
ATOM   1576  N   LEU B 232      40.995  63.695  30.616  1.00  0.00           N  
ATOM   1577  CA  LEU B 232      42.057  63.772  29.598  1.00  0.00           C  
ATOM   1578  C   LEU B 232      42.111  65.095  28.872  1.00  0.00           C  
ATOM   1579  O   LEU B 232      41.100  65.586  28.426  1.00  0.00           O  
ATOM   1580  CB  LEU B 232      41.923  62.654  28.582  1.00  0.00           C  
ATOM   1581  CG  LEU B 232      43.163  62.211  27.836  1.00  1.00           C  
ATOM   1582  CD1 LEU B 232      44.093  61.626  28.779  1.00  0.00           C  
ATOM   1583  CD2 LEU B 232      42.773  61.146  26.816  1.00  2.00           C  
ATOM   1584  N   GLY B 233      43.312  65.650  28.756  1.00  3.00           N  
ATOM   1585  CA  GLY B 233      43.591  66.843  27.964  1.00 60.00           C  
ATOM   1586  C   GLY B 233      44.094  66.441  26.604  1.00 60.00           C  
ATOM   1587  O   GLY B 233      45.256  66.155  26.435  1.00  1.00           O  
ATOM   1588  N   VAL B 234      43.180  66.427  25.635  1.00  0.00           N  
ATOM   1589  CA  VAL B 234      43.394  65.862  24.285  1.00  1.00           C  
ATOM   1590  C   VAL B 234      43.599  66.937  23.191  1.00  0.00           C  
ATOM   1591  O   VAL B 234      43.888  66.617  22.026  1.00  1.00           O  
ATOM   1592  CB  VAL B 234      42.156  64.977  23.848  1.00  0.00           C  
ATOM   1593  CG1 VAL B 234      42.250  63.530  24.397  1.00  1.00           C  
ATOM   1594  CG2 VAL B 234      40.839  65.634  24.253  1.00  0.00           C  
ATOM   1595  N   SER B 235      43.455  68.199  23.578  1.00 60.00           N  
ATOM   1596  CA  SER B 235      43.131  69.238  22.631  1.00  0.00           C  
ATOM   1597  C   SER B 235      44.313  70.111  22.204  1.00  0.00           C  
ATOM   1598  O   SER B 235      44.947  70.788  23.050  1.00 24.00           O  
ATOM   1599  CB  SER B 235      42.008  70.075  23.219  1.00 60.00           C  
ATOM   1600  OG  SER B 235      41.455  70.946  22.269  1.00  1.00           O  
ATOM   1601  N   ARG B 236      44.592  70.099  20.889  1.00  0.00           N  
ATOM   1602  CA  ARG B 236      45.594  70.974  20.240  1.00  1.00           C  
ATOM   1603  C   ARG B 236      47.008  70.788  20.826  1.00  0.00           C  
ATOM   1604  O   ARG B 236      47.789  71.749  20.978  1.00  5.00           O  
ATOM   1605  CB  ARG B 236      45.152  72.453  20.267  1.00  6.00           C  
ATOM   1606  CG  ARG B 236      43.901  72.767  19.430  1.00  0.00           C  
ATOM   1607  CD  ARG B 236      43.424  74.202  19.651  1.00  5.00           C  
ATOM   1608  NE  ARG B 236      42.056  74.368  19.185  1.00  0.00           N  
ATOM   1609  CZ  ARG B 236      41.412  75.532  19.049  1.00  0.00           C  
ATOM   1610  NH1 ARG B 236      42.013  76.673  19.343  1.00  3.00           N  
ATOM   1611  NH2 ARG B 236      40.158  75.553  18.599  1.00  7.00           N  
ATOM   1612  N   LYS B 237      47.324  69.536  21.139  1.00  1.00           N  
ATOM   1613  CA  LYS B 237      48.613  69.137  21.699  1.00  7.00           C  
ATOM   1614  C   LYS B 237      49.709  69.066  20.655  1.00  0.00           C  
ATOM   1615  O   LYS B 237      49.484  68.680  19.505  1.00  1.00           O  
ATOM   1616  CB  LYS B 237      48.489  67.799  22.432  1.00  0.00           C  
ATOM   1617  CG  LYS B 237      47.745  67.883  23.756  1.00  1.00           C  
ATOM   1618  CD  LYS B 237      48.284  69.006  24.660  1.00  8.00           C  
ATOM   1619  CE  LYS B 237      47.509  69.055  25.962  1.00 32.00           C  
ATOM   1620  NZ  LYS B 237      48.325  69.635  27.107  1.00 14.00           N  
ATOM   1621  N   ARG B 238      50.906  69.448  21.072  1.00  9.00           N  
ATOM   1622  CA  ARG B 238      52.078  69.484  20.205  1.00  7.00           C  
ATOM   1623  C   ARG B 238      52.320  68.209  19.346  1.00  0.00           C  
ATOM   1624  O   ARG B 238      52.462  68.313  18.130  1.00  0.00           O  
ATOM   1625  CB  ARG B 238      53.303  69.834  21.054  1.00 12.00           C  
ATOM   1626  CG  ARG B 238      54.630  69.837  20.304  1.00  8.00           C  
ATOM   1627  CD  ARG B 238      55.067  71.264  19.979  1.00  2.00           C  
ATOM   1628  NE  ARG B 238      54.063  71.959  19.163  1.00  2.00           N  
ATOM   1629  CZ  ARG B 238      53.995  71.929  17.824  1.00  2.00           C  
ATOM   1630  NH1 ARG B 238      54.891  71.247  17.104  1.00  3.00           N  
ATOM   1631  NH2 ARG B 238      53.032  72.609  17.198  1.00  3.00           N  
ATOM   1632  N   PHE B 239      52.342  67.025  19.963  1.00 38.00           N  
ATOM   1633  CA  PHE B 239      52.750  65.792  19.256  1.00 20.00           C  
ATOM   1634  C   PHE B 239      51.720  65.386  18.207  1.00  0.00           C  
ATOM   1635  O   PHE B 239      51.988  64.561  17.328  1.00  0.00           O  
ATOM   1636  CB  PHE B 239      52.956  64.625  20.237  1.00 24.00           C  
ATOM   1637  CG  PHE B 239      51.716  64.269  20.980  1.00  0.00           C  
ATOM   1638  CD1 PHE B 239      50.859  63.270  20.496  1.00  0.00           C  
ATOM   1639  CD2 PHE B 239      51.352  64.979  22.135  1.00 55.00           C  
ATOM   1640  CE1 PHE B 239      49.676  62.972  21.152  1.00 28.00           C  
ATOM   1641  CE2 PHE B 239      50.177  64.665  22.822  1.00  0.00           C  
ATOM   1642  CZ  PHE B 239      49.331  63.674  22.326  1.00  1.00           C  
ATOM   1643  N   VAL B 240      50.526  65.940  18.341  1.00  0.00           N  
ATOM   1644  CA  VAL B 240      49.451  65.674  17.408  1.00  0.00           C  
ATOM   1645  C   VAL B 240      49.698  66.516  16.145  1.00  0.00           C  
ATOM   1646  O   VAL B 240      49.550  66.032  15.023  1.00 42.00           O  
ATOM   1647  CB  VAL B 240      48.056  65.924  18.088  1.00  1.00           C  
ATOM   1648  CG1 VAL B 240      46.938  65.912  17.093  1.00 15.00           C  
ATOM   1649  CG2 VAL B 240      47.800  64.863  19.137  1.00 15.00           C  
ATOM   1650  N   ILE B 241      50.131  67.759  16.343  1.00  0.00           N  
ATOM   1651  CA  ILE B 241      50.417  68.670  15.251  1.00  0.00           C  
ATOM   1652  C   ILE B 241      51.609  68.122  14.500  1.00  0.00           C  
ATOM   1653  O   ILE B 241      51.656  68.158  13.274  1.00  0.00           O  
ATOM   1654  CB  ILE B 241      50.615  70.139  15.775  1.00  0.00           C  
ATOM   1655  CG1 ILE B 241      49.294  70.723  16.319  1.00  6.00           C  
ATOM   1656  CD1 ILE B 241      49.529  71.894  17.323  1.00  9.00           C  
ATOM   1657  CG2 ILE B 241      51.124  71.069  14.696  1.00 20.00           C  
ATOM   1658  N   ASN B 242      52.560  67.557  15.234  1.00  0.00           N  
ATOM   1659  CA  ASN B 242      53.751  66.972  14.599  1.00  0.00           C  
ATOM   1660  C   ASN B 242      53.481  65.655  13.857  1.00  0.00           C  
ATOM   1661  O   ASN B 242      54.037  65.439  12.797  1.00 11.00           O  
ATOM   1662  CB  ASN B 242      54.928  66.882  15.577  1.00  7.00           C  
ATOM   1663  CG  ASN B 242      55.541  68.301  15.957  1.00  4.00           C  
ATOM   1664  OD1 ASN B 242      55.232  69.360  15.338  1.00  3.00           O  
ATOM   1665  ND2 ASN B 242      56.430  68.297  16.986  1.00  3.00           N  
ATOM   1666  N   ILE B 243      52.619  64.785  14.365  1.00  0.00           N  
ATOM   1667  CA  ILE B 243      52.177  63.633  13.558  1.00 14.00           C  
ATOM   1668  C   ILE B 243      51.545  64.104  12.213  1.00  0.00           C  
ATOM   1669  O   ILE B 243      51.827  63.561  11.146  1.00  0.00           O  
ATOM   1670  CB  ILE B 243      51.157  62.691  14.338  1.00 26.00           C  
ATOM   1671  CG1 ILE B 243      51.728  62.190  15.664  1.00  8.00           C  
ATOM   1672  CD1 ILE B 243      50.673  61.570  16.564  1.00  8.00           C  
ATOM   1673  CG2 ILE B 243      50.689  61.506  13.455  1.00  5.00           C  
ATOM   1674  N   LEU B 244      50.685  65.117  12.288  1.00  0.00           N  
ATOM   1675  CA  LEU B 244      50.066  65.709  11.117  1.00 17.00           C  
ATOM   1676  C   LEU B 244      51.101  66.201  10.144  1.00  0.00           C  
ATOM   1677  O   LEU B 244      51.079  65.799   8.979  1.00  0.00           O  
ATOM   1678  CB  LEU B 244      49.183  66.900  11.518  1.00  0.00           C  
ATOM   1679  CG  LEU B 244      47.645  66.867  11.523  1.00 55.00           C  
ATOM   1680  CD1 LEU B 244      47.117  65.504  11.843  1.00 16.00           C  
ATOM   1681  CD2 LEU B 244      47.110  67.929  12.503  1.00  1.00           C  
ATOM   1682  N   GLU B 245      51.976  67.095  10.626  1.00  0.00           N  
ATOM   1683  CA  GLU B 245      53.060  67.701   9.853  1.00  8.00           C  
ATOM   1684  C   GLU B 245      53.862  66.575   9.209  1.00  3.00           C  
ATOM   1685  O   GLU B 245      53.979  66.520   8.009  1.00  3.00           O  
ATOM   1686  CB  GLU B 245      53.934  68.535  10.793  1.00  7.00           C  
ATOM   1687  CG  GLU B 245      54.640  69.740  10.195  1.00  3.00           C  
ATOM   1688  CD  GLU B 245      54.981  70.859  11.238  1.00  2.00           C  
ATOM   1689  OE1 GLU B 245      54.762  70.690  12.477  1.00  4.00           O  
ATOM   1690  OE2 GLU B 245      55.468  71.942  10.802  1.00  2.00           O  
ATOM   1691  N   GLU B 246      54.359  65.640  10.018  1.00  5.00           N  
ATOM   1692  CA  GLU B 246      55.059  64.448   9.510  1.00  2.00           C  
ATOM   1693  C   GLU B 246      54.341  63.714   8.409  1.00  3.00           C  
ATOM   1694  O   GLU B 246      54.971  63.034   7.627  1.00  2.00           O  
ATOM   1695  CB  GLU B 246      55.291  63.434  10.613  1.00  4.00           C  
ATOM   1696  CG  GLU B 246      56.543  63.672  11.407  1.00  3.00           C  
ATOM   1697  CD  GLU B 246      56.762  62.544  12.397  1.00  3.00           C  
ATOM   1698  OE1 GLU B 246      56.726  61.354  11.955  1.00  3.00           O  
ATOM   1699  OE2 GLU B 246      56.938  62.853  13.610  1.00  3.00           O  
ATOM   1700  N   ASN B 247      53.024  63.786   8.375  1.00  0.00           N  
ATOM   1701  CA  ASN B 247      52.305  63.055   7.346  1.00  2.00           C  
ATOM   1702  C   ASN B 247      51.736  63.951   6.279  1.00  2.00           C  
ATOM   1703  O   ASN B 247      50.862  63.552   5.554  1.00  2.00           O  
ATOM   1704  CB  ASN B 247      51.274  62.093   7.945  1.00  4.00           C  
ATOM   1705  CG  ASN B 247      51.930  61.007   8.774  1.00  3.00           C  
ATOM   1706  OD1 ASN B 247      52.145  59.891   8.304  1.00  2.00           O  
ATOM   1707  ND2 ASN B 247      52.279  61.338  10.010  1.00  3.00           N  
ATOM   1708  N   GLY B 248      52.248  65.163   6.206  1.00  2.00           N  
ATOM   1709  CA  GLY B 248      52.001  66.033   5.075  1.00  2.00           C  
ATOM   1710  C   GLY B 248      50.703  66.784   5.126  1.00  4.00           C  
ATOM   1711  O   GLY B 248      50.210  67.265   4.092  1.00  2.00           O  
ATOM   1712  N   PHE B 249      50.136  66.886   6.330  1.00  0.00           N  
ATOM   1713  CA  PHE B 249      48.932  67.670   6.517  1.00  6.00           C  
ATOM   1714  C   PHE B 249      49.299  69.125   6.796  1.00  4.00           C  
ATOM   1715  O   PHE B 249      50.379  69.398   7.348  1.00  6.00           O  
ATOM   1716  CB  PHE B 249      48.059  67.062   7.625  1.00  0.00           C  
ATOM   1717  CG  PHE B 249      47.354  65.815   7.210  1.00  0.00           C  
ATOM   1718  CD1 PHE B 249      47.843  64.559   7.588  1.00 15.00           C  
ATOM   1719  CD2 PHE B 249      46.201  65.882   6.429  1.00  7.00           C  
ATOM   1720  CE1 PHE B 249      47.186  63.361   7.200  1.00  4.00           C  
ATOM   1721  CE2 PHE B 249      45.526  64.698   6.019  1.00  3.00           C  
ATOM   1722  CZ  PHE B 249      46.017  63.440   6.407  1.00  2.00           C  
ATOM   1723  N   GLU B 250      48.430  70.051   6.386  1.00  5.00           N  
ATOM   1724  CA  GLU B 250      48.616  71.463   6.693  1.00  4.00           C  
ATOM   1725  C   GLU B 250      48.301  71.703   8.181  1.00  0.00           C  
ATOM   1726  O   GLU B 250      47.236  71.341   8.663  1.00  0.00           O  
ATOM   1727  CB  GLU B 250      47.759  72.338   5.758  1.00  3.00           C  
ATOM   1728  CG  GLU B 250      47.662  73.864   6.065  1.00  4.00           C  
ATOM   1729  CD  GLU B 250      49.025  74.622   6.053  1.00  3.00           C  
ATOM   1730  OE1 GLU B 250      49.408  75.145   4.976  1.00  2.00           O  
ATOM   1731  OE2 GLU B 250      49.708  74.694   7.116  1.00  4.00           O  
ATOM   1732  N   VAL B 251      49.248  72.296   8.902  1.00  7.00           N  
ATOM   1733  CA  VAL B 251      49.108  72.516  10.336  1.00  1.00           C  
ATOM   1734  C   VAL B 251      49.115  73.987  10.730  1.00  9.00           C  
ATOM   1735  O   VAL B 251      49.095  74.285  11.907  1.00 16.00           O  
ATOM   1736  CB  VAL B 251      50.181  71.736  11.185  1.00  2.00           C  
ATOM   1737  CG1 VAL B 251      49.963  70.246  11.088  1.00  1.00           C  
ATOM   1738  CG2 VAL B 251      51.600  72.076  10.763  1.00  6.00           C  
ATOM   1739  N   ASN B 252      49.086  74.895   9.760  1.00  7.00           N  
ATOM   1740  CA  ASN B 252      49.144  76.328  10.025  1.00  5.00           C  
ATOM   1741  C   ASN B 252      47.850  76.845  10.660  1.00  0.00           C  
ATOM   1742  O   ASN B 252      46.825  76.894   9.990  1.00  0.00           O  
ATOM   1743  CB  ASN B 252      49.495  77.073   8.712  1.00  3.00           C  
ATOM   1744  CG  ASN B 252      49.798  78.587   8.902  1.00  2.00           C  
ATOM   1745  OD1 ASN B 252      49.739  79.141   9.997  1.00  3.00           O  
ATOM   1746  ND2 ASN B 252      50.080  79.250   7.798  1.00  2.00           N  
ATOM   1747  N   PRO B 253      47.908  77.268  11.948  1.00  0.00           N  
ATOM   1748  CA  PRO B 253      46.720  77.730  12.688  1.00  2.00           C  
ATOM   1749  C   PRO B 253      45.985  78.937  12.067  1.00  0.00           C  
ATOM   1750  O   PRO B 253      44.896  79.322  12.528  1.00  4.00           O  
ATOM   1751  CB  PRO B 253      47.280  78.116  14.077  1.00  4.00           C  
ATOM   1752  CG  PRO B 253      48.755  78.274  13.908  1.00  3.00           C  
ATOM   1753  CD  PRO B 253      49.141  77.363  12.772  1.00  7.00           C  
ATOM   1754  N   GLU B 254      46.577  79.520  11.027  1.00  0.00           N  
ATOM   1755  CA  GLU B 254      46.046  80.754  10.425  1.00  3.00           C  
ATOM   1756  C   GLU B 254      45.416  80.507   9.047  1.00  5.00           C  
ATOM   1757  O   GLU B 254      44.897  81.428   8.382  1.00  2.00           O  
ATOM   1758  CB  GLU B 254      47.129  81.834  10.379  1.00  2.00           C  
ATOM   1759  CG  GLU B 254      47.317  82.510  11.734  1.00  2.00           C  
ATOM   1760  CD  GLU B 254      48.154  83.769  11.651  1.00  1.00           C  
ATOM   1761  OE1 GLU B 254      49.197  83.722  10.963  1.00  2.00           O  
ATOM   1762  OE2 GLU B 254      47.767  84.802  12.263  1.00  1.00           O  
ATOM   1763  N   THR B 255      45.472  79.245   8.635  1.00  0.00           N  
ATOM   1764  CA  THR B 255      44.707  78.802   7.511  1.00  2.00           C  
ATOM   1765  C   THR B 255      43.449  78.138   8.077  1.00  7.00           C  
ATOM   1766  O   THR B 255      43.472  77.529   9.162  1.00  0.00           O  
ATOM   1767  CB  THR B 255      45.527  77.862   6.631  1.00  4.00           C  
ATOM   1768  OG1 THR B 255      45.927  76.712   7.397  1.00  0.00           O  
ATOM   1769  CG2 THR B 255      46.769  78.606   6.119  1.00  2.00           C  
ATOM   1770  N   GLU B 256      42.343  78.300   7.365  1.00  3.00           N  
ATOM   1771  CA  GLU B 256      41.161  77.534   7.634  1.00  5.00           C  
ATOM   1772  C   GLU B 256      41.500  76.014   7.681  1.00  0.00           C  
ATOM   1773  O   GLU B 256      41.097  75.303   8.602  1.00 10.00           O  
ATOM   1774  CB  GLU B 256      40.089  77.878   6.592  1.00  2.00           C  
ATOM   1775  CG  GLU B 256      38.713  77.276   6.879  1.00  2.00           C  
ATOM   1776  CD  GLU B 256      38.651  75.799   6.552  1.00  2.00           C  
ATOM   1777  OE1 GLU B 256      39.278  75.399   5.541  1.00  3.00           O  
ATOM   1778  OE2 GLU B 256      37.976  75.030   7.290  1.00  2.00           O  
ATOM   1779  N   LEU B 257      42.276  75.541   6.714  1.00  5.00           N  
ATOM   1780  CA  LEU B 257      42.637  74.124   6.615  1.00  0.00           C  
ATOM   1781  C   LEU B 257      43.463  73.594   7.809  1.00  0.00           C  
ATOM   1782  O   LEU B 257      43.109  72.555   8.386  1.00  0.00           O  
ATOM   1783  CB  LEU B 257      43.406  73.893   5.306  1.00  4.00           C  
ATOM   1784  CG  LEU B 257      43.736  72.443   4.930  1.00  9.00           C  
ATOM   1785  CD1 LEU B 257      42.525  71.508   5.006  1.00  3.00           C  
ATOM   1786  CD2 LEU B 257      44.351  72.399   3.540  1.00  2.00           C  
ATOM   1787  N   GLY B 258      44.576  74.302   8.129  1.00  0.00           N  
ATOM   1788  CA  GLY B 258      45.448  74.011   9.252  1.00  0.00           C  
ATOM   1789  C   GLY B 258      44.755  74.037  10.601  1.00  0.00           C  
ATOM   1790  O   GLY B 258      44.934  73.132  11.403  1.00  1.00           O  
ATOM   1791  N   PHE B 259      43.991  75.099  10.858  1.00  0.00           N  
ATOM   1792  CA  PHE B 259      43.174  75.217  12.056  1.00  0.00           C  
ATOM   1793  C   PHE B 259      42.171  74.058  12.284  1.00  0.00           C  
ATOM   1794  O   PHE B 259      42.140  73.444  13.365  1.00  0.00           O  
ATOM   1795  CB  PHE B 259      42.413  76.532  12.025  1.00  7.00           C  
ATOM   1796  CG  PHE B 259      41.913  76.956  13.379  1.00  4.00           C  
ATOM   1797  CD1 PHE B 259      42.746  77.658  14.246  1.00  4.00           C  
ATOM   1798  CD2 PHE B 259      40.616  76.613  13.808  1.00  6.00           C  
ATOM   1799  CE1 PHE B 259      42.272  78.061  15.533  1.00  3.00           C  
ATOM   1800  CE2 PHE B 259      40.127  77.001  15.075  1.00  4.00           C  
ATOM   1801  CZ  PHE B 259      40.941  77.725  15.932  1.00  2.00           C  
ATOM   1802  N   ARG B 260      41.362  73.790  11.258  1.00 10.00           N  
ATOM   1803  CA  ARG B 260      40.443  72.662  11.218  1.00 15.00           C  
ATOM   1804  C   ARG B 260      41.101  71.311  11.432  1.00  0.00           C  
ATOM   1805  O   ARG B 260      40.652  70.574  12.287  1.00 19.00           O  
ATOM   1806  CB  ARG B 260      39.722  72.636   9.871  1.00  7.00           C  
ATOM   1807  CG  ARG B 260      38.391  71.880   9.875  1.00  6.00           C  
ATOM   1808  CD  ARG B 260      37.670  72.079   8.546  1.00  2.00           C  
ATOM   1809  NE  ARG B 260      38.236  71.165   7.563  1.00  4.00           N  
ATOM   1810  CZ  ARG B 260      38.769  71.495   6.391  1.00  2.00           C  
ATOM   1811  NH1 ARG B 260      38.812  72.760   5.974  1.00  2.00           N  
ATOM   1812  NH2 ARG B 260      39.256  70.513   5.629  1.00  2.00           N  
ATOM   1813  N   ASN B 261      42.117  70.973  10.618  1.00 19.00           N  
ATOM   1814  CA  ASN B 261      42.932  69.746  10.760  1.00 28.00           C  
ATOM   1815  C   ASN B 261      43.382  69.464  12.199  1.00  0.00           C  
ATOM   1816  O   ASN B 261      43.304  68.345  12.691  1.00 44.00           O  
ATOM   1817  CB  ASN B 261      44.204  69.853   9.916  1.00 50.00           C  
ATOM   1818  CG  ASN B 261      44.022  69.427   8.464  1.00 29.00           C  
ATOM   1819  OD1 ASN B 261      42.975  68.988   8.020  1.00  8.00           O  
ATOM   1820  ND2 ASN B 261      45.081  69.540   7.730  1.00  9.00           N  
ATOM   1821  N   ARG B 262      43.868  70.500  12.867  1.00  0.00           N  
ATOM   1822  CA  ARG B 262      44.397  70.412  14.221  1.00  1.00           C  
ATOM   1823  C   ARG B 262      43.337  69.957  15.204  1.00  0.00           C  
ATOM   1824  O   ARG B 262      43.601  69.173  16.122  1.00  1.00           O  
ATOM   1825  CB  ARG B 262      44.978  71.765  14.602  1.00  1.00           C  
ATOM   1826  CG  ARG B 262      45.297  71.945  16.048  1.00  1.00           C  
ATOM   1827  CD  ARG B 262      46.129  73.175  16.191  1.00 48.00           C  
ATOM   1828  NE  ARG B 262      45.298  74.380  16.239  1.00  2.00           N  
ATOM   1829  CZ  ARG B 262      45.654  75.495  16.864  1.00  0.00           C  
ATOM   1830  NH1 ARG B 262      46.840  75.542  17.477  1.00  4.00           N  
ATOM   1831  NH2 ARG B 262      44.826  76.539  16.882  1.00  3.00           N  
ATOM   1832  N   ASP B 263      42.118  70.440  15.009  1.00  0.00           N  
ATOM   1833  CA  ASP B 263      41.023  69.977  15.821  1.00  0.00           C  
ATOM   1834  C   ASP B 263      40.481  68.626  15.365  1.00  0.00           C  
ATOM   1835  O   ASP B 263      40.082  67.818  16.208  1.00  0.00           O  
ATOM   1836  CB  ASP B 263      39.977  71.054  15.906  1.00 18.00           C  
ATOM   1837  CG  ASP B 263      40.397  72.175  16.833  1.00  0.00           C  
ATOM   1838  OD1 ASP B 263      40.916  71.851  17.933  1.00  1.00           O  
ATOM   1839  OD2 ASP B 263      40.228  73.366  16.473  1.00 15.00           O  
ATOM   1840  N   THR B 264      40.510  68.338  14.065  1.00 25.00           N  
ATOM   1841  CA  THR B 264      40.069  67.013  13.598  1.00 20.00           C  
ATOM   1842  C   THR B 264      40.961  65.897  14.143  1.00  0.00           C  
ATOM   1843  O   THR B 264      40.479  64.845  14.524  1.00  0.00           O  
ATOM   1844  CB  THR B 264      39.925  66.911  12.042  1.00 14.00           C  
ATOM   1845  OG1 THR B 264      38.910  67.804  11.596  1.00  7.00           O  
ATOM   1846  CG2 THR B 264      39.531  65.518  11.608  1.00  6.00           C  
ATOM   1847  N   ALA B 265      42.258  66.128  14.173  1.00 24.00           N  
ATOM   1848  CA  ALA B 265      43.186  65.132  14.668  1.00 16.00           C  
ATOM   1849  C   ALA B 265      42.996  64.866  16.174  1.00  0.00           C  
ATOM   1850  O   ALA B 265      43.076  63.716  16.592  1.00 18.00           O  
ATOM   1851  CB  ALA B 265      44.650  65.520  14.308  1.00 16.00           C  
ATOM   1852  N   SER B 266      42.730  65.912  16.964  1.00  0.00           N  
ATOM   1853  CA  SER B 266      42.442  65.781  18.399  1.00  0.00           C  
ATOM   1854  C   SER B 266      41.173  64.982  18.618  1.00  0.00           C  
ATOM   1855  O   SER B 266      41.074  64.200  19.585  1.00  0.00           O  
ATOM   1856  CB  SER B 266      42.267  67.148  19.083  1.00  1.00           C  
ATOM   1857  OG  SER B 266      43.263  68.110  18.723  1.00  1.00           O  
ATOM   1858  N   ALA B 267      40.186  65.175  17.734  1.00  0.00           N  
ATOM   1859  CA  ALA B 267      38.923  64.431  17.802  1.00  0.00           C  
ATOM   1860  C   ALA B 267      39.146  62.951  17.538  1.00 30.00           C  
ATOM   1861  O   ALA B 267      38.396  62.127  18.060  1.00  0.00           O  
ATOM   1862  CB  ALA B 267      37.974  64.978  16.863  1.00 25.00           C  
ATOM   1863  N   HIS B 268      40.199  62.609  16.798  1.00  0.00           N  
ATOM   1864  CA  HIS B 268      40.584  61.209  16.579  1.00  6.00           C  
ATOM   1865  C   HIS B 268      41.202  60.564  17.820  1.00  8.00           C  
ATOM   1866  O   HIS B 268      41.205  59.315  17.957  1.00  4.00           O  
ATOM   1867  CB  HIS B 268      41.584  61.076  15.424  1.00  5.00           C  
ATOM   1868  CG  HIS B 268      41.026  61.408  14.081  1.00  2.00           C  
ATOM   1869  ND1 HIS B 268      39.715  61.162  13.731  1.00  6.00           N  
ATOM   1870  CD2 HIS B 268      41.613  61.927  12.980  1.00  4.00           C  
ATOM   1871  CE1 HIS B 268      39.508  61.545  12.481  1.00  3.00           C  
ATOM   1872  NE2 HIS B 268      40.648  61.992  11.994  1.00  3.00           N  
ATOM   1873  N   VAL B 269      41.771  61.407  18.696  1.00  0.00           N  
ATOM   1874  CA  VAL B 269      42.325  60.939  19.953  1.00 14.00           C  
ATOM   1875  C   VAL B 269      41.163  60.744  20.911  1.00  0.00           C  
ATOM   1876  O   VAL B 269      41.106  59.771  21.671  1.00 14.00           O  
ATOM   1877  CB  VAL B 269      43.406  61.906  20.570  1.00  0.00           C  
ATOM   1878  CG1 VAL B 269      43.958  61.315  21.853  1.00 27.00           C  
ATOM   1879  CG2 VAL B 269      44.570  62.193  19.603  1.00 15.00           C  
ATOM   1880  N   THR B 270      40.215  61.662  20.861  1.00  0.00           N  
ATOM   1881  CA  THR B 270      39.060  61.602  21.706  1.00  0.00           C  
ATOM   1882  C   THR B 270      38.159  60.463  21.334  1.00  0.00           C  
ATOM   1883  O   THR B 270      37.444  59.920  22.192  1.00  0.00           O  
ATOM   1884  CB  THR B 270      38.296  62.878  21.564  1.00  0.00           C  
ATOM   1885  OG1 THR B 270      39.061  63.921  22.173  1.00  0.00           O  
ATOM   1886  CG2 THR B 270      36.925  62.770  22.232  1.00  1.00           C  
ATOM   1887  N   SER B 271      38.162  60.104  20.055  1.00  0.00           N  
ATOM   1888  CA  SER B 271      37.346  59.001  19.555  1.00  0.00           C  
ATOM   1889  C   SER B 271      37.764  57.696  20.252  1.00 10.00           C  
ATOM   1890  O   SER B 271      36.931  56.936  20.733  1.00 17.00           O  
ATOM   1891  CB  SER B 271      37.515  58.941  18.037  1.00 11.00           C  
ATOM   1892  OG  SER B 271      37.036  57.719  17.496  1.00  7.00           O  
ATOM   1893  N   ILE B 272      39.082  57.472  20.320  1.00  0.00           N  
ATOM   1894  CA  ILE B 272      39.739  56.338  21.004  1.00  8.00           C  
ATOM   1895  C   ILE B 272      39.576  56.416  22.536  1.00  0.00           C  
ATOM   1896  O   ILE B 272      39.357  55.392  23.212  1.00  0.00           O  
ATOM   1897  CB  ILE B 272      41.246  56.323  20.682  1.00 50.00           C  
ATOM   1898  CG1 ILE B 272      41.497  55.937  19.217  1.00  3.00           C  
ATOM   1899  CD1 ILE B 272      42.840  56.411  18.639  1.00  4.00           C  
ATOM   1900  CG2 ILE B 272      41.974  55.398  21.629  1.00 13.00           C  
ATOM   1901  N   ALA B 273      39.694  57.624  23.078  1.00  0.00           N  
ATOM   1902  CA  ALA B 273      39.503  57.864  24.499  1.00  0.00           C  
ATOM   1903  C   ALA B 273      38.082  57.523  24.948  1.00  0.00           C  
ATOM   1904  O   ALA B 273      37.904  56.888  25.987  1.00  0.00           O  
ATOM   1905  CB  ALA B 273      39.842  59.339  24.855  1.00  2.00           C  
ATOM   1906  N   ALA B 274      37.091  57.979  24.178  1.00  0.00           N  
ATOM   1907  CA  ALA B 274      35.679  57.663  24.418  1.00  0.00           C  
ATOM   1908  C   ALA B 274      35.369  56.188  24.242  1.00  0.00           C  
ATOM   1909  O   ALA B 274      34.547  55.639  24.935  1.00  0.00           O  
ATOM   1910  CB  ALA B 274      34.798  58.480  23.523  1.00  0.00           C  
ATOM   1911  N   ARG B 275      36.031  55.545  23.304  1.00  0.00           N  
ATOM   1912  CA  ARG B 275      35.899  54.122  23.131  1.00  0.00           C  
ATOM   1913  C   ARG B 275      36.403  53.338  24.361  1.00  0.00           C  
ATOM   1914  O   ARG B 275      35.909  52.228  24.649  1.00  6.00           O  
ATOM   1915  CB  ARG B 275      36.676  53.706  21.887  1.00 12.00           C  
ATOM   1916  CG  ARG B 275      36.612  52.238  21.604  1.00  4.00           C  
ATOM   1917  CD  ARG B 275      35.208  51.783  21.251  1.00  9.00           C  
ATOM   1918  NE  ARG B 275      35.191  50.333  21.048  1.00  3.00           N  
ATOM   1919  CZ  ARG B 275      34.990  49.443  22.019  1.00  3.00           C  
ATOM   1920  NH1 ARG B 275      35.044  48.135  21.731  1.00  2.00           N  
ATOM   1921  NH2 ARG B 275      34.778  49.875  23.276  1.00  3.00           N  
ATOM   1922  N   GLN B 276      37.386  53.890  25.075  1.00  0.00           N  
ATOM   1923  CA  GLN B 276      38.005  53.175  26.175  1.00  6.00           C  
ATOM   1924  C   GLN B 276      37.385  53.657  27.439  1.00  7.00           C  
ATOM   1925  O   GLN B 276      37.800  53.292  28.504  1.00  7.00           O  
ATOM   1926  CB  GLN B 276      39.543  53.370  26.196  1.00  3.00           C  
ATOM   1927  CG  GLN B 276      40.279  52.643  25.061  1.00  5.00           C  
ATOM   1928  CD  GLN B 276      41.805  52.706  25.186  1.00  5.00           C  
ATOM   1929  OE1 GLN B 276      42.419  53.752  24.985  1.00 13.00           O  
ATOM   1930  NE2 GLN B 276      42.420  51.572  25.494  1.00  3.00           N  
ATOM   1931  N   GLY B 277      36.375  54.497  27.327  1.00  0.00           N  
ATOM   1932  CA  GLY B 277      35.600  54.876  28.474  1.00 10.00           C  
ATOM   1933  C   GLY B 277      36.029  56.156  29.165  1.00  1.00           C  
ATOM   1934  O   GLY B 277      35.456  56.501  30.200  1.00  0.00           O  
ATOM   1935  N   VAL B 278      37.001  56.888  28.617  1.00  0.00           N  
ATOM   1936  CA  VAL B 278      37.508  58.069  29.333  1.00  0.00           C  
ATOM   1937  C   VAL B 278      36.328  58.931  29.729  1.00  0.00           C  
ATOM   1938  O   VAL B 278      35.458  59.221  28.901  1.00  0.00           O  
ATOM   1939  CB  VAL B 278      38.608  58.839  28.547  1.00  0.00           C  
ATOM   1940  CG1 VAL B 278      38.864  60.228  29.152  1.00  0.00           C  
ATOM   1941  CG2 VAL B 278      39.919  57.993  28.510  1.00  2.00           C  
ATOM   1942  N   GLU B 279      36.296  59.272  31.022  1.00  0.00           N  
ATOM   1943  CA  GLU B 279      35.166  59.956  31.649  1.00 40.00           C  
ATOM   1944  C   GLU B 279      34.974  61.388  31.177  1.00  0.00           C  
ATOM   1945  O   GLU B 279      33.852  61.752  30.802  1.00 20.00           O  
ATOM   1946  CB  GLU B 279      35.271  59.906  33.167  1.00 12.00           C  
ATOM   1947  CG  GLU B 279      34.802  58.580  33.762  1.00  7.00           C  
ATOM   1948  CD  GLU B 279      35.905  57.582  33.739  1.00  0.00           C  
ATOM   1949  OE1 GLU B 279      36.932  57.934  33.160  1.00  0.00           O  
ATOM   1950  OE2 GLU B 279      35.793  56.464  34.291  1.00  7.00           O  
ATOM   1951  N   VAL B 280      36.064  62.174  31.174  1.00  0.00           N  
ATOM   1952  CA  VAL B 280      36.046  63.574  30.715  1.00  0.00           C  
ATOM   1953  C   VAL B 280      37.180  63.823  29.710  1.00  0.00           C  
ATOM   1954  O   VAL B 280      38.290  63.269  29.841  1.00  0.00           O  
ATOM   1955  CB  VAL B 280      36.236  64.581  31.899  1.00  0.00           C  
ATOM   1956  CG1 VAL B 280      35.967  66.072  31.456  1.00  0.00           C  
ATOM   1957  CG2 VAL B 280      35.424  64.156  33.152  1.00 19.00           C  
ATOM   1958  N   VAL B 281      36.896  64.642  28.692  1.00  0.00           N  
ATOM   1959  CA  VAL B 281      37.959  65.214  27.858  1.00  1.00           C  
ATOM   1960  C   VAL B 281      37.838  66.733  27.862  1.00  0.00           C  
ATOM   1961  O   VAL B 281      36.718  67.272  27.754  1.00  0.00           O  
ATOM   1962  CB  VAL B 281      38.024  64.610  26.415  1.00  0.00           C  
ATOM   1963  CG1 VAL B 281      38.230  63.091  26.467  1.00  0.00           C  
ATOM   1964  CG2 VAL B 281      36.790  64.995  25.565  1.00  0.00           C  
ATOM   1965  N   ARG B 282      38.985  67.391  28.062  1.00  1.00           N  
ATOM   1966  CA  ARG B 282      39.128  68.869  28.094  1.00  0.00           C  
ATOM   1967  C   ARG B 282      39.524  69.412  26.734  1.00  0.00           C  
ATOM   1968  O   ARG B 282      40.621  69.112  26.265  1.00 20.00           O  
ATOM   1969  CB  ARG B 282      40.194  69.304  29.120  1.00 60.00           C  
ATOM   1970  CG  ARG B 282      40.205  70.781  29.411  1.00  0.00           C  
ATOM   1971  CD  ARG B 282      41.377  71.107  30.345  1.00 60.00           C  
ATOM   1972  NE  ARG B 282      41.653  72.555  30.502  1.00  0.00           N  
ATOM   1973  CZ  ARG B 282      42.600  73.248  29.841  1.00 19.00           C  
ATOM   1974  NH1 ARG B 282      43.365  72.652  28.938  1.00 24.00           N  
ATOM   1975  NH2 ARG B 282      42.775  74.555  30.078  1.00 14.00           N  
ATOM   1976  N   VAL B 283      38.667  70.232  26.124  1.00  0.00           N  
ATOM   1977  CA  VAL B 283      38.831  70.562  24.691  1.00  0.00           C  
ATOM   1978  C   VAL B 283      38.579  72.034  24.293  1.00  0.00           C  
ATOM   1979  O   VAL B 283      37.775  72.714  24.928  1.00  0.00           O  
ATOM   1980  CB  VAL B 283      37.966  69.625  23.784  1.00  0.00           C  
ATOM   1981  CG1 VAL B 283      38.152  68.157  24.178  1.00  0.00           C  
ATOM   1982  CG2 VAL B 283      36.524  70.024  23.827  1.00  0.00           C  
ATOM   1983  N   HIS B 284      39.245  72.514  23.230  1.00  0.00           N  
ATOM   1984  CA  HIS B 284      39.001  73.898  22.760  1.00 47.00           C  
ATOM   1985  C   HIS B 284      37.788  74.057  21.805  1.00  0.00           C  
ATOM   1986  O   HIS B 284      37.096  75.115  21.842  1.00 16.00           O  
ATOM   1987  CB  HIS B 284      40.220  74.498  22.060  1.00 10.00           C  
ATOM   1988  CG  HIS B 284      41.488  74.477  22.861  1.00  0.00           C  
ATOM   1989  ND1 HIS B 284      42.296  73.359  22.949  1.00  0.00           N  
ATOM   1990  CD2 HIS B 284      42.123  75.457  23.547  1.00  6.00           C  
ATOM   1991  CE1 HIS B 284      43.364  73.646  23.668  1.00 10.00           C  
ATOM   1992  NE2 HIS B 284      43.284  74.911  24.044  1.00  4.00           N  
ATOM   1993  N   ASP B 285      37.599  73.053  20.927  1.00  0.00           N  
ATOM   1994  CA  ASP B 285      36.534  73.034  19.938  1.00 24.00           C  
ATOM   1995  C   ASP B 285      35.663  71.839  20.215  1.00  0.00           C  
ATOM   1996  O   ASP B 285      35.928  70.727  19.738  1.00  0.00           O  
ATOM   1997  CB  ASP B 285      37.062  72.943  18.501  1.00 10.00           C  
ATOM   1998  CG  ASP B 285      35.926  72.934  17.455  1.00  9.00           C  
ATOM   1999  OD1 ASP B 285      35.328  74.000  17.200  1.00  6.00           O  
ATOM   2000  OD2 ASP B 285      35.614  71.878  16.873  1.00  6.00           O  
ATOM   2001  N   VAL B 286      34.608  72.114  20.983  1.00  0.00           N  
ATOM   2002  CA  VAL B 286      33.607  71.168  21.464  1.00  0.00           C  
ATOM   2003  C   VAL B 286      32.858  70.447  20.329  1.00  0.00           C  
ATOM   2004  O   VAL B 286      32.549  69.255  20.456  1.00  0.00           O  
ATOM   2005  CB  VAL B 286      32.624  71.931  22.416  1.00  0.00           C  
ATOM   2006  CG1 VAL B 286      31.331  71.183  22.622  1.00  0.00           C  
ATOM   2007  CG2 VAL B 286      33.306  72.233  23.760  1.00  0.00           C  
ATOM   2008  N   ALA B 287      32.555  71.142  19.227  1.00  0.00           N  
ATOM   2009  CA  ALA B 287      31.749  70.516  18.187  1.00 11.00           C  
ATOM   2010  C   ALA B 287      32.436  69.308  17.589  1.00  5.00           C  
ATOM   2011  O   ALA B 287      31.786  68.279  17.400  1.00  8.00           O  
ATOM   2012  CB  ALA B 287      31.391  71.469  17.124  1.00  3.00           C  
ATOM   2013  N   SER B 288      33.739  69.427  17.299  1.00  6.00           N  
ATOM   2014  CA  SER B 288      34.483  68.373  16.609  1.00  7.00           C  
ATOM   2015  C   SER B 288      34.728  67.186  17.530  1.00  0.00           C  
ATOM   2016  O   SER B 288      34.750  66.040  17.076  1.00 27.00           O  
ATOM   2017  CB  SER B 288      35.802  68.915  16.037  1.00 11.00           C  
ATOM   2018  OG  SER B 288      36.596  69.412  17.093  1.00  0.00           O  
ATOM   2019  N   HIS B 289      34.899  67.476  18.821  1.00  0.00           N  
ATOM   2020  CA  HIS B 289      34.968  66.457  19.872  1.00  0.00           C  
ATOM   2021  C   HIS B 289      33.625  65.820  20.210  1.00  0.00           C  
ATOM   2022  O   HIS B 289      33.551  64.614  20.441  1.00  0.00           O  
ATOM   2023  CB  HIS B 289      35.674  66.994  21.126  1.00  0.00           C  
ATOM   2024  CG  HIS B 289      37.160  67.103  20.965  1.00  0.00           C  
ATOM   2025  ND1 HIS B 289      37.785  68.255  20.542  1.00  0.00           N  
ATOM   2026  CD2 HIS B 289      38.140  66.184  21.116  1.00  0.00           C  
ATOM   2027  CE1 HIS B 289      39.090  68.061  20.487  1.00  1.00           C  
ATOM   2028  NE2 HIS B 289      39.332  66.809  20.823  1.00  0.00           N  
ATOM   2029  N   ARG B 290      32.561  66.602  20.221  1.00  0.00           N  
ATOM   2030  CA  ARG B 290      31.217  66.035  20.278  1.00  0.00           C  
ATOM   2031  C   ARG B 290      30.918  64.966  19.193  1.00  0.00           C  
ATOM   2032  O   ARG B 290      30.207  63.998  19.419  1.00  0.00           O  
ATOM   2033  CB  ARG B 290      30.219  67.175  20.190  1.00  0.00           C  
ATOM   2034  CG  ARG B 290      28.796  66.769  19.835  1.00  8.00           C  
ATOM   2035  CD  ARG B 290      28.102  66.159  20.986  1.00 43.00           C  
ATOM   2036  NE  ARG B 290      26.662  66.408  20.967  1.00  7.00           N  
ATOM   2037  CZ  ARG B 290      26.035  67.262  20.166  1.00  3.00           C  
ATOM   2038  NH1 ARG B 290      26.712  67.973  19.263  1.00  4.00           N  
ATOM   2039  NH2 ARG B 290      24.710  67.398  20.274  1.00  2.00           N  
ATOM   2040  N   MET B 291      31.430  65.175  17.996  1.00  0.00           N  
ATOM   2041  CA  MET B 291      31.253  64.224  16.937  1.00  7.00           C  
ATOM   2042  C   MET B 291      31.903  62.921  17.282  1.00  0.00           C  
ATOM   2043  O   MET B 291      31.365  61.888  16.962  1.00  0.00           O  
ATOM   2044  CB  MET B 291      31.860  64.746  15.635  1.00 14.00           C  
ATOM   2045  CG  MET B 291      31.655  63.770  14.479  1.00  8.00           C  
ATOM   2046  SD  MET B 291      32.115  64.384  12.882  1.00  4.00           S  
ATOM   2047  CE  MET B 291      31.232  65.934  12.753  1.00  2.00           C  
ATOM   2048  N   ALA B 292      33.104  62.993  17.848  1.00  0.00           N  
ATOM   2049  CA  ALA B 292      33.967  61.850  18.136  1.00 20.00           C  
ATOM   2050  C   ALA B 292      33.395  61.044  19.269  1.00  0.00           C  
ATOM   2051  O   ALA B 292      33.331  59.830  19.221  1.00 29.00           O  
ATOM   2052  CB  ALA B 292      35.327  62.352  18.526  1.00 30.00           C  
ATOM   2053  N   VAL B 293      32.989  61.748  20.303  1.00  0.00           N  
ATOM   2054  CA  VAL B 293      32.357  61.163  21.454  1.00  0.00           C  
ATOM   2055  C   VAL B 293      31.061  60.468  21.060  1.00  0.00           C  
ATOM   2056  O   VAL B 293      30.716  59.411  21.602  1.00  0.00           O  
ATOM   2057  CB  VAL B 293      32.074  62.260  22.513  1.00  0.00           C  
ATOM   2058  CG1 VAL B 293      31.101  61.768  23.569  1.00 60.00           C  
ATOM   2059  CG2 VAL B 293      33.378  62.745  23.156  1.00  0.00           C  
ATOM   2060  N   GLU B 294      30.308  61.067  20.153  1.00  0.00           N  
ATOM   2061  CA  GLU B 294      28.994  60.555  19.867  1.00  0.00           C  
ATOM   2062  C   GLU B 294      29.139  59.224  19.187  1.00  4.00           C  
ATOM   2063  O   GLU B 294      28.434  58.256  19.521  1.00  6.00           O  
ATOM   2064  CB  GLU B 294      28.190  61.509  18.996  1.00  4.00           C  
ATOM   2065  CG  GLU B 294      27.520  62.638  19.765  1.00  4.00           C  
ATOM   2066  CD  GLU B 294      26.858  62.213  21.102  1.00  3.00           C  
ATOM   2067  OE1 GLU B 294      26.314  61.077  21.226  1.00  4.00           O  
ATOM   2068  OE2 GLU B 294      26.902  63.049  22.036  1.00 19.00           O  
ATOM   2069  N   ILE B 295      30.054  59.191  18.223  1.00  0.00           N  
ATOM   2070  CA  ILE B 295      30.315  57.997  17.455  1.00  4.00           C  
ATOM   2071  C   ILE B 295      30.919  56.888  18.335  1.00  0.00           C  
ATOM   2072  O   ILE B 295      30.422  55.749  18.310  1.00  6.00           O  
ATOM   2073  CB  ILE B 295      31.190  58.322  16.214  1.00 25.00           C  
ATOM   2074  CG1 ILE B 295      30.323  58.953  15.119  1.00  3.00           C  
ATOM   2075  CD1 ILE B 295      31.095  59.697  14.109  1.00  3.00           C  
ATOM   2076  CG2 ILE B 295      31.890  57.028  15.669  1.00  4.00           C  
ATOM   2077  N   ALA B 296      31.960  57.235  19.106  1.00  0.00           N  
ATOM   2078  CA  ALA B 296      32.710  56.305  19.928  1.00 20.00           C  
ATOM   2079  C   ALA B 296      31.893  55.682  21.071  1.00  0.00           C  
ATOM   2080  O   ALA B 296      31.951  54.458  21.280  1.00  0.00           O  
ATOM   2081  CB  ALA B 296      33.908  56.990  20.478  1.00 25.00           C  
ATOM   2082  N   SER B 297      31.157  56.515  21.819  1.00  0.00           N  
ATOM   2083  CA  SER B 297      30.255  56.031  22.862  1.00  0.00           C  
ATOM   2084  C   SER B 297      29.132  55.116  22.327  1.00 11.00           C  
ATOM   2085  O   SER B 297      28.820  54.109  22.963  1.00  0.00           O  
ATOM   2086  CB  SER B 297      29.658  57.207  23.624  1.00 16.00           C  
ATOM   2087  OG  SER B 297      30.682  58.140  24.018  1.00  1.00           O  
ATOM   2088  N   ALA B 298      28.542  55.456  21.174  1.00 12.00           N  
ATOM   2089  CA  ALA B 298      27.587  54.576  20.509  1.00  5.00           C  
ATOM   2090  C   ALA B 298      28.163  53.171  20.188  1.00  4.00           C  
ATOM   2091  O   ALA B 298      27.457  52.182  20.248  1.00  3.00           O  
ATOM   2092  CB  ALA B 298      27.020  55.240  19.267  1.00  3.00           C  
ATOM   2093  N   ILE B 299      29.453  53.088  19.875  1.00  0.00           N  
ATOM   2094  CA  ILE B 299      30.104  51.798  19.644  1.00  4.00           C  
ATOM   2095  C   ILE B 299      30.370  51.121  20.989  1.00  0.00           C  
ATOM   2096  O   ILE B 299      29.983  49.978  21.184  1.00  4.00           O  
ATOM   2097  CB  ILE B 299      31.428  51.930  18.849  1.00  0.00           C  
ATOM   2098  CG1 ILE B 299      31.202  52.519  17.438  1.00  3.00           C  
ATOM   2099  CD1 ILE B 299      32.482  52.680  16.627  1.00  3.00           C  
ATOM   2100  CG2 ILE B 299      32.138  50.605  18.785  1.00  2.00           C  
ATOM   2101  N   ARG B 300      31.015  51.841  21.910  1.00  0.00           N  
ATOM   2102  CA  ARG B 300      31.301  51.342  23.256  1.00  6.00           C  
ATOM   2103  C   ARG B 300      30.012  50.908  23.954  1.00  0.00           C  
ATOM   2104  O   ARG B 300      29.928  49.805  24.503  1.00  3.00           O  
ATOM   2105  CB  ARG B 300      32.031  52.399  24.104  1.00  0.00           C  
ATOM   2106  CG  ARG B 300      32.519  51.861  25.456  1.00  5.00           C  
ATOM   2107  CD  ARG B 300      33.070  52.906  26.384  1.00  6.00           C  
ATOM   2108  NE  ARG B 300      32.180  54.071  26.492  1.00  0.00           N  
ATOM   2109  CZ  ARG B 300      31.628  54.539  27.622  1.00  0.00           C  
ATOM   2110  NH1 ARG B 300      31.856  53.958  28.790  1.00 10.00           N  
ATOM   2111  NH2 ARG B 300      30.846  55.613  27.573  1.00  1.00           N  
ATOM   2112  N   LEU B 301      29.009  51.777  23.912  1.00  0.00           N  
ATOM   2113  CA  LEU B 301      27.755  51.539  24.601  1.00  4.00           C  
ATOM   2114  C   LEU B 301      26.715  50.836  23.718  1.00  3.00           C  
ATOM   2115  O   LEU B 301      25.526  51.131  23.809  1.00  2.00           O  
ATOM   2116  CB  LEU B 301      27.202  52.853  25.174  1.00  4.00           C  
ATOM   2117  CG  LEU B 301      28.023  53.564  26.257  1.00  0.00           C  
ATOM   2118  CD1 LEU B 301      27.348  54.878  26.610  1.00  5.00           C  
ATOM   2119  CD2 LEU B 301      28.270  52.661  27.522  1.00  5.00           C  
ATOM   2120  N   ALA B 302      27.182  49.908  22.874  1.00  4.00           N  
ATOM   2121  CA  ALA B 302      26.297  49.118  22.010  1.00  2.00           C  
ATOM   2122  C   ALA B 302      25.733  47.956  22.796  1.00  2.00           C  
ATOM   2123  O   ALA B 302      24.595  47.570  22.542  1.00  1.00           O  
ATOM   2124  CB  ALA B 302      27.020  48.606  20.766  1.00  2.00           C  
TER 
HETATM    1  C1  UNL A   1      47.608  76.590  34.287  1.00  0.00           C  
HETATM    2  C2  UNL A   1      48.915  77.015  33.511  1.00  0.00           C  
HETATM    3  C3  UNL A   1      48.510  78.500  33.764  1.00  0.00           C  
HETATM    4  C4  UNL A   1      47.057  78.019  34.016  1.00  0.00           C  
HETATM    5  C5  UNL A   1      50.249  76.487  34.048  1.00  0.00           C  
HETATM    6  C6  UNL A   1      47.729  76.295  35.784  1.00  0.00           C  
HETATM    7  C7  UNL A   1      46.826  75.484  33.578  1.00  0.00           C  
HETATM    8  C8  UNL A   1      48.735  79.455  32.628  1.00  0.00           C  
HETATM    9  C9  UNL A   1      51.452  77.205  33.423  1.00  0.00           C  
HETATM   10  C10 UNL A   1      49.670  80.620  32.862  1.00  0.00           C  
HETATM   11  C11 UNL A   1      51.938  78.382  34.247  1.00  0.00           C  
HETATM   12  C12 UNL A   1      51.144  80.241  32.671  1.00  0.00           C  
HETATM   13  C13 UNL A   1      48.127  79.283  31.442  1.00  0.00           C  
HETATM   14  C14 UNL A   1      51.781  79.678  33.911  1.00  0.00           C  
HETATM   15  C15 UNL A   1      52.668  78.023  35.519  1.00  0.00           C  
CONECT    1    2    7    4    6                                       
CONECT    2    3    5    1                                            
CONECT    3    8    2    4                                            
CONECT    4    3    1                                                 
CONECT    5    9    2                                                 
CONECT    6    1                                                      
CONECT    7    1                                                      
CONECT    8   13   10    3                                            
CONECT    9    5   11                                                 
CONECT   10    8   12                                                 
CONECT   11    9   14   15                                            
CONECT   12   10   14                                                 
CONECT   13    8                                                      
CONECT   14   12   11                                                 
CONECT   15   11                                                      
MASTER        0    0    0    0    0    0    0    0   15    0   15    0
END
