# Supplementary material for: In Silico Study for Algerian Essential Oils as Antimicrobial Agents against Multidrug-Resistant Bacteria Isolated from Pus Samples
Source: Antibiotics (Basel). 2022 Sep 27;11(10):1317. doi: 10.3390/antibiotics11101317 (PMC9598771; doi:10.3390/antibiotics11101317)
Supplement: Supplementary file 1 [file antibiotics-11-01317-s001.zip › 2vegChainB_sulfamethoxazole_out_1.-6.8.complex.pdb]

REMARK The PDB FILE IS CREATED BY CY's PROGRAM CurvatureSurface AT Thu Aug 18 02:40:46 2022
ATOM      0  N   ASN B   6      32.144  52.337  33.934  1.00  2.00           N  
ATOM      1  CA  ASN B   6      31.605  53.585  33.270  1.00  3.00           C  
ATOM      2  C   ASN B   6      30.631  53.265  32.129  1.00  0.00           C  
ATOM      3  O   ASN B   6      31.024  52.735  31.085  1.00  6.00           O  
ATOM      4  CB  ASN B   6      32.740  54.530  32.781  1.00  7.00           C  
ATOM      5  CG  ASN B   6      32.205  55.857  32.161  1.00  6.00           C  
ATOM      6  OD1 ASN B   6      31.108  56.334  32.497  1.00  7.00           O  
ATOM      7  ND2 ASN B   6      32.988  56.444  31.258  1.00 40.00           N  
ATOM      8  N   HIS B   7      29.362  53.602  32.339  1.00  4.00           N  
ATOM      9  CA  HIS B   7      28.291  53.253  31.406  1.00  0.00           C  
ATOM     10  C   HIS B   7      27.580  54.512  30.860  1.00  3.00           C  
ATOM     11  O   HIS B   7      26.456  54.431  30.331  1.00  2.00           O  
ATOM     12  CB  HIS B   7      27.280  52.300  32.079  1.00  2.00           C  
ATOM     13  CG  HIS B   7      27.891  51.063  32.679  1.00  2.00           C  
ATOM     14  ND1 HIS B   7      27.862  49.834  32.047  1.00  2.00           N  
ATOM     15  CD2 HIS B   7      28.513  50.858  33.868  1.00  2.00           C  
ATOM     16  CE1 HIS B   7      28.459  48.933  32.812  1.00  1.00           C  
ATOM     17  NE2 HIS B   7      28.864  49.528  33.922  1.00  1.00           N  
ATOM     18  N   ALA B   8      28.236  55.668  30.999  1.00  0.00           N  
ATOM     19  CA  ALA B   8      27.743  56.951  30.445  1.00  3.00           C  
ATOM     20  C   ALA B   8      28.782  57.511  29.476  1.00  0.00           C  
ATOM     21  O   ALA B   8      29.978  57.228  29.621  1.00 38.00           O  
ATOM     22  CB  ALA B   8      27.457  57.977  31.571  1.00  3.00           C  
ATOM     23  N   LYS B   9      28.337  58.300  28.499  1.00  5.00           N  
ATOM     24  CA  LYS B   9      29.282  58.890  27.546  1.00  0.00           C  
ATOM     25  C   LYS B   9      30.224  59.955  28.159  1.00 55.00           C  
ATOM     26  O   LYS B   9      29.849  60.678  29.114  1.00 13.00           O  
ATOM     27  CB  LYS B   9      28.604  59.356  26.240  1.00  8.00           C  
ATOM     28  CG  LYS B   9      27.651  60.506  26.319  1.00  9.00           C  
ATOM     29  CD  LYS B   9      26.617  60.314  25.245  1.00  4.00           C  
ATOM     30  CE  LYS B   9      26.349  61.572  24.526  1.00 14.00           C  
ATOM     31  NZ  LYS B   9      25.491  62.483  25.303  1.00  3.00           N  
ATOM     32  N   THR B  10      31.448  59.979  27.611  1.00  1.00           N  
ATOM     33  CA  THR B  10      32.478  60.964  27.858  1.00 14.00           C  
ATOM     34  C   THR B  10      31.897  62.371  27.984  1.00  0.00           C  
ATOM     35  O   THR B  10      31.057  62.821  27.193  1.00 40.00           O  
ATOM     36  CB  THR B  10      33.563  60.909  26.745  1.00  0.00           C  
ATOM     37  OG1 THR B  10      33.867  59.539  26.450  1.00  1.00           O  
ATOM     38  CG2 THR B  10      34.890  61.653  27.138  1.00  0.00           C  
ATOM     39  N   VAL B  11      32.336  63.047  29.028  1.00  0.00           N  
ATOM     40  CA  VAL B  11      31.976  64.419  29.237  1.00 33.00           C  
ATOM     41  C   VAL B  11      32.961  65.337  28.504  1.00  0.00           C  
ATOM     42  O   VAL B  11      34.168  65.173  28.608  1.00  0.00           O  
ATOM     43  CB  VAL B  11      31.961  64.734  30.736  1.00  0.00           C  
ATOM     44  CG1 VAL B  11      32.121  66.251  30.975  1.00 23.00           C  
ATOM     45  CG2 VAL B  11      30.704  64.162  31.356  1.00  6.00           C  
ATOM     46  N   ILE B  12      32.415  66.282  27.753  1.00 59.00           N  
ATOM     47  CA  ILE B  12      33.185  67.334  27.147  1.00  0.00           C  
ATOM     48  C   ILE B  12      33.293  68.507  28.138  1.00  0.00           C  
ATOM     49  O   ILE B  12      32.293  69.069  28.589  1.00  0.00           O  
ATOM     50  CB  ILE B  12      32.617  67.743  25.735  1.00  0.00           C  
ATOM     51  CG1 ILE B  12      32.648  66.549  24.785  1.00  0.00           C  
ATOM     52  CD1 ILE B  12      31.478  66.503  23.863  1.00 60.00           C  
ATOM     53  CG2 ILE B  12      33.427  68.897  25.101  1.00  0.00           C  
ATOM     54  N   CYS B  13      34.533  68.840  28.476  1.00  0.00           N  
ATOM     55  CA  CYS B  13      34.837  70.012  29.263  1.00  0.00           C  
ATOM     56  C   CYS B  13      35.346  71.120  28.320  1.00  0.00           C  
ATOM     57  O   CYS B  13      36.424  70.990  27.730  1.00  0.00           O  
ATOM     58  CB  CYS B  13      35.908  69.661  30.299  1.00  0.00           C  
ATOM     59  SG  CYS B  13      36.400  71.040  31.371  1.00  0.00           S  
ATOM     60  N   GLY B  14      34.558  72.185  28.154  1.00  0.00           N  
ATOM     61  CA  GLY B  14      35.005  73.390  27.457  1.00  0.00           C  
ATOM     62  C   GLY B  14      36.024  74.217  28.224  1.00  0.00           C  
ATOM     63  O   GLY B  14      36.033  74.233  29.469  1.00  0.00           O  
ATOM     64  N   ILE B  15      36.873  74.930  27.480  1.00 60.00           N  
ATOM     65  CA  ILE B  15      37.918  75.775  28.071  1.00  0.00           C  
ATOM     66  C   ILE B  15      37.533  77.271  28.052  1.00  0.00           C  
ATOM     67  O   ILE B  15      37.263  77.801  27.001  1.00 27.00           O  
ATOM     68  CB  ILE B  15      39.292  75.567  27.340  1.00 35.00           C  
ATOM     69  CG1 ILE B  15      39.793  74.132  27.500  1.00  0.00           C  
ATOM     70  CD1 ILE B  15      40.956  73.766  26.588  1.00 42.00           C  
ATOM     71  CG2 ILE B  15      40.336  76.568  27.834  1.00 15.00           C  
ATOM     72  N   ILE B  16      37.531  77.945  29.205  1.00  0.00           N  
ATOM     73  CA  ILE B  16      37.416  79.422  29.267  1.00  0.00           C  
ATOM     74  C   ILE B  16      38.660  80.038  29.926  1.00 60.00           C  
ATOM     75  O   ILE B  16      38.787  80.022  31.139  1.00  0.00           O  
ATOM     76  CB  ILE B  16      36.114  79.863  29.997  1.00  0.00           C  
ATOM     77  CG1 ILE B  16      34.885  79.296  29.262  1.00  0.00           C  
ATOM     78  CD1 ILE B  16      33.566  79.594  29.939  1.00  0.00           C  
ATOM     79  CG2 ILE B  16      36.031  81.398  30.182  1.00 34.00           C  
ATOM     80  N   ASN B  17      39.579  80.559  29.109  1.00 12.00           N  
ATOM     81  CA  ASN B  17      40.819  81.238  29.557  1.00 48.00           C  
ATOM     82  C   ASN B  17      40.582  82.748  29.817  1.00  0.00           C  
ATOM     83  O   ASN B  17      40.321  83.503  28.875  1.00  6.00           O  
ATOM     84  CB  ASN B  17      41.912  80.997  28.496  1.00  5.00           C  
ATOM     85  CG  ASN B  17      43.324  81.473  28.918  1.00  9.00           C  
ATOM     86  OD1 ASN B  17      43.525  82.611  29.398  1.00  3.00           O  
ATOM     87  ND2 ASN B  17      44.325  80.607  28.679  1.00  4.00           N  
ATOM     88  N   VAL B  18      40.643  83.174  31.088  1.00  0.00           N  
ATOM     89  CA  VAL B  18      40.482  84.603  31.472  1.00  6.00           C  
ATOM     90  C   VAL B  18      41.795  85.237  32.021  1.00  5.00           C  
ATOM     91  O   VAL B  18      41.870  85.703  33.151  1.00  9.00           O  
ATOM     92  CB  VAL B  18      39.201  84.881  32.385  1.00 10.00           C  
ATOM     93  CG1 VAL B  18      37.891  84.466  31.665  1.00 13.00           C  
ATOM     94  CG2 VAL B  18      39.273  84.199  33.729  1.00  0.00           C  
ATOM     95  N   THR B  19      42.827  85.236  31.182  1.00  4.00           N  
ATOM     96  CA  THR B  19      44.189  85.576  31.564  1.00 33.00           C  
ATOM     97  C   THR B  19      44.554  87.031  31.270  1.00  3.00           C  
ATOM     98  O   THR B  19      44.107  87.613  30.281  1.00  2.00           O  
ATOM     99  CB  THR B  19      45.164  84.640  30.856  1.00  3.00           C  
ATOM    100  OG1 THR B  19      45.072  83.350  31.470  1.00 10.00           O  
ATOM    101  CG2 THR B  19      46.607  85.141  30.968  1.00  2.00           C  
ATOM    102  N   LEU B  32      34.568  89.443  31.428  1.00  4.00           N  
ATOM    103  CA  LEU B  32      33.351  88.844  31.977  1.00  0.00           C  
ATOM    104  C   LEU B  32      32.254  88.666  30.923  1.00  0.00           C  
ATOM    105  O   LEU B  32      31.586  87.626  30.904  1.00  0.00           O  
ATOM    106  CB  LEU B  32      32.825  89.623  33.196  1.00  4.00           C  
ATOM    107  CG  LEU B  32      31.563  89.145  33.961  1.00  7.00           C  
ATOM    108  CD1 LEU B  32      31.664  87.708  34.492  1.00  0.00           C  
ATOM    109  CD2 LEU B  32      31.185  90.074  35.110  1.00  3.00           C  
ATOM    110  N   GLU B  33      32.062  89.662  30.054  1.00  3.00           N  
ATOM    111  CA  GLU B  33      31.078  89.531  28.978  1.00  0.00           C  
ATOM    112  C   GLU B  33      31.576  88.619  27.880  1.00  6.00           C  
ATOM    113  O   GLU B  33      30.836  87.769  27.375  1.00  0.00           O  
ATOM    114  CB  GLU B  33      30.644  90.884  28.393  1.00  2.00           C  
ATOM    115  CG  GLU B  33      29.132  91.265  28.655  1.00  2.00           C  
ATOM    116  CD  GLU B  33      28.074  90.237  28.138  1.00  2.00           C  
ATOM    117  OE1 GLU B  33      28.308  89.546  27.114  1.00  3.00           O  
ATOM    118  OE2 GLU B  33      27.001  90.135  28.775  1.00  2.00           O  
ATOM    119  N   GLN B  34      32.831  88.802  27.506  1.00  3.00           N  
ATOM    120  CA  GLN B  34      33.479  87.886  26.574  1.00  5.00           C  
ATOM    121  C   GLN B  34      33.574  86.439  27.136  1.00 16.00           C  
ATOM    122  O   GLN B  34      33.330  85.457  26.420  1.00  9.00           O  
ATOM    123  CB  GLN B  34      34.853  88.432  26.188  1.00  4.00           C  
ATOM    124  CG  GLN B  34      35.428  87.777  24.947  1.00  5.00           C  
ATOM    125  CD  GLN B  34      36.471  88.645  24.280  1.00  2.00           C  
ATOM    126  OE1 GLN B  34      36.726  89.775  24.714  1.00  1.00           O  
ATOM    127  NE2 GLN B  34      37.084  88.126  23.214  1.00  1.00           N  
ATOM    128  N   ALA B  35      33.905  86.331  28.424  1.00 14.00           N  
ATOM    129  CA  ALA B  35      33.987  85.053  29.121  1.00 20.00           C  
ATOM    130  C   ALA B  35      32.659  84.313  29.112  1.00  0.00           C  
ATOM    131  O   ALA B  35      32.640  83.090  29.022  1.00  0.00           O  
ATOM    132  CB  ALA B  35      34.432  85.281  30.534  1.00 12.00           C  
ATOM    133  N   LEU B  36      31.564  85.082  29.212  1.00  1.00           N  
ATOM    134  CA  LEU B  36      30.187  84.583  29.264  1.00  0.00           C  
ATOM    135  C   LEU B  36      29.630  84.154  27.930  1.00  0.00           C  
ATOM    136  O   LEU B  36      28.905  83.170  27.864  1.00  0.00           O  
ATOM    137  CB  LEU B  36      29.255  85.631  29.840  1.00  0.00           C  
ATOM    138  CG  LEU B  36      28.937  85.460  31.318  1.00  1.00           C  
ATOM    139  CD1 LEU B  36      28.164  86.685  31.811  1.00  8.00           C  
ATOM    140  CD2 LEU B  36      28.158  84.152  31.586  1.00  3.00           C  
ATOM    141  N   GLN B  37      29.940  84.908  26.877  1.00  0.00           N  
ATOM    142  CA  GLN B  37      29.525  84.523  25.543  1.00  0.00           C  
ATOM    143  C   GLN B  37      30.207  83.208  25.186  1.00  8.00           C  
ATOM    144  O   GLN B  37      29.569  82.308  24.630  1.00  6.00           O  
ATOM    145  CB  GLN B  37      29.808  85.631  24.508  1.00  4.00           C  
ATOM    146  CG  GLN B  37      28.702  86.717  24.398  1.00  3.00           C  
ATOM    147  CD  GLN B  37      27.318  86.174  23.931  1.00  1.00           C  
ATOM    148  OE1 GLN B  37      27.227  85.189  23.173  1.00  3.00           O  
ATOM    149  NE2 GLN B  37      26.247  86.826  24.386  1.00  2.00           N  
ATOM    150  N   GLN B  38      31.485  83.081  25.546  1.00  9.00           N  
ATOM    151  CA  GLN B  38      32.204  81.819  25.355  1.00  8.00           C  
ATOM    152  C   GLN B  38      31.500  80.657  26.069  1.00  0.00           C  
ATOM    153  O   GLN B  38      31.404  79.558  25.523  1.00  0.00           O  
ATOM    154  CB  GLN B  38      33.675  81.913  25.792  1.00  8.00           C  
ATOM    155  CG  GLN B  38      34.574  80.984  24.964  1.00  7.00           C  
ATOM    156  CD  GLN B  38      36.022  80.858  25.474  1.00  3.00           C  
ATOM    157  OE1 GLN B  38      36.699  79.866  25.166  1.00  9.00           O  
ATOM    158  NE2 GLN B  38      36.504  81.858  26.242  1.00  9.00           N  
ATOM    159  N   ALA B  39      30.999  80.919  27.274  1.00  0.00           N  
ATOM    160  CA  ALA B  39      30.307  79.919  28.070  1.00  0.00           C  
ATOM    161  C   ALA B  39      29.065  79.416  27.369  1.00  0.00           C  
ATOM    162  O   ALA B  39      28.839  78.216  27.291  1.00  0.00           O  
ATOM    163  CB  ALA B  39      29.943  80.482  29.430  1.00  3.00           C  
ATOM    164  N   ARG B  40      28.265  80.344  26.854  1.00  0.00           N  
ATOM    165  CA  ARG B  40      26.998  80.023  26.203  1.00 11.00           C  
ATOM    166  C   ARG B  40      27.192  79.270  24.887  1.00  5.00           C  
ATOM    167  O   ARG B  40      26.371  78.414  24.537  1.00  5.00           O  
ATOM    168  CB  ARG B  40      26.175  81.301  25.983  1.00  4.00           C  
ATOM    169  CG  ARG B  40      25.899  82.062  27.257  1.00 16.00           C  
ATOM    170  CD  ARG B  40      25.467  83.450  26.921  1.00  3.00           C  
ATOM    171  NE  ARG B  40      25.219  84.272  28.109  1.00  3.00           N  
ATOM    172  CZ  ARG B  40      25.074  85.597  28.081  1.00  2.00           C  
ATOM    173  NH1 ARG B  40      25.165  86.264  26.935  1.00  2.00           N  
ATOM    174  NH2 ARG B  40      24.850  86.264  29.204  1.00  3.00           N  
ATOM    175  N   LYS B  41      28.266  79.602  24.170  1.00  9.00           N  
ATOM    176  CA  LYS B  41      28.631  78.927  22.915  1.00  4.00           C  
ATOM    177  C   LYS B  41      29.107  77.506  23.155  1.00  0.00           C  
ATOM    178  O   LYS B  41      28.737  76.590  22.402  1.00  7.00           O  
ATOM    179  CB  LYS B  41      29.694  79.707  22.131  1.00  5.00           C  
ATOM    180  CG  LYS B  41      30.271  78.935  20.922  1.00  6.00           C  
ATOM    181  CD  LYS B  41      31.145  79.839  20.030  1.00  3.00           C  
ATOM    182  CE  LYS B  41      32.399  79.114  19.495  1.00  6.00           C  
ATOM    183  NZ  LYS B  41      32.318  78.588  18.086  1.00  2.00           N  
ATOM    184  N   LEU B  42      29.924  77.329  24.193  1.00  0.00           N  
ATOM    185  CA  LEU B  42      30.457  76.014  24.545  1.00  0.00           C  
ATOM    186  C   LEU B  42      29.386  75.040  25.104  1.00  0.00           C  
ATOM    187  O   LEU B  42      29.356  73.866  24.713  1.00  0.00           O  
ATOM    188  CB  LEU B  42      31.652  76.159  25.491  1.00  0.00           C  
ATOM    189  CG  LEU B  42      32.946  76.830  25.006  1.00 29.00           C  
ATOM    190  CD1 LEU B  42      33.823  77.184  26.212  1.00  0.00           C  
ATOM    191  CD2 LEU B  42      33.750  75.998  23.998  1.00 31.00           C  
ATOM    192  N   ILE B  43      28.518  75.544  25.997  1.00  0.00           N  
ATOM    193  CA  ILE B  43      27.318  74.837  26.489  1.00  0.00           C  
ATOM    194  C   ILE B  43      26.379  74.476  25.326  1.00  0.00           C  
ATOM    195  O   ILE B  43      25.952  73.328  25.206  1.00  4.00           O  
ATOM    196  CB  ILE B  43      26.548  75.675  27.556  1.00  9.00           C  
ATOM    197  CG1 ILE B  43      27.378  75.857  28.838  1.00  1.00           C  
ATOM    198  CD1 ILE B  43      26.806  76.942  29.828  1.00 27.00           C  
ATOM    199  CG2 ILE B  43      25.181  75.047  27.917  1.00  4.00           C  
ATOM    200  N   ALA B  44      26.092  75.454  24.461  1.00  5.00           N  
ATOM    201  CA  ALA B  44      25.307  75.241  23.225  1.00  2.00           C  
ATOM    202  C   ALA B  44      25.863  74.171  22.279  1.00  3.00           C  
ATOM    203  O   ALA B  44      25.081  73.457  21.641  1.00  2.00           O  
ATOM    204  CB  ALA B  44      25.074  76.550  22.482  1.00  2.00           C  
ATOM    205  N   GLU B  45      27.187  74.037  22.200  1.00  0.00           N  
ATOM    206  CA  GLU B  45      27.806  72.982  21.381  1.00  5.00           C  
ATOM    207  C   GLU B  45      27.873  71.569  22.046  1.00  6.00           C  
ATOM    208  O   GLU B  45      28.418  70.621  21.461  1.00 11.00           O  
ATOM    209  CB  GLU B  45      29.218  73.411  20.937  1.00 10.00           C  
ATOM    210  CG  GLU B  45      29.304  74.572  19.951  1.00  3.00           C  
ATOM    211  CD  GLU B  45      30.734  75.145  19.741  1.00  9.00           C  
ATOM    212  OE1 GLU B  45      31.705  74.823  20.478  1.00 25.00           O  
ATOM    213  OE2 GLU B  45      30.879  75.960  18.804  1.00  4.00           O  
ATOM    214  N   GLY B  46      27.359  71.424  23.265  1.00  5.00           N  
ATOM    215  CA  GLY B  46      27.381  70.133  23.934  1.00  5.00           C  
ATOM    216  C   GLY B  46      28.384  69.925  25.055  1.00  6.00           C  
ATOM    217  O   GLY B  46      28.587  68.791  25.488  1.00 18.00           O  
ATOM    218  N   ALA B  47      29.018  70.992  25.544  1.00  0.00           N  
ATOM    219  CA  ALA B  47      29.874  70.885  26.739  1.00  0.00           C  
ATOM    220  C   ALA B  47      29.035  70.695  28.011  1.00  5.00           C  
ATOM    221  O   ALA B  47      28.078  71.450  28.247  1.00  6.00           O  
ATOM    222  CB  ALA B  47      30.756  72.081  26.867  1.00  1.00           C  
ATOM    223  N   SER B  48      29.397  69.680  28.810  1.00  0.00           N  
ATOM    224  CA  SER B  48      28.746  69.422  30.108  1.00  5.00           C  
ATOM    225  C   SER B  48      29.572  70.022  31.239  1.00  0.00           C  
ATOM    226  O   SER B  48      29.127  70.100  32.377  1.00  7.00           O  
ATOM    227  CB  SER B  48      28.602  67.918  30.388  1.00  3.00           C  
ATOM    228  OG  SER B  48      28.044  67.203  29.309  1.00  8.00           O  
ATOM    229  N   MET B  49      30.801  70.390  30.923  1.00  0.00           N  
ATOM    230  CA  MET B  49      31.680  70.997  31.888  1.00  0.00           C  
ATOM    231  C   MET B  49      32.366  72.250  31.310  1.00  0.00           C  
ATOM    232  O   MET B  49      32.502  72.399  30.096  1.00  0.00           O  
ATOM    233  CB  MET B  49      32.687  69.966  32.344  1.00  0.00           C  
ATOM    234  CG  MET B  49      33.191  70.222  33.730  1.00  0.00           C  
ATOM    235  SD  MET B  49      34.749  69.435  34.055  1.00  0.00           S  
ATOM    236  CE  MET B  49      34.240  67.919  34.865  1.00 34.00           C  
ATOM    237  N   LEU B  50      32.747  73.178  32.181  1.00  0.00           N  
ATOM    238  CA  LEU B  50      33.490  74.380  31.778  1.00  0.00           C  
ATOM    239  C   LEU B  50      34.683  74.518  32.672  1.00  0.00           C  
ATOM    240  O   LEU B  50      34.558  74.410  33.880  1.00  0.00           O  
ATOM    241  CB  LEU B  50      32.631  75.648  31.886  1.00  0.00           C  
ATOM    242  CG  LEU B  50      31.591  75.905  30.789  1.00  0.00           C  
ATOM    243  CD1 LEU B  50      30.844  77.171  31.101  1.00  0.00           C  
ATOM    244  CD2 LEU B  50      32.184  75.955  29.369  1.00  0.00           C  
ATOM    245  N   ASP B  51      35.843  74.755  32.076  1.00  0.00           N  
ATOM    246  CA  ASP B  51      37.088  74.896  32.844  1.00  0.00           C  
ATOM    247  C   ASP B  51      37.691  76.306  32.773  1.00  0.00           C  
ATOM    248  O   ASP B  51      38.399  76.637  31.805  1.00 60.00           O  
ATOM    249  CB  ASP B  51      38.112  73.852  32.402  1.00  0.00           C  
ATOM    250  CG  ASP B  51      39.328  73.846  33.268  1.00  0.00           C  
ATOM    251  OD1 ASP B  51      39.198  73.636  34.497  1.00  0.00           O  
ATOM    252  OD2 ASP B  51      40.421  74.066  32.716  1.00  0.00           O  
ATOM    253  N   ILE B  52      37.410  77.102  33.815  1.00  0.00           N  
ATOM    254  CA  ILE B  52      37.819  78.502  33.928  1.00  0.00           C  
ATOM    255  C   ILE B  52      39.227  78.605  34.526  1.00  0.00           C  
ATOM    256  O   ILE B  52      39.479  78.111  35.628  1.00  0.00           O  
ATOM    257  CB  ILE B  52      36.781  79.337  34.784  1.00  0.00           C  
ATOM    258  CG1 ILE B  52      35.449  79.467  34.055  1.00  0.00           C  
ATOM    259  CD1 ILE B  52      34.561  78.308  34.233  1.00  0.00           C  
ATOM    260  CG2 ILE B  52      37.259  80.764  35.095  1.00  0.00           C  
ATOM    261  N   GLY B  53      40.137  79.232  33.780  1.00 60.00           N  
ATOM    262  CA  GLY B  53      41.482  79.521  34.253  1.00 26.00           C  
ATOM    263  C   GLY B  53      41.799  81.014  34.188  1.00 22.00           C  
ATOM    264  O   GLY B  53      41.308  81.718  33.308  1.00  0.00           O  
ATOM    265  N   GLY B  54      42.625  81.483  35.127  1.00  3.00           N  
ATOM    266  CA  GLY B  54      42.974  82.893  35.245  1.00  0.00           C  
ATOM    267  C   GLY B  54      44.452  83.165  35.504  1.00  0.00           C  
ATOM    268  O   GLY B  54      44.844  84.339  35.608  1.00 37.00           O  
ATOM    269  N   GLU B  55      45.292  82.121  35.592  1.00 23.00           N  
ATOM    270  CA  GLU B  55      46.689  82.356  35.954  1.00  0.00           C  
ATOM    271  C   GLU B  55      47.437  83.239  34.933  1.00  0.00           C  
ATOM    272  O   GLU B  55      47.298  83.079  33.713  1.00  5.00           O  
ATOM    273  CB  GLU B  55      47.466  81.068  36.313  1.00 24.00           C  
ATOM    274  CG  GLU B  55      48.761  81.373  37.148  1.00 17.00           C  
ATOM    275  CD  GLU B  55      49.653  80.169  37.526  1.00 14.00           C  
ATOM    276  OE1 GLU B  55      49.759  79.178  36.762  1.00  9.00           O  
ATOM    277  OE2 GLU B  55      50.303  80.245  38.598  1.00  6.00           O  
ATOM    278  N   SER B  56      48.182  84.204  35.475  1.00 60.00           N  
ATOM    279  CA  SER B  56      49.117  85.036  34.732  1.00  7.00           C  
ATOM    280  C   SER B  56      50.040  84.168  33.876  1.00  2.00           C  
ATOM    281  O   SER B  56      50.892  83.456  34.420  1.00  2.00           O  
ATOM    282  CB  SER B  56      49.968  85.841  35.721  1.00  5.00           C  
ATOM    283  OG  SER B  56      49.437  87.192  35.828  1.00  4.00           O  
ATOM    284  N   TYR B  63      53.432  91.168  44.146  1.00  2.00           N  
ATOM    285  CA  TYR B  63      52.435  91.959  44.882  1.00  2.00           C  
ATOM    286  C   TYR B  63      51.007  91.606  44.477  1.00  0.00           C  
ATOM    287  O   TYR B  63      50.640  91.732  43.314  1.00  4.00           O  
ATOM    288  CB  TYR B  63      52.666  93.463  44.665  1.00  2.00           C  
ATOM    289  CG  TYR B  63      52.184  94.366  45.790  1.00  2.00           C  
ATOM    290  CD1 TYR B  63      52.532  94.114  47.125  1.00  2.00           C  
ATOM    291  CD2 TYR B  63      51.412  95.491  45.512  1.00  2.00           C  
ATOM    292  CE1 TYR B  63      52.091  94.943  48.149  1.00  2.00           C  
ATOM    293  CE2 TYR B  63      50.973  96.335  46.523  1.00  2.00           C  
ATOM    294  CZ  TYR B  63      51.328  96.057  47.830  1.00  2.00           C  
ATOM    295  OH  TYR B  63      50.913  96.896  48.807  1.00  1.00           O  
ATOM    296  N   VAL B  64      50.209  91.160  45.437  1.00  4.00           N  
ATOM    297  CA  VAL B  64      48.760  90.932  45.231  1.00  7.00           C  
ATOM    298  C   VAL B  64      48.308  90.116  43.948  1.00  0.00           C  
ATOM    299  O   VAL B  64      47.234  90.367  43.381  1.00  0.00           O  
ATOM    300  CB  VAL B  64      47.925  92.279  45.463  1.00  9.00           C  
ATOM    301  CG1 VAL B  64      48.292  92.914  46.788  1.00  3.00           C  
ATOM    302  CG2 VAL B  64      48.101  93.325  44.302  1.00  3.00           C  
ATOM    303  N   GLU B  65      49.111  89.139  43.511  1.00  8.00           N  
ATOM    304  CA  GLU B  65      48.754  88.328  42.331  1.00 13.00           C  
ATOM    305  C   GLU B  65      47.635  87.313  42.591  1.00 60.00           C  
ATOM    306  O   GLU B  65      46.883  86.978  41.687  1.00 59.00           O  
ATOM    307  CB  GLU B  65      49.961  87.595  41.726  1.00 17.00           C  
ATOM    308  CG  GLU B  65      51.271  88.390  41.603  1.00  4.00           C  
ATOM    309  CD  GLU B  65      52.500  87.555  42.079  1.00  3.00           C  
ATOM    310  OE1 GLU B  65      52.319  86.322  42.317  1.00  4.00           O  
ATOM    311  OE2 GLU B  65      53.629  88.111  42.234  1.00  1.00           O  
ATOM    312  N   ILE B  66      47.524  86.821  43.818  1.00 10.00           N  
ATOM    313  CA  ILE B  66      46.491  85.826  44.154  1.00 48.00           C  
ATOM    314  C   ILE B  66      45.142  86.519  44.319  1.00  0.00           C  
ATOM    315  O   ILE B  66      44.169  86.107  43.696  1.00  0.00           O  
ATOM    316  CB  ILE B  66      46.875  84.905  45.376  1.00  6.00           C  
ATOM    317  CG1 ILE B  66      48.291  84.319  45.182  1.00  7.00           C  
ATOM    318  CD1 ILE B  66      48.680  83.267  46.203  1.00  4.00           C  
ATOM    319  CG2 ILE B  66      45.839  83.785  45.572  1.00  7.00           C  
ATOM    320  N   GLU B  67      45.102  87.603  45.092  1.00 10.00           N  
ATOM    321  CA  GLU B  67      43.909  88.434  45.182  1.00  8.00           C  
ATOM    322  C   GLU B  67      43.421  88.774  43.755  1.00  0.00           C  
ATOM    323  O   GLU B  67      42.230  88.713  43.481  1.00 10.00           O  
ATOM    324  CB  GLU B  67      44.155  89.707  46.018  1.00  8.00           C  
ATOM    325  CG  GLU B  67      44.237  89.562  47.602  1.00  3.00           C  
ATOM    326  CD  GLU B  67      44.897  90.819  48.363  1.00  3.00           C  
ATOM    327  OE1 GLU B  67      45.608  91.616  47.706  1.00  3.00           O  
ATOM    328  OE2 GLU B  67      44.709  91.006  49.612  1.00  1.00           O  
ATOM    329  N   GLU B  68      44.331  89.084  42.841  1.00  0.00           N  
ATOM    330  CA  GLU B  68      43.953  89.481  41.485  1.00  0.00           C  
ATOM    331  C   GLU B  68      43.562  88.320  40.555  1.00  0.00           C  
ATOM    332  O   GLU B  68      42.693  88.487  39.678  1.00  8.00           O  
ATOM    333  CB  GLU B  68      45.060  90.304  40.834  1.00 11.00           C  
ATOM    334  CG  GLU B  68      45.120  91.731  41.342  1.00  4.00           C  
ATOM    335  CD  GLU B  68      46.440  92.425  41.055  1.00  2.00           C  
ATOM    336  OE1 GLU B  68      47.367  91.766  40.518  1.00  4.00           O  
ATOM    337  OE2 GLU B  68      46.535  93.644  41.375  1.00  2.00           O  
ATOM    338  N   GLU B  69      44.202  87.159  40.718  1.00  0.00           N  
ATOM    339  CA  GLU B  69      43.722  85.960  40.025  1.00  0.00           C  
ATOM    340  C   GLU B  69      42.298  85.650  40.474  1.00  0.00           C  
ATOM    341  O   GLU B  69      41.399  85.503  39.644  1.00  0.00           O  
ATOM    342  CB  GLU B  69      44.639  84.746  40.224  1.00 60.00           C  
ATOM    343  CG  GLU B  69      44.171  83.500  39.477  1.00  0.00           C  
ATOM    344  CD  GLU B  69      45.172  82.364  39.551  1.00  0.00           C  
ATOM    345  OE1 GLU B  69      46.356  82.661  39.846  1.00 60.00           O  
ATOM    346  OE2 GLU B  69      44.788  81.186  39.304  1.00 29.00           O  
ATOM    347  N   ILE B  70      42.105  85.565  41.787  1.00  0.00           N  
ATOM    348  CA  ILE B  70      40.790  85.369  42.387  1.00  0.00           C  
ATOM    349  C   ILE B  70      39.770  86.310  41.751  1.00  0.00           C  
ATOM    350  O   ILE B  70      38.680  85.894  41.384  1.00  0.00           O  
ATOM    351  CB  ILE B  70      40.859  85.579  43.938  1.00  0.00           C  
ATOM    352  CG1 ILE B  70      41.608  84.417  44.586  1.00  1.00           C  
ATOM    353  CD1 ILE B  70      42.039  84.685  45.985  1.00  5.00           C  
ATOM    354  CG2 ILE B  70      39.449  85.771  44.567  1.00  5.00           C  
ATOM    355  N   GLN B  71      40.149  87.577  41.616  1.00  0.00           N  
ATOM    356  CA  GLN B  71      39.261  88.588  41.065  1.00  8.00           C  
ATOM    357  C   GLN B  71      38.994  88.400  39.564  1.00  4.00           C  
ATOM    358  O   GLN B  71      37.958  88.824  39.067  1.00  4.00           O  
ATOM    359  CB  GLN B  71      39.749  90.006  41.421  1.00  4.00           C  
ATOM    360  CG  GLN B  71      39.557  90.377  42.927  1.00  3.00           C  
ATOM    361  CD  GLN B  71      40.238  91.696  43.338  1.00  2.00           C  
ATOM    362  OE1 GLN B  71      40.840  92.396  42.513  1.00  2.00           O  
ATOM    363  NE2 GLN B  71      40.133  92.040  44.620  1.00  2.00           N  
ATOM    364  N   ARG B  72      39.907  87.747  38.850  1.00  0.00           N  
ATOM    365  CA  ARG B  72      39.610  87.344  37.470  1.00  8.00           C  
ATOM    366  C   ARG B  72      38.569  86.209  37.415  1.00  0.00           C  
ATOM    367  O   ARG B  72      37.577  86.344  36.725  1.00 16.00           O  
ATOM    368  CB  ARG B  72      40.892  87.052  36.644  1.00 18.00           C  
ATOM    369  CG  ARG B  72      41.529  88.345  36.090  1.00  4.00           C  
ATOM    370  CD  ARG B  72      42.743  88.182  35.192  1.00  3.00           C  
ATOM    371  NE  ARG B  72      43.759  87.296  35.750  1.00 13.00           N  
ATOM    372  CZ  ARG B  72      44.682  87.592  36.679  1.00  6.00           C  
ATOM    373  NH1 ARG B  72      44.758  88.789  37.238  1.00  5.00           N  
ATOM    374  NH2 ARG B  72      45.548  86.653  37.057  1.00 40.00           N  
ATOM    375  N   VAL B  73      38.763  85.133  38.184  1.00  0.00           N  
ATOM    376  CA  VAL B  73      37.936  83.912  38.064  1.00  0.00           C  
ATOM    377  C   VAL B  73      36.580  83.881  38.817  1.00  0.00           C  
ATOM    378  O   VAL B  73      35.605  83.317  38.309  1.00  0.00           O  
ATOM    379  CB  VAL B  73      38.751  82.609  38.380  1.00  0.00           C  
ATOM    380  CG1 VAL B  73      39.886  82.419  37.372  1.00  2.00           C  
ATOM    381  CG2 VAL B  73      39.295  82.615  39.799  1.00  1.00           C  
ATOM    382  N   VAL B  74      36.516  84.474  40.013  1.00  0.00           N  
ATOM    383  CA  VAL B  74      35.306  84.434  40.842  1.00  0.00           C  
ATOM    384  C   VAL B  74      34.077  85.086  40.175  1.00  0.00           C  
ATOM    385  O   VAL B  74      32.987  84.516  40.224  1.00  0.00           O  
ATOM    386  CB  VAL B  74      35.578  84.958  42.288  1.00  9.00           C  
ATOM    387  CG1 VAL B  74      34.293  85.095  43.112  1.00  5.00           C  
ATOM    388  CG2 VAL B  74      36.552  84.023  42.995  1.00  5.00           C  
ATOM    389  N   PRO B  75      34.237  86.275  39.556  1.00  0.00           N  
ATOM    390  CA  PRO B  75      33.138  86.883  38.800  1.00  8.00           C  
ATOM    391  C   PRO B  75      32.547  86.003  37.674  1.00  0.00           C  
ATOM    392  O   PRO B  75      31.314  85.826  37.615  1.00 16.00           O  
ATOM    393  CB  PRO B  75      33.772  88.147  38.228  1.00  6.00           C  
ATOM    394  CG  PRO B  75      34.814  88.486  39.216  1.00  3.00           C  
ATOM    395  CD  PRO B  75      35.404  87.167  39.593  1.00  7.00           C  
ATOM    396  N   VAL B  76      33.414  85.476  36.806  1.00  0.00           N  
ATOM    397  CA  VAL B  76      33.006  84.573  35.722  1.00  0.00           C  
ATOM    398  C   VAL B  76      32.173  83.383  36.249  1.00  0.00           C  
ATOM    399  O   VAL B  76      31.074  83.115  35.775  1.00  0.00           O  
ATOM    400  CB  VAL B  76      34.237  84.076  34.897  1.00  0.00           C  
ATOM    401  CG1 VAL B  76      33.830  82.955  33.929  1.00  1.00           C  
ATOM    402  CG2 VAL B  76      34.960  85.264  34.156  1.00 19.00           C  
ATOM    403  N   ILE B  77      32.716  82.698  37.248  1.00  0.00           N  
ATOM    404  CA  ILE B  77      32.060  81.578  37.915  1.00  0.00           C  
ATOM    405  C   ILE B  77      30.692  81.999  38.468  1.00  0.00           C  
ATOM    406  O   ILE B  77      29.724  81.240  38.419  1.00  0.00           O  
ATOM    407  CB  ILE B  77      32.993  80.997  39.028  1.00  0.00           C  
ATOM    408  CG1 ILE B  77      34.260  80.416  38.393  1.00  0.00           C  
ATOM    409  CD1 ILE B  77      35.269  79.913  39.383  1.00  0.00           C  
ATOM    410  CG2 ILE B  77      32.285  79.944  39.889  1.00  0.00           C  
ATOM    411  N   LYS B  78      30.612  83.221  38.989  1.00  0.00           N  
ATOM    412  CA  LYS B  78      29.352  83.720  39.520  1.00 13.00           C  
ATOM    413  C   LYS B  78      28.324  83.869  38.426  1.00  0.00           C  
ATOM    414  O   LYS B  78      27.267  83.268  38.533  1.00 10.00           O  
ATOM    415  CB  LYS B  78      29.513  85.018  40.318  1.00  8.00           C  
ATOM    416  CG  LYS B  78      29.853  84.774  41.760  1.00  8.00           C  
ATOM    417  CD  LYS B  78      29.449  85.958  42.594  1.00  3.00           C  
ATOM    418  CE  LYS B  78      30.118  85.948  43.979  1.00  2.00           C  
ATOM    419  NZ  LYS B  78      30.090  84.600  44.631  1.00  3.00           N  
ATOM    420  N   ALA B  79      28.628  84.630  37.378  1.00 16.00           N  
ATOM    421  CA  ALA B  79      27.656  84.859  36.314  1.00  0.00           C  
ATOM    422  C   ALA B  79      27.300  83.590  35.521  1.00  0.00           C  
ATOM    423  O   ALA B  79      26.117  83.360  35.193  1.00 19.00           O  
ATOM    424  CB  ALA B  79      28.115  85.940  35.400  1.00  9.00           C  
ATOM    425  N   ILE B  80      28.297  82.762  35.215  1.00  0.00           N  
ATOM    426  CA  ILE B  80      27.988  81.469  34.622  1.00  2.00           C  
ATOM    427  C   ILE B  80      26.969  80.765  35.506  1.00  0.00           C  
ATOM    428  O   ILE B  80      26.016  80.182  34.991  1.00  5.00           O  
ATOM    429  CB  ILE B  80      29.240  80.582  34.351  1.00  0.00           C  
ATOM    430  CG1 ILE B  80      30.008  81.131  33.142  1.00  1.00           C  
ATOM    431  CD1 ILE B  80      31.363  80.507  32.939  1.00  0.00           C  
ATOM    432  CG2 ILE B  80      28.840  79.104  34.111  1.00  2.00           C  
ATOM    433  N   ARG B  81      27.148  80.849  36.826  1.00  0.00           N  
ATOM    434  CA  ARG B  81      26.239  80.168  37.756  1.00  0.00           C  
ATOM    435  C   ARG B  81      24.846  80.792  37.835  1.00  5.00           C  
ATOM    436  O   ARG B  81      23.891  80.079  38.109  1.00  4.00           O  
ATOM    437  CB  ARG B  81      26.873  79.984  39.144  1.00  9.00           C  
ATOM    438  CG  ARG B  81      26.060  79.122  40.113  1.00  3.00           C  
ATOM    439  CD  ARG B  81      25.698  77.747  39.550  1.00  3.00           C  
ATOM    440  NE  ARG B  81      26.761  76.761  39.762  1.00  4.00           N  
ATOM    441  CZ  ARG B  81      27.462  76.163  38.801  1.00  8.00           C  
ATOM    442  NH1 ARG B  81      28.397  75.282  39.127  1.00  6.00           N  
ATOM    443  NH2 ARG B  81      27.231  76.428  37.522  1.00  0.00           N  
ATOM    444  N   LYS B  82      24.725  82.099  37.571  1.00  8.00           N  
ATOM    445  CA  LYS B  82      23.404  82.752  37.453  1.00  3.00           C  
ATOM    446  C   LYS B  82      22.539  82.132  36.324  1.00  4.00           C  
ATOM    447  O   LYS B  82      21.302  82.164  36.386  1.00  2.00           O  
ATOM    448  CB  LYS B  82      23.514  84.281  37.227  1.00  5.00           C  
ATOM    449  CG  LYS B  82      23.293  85.189  38.458  1.00  2.00           C  
ATOM    450  CD  LYS B  82      24.545  86.015  38.839  1.00  3.00           C  
ATOM    451  CE  LYS B  82      24.636  87.350  38.061  1.00  2.00           C  
ATOM    452  NZ  LYS B  82      25.999  88.010  38.106  1.00  3.00           N  
ATOM    453  N   GLU B  83      23.209  81.561  35.321  1.00  0.00           N  
ATOM    454  CA  GLU B  83      22.584  81.100  34.086  1.00  2.00           C  
ATOM    455  C   GLU B  83      22.429  79.586  33.931  1.00  3.00           C  
ATOM    456  O   GLU B  83      21.580  79.133  33.164  1.00  2.00           O  
ATOM    457  CB  GLU B  83      23.418  81.566  32.906  1.00 24.00           C  
ATOM    458  CG  GLU B  83      23.076  82.898  32.338  1.00  3.00           C  
ATOM    459  CD  GLU B  83      23.873  83.145  31.078  1.00  3.00           C  
ATOM    460  OE1 GLU B  83      23.865  82.252  30.190  1.00 15.00           O  
ATOM    461  OE2 GLU B  83      24.523  84.214  30.972  1.00  8.00           O  
ATOM    462  N   SER B  84      23.269  78.809  34.607  1.00  5.00           N  
ATOM    463  CA  SER B  84      23.373  77.382  34.306  1.00  3.00           C  
ATOM    464  C   SER B  84      23.825  76.525  35.475  1.00  6.00           C  
ATOM    465  O   SER B  84      24.575  76.976  36.333  1.00  7.00           O  
ATOM    466  CB  SER B  84      24.331  77.171  33.127  1.00  8.00           C  
ATOM    467  OG  SER B  84      24.817  75.835  33.096  1.00  5.00           O  
ATOM    468  N   ASP B  85      23.372  75.276  35.478  1.00  3.00           N  
ATOM    469  CA  ASP B  85      23.789  74.278  36.466  1.00  6.00           C  
ATOM    470  C   ASP B  85      25.059  73.526  36.029  1.00  3.00           C  
ATOM    471  O   ASP B  85      25.597  72.702  36.786  1.00  4.00           O  
ATOM    472  CB  ASP B  85      22.644  73.282  36.734  1.00  2.00           C  
ATOM    473  CG  ASP B  85      21.378  73.955  37.321  1.00  2.00           C  
ATOM    474  OD1 ASP B  85      21.508  74.929  38.116  1.00  2.00           O  
ATOM    475  OD2 ASP B  85      20.258  73.485  36.994  1.00  1.00           O  
ATOM    476  N   VAL B  86      25.530  73.831  34.810  1.00  4.00           N  
ATOM    477  CA  VAL B  86      26.738  73.229  34.210  1.00  5.00           C  
ATOM    478  C   VAL B  86      27.897  73.082  35.210  1.00  0.00           C  
ATOM    479  O   VAL B  86      28.166  73.995  35.993  1.00  0.00           O  
ATOM    480  CB  VAL B  86      27.207  74.040  32.962  1.00  8.00           C  
ATOM    481  CG1 VAL B  86      27.867  75.372  33.370  1.00  0.00           C  
ATOM    482  CG2 VAL B  86      28.138  73.230  32.100  1.00  8.00           C  
ATOM    483  N   LEU B  87      28.560  71.930  35.182  1.00  7.00           N  
ATOM    484  CA  LEU B  87      29.728  71.692  36.018  1.00  0.00           C  
ATOM    485  C   LEU B  87      30.853  72.673  35.671  1.00  0.00           C  
ATOM    486  O   LEU B  87      31.397  72.654  34.575  1.00  0.00           O  
ATOM    487  CB  LEU B  87      30.208  70.246  35.897  1.00  0.00           C  
ATOM    488  CG  LEU B  87      29.404  69.104  36.523  1.00  4.00           C  
ATOM    489  CD1 LEU B  87      29.714  67.783  35.848  1.00  5.00           C  
ATOM    490  CD2 LEU B  87      29.732  68.982  37.985  1.00  5.00           C  
ATOM    491  N   ILE B  88      31.153  73.551  36.630  1.00  0.00           N  
ATOM    492  CA  ILE B  88      32.239  74.510  36.524  1.00  0.00           C  
ATOM    493  C   ILE B  88      33.449  73.912  37.208  1.00  0.00           C  
ATOM    494  O   ILE B  88      33.349  73.405  38.318  1.00  0.00           O  
ATOM    495  CB  ILE B  88      31.873  75.873  37.153  1.00  0.00           C  
ATOM    496  CG1 ILE B  88      30.600  76.446  36.502  1.00  0.00           C  
ATOM    497  CD1 ILE B  88      30.160  77.778  37.091  1.00  0.00           C  
ATOM    498  CG2 ILE B  88      33.020  76.863  37.021  1.00  0.00           C  
ATOM    499  N   SER B  89      34.577  73.928  36.505  1.00  0.00           N  
ATOM    500  CA  SER B  89      35.859  73.481  37.024  1.00  0.00           C  
ATOM    501  C   SER B  89      36.741  74.729  37.203  1.00  0.00           C  
ATOM    502  O   SER B  89      36.646  75.648  36.415  1.00  0.00           O  
ATOM    503  CB  SER B  89      36.480  72.495  36.038  1.00  1.00           C  
ATOM    504  OG  SER B  89      37.854  72.261  36.320  1.00  0.00           O  
ATOM    505  N   ILE B  90      37.547  74.795  38.262  1.00  0.00           N  
ATOM    506  CA  ILE B  90      38.507  75.892  38.417  1.00  0.00           C  
ATOM    507  C   ILE B  90      39.907  75.367  38.163  1.00  0.00           C  
ATOM    508  O   ILE B  90      40.402  74.460  38.853  1.00  0.00           O  
ATOM    509  CB  ILE B  90      38.390  76.717  39.775  1.00  0.00           C  
ATOM    510  CG1 ILE B  90      39.441  77.835  39.863  1.00  0.00           C  
ATOM    511  CD1 ILE B  90      39.380  78.942  38.808  1.00  1.00           C  
ATOM    512  CG2 ILE B  90      38.609  75.851  40.980  1.00  0.00           C  
ATOM    513  N   ASP B  91      40.519  75.940  37.132  1.00  0.00           N  
ATOM    514  CA  ASP B  91      41.828  75.537  36.684  1.00  0.00           C  
ATOM    515  C   ASP B  91      42.814  76.291  37.553  1.00 37.00           C  
ATOM    516  O   ASP B  91      43.173  77.430  37.261  1.00 40.00           O  
ATOM    517  CB  ASP B  91      41.990  75.870  35.210  1.00 56.00           C  
ATOM    518  CG  ASP B  91      43.054  75.047  34.528  1.00 13.00           C  
ATOM    519  OD1 ASP B  91      44.017  74.612  35.195  1.00 21.00           O  
ATOM    520  OD2 ASP B  91      42.957  74.843  33.300  1.00 15.00           O  
ATOM    521  N   THR B  92      43.201  75.665  38.658  1.00  0.00           N  
ATOM    522  CA  THR B  92      44.205  76.227  39.539  1.00 60.00           C  
ATOM    523  C   THR B  92      44.890  75.170  40.397  1.00 60.00           C  
ATOM    524  O   THR B  92      44.292  74.160  40.756  1.00  0.00           O  
ATOM    525  CB  THR B  92      43.633  77.371  40.440  1.00  0.00           C  
ATOM    526  OG1 THR B  92      44.716  78.144  40.971  1.00  6.00           O  
ATOM    527  CG2 THR B  92      42.752  76.834  41.588  1.00  0.00           C  
ATOM    528  N   TRP B  93      46.163  75.415  40.683  1.00  0.00           N  
ATOM    529  CA  TRP B  93      46.931  74.648  41.649  1.00  0.00           C  
ATOM    530  C   TRP B  93      47.052  75.383  43.018  1.00  0.00           C  
ATOM    531  O   TRP B  93      47.693  74.888  43.954  1.00  1.00           O  
ATOM    532  CB  TRP B  93      48.300  74.324  41.048  1.00  0.00           C  
ATOM    533  CG  TRP B  93      49.033  75.524  40.636  1.00  0.00           C  
ATOM    534  CD1 TRP B  93      48.966  76.149  39.423  1.00 38.00           C  
ATOM    535  CD2 TRP B  93      49.949  76.283  41.434  1.00  0.00           C  
ATOM    536  CE2 TRP B  93      50.413  77.355  40.631  1.00 60.00           C  
ATOM    537  NE1 TRP B  93      49.793  77.252  39.411  1.00 24.00           N  
ATOM    538  CE3 TRP B  93      50.425  76.167  42.757  1.00  0.00           C  
ATOM    539  CZ3 TRP B  93      51.339  77.121  43.231  1.00 12.00           C  
ATOM    540  CH2 TRP B  93      51.779  78.173  42.405  1.00  4.00           C  
ATOM    541  CZ2 TRP B  93      51.334  78.310  41.109  1.00  9.00           C  
ATOM    542  N   LYS B  94      46.381  76.538  43.129  1.00  0.00           N  
ATOM    543  CA  LYS B  94      46.444  77.433  44.309  1.00  0.00           C  
ATOM    544  C   LYS B  94      45.225  77.282  45.197  1.00  0.00           C  
ATOM    545  O   LYS B  94      44.111  77.614  44.775  1.00  0.00           O  
ATOM    546  CB  LYS B  94      46.547  78.902  43.887  1.00 37.00           C  
ATOM    547  CG  LYS B  94      47.809  79.259  43.178  1.00 20.00           C  
ATOM    548  CD  LYS B  94      47.759  80.687  42.664  1.00  0.00           C  
ATOM    549  CE  LYS B  94      48.989  80.964  41.814  1.00  8.00           C  
ATOM    550  NZ  LYS B  94      48.639  81.617  40.532  1.00 23.00           N  
ATOM    551  N   SER B  95      45.450  76.823  46.429  1.00  0.00           N  
ATOM    552  CA  SER B  95      44.377  76.524  47.389  1.00  0.00           C  
ATOM    553  C   SER B  95      43.452  77.695  47.698  1.00 24.00           C  
ATOM    554  O   SER B  95      42.261  77.492  47.978  1.00  0.00           O  
ATOM    555  CB  SER B  95      44.938  75.910  48.676  1.00 24.00           C  
ATOM    556  OG  SER B  95      46.318  76.233  48.869  1.00  0.00           O  
ATOM    557  N   GLN B  96      43.985  78.907  47.587  1.00  0.00           N  
ATOM    558  CA  GLN B  96      43.228  80.120  47.867  1.00  0.00           C  
ATOM    559  C   GLN B  96      42.365  80.537  46.696  1.00  0.00           C  
ATOM    560  O   GLN B  96      41.314  81.145  46.893  1.00  8.00           O  
ATOM    561  CB  GLN B  96      44.142  81.285  48.271  1.00  5.00           C  
ATOM    562  CG  GLN B  96      45.187  80.956  49.318  1.00  4.00           C  
ATOM    563  CD  GLN B  96      46.499  80.468  48.717  1.00  0.00           C  
ATOM    564  OE1 GLN B  96      46.576  80.131  47.533  1.00 19.00           O  
ATOM    565  NE2 GLN B  96      47.550  80.431  49.541  1.00  3.00           N  
ATOM    566  N   VAL B  97      42.819  80.226  45.481  1.00  0.00           N  
ATOM    567  CA  VAL B  97      42.023  80.452  44.255  1.00  0.00           C  
ATOM    568  C   VAL B  97      40.924  79.388  44.167  1.00  0.00           C  
ATOM    569  O   VAL B  97      39.754  79.721  43.888  1.00  1.00           O  
ATOM    570  CB  VAL B  97      42.884  80.492  42.930  1.00  0.00           C  
ATOM    571  CG1 VAL B  97      41.995  80.814  41.740  1.00  1.00           C  
ATOM    572  CG2 VAL B  97      44.012  81.529  43.017  1.00  0.00           C  
ATOM    573  N   ALA B  98      41.291  78.125  44.426  1.00  0.00           N  
ATOM    574  CA  ALA B  98      40.317  77.049  44.602  1.00  0.00           C  
ATOM    575  C   ALA B  98      39.288  77.442  45.670  1.00  0.00           C  
ATOM    576  O   ALA B  98      38.087  77.527  45.383  1.00  0.00           O  
ATOM    577  CB  ALA B  98      41.005  75.776  44.974  1.00  0.00           C  
ATOM    578  N   GLU B  99      39.769  77.712  46.880  1.00  0.00           N  
ATOM    579  CA  GLU B  99      38.940  78.125  48.021  1.00 34.00           C  
ATOM    580  C   GLU B  99      37.868  79.130  47.653  1.00  0.00           C  
ATOM    581  O   GLU B  99      36.697  78.944  47.979  1.00  9.00           O  
ATOM    582  CB  GLU B  99      39.858  78.726  49.089  1.00 11.00           C  
ATOM    583  CG  GLU B  99      39.236  79.112  50.430  1.00  6.00           C  
ATOM    584  CD  GLU B  99      40.287  79.130  51.531  1.00  3.00           C  
ATOM    585  OE1 GLU B  99      41.254  79.938  51.451  1.00  4.00           O  
ATOM    586  OE2 GLU B  99      40.152  78.311  52.468  1.00  5.00           O  
ATOM    587  N   ALA B 100      38.289  80.194  46.976  1.00  7.00           N  
ATOM    588  CA  ALA B 100      37.408  81.282  46.566  1.00  4.00           C  
ATOM    589  C   ALA B 100      36.490  80.859  45.426  1.00  0.00           C  
ATOM    590  O   ALA B 100      35.306  81.220  45.400  1.00  9.00           O  
ATOM    591  CB  ALA B 100      38.235  82.516  46.161  1.00  4.00           C  
ATOM    592  N   ALA B 101      37.043  80.092  44.485  1.00  0.00           N  
ATOM    593  CA  ALA B 101      36.312  79.688  43.284  1.00  0.00           C  
ATOM    594  C   ALA B 101      35.234  78.630  43.552  1.00  0.00           C  
ATOM    595  O   ALA B 101      34.133  78.723  43.012  1.00  0.00           O  
ATOM    596  CB  ALA B 101      37.275  79.237  42.203  1.00  0.00           C  
ATOM    597  N   LEU B 102      35.544  77.652  44.403  1.00  0.00           N  
ATOM    598  CA  LEU B 102      34.560  76.647  44.839  1.00  0.00           C  
ATOM    599  C   LEU B 102      33.411  77.231  45.635  1.00  8.00           C  
ATOM    600  O   LEU B 102      32.375  76.598  45.779  1.00  5.00           O  
ATOM    601  CB  LEU B 102      35.225  75.572  45.696  1.00 17.00           C  
ATOM    602  CG  LEU B 102      36.296  74.696  45.043  1.00  0.00           C  
ATOM    603  CD1 LEU B 102      37.153  74.024  46.123  1.00 49.00           C  
ATOM    604  CD2 LEU B 102      35.667  73.696  44.059  1.00 25.00           C  
ATOM    605  N   ALA B 103      33.606  78.438  46.153  1.00  0.00           N  
ATOM    606  CA  ALA B 103      32.616  79.113  46.990  1.00  3.00           C  
ATOM    607  C   ALA B 103      31.666  79.979  46.160  1.00  6.00           C  
ATOM    608  O   ALA B 103      30.538  80.246  46.586  1.00  2.00           O  
ATOM    609  CB  ALA B 103      33.321  79.945  48.088  1.00  3.00           C  
ATOM    610  N   ALA B 104      32.122  80.410  44.982  1.00  0.00           N  
ATOM    611  CA  ALA B 104      31.271  81.164  44.058  1.00  4.00           C  
ATOM    612  C   ALA B 104      30.479  80.211  43.165  1.00  4.00           C  
ATOM    613  O   ALA B 104      29.667  80.627  42.332  1.00  7.00           O  
ATOM    614  CB  ALA B 104      32.094  82.137  43.224  1.00 11.00           C  
ATOM    615  N   GLY B 105      30.723  78.923  43.330  1.00  0.00           N  
ATOM    616  CA  GLY B 105      29.873  77.936  42.690  1.00  4.00           C  
ATOM    617  C   GLY B 105      30.551  76.934  41.789  1.00  7.00           C  
ATOM    618  O   GLY B 105      29.864  76.268  41.023  1.00  6.00           O  
ATOM    619  N   ALA B 106      31.881  76.823  41.872  1.00  0.00           N  
ATOM    620  CA  ALA B 106      32.605  75.835  41.092  1.00  0.00           C  
ATOM    621  C   ALA B 106      32.447  74.454  41.730  1.00  9.00           C  
ATOM    622  O   ALA B 106      32.555  74.297  42.951  1.00 10.00           O  
ATOM    623  CB  ALA B 106      34.085  76.212  40.905  1.00  0.00           C  
ATOM    624  N   ASP B 107      32.188  73.457  40.882  1.00  0.00           N  
ATOM    625  CA  ASP B 107      31.953  72.087  41.324  1.00  7.00           C  
ATOM    626  C   ASP B 107      33.226  71.300  41.573  1.00 57.00           C  
ATOM    627  O   ASP B 107      33.231  70.391  42.406  1.00 12.00           O  
ATOM    628  CB  ASP B 107      31.006  71.362  40.349  1.00  9.00           C  
ATOM    629  CG  ASP B 107      29.743  72.170  40.069  1.00 10.00           C  
ATOM    630  OD1 ASP B 107      28.689  71.931  40.712  1.00  3.00           O  
ATOM    631  OD2 ASP B 107      29.826  73.094  39.238  1.00  0.00           O  
ATOM    632  N   LEU B 108      34.292  71.634  40.848  1.00  0.00           N  
ATOM    633  CA  LEU B 108      35.551  70.915  40.971  1.00  0.00           C  
ATOM    634  C   LEU B 108      36.809  71.758  40.698  1.00  0.00           C  
ATOM    635  O   LEU B 108      36.727  72.861  40.170  1.00  0.00           O  
ATOM    636  CB  LEU B 108      35.549  69.638  40.112  1.00  0.00           C  
ATOM    637  CG  LEU B 108      35.627  69.681  38.593  1.00  0.00           C  
ATOM    638  CD1 LEU B 108      36.416  68.519  38.142  1.00  0.00           C  
ATOM    639  CD2 LEU B 108      34.227  69.668  37.988  1.00 60.00           C  
ATOM    640  N   VAL B 109      37.959  71.209  41.086  1.00  0.00           N  
ATOM    641  CA  VAL B 109      39.252  71.844  40.929  1.00  0.00           C  
ATOM    642  C   VAL B 109      40.052  71.051  39.923  1.00  0.00           C  
ATOM    643  O   VAL B 109      40.103  69.815  39.996  1.00  0.00           O  
ATOM    644  CB  VAL B 109      40.061  71.876  42.269  1.00  0.00           C  
ATOM    645  CG1 VAL B 109      41.399  72.522  42.069  1.00  0.00           C  
ATOM    646  CG2 VAL B 109      39.277  72.608  43.358  1.00  0.00           C  
ATOM    647  N   ASN B 110      40.690  71.770  38.998  1.00  0.00           N  
ATOM    648  CA  ASN B 110      41.547  71.165  38.009  1.00  0.00           C  
ATOM    649  C   ASN B 110      42.982  71.521  38.352  1.00  0.00           C  
ATOM    650  O   ASN B 110      43.538  72.536  37.922  1.00 60.00           O  
ATOM    651  CB  ASN B 110      41.131  71.559  36.580  1.00  0.00           C  
ATOM    652  CG  ASN B 110      42.054  70.973  35.523  1.00 60.00           C  
ATOM    653  OD1 ASN B 110      42.828  70.021  35.785  1.00 31.00           O  
ATOM    654  ND2 ASN B 110      42.006  71.553  34.328  1.00 60.00           N  
ATOM    655  N   ASP B 111      43.560  70.651  39.171  1.00  0.00           N  
ATOM    656  CA  ASP B 111      44.855  70.881  39.774  1.00  0.00           C  
ATOM    657  C   ASP B 111      45.921  70.275  38.886  1.00  0.00           C  
ATOM    658  O   ASP B 111      46.074  69.055  38.852  1.00  0.00           O  
ATOM    659  CB  ASP B 111      44.900  70.282  41.187  1.00  0.00           C  
ATOM    660  CG  ASP B 111      46.111  70.750  41.986  1.00  1.00           C  
ATOM    661  OD1 ASP B 111      47.033  71.395  41.426  1.00  1.00           O  
ATOM    662  OD2 ASP B 111      46.141  70.450  43.198  1.00  1.00           O  
ATOM    663  N   ILE B 112      46.634  71.154  38.183  1.00  0.00           N  
ATOM    664  CA  ILE B 112      47.633  70.831  37.168  1.00 48.00           C  
ATOM    665  C   ILE B 112      48.942  70.231  37.732  1.00  0.00           C  
ATOM    666  O   ILE B 112      49.734  69.635  36.995  1.00  0.00           O  
ATOM    667  CB  ILE B 112      47.928  72.116  36.305  1.00 60.00           C  
ATOM    668  CG1 ILE B 112      48.493  71.765  34.926  1.00 43.00           C  
ATOM    669  CD1 ILE B 112      49.312  72.927  34.262  1.00  7.00           C  
ATOM    670  CG2 ILE B 112      48.834  73.143  37.049  1.00 32.00           C  
ATOM    671  N   THR B 113      49.167  70.433  39.034  1.00  0.00           N  
ATOM    672  CA  THR B 113      50.366  69.978  39.751  1.00  0.00           C  
ATOM    673  C   THR B 113      50.017  68.745  40.536  1.00  0.00           C  
ATOM    674  O   THR B 113      50.896  68.117  41.102  1.00  0.00           O  
ATOM    675  CB  THR B 113      50.801  70.962  40.819  1.00  0.00           C  
ATOM    676  OG1 THR B 113      49.656  71.337  41.609  1.00  1.00           O  
ATOM    677  CG2 THR B 113      51.493  72.207  40.215  1.00  0.00           C  
ATOM    678  N   GLY B 114      48.725  68.440  40.611  1.00  0.00           N  
ATOM    679  CA  GLY B 114      48.225  67.200  41.180  1.00  0.00           C  
ATOM    680  C   GLY B 114      48.414  67.183  42.667  1.00  0.00           C  
ATOM    681  O   GLY B 114      49.117  66.317  43.184  1.00  0.00           O  
ATOM    682  N   LEU B 115      47.761  68.137  43.341  1.00  0.00           N  
ATOM    683  CA  LEU B 115      47.859  68.369  44.800  1.00  1.00           C  
ATOM    684  C   LEU B 115      49.290  68.566  45.348  1.00  0.00           C  
ATOM    685  O   LEU B 115      49.463  68.720  46.556  1.00  0.00           O  
ATOM    686  CB  LEU B 115      47.159  67.267  45.588  1.00  0.00           C  
ATOM    687  CG  LEU B 115      45.737  66.890  45.206  1.00  0.00           C  
ATOM    688  CD1 LEU B 115      45.379  65.573  45.903  1.00  0.00           C  
ATOM    689  CD2 LEU B 115      44.733  68.000  45.536  1.00  0.00           C  
ATOM    690  N   MET B 116      50.294  68.554  44.466  1.00  0.00           N  
ATOM    691  CA  MET B 116      51.695  68.698  44.847  1.00  0.00           C  
ATOM    692  C   MET B 116      52.218  70.136  44.748  1.00  0.00           C  
ATOM    693  O   MET B 116      53.372  70.398  45.095  1.00 11.00           O  
ATOM    694  CB  MET B 116      52.588  67.772  44.010  1.00 30.00           C  
ATOM    695  CG  MET B 116      52.374  66.275  44.206  1.00  0.00           C  
ATOM    696  SD  MET B 116      52.182  65.709  45.917  1.00  0.00           S  
ATOM    697  CE  MET B 116      53.858  65.949  46.549  1.00 10.00           C  
ATOM    698  N   GLY B 117      51.383  71.059  44.275  1.00  1.00           N  
ATOM    699  CA  GLY B 117      51.772  72.458  44.170  1.00  1.00           C  
ATOM    700  C   GLY B 117      51.540  73.217  45.467  1.00 10.00           C  
ATOM    701  O   GLY B 117      52.249  74.183  45.783  1.00  6.00           O  
ATOM    702  N   ASP B 118      50.547  72.774  46.226  1.00  6.00           N  
ATOM    703  CA  ASP B 118      50.086  73.495  47.400  1.00  8.00           C  
ATOM    704  C   ASP B 118      49.530  72.506  48.446  1.00  0.00           C  
ATOM    705  O   ASP B 118      48.489  71.868  48.214  1.00  0.00           O  
ATOM    706  CB  ASP B 118      49.049  74.546  46.964  1.00 17.00           C  
ATOM    707  CG  ASP B 118      48.649  75.507  48.073  1.00  9.00           C  
ATOM    708  OD1 ASP B 118      48.734  75.135  49.253  1.00  8.00           O  
ATOM    709  OD2 ASP B 118      48.199  76.639  47.765  1.00 19.00           O  
ATOM    710  N   GLU B 119      50.249  72.401  49.583  1.00  9.00           N  
ATOM    711  CA  GLU B 119      49.908  71.534  50.734  1.00 12.00           C  
ATOM    712  C   GLU B 119      48.497  71.758  51.259  1.00  5.00           C  
ATOM    713  O   GLU B 119      47.901  70.875  51.912  1.00 10.00           O  
ATOM    714  CB  GLU B 119      50.872  71.753  51.903  1.00  4.00           C  
ATOM    715  CG  GLU B 119      52.373  71.570  51.603  1.00  5.00           C  
ATOM    716  CD  GLU B 119      53.255  71.731  52.871  1.00  2.00           C  
ATOM    717  OE1 GLU B 119      53.794  70.700  53.369  1.00  2.00           O  
ATOM    718  OE2 GLU B 119      53.390  72.888  53.360  1.00  2.00           O  
ATOM    719  N   LYS B 120      47.962  72.937  50.986  1.00  0.00           N  
ATOM    720  CA  LYS B 120      46.674  73.317  51.529  1.00  6.00           C  
ATOM    721  C   LYS B 120      45.534  73.028  50.553  1.00  0.00           C  
ATOM    722  O   LYS B 120      44.356  73.233  50.883  1.00 15.00           O  
ATOM    723  CB  LYS B 120      46.689  74.797  51.894  1.00  9.00           C  
ATOM    724  CG  LYS B 120      47.842  75.241  52.804  1.00  3.00           C  
ATOM    725  CD  LYS B 120      47.854  76.743  52.884  1.00  2.00           C  
ATOM    726  CE  LYS B 120      48.360  77.354  51.608  1.00  3.00           C  
ATOM    727  NZ  LYS B 120      49.789  76.971  51.306  1.00  3.00           N  
ATOM    728  N   MET B 121      45.883  72.566  49.349  1.00  0.00           N  
ATOM    729  CA  MET B 121      44.874  72.232  48.338  1.00  0.00           C  
ATOM    730  C   MET B 121      44.054  71.052  48.820  1.00  0.00           C  
ATOM    731  O   MET B 121      42.845  71.184  48.951  1.00  0.00           O  
ATOM    732  CB  MET B 121      45.486  72.004  46.935  1.00  1.00           C  
ATOM    733  CG  MET B 121      44.463  71.741  45.805  1.00  0.00           C  
ATOM    734  SD  MET B 121      43.261  73.059  45.421  1.00  0.00           S  
ATOM    735  CE  MET B 121      44.196  74.082  44.280  1.00  0.00           C  
ATOM    736  N   PRO B 122      44.711  69.924  49.164  1.00  0.00           N  
ATOM    737  CA  PRO B 122      43.920  68.737  49.539  1.00  0.00           C  
ATOM    738  C   PRO B 122      42.793  69.046  50.535  1.00  0.00           C  
ATOM    739  O   PRO B 122      41.660  68.582  50.363  1.00  0.00           O  
ATOM    740  CB  PRO B 122      44.969  67.784  50.130  1.00 25.00           C  
ATOM    741  CG  PRO B 122      46.300  68.214  49.502  1.00 26.00           C  
ATOM    742  CD  PRO B 122      46.174  69.681  49.246  1.00  0.00           C  
ATOM    743  N   HIS B 123      43.091  69.864  51.534  1.00  0.00           N  
ATOM    744  CA  HIS B 123      42.118  70.255  52.549  1.00  0.00           C  
ATOM    745  C   HIS B 123      40.991  71.212  52.058  1.00  0.00           C  
ATOM    746  O   HIS B 123      39.817  71.102  52.485  1.00  0.00           O  
ATOM    747  CB  HIS B 123      42.877  70.812  53.758  1.00  6.00           C  
ATOM    748  CG  HIS B 123      42.011  71.511  54.753  1.00  2.00           C  
ATOM    749  ND1 HIS B 123      41.050  70.855  55.493  1.00  4.00           N  
ATOM    750  CD2 HIS B 123      41.957  72.814  55.124  1.00  6.00           C  
ATOM    751  CE1 HIS B 123      40.442  71.724  56.281  1.00  2.00           C  
ATOM    752  NE2 HIS B 123      40.975  72.919  56.077  1.00  2.00           N  
ATOM    753  N   VAL B 124      41.333  72.140  51.167  1.00  0.00           N  
ATOM    754  CA  VAL B 124      40.333  73.006  50.536  1.00 24.00           C  
ATOM    755  C   VAL B 124      39.311  72.176  49.756  1.00  0.00           C  
ATOM    756  O   VAL B 124      38.109  72.468  49.763  1.00 32.00           O  
ATOM    757  CB  VAL B 124      41.004  74.018  49.573  1.00  0.00           C  
ATOM    758  CG1 VAL B 124      39.972  74.742  48.722  1.00 38.00           C  
ATOM    759  CG2 VAL B 124      41.872  75.015  50.352  1.00 15.00           C  
ATOM    760  N   VAL B 125      39.808  71.150  49.071  1.00  0.00           N  
ATOM    761  CA  VAL B 125      38.988  70.275  48.221  1.00  0.00           C  
ATOM    762  C   VAL B 125      37.986  69.474  49.058  1.00  0.00           C  
ATOM    763  O   VAL B 125      36.807  69.442  48.741  1.00  0.00           O  
ATOM    764  CB  VAL B 125      39.899  69.323  47.368  1.00  0.00           C  
ATOM    765  CG1 VAL B 125      39.117  68.161  46.772  1.00  0.00           C  
ATOM    766  CG2 VAL B 125      40.606  70.090  46.305  1.00  0.00           C  
ATOM    767  N   ALA B 126      38.484  68.834  50.121  1.00  0.00           N  
ATOM    768  CA  ALA B 126      37.687  67.994  51.033  1.00 40.00           C  
ATOM    769  C   ALA B 126      36.586  68.763  51.750  1.00  7.00           C  
ATOM    770  O   ALA B 126      35.415  68.361  51.711  1.00 10.00           O  
ATOM    771  CB  ALA B 126      38.599  67.282  52.048  1.00  7.00           C  
ATOM    772  N   GLU B 127      36.982  69.870  52.382  1.00 11.00           N  
ATOM    773  CA  GLU B 127      36.106  70.759  53.153  1.00  5.00           C  
ATOM    774  C   GLU B 127      34.940  71.285  52.319  1.00  0.00           C  
ATOM    775  O   GLU B 127      33.819  71.445  52.826  1.00  3.00           O  
ATOM    776  CB  GLU B 127      36.951  71.915  53.696  1.00 12.00           C  
ATOM    777  CG  GLU B 127      36.239  72.915  54.615  1.00  3.00           C  
ATOM    778  CD  GLU B 127      37.229  73.927  55.262  1.00  5.00           C  
ATOM    779  OE1 GLU B 127      36.990  75.169  55.189  1.00  3.00           O  
ATOM    780  OE2 GLU B 127      38.250  73.474  55.838  1.00  2.00           O  
ATOM    781  N   ALA B 128      35.224  71.557  51.038  1.00  8.00           N  
ATOM    782  CA  ALA B 128      34.210  71.947  50.033  1.00  4.00           C  
ATOM    783  C   ALA B 128      33.501  70.751  49.419  1.00  4.00           C  
ATOM    784  O   ALA B 128      32.471  70.906  48.761  1.00  4.00           O  
ATOM    785  CB  ALA B 128      34.834  72.803  48.940  1.00 12.00           C  
ATOM    786  N   ARG B 129      34.056  69.562  49.647  1.00  0.00           N  
ATOM    787  CA  ARG B 129      33.553  68.312  49.057  1.00 41.00           C  
ATOM    788  C   ARG B 129      33.463  68.441  47.526  1.00  0.00           C  
ATOM    789  O   ARG B 129      32.438  68.134  46.907  1.00  4.00           O  
ATOM    790  CB  ARG B 129      32.200  67.903  49.678  1.00  4.00           C  
ATOM    791  CG  ARG B 129      32.259  67.506  51.153  1.00  7.00           C  
ATOM    792  CD  ARG B 129      31.087  68.143  51.901  1.00  2.00           C  
ATOM    793  NE  ARG B 129      30.747  67.429  53.133  1.00  2.00           N  
ATOM    794  CZ  ARG B 129      30.986  67.877  54.366  1.00  2.00           C  
ATOM    795  NH1 ARG B 129      31.575  69.060  54.555  1.00  2.00           N  
ATOM    796  NH2 ARG B 129      30.625  67.140  55.420  1.00  1.00           N  
ATOM    797  N   ALA B 130      34.550  68.921  46.930  1.00  0.00           N  
ATOM    798  CA  ALA B 130      34.583  69.179  45.511  1.00 12.00           C  
ATOM    799  C   ALA B 130      35.014  67.882  44.855  1.00  0.00           C  
ATOM    800  O   ALA B 130      35.360  66.927  45.553  1.00 32.00           O  
ATOM    801  CB  ALA B 130      35.585  70.303  45.203  1.00 24.00           C  
ATOM    802  N   GLN B 131      34.978  67.829  43.527  1.00 16.00           N  
ATOM    803  CA  GLN B 131      35.818  66.870  42.829  1.00  0.00           C  
ATOM    804  C   GLN B 131      37.158  67.548  42.593  1.00  0.00           C  
ATOM    805  O   GLN B 131      37.226  68.774  42.463  1.00  0.00           O  
ATOM    806  CB  GLN B 131      35.195  66.382  41.522  1.00  0.00           C  
ATOM    807  CG  GLN B 131      34.303  65.180  41.683  1.00 22.00           C  
ATOM    808  CD  GLN B 131      32.961  65.410  41.034  1.00 10.00           C  
ATOM    809  OE1 GLN B 131      32.815  65.286  39.790  1.00 13.00           O  
ATOM    810  NE2 GLN B 131      31.957  65.782  41.860  1.00  5.00           N  
ATOM    811  N   VAL B 132      38.221  66.754  42.599  1.00  0.00           N  
ATOM    812  CA  VAL B 132      39.528  67.233  42.211  1.00  0.00           C  
ATOM    813  C   VAL B 132      40.058  66.384  41.045  1.00  0.00           C  
ATOM    814  O   VAL B 132      39.941  65.154  41.039  1.00  0.00           O  
ATOM    815  CB  VAL B 132      40.510  67.208  43.397  1.00  0.00           C  
ATOM    816  CG1 VAL B 132      40.624  65.800  43.968  1.00  0.00           C  
ATOM    817  CG2 VAL B 132      41.922  67.809  43.010  1.00  0.00           C  
ATOM    818  N   VAL B 133      40.614  67.053  40.050  1.00  0.00           N  
ATOM    819  CA  VAL B 133      41.344  66.387  39.011  1.00  0.00           C  
ATOM    820  C   VAL B 133      42.785  66.440  39.489  1.00  0.00           C  
ATOM    821  O   VAL B 133      43.297  67.521  39.770  1.00  0.00           O  
ATOM    822  CB  VAL B 133      41.238  67.149  37.667  1.00  0.00           C  
ATOM    823  CG1 VAL B 133      42.053  66.453  36.607  1.00  3.00           C  
ATOM    824  CG2 VAL B 133      39.774  67.340  37.242  1.00  1.00           C  
ATOM    825  N   ILE B 134      43.423  65.276  39.596  1.00  0.00           N  
ATOM    826  CA  ILE B 134      44.804  65.184  40.010  1.00  0.00           C  
ATOM    827  C   ILE B 134      45.572  64.889  38.750  1.00  0.00           C  
ATOM    828  O   ILE B 134      45.553  63.753  38.273  1.00  0.00           O  
ATOM    829  CB  ILE B 134      45.042  64.024  41.052  1.00  0.00           C  
ATOM    830  CG1 ILE B 134      44.319  64.290  42.382  1.00  0.00           C  
ATOM    831  CD1 ILE B 134      44.411  63.101  43.354  1.00  0.00           C  
ATOM    832  CG2 ILE B 134      46.543  63.738  41.274  1.00  0.00           C  
ATOM    833  N   MET B 135      46.241  65.911  38.210  1.00  0.00           N  
ATOM    834  CA  MET B 135      47.151  65.730  37.107  1.00  0.00           C  
ATOM    835  C   MET B 135      48.587  65.418  37.531  1.00  0.00           C  
ATOM    836  O   MET B 135      49.115  65.976  38.501  1.00  0.00           O  
ATOM    837  CB  MET B 135      47.133  66.949  36.201  1.00  7.00           C  
ATOM    838  CG  MET B 135      47.701  66.658  34.812  1.00  0.00           C  
ATOM    839  SD  MET B 135      48.132  68.147  33.919  1.00 53.00           S  
ATOM    840  CE  MET B 135      49.926  68.312  34.126  1.00  0.00           C  
ATOM    841  N   PHE B 136      49.200  64.520  36.764  1.00  0.00           N  
ATOM    842  CA  PHE B 136      50.614  64.176  36.848  1.00  0.00           C  
ATOM    843  C   PHE B 136      51.415  65.270  36.162  1.00  0.00           C  
ATOM    844  O   PHE B 136      51.230  65.526  34.987  1.00  0.00           O  
ATOM    845  CB  PHE B 136      50.841  62.790  36.200  1.00  0.00           C  
ATOM    846  CG  PHE B 136      52.304  62.443  35.887  1.00  0.00           C  
ATOM    847  CD1 PHE B 136      53.334  62.650  36.820  1.00  0.00           C  
ATOM    848  CD2 PHE B 136      52.639  61.841  34.658  1.00  0.00           C  
ATOM    849  CE1 PHE B 136      54.672  62.301  36.522  1.00  0.00           C  
ATOM    850  CE2 PHE B 136      53.977  61.479  34.351  1.00  0.00           C  
ATOM    851  CZ  PHE B 136      54.987  61.709  35.289  1.00  0.00           C  
ATOM    852  N   ASN B 137      52.315  65.917  36.895  1.00  0.00           N  
ATOM    853  CA  ASN B 137      53.156  66.948  36.318  1.00  0.00           C  
ATOM    854  C   ASN B 137      54.599  66.489  36.165  1.00  0.00           C  
ATOM    855  O   ASN B 137      55.371  66.524  37.148  1.00  0.00           O  
ATOM    856  CB  ASN B 137      53.104  68.189  37.178  1.00  0.00           C  
ATOM    857  CG  ASN B 137      53.508  69.443  36.417  1.00  0.00           C  
ATOM    858  OD1 ASN B 137      54.612  69.533  35.817  1.00  1.00           O  
ATOM    859  ND2 ASN B 137      52.610  70.437  36.446  1.00  0.00           N  
ATOM    860  N   PRO B 138      54.984  66.044  34.936  1.00  0.00           N  
ATOM    861  CA  PRO B 138      56.355  65.557  34.739  1.00  0.00           C  
ATOM    862  C   PRO B 138      57.420  66.661  34.772  1.00  0.00           C  
ATOM    863  O   PRO B 138      58.593  66.363  34.959  1.00  0.00           O  
ATOM    864  CB  PRO B 138      56.301  64.885  33.356  1.00  0.00           C  
ATOM    865  CG  PRO B 138      55.151  65.457  32.674  1.00  0.00           C  
ATOM    866  CD  PRO B 138      54.176  65.943  33.700  1.00  1.00           C  
ATOM    867  N   VAL B 139      57.021  67.919  34.584  1.00  0.00           N  
ATOM    868  CA  VAL B 139      57.980  69.030  34.626  1.00  0.00           C  
ATOM    869  C   VAL B 139      58.475  69.191  36.064  1.00 60.00           C  
ATOM    870  O   VAL B 139      59.687  69.256  36.307  1.00 40.00           O  
ATOM    871  CB  VAL B 139      57.385  70.353  34.087  1.00  0.00           C  
ATOM    872  CG1 VAL B 139      58.443  71.467  34.092  1.00 48.00           C  
ATOM    873  CG2 VAL B 139      56.787  70.145  32.672  1.00  0.00           C  
ATOM    874  N   MET B 140      57.526  69.222  37.002  1.00 60.00           N  
ATOM    875  CA  MET B 140      57.815  69.118  38.431  1.00 41.00           C  
ATOM    876  C   MET B 140      58.635  67.874  38.776  1.00  0.00           C  
ATOM    877  O   MET B 140      59.618  67.951  39.536  1.00 24.00           O  
ATOM    878  CB  MET B 140      56.520  69.072  39.231  1.00 34.00           C  
ATOM    879  CG  MET B 140      55.755  70.340  39.188  1.00 43.00           C  
ATOM    880  SD  MET B 140      54.271  70.168  40.154  1.00  0.00           S  
ATOM    881  CE  MET B 140      54.761  70.865  41.734  1.00 19.00           C  
ATOM    882  N   ALA B 141      58.227  66.732  38.231  1.00  0.00           N  
ATOM    883  CA  ALA B 141      58.845  65.469  38.589  1.00  0.00           C  
ATOM    884  C   ALA B 141      60.208  65.286  37.909  1.00  0.00           C  
ATOM    885  O   ALA B 141      61.038  64.516  38.397  1.00  8.00           O  
ATOM    886  CB  ALA B 141      57.895  64.306  38.288  1.00  1.00           C  
ATOM    887  N   ARG B 142      60.446  66.014  36.810  1.00  0.00           N  
ATOM    888  CA  ARG B 142      61.743  65.972  36.084  1.00 58.00           C  
ATOM    889  C   ARG B 142      62.242  67.349  35.592  1.00 60.00           C  
ATOM    890  O   ARG B 142      62.343  67.553  34.385  1.00  0.00           O  
ATOM    891  CB  ARG B 142      61.660  65.042  34.857  1.00 60.00           C  
ATOM    892  CG  ARG B 142      61.409  63.568  35.113  1.00 51.00           C  
ATOM    893  CD  ARG B 142      61.515  62.771  33.813  1.00 40.00           C  
ATOM    894  NE  ARG B 142      60.680  63.277  32.706  1.00  0.00           N  
ATOM    895  CZ  ARG B 142      60.145  62.510  31.752  1.00  0.00           C  
ATOM    896  NH1 ARG B 142      59.410  63.057  30.791  1.00  0.00           N  
ATOM    897  NH2 ARG B 142      60.318  61.193  31.764  1.00 14.00           N  
ATOM    898  N   PRO B 143      62.596  68.281  36.511  1.00  0.00           N  
ATOM    899  CA  PRO B 143      62.818  69.653  36.015  1.00 38.00           C  
ATOM    900  C   PRO B 143      64.128  69.862  35.225  1.00  4.00           C  
ATOM    901  O   PRO B 143      64.226  70.806  34.432  1.00  6.00           O  
ATOM    902  CB  PRO B 143      62.748  70.518  37.288  1.00  9.00           C  
ATOM    903  CG  PRO B 143      62.373  69.561  38.420  1.00  8.00           C  
ATOM    904  CD  PRO B 143      62.817  68.199  37.966  1.00 30.00           C  
ATOM    905  N   GLN B 144      65.109  68.985  35.424  1.00 31.00           N  
ATOM    906  CA  GLN B 144      66.317  69.001  34.602  1.00  4.00           C  
ATOM    907  C   GLN B 144      66.131  68.452  33.168  1.00  8.00           C  
ATOM    908  O   GLN B 144      67.007  68.651  32.324  1.00  4.00           O  
ATOM    909  CB  GLN B 144      67.448  68.242  35.299  1.00 22.00           C  
ATOM    910  CG  GLN B 144      68.285  69.071  36.283  1.00  4.00           C  
ATOM    911  CD  GLN B 144      69.728  68.555  36.415  1.00  2.00           C  
ATOM    912  OE1 GLN B 144      70.674  69.339  36.575  1.00  1.00           O  
ATOM    913  NE2 GLN B 144      69.898  67.234  36.331  1.00  2.00           N  
ATOM    914  N   HIS B 145      65.010  67.767  32.901  1.00 60.00           N  
ATOM    915  CA  HIS B 145      64.741  67.083  31.613  1.00 14.00           C  
ATOM    916  C   HIS B 145      64.711  68.037  30.402  1.00  0.00           C  
ATOM    917  O   HIS B 145      64.129  69.131  30.493  1.00  0.00           O  
ATOM    918  CB  HIS B 145      63.424  66.284  31.700  1.00 40.00           C  
ATOM    919  CG  HIS B 145      63.180  65.352  30.545  1.00  0.00           C  
ATOM    920  ND1 HIS B 145      62.487  65.727  29.413  1.00  0.00           N  
ATOM    921  CD2 HIS B 145      63.512  64.050  30.364  1.00 10.00           C  
ATOM    922  CE1 HIS B 145      62.424  64.706  28.576  1.00  5.00           C  
ATOM    923  NE2 HIS B 145      63.031  63.673  29.132  1.00  4.00           N  
ATOM    924  N   PRO B 146      65.342  67.621  29.266  1.00  0.00           N  
ATOM    925  CA  PRO B 146      65.361  68.424  28.029  1.00  3.00           C  
ATOM    926  C   PRO B 146      63.981  68.999  27.618  1.00  3.00           C  
ATOM    927  O   PRO B 146      63.905  70.087  27.034  1.00  5.00           O  
ATOM    928  CB  PRO B 146      65.883  67.434  26.974  1.00  2.00           C  
ATOM    929  CG  PRO B 146      66.685  66.463  27.719  1.00  2.00           C  
ATOM    930  CD  PRO B 146      66.093  66.355  29.096  1.00  4.00           C  
ATOM    931  N   SER B 147      62.909  68.282  27.944  1.00  0.00           N  
ATOM    932  CA  SER B 147      61.555  68.692  27.566  1.00  5.00           C  
ATOM    933  C   SER B 147      60.874  69.527  28.648  1.00 16.00           C  
ATOM    934  O   SER B 147      59.745  69.988  28.461  1.00 11.00           O  
ATOM    935  CB  SER B 147      60.697  67.464  27.216  1.00  7.00           C  
ATOM    936  OG  SER B 147      61.398  66.556  26.372  1.00  4.00           O  
ATOM    937  N   SER B 148      61.575  69.726  29.766  1.00  0.00           N  
ATOM    938  CA  SER B 148      61.050  70.492  30.909  1.00  0.00           C  
ATOM    939  C   SER B 148      61.619  71.916  31.007  1.00  0.00           C  
ATOM    940  O   SER B 148      61.233  72.700  31.879  1.00 19.00           O  
ATOM    941  CB  SER B 148      61.285  69.725  32.226  1.00  0.00           C  
ATOM    942  OG  SER B 148      60.456  68.569  32.306  1.00  0.00           O  
ATOM    943  N   LEU B 149      62.525  72.251  30.104  1.00  0.00           N  
ATOM    944  CA  LEU B 149      63.228  73.524  30.185  1.00  5.00           C  
ATOM    945  C   LEU B 149      62.398  74.672  29.625  1.00  0.00           C  
ATOM    946  O   LEU B 149      62.619  75.825  29.988  1.00  3.00           O  
ATOM    947  CB  LEU B 149      64.584  73.436  29.472  1.00  2.00           C  
ATOM    948  CG  LEU B 149      65.434  72.200  29.788  1.00  0.00           C  
ATOM    949  CD1 LEU B 149      66.547  72.048  28.768  1.00  2.00           C  
ATOM    950  CD2 LEU B 149      65.969  72.232  31.223  1.00  3.00           C  
ATOM    951  N   ILE B 150      61.443  74.359  28.749  1.00 16.00           N  
ATOM    952  CA  ILE B 150      60.613  75.388  28.103  1.00  3.00           C  
ATOM    953  C   ILE B 150      59.391  75.812  28.959  1.00  3.00           C  
ATOM    954  O   ILE B 150      58.636  76.729  28.599  1.00  3.00           O  
ATOM    955  CB  ILE B 150      60.305  75.013  26.596  1.00  7.00           C  
ATOM    956  CG1 ILE B 150      61.106  75.915  25.637  1.00  2.00           C  
ATOM    957  CD1 ILE B 150      62.647  75.889  25.817  1.00  2.00           C  
ATOM    958  CG2 ILE B 150      58.812  75.108  26.246  1.00  3.00           C  
ATOM    959  N   PHE B 151      59.257  75.171  30.120  1.00  0.00           N  
ATOM    960  CA  PHE B 151      58.190  75.450  31.089  1.00  5.00           C  
ATOM    961  C   PHE B 151      58.686  76.313  32.284  1.00  3.00           C  
ATOM    962  O   PHE B 151      59.901  76.378  32.559  1.00  5.00           O  
ATOM    963  CB  PHE B 151      57.592  74.119  31.578  1.00  0.00           C  
ATOM    964  CG  PHE B 151      56.942  73.293  30.480  1.00  0.00           C  
ATOM    965  CD1 PHE B 151      57.720  72.586  29.553  1.00  0.00           C  
ATOM    966  CD2 PHE B 151      55.546  73.215  30.381  1.00  5.00           C  
ATOM    967  CE1 PHE B 151      57.117  71.823  28.540  1.00 10.00           C  
ATOM    968  CE2 PHE B 151      54.939  72.450  29.377  1.00  4.00           C  
ATOM    969  CZ  PHE B 151      55.731  71.758  28.452  1.00  6.00           C  
ATOM    970  N   PRO B 152      57.755  76.989  33.000  1.00  3.00           N  
ATOM    971  CA  PRO B 152      58.201  77.675  34.237  1.00  2.00           C  
ATOM    972  C   PRO B 152      58.444  76.698  35.415  1.00  7.00           C  
ATOM    973  O   PRO B 152      58.229  75.487  35.274  1.00 29.00           O  
ATOM    974  CB  PRO B 152      57.038  78.643  34.549  1.00  2.00           C  
ATOM    975  CG  PRO B 152      55.819  78.027  33.910  1.00  4.00           C  
ATOM    976  CD  PRO B 152      56.307  77.173  32.739  1.00  3.00           C  
ATOM    977  N   HIS B 153      58.913  77.211  36.553  1.00  3.00           N  
ATOM    978  CA  HIS B 153      58.775  76.480  37.819  1.00 19.00           C  
ATOM    979  C   HIS B 153      57.273  76.425  38.183  1.00  0.00           C  
ATOM    980  O   HIS B 153      56.586  77.453  38.138  1.00  6.00           O  
ATOM    981  CB  HIS B 153      59.588  77.156  38.935  1.00  2.00           C  
ATOM    982  CG  HIS B 153      59.736  76.319  40.174  1.00  2.00           C  
ATOM    983  ND1 HIS B 153      58.733  76.192  41.114  1.00  3.00           N  
ATOM    984  CD2 HIS B 153      60.772  75.570  40.626  1.00  4.00           C  
ATOM    985  CE1 HIS B 153      59.140  75.391  42.086  1.00  4.00           C  
ATOM    986  NE2 HIS B 153      60.375  75.002  41.815  1.00  4.00           N  
ATOM    987  N   PHE B 154      56.759  75.233  38.499  1.00 53.00           N  
ATOM    988  CA  PHE B 154      55.365  75.082  38.960  1.00 30.00           C  
ATOM    989  C   PHE B 154      55.308  74.890  40.468  1.00  7.00           C  
ATOM    990  O   PHE B 154      56.248  74.360  41.069  1.00 20.00           O  
ATOM    991  CB  PHE B 154      54.673  73.866  38.326  1.00 60.00           C  
ATOM    992  CG  PHE B 154      54.561  73.914  36.830  1.00  0.00           C  
ATOM    993  CD1 PHE B 154      55.603  73.450  36.022  1.00 60.00           C  
ATOM    994  CD2 PHE B 154      53.391  74.376  36.225  1.00 23.00           C  
ATOM    995  CE1 PHE B 154      55.485  73.477  34.624  1.00  0.00           C  
ATOM    996  CE2 PHE B 154      53.263  74.404  34.835  1.00  7.00           C  
ATOM    997  CZ  PHE B 154      54.309  73.950  34.028  1.00  7.00           C  
ATOM    998  N   GLY B 155      54.190  75.297  41.064  1.00  9.00           N  
ATOM    999  CA  GLY B 155      53.903  75.035  42.483  1.00  0.00           C  
ATOM   1000  C   GLY B 155      54.766  75.726  43.528  1.00  4.00           C  
ATOM   1001  O   GLY B 155      54.726  76.951  43.659  1.00  3.00           O  
ATOM   1002  N   PHE B 160      59.014  67.973  46.390  1.00  5.00           N  
ATOM   1003  CA  PHE B 160      59.919  66.849  46.114  1.00  7.00           C  
ATOM   1004  C   PHE B 160      61.384  67.001  46.603  1.00  3.00           C  
ATOM   1005  O   PHE B 160      62.161  67.808  46.079  1.00  4.00           O  
ATOM   1006  CB  PHE B 160      59.889  66.452  44.618  1.00 14.00           C  
ATOM   1007  CG  PHE B 160      58.592  65.807  44.169  1.00 26.00           C  
ATOM   1008  CD1 PHE B 160      57.980  64.817  44.934  1.00 12.00           C  
ATOM   1009  CD2 PHE B 160      57.995  66.185  42.971  1.00 28.00           C  
ATOM   1010  CE1 PHE B 160      56.786  64.231  44.527  1.00  0.00           C  
ATOM   1011  CE2 PHE B 160      56.802  65.607  42.550  1.00 60.00           C  
ATOM   1012  CZ  PHE B 160      56.197  64.626  43.325  1.00  0.00           C  
ATOM   1013  N   THR B 161      61.748  66.189  47.595  1.00  4.00           N  
ATOM   1014  CA  THR B 161      63.108  66.163  48.140  1.00  3.00           C  
ATOM   1015  C   THR B 161      64.068  65.658  47.077  1.00  0.00           C  
ATOM   1016  O   THR B 161      63.714  64.805  46.262  1.00  0.00           O  
ATOM   1017  CB  THR B 161      63.237  65.276  49.421  1.00  3.00           C  
ATOM   1018  OG1 THR B 161      63.237  63.888  49.058  1.00  4.00           O  
ATOM   1019  CG2 THR B 161      62.102  65.545  50.423  1.00  2.00           C  
ATOM   1020  N   GLU B 162      65.287  66.185  47.106  1.00  0.00           N  
ATOM   1021  CA  GLU B 162      66.331  65.906  46.112  1.00  7.00           C  
ATOM   1022  C   GLU B 162      66.738  64.432  46.104  1.00  3.00           C  
ATOM   1023  O   GLU B 162      67.545  64.011  45.274  1.00  3.00           O  
ATOM   1024  CB  GLU B 162      67.555  66.797  46.380  1.00  2.00           C  
ATOM   1025  CG  GLU B 162      67.220  68.212  46.899  1.00  2.00           C  
ATOM   1026  CD  GLU B 162      66.538  68.212  48.290  1.00  1.00           C  
ATOM   1027  OE1 GLU B 162      66.960  67.438  49.176  1.00  2.00           O  
ATOM   1028  OE2 GLU B 162      65.567  68.981  48.491  1.00  2.00           O  
ATOM   1029  N   GLU B 163      66.184  63.660  47.038  1.00  4.00           N  
ATOM   1030  CA  GLU B 163      66.347  62.210  47.044  1.00  4.00           C  
ATOM   1031  C   GLU B 163      65.509  61.605  45.917  1.00  0.00           C  
ATOM   1032  O   GLU B 163      66.038  60.909  45.046  1.00  6.00           O  
ATOM   1033  CB  GLU B 163      66.003  61.609  48.428  1.00  3.00           C  
ATOM   1034  CG  GLU B 163      65.645  60.098  48.429  1.00  4.00           C  
ATOM   1035  CD  GLU B 163      66.582  59.233  49.293  1.00  2.00           C  
ATOM   1036  OE1 GLU B 163      66.549  59.343  50.547  1.00  1.00           O  
ATOM   1037  OE2 GLU B 163      67.343  58.424  48.702  1.00  2.00           O  
ATOM   1038  N   GLU B 164      64.214  61.905  45.935  1.00  0.00           N  
ATOM   1039  CA  GLU B 164      63.268  61.437  44.919  1.00 11.00           C  
ATOM   1040  C   GLU B 164      63.642  61.871  43.518  1.00  0.00           C  
ATOM   1041  O   GLU B 164      63.610  61.067  42.607  1.00  0.00           O  
ATOM   1042  CB  GLU B 164      61.868  61.958  45.217  1.00  0.00           C  
ATOM   1043  CG  GLU B 164      61.324  61.504  46.537  1.00  6.00           C  
ATOM   1044  CD  GLU B 164      60.503  62.569  47.184  1.00  4.00           C  
ATOM   1045  OE1 GLU B 164      60.992  63.711  47.245  1.00  6.00           O  
ATOM   1046  OE2 GLU B 164      59.376  62.272  47.630  1.00  4.00           O  
ATOM   1047  N   LEU B 165      63.994  63.140  43.356  1.00  0.00           N  
ATOM   1048  CA  LEU B 165      64.211  63.721  42.035  1.00  0.00           C  
ATOM   1049  C   LEU B 165      65.363  63.066  41.272  1.00 12.00           C  
ATOM   1050  O   LEU B 165      65.357  63.027  40.033  1.00 38.00           O  
ATOM   1051  CB  LEU B 165      64.439  65.236  42.138  1.00 20.00           C  
ATOM   1052  CG  LEU B 165      63.366  66.066  42.834  1.00  0.00           C  
ATOM   1053  CD1 LEU B 165      63.769  67.520  42.800  1.00  5.00           C  
ATOM   1054  CD2 LEU B 165      61.998  65.856  42.194  1.00 25.00           C  
ATOM   1055  N   ALA B 166      66.354  62.572  42.014  1.00  8.00           N  
ATOM   1056  CA  ALA B 166      67.483  61.865  41.419  1.00  6.00           C  
ATOM   1057  C   ALA B 166      67.106  60.419  41.096  1.00  3.00           C  
ATOM   1058  O   ALA B 166      67.666  59.827  40.170  1.00  3.00           O  
ATOM   1059  CB  ALA B 166      68.701  61.931  42.328  1.00  2.00           C  
ATOM   1060  N   ASP B 167      66.163  59.862  41.852  1.00  0.00           N  
ATOM   1061  CA  ASP B 167      65.606  58.539  41.545  1.00  4.00           C  
ATOM   1062  C   ASP B 167      64.579  58.606  40.384  1.00  0.00           C  
ATOM   1063  O   ASP B 167      64.601  57.760  39.473  1.00  6.00           O  
ATOM   1064  CB  ASP B 167      64.970  57.895  42.792  1.00  6.00           C  
ATOM   1065  CG  ASP B 167      66.003  57.491  43.869  1.00  2.00           C  
ATOM   1066  OD1 ASP B 167      65.585  57.394  45.061  1.00  3.00           O  
ATOM   1067  OD2 ASP B 167      67.206  57.269  43.538  1.00  2.00           O  
ATOM   1068  N   PHE B 168      63.694  59.610  40.437  1.00  0.00           N  
ATOM   1069  CA  PHE B 168      62.715  59.909  39.391  1.00  0.00           C  
ATOM   1070  C   PHE B 168      63.403  60.114  38.038  1.00  4.00           C  
ATOM   1071  O   PHE B 168      62.752  60.128  36.987  1.00 60.00           O  
ATOM   1072  CB  PHE B 168      61.944  61.201  39.714  1.00  4.00           C  
ATOM   1073  CG  PHE B 168      60.891  61.072  40.793  1.00  0.00           C  
ATOM   1074  CD1 PHE B 168      60.567  59.839  41.370  1.00 16.00           C  
ATOM   1075  CD2 PHE B 168      60.187  62.205  41.205  1.00  0.00           C  
ATOM   1076  CE1 PHE B 168      59.584  59.751  42.368  1.00 11.00           C  
ATOM   1077  CE2 PHE B 168      59.195  62.127  42.192  1.00  1.00           C  
ATOM   1078  CZ  PHE B 168      58.896  60.902  42.775  1.00  1.00           C  
ATOM   1079  N   GLU B 169      64.717  60.315  38.073  1.00  0.00           N  
ATOM   1080  CA  GLU B 169      65.482  60.481  36.857  1.00 51.00           C  
ATOM   1081  C   GLU B 169      65.781  59.087  36.293  1.00  0.00           C  
ATOM   1082  O   GLU B 169      65.910  58.105  37.054  1.00  5.00           O  
ATOM   1083  CB  GLU B 169      66.759  61.282  37.141  1.00 21.00           C  
ATOM   1084  CG  GLU B 169      67.438  61.854  35.887  1.00  9.00           C  
ATOM   1085  CD  GLU B 169      67.853  63.315  36.055  1.00 16.00           C  
ATOM   1086  OE1 GLU B 169      68.713  63.600  36.927  1.00  4.00           O  
ATOM   1087  OE2 GLU B 169      67.308  64.176  35.304  1.00 35.00           O  
ATOM   1088  N   THR B 170      65.866  58.993  34.966  1.00 18.00           N  
ATOM   1089  CA  THR B 170      66.038  57.698  34.291  1.00  5.00           C  
ATOM   1090  C   THR B 170      65.151  56.611  34.964  1.00  4.00           C  
ATOM   1091  O   THR B 170      65.636  55.546  35.375  1.00  3.00           O  
ATOM   1092  CB  THR B 170      67.562  57.252  34.201  1.00  2.00           C  
ATOM   1093  OG1 THR B 170      68.074  56.959  35.516  1.00  2.00           O  
ATOM   1094  CG2 THR B 170      68.446  58.327  33.507  1.00  2.00           C  
ATOM   1095  N   LEU B 171      63.865  56.935  35.105  1.00 24.00           N  
ATOM   1096  CA  LEU B 171      62.817  56.049  35.601  1.00  4.00           C  
ATOM   1097  C   LEU B 171      61.777  56.042  34.471  1.00  5.00           C  
ATOM   1098  O   LEU B 171      61.518  57.103  33.886  1.00 23.00           O  
ATOM   1099  CB  LEU B 171      62.220  56.626  36.891  1.00  0.00           C  
ATOM   1100  CG  LEU B 171      61.250  55.843  37.787  1.00  0.00           C  
ATOM   1101  CD1 LEU B 171      61.889  54.595  38.391  1.00  3.00           C  
ATOM   1102  CD2 LEU B 171      60.695  56.727  38.907  1.00  9.00           C  
ATOM   1103  N   PRO B 172      61.184  54.866  34.140  1.00  3.00           N  
ATOM   1104  CA  PRO B 172      60.270  54.842  32.989  1.00  6.00           C  
ATOM   1105  C   PRO B 172      58.987  55.623  33.285  1.00  0.00           C  
ATOM   1106  O   PRO B 172      58.488  55.576  34.417  1.00  0.00           O  
ATOM   1107  CB  PRO B 172      59.983  53.347  32.779  1.00  5.00           C  
ATOM   1108  CG  PRO B 172      60.921  52.616  33.650  1.00  2.00           C  
ATOM   1109  CD  PRO B 172      61.274  53.543  34.776  1.00  3.00           C  
ATOM   1110  N   ILE B 173      58.485  56.339  32.276  1.00 13.00           N  
ATOM   1111  CA  ILE B 173      57.401  57.315  32.437  1.00  0.00           C  
ATOM   1112  C   ILE B 173      56.184  56.783  33.222  1.00  0.00           C  
ATOM   1113  O   ILE B 173      55.548  57.528  33.999  1.00  0.00           O  
ATOM   1114  CB  ILE B 173      56.979  57.989  31.060  1.00  0.00           C  
ATOM   1115  CG1 ILE B 173      56.152  59.268  31.280  1.00  0.00           C  
ATOM   1116  CD1 ILE B 173      56.890  60.418  31.898  1.00  0.00           C  
ATOM   1117  CG2 ILE B 173      56.203  57.030  30.173  1.00 27.00           C  
ATOM   1118  N   GLU B 174      55.889  55.495  33.047  1.00 18.00           N  
ATOM   1119  CA  GLU B 174      54.677  54.936  33.620  1.00  0.00           C  
ATOM   1120  C   GLU B 174      54.839  54.731  35.103  1.00 14.00           C  
ATOM   1121  O   GLU B 174      53.896  54.937  35.858  1.00 60.00           O  
ATOM   1122  CB  GLU B 174      54.267  53.642  32.908  1.00 15.00           C  
ATOM   1123  CG  GLU B 174      54.065  53.820  31.386  1.00  9.00           C  
ATOM   1124  CD  GLU B 174      52.728  53.271  30.887  1.00 57.00           C  
ATOM   1125  OE1 GLU B 174      52.475  52.058  31.005  1.00  6.00           O  
ATOM   1126  OE2 GLU B 174      51.926  54.069  30.362  1.00  5.00           O  
ATOM   1127  N   GLU B 175      56.041  54.323  35.505  1.00  0.00           N  
ATOM   1128  CA  GLU B 175      56.403  54.161  36.913  1.00 11.00           C  
ATOM   1129  C   GLU B 175      56.539  55.524  37.616  1.00 16.00           C  
ATOM   1130  O   GLU B 175      56.056  55.711  38.747  1.00 12.00           O  
ATOM   1131  CB  GLU B 175      57.722  53.414  37.024  1.00  8.00           C  
ATOM   1132  CG  GLU B 175      57.642  51.906  36.954  1.00  5.00           C  
ATOM   1133  CD  GLU B 175      59.024  51.285  37.058  1.00  2.00           C  
ATOM   1134  OE1 GLU B 175      60.002  52.036  37.293  1.00  2.00           O  
ATOM   1135  OE2 GLU B 175      59.139  50.046  36.907  1.00  1.00           O  
ATOM   1136  N   LEU B 176      57.193  56.472  36.942  1.00  0.00           N  
ATOM   1137  CA  LEU B 176      57.149  57.869  37.367  1.00  0.00           C  
ATOM   1138  C   LEU B 176      55.706  58.368  37.606  1.00  0.00           C  
ATOM   1139  O   LEU B 176      55.394  58.981  38.656  1.00  0.00           O  
ATOM   1140  CB  LEU B 176      57.873  58.739  36.347  1.00  0.00           C  
ATOM   1141  CG  LEU B 176      58.073  60.221  36.642  1.00  0.00           C  
ATOM   1142  CD1 LEU B 176      58.659  60.449  38.046  1.00  1.00           C  
ATOM   1143  CD2 LEU B 176      58.967  60.830  35.580  1.00  0.00           C  
ATOM   1144  N   MET B 177      54.816  58.093  36.652  1.00  0.00           N  
ATOM   1145  CA  MET B 177      53.442  58.564  36.776  1.00  0.00           C  
ATOM   1146  C   MET B 177      52.828  58.007  38.046  1.00  0.00           C  
ATOM   1147  O   MET B 177      52.118  58.716  38.745  1.00  0.00           O  
ATOM   1148  CB  MET B 177      52.606  58.197  35.549  1.00  0.00           C  
ATOM   1149  CG  MET B 177      51.199  58.762  35.609  1.00  0.00           C  
ATOM   1150  SD  MET B 177      50.110  58.319  34.253  1.00  0.00           S  
ATOM   1151  CE  MET B 177      50.346  56.545  34.184  1.00 47.00           C  
ATOM   1152  N   GLU B 178      53.143  56.742  38.336  1.00  0.00           N  
ATOM   1153  CA  GLU B 178      52.667  56.011  39.519  1.00 25.00           C  
ATOM   1154  C   GLU B 178      53.246  56.530  40.850  1.00  0.00           C  
ATOM   1155  O   GLU B 178      52.512  56.712  41.816  1.00 25.00           O  
ATOM   1156  CB  GLU B 178      52.998  54.528  39.351  1.00 36.00           C  
ATOM   1157  CG  GLU B 178      52.153  53.551  40.169  1.00 16.00           C  
ATOM   1158  CD  GLU B 178      52.470  52.085  39.800  1.00  3.00           C  
ATOM   1159  OE1 GLU B 178      53.021  51.366  40.667  1.00  2.00           O  
ATOM   1160  OE2 GLU B 178      52.200  51.639  38.644  1.00  8.00           O  
ATOM   1161  N   ALA B 179      54.557  56.754  40.908  1.00 12.00           N  
ATOM   1162  CA  ALA B 179      55.183  57.353  42.093  1.00  9.00           C  
ATOM   1163  C   ALA B 179      54.562  58.717  42.375  1.00  0.00           C  
ATOM   1164  O   ALA B 179      54.247  59.056  43.522  1.00  0.00           O  
ATOM   1165  CB  ALA B 179      56.669  57.494  41.888  1.00  7.00           C  
ATOM   1166  N   PHE B 180      54.389  59.497  41.309  1.00  0.00           N  
ATOM   1167  CA  PHE B 180      53.738  60.782  41.411  1.00  0.00           C  
ATOM   1168  C   PHE B 180      52.354  60.666  42.002  1.00  0.00           C  
ATOM   1169  O   PHE B 180      51.950  61.470  42.855  1.00  0.00           O  
ATOM   1170  CB  PHE B 180      53.630  61.439  40.039  1.00  1.00           C  
ATOM   1171  CG  PHE B 180      53.218  62.881  40.112  1.00  0.00           C  
ATOM   1172  CD1 PHE B 180      54.181  63.883  40.090  1.00  0.00           C  
ATOM   1173  CD2 PHE B 180      51.881  63.233  40.255  1.00  0.00           C  
ATOM   1174  CE1 PHE B 180      53.821  65.199  40.187  1.00  0.00           C  
ATOM   1175  CE2 PHE B 180      51.517  64.545  40.351  1.00  0.00           C  
ATOM   1176  CZ  PHE B 180      52.491  65.536  40.322  1.00  0.00           C  
ATOM   1177  N   PHE B 181      51.604  59.678  41.537  1.00  0.00           N  
ATOM   1178  CA  PHE B 181      50.216  59.563  41.937  1.00  0.00           C  
ATOM   1179  C   PHE B 181      50.111  59.047  43.354  1.00  0.00           C  
ATOM   1180  O   PHE B 181      49.102  59.233  44.006  1.00  0.00           O  
ATOM   1181  CB  PHE B 181      49.448  58.644  40.977  1.00  0.00           C  
ATOM   1182  CG  PHE B 181      48.927  59.336  39.747  1.00  0.00           C  
ATOM   1183  CD1 PHE B 181      48.539  60.669  39.786  1.00  0.00           C  
ATOM   1184  CD2 PHE B 181      48.804  58.645  38.556  1.00  5.00           C  
ATOM   1185  CE1 PHE B 181      48.044  61.311  38.648  1.00  0.00           C  
ATOM   1186  CE2 PHE B 181      48.321  59.279  37.415  1.00  0.00           C  
ATOM   1187  CZ  PHE B 181      47.934  60.620  37.467  1.00  0.00           C  
ATOM   1188  N   GLU B 182      51.154  58.377  43.820  1.00  0.00           N  
ATOM   1189  CA  GLU B 182      51.185  57.822  45.165  1.00 15.00           C  
ATOM   1190  C   GLU B 182      51.222  58.937  46.203  1.00  6.00           C  
ATOM   1191  O   GLU B 182      50.390  58.969  47.129  1.00  6.00           O  
ATOM   1192  CB  GLU B 182      52.403  56.909  45.311  1.00  6.00           C  
ATOM   1193  CG  GLU B 182      52.078  55.552  45.904  1.00  3.00           C  
ATOM   1194  CD  GLU B 182      52.787  54.436  45.180  1.00  1.00           C  
ATOM   1195  OE1 GLU B 182      52.077  53.493  44.749  1.00  3.00           O  
ATOM   1196  OE2 GLU B 182      54.043  54.508  45.030  1.00  3.00           O  
ATOM   1197  N   ARG B 183      52.172  59.861  46.022  1.00  0.00           N  
ATOM   1198  CA  ARG B 183      52.316  61.049  46.894  1.00  5.00           C  
ATOM   1199  C   ARG B 183      51.084  61.954  46.911  1.00  0.00           C  
ATOM   1200  O   ARG B 183      50.698  62.505  47.957  1.00  8.00           O  
ATOM   1201  CB  ARG B 183      53.541  61.847  46.481  1.00 10.00           C  
ATOM   1202  CG  ARG B 183      54.830  61.211  46.922  1.00  5.00           C  
ATOM   1203  CD  ARG B 183      55.732  60.949  45.727  1.00  0.00           C  
ATOM   1204  NE  ARG B 183      57.088  60.592  46.151  1.00  4.00           N  
ATOM   1205  CZ  ARG B 183      57.561  59.354  46.212  1.00  3.00           C  
ATOM   1206  NH1 ARG B 183      56.795  58.323  45.849  1.00  3.00           N  
ATOM   1207  NH2 ARG B 183      58.812  59.155  46.628  1.00  3.00           N  
ATOM   1208  N   ALA B 184      50.472  62.070  45.731  1.00  0.00           N  
ATOM   1209  CA  ALA B 184      49.309  62.883  45.493  1.00  0.00           C  
ATOM   1210  C   ALA B 184      48.090  62.248  46.135  1.00  0.00           C  
ATOM   1211  O   ALA B 184      47.324  62.924  46.804  1.00  0.00           O  
ATOM   1212  CB  ALA B 184      49.112  63.077  43.989  1.00  0.00           C  
ATOM   1213  N   LEU B 185      47.908  60.951  45.956  1.00  0.00           N  
ATOM   1214  CA  LEU B 185      46.707  60.294  46.502  1.00  0.00           C  
ATOM   1215  C   LEU B 185      46.778  60.134  48.021  1.00  6.00           C  
ATOM   1216  O   LEU B 185      45.735  60.187  48.700  1.00 20.00           O  
ATOM   1217  CB  LEU B 185      46.424  58.949  45.805  1.00  7.00           C  
ATOM   1218  CG  LEU B 185      45.732  58.989  44.430  1.00  1.00           C  
ATOM   1219  CD1 LEU B 185      46.171  57.837  43.560  1.00  9.00           C  
ATOM   1220  CD2 LEU B 185      44.230  58.999  44.581  1.00 16.00           C  
ATOM   1221  N   ALA B 186      48.008  59.956  48.533  1.00  6.00           N  
ATOM   1222  CA  ALA B 186      48.306  59.974  49.983  1.00  3.00           C  
ATOM   1223  C   ALA B 186      47.915  61.307  50.631  1.00  5.00           C  
ATOM   1224  O   ALA B 186      47.173  61.336  51.626  1.00  4.00           O  
ATOM   1225  CB  ALA B 186      49.771  59.659  50.236  1.00  3.00           C  
ATOM   1226  N   ARG B 187      48.391  62.408  50.051  1.00  7.00           N  
ATOM   1227  CA  ARG B 187      47.909  63.748  50.404  1.00  0.00           C  
ATOM   1228  C   ARG B 187      46.392  63.879  50.350  1.00  0.00           C  
ATOM   1229  O   ARG B 187      45.787  64.576  51.181  1.00 29.00           O  
ATOM   1230  CB  ARG B 187      48.482  64.774  49.445  1.00 34.00           C  
ATOM   1231  CG  ARG B 187      49.884  65.137  49.703  1.00  7.00           C  
ATOM   1232  CD  ARG B 187      50.091  66.506  49.162  1.00 16.00           C  
ATOM   1233  NE  ARG B 187      51.497  66.872  49.143  1.00  5.00           N  
ATOM   1234  CZ  ARG B 187      51.922  68.110  48.970  1.00  6.00           C  
ATOM   1235  NH1 ARG B 187      53.225  68.365  48.958  1.00  5.00           N  
ATOM   1236  NH2 ARG B 187      51.040  69.094  48.823  1.00 22.00           N  
ATOM   1237  N   ALA B 188      45.779  63.252  49.349  1.00  0.00           N  
ATOM   1238  CA  ALA B 188      44.327  63.289  49.235  1.00  0.00           C  
ATOM   1239  C   ALA B 188      43.659  62.500  50.364  1.00  0.00           C  
ATOM   1240  O   ALA B 188      42.721  62.988  50.988  1.00  0.00           O  
ATOM   1241  CB  ALA B 188      43.869  62.791  47.857  1.00 60.00           C  
ATOM   1242  N   ALA B 189      44.154  61.288  50.619  1.00 45.00           N  
ATOM   1243  CA  ALA B 189      43.590  60.410  51.647  1.00 13.00           C  
ATOM   1244  C   ALA B 189      43.716  61.032  53.046  1.00  2.00           C  
ATOM   1245  O   ALA B 189      42.828  60.890  53.898  1.00  2.00           O  
ATOM   1246  CB  ALA B 189      44.247  59.011  51.586  1.00  3.00           C  
ATOM   1247  N   GLU B 190      44.818  61.749  53.257  1.00  3.00           N  
ATOM   1248  CA  GLU B 190      45.100  62.413  54.530  1.00  2.00           C  
ATOM   1249  C   GLU B 190      44.185  63.610  54.804  1.00  0.00           C  
ATOM   1250  O   GLU B 190      43.777  63.828  55.945  1.00  2.00           O  
ATOM   1251  CB  GLU B 190      46.579  62.776  54.568  1.00  3.00           C  
ATOM   1252  CG  GLU B 190      46.986  64.061  55.252  1.00  4.00           C  
ATOM   1253  CD  GLU B 190      48.508  64.273  55.124  1.00  3.00           C  
ATOM   1254  OE1 GLU B 190      49.020  64.483  53.982  1.00  6.00           O  
ATOM   1255  OE2 GLU B 190      49.195  64.198  56.175  1.00  1.00           O  
ATOM   1256  N   ALA B 191      43.837  64.360  53.758  1.00  0.00           N  
ATOM   1257  CA  ALA B 191      42.920  65.487  53.886  1.00  5.00           C  
ATOM   1258  C   ALA B 191      41.475  65.027  54.001  1.00  3.00           C  
ATOM   1259  O   ALA B 191      40.582  65.826  54.253  1.00  4.00           O  
ATOM   1260  CB  ALA B 191      43.071  66.404  52.717  1.00 15.00           C  
ATOM   1261  N   GLY B 192      41.242  63.738  53.809  1.00  3.00           N  
ATOM   1262  CA  GLY B 192      39.894  63.199  53.876  1.00  2.00           C  
ATOM   1263  C   GLY B 192      38.996  63.500  52.686  1.00  4.00           C  
ATOM   1264  O   GLY B 192      37.786  63.721  52.860  1.00  4.00           O  
ATOM   1265  N   ILE B 193      39.570  63.513  51.477  1.00  0.00           N  
ATOM   1266  CA  ILE B 193      38.779  63.672  50.249  1.00 36.00           C  
ATOM   1267  C   ILE B 193      38.222  62.293  49.935  1.00  5.00           C  
ATOM   1268  O   ILE B 193      38.973  61.304  49.950  1.00 15.00           O  
ATOM   1269  CB  ILE B 193      39.636  64.163  49.051  1.00  0.00           C  
ATOM   1270  CG1 ILE B 193      40.465  65.395  49.417  1.00  0.00           C  
ATOM   1271  CD1 ILE B 193      41.639  65.653  48.475  1.00  0.00           C  
ATOM   1272  CG2 ILE B 193      38.763  64.458  47.829  1.00 40.00           C  
ATOM   1273  N   ALA B 194      36.915  62.219  49.671  1.00 23.00           N  
ATOM   1274  CA  ALA B 194      36.285  60.948  49.276  1.00  4.00           C  
ATOM   1275  C   ALA B 194      36.784  60.542  47.901  1.00  0.00           C  
ATOM   1276  O   ALA B 194      36.750  61.351  46.968  1.00  0.00           O  
ATOM   1277  CB  ALA B 194      34.770  61.048  49.288  1.00  4.00           C  
ATOM   1278  N   PRO B 195      37.246  59.280  47.768  1.00  0.00           N  
ATOM   1279  CA  PRO B 195      37.928  58.793  46.541  1.00 39.00           C  
ATOM   1280  C   PRO B 195      37.057  58.779  45.256  1.00  6.00           C  
ATOM   1281  O   PRO B 195      37.610  58.695  44.147  1.00 14.00           O  
ATOM   1282  CB  PRO B 195      38.388  57.377  46.930  1.00  6.00           C  
ATOM   1283  CG  PRO B 195      37.410  56.950  48.022  1.00  2.00           C  
ATOM   1284  CD  PRO B 195      37.105  58.218  48.788  1.00  3.00           C  
ATOM   1285  N   GLU B 196      35.725  58.852  45.414  1.00  4.00           N  
ATOM   1286  CA  GLU B 196      34.766  58.994  44.299  1.00  7.00           C  
ATOM   1287  C   GLU B 196      34.776  60.424  43.732  1.00  0.00           C  
ATOM   1288  O   GLU B 196      34.140  60.703  42.682  1.00  7.00           O  
ATOM   1289  CB  GLU B 196      33.330  58.577  44.712  1.00  2.00           C  
ATOM   1290  CG  GLU B 196      32.612  59.503  45.712  1.00  2.00           C  
ATOM   1291  CD  GLU B 196      32.623  58.963  47.168  1.00  1.00           C  
ATOM   1292  OE1 GLU B 196      32.031  59.647  48.046  1.00  2.00           O  
ATOM   1293  OE2 GLU B 196      33.187  57.859  47.429  1.00  2.00           O  
ATOM   1294  N   ASN B 197      35.494  61.308  44.447  1.00  0.00           N  
ATOM   1295  CA  ASN B 197      35.629  62.742  44.126  1.00  0.00           C  
ATOM   1296  C   ASN B 197      36.940  63.099  43.426  1.00 60.00           C  
ATOM   1297  O   ASN B 197      37.182  64.270  43.108  1.00  0.00           O  
ATOM   1298  CB  ASN B 197      35.448  63.587  45.387  1.00  8.00           C  
ATOM   1299  CG  ASN B 197      34.008  63.706  45.783  1.00  5.00           C  
ATOM   1300  OD1 ASN B 197      33.184  64.196  45.013  1.00  4.00           O  
ATOM   1301  ND2 ASN B 197      33.676  63.237  46.972  1.00 15.00           N  
ATOM   1302  N   ILE B 198      37.768  62.076  43.202  1.00  0.00           N  
ATOM   1303  CA  ILE B 198      39.057  62.178  42.499  1.00  0.00           C  
ATOM   1304  C   ILE B 198      38.928  61.791  41.007  1.00  0.00           C  
ATOM   1305  O   ILE B 198      38.120  60.921  40.666  1.00 36.00           O  
ATOM   1306  CB  ILE B 198      40.092  61.281  43.192  1.00  0.00           C  
ATOM   1307  CG1 ILE B 198      40.263  61.738  44.660  1.00  0.00           C  
ATOM   1308  CD1 ILE B 198      41.148  60.894  45.452  1.00 43.00           C  
ATOM   1309  CG2 ILE B 198      41.384  61.233  42.418  1.00  0.00           C  
ATOM   1310  N   LEU B 199      39.682  62.496  40.142  1.00  0.00           N  
ATOM   1311  CA  LEU B 199      39.906  62.102  38.742  1.00  0.00           C  
ATOM   1312  C   LEU B 199      41.413  62.033  38.498  1.00  0.00           C  
ATOM   1313  O   LEU B 199      42.182  62.764  39.138  1.00  0.00           O  
ATOM   1314  CB  LEU B 199      39.218  63.061  37.754  1.00  0.00           C  
ATOM   1315  CG  LEU B 199      37.670  63.228  37.780  1.00 21.00           C  
ATOM   1316  CD1 LEU B 199      37.225  64.484  38.536  1.00 37.00           C  
ATOM   1317  CD2 LEU B 199      37.017  63.228  36.411  1.00 19.00           C  
ATOM   1318  N   LEU B 200      41.870  61.142  37.622  1.00  0.00           N  
ATOM   1319  CA  LEU B 200      43.290  61.170  37.274  1.00  0.00           C  
ATOM   1320  C   LEU B 200      43.521  61.719  35.876  1.00  0.00           C  
ATOM   1321  O   LEU B 200      42.768  61.429  34.961  1.00  0.00           O  
ATOM   1322  CB  LEU B 200      43.975  59.802  37.452  1.00  1.00           C  
ATOM   1323  CG  LEU B 200      43.942  59.136  38.846  1.00  0.00           C  
ATOM   1324  CD1 LEU B 200      44.998  58.007  39.012  1.00  0.00           C  
ATOM   1325  CD2 LEU B 200      44.035  60.163  39.969  1.00  0.00           C  
ATOM   1326  N   ASP B 201      44.558  62.546  35.726  1.00  0.00           N  
ATOM   1327  CA  ASP B 201      44.931  63.083  34.428  1.00  0.00           C  
ATOM   1328  C   ASP B 201      46.367  62.679  34.170  1.00  0.00           C  
ATOM   1329  O   ASP B 201      47.226  62.955  34.989  1.00  0.00           O  
ATOM   1330  CB  ASP B 201      44.769  64.590  34.421  1.00  0.00           C  
ATOM   1331  CG  ASP B 201      44.826  65.188  33.008  1.00  9.00           C  
ATOM   1332  OD1 ASP B 201      45.510  64.613  32.114  1.00  5.00           O  
ATOM   1333  OD2 ASP B 201      44.201  66.266  32.794  1.00 23.00           O  
ATOM   1334  N   PRO B 202      46.633  61.959  33.063  1.00  0.00           N  
ATOM   1335  CA  PRO B 202      48.027  61.596  32.730  1.00  0.00           C  
ATOM   1336  C   PRO B 202      48.951  62.750  32.324  1.00  0.00           C  
ATOM   1337  O   PRO B 202      50.159  62.524  32.147  1.00  0.00           O  
ATOM   1338  CB  PRO B 202      47.870  60.586  31.574  1.00  1.00           C  
ATOM   1339  CG  PRO B 202      46.538  60.913  30.974  1.00  0.00           C  
ATOM   1340  CD  PRO B 202      45.669  61.379  32.108  1.00  0.00           C  
ATOM   1341  N   GLY B 203      48.411  63.962  32.168  1.00  0.00           N  
ATOM   1342  CA  GLY B 203      49.253  65.163  31.972  1.00  7.00           C  
ATOM   1343  C   GLY B 203      49.880  65.262  30.596  1.00  0.00           C  
ATOM   1344  O   GLY B 203      51.027  65.687  30.441  1.00  0.00           O  
ATOM   1345  N   ILE B 204      49.102  64.888  29.591  1.00  5.00           N  
ATOM   1346  CA  ILE B 204      49.549  64.795  28.204  1.00  0.00           C  
ATOM   1347  C   ILE B 204      50.107  66.134  27.635  1.00  0.00           C  
ATOM   1348  O   ILE B 204      49.502  67.198  27.799  1.00 39.00           O  
ATOM   1349  CB  ILE B 204      48.382  64.194  27.337  1.00  2.00           C  
ATOM   1350  CG1 ILE B 204      47.975  62.822  27.877  1.00  0.00           C  
ATOM   1351  CD1 ILE B 204      49.048  61.760  27.752  1.00  0.00           C  
ATOM   1352  CG2 ILE B 204      48.740  64.131  25.845  1.00  1.00           C  
ATOM   1353  N   GLY B 205      51.270  66.058  26.992  1.00  0.00           N  
ATOM   1354  CA  GLY B 205      51.945  67.225  26.398  1.00 28.00           C  
ATOM   1355  C   GLY B 205      52.640  68.192  27.356  1.00 27.00           C  
ATOM   1356  O   GLY B 205      52.937  69.328  26.992  1.00  9.00           O  
ATOM   1357  N   PHE B 206      52.907  67.743  28.576  1.00  0.00           N  
ATOM   1358  CA  PHE B 206      53.437  68.598  29.649  1.00  0.00           C  
ATOM   1359  C   PHE B 206      54.872  68.215  30.063  1.00  0.00           C  
ATOM   1360  O   PHE B 206      55.045  67.717  31.162  1.00  0.00           O  
ATOM   1361  CB  PHE B 206      52.529  68.468  30.887  1.00  0.00           C  
ATOM   1362  CG  PHE B 206      51.439  69.510  30.969  1.00 13.00           C  
ATOM   1363  CD1 PHE B 206      51.692  70.763  31.542  1.00 11.00           C  
ATOM   1364  CD2 PHE B 206      50.152  69.235  30.492  1.00 12.00           C  
ATOM   1365  CE1 PHE B 206      50.681  71.740  31.615  1.00  5.00           C  
ATOM   1366  CE2 PHE B 206      49.119  70.197  30.565  1.00 45.00           C  
ATOM   1367  CZ  PHE B 206      49.379  71.451  31.125  1.00  7.00           C  
ATOM   1368  N   GLY B 207      55.883  68.440  29.221  1.00 23.00           N  
ATOM   1369  CA  GLY B 207      57.253  68.028  29.551  1.00 20.00           C  
ATOM   1370  C   GLY B 207      57.575  66.566  29.256  1.00  0.00           C  
ATOM   1371  O   GLY B 207      58.495  65.946  29.843  1.00  1.00           O  
ATOM   1372  N   LEU B 208      56.801  66.031  28.318  1.00  0.00           N  
ATOM   1373  CA  LEU B 208      56.801  64.637  27.950  1.00  0.00           C  
ATOM   1374  C   LEU B 208      57.297  64.622  26.538  1.00  0.00           C  
ATOM   1375  O   LEU B 208      57.046  65.557  25.805  1.00 16.00           O  
ATOM   1376  CB  LEU B 208      55.364  64.113  27.994  1.00  0.00           C  
ATOM   1377  CG  LEU B 208      54.657  63.852  29.316  1.00  0.00           C  
ATOM   1378  CD1 LEU B 208      53.242  63.593  29.065  1.00  0.00           C  
ATOM   1379  CD2 LEU B 208      55.220  62.663  29.974  1.00  0.00           C  
ATOM   1380  N   THR B 209      58.019  63.574  26.157  1.00  0.00           N  
ATOM   1381  CA  THR B 209      58.533  63.459  24.796  1.00  6.00           C  
ATOM   1382  C   THR B 209      57.423  62.925  23.873  1.00 15.00           C  
ATOM   1383  O   THR B 209      56.294  62.685  24.330  1.00  0.00           O  
ATOM   1384  CB  THR B 209      59.828  62.608  24.748  1.00  3.00           C  
ATOM   1385  OG1 THR B 209      59.530  61.219  24.937  1.00  5.00           O  
ATOM   1386  CG2 THR B 209      60.779  63.042  25.855  1.00  3.00           C  
ATOM   1387  N   LYS B 210      57.727  62.764  22.584  1.00  6.00           N  
ATOM   1388  CA  LYS B 210      56.746  62.227  21.647  1.00 19.00           C  
ATOM   1389  C   LYS B 210      56.339  60.823  22.124  1.00  0.00           C  
ATOM   1390  O   LYS B 210      55.167  60.603  22.432  1.00  0.00           O  
ATOM   1391  CB  LYS B 210      57.306  62.190  20.220  1.00  4.00           C  
ATOM   1392  CG  LYS B 210      56.245  62.144  19.104  1.00 11.00           C  
ATOM   1393  CD  LYS B 210      56.706  61.190  17.986  1.00  3.00           C  
ATOM   1394  CE  LYS B 210      55.773  61.165  16.775  1.00  4.00           C  
ATOM   1395  NZ  LYS B 210      56.082  62.249  15.795  1.00  7.00           N  
ATOM   1396  N   LYS B 211      57.312  59.899  22.211  1.00  4.00           N  
ATOM   1397  CA  LYS B 211      57.054  58.513  22.626  1.00  5.00           C  
ATOM   1398  C   LYS B 211      56.294  58.466  23.946  1.00  0.00           C  
ATOM   1399  O   LYS B 211      55.291  57.774  24.047  1.00 12.00           O  
ATOM   1400  CB  LYS B 211      58.342  57.658  22.715  1.00  3.00           C  
ATOM   1401  CG  LYS B 211      58.085  56.295  23.417  1.00  4.00           C  
ATOM   1402  CD  LYS B 211      59.328  55.435  23.677  1.00  2.00           C  
ATOM   1403  CE  LYS B 211      59.357  54.949  25.167  1.00  4.00           C  
ATOM   1404  NZ  LYS B 211      59.930  55.957  26.196  1.00  6.00           N  
ATOM   1405  N   GLU B 212      56.753  59.206  24.952  1.00  0.00           N  
ATOM   1406  CA  GLU B 212      56.102  59.172  26.276  1.00  0.00           C  
ATOM   1407  C   GLU B 212      54.615  59.554  26.215  1.00  0.00           C  
ATOM   1408  O   GLU B 212      53.815  58.900  26.851  1.00  0.00           O  
ATOM   1409  CB  GLU B 212      56.864  60.017  27.312  1.00  0.00           C  
ATOM   1410  CG  GLU B 212      58.321  59.555  27.470  1.00 16.00           C  
ATOM   1411  CD  GLU B 212      59.113  60.275  28.572  1.00  7.00           C  
ATOM   1412  OE1 GLU B 212      59.037  61.533  28.719  1.00  0.00           O  
ATOM   1413  OE2 GLU B 212      59.845  59.557  29.280  1.00  8.00           O  
ATOM   1414  N   ASN B 213      54.285  60.600  25.443  1.00  0.00           N  
ATOM   1415  CA  ASN B 213      52.900  61.081  25.192  1.00  0.00           C  
ATOM   1416  C   ASN B 213      51.974  60.018  24.579  1.00  0.00           C  
ATOM   1417  O   ASN B 213      50.851  59.802  25.043  1.00  0.00           O  
ATOM   1418  CB  ASN B 213      52.903  62.307  24.259  1.00  0.00           C  
ATOM   1419  CG  ASN B 213      53.144  63.612  24.986  1.00  0.00           C  
ATOM   1420  OD1 ASN B 213      52.420  63.969  25.883  1.00  0.00           O  
ATOM   1421  ND2 ASN B 213      54.159  64.343  24.567  1.00 31.00           N  
ATOM   1422  N   LEU B 214      52.467  59.384  23.523  1.00  0.00           N  
ATOM   1423  CA  LEU B 214      51.798  58.276  22.878  1.00  9.00           C  
ATOM   1424  C   LEU B 214      51.709  57.033  23.781  1.00 10.00           C  
ATOM   1425  O   LEU B 214      50.796  56.220  23.635  1.00  7.00           O  
ATOM   1426  CB  LEU B 214      52.507  57.955  21.541  1.00  5.00           C  
ATOM   1427  CG  LEU B 214      52.474  59.135  20.537  1.00  0.00           C  
ATOM   1428  CD1 LEU B 214      53.396  59.019  19.318  1.00  3.00           C  
ATOM   1429  CD2 LEU B 214      51.045  59.434  20.093  1.00  6.00           C  
ATOM   1430  N   LEU B 215      52.647  56.884  24.717  1.00  0.00           N  
ATOM   1431  CA  LEU B 215      52.690  55.697  25.558  1.00 13.00           C  
ATOM   1432  C   LEU B 215      51.628  55.742  26.639  1.00  0.00           C  
ATOM   1433  O   LEU B 215      51.020  54.726  26.979  1.00  0.00           O  
ATOM   1434  CB  LEU B 215      54.074  55.483  26.161  1.00 56.00           C  
ATOM   1435  CG  LEU B 215      54.317  53.990  26.372  1.00  0.00           C  
ATOM   1436  CD1 LEU B 215      55.263  53.486  25.294  1.00  4.00           C  
ATOM   1437  CD2 LEU B 215      54.821  53.674  27.774  1.00  7.00           C  
ATOM   1438  N   LEU B 216      51.406  56.938  27.171  1.00  0.00           N  
ATOM   1439  CA  LEU B 216      50.363  57.179  28.149  1.00  1.00           C  
ATOM   1440  C   LEU B 216      48.995  57.168  27.465  1.00  0.00           C  
ATOM   1441  O   LEU B 216      47.991  56.840  28.074  1.00  1.00           O  
ATOM   1442  CB  LEU B 216      50.616  58.521  28.844  1.00  1.00           C  
ATOM   1443  CG  LEU B 216      51.792  58.641  29.831  1.00  0.00           C  
ATOM   1444  CD1 LEU B 216      51.715  59.996  30.568  1.00  0.00           C  
ATOM   1445  CD2 LEU B 216      51.796  57.484  30.817  1.00  1.00           C  
ATOM   1446  N   LEU B 217      48.957  57.550  26.191  1.00  0.00           N  
ATOM   1447  CA  LEU B 217      47.737  57.446  25.431  1.00  0.00           C  
ATOM   1448  C   LEU B 217      47.465  55.979  25.150  1.00 13.00           C  
ATOM   1449  O   LEU B 217      46.361  55.518  25.340  1.00 24.00           O  
ATOM   1450  CB  LEU B 217      47.775  58.319  24.172  1.00 22.00           C  
ATOM   1451  CG  LEU B 217      47.468  59.824  24.389  1.00  0.00           C  
ATOM   1452  CD1 LEU B 217      47.291  60.586  23.093  1.00 15.00           C  
ATOM   1453  CD2 LEU B 217      46.228  60.125  25.277  1.00 22.00           C  
ATOM   1454  N   ARG B 218      48.478  55.216  24.768  1.00 10.00           N  
ATOM   1455  CA  ARG B 218      48.272  53.773  24.538  1.00  7.00           C  
ATOM   1456  C   ARG B 218      47.716  53.056  25.758  1.00  0.00           C  
ATOM   1457  O   ARG B 218      46.842  52.210  25.656  1.00  6.00           O  
ATOM   1458  CB  ARG B 218      49.556  53.104  24.064  1.00  5.00           C  
ATOM   1459  CG  ARG B 218      49.349  51.786  23.338  1.00  2.00           C  
ATOM   1460  CD  ARG B 218      50.607  50.977  23.329  1.00  2.00           C  
ATOM   1461  NE  ARG B 218      51.094  50.819  24.701  1.00  3.00           N  
ATOM   1462  CZ  ARG B 218      52.130  50.071  25.073  1.00  2.00           C  
ATOM   1463  NH1 ARG B 218      52.829  49.366  24.185  1.00  2.00           N  
ATOM   1464  NH2 ARG B 218      52.461  50.040  26.354  1.00  3.00           N  
ATOM   1465  N   ASP B 219      48.201  53.448  26.923  1.00  0.00           N  
ATOM   1466  CA  ASP B 219      47.968  52.717  28.154  1.00 12.00           C  
ATOM   1467  C   ASP B 219      46.897  53.326  29.030  1.00  0.00           C  
ATOM   1468  O   ASP B 219      47.002  53.277  30.242  1.00  2.00           O  
ATOM   1469  CB  ASP B 219      49.286  52.641  28.925  1.00  2.00           C  
ATOM   1470  CG  ASP B 219      50.287  51.706  28.270  1.00  5.00           C  
ATOM   1471  OD1 ASP B 219      49.946  51.030  27.279  1.00  5.00           O  
ATOM   1472  OD2 ASP B 219      51.419  51.616  28.763  1.00  6.00           O  
ATOM   1473  N   LEU B 220      45.870  53.895  28.424  1.00  0.00           N  
ATOM   1474  CA  LEU B 220      44.833  54.611  29.179  1.00  1.00           C  
ATOM   1475  C   LEU B 220      44.057  53.712  30.118  1.00  0.00           C  
ATOM   1476  O   LEU B 220      43.559  54.173  31.138  1.00  0.00           O  
ATOM   1477  CB  LEU B 220      43.838  55.322  28.253  1.00  1.00           C  
ATOM   1478  CG  LEU B 220      44.206  56.657  27.627  1.00  0.00           C  
ATOM   1479  CD1 LEU B 220      43.340  56.867  26.400  1.00 36.00           C  
ATOM   1480  CD2 LEU B 220      44.014  57.782  28.602  1.00  1.00           C  
ATOM   1481  N   ASP B 221      43.938  52.436  29.755  1.00 19.00           N  
ATOM   1482  CA  ASP B 221      43.236  51.449  30.575  1.00  0.00           C  
ATOM   1483  C   ASP B 221      43.999  51.036  31.821  1.00  0.00           C  
ATOM   1484  O   ASP B 221      43.384  50.845  32.865  1.00  0.00           O  
ATOM   1485  CB  ASP B 221      42.868  50.225  29.742  1.00  5.00           C  
ATOM   1486  CG  ASP B 221      41.590  50.435  28.926  1.00  3.00           C  
ATOM   1487  OD1 ASP B 221      40.687  51.223  29.387  1.00  5.00           O  
ATOM   1488  OD2 ASP B 221      41.498  49.799  27.836  1.00  2.00           O  
ATOM   1489  N   LYS B 222      45.318  50.892  31.688  1.00 10.00           N  
ATOM   1490  CA  LYS B 222      46.257  50.791  32.816  1.00  0.00           C  
ATOM   1491  C   LYS B 222      46.013  51.838  33.882  1.00 60.00           C  
ATOM   1492  O   LYS B 222      46.220  51.578  35.064  1.00 15.00           O  
ATOM   1493  CB  LYS B 222      47.714  50.895  32.340  1.00 40.00           C  
ATOM   1494  CG  LYS B 222      48.515  49.638  32.591  1.00  4.00           C  
ATOM   1495  CD  LYS B 222      49.675  49.414  31.620  1.00  3.00           C  
ATOM   1496  CE  LYS B 222      50.949  50.119  32.076  1.00 16.00           C  
ATOM   1497  NZ  LYS B 222      51.689  49.454  33.185  1.00  3.00           N  
ATOM   1498  N   LEU B 223      45.578  53.022  33.463  1.00 32.00           N  
ATOM   1499  CA  LEU B 223      45.283  54.102  34.389  1.00 57.00           C  
ATOM   1500  C   LEU B 223      43.876  53.956  34.936  1.00  0.00           C  
ATOM   1501  O   LEU B 223      43.587  54.322  36.089  1.00  1.00           O  
ATOM   1502  CB  LEU B 223      45.429  55.442  33.679  1.00  2.00           C  
ATOM   1503  CG  LEU B 223      45.451  56.727  34.496  1.00  1.00           C  
ATOM   1504  CD1 LEU B 223      46.721  56.756  35.332  1.00 60.00           C  
ATOM   1505  CD2 LEU B 223      45.413  57.900  33.542  1.00  1.00           C  
ATOM   1506  N   HIS B 224      42.990  53.440  34.094  1.00  0.00           N  
ATOM   1507  CA  HIS B 224      41.628  53.134  34.523  1.00  0.00           C  
ATOM   1508  C   HIS B 224      41.636  52.019  35.573  1.00  5.00           C  
ATOM   1509  O   HIS B 224      40.833  52.047  36.490  1.00  5.00           O  
ATOM   1510  CB  HIS B 224      40.729  52.778  33.329  1.00  5.00           C  
ATOM   1511  CG  HIS B 224      39.701  53.823  33.009  1.00  6.00           C  
ATOM   1512  ND1 HIS B 224      39.296  54.106  31.719  1.00  7.00           N  
ATOM   1513  CD2 HIS B 224      38.975  54.635  33.814  1.00  8.00           C  
ATOM   1514  CE1 HIS B 224      38.374  55.055  31.743  1.00 12.00           C  
ATOM   1515  NE2 HIS B 224      38.160  55.393  33.004  1.00 10.00           N  
ATOM   1516  N   GLN B 225      42.568  51.069  35.442  1.00  0.00           N  
ATOM   1517  CA  GLN B 225      42.732  49.957  36.386  1.00  3.00           C  
ATOM   1518  C   GLN B 225      43.082  50.357  37.810  1.00  5.00           C  
ATOM   1519  O   GLN B 225      43.123  49.514  38.686  1.00  2.00           O  
ATOM   1520  CB  GLN B 225      43.783  48.955  35.887  1.00  3.00           C  
ATOM   1521  CG  GLN B 225      43.199  47.687  35.266  1.00  2.00           C  
ATOM   1522  CD  GLN B 225      42.923  47.838  33.772  1.00  2.00           C  
ATOM   1523  OE1 GLN B 225      41.937  48.481  33.364  1.00  3.00           O  
ATOM   1524  NE2 GLN B 225      43.799  47.246  32.939  1.00  2.00           N  
ATOM   1525  N   LYS B 226      43.344  51.633  38.038  1.00  0.00           N  
ATOM   1526  CA  LYS B 226      43.755  52.116  39.343  1.00  3.00           C  
ATOM   1527  C   LYS B 226      42.535  52.469  40.150  1.00  2.00           C  
ATOM   1528  O   LYS B 226      42.643  52.735  41.340  1.00  3.00           O  
ATOM   1529  CB  LYS B 226      44.642  53.354  39.194  1.00  0.00           C  
ATOM   1530  CG  LYS B 226      46.145  53.087  39.172  1.00  7.00           C  
ATOM   1531  CD  LYS B 226      46.898  54.415  39.309  1.00 45.00           C  
ATOM   1532  CE  LYS B 226      47.163  54.862  40.756  1.00  6.00           C  
ATOM   1533  NZ  LYS B 226      48.599  54.570  41.056  1.00 10.00           N  
ATOM   1534  N   GLY B 227      41.384  52.526  39.481  1.00  0.00           N  
ATOM   1535  CA  GLY B 227      40.072  52.674  40.131  1.00  2.00           C  
ATOM   1536  C   GLY B 227      39.359  54.012  40.004  1.00  5.00           C  
ATOM   1537  O   GLY B 227      38.271  54.179  40.545  1.00  4.00           O  
ATOM   1538  N   TYR B 228      39.959  54.944  39.264  1.00  0.00           N  
ATOM   1539  CA  TYR B 228      39.524  56.352  39.172  1.00  0.00           C  
ATOM   1540  C   TYR B 228      39.006  56.711  37.797  1.00  8.00           C  
ATOM   1541  O   TYR B 228      39.398  56.084  36.819  1.00  9.00           O  
ATOM   1542  CB  TYR B 228      40.711  57.268  39.508  1.00  1.00           C  
ATOM   1543  CG  TYR B 228      41.167  57.049  40.915  1.00  0.00           C  
ATOM   1544  CD1 TYR B 228      42.233  56.201  41.207  1.00  0.00           C  
ATOM   1545  CD2 TYR B 228      40.462  57.610  41.972  1.00 15.00           C  
ATOM   1546  CE1 TYR B 228      42.599  55.955  42.537  1.00  5.00           C  
ATOM   1547  CE2 TYR B 228      40.816  57.376  43.287  1.00  7.00           C  
ATOM   1548  CZ  TYR B 228      41.876  56.564  43.568  1.00  5.00           C  
ATOM   1549  OH  TYR B 228      42.208  56.382  44.896  1.00  4.00           O  
ATOM   1550  N   PRO B 229      38.109  57.709  37.708  1.00  8.00           N  
ATOM   1551  CA  PRO B 229      37.733  58.301  36.439  1.00  0.00           C  
ATOM   1552  C   PRO B 229      38.887  59.070  35.772  1.00  0.00           C  
ATOM   1553  O   PRO B 229      39.726  59.643  36.463  1.00  1.00           O  
ATOM   1554  CB  PRO B 229      36.614  59.271  36.844  1.00 10.00           C  
ATOM   1555  CG  PRO B 229      36.116  58.774  38.118  1.00  6.00           C  
ATOM   1556  CD  PRO B 229      37.343  58.309  38.802  1.00  9.00           C  
ATOM   1557  N   ILE B 230      38.941  59.078  34.448  1.00  0.00           N  
ATOM   1558  CA  ILE B 230      40.022  59.788  33.751  1.00  0.00           C  
ATOM   1559  C   ILE B 230      39.589  61.148  33.217  1.00  0.00           C  
ATOM   1560  O   ILE B 230      38.550  61.261  32.537  1.00  0.00           O  
ATOM   1561  CB  ILE B 230      40.686  58.932  32.617  1.00  0.00           C  
ATOM   1562  CG1 ILE B 230      41.300  57.671  33.190  1.00  1.00           C  
ATOM   1563  CD1 ILE B 230      41.925  56.853  32.145  1.00  1.00           C  
ATOM   1564  CG2 ILE B 230      41.805  59.710  31.876  1.00  0.00           C  
ATOM   1565  N   PHE B 231      40.377  62.173  33.543  1.00  0.00           N  
ATOM   1566  CA  PHE B 231      40.246  63.500  32.949  1.00  0.00           C  
ATOM   1567  C   PHE B 231      41.337  63.598  31.895  1.00  0.00           C  
ATOM   1568  O   PHE B 231      42.515  63.548  32.241  1.00  0.00           O  
ATOM   1569  CB  PHE B 231      40.467  64.556  34.033  1.00  0.00           C  
ATOM   1570  CG  PHE B 231      40.154  65.980  33.612  1.00  0.00           C  
ATOM   1571  CD1 PHE B 231      38.852  66.493  33.705  1.00  0.00           C  
ATOM   1572  CD2 PHE B 231      41.162  66.826  33.169  1.00  0.00           C  
ATOM   1573  CE1 PHE B 231      38.579  67.816  33.349  1.00  1.00           C  
ATOM   1574  CE2 PHE B 231      40.888  68.162  32.829  1.00 21.00           C  
ATOM   1575  CZ  PHE B 231      39.594  68.653  32.918  1.00  0.00           C  
ATOM   1576  N   LEU B 232      40.995  63.695  30.616  1.00  0.00           N  
ATOM   1577  CA  LEU B 232      42.057  63.772  29.598  1.00  0.00           C  
ATOM   1578  C   LEU B 232      42.111  65.095  28.872  1.00  0.00           C  
ATOM   1579  O   LEU B 232      41.100  65.586  28.426  1.00  0.00           O  
ATOM   1580  CB  LEU B 232      41.923  62.654  28.582  1.00  0.00           C  
ATOM   1581  CG  LEU B 232      43.163  62.211  27.836  1.00  1.00           C  
ATOM   1582  CD1 LEU B 232      44.093  61.626  28.779  1.00  0.00           C  
ATOM   1583  CD2 LEU B 232      42.773  61.146  26.816  1.00  2.00           C  
ATOM   1584  N   GLY B 233      43.312  65.650  28.756  1.00  3.00           N  
ATOM   1585  CA  GLY B 233      43.591  66.843  27.964  1.00 60.00           C  
ATOM   1586  C   GLY B 233      44.094  66.441  26.604  1.00 60.00           C  
ATOM   1587  O   GLY B 233      45.256  66.155  26.435  1.00  1.00           O  
ATOM   1588  N   VAL B 234      43.180  66.427  25.635  1.00  0.00           N  
ATOM   1589  CA  VAL B 234      43.394  65.862  24.285  1.00  1.00           C  
ATOM   1590  C   VAL B 234      43.599  66.937  23.191  1.00  0.00           C  
ATOM   1591  O   VAL B 234      43.888  66.617  22.026  1.00  1.00           O  
ATOM   1592  CB  VAL B 234      42.156  64.977  23.848  1.00  0.00           C  
ATOM   1593  CG1 VAL B 234      42.250  63.530  24.397  1.00  1.00           C  
ATOM   1594  CG2 VAL B 234      40.839  65.634  24.253  1.00  0.00           C  
ATOM   1595  N   SER B 235      43.455  68.199  23.578  1.00 60.00           N  
ATOM   1596  CA  SER B 235      43.131  69.238  22.631  1.00  0.00           C  
ATOM   1597  C   SER B 235      44.313  70.111  22.204  1.00  0.00           C  
ATOM   1598  O   SER B 235      44.947  70.788  23.050  1.00 24.00           O  
ATOM   1599  CB  SER B 235      42.008  70.075  23.219  1.00 60.00           C  
ATOM   1600  OG  SER B 235      41.455  70.946  22.269  1.00  1.00           O  
ATOM   1601  N   ARG B 236      44.592  70.099  20.889  1.00  0.00           N  
ATOM   1602  CA  ARG B 236      45.594  70.974  20.240  1.00  1.00           C  
ATOM   1603  C   ARG B 236      47.008  70.788  20.826  1.00  0.00           C  
ATOM   1604  O   ARG B 236      47.789  71.749  20.978  1.00  5.00           O  
ATOM   1605  CB  ARG B 236      45.152  72.453  20.267  1.00  6.00           C  
ATOM   1606  CG  ARG B 236      43.901  72.767  19.430  1.00  0.00           C  
ATOM   1607  CD  ARG B 236      43.424  74.202  19.651  1.00  5.00           C  
ATOM   1608  NE  ARG B 236      42.056  74.368  19.185  1.00  0.00           N  
ATOM   1609  CZ  ARG B 236      41.412  75.532  19.049  1.00  0.00           C  
ATOM   1610  NH1 ARG B 236      42.013  76.673  19.343  1.00  3.00           N  
ATOM   1611  NH2 ARG B 236      40.158  75.553  18.599  1.00  7.00           N  
ATOM   1612  N   LYS B 237      47.324  69.536  21.139  1.00  1.00           N  
ATOM   1613  CA  LYS B 237      48.613  69.137  21.699  1.00  7.00           C  
ATOM   1614  C   LYS B 237      49.709  69.066  20.655  1.00  0.00           C  
ATOM   1615  O   LYS B 237      49.484  68.680  19.505  1.00  1.00           O  
ATOM   1616  CB  LYS B 237      48.489  67.799  22.432  1.00  0.00           C  
ATOM   1617  CG  LYS B 237      47.745  67.883  23.756  1.00  1.00           C  
ATOM   1618  CD  LYS B 237      48.284  69.006  24.660  1.00  8.00           C  
ATOM   1619  CE  LYS B 237      47.509  69.055  25.962  1.00 32.00           C  
ATOM   1620  NZ  LYS B 237      48.325  69.635  27.107  1.00 14.00           N  
ATOM   1621  N   ARG B 238      50.906  69.448  21.072  1.00  9.00           N  
ATOM   1622  CA  ARG B 238      52.078  69.484  20.205  1.00  7.00           C  
ATOM   1623  C   ARG B 238      52.320  68.209  19.346  1.00  0.00           C  
ATOM   1624  O   ARG B 238      52.462  68.313  18.130  1.00  0.00           O  
ATOM   1625  CB  ARG B 238      53.303  69.834  21.054  1.00 12.00           C  
ATOM   1626  CG  ARG B 238      54.630  69.837  20.304  1.00  8.00           C  
ATOM   1627  CD  ARG B 238      55.067  71.264  19.979  1.00  2.00           C  
ATOM   1628  NE  ARG B 238      54.063  71.959  19.163  1.00  2.00           N  
ATOM   1629  CZ  ARG B 238      53.995  71.929  17.824  1.00  2.00           C  
ATOM   1630  NH1 ARG B 238      54.891  71.247  17.104  1.00  3.00           N  
ATOM   1631  NH2 ARG B 238      53.032  72.609  17.198  1.00  3.00           N  
ATOM   1632  N   PHE B 239      52.342  67.025  19.963  1.00 38.00           N  
ATOM   1633  CA  PHE B 239      52.750  65.792  19.256  1.00 20.00           C  
ATOM   1634  C   PHE B 239      51.720  65.386  18.207  1.00  0.00           C  
ATOM   1635  O   PHE B 239      51.988  64.561  17.328  1.00  0.00           O  
ATOM   1636  CB  PHE B 239      52.956  64.625  20.237  1.00 24.00           C  
ATOM   1637  CG  PHE B 239      51.716  64.269  20.980  1.00  0.00           C  
ATOM   1638  CD1 PHE B 239      50.859  63.270  20.496  1.00  0.00           C  
ATOM   1639  CD2 PHE B 239      51.352  64.979  22.135  1.00 55.00           C  
ATOM   1640  CE1 PHE B 239      49.676  62.972  21.152  1.00 28.00           C  
ATOM   1641  CE2 PHE B 239      50.177  64.665  22.822  1.00  0.00           C  
ATOM   1642  CZ  PHE B 239      49.331  63.674  22.326  1.00  1.00           C  
ATOM   1643  N   VAL B 240      50.526  65.940  18.341  1.00  0.00           N  
ATOM   1644  CA  VAL B 240      49.451  65.674  17.408  1.00  0.00           C  
ATOM   1645  C   VAL B 240      49.698  66.516  16.145  1.00  0.00           C  
ATOM   1646  O   VAL B 240      49.550  66.032  15.023  1.00 42.00           O  
ATOM   1647  CB  VAL B 240      48.056  65.924  18.088  1.00  1.00           C  
ATOM   1648  CG1 VAL B 240      46.938  65.912  17.093  1.00 15.00           C  
ATOM   1649  CG2 VAL B 240      47.800  64.863  19.137  1.00 15.00           C  
ATOM   1650  N   ILE B 241      50.131  67.759  16.343  1.00  0.00           N  
ATOM   1651  CA  ILE B 241      50.417  68.670  15.251  1.00  0.00           C  
ATOM   1652  C   ILE B 241      51.609  68.122  14.500  1.00  0.00           C  
ATOM   1653  O   ILE B 241      51.656  68.158  13.274  1.00  0.00           O  
ATOM   1654  CB  ILE B 241      50.615  70.139  15.775  1.00  0.00           C  
ATOM   1655  CG1 ILE B 241      49.294  70.723  16.319  1.00  6.00           C  
ATOM   1656  CD1 ILE B 241      49.529  71.894  17.323  1.00  9.00           C  
ATOM   1657  CG2 ILE B 241      51.124  71.069  14.696  1.00 20.00           C  
ATOM   1658  N   ASN B 242      52.560  67.557  15.234  1.00  0.00           N  
ATOM   1659  CA  ASN B 242      53.751  66.972  14.599  1.00  0.00           C  
ATOM   1660  C   ASN B 242      53.481  65.655  13.857  1.00  0.00           C  
ATOM   1661  O   ASN B 242      54.037  65.439  12.797  1.00 11.00           O  
ATOM   1662  CB  ASN B 242      54.928  66.882  15.577  1.00  7.00           C  
ATOM   1663  CG  ASN B 242      55.541  68.301  15.957  1.00  4.00           C  
ATOM   1664  OD1 ASN B 242      55.232  69.360  15.338  1.00  3.00           O  
ATOM   1665  ND2 ASN B 242      56.430  68.297  16.986  1.00  3.00           N  
ATOM   1666  N   ILE B 243      52.619  64.785  14.365  1.00  0.00           N  
ATOM   1667  CA  ILE B 243      52.177  63.633  13.558  1.00 14.00           C  
ATOM   1668  C   ILE B 243      51.545  64.104  12.213  1.00  0.00           C  
ATOM   1669  O   ILE B 243      51.827  63.561  11.146  1.00  0.00           O  
ATOM   1670  CB  ILE B 243      51.157  62.691  14.338  1.00 26.00           C  
ATOM   1671  CG1 ILE B 243      51.728  62.190  15.664  1.00  8.00           C  
ATOM   1672  CD1 ILE B 243      50.673  61.570  16.564  1.00  8.00           C  
ATOM   1673  CG2 ILE B 243      50.689  61.506  13.455  1.00  5.00           C  
ATOM   1674  N   LEU B 244      50.685  65.117  12.288  1.00  0.00           N  
ATOM   1675  CA  LEU B 244      50.066  65.709  11.117  1.00 17.00           C  
ATOM   1676  C   LEU B 244      51.101  66.201  10.144  1.00  0.00           C  
ATOM   1677  O   LEU B 244      51.079  65.799   8.979  1.00  0.00           O  
ATOM   1678  CB  LEU B 244      49.183  66.900  11.518  1.00  0.00           C  
ATOM   1679  CG  LEU B 244      47.645  66.867  11.523  1.00 55.00           C  
ATOM   1680  CD1 LEU B 244      47.117  65.504  11.843  1.00 16.00           C  
ATOM   1681  CD2 LEU B 244      47.110  67.929  12.503  1.00  1.00           C  
ATOM   1682  N   GLU B 245      51.976  67.095  10.626  1.00  0.00           N  
ATOM   1683  CA  GLU B 245      53.060  67.701   9.853  1.00  8.00           C  
ATOM   1684  C   GLU B 245      53.862  66.575   9.209  1.00  3.00           C  
ATOM   1685  O   GLU B 245      53.979  66.520   8.009  1.00  3.00           O  
ATOM   1686  CB  GLU B 245      53.934  68.535  10.793  1.00  7.00           C  
ATOM   1687  CG  GLU B 245      54.640  69.740  10.195  1.00  3.00           C  
ATOM   1688  CD  GLU B 245      54.981  70.859  11.238  1.00  2.00           C  
ATOM   1689  OE1 GLU B 245      54.762  70.690  12.477  1.00  4.00           O  
ATOM   1690  OE2 GLU B 245      55.468  71.942  10.802  1.00  2.00           O  
ATOM   1691  N   GLU B 246      54.359  65.640  10.018  1.00  5.00           N  
ATOM   1692  CA  GLU B 246      55.059  64.448   9.510  1.00  2.00           C  
ATOM   1693  C   GLU B 246      54.341  63.714   8.409  1.00  3.00           C  
ATOM   1694  O   GLU B 246      54.971  63.034   7.627  1.00  2.00           O  
ATOM   1695  CB  GLU B 246      55.291  63.434  10.613  1.00  4.00           C  
ATOM   1696  CG  GLU B 246      56.543  63.672  11.407  1.00  3.00           C  
ATOM   1697  CD  GLU B 246      56.762  62.544  12.397  1.00  3.00           C  
ATOM   1698  OE1 GLU B 246      56.726  61.354  11.955  1.00  3.00           O  
ATOM   1699  OE2 GLU B 246      56.938  62.853  13.610  1.00  3.00           O  
ATOM   1700  N   ASN B 247      53.024  63.786   8.375  1.00  0.00           N  
ATOM   1701  CA  ASN B 247      52.305  63.055   7.346  1.00  2.00           C  
ATOM   1702  C   ASN B 247      51.736  63.951   6.279  1.00  2.00           C  
ATOM   1703  O   ASN B 247      50.862  63.552   5.554  1.00  2.00           O  
ATOM   1704  CB  ASN B 247      51.274  62.093   7.945  1.00  4.00           C  
ATOM   1705  CG  ASN B 247      51.930  61.007   8.774  1.00  3.00           C  
ATOM   1706  OD1 ASN B 247      52.145  59.891   8.304  1.00  2.00           O  
ATOM   1707  ND2 ASN B 247      52.279  61.338  10.010  1.00  3.00           N  
ATOM   1708  N   GLY B 248      52.248  65.163   6.206  1.00  2.00           N  
ATOM   1709  CA  GLY B 248      52.001  66.033   5.075  1.00  2.00           C  
ATOM   1710  C   GLY B 248      50.703  66.784   5.126  1.00  4.00           C  
ATOM   1711  O   GLY B 248      50.210  67.265   4.092  1.00  2.00           O  
ATOM   1712  N   PHE B 249      50.136  66.886   6.330  1.00  0.00           N  
ATOM   1713  CA  PHE B 249      48.932  67.670   6.517  1.00  6.00           C  
ATOM   1714  C   PHE B 249      49.299  69.125   6.796  1.00  4.00           C  
ATOM   1715  O   PHE B 249      50.379  69.398   7.348  1.00  6.00           O  
ATOM   1716  CB  PHE B 249      48.059  67.062   7.625  1.00  0.00           C  
ATOM   1717  CG  PHE B 249      47.354  65.815   7.210  1.00  0.00           C  
ATOM   1718  CD1 PHE B 249      47.843  64.559   7.588  1.00 15.00           C  
ATOM   1719  CD2 PHE B 249      46.201  65.882   6.429  1.00  7.00           C  
ATOM   1720  CE1 PHE B 249      47.186  63.361   7.200  1.00  4.00           C  
ATOM   1721  CE2 PHE B 249      45.526  64.698   6.019  1.00  3.00           C  
ATOM   1722  CZ  PHE B 249      46.017  63.440   6.407  1.00  2.00           C  
ATOM   1723  N   GLU B 250      48.430  70.051   6.386  1.00  5.00           N  
ATOM   1724  CA  GLU B 250      48.616  71.463   6.693  1.00  4.00           C  
ATOM   1725  C   GLU B 250      48.301  71.703   8.181  1.00  0.00           C  
ATOM   1726  O   GLU B 250      47.236  71.341   8.663  1.00  0.00           O  
ATOM   1727  CB  GLU B 250      47.759  72.338   5.758  1.00  3.00           C  
ATOM   1728  CG  GLU B 250      47.662  73.864   6.065  1.00  4.00           C  
ATOM   1729  CD  GLU B 250      49.025  74.622   6.053  1.00  3.00           C  
ATOM   1730  OE1 GLU B 250      49.408  75.145   4.976  1.00  2.00           O  
ATOM   1731  OE2 GLU B 250      49.708  74.694   7.116  1.00  4.00           O  
ATOM   1732  N   VAL B 251      49.248  72.296   8.902  1.00  7.00           N  
ATOM   1733  CA  VAL B 251      49.108  72.516  10.336  1.00  1.00           C  
ATOM   1734  C   VAL B 251      49.115  73.987  10.730  1.00  9.00           C  
ATOM   1735  O   VAL B 251      49.095  74.285  11.907  1.00 16.00           O  
ATOM   1736  CB  VAL B 251      50.181  71.736  11.185  1.00  2.00           C  
ATOM   1737  CG1 VAL B 251      49.963  70.246  11.088  1.00  1.00           C  
ATOM   1738  CG2 VAL B 251      51.600  72.076  10.763  1.00  6.00           C  
ATOM   1739  N   ASN B 252      49.086  74.895   9.760  1.00  7.00           N  
ATOM   1740  CA  ASN B 252      49.144  76.328  10.025  1.00  5.00           C  
ATOM   1741  C   ASN B 252      47.850  76.845  10.660  1.00  0.00           C  
ATOM   1742  O   ASN B 252      46.825  76.894   9.990  1.00  0.00           O  
ATOM   1743  CB  ASN B 252      49.495  77.073   8.712  1.00  3.00           C  
ATOM   1744  CG  ASN B 252      49.798  78.587   8.902  1.00  2.00           C  
ATOM   1745  OD1 ASN B 252      49.739  79.141   9.997  1.00  3.00           O  
ATOM   1746  ND2 ASN B 252      50.080  79.250   7.798  1.00  2.00           N  
ATOM   1747  N   PRO B 253      47.908  77.268  11.948  1.00  0.00           N  
ATOM   1748  CA  PRO B 253      46.720  77.730  12.688  1.00  2.00           C  
ATOM   1749  C   PRO B 253      45.985  78.937  12.067  1.00  0.00           C  
ATOM   1750  O   PRO B 253      44.896  79.322  12.528  1.00  4.00           O  
ATOM   1751  CB  PRO B 253      47.280  78.116  14.077  1.00  4.00           C  
ATOM   1752  CG  PRO B 253      48.755  78.274  13.908  1.00  3.00           C  
ATOM   1753  CD  PRO B 253      49.141  77.363  12.772  1.00  7.00           C  
ATOM   1754  N   GLU B 254      46.577  79.520  11.027  1.00  0.00           N  
ATOM   1755  CA  GLU B 254      46.046  80.754  10.425  1.00  3.00           C  
ATOM   1756  C   GLU B 254      45.416  80.507   9.047  1.00  5.00           C  
ATOM   1757  O   GLU B 254      44.897  81.428   8.382  1.00  2.00           O  
ATOM   1758  CB  GLU B 254      47.129  81.834  10.379  1.00  2.00           C  
ATOM   1759  CG  GLU B 254      47.317  82.510  11.734  1.00  2.00           C  
ATOM   1760  CD  GLU B 254      48.154  83.769  11.651  1.00  1.00           C  
ATOM   1761  OE1 GLU B 254      49.197  83.722  10.963  1.00  2.00           O  
ATOM   1762  OE2 GLU B 254      47.767  84.802  12.263  1.00  1.00           O  
ATOM   1763  N   THR B 255      45.472  79.245   8.635  1.00  0.00           N  
ATOM   1764  CA  THR B 255      44.707  78.802   7.511  1.00  2.00           C  
ATOM   1765  C   THR B 255      43.449  78.138   8.077  1.00  7.00           C  
ATOM   1766  O   THR B 255      43.472  77.529   9.162  1.00  0.00           O  
ATOM   1767  CB  THR B 255      45.527  77.862   6.631  1.00  4.00           C  
ATOM   1768  OG1 THR B 255      45.927  76.712   7.397  1.00  0.00           O  
ATOM   1769  CG2 THR B 255      46.769  78.606   6.119  1.00  2.00           C  
ATOM   1770  N   GLU B 256      42.343  78.300   7.365  1.00  3.00           N  
ATOM   1771  CA  GLU B 256      41.161  77.534   7.634  1.00  5.00           C  
ATOM   1772  C   GLU B 256      41.500  76.014   7.681  1.00  0.00           C  
ATOM   1773  O   GLU B 256      41.097  75.303   8.602  1.00 10.00           O  
ATOM   1774  CB  GLU B 256      40.089  77.878   6.592  1.00  2.00           C  
ATOM   1775  CG  GLU B 256      38.713  77.276   6.879  1.00  2.00           C  
ATOM   1776  CD  GLU B 256      38.651  75.799   6.552  1.00  2.00           C  
ATOM   1777  OE1 GLU B 256      39.278  75.399   5.541  1.00  3.00           O  
ATOM   1778  OE2 GLU B 256      37.976  75.030   7.290  1.00  2.00           O  
ATOM   1779  N   LEU B 257      42.276  75.541   6.714  1.00  5.00           N  
ATOM   1780  CA  LEU B 257      42.637  74.124   6.615  1.00  0.00           C  
ATOM   1781  C   LEU B 257      43.463  73.594   7.809  1.00  0.00           C  
ATOM   1782  O   LEU B 257      43.109  72.555   8.386  1.00  0.00           O  
ATOM   1783  CB  LEU B 257      43.406  73.893   5.306  1.00  4.00           C  
ATOM   1784  CG  LEU B 257      43.736  72.443   4.930  1.00  9.00           C  
ATOM   1785  CD1 LEU B 257      42.525  71.508   5.006  1.00  3.00           C  
ATOM   1786  CD2 LEU B 257      44.351  72.399   3.540  1.00  2.00           C  
ATOM   1787  N   GLY B 258      44.576  74.302   8.129  1.00  0.00           N  
ATOM   1788  CA  GLY B 258      45.448  74.011   9.252  1.00  0.00           C  
ATOM   1789  C   GLY B 258      44.755  74.037  10.601  1.00  0.00           C  
ATOM   1790  O   GLY B 258      44.934  73.132  11.403  1.00  1.00           O  
ATOM   1791  N   PHE B 259      43.991  75.099  10.858  1.00  0.00           N  
ATOM   1792  CA  PHE B 259      43.174  75.217  12.056  1.00  0.00           C  
ATOM   1793  C   PHE B 259      42.171  74.058  12.284  1.00  0.00           C  
ATOM   1794  O   PHE B 259      42.140  73.444  13.365  1.00  0.00           O  
ATOM   1795  CB  PHE B 259      42.413  76.532  12.025  1.00  7.00           C  
ATOM   1796  CG  PHE B 259      41.913  76.956  13.379  1.00  4.00           C  
ATOM   1797  CD1 PHE B 259      42.746  77.658  14.246  1.00  4.00           C  
ATOM   1798  CD2 PHE B 259      40.616  76.613  13.808  1.00  6.00           C  
ATOM   1799  CE1 PHE B 259      42.272  78.061  15.533  1.00  3.00           C  
ATOM   1800  CE2 PHE B 259      40.127  77.001  15.075  1.00  4.00           C  
ATOM   1801  CZ  PHE B 259      40.941  77.725  15.932  1.00  2.00           C  
ATOM   1802  N   ARG B 260      41.362  73.790  11.258  1.00 10.00           N  
ATOM   1803  CA  ARG B 260      40.443  72.662  11.218  1.00 15.00           C  
ATOM   1804  C   ARG B 260      41.101  71.311  11.432  1.00  0.00           C  
ATOM   1805  O   ARG B 260      40.652  70.574  12.287  1.00 19.00           O  
ATOM   1806  CB  ARG B 260      39.722  72.636   9.871  1.00  7.00           C  
ATOM   1807  CG  ARG B 260      38.391  71.880   9.875  1.00  6.00           C  
ATOM   1808  CD  ARG B 260      37.670  72.079   8.546  1.00  2.00           C  
ATOM   1809  NE  ARG B 260      38.236  71.165   7.563  1.00  4.00           N  
ATOM   1810  CZ  ARG B 260      38.769  71.495   6.391  1.00  2.00           C  
ATOM   1811  NH1 ARG B 260      38.812  72.760   5.974  1.00  2.00           N  
ATOM   1812  NH2 ARG B 260      39.256  70.513   5.629  1.00  2.00           N  
ATOM   1813  N   ASN B 261      42.117  70.973  10.618  1.00 19.00           N  
ATOM   1814  CA  ASN B 261      42.932  69.746  10.760  1.00 28.00           C  
ATOM   1815  C   ASN B 261      43.382  69.464  12.199  1.00  0.00           C  
ATOM   1816  O   ASN B 261      43.304  68.345  12.691  1.00 44.00           O  
ATOM   1817  CB  ASN B 261      44.204  69.853   9.916  1.00 50.00           C  
ATOM   1818  CG  ASN B 261      44.022  69.427   8.464  1.00 29.00           C  
ATOM   1819  OD1 ASN B 261      42.975  68.988   8.020  1.00  8.00           O  
ATOM   1820  ND2 ASN B 261      45.081  69.540   7.730  1.00  9.00           N  
ATOM   1821  N   ARG B 262      43.868  70.500  12.867  1.00  0.00           N  
ATOM   1822  CA  ARG B 262      44.397  70.412  14.221  1.00  1.00           C  
ATOM   1823  C   ARG B 262      43.337  69.957  15.204  1.00  0.00           C  
ATOM   1824  O   ARG B 262      43.601  69.173  16.122  1.00  1.00           O  
ATOM   1825  CB  ARG B 262      44.978  71.765  14.602  1.00  1.00           C  
ATOM   1826  CG  ARG B 262      45.297  71.945  16.048  1.00  1.00           C  
ATOM   1827  CD  ARG B 262      46.129  73.175  16.191  1.00 48.00           C  
ATOM   1828  NE  ARG B 262      45.298  74.380  16.239  1.00  2.00           N  
ATOM   1829  CZ  ARG B 262      45.654  75.495  16.864  1.00  0.00           C  
ATOM   1830  NH1 ARG B 262      46.840  75.542  17.477  1.00  4.00           N  
ATOM   1831  NH2 ARG B 262      44.826  76.539  16.882  1.00  3.00           N  
ATOM   1832  N   ASP B 263      42.118  70.440  15.009  1.00  0.00           N  
ATOM   1833  CA  ASP B 263      41.023  69.977  15.821  1.00  0.00           C  
ATOM   1834  C   ASP B 263      40.481  68.626  15.365  1.00  0.00           C  
ATOM   1835  O   ASP B 263      40.082  67.818  16.208  1.00  0.00           O  
ATOM   1836  CB  ASP B 263      39.977  71.054  15.906  1.00 18.00           C  
ATOM   1837  CG  ASP B 263      40.397  72.175  16.833  1.00  0.00           C  
ATOM   1838  OD1 ASP B 263      40.916  71.851  17.933  1.00  1.00           O  
ATOM   1839  OD2 ASP B 263      40.228  73.366  16.473  1.00 15.00           O  
ATOM   1840  N   THR B 264      40.510  68.338  14.065  1.00 25.00           N  
ATOM   1841  CA  THR B 264      40.069  67.013  13.598  1.00 20.00           C  
ATOM   1842  C   THR B 264      40.961  65.897  14.143  1.00  0.00           C  
ATOM   1843  O   THR B 264      40.479  64.845  14.524  1.00  0.00           O  
ATOM   1844  CB  THR B 264      39.925  66.911  12.042  1.00 14.00           C  
ATOM   1845  OG1 THR B 264      38.910  67.804  11.596  1.00  7.00           O  
ATOM   1846  CG2 THR B 264      39.531  65.518  11.608  1.00  6.00           C  
ATOM   1847  N   ALA B 265      42.258  66.128  14.173  1.00 24.00           N  
ATOM   1848  CA  ALA B 265      43.186  65.132  14.668  1.00 16.00           C  
ATOM   1849  C   ALA B 265      42.996  64.866  16.174  1.00  0.00           C  
ATOM   1850  O   ALA B 265      43.076  63.716  16.592  1.00 18.00           O  
ATOM   1851  CB  ALA B 265      44.650  65.520  14.308  1.00 16.00           C  
ATOM   1852  N   SER B 266      42.730  65.912  16.964  1.00  0.00           N  
ATOM   1853  CA  SER B 266      42.442  65.781  18.399  1.00  0.00           C  
ATOM   1854  C   SER B 266      41.173  64.982  18.618  1.00  0.00           C  
ATOM   1855  O   SER B 266      41.074  64.200  19.585  1.00  0.00           O  
ATOM   1856  CB  SER B 266      42.267  67.148  19.083  1.00  1.00           C  
ATOM   1857  OG  SER B 266      43.263  68.110  18.723  1.00  1.00           O  
ATOM   1858  N   ALA B 267      40.186  65.175  17.734  1.00  0.00           N  
ATOM   1859  CA  ALA B 267      38.923  64.431  17.802  1.00  0.00           C  
ATOM   1860  C   ALA B 267      39.146  62.951  17.538  1.00 30.00           C  
ATOM   1861  O   ALA B 267      38.396  62.127  18.060  1.00  0.00           O  
ATOM   1862  CB  ALA B 267      37.974  64.978  16.863  1.00 25.00           C  
ATOM   1863  N   HIS B 268      40.199  62.609  16.798  1.00  0.00           N  
ATOM   1864  CA  HIS B 268      40.584  61.209  16.579  1.00  6.00           C  
ATOM   1865  C   HIS B 268      41.202  60.564  17.820  1.00  8.00           C  
ATOM   1866  O   HIS B 268      41.205  59.315  17.957  1.00  4.00           O  
ATOM   1867  CB  HIS B 268      41.584  61.076  15.424  1.00  5.00           C  
ATOM   1868  CG  HIS B 268      41.026  61.408  14.081  1.00  2.00           C  
ATOM   1869  ND1 HIS B 268      39.715  61.162  13.731  1.00  6.00           N  
ATOM   1870  CD2 HIS B 268      41.613  61.927  12.980  1.00  4.00           C  
ATOM   1871  CE1 HIS B 268      39.508  61.545  12.481  1.00  3.00           C  
ATOM   1872  NE2 HIS B 268      40.648  61.992  11.994  1.00  3.00           N  
ATOM   1873  N   VAL B 269      41.771  61.407  18.696  1.00  0.00           N  
ATOM   1874  CA  VAL B 269      42.325  60.939  19.953  1.00 14.00           C  
ATOM   1875  C   VAL B 269      41.163  60.744  20.911  1.00  0.00           C  
ATOM   1876  O   VAL B 269      41.106  59.771  21.671  1.00 14.00           O  
ATOM   1877  CB  VAL B 269      43.406  61.906  20.570  1.00  0.00           C  
ATOM   1878  CG1 VAL B 269      43.958  61.315  21.853  1.00 27.00           C  
ATOM   1879  CG2 VAL B 269      44.570  62.193  19.603  1.00 15.00           C  
ATOM   1880  N   THR B 270      40.215  61.662  20.861  1.00  0.00           N  
ATOM   1881  CA  THR B 270      39.060  61.602  21.706  1.00  0.00           C  
ATOM   1882  C   THR B 270      38.159  60.463  21.334  1.00  0.00           C  
ATOM   1883  O   THR B 270      37.444  59.920  22.192  1.00  0.00           O  
ATOM   1884  CB  THR B 270      38.296  62.878  21.564  1.00  0.00           C  
ATOM   1885  OG1 THR B 270      39.061  63.921  22.173  1.00  0.00           O  
ATOM   1886  CG2 THR B 270      36.925  62.770  22.232  1.00  1.00           C  
ATOM   1887  N   SER B 271      38.162  60.104  20.055  1.00  0.00           N  
ATOM   1888  CA  SER B 271      37.346  59.001  19.555  1.00  0.00           C  
ATOM   1889  C   SER B 271      37.764  57.696  20.252  1.00 10.00           C  
ATOM   1890  O   SER B 271      36.931  56.936  20.733  1.00 17.00           O  
ATOM   1891  CB  SER B 271      37.515  58.941  18.037  1.00 11.00           C  
ATOM   1892  OG  SER B 271      37.036  57.719  17.496  1.00  7.00           O  
ATOM   1893  N   ILE B 272      39.082  57.472  20.320  1.00  0.00           N  
ATOM   1894  CA  ILE B 272      39.739  56.338  21.004  1.00  8.00           C  
ATOM   1895  C   ILE B 272      39.576  56.416  22.536  1.00  0.00           C  
ATOM   1896  O   ILE B 272      39.357  55.392  23.212  1.00  0.00           O  
ATOM   1897  CB  ILE B 272      41.246  56.323  20.682  1.00 50.00           C  
ATOM   1898  CG1 ILE B 272      41.497  55.937  19.217  1.00  3.00           C  
ATOM   1899  CD1 ILE B 272      42.840  56.411  18.639  1.00  4.00           C  
ATOM   1900  CG2 ILE B 272      41.974  55.398  21.629  1.00 13.00           C  
ATOM   1901  N   ALA B 273      39.694  57.624  23.078  1.00  0.00           N  
ATOM   1902  CA  ALA B 273      39.503  57.864  24.499  1.00  0.00           C  
ATOM   1903  C   ALA B 273      38.082  57.523  24.948  1.00  0.00           C  
ATOM   1904  O   ALA B 273      37.904  56.888  25.987  1.00  0.00           O  
ATOM   1905  CB  ALA B 273      39.842  59.339  24.855  1.00  2.00           C  
ATOM   1906  N   ALA B 274      37.091  57.979  24.178  1.00  0.00           N  
ATOM   1907  CA  ALA B 274      35.679  57.663  24.418  1.00  0.00           C  
ATOM   1908  C   ALA B 274      35.369  56.188  24.242  1.00  0.00           C  
ATOM   1909  O   ALA B 274      34.547  55.639  24.935  1.00  0.00           O  
ATOM   1910  CB  ALA B 274      34.798  58.480  23.523  1.00  0.00           C  
ATOM   1911  N   ARG B 275      36.031  55.545  23.304  1.00  0.00           N  
ATOM   1912  CA  ARG B 275      35.899  54.122  23.131  1.00  0.00           C  
ATOM   1913  C   ARG B 275      36.403  53.338  24.361  1.00  0.00           C  
ATOM   1914  O   ARG B 275      35.909  52.228  24.649  1.00  6.00           O  
ATOM   1915  CB  ARG B 275      36.676  53.706  21.887  1.00 12.00           C  
ATOM   1916  CG  ARG B 275      36.612  52.238  21.604  1.00  4.00           C  
ATOM   1917  CD  ARG B 275      35.208  51.783  21.251  1.00  9.00           C  
ATOM   1918  NE  ARG B 275      35.191  50.333  21.048  1.00  3.00           N  
ATOM   1919  CZ  ARG B 275      34.990  49.443  22.019  1.00  3.00           C  
ATOM   1920  NH1 ARG B 275      35.044  48.135  21.731  1.00  2.00           N  
ATOM   1921  NH2 ARG B 275      34.778  49.875  23.276  1.00  3.00           N  
ATOM   1922  N   GLN B 276      37.386  53.890  25.075  1.00  0.00           N  
ATOM   1923  CA  GLN B 276      38.005  53.175  26.175  1.00  6.00           C  
ATOM   1924  C   GLN B 276      37.385  53.657  27.439  1.00  7.00           C  
ATOM   1925  O   GLN B 276      37.800  53.292  28.504  1.00  7.00           O  
ATOM   1926  CB  GLN B 276      39.543  53.370  26.196  1.00  3.00           C  
ATOM   1927  CG  GLN B 276      40.279  52.643  25.061  1.00  5.00           C  
ATOM   1928  CD  GLN B 276      41.805  52.706  25.186  1.00  5.00           C  
ATOM   1929  OE1 GLN B 276      42.419  53.752  24.985  1.00 13.00           O  
ATOM   1930  NE2 GLN B 276      42.420  51.572  25.494  1.00  3.00           N  
ATOM   1931  N   GLY B 277      36.375  54.497  27.327  1.00  0.00           N  
ATOM   1932  CA  GLY B 277      35.600  54.876  28.474  1.00 10.00           C  
ATOM   1933  C   GLY B 277      36.029  56.156  29.165  1.00  1.00           C  
ATOM   1934  O   GLY B 277      35.456  56.501  30.200  1.00  0.00           O  
ATOM   1935  N   VAL B 278      37.001  56.888  28.617  1.00  0.00           N  
ATOM   1936  CA  VAL B 278      37.508  58.069  29.333  1.00  0.00           C  
ATOM   1937  C   VAL B 278      36.328  58.931  29.729  1.00  0.00           C  
ATOM   1938  O   VAL B 278      35.458  59.221  28.901  1.00  0.00           O  
ATOM   1939  CB  VAL B 278      38.608  58.839  28.547  1.00  0.00           C  
ATOM   1940  CG1 VAL B 278      38.864  60.228  29.152  1.00  0.00           C  
ATOM   1941  CG2 VAL B 278      39.919  57.993  28.510  1.00  2.00           C  
ATOM   1942  N   GLU B 279      36.296  59.272  31.022  1.00  0.00           N  
ATOM   1943  CA  GLU B 279      35.166  59.956  31.649  1.00 40.00           C  
ATOM   1944  C   GLU B 279      34.974  61.388  31.177  1.00  0.00           C  
ATOM   1945  O   GLU B 279      33.852  61.752  30.802  1.00 20.00           O  
ATOM   1946  CB  GLU B 279      35.271  59.906  33.167  1.00 12.00           C  
ATOM   1947  CG  GLU B 279      34.802  58.580  33.762  1.00  7.00           C  
ATOM   1948  CD  GLU B 279      35.905  57.582  33.739  1.00  0.00           C  
ATOM   1949  OE1 GLU B 279      36.932  57.934  33.160  1.00  0.00           O  
ATOM   1950  OE2 GLU B 279      35.793  56.464  34.291  1.00  7.00           O  
ATOM   1951  N   VAL B 280      36.064  62.174  31.174  1.00  0.00           N  
ATOM   1952  CA  VAL B 280      36.046  63.574  30.715  1.00  0.00           C  
ATOM   1953  C   VAL B 280      37.180  63.823  29.710  1.00  0.00           C  
ATOM   1954  O   VAL B 280      38.290  63.269  29.841  1.00  0.00           O  
ATOM   1955  CB  VAL B 280      36.236  64.581  31.899  1.00  0.00           C  
ATOM   1956  CG1 VAL B 280      35.967  66.072  31.456  1.00  0.00           C  
ATOM   1957  CG2 VAL B 280      35.424  64.156  33.152  1.00 19.00           C  
ATOM   1958  N   VAL B 281      36.896  64.642  28.692  1.00  0.00           N  
ATOM   1959  CA  VAL B 281      37.959  65.214  27.858  1.00  1.00           C  
ATOM   1960  C   VAL B 281      37.838  66.733  27.862  1.00  0.00           C  
ATOM   1961  O   VAL B 281      36.718  67.272  27.754  1.00  0.00           O  
ATOM   1962  CB  VAL B 281      38.024  64.610  26.415  1.00  0.00           C  
ATOM   1963  CG1 VAL B 281      38.230  63.091  26.467  1.00  0.00           C  
ATOM   1964  CG2 VAL B 281      36.790  64.995  25.565  1.00  0.00           C  
ATOM   1965  N   ARG B 282      38.985  67.391  28.062  1.00  1.00           N  
ATOM   1966  CA  ARG B 282      39.128  68.869  28.094  1.00  0.00           C  
ATOM   1967  C   ARG B 282      39.524  69.412  26.734  1.00  0.00           C  
ATOM   1968  O   ARG B 282      40.621  69.112  26.265  1.00 20.00           O  
ATOM   1969  CB  ARG B 282      40.194  69.304  29.120  1.00 60.00           C  
ATOM   1970  CG  ARG B 282      40.205  70.781  29.411  1.00  0.00           C  
ATOM   1971  CD  ARG B 282      41.377  71.107  30.345  1.00 60.00           C  
ATOM   1972  NE  ARG B 282      41.653  72.555  30.502  1.00  0.00           N  
ATOM   1973  CZ  ARG B 282      42.600  73.248  29.841  1.00 19.00           C  
ATOM   1974  NH1 ARG B 282      43.365  72.652  28.938  1.00 24.00           N  
ATOM   1975  NH2 ARG B 282      42.775  74.555  30.078  1.00 14.00           N  
ATOM   1976  N   VAL B 283      38.667  70.232  26.124  1.00  0.00           N  
ATOM   1977  CA  VAL B 283      38.831  70.562  24.691  1.00  0.00           C  
ATOM   1978  C   VAL B 283      38.579  72.034  24.293  1.00  0.00           C  
ATOM   1979  O   VAL B 283      37.775  72.714  24.928  1.00  0.00           O  
ATOM   1980  CB  VAL B 283      37.966  69.625  23.784  1.00  0.00           C  
ATOM   1981  CG1 VAL B 283      38.152  68.157  24.178  1.00  0.00           C  
ATOM   1982  CG2 VAL B 283      36.524  70.024  23.827  1.00  0.00           C  
ATOM   1983  N   HIS B 284      39.245  72.514  23.230  1.00  0.00           N  
ATOM   1984  CA  HIS B 284      39.001  73.898  22.760  1.00 47.00           C  
ATOM   1985  C   HIS B 284      37.788  74.057  21.805  1.00  0.00           C  
ATOM   1986  O   HIS B 284      37.096  75.115  21.842  1.00 16.00           O  
ATOM   1987  CB  HIS B 284      40.220  74.498  22.060  1.00 10.00           C  
ATOM   1988  CG  HIS B 284      41.488  74.477  22.861  1.00  0.00           C  
ATOM   1989  ND1 HIS B 284      42.296  73.359  22.949  1.00  0.00           N  
ATOM   1990  CD2 HIS B 284      42.123  75.457  23.547  1.00  6.00           C  
ATOM   1991  CE1 HIS B 284      43.364  73.646  23.668  1.00 10.00           C  
ATOM   1992  NE2 HIS B 284      43.284  74.911  24.044  1.00  4.00           N  
ATOM   1993  N   ASP B 285      37.599  73.053  20.927  1.00  0.00           N  
ATOM   1994  CA  ASP B 285      36.534  73.034  19.938  1.00 24.00           C  
ATOM   1995  C   ASP B 285      35.663  71.839  20.215  1.00  0.00           C  
ATOM   1996  O   ASP B 285      35.928  70.727  19.738  1.00  0.00           O  
ATOM   1997  CB  ASP B 285      37.062  72.943  18.501  1.00 10.00           C  
ATOM   1998  CG  ASP B 285      35.926  72.934  17.455  1.00  9.00           C  
ATOM   1999  OD1 ASP B 285      35.328  74.000  17.200  1.00  6.00           O  
ATOM   2000  OD2 ASP B 285      35.614  71.878  16.873  1.00  6.00           O  
ATOM   2001  N   VAL B 286      34.608  72.114  20.983  1.00  0.00           N  
ATOM   2002  CA  VAL B 286      33.607  71.168  21.464  1.00  0.00           C  
ATOM   2003  C   VAL B 286      32.858  70.447  20.329  1.00  0.00           C  
ATOM   2004  O   VAL B 286      32.549  69.255  20.456  1.00  0.00           O  
ATOM   2005  CB  VAL B 286      32.624  71.931  22.416  1.00  0.00           C  
ATOM   2006  CG1 VAL B 286      31.331  71.183  22.622  1.00  0.00           C  
ATOM   2007  CG2 VAL B 286      33.306  72.233  23.760  1.00  0.00           C  
ATOM   2008  N   ALA B 287      32.555  71.142  19.227  1.00  0.00           N  
ATOM   2009  CA  ALA B 287      31.749  70.516  18.187  1.00 11.00           C  
ATOM   2010  C   ALA B 287      32.436  69.308  17.589  1.00  5.00           C  
ATOM   2011  O   ALA B 287      31.786  68.279  17.400  1.00  8.00           O  
ATOM   2012  CB  ALA B 287      31.391  71.469  17.124  1.00  3.00           C  
ATOM   2013  N   SER B 288      33.739  69.427  17.299  1.00  6.00           N  
ATOM   2014  CA  SER B 288      34.483  68.373  16.609  1.00  7.00           C  
ATOM   2015  C   SER B 288      34.728  67.186  17.530  1.00  0.00           C  
ATOM   2016  O   SER B 288      34.750  66.040  17.076  1.00 27.00           O  
ATOM   2017  CB  SER B 288      35.802  68.915  16.037  1.00 11.00           C  
ATOM   2018  OG  SER B 288      36.596  69.412  17.093  1.00  0.00           O  
ATOM   2019  N   HIS B 289      34.899  67.476  18.821  1.00  0.00           N  
ATOM   2020  CA  HIS B 289      34.968  66.457  19.872  1.00  0.00           C  
ATOM   2021  C   HIS B 289      33.625  65.820  20.210  1.00  0.00           C  
ATOM   2022  O   HIS B 289      33.551  64.614  20.441  1.00  0.00           O  
ATOM   2023  CB  HIS B 289      35.674  66.994  21.126  1.00  0.00           C  
ATOM   2024  CG  HIS B 289      37.160  67.103  20.965  1.00  0.00           C  
ATOM   2025  ND1 HIS B 289      37.785  68.255  20.542  1.00  0.00           N  
ATOM   2026  CD2 HIS B 289      38.140  66.184  21.116  1.00  0.00           C  
ATOM   2027  CE1 HIS B 289      39.090  68.061  20.487  1.00  1.00           C  
ATOM   2028  NE2 HIS B 289      39.332  66.809  20.823  1.00  0.00           N  
ATOM   2029  N   ARG B 290      32.561  66.602  20.221  1.00  0.00           N  
ATOM   2030  CA  ARG B 290      31.217  66.035  20.278  1.00  0.00           C  
ATOM   2031  C   ARG B 290      30.918  64.966  19.193  1.00  0.00           C  
ATOM   2032  O   ARG B 290      30.207  63.998  19.419  1.00  0.00           O  
ATOM   2033  CB  ARG B 290      30.219  67.175  20.190  1.00  0.00           C  
ATOM   2034  CG  ARG B 290      28.796  66.769  19.835  1.00  8.00           C  
ATOM   2035  CD  ARG B 290      28.102  66.159  20.986  1.00 43.00           C  
ATOM   2036  NE  ARG B 290      26.662  66.408  20.967  1.00  7.00           N  
ATOM   2037  CZ  ARG B 290      26.035  67.262  20.166  1.00  3.00           C  
ATOM   2038  NH1 ARG B 290      26.712  67.973  19.263  1.00  4.00           N  
ATOM   2039  NH2 ARG B 290      24.710  67.398  20.274  1.00  2.00           N  
ATOM   2040  N   MET B 291      31.430  65.175  17.996  1.00  0.00           N  
ATOM   2041  CA  MET B 291      31.253  64.224  16.937  1.00  7.00           C  
ATOM   2042  C   MET B 291      31.903  62.921  17.282  1.00  0.00           C  
ATOM   2043  O   MET B 291      31.365  61.888  16.962  1.00  0.00           O  
ATOM   2044  CB  MET B 291      31.860  64.746  15.635  1.00 14.00           C  
ATOM   2045  CG  MET B 291      31.655  63.770  14.479  1.00  8.00           C  
ATOM   2046  SD  MET B 291      32.115  64.384  12.882  1.00  4.00           S  
ATOM   2047  CE  MET B 291      31.232  65.934  12.753  1.00  2.00           C  
ATOM   2048  N   ALA B 292      33.104  62.993  17.848  1.00  0.00           N  
ATOM   2049  CA  ALA B 292      33.967  61.850  18.136  1.00 20.00           C  
ATOM   2050  C   ALA B 292      33.395  61.044  19.269  1.00  0.00           C  
ATOM   2051  O   ALA B 292      33.331  59.830  19.221  1.00 29.00           O  
ATOM   2052  CB  ALA B 292      35.327  62.352  18.526  1.00 30.00           C  
ATOM   2053  N   VAL B 293      32.989  61.748  20.303  1.00  0.00           N  
ATOM   2054  CA  VAL B 293      32.357  61.163  21.454  1.00  0.00           C  
ATOM   2055  C   VAL B 293      31.061  60.468  21.060  1.00  0.00           C  
ATOM   2056  O   VAL B 293      30.716  59.411  21.602  1.00  0.00           O  
ATOM   2057  CB  VAL B 293      32.074  62.260  22.513  1.00  0.00           C  
ATOM   2058  CG1 VAL B 293      31.101  61.768  23.569  1.00 60.00           C  
ATOM   2059  CG2 VAL B 293      33.378  62.745  23.156  1.00  0.00           C  
ATOM   2060  N   GLU B 294      30.308  61.067  20.153  1.00  0.00           N  
ATOM   2061  CA  GLU B 294      28.994  60.555  19.867  1.00  0.00           C  
ATOM   2062  C   GLU B 294      29.139  59.224  19.187  1.00  4.00           C  
ATOM   2063  O   GLU B 294      28.434  58.256  19.521  1.00  6.00           O  
ATOM   2064  CB  GLU B 294      28.190  61.509  18.996  1.00  4.00           C  
ATOM   2065  CG  GLU B 294      27.520  62.638  19.765  1.00  4.00           C  
ATOM   2066  CD  GLU B 294      26.858  62.213  21.102  1.00  3.00           C  
ATOM   2067  OE1 GLU B 294      26.314  61.077  21.226  1.00  4.00           O  
ATOM   2068  OE2 GLU B 294      26.902  63.049  22.036  1.00 19.00           O  
ATOM   2069  N   ILE B 295      30.054  59.191  18.223  1.00  0.00           N  
ATOM   2070  CA  ILE B 295      30.315  57.997  17.455  1.00  4.00           C  
ATOM   2071  C   ILE B 295      30.919  56.888  18.335  1.00  0.00           C  
ATOM   2072  O   ILE B 295      30.422  55.749  18.310  1.00  6.00           O  
ATOM   2073  CB  ILE B 295      31.190  58.322  16.214  1.00 25.00           C  
ATOM   2074  CG1 ILE B 295      30.323  58.953  15.119  1.00  3.00           C  
ATOM   2075  CD1 ILE B 295      31.095  59.697  14.109  1.00  3.00           C  
ATOM   2076  CG2 ILE B 295      31.890  57.028  15.669  1.00  4.00           C  
ATOM   2077  N   ALA B 296      31.960  57.235  19.106  1.00  0.00           N  
ATOM   2078  CA  ALA B 296      32.710  56.305  19.928  1.00 20.00           C  
ATOM   2079  C   ALA B 296      31.893  55.682  21.071  1.00  0.00           C  
ATOM   2080  O   ALA B 296      31.951  54.458  21.280  1.00  0.00           O  
ATOM   2081  CB  ALA B 296      33.908  56.990  20.478  1.00 25.00           C  
ATOM   2082  N   SER B 297      31.157  56.515  21.819  1.00  0.00           N  
ATOM   2083  CA  SER B 297      30.255  56.031  22.862  1.00  0.00           C  
ATOM   2084  C   SER B 297      29.132  55.116  22.327  1.00 11.00           C  
ATOM   2085  O   SER B 297      28.820  54.109  22.963  1.00  0.00           O  
ATOM   2086  CB  SER B 297      29.658  57.207  23.624  1.00 16.00           C  
ATOM   2087  OG  SER B 297      30.682  58.140  24.018  1.00  1.00           O  
ATOM   2088  N   ALA B 298      28.542  55.456  21.174  1.00 12.00           N  
ATOM   2089  CA  ALA B 298      27.587  54.576  20.509  1.00  5.00           C  
ATOM   2090  C   ALA B 298      28.163  53.171  20.188  1.00  4.00           C  
ATOM   2091  O   ALA B 298      27.457  52.182  20.248  1.00  3.00           O  
ATOM   2092  CB  ALA B 298      27.020  55.240  19.267  1.00  3.00           C  
ATOM   2093  N   ILE B 299      29.453  53.088  19.875  1.00  0.00           N  
ATOM   2094  CA  ILE B 299      30.104  51.798  19.644  1.00  4.00           C  
ATOM   2095  C   ILE B 299      30.370  51.121  20.989  1.00  0.00           C  
ATOM   2096  O   ILE B 299      29.983  49.978  21.184  1.00  4.00           O  
ATOM   2097  CB  ILE B 299      31.428  51.930  18.849  1.00  0.00           C  
ATOM   2098  CG1 ILE B 299      31.202  52.519  17.438  1.00  3.00           C  
ATOM   2099  CD1 ILE B 299      32.482  52.680  16.627  1.00  3.00           C  
ATOM   2100  CG2 ILE B 299      32.138  50.605  18.785  1.00  2.00           C  
ATOM   2101  N   ARG B 300      31.015  51.841  21.910  1.00  0.00           N  
ATOM   2102  CA  ARG B 300      31.301  51.342  23.256  1.00  6.00           C  
ATOM   2103  C   ARG B 300      30.012  50.908  23.954  1.00  0.00           C  
ATOM   2104  O   ARG B 300      29.928  49.805  24.503  1.00  3.00           O  
ATOM   2105  CB  ARG B 300      32.031  52.399  24.104  1.00  0.00           C  
ATOM   2106  CG  ARG B 300      32.519  51.861  25.456  1.00  5.00           C  
ATOM   2107  CD  ARG B 300      33.070  52.906  26.384  1.00  6.00           C  
ATOM   2108  NE  ARG B 300      32.180  54.071  26.492  1.00  0.00           N  
ATOM   2109  CZ  ARG B 300      31.628  54.539  27.622  1.00  0.00           C  
ATOM   2110  NH1 ARG B 300      31.856  53.958  28.790  1.00 10.00           N  
ATOM   2111  NH2 ARG B 300      30.846  55.613  27.573  1.00  1.00           N  
ATOM   2112  N   LEU B 301      29.009  51.777  23.912  1.00  0.00           N  
ATOM   2113  CA  LEU B 301      27.755  51.539  24.601  1.00  4.00           C  
ATOM   2114  C   LEU B 301      26.715  50.836  23.718  1.00  3.00           C  
ATOM   2115  O   LEU B 301      25.526  51.131  23.809  1.00  2.00           O  
ATOM   2116  CB  LEU B 301      27.202  52.853  25.174  1.00  4.00           C  
ATOM   2117  CG  LEU B 301      28.023  53.564  26.257  1.00  0.00           C  
ATOM   2118  CD1 LEU B 301      27.348  54.878  26.610  1.00  5.00           C  
ATOM   2119  CD2 LEU B 301      28.270  52.661  27.522  1.00  5.00           C  
ATOM   2120  N   ALA B 302      27.182  49.908  22.874  1.00  4.00           N  
ATOM   2121  CA  ALA B 302      26.297  49.118  22.010  1.00  2.00           C  
ATOM   2122  C   ALA B 302      25.733  47.956  22.796  1.00  2.00           C  
ATOM   2123  O   ALA B 302      24.595  47.570  22.542  1.00  1.00           O  
ATOM   2124  CB  ALA B 302      27.020  48.606  20.766  1.00  2.00           C  
TER 
HETATM    1  S   LIG A   1      46.442  75.292  32.279  1.00  0.00           S  
HETATM    2  O   LIG A   1      47.830  75.090  31.907  1.00  0.00           O  
HETATM    3  O   LIG A   1      45.530  75.943  31.365  1.00  0.00           O  
HETATM    4  N   LIG A   1      45.872  73.778  32.680  1.00  0.00           N  
HETATM    5  H   LIG A   1      45.578  73.687  33.646  1.00  0.00           H  
HETATM    6  C   LIG A   1      45.790  72.704  31.813  1.00  0.00           C  
HETATM    7  N   LIG A   1      46.061  72.749  30.509  1.00  0.00           N  
HETATM    8  O   LIG A   1      45.840  71.473  30.026  1.00  0.00           O  
HETATM    9  C   LIG A   1      45.434  70.672  31.046  1.00  0.00           C  
HETATM   10  C   LIG A   1      45.384  71.409  32.202  1.00  0.00           C  
HETATM   11  C   LIG A   1      45.152  69.267  30.702  1.00  0.00           C  
HETATM   12  C   LIG A   1      46.445  76.162  33.826  1.00  0.00           C  
HETATM   13  C   LIG A   1      45.725  77.353  33.947  1.00  0.00           C  
HETATM   14  C   LIG A   1      45.705  78.024  35.173  1.00  0.00           C  
HETATM   15  C   LIG A   1      46.351  77.488  36.293  1.00  0.00           C  
HETATM   16  C   LIG A   1      47.102  76.318  36.142  1.00  0.00           C  
HETATM   17  C   LIG A   1      47.127  75.635  34.924  1.00  0.00           C  
HETATM   18  N   LIG A   1      46.432  78.229  37.478  1.00  0.00           N  
HETATM   19  H   LIG A   1      47.304  78.739  37.582  1.00  0.00           H  
HETATM   20  H   LIG A   1      45.623  78.820  37.643  1.00  0.00           H  
CONECT    1    3    2    4   12                                       
CONECT    2    1                                                      
CONECT    3    1                                                      
CONECT    4    6    1    5                                            
CONECT    5    4                                                      
CONECT    6    7   10    4                                            
CONECT    7    8    6                                                 
CONECT    8    7    9                                                 
CONECT    9    8   11   10                                            
CONECT   10    9    6                                                 
CONECT   11    9                                                      
CONECT   12    1   13   17                                            
CONECT   13   12   14                                                 
CONECT   14   13   15                                                 
CONECT   15   14   16   18                                            
CONECT   16   17   15                                                 
CONECT   17   12   16                                                 
CONECT   18   15   19   20                                            
CONECT   19   18                                                      
CONECT   20   18                                                      
MASTER        0    0    0    0    0    0    0    0   20    0   20    0
END
