# Supplementary material for: In Silico Study for Algerian Essential Oils as Antimicrobial Agents against Multidrug-Resistant Bacteria Isolated from Pus Samples
Source: Antibiotics (Basel). 2022 Sep 27;11(10):1317. doi: 10.3390/antibiotics11101317 (PMC9598771; doi:10.3390/antibiotics11101317)
Supplement: Supplementary file 1 [file antibiotics-11-01317-s001.zip › 2zdqChainA.pdb]

ATOM      1  N   MET A   1      44.040  19.355 -32.188  1.00 48.86           N  
ATOM      2  CA  MET A   1      44.119  18.897 -30.769  1.00 48.65           C  
ATOM      3  C   MET A   1      43.840  20.053 -29.806  1.00 47.77           C  
ATOM      4  O   MET A   1      44.645  20.983 -29.679  1.00 47.65           O  
ATOM      5  CB  MET A   1      45.485  18.242 -30.502  1.00 49.81           C  
ATOM      6  CG  MET A   1      45.780  17.806 -29.058  1.00 52.53           C  
ATOM      7  SD  MET A   1      44.613  16.718 -28.207  1.00 57.09           S  
ATOM      8  CE  MET A   1      44.820  15.216 -29.132  1.00 56.75           C  
ATOM      9  H01 MET A   1      44.951  19.279 -32.618  1.00 48.86           H  
ATOM     10  H02 MET A   1      43.380  18.779 -32.692  1.00 48.86           H  
ATOM     11  H03 MET A   1      43.349  18.146 -30.595  1.00 48.65           H  
ATOM     12  H04 MET A   1      46.218  19.019 -30.718  1.00 49.81           H  
ATOM     13  H05 MET A   1      45.555  17.357 -31.134  1.00 49.81           H  
ATOM     14  H06 MET A   1      45.726  18.736 -28.492  1.00 52.53           H  
ATOM     15  H07 MET A   1      46.742  17.294 -29.070  1.00 52.53           H  
ATOM     16  H08 MET A   1      45.835  14.842 -28.995  1.00 56.75           H  
ATOM     17  H09 MET A   1      44.108  14.470 -28.779  1.00 56.75           H  
ATOM     18  H10 MET A   1      44.646  15.413 -30.190  1.00 56.75           H  
ATOM     19  N   ARG A   2      42.681  19.986 -29.152  1.00 44.67           N  
ATOM     20  CA  ARG A   2      42.256  21.002 -28.199  1.00 43.04           C  
ATOM     21  C   ARG A   2      41.786  20.332 -26.907  1.00 40.47           C  
ATOM     22  O   ARG A   2      41.007  19.380 -26.932  1.00 39.26           O  
ATOM     23  CB  ARG A   2      41.159  21.881 -28.815  1.00 45.71           C  
ATOM     24  CG  ARG A   2      40.903  23.203 -28.080  1.00 50.97           C  
ATOM     25  CD  ARG A   2      40.553  24.367 -29.020  1.00 56.26           C  
ATOM     26  NE  ARG A   2      39.334  24.147 -29.802  1.00 60.56           N  
ATOM     27  CZ  ARG A   2      39.280  24.120 -31.135  1.00 62.94           C  
ATOM     28  NH1 ARG A   2      40.380  24.296 -31.861  1.00 64.18           N1+
ATOM     29  NH2 ARG A   2      38.122  23.904 -31.748  1.00 63.25           N  
ATOM     30  H01 ARG A   2      43.098  21.651 -27.956  1.00 43.04           H  
ATOM     31  H02 ARG A   2      40.234  21.309 -28.746  1.00 45.71           H  
ATOM     32  H03 ARG A   2      41.446  22.113 -29.841  1.00 45.71           H  
ATOM     33  H04 ARG A   2      41.828  23.470 -27.568  1.00 50.97           H  
ATOM     34  H05 ARG A   2      40.075  23.058 -27.386  1.00 50.97           H  
ATOM     35  H06 ARG A   2      41.374  24.460 -29.731  1.00 56.26           H  
ATOM     36  H07 ARG A   2      40.420  25.267 -28.420  1.00 56.26           H  
ATOM     37  H08 ARG A   2      38.472  24.005 -29.295  1.00 60.56           H  
ATOM     38  H09 ARG A   2      40.329  24.269 -32.869  1.00 64.18           H  
ATOM     39  H10 ARG A   2      41.266  24.456 -31.404  1.00 64.18           H  
ATOM     40  H11 ARG A   2      42.072  19.199 -29.324  1.00 44.67           H  
ATOM     41  H12 ARG A   2      37.282  23.765 -31.205  1.00 63.25           H  
ATOM     42  H13 ARG A   2      38.082  23.879 -32.757  1.00 63.25           H  
ATOM     43  N   VAL A   3      42.297  20.832 -25.784  1.00 37.51           N  
ATOM     44  CA  VAL A   3      41.993  20.307 -24.453  1.00 33.87           C  
ATOM     45  C   VAL A   3      41.023  21.203 -23.673  1.00 32.84           C  
ATOM     46  O   VAL A   3      41.108  22.431 -23.756  1.00 33.15           O  
ATOM     47  CB  VAL A   3      43.317  20.156 -23.626  1.00 33.55           C  
ATOM     48  CG1 VAL A   3      43.068  19.535 -22.246  1.00 32.39           C  
ATOM     49  CG2 VAL A   3      44.337  19.330 -24.395  1.00 32.40           C  
ATOM     50  H01 VAL A   3      41.513  19.339 -24.597  1.00 33.87           H  
ATOM     51  H02 VAL A   3      43.713  21.159 -23.469  1.00 33.55           H  
ATOM     52  H03 VAL A   3      42.027  19.222 -22.172  1.00 32.39           H  
ATOM     53  H04 VAL A   3      43.718  18.670 -22.114  1.00 32.39           H  
ATOM     54  H05 VAL A   3      43.281  20.272 -21.472  1.00 32.39           H  
ATOM     55  H06 VAL A   3      45.264  19.276 -23.825  1.00 32.40           H  
ATOM     56  H07 VAL A   3      43.948  18.324 -24.551  1.00 32.40           H  
ATOM     57  H08 VAL A   3      44.531  19.798 -25.360  1.00 32.40           H  
ATOM     58  H14 VAL A   3      42.929  21.617 -25.855  1.00 37.51           H  
ATOM     59  N   LEU A   4      40.055  20.591 -22.987  1.00 30.04           N  
ATOM     60  CA  LEU A   4      39.142  21.353 -22.132  1.00 27.57           C  
ATOM     61  C   LEU A   4      39.545  21.059 -20.699  1.00 28.23           C  
ATOM     62  O   LEU A   4      39.516  19.908 -20.261  1.00 29.22           O  
ATOM     63  CB  LEU A   4      37.660  21.002 -22.303  1.00 23.93           C  
ATOM     64  CG  LEU A   4      36.738  21.863 -21.400  1.00 24.83           C  
ATOM     65  CD1 LEU A   4      36.557  23.283 -21.938  1.00 23.57           C  
ATOM     66  CD2 LEU A   4      35.405  21.214 -21.241  1.00 20.70           C  
ATOM     67  H01 LEU A   4      39.229  22.404 -22.409  1.00 27.57           H  
ATOM     68  H02 LEU A   4      37.531  19.960 -22.010  1.00 23.93           H  
ATOM     69  H03 LEU A   4      37.380  21.163 -23.344  1.00 23.93           H  
ATOM     70  H04 LEU A   4      37.229  21.935 -20.429  1.00 24.83           H  
ATOM     71  H05 LEU A   4      35.720  23.760 -21.428  1.00 23.57           H  
ATOM     72  H06 LEU A   4      37.466  23.858 -21.760  1.00 23.57           H  
ATOM     73  H07 LEU A   4      36.355  23.244 -23.008  1.00 23.57           H  
ATOM     74  H08 LEU A   4      34.676  21.725 -21.870  1.00 20.70           H  
ATOM     75  H09 LEU A   4      39.951  19.589 -23.059  1.00 30.04           H  
ATOM     76  H10 LEU A   4      35.472  20.168 -21.539  1.00 20.70           H  
ATOM     77  H11 LEU A   4      35.092  21.276 -20.199  1.00 20.70           H  
ATOM     78  N   LEU A   5      39.946  22.113 -19.999  1.00 26.87           N  
ATOM     79  CA  LEU A   5      40.347  22.040 -18.609  1.00 26.02           C  
ATOM     80  C   LEU A   5      39.145  22.462 -17.755  1.00 26.35           C  
ATOM     81  O   LEU A   5      38.566  23.533 -17.979  1.00 25.35           O  
ATOM     82  CB  LEU A   5      41.527  22.989 -18.376  1.00 26.28           C  
ATOM     83  CG  LEU A   5      42.326  22.885 -17.084  1.00 29.47           C  
ATOM     84  CD1 LEU A   5      43.043  21.566 -17.019  1.00 31.60           C  
ATOM     85  CD2 LEU A   5      43.340  23.989 -17.055  1.00 31.72           C  
ATOM     86  H01 LEU A   5      40.657  21.030 -18.341  1.00 26.02           H  
ATOM     87  H02 LEU A   5      41.058  23.971 -18.309  1.00 26.28           H  
ATOM     88  H03 LEU A   5      42.227  22.833 -19.197  1.00 26.28           H  
ATOM     89  H04 LEU A   5      41.647  22.964 -16.235  1.00 29.47           H  
ATOM     90  H05 LEU A   5      43.996  21.696 -16.507  1.00 31.60           H  
ATOM     91  H06 LEU A   5      42.433  20.847 -16.473  1.00 31.60           H  
ATOM     92  H07 LEU A   5      43.222  21.199 -18.030  1.00 31.60           H  
ATOM     93  H08 LEU A   5      44.240  23.669 -17.579  1.00 31.72           H  
ATOM     94  H09 LEU A   5      42.930  24.873 -17.544  1.00 31.72           H  
ATOM     95  H10 LEU A   5      43.588  24.228 -16.021  1.00 31.72           H  
ATOM     96  H12 LEU A   5      39.973  23.012 -20.459  1.00 26.87           H  
ATOM     97  N   ILE A   6      38.719  21.574 -16.853  1.00 24.94           N  
ATOM     98  CA  ILE A   6      37.600  21.852 -15.952  1.00 24.49           C  
ATOM     99  C   ILE A   6      38.170  22.036 -14.543  1.00 25.30           C  
ATOM    100  O   ILE A   6      38.764  21.113 -13.990  1.00 27.50           O  
ATOM    101  CB  ILE A   6      36.516  20.718 -15.925  1.00 23.73           C  
ATOM    102  CG1 ILE A   6      36.088  20.311 -17.350  1.00 20.43           C  
ATOM    103  CG2 ILE A   6      35.288  21.199 -15.128  1.00 19.89           C  
ATOM    104  CD1 ILE A   6      35.056  19.200 -17.405  1.00 23.74           C  
ATOM    105  H01 ILE A   6      37.096  22.747 -16.316  1.00 24.49           H  
ATOM    106  H02 ILE A   6      36.952  19.842 -15.444  1.00 23.73           H  
ATOM    107  H03 ILE A   6      36.981  19.928 -17.844  1.00 20.43           H  
ATOM    108  H04 ILE A   6      35.671  21.188 -17.844  1.00 20.43           H  
ATOM    109  H05 ILE A   6      34.435  20.560 -15.356  1.00 19.89           H  
ATOM    110  H06 ILE A   6      35.504  21.148 -14.061  1.00 19.89           H  
ATOM    111  H07 ILE A   6      35.055  22.228 -15.404  1.00 19.89           H  
ATOM    112  H08 ILE A   6      34.158  19.563 -17.905  1.00 23.74           H  
ATOM    113  H09 ILE A   6      35.462  18.353 -17.958  1.00 23.74           H  
ATOM    114  H10 ILE A   6      34.805  18.886 -16.392  1.00 23.74           H  
ATOM    115  H11 ILE A   6      39.185  20.680 -16.791  1.00 24.94           H  
ATOM    116  N   ALA A   7      37.974  23.225 -13.972  1.00 22.95           N  
ATOM    117  CA  ALA A   7      38.474  23.541 -12.638  1.00 22.48           C  
ATOM    118  C   ALA A   7      37.449  24.255 -11.756  1.00 22.30           C  
ATOM    119  O   ALA A   7      36.458  24.789 -12.247  1.00 24.55           O  
ATOM    120  CB  ALA A   7      39.750  24.354 -12.743  1.00 23.00           C  
ATOM    121  H01 ALA A   7      38.681  22.590 -12.147  1.00 22.48           H  
ATOM    122  H02 ALA A   7      40.541  23.735 -13.167  1.00 23.00           H  
ATOM    123  H03 ALA A   7      39.580  25.216 -13.387  1.00 23.00           H  
ATOM    124  H04 ALA A   7      40.048  24.694 -11.751  1.00 23.00           H  
ATOM    125  H11 ALA A   7      37.462  23.931 -14.481  1.00 22.95           H  
ATOM    126  N   GLY A   8      37.701  24.265 -10.451  1.00 23.38           N  
ATOM    127  CA  GLY A   8      36.787  24.884  -9.506  1.00 21.49           C  
ATOM    128  C   GLY A   8      36.177  23.795  -8.644  1.00 22.52           C  
ATOM    129  O   GLY A   8      36.897  23.154  -7.885  1.00 22.51           O  
ATOM    130  H01 GLY A   8      36.003  25.420 -10.041  1.00 21.49           H  
ATOM    131  H02 GLY A   8      37.329  25.591  -8.878  1.00 21.49           H  
ATOM    132  H05 GLY A   8      38.547  23.833 -10.108  1.00 23.38           H  
ATOM    133  N   GLY A   9      34.863  23.595  -8.751  1.00 22.76           N  
ATOM    134  CA  GLY A   9      34.179  22.558  -7.989  1.00 22.76           C  
ATOM    135  C   GLY A   9      33.428  23.005  -6.753  1.00 26.39           C  
ATOM    136  O   GLY A   9      33.705  24.061  -6.193  1.00 28.96           O  
ATOM    137  H01 GLY A   9      34.970  21.904  -7.622  1.00 22.76           H  
ATOM    138  H02 GLY A   9      33.463  22.076  -8.655  1.00 22.76           H  
ATOM    139  H03 GLY A   9      34.327  24.178  -9.377  1.00 22.76           H  
ATOM    140  N   VAL A  10      32.489  22.178  -6.306  1.00 25.91           N  
ATOM    141  CA  VAL A  10      31.690  22.478  -5.121  1.00 26.66           C  
ATOM    142  C   VAL A  10      32.365  22.049  -3.807  1.00 27.91           C  
ATOM    143  O   VAL A  10      31.897  22.396  -2.718  1.00 30.29           O  
ATOM    144  CB  VAL A  10      30.287  21.824  -5.220  1.00 28.64           C  
ATOM    145  CG1 VAL A  10      29.579  22.320  -6.460  1.00 28.07           C  
ATOM    146  CG2 VAL A  10      30.393  20.306  -5.274  1.00 28.33           C  
ATOM    147  H01 VAL A  10      31.592  23.563  -5.096  1.00 26.66           H  
ATOM    148  H02 VAL A  10      29.720  22.101  -4.332  1.00 28.64           H  
ATOM    149  H03 VAL A  10      32.322  21.314  -6.802  1.00 25.91           H  
ATOM    150  H04 VAL A  10      28.679  22.863  -6.171  1.00 28.07           H  
ATOM    151  H05 VAL A  10      30.241  22.984  -7.016  1.00 28.07           H  
ATOM    152  H06 VAL A  10      29.305  21.471  -7.087  1.00 28.07           H  
ATOM    153  H07 VAL A  10      31.319  19.990  -4.793  1.00 28.33           H  
ATOM    154  H08 VAL A  10      29.544  19.863  -4.753  1.00 28.33           H  
ATOM    155  H09 VAL A  10      30.393  19.978  -6.313  1.00 28.33           H  
ATOM    156  N   SER A  11      33.473  21.317  -3.926  1.00 26.41           N  
ATOM    157  CA  SER A  11      34.234  20.792  -2.785  1.00 26.07           C  
ATOM    158  C   SER A  11      35.001  21.889  -2.019  1.00 26.42           C  
ATOM    159  O   SER A  11      35.163  22.999  -2.547  1.00 28.44           O  
ATOM    160  CB  SER A  11      35.209  19.730  -3.293  1.00 21.71           C  
ATOM    161  OG  SER A  11      36.405  20.323  -3.748  1.00 24.83           O  
ATOM    162  H01 SER A  11      33.523  20.361  -2.080  1.00 26.07           H  
ATOM    163  H02 SER A  11      34.745  19.200  -4.124  1.00 21.71           H  
ATOM    164  H03 SER A  11      35.438  19.038  -2.483  1.00 21.71           H  
ATOM    165  H04 SER A  11      36.642  21.052  -3.169  1.00 24.83           H  
ATOM    166  H10 SER A  11      33.809  21.111  -4.856  1.00 26.41           H  
ATOM    167  N   PRO A  12      35.462  21.609  -0.766  1.00 25.23           N  
ATOM    168  CA  PRO A  12      36.211  22.630  -0.009  1.00 24.76           C  
ATOM    169  C   PRO A  12      37.559  23.013  -0.648  1.00 26.54           C  
ATOM    170  O   PRO A  12      38.214  23.973  -0.226  1.00 28.64           O  
ATOM    171  CB  PRO A  12      36.434  21.952   1.343  1.00 25.25           C  
ATOM    172  CG  PRO A  12      35.240  21.088   1.485  1.00 24.53           C  
ATOM    173  CD  PRO A  12      35.118  20.475   0.127  1.00 22.99           C  
ATOM    174  H01 PRO A  12      36.551  22.660   2.164  1.00 25.25           H  
ATOM    175  H02 PRO A  12      37.349  21.359   1.338  1.00 25.25           H  
ATOM    176  H03 PRO A  12      34.347  21.630   1.798  1.00 24.53           H  
ATOM    177  H04 PRO A  12      35.393  20.326   2.249  1.00 24.53           H  
ATOM    178  H05 PRO A  12      35.665  23.572   0.037  1.00 24.76           H  
ATOM    179  H06 PRO A  12      35.753  19.601  -0.015  1.00 22.99           H  
ATOM    180  H07 PRO A  12      34.104  20.121  -0.057  1.00 22.99           H  
ATOM    181  N   GLU A  13      37.948  22.256  -1.673  1.00 25.71           N  
ATOM    182  CA  GLU A  13      39.189  22.477  -2.404  1.00 24.86           C  
ATOM    183  C   GLU A  13      39.003  23.300  -3.678  1.00 23.69           C  
ATOM    184  O   GLU A  13      39.865  23.292  -4.560  1.00 22.47           O  
ATOM    185  CB  GLU A  13      39.845  21.143  -2.740  1.00 24.71           C  
ATOM    186  CG  GLU A  13      40.341  20.376  -1.538  1.00 25.42           C  
ATOM    187  CD  GLU A  13      40.962  19.058  -1.925  1.00 25.62           C  
ATOM    188  OE1 GLU A  13      40.221  18.101  -2.228  1.00 23.23           O  
ATOM    189  OE2 GLU A  13      42.204  18.967  -1.923  1.00 25.64           O1-
ATOM    190  H01 GLU A  13      39.835  23.058  -1.746  1.00 24.86           H  
ATOM    191  H02 GLU A  13      40.720  21.370  -3.349  1.00 24.71           H  
ATOM    192  H03 GLU A  13      39.115  20.525  -3.263  1.00 24.71           H  
ATOM    193  H04 GLU A  13      39.485  20.169  -0.895  1.00 25.42           H  
ATOM    194  H05 GLU A  13      41.087  20.978  -1.019  1.00 25.42           H  
ATOM    195  H08 GLU A  13      37.353  21.491  -1.957  1.00 25.71           H  
ATOM    196  N   HIS A  14      37.881  24.015  -3.764  1.00 24.49           N  
ATOM    197  CA  HIS A  14      37.563  24.880  -4.907  1.00 25.58           C  
ATOM    198  C   HIS A  14      38.703  25.866  -5.258  1.00 27.96           C  
ATOM    199  O   HIS A  14      39.110  25.961  -6.422  1.00 28.64           O  
ATOM    200  CB  HIS A  14      36.267  25.653  -4.627  1.00 24.80           C  
ATOM    201  CG  HIS A  14      35.887  26.625  -5.704  1.00 27.49           C  
ATOM    202  CD2 HIS A  14      35.035  26.517  -6.750  1.00 23.74           C  
ATOM    203  ND1 HIS A  14      36.405  27.901  -5.765  1.00 28.48           N  
ATOM    204  CE1 HIS A  14      35.885  28.532  -6.802  1.00 27.67           C  
ATOM    205  NE2 HIS A  14      35.051  27.715  -7.416  1.00 24.85           N  
ATOM    206  H01 HIS A  14      37.435  24.230  -5.772  1.00 25.58           H  
ATOM    207  H02 HIS A  14      36.440  26.238  -3.724  1.00 24.80           H  
ATOM    208  H03 HIS A  14      35.456  24.933  -4.513  1.00 24.80           H  
ATOM    209  H04 HIS A  14      34.445  25.639  -7.014  1.00 23.74           H  
ATOM    210  H05 HIS A  14      36.108  29.556  -7.101  1.00 27.67           H  
ATOM    211  H06 HIS A  14      37.217  23.959  -3.005  1.00 24.49           H  
ATOM    212  H07 HIS A  14      34.513  27.936  -8.241  1.00 24.85           H  
ATOM    213  N   GLU A  15      39.223  26.559  -4.243  1.00 26.75           N  
ATOM    214  CA  GLU A  15      40.297  27.537  -4.425  1.00 29.14           C  
ATOM    215  C   GLU A  15      41.598  26.898  -4.883  1.00 27.87           C  
ATOM    216  O   GLU A  15      42.261  27.417  -5.785  1.00 27.46           O  
ATOM    217  CB  GLU A  15      40.511  28.350  -3.145  1.00 29.57           C  
ATOM    218  CG  GLU A  15      39.318  29.237  -2.817  1.00 35.88           C  
ATOM    219  CD  GLU A  15      39.454  30.006  -1.514  1.00 39.27           C  
ATOM    220  OE1 GLU A  15      40.591  30.342  -1.108  1.00 38.94           O  
ATOM    221  OE2 GLU A  15      38.400  30.289  -0.904  1.00 43.51           O1-
ATOM    222  H01 GLU A  15      39.980  28.211  -5.221  1.00 29.14           H  
ATOM    223  H02 GLU A  15      41.374  28.997  -3.302  1.00 29.57           H  
ATOM    224  H03 GLU A  15      40.676  27.662  -2.316  1.00 29.57           H  
ATOM    225  H04 GLU A  15      38.459  28.576  -2.702  1.00 35.88           H  
ATOM    226  H05 GLU A  15      39.192  29.955  -3.627  1.00 35.88           H  
ATOM    227  H08 GLU A  15      38.861  26.403  -3.313  1.00 26.75           H  
ATOM    228  N   VAL A  16      41.890  25.722  -4.321  1.00 26.12           N  
ATOM    229  CA  VAL A  16      43.082  24.939  -4.639  1.00 26.81           C  
ATOM    230  C   VAL A  16      43.006  24.474  -6.096  1.00 25.80           C  
ATOM    231  O   VAL A  16      44.022  24.422  -6.789  1.00 26.56           O  
ATOM    232  CB  VAL A  16      43.199  23.712  -3.697  1.00 27.86           C  
ATOM    233  CG1 VAL A  16      44.391  22.841  -4.069  1.00 27.64           C  
ATOM    234  CG2 VAL A  16      43.314  24.174  -2.255  1.00 27.13           C  
ATOM    235  H01 VAL A  16      43.964  25.563  -4.498  1.00 26.81           H  
ATOM    236  H02 VAL A  16      42.297  23.110  -3.810  1.00 27.86           H  
ATOM    237  H03 VAL A  16      45.241  23.100  -3.437  1.00 27.64           H  
ATOM    238  H04 VAL A  16      44.135  21.792  -3.921  1.00 27.64           H  
ATOM    239  H05 VAL A  16      44.652  23.008  -5.114  1.00 27.64           H  
ATOM    240  H06 VAL A  16      41.248  25.352  -3.635  1.00 26.12           H  
ATOM    241  H07 VAL A  16      43.813  25.142  -2.223  1.00 27.13           H  
ATOM    242  H08 VAL A  16      42.318  24.265  -1.821  1.00 27.13           H  
ATOM    243  H09 VAL A  16      43.894  23.448  -1.685  1.00 27.13           H  
ATOM    244  N   SER A  17      41.787  24.182  -6.549  1.00 25.88           N  
ATOM    245  CA  SER A  17      41.531  23.741  -7.920  1.00 26.72           C  
ATOM    246  C   SER A  17      41.814  24.841  -8.928  1.00 27.34           C  
ATOM    247  O   SER A  17      42.428  24.584  -9.969  1.00 26.46           O  
ATOM    248  CB  SER A  17      40.100  23.219  -8.053  1.00 24.81           C  
ATOM    249  OG  SER A  17      39.815  22.800  -9.376  1.00 25.67           O  
ATOM    250  H01 SER A  17      42.217  22.924  -8.143  1.00 26.72           H  
ATOM    251  H02 SER A  17      39.418  24.031  -7.800  1.00 24.81           H  
ATOM    252  H03 SER A  17      39.968  22.374  -7.378  1.00 24.81           H  
ATOM    253  H04 SER A  17      39.545  21.879  -9.369  1.00 25.67           H  
ATOM    254  H10 SER A  17      41.004  24.269  -5.917  1.00 25.88           H  
ATOM    255  N   LEU A  18      41.420  26.070  -8.585  1.00 28.92           N  
ATOM    256  CA  LEU A  18      41.663  27.226  -9.451  1.00 29.74           C  
ATOM    257  C   LEU A  18      43.157  27.526  -9.544  1.00 28.71           C  
ATOM    258  O   LEU A  18      43.644  27.864 -10.619  1.00 30.49           O  
ATOM    259  CB  LEU A  18      40.873  28.446  -8.991  1.00 29.29           C  
ATOM    260  CG  LEU A  18      39.361  28.376  -9.219  1.00 31.43           C  
ATOM    261  CD1 LEU A  18      38.769  29.669  -8.727  1.00 31.51           C  
ATOM    262  CD2 LEU A  18      38.999  28.167 -10.698  1.00 29.88           C  
ATOM    263  H01 LEU A  18      41.309  26.977 -10.451  1.00 29.74           H  
ATOM    264  H02 LEU A  18      41.229  29.279  -9.598  1.00 29.29           H  
ATOM    265  H03 LEU A  18      41.047  28.576  -7.923  1.00 29.29           H  
ATOM    266  H04 LEU A  18      38.961  27.519  -8.677  1.00 31.43           H  
ATOM    267  H05 LEU A  18      40.942  26.206  -7.706  1.00 28.92           H  
ATOM    268  H06 LEU A  18      37.784  29.478  -8.300  1.00 31.51           H  
ATOM    269  H07 LEU A  18      39.418  30.099  -7.964  1.00 31.51           H  
ATOM    270  H08 LEU A  18      38.675  30.366  -9.560  1.00 31.51           H  
ATOM    271  H09 LEU A  18      38.172  28.825 -10.966  1.00 29.88           H  
ATOM    272  H10 LEU A  18      39.863  28.399 -11.320  1.00 29.88           H  
ATOM    273  H11 LEU A  18      38.704  27.130 -10.857  1.00 29.88           H  
ATOM    274  N   LEU A  19      43.886  27.295  -8.447  1.00 28.37           N  
ATOM    275  CA  LEU A  19      45.342  27.482  -8.417  1.00 28.81           C  
ATOM    276  C   LEU A  19      46.003  26.408  -9.285  1.00 29.29           C  
ATOM    277  O   LEU A  19      47.004  26.674  -9.959  1.00 30.73           O  
ATOM    278  CB  LEU A  19      45.895  27.414  -6.987  1.00 27.73           C  
ATOM    279  CG  LEU A  19      46.055  28.691  -6.142  1.00 32.57           C  
ATOM    280  CD1 LEU A  19      46.624  28.334  -4.774  1.00 29.75           C  
ATOM    281  CD2 LEU A  19      46.977  29.697  -6.833  1.00 32.73           C  
ATOM    282  H01 LEU A  19      45.569  28.474  -8.808  1.00 28.81           H  
ATOM    283  H02 LEU A  19      46.926  27.096  -7.142  1.00 27.73           H  
ATOM    284  H03 LEU A  19      45.234  26.752  -6.428  1.00 27.73           H  
ATOM    285  H04 LEU A  19      45.072  29.148  -6.026  1.00 32.57           H  
ATOM    286  H05 LEU A  19      47.513  28.935  -4.583  1.00 29.75           H  
ATOM    287  H06 LEU A  19      45.878  28.535  -4.006  1.00 29.75           H  
ATOM    288  H07 LEU A  19      46.890  27.277  -4.755  1.00 29.75           H  
ATOM    289  H08 LEU A  19      47.930  29.219  -7.060  1.00 32.73           H  
ATOM    290  H09 LEU A  19      46.514  30.039  -7.758  1.00 32.73           H  
ATOM    291  H10 LEU A  19      47.146  30.549  -6.174  1.00 32.73           H  
ATOM    292  H12 LEU A  19      43.418  26.981  -7.609  1.00 28.37           H  
ATOM    293  N   SER A  20      45.405  25.212  -9.299  1.00 27.98           N  
ATOM    294  CA  SER A  20      45.898  24.103 -10.111  1.00 27.01           C  
ATOM    295  C   SER A  20      45.664  24.377 -11.589  1.00 27.66           C  
ATOM    296  O   SER A  20      46.465  23.974 -12.430  1.00 28.29           O  
ATOM    297  CB  SER A  20      45.241  22.785  -9.718  1.00 25.12           C  
ATOM    298  OG  SER A  20      45.740  22.305  -8.493  1.00 23.43           O  
ATOM    299  H01 SER A  20      46.969  24.016  -9.928  1.00 27.01           H  
ATOM    300  H02 SER A  20      45.464  22.048 -10.490  1.00 25.12           H  
ATOM    301  H03 SER A  20      44.166  22.938  -9.628  1.00 25.12           H  
ATOM    302  H04 SER A  20      45.969  21.377  -8.582  1.00 23.43           H  
ATOM    303  H11 SER A  20      44.584  25.071  -8.728  1.00 27.98           H  
ATOM    304  N   ALA A  21      44.585  25.107 -11.883  1.00 30.66           N  
ATOM    305  CA  ALA A  21      44.224  25.490 -13.244  1.00 31.64           C  
ATOM    306  C   ALA A  21      45.219  26.488 -13.797  1.00 32.49           C  
ATOM    307  O   ALA A  21      45.516  26.446 -14.983  1.00 34.10           O  
ATOM    308  CB  ALA A  21      42.835  26.066 -13.293  1.00 30.74           C  
ATOM    309  H01 ALA A  21      44.245  24.591 -13.860  1.00 31.64           H  
ATOM    310  H02 ALA A  21      42.161  25.437 -12.712  1.00 30.74           H  
ATOM    311  H03 ALA A  21      42.843  27.072 -12.874  1.00 30.74           H  
ATOM    312  H04 ALA A  21      42.494  26.105 -14.327  1.00 30.74           H  
ATOM    313  H05 ALA A  21      43.989  25.409 -11.126  1.00 30.66           H  
ATOM    314  N   GLU A  22      45.752  27.351 -12.925  1.00 34.23           N  
ATOM    315  CA  GLU A  22      46.754  28.359 -13.307  1.00 36.38           C  
ATOM    316  C   GLU A  22      48.084  27.662 -13.646  1.00 34.85           C  
ATOM    317  O   GLU A  22      48.773  28.059 -14.577  1.00 36.32           O  
ATOM    318  CB  GLU A  22      46.964  29.386 -12.177  1.00 38.74           C  
ATOM    319  CG  GLU A  22      47.897  30.563 -12.551  1.00 48.08           C  
ATOM    320  CD  GLU A  22      48.371  31.391 -11.350  1.00 53.59           C  
ATOM    321  OE1 GLU A  22      48.365  32.641 -11.459  1.00 56.22           O  
ATOM    322  OE2 GLU A  22      48.768  30.806 -10.311  1.00 55.65           O1-
ATOM    323  H01 GLU A  22      46.391  28.894 -14.184  1.00 36.38           H  
ATOM    324  H02 GLU A  22      47.447  28.854 -11.358  1.00 38.74           H  
ATOM    325  H03 GLU A  22      45.992  29.795 -11.901  1.00 38.74           H  
ATOM    326  H04 GLU A  22      47.318  31.233 -13.186  1.00 48.08           H  
ATOM    327  H05 GLU A  22      45.453  27.309 -11.961  1.00 34.23           H  
ATOM    328  H06 GLU A  22      48.774  30.159 -13.057  1.00 48.08           H  
ATOM    329  N   GLY A  23      48.385  26.587 -12.920  1.00 34.63           N  
ATOM    330  CA  GLY A  23      49.600  25.820 -13.135  1.00 34.91           C  
ATOM    331  C   GLY A  23      49.600  25.021 -14.426  1.00 35.51           C  
ATOM    332  O   GLY A  23      50.615  24.994 -15.126  1.00 37.57           O  
ATOM    333  H01 GLY A  23      49.671  25.102 -12.318  1.00 34.91           H  
ATOM    334  H02 GLY A  23      50.443  26.510 -13.157  1.00 34.91           H  
ATOM    335  H07 GLY A  23      47.746  26.295 -12.194  1.00 34.63           H  
ATOM    336  N   VAL A  24      48.459  24.410 -14.757  1.00 34.41           N  
ATOM    337  CA  VAL A  24      48.318  23.610 -15.977  1.00 34.13           C  
ATOM    338  C   VAL A  24      48.251  24.499 -17.225  1.00 34.28           C  
ATOM    339  O   VAL A  24      48.990  24.257 -18.166  1.00 33.96           O  
ATOM    340  CB  VAL A  24      47.110  22.616 -15.888  1.00 31.92           C  
ATOM    341  CG1 VAL A  24      46.894  21.855 -17.203  1.00 31.81           C  
ATOM    342  CG2 VAL A  24      47.369  21.609 -14.795  1.00 28.19           C  
ATOM    343  H01 VAL A  24      49.215  22.997 -16.071  1.00 34.13           H  
ATOM    344  H02 VAL A  24      46.217  23.205 -15.677  1.00 31.92           H  
ATOM    345  H03 VAL A  24      47.663  24.503 -14.143  1.00 34.41           H  
ATOM    346  H04 VAL A  24      46.146  22.373 -17.804  1.00 31.81           H  
ATOM    347  H05 VAL A  24      47.833  21.808 -17.754  1.00 31.81           H  
ATOM    348  H06 VAL A  24      46.548  20.844 -16.986  1.00 31.81           H  
ATOM    349  H07 VAL A  24      48.186  21.960 -14.164  1.00 28.19           H  
ATOM    350  H08 VAL A  24      46.470  21.489 -14.191  1.00 28.19           H  
ATOM    351  H09 VAL A  24      47.640  20.651 -15.239  1.00 28.19           H  
ATOM    352  N   LEU A  25      47.451  25.568 -17.178  1.00 35.04           N  
ATOM    353  CA  LEU A  25      47.296  26.517 -18.296  1.00 37.16           C  
ATOM    354  C   LEU A  25      48.576  27.255 -18.699  1.00 37.16           C  
ATOM    355  O   LEU A  25      48.707  27.705 -19.834  1.00 39.32           O  
ATOM    356  CB  LEU A  25      46.219  27.556 -17.982  1.00 35.59           C  
ATOM    357  CG  LEU A  25      44.761  27.207 -18.254  1.00 38.15           C  
ATOM    358  CD1 LEU A  25      43.861  28.208 -17.566  1.00 39.00           C  
ATOM    359  CD2 LEU A  25      44.470  27.143 -19.743  1.00 37.95           C  
ATOM    360  H01 LEU A  25      47.010  25.892 -19.142  1.00 37.16           H  
ATOM    361  H02 LEU A  25      46.429  28.370 -18.676  1.00 35.59           H  
ATOM    362  H03 LEU A  25      46.300  27.792 -16.921  1.00 35.59           H  
ATOM    363  H04 LEU A  25      44.562  26.215 -17.849  1.00 38.15           H  
ATOM    364  H05 LEU A  25      42.905  27.738 -17.335  1.00 39.00           H  
ATOM    365  H06 LEU A  25      44.332  28.546 -16.643  1.00 39.00           H  
ATOM    366  H07 LEU A  25      43.696  29.061 -18.224  1.00 39.00           H  
ATOM    367  H08 LEU A  25      43.685  27.857 -19.990  1.00 37.95           H  
ATOM    368  H09 LEU A  25      45.373  27.389 -20.301  1.00 37.95           H  
ATOM    369  H10 LEU A  25      46.925  25.735 -16.332  1.00 35.04           H  
ATOM    370  H11 LEU A  25      44.142  26.138 -20.007  1.00 37.95           H  
ATOM    371  N   ARG A  26      49.515  27.346 -17.765  1.00 39.05           N  
ATOM    372  CA  ARG A  26      50.792  28.018 -17.977  1.00 41.92           C  
ATOM    373  C   ARG A  26      51.816  27.099 -18.655  1.00 40.93           C  
ATOM    374  O   ARG A  26      52.680  27.569 -19.398  1.00 40.51           O  
ATOM    375  CB  ARG A  26      51.324  28.515 -16.619  1.00 44.77           C  
ATOM    376  CG  ARG A  26      52.627  29.310 -16.634  1.00 49.93           C  
ATOM    377  CD  ARG A  26      53.071  29.650 -15.219  1.00 54.41           C  
ATOM    378  NE  ARG A  26      54.506  29.933 -15.160  1.00 60.19           N  
ATOM    379  CZ  ARG A  26      55.331  29.502 -14.204  1.00 62.31           C  
ATOM    380  NH1 ARG A  26      56.623  29.816 -14.255  1.00 62.37           N1+
ATOM    381  NH2 ARG A  26      54.875  28.765 -13.193  1.00 62.67           N  
ATOM    382  H01 ARG A  26      50.635  28.863 -18.647  1.00 41.92           H  
ATOM    383  H02 ARG A  26      51.552  27.610 -16.056  1.00 44.77           H  
ATOM    384  H03 ARG A  26      50.556  29.149 -16.177  1.00 44.77           H  
ATOM    385  H04 ARG A  26      52.462  30.239 -17.180  1.00 49.93           H  
ATOM    386  H05 ARG A  26      53.402  28.717 -17.119  1.00 49.93           H  
ATOM    387  H06 ARG A  26      52.866  28.790 -14.581  1.00 54.41           H  
ATOM    388  H07 ARG A  26      52.522  30.527 -14.876  1.00 54.41           H  
ATOM    389  H08 ARG A  26      54.901  30.497 -15.899  1.00 60.19           H  
ATOM    390  H09 ARG A  26      57.250  29.494 -13.532  1.00 62.37           H  
ATOM    391  H10 ARG A  26      56.977  30.377 -15.017  1.00 62.37           H  
ATOM    392  H11 ARG A  26      53.895  28.524 -13.145  1.00 62.67           H  
ATOM    393  H12 ARG A  26      49.336  26.929 -16.863  1.00 39.05           H  
ATOM    394  H13 ARG A  26      55.509  28.447 -12.474  1.00 62.67           H  
ATOM    395  N   HIS A  27      51.691  25.792 -18.421  1.00 38.96           N  
ATOM    396  CA  HIS A  27      52.641  24.828 -18.970  1.00 36.37           C  
ATOM    397  C   HIS A  27      52.161  23.855 -20.042  1.00 35.03           C  
ATOM    398  O   HIS A  27      52.994  23.235 -20.698  1.00 35.39           O  
ATOM    399  CB  HIS A  27      53.287  24.034 -17.840  1.00 37.72           C  
ATOM    400  CG  HIS A  27      54.060  24.867 -16.863  1.00 40.80           C  
ATOM    401  CD2 HIS A  27      55.307  25.393 -16.928  1.00 41.16           C  
ATOM    402  ND1 HIS A  27      53.565  25.206 -15.623  1.00 40.09           N  
ATOM    403  CE1 HIS A  27      54.474  25.902 -14.965  1.00 42.24           C  
ATOM    404  NE2 HIS A  27      55.541  26.029 -15.734  1.00 41.68           N  
ATOM    405  H01 HIS A  27      53.340  25.472 -19.505  1.00 36.37           H  
ATOM    406  H02 HIS A  27      54.002  23.356 -18.305  1.00 37.72           H  
ATOM    407  H03 HIS A  27      52.500  23.511 -17.296  1.00 37.72           H  
ATOM    408  H04 HIS A  27      55.995  25.324 -17.770  1.00 41.16           H  
ATOM    409  H05 HIS A  27      54.363  26.304 -13.958  1.00 42.24           H  
ATOM    410  H06 HIS A  27      56.390  26.515 -15.484  1.00 41.68           H  
ATOM    411  H14 HIS A  27      50.924  25.462 -17.853  1.00 38.96           H  
ATOM    412  N   ILE A  28      50.843  23.720 -20.228  1.00 31.68           N  
ATOM    413  CA  ILE A  28      50.267  22.796 -21.219  1.00 31.17           C  
ATOM    414  C   ILE A  28      50.673  23.170 -22.668  1.00 32.88           C  
ATOM    415  O   ILE A  28      50.522  24.322 -23.073  1.00 34.18           O  
ATOM    416  CB  ILE A  28      48.711  22.645 -20.997  1.00 28.74           C  
ATOM    417  CG1 ILE A  28      48.179  21.357 -21.644  1.00 27.76           C  
ATOM    418  CG2 ILE A  28      47.961  23.910 -21.424  1.00 27.44           C  
ATOM    419  CD1 ILE A  28      46.755  20.985 -21.242  1.00 26.88           C  
ATOM    420  H01 ILE A  28      50.693  21.805 -21.064  1.00 31.17           H  
ATOM    421  H02 ILE A  28      48.521  22.539 -19.929  1.00 28.74           H  
ATOM    422  H03 ILE A  28      48.820  20.548 -21.293  1.00 27.76           H  
ATOM    423  H04 ILE A  28      48.205  21.484 -22.726  1.00 27.76           H  
ATOM    424  H05 ILE A  28      47.025  23.981 -20.870  1.00 27.44           H  
ATOM    425  H06 ILE A  28      48.575  24.786 -21.214  1.00 27.44           H  
ATOM    426  H07 ILE A  28      50.216  24.276 -19.664  1.00 31.68           H  
ATOM    427  H08 ILE A  28      47.747  23.863 -22.492  1.00 27.44           H  
ATOM    428  H09 ILE A  28      46.080  21.181 -22.075  1.00 26.88           H  
ATOM    429  H10 ILE A  28      46.715  19.927 -20.983  1.00 26.88           H  
ATOM    430  H11 ILE A  28      46.452  21.582 -20.382  1.00 26.88           H  
ATOM    431  N   PRO A  29      51.265  22.216 -23.431  1.00 34.53           N  
ATOM    432  CA  PRO A  29      51.686  22.509 -24.813  1.00 34.35           C  
ATOM    433  C   PRO A  29      50.622  22.477 -25.920  1.00 35.51           C  
ATOM    434  O   PRO A  29      50.962  22.547 -27.106  1.00 37.08           O  
ATOM    435  CB  PRO A  29      52.793  21.478 -25.042  1.00 34.34           C  
ATOM    436  CG  PRO A  29      52.279  20.279 -24.300  1.00 33.09           C  
ATOM    437  CD  PRO A  29      51.775  20.890 -23.007  1.00 33.52           C  
ATOM    438  H01 PRO A  29      53.774  21.811 -24.703  1.00 34.34           H  
ATOM    439  H02 PRO A  29      52.918  21.262 -26.103  1.00 34.34           H  
ATOM    440  H03 PRO A  29      53.030  19.503 -24.152  1.00 33.09           H  
ATOM    441  H04 PRO A  29      51.473  19.791 -24.847  1.00 33.09           H  
ATOM    442  H05 PRO A  29      51.018  20.280 -22.515  1.00 33.52           H  
ATOM    443  H06 PRO A  29      52.583  20.995 -22.283  1.00 33.52           H  
ATOM    444  H12 PRO A  29      51.984  23.554 -24.891  1.00 34.35           H  
ATOM    445  N   PHE A  30      49.346  22.426 -25.531  1.00 35.05           N  
ATOM    446  CA  PHE A  30      48.229  22.370 -26.484  1.00 34.70           C  
ATOM    447  C   PHE A  30      47.276  23.556 -26.296  1.00 36.57           C  
ATOM    448  O   PHE A  30      47.274  24.171 -25.223  1.00 37.26           O  
ATOM    449  CB  PHE A  30      47.381  21.103 -26.249  1.00 34.80           C  
ATOM    450  CG  PHE A  30      48.162  19.829 -26.176  1.00 34.59           C  
ATOM    451  CD1 PHE A  30      48.622  19.200 -27.344  1.00 36.91           C  
ATOM    452  CD2 PHE A  30      48.405  19.221 -24.938  1.00 34.57           C  
ATOM    453  CE1 PHE A  30      49.317  17.964 -27.282  1.00 36.12           C  
ATOM    454  CE2 PHE A  30      49.096  17.994 -24.856  1.00 35.01           C  
ATOM    455  CZ  PHE A  30      49.553  17.359 -26.031  1.00 35.14           C  
ATOM    456  H01 PHE A  30      48.672  22.380 -27.480  1.00 34.70           H  
ATOM    457  H02 PHE A  30      46.723  21.010 -27.113  1.00 34.80           H  
ATOM    458  H03 PHE A  30      46.841  21.225 -25.310  1.00 34.80           H  
ATOM    459  H04 PHE A  30      48.443  19.668 -28.312  1.00 36.91           H  
ATOM    460  H05 PHE A  30      48.055  19.703 -24.025  1.00 34.57           H  
ATOM    461  H06 PHE A  30      49.666  17.485 -28.197  1.00 36.12           H  
ATOM    462  H07 PHE A  30      49.140  22.426 -24.542  1.00 35.05           H  
ATOM    463  H08 PHE A  30      49.277  17.535 -23.884  1.00 35.01           H  
ATOM    464  H09 PHE A  30      50.084  16.409 -25.971  1.00 35.14           H  
ATOM    465  N   PRO A  31      46.525  23.957 -27.359  1.00 36.92           N  
ATOM    466  CA  PRO A  31      45.587  25.076 -27.167  1.00 38.03           C  
ATOM    467  C   PRO A  31      44.481  24.573 -26.218  1.00 38.83           C  
ATOM    468  O   PRO A  31      43.845  23.545 -26.469  1.00 39.83           O  
ATOM    469  CB  PRO A  31      45.080  25.367 -28.589  1.00 38.00           C  
ATOM    470  CG  PRO A  31      45.442  24.143 -29.395  1.00 38.10           C  
ATOM    471  CD  PRO A  31      46.751  23.730 -28.802  1.00 37.25           C  
ATOM    472  H01 PRO A  31      45.523  26.273 -29.002  1.00 38.00           H  
ATOM    473  H02 PRO A  31      44.001  25.519 -28.587  1.00 38.00           H  
ATOM    474  H03 PRO A  31      45.495  24.333 -30.467  1.00 38.10           H  
ATOM    475  H04 PRO A  31      44.693  23.360 -29.279  1.00 38.10           H  
ATOM    476  H05 PRO A  31      47.038  22.707 -29.044  1.00 37.25           H  
ATOM    477  H06 PRO A  31      47.568  24.347 -29.177  1.00 37.25           H  
ATOM    478  H10 PRO A  31      46.001  25.981 -26.723  1.00 38.03           H  
ATOM    479  N   THR A  32      44.367  25.239 -25.074  1.00 36.92           N  
ATOM    480  CA  THR A  32      43.435  24.837 -24.036  1.00 35.94           C  
ATOM    481  C   THR A  32      42.433  25.903 -23.617  1.00 35.15           C  
ATOM    482  O   THR A  32      42.794  27.069 -23.413  1.00 35.77           O  
ATOM    483  CB  THR A  32      44.244  24.355 -22.785  1.00 37.00           C  
ATOM    484  CG2 THR A  32      43.354  23.717 -21.721  1.00 36.96           C  
ATOM    485  OG1 THR A  32      45.212  23.382 -23.194  1.00 38.89           O  
ATOM    486  H01 THR A  32      42.836  24.035 -24.466  1.00 35.94           H  
ATOM    487  H02 THR A  32      44.717  25.236 -22.352  1.00 37.00           H  
ATOM    488  H03 THR A  32      42.385  23.473 -22.157  1.00 36.96           H  
ATOM    489  H04 THR A  32      43.825  22.806 -21.351  1.00 36.96           H  
ATOM    490  H05 THR A  32      43.215  24.416 -20.896  1.00 36.96           H  
ATOM    491  H06 THR A  32      45.404  23.494 -24.128  1.00 38.89           H  
ATOM    492  H07 THR A  32      44.948  26.051 -24.922  1.00 36.92           H  
ATOM    493  N   ASP A  33      41.171  25.485 -23.511  1.00 32.04           N  
ATOM    494  CA  ASP A  33      40.094  26.354 -23.048  1.00 32.15           C  
ATOM    495  C   ASP A  33      39.744  25.933 -21.616  1.00 32.03           C  
ATOM    496  O   ASP A  33      39.913  24.768 -21.240  1.00 33.05           O  
ATOM    497  CB  ASP A  33      38.855  26.251 -23.942  1.00 31.98           C  
ATOM    498  CG  ASP A  33      39.090  26.781 -25.359  1.00 34.06           C  
ATOM    499  OD1 ASP A  33      40.062  27.539 -25.598  1.00 33.73           O  
ATOM    500  OD2 ASP A  33      38.281  26.436 -26.239  1.00 32.17           O1-
ATOM    501  H01 ASP A  33      40.425  27.392 -23.085  1.00 32.15           H  
ATOM    502  H02 ASP A  33      38.077  26.867 -23.490  1.00 31.98           H  
ATOM    503  H03 ASP A  33      38.560  25.204 -24.007  1.00 31.98           H  
ATOM    504  H07 ASP A  33      40.952  24.531 -23.761  1.00 32.04           H  
ATOM    505  N   LEU A  34      39.292  26.891 -20.817  1.00 30.45           N  
ATOM    506  CA  LEU A  34      38.925  26.634 -19.435  1.00 28.68           C  
ATOM    507  C   LEU A  34      37.424  26.741 -19.191  1.00 27.94           C  
ATOM    508  O   LEU A  34      36.745  27.587 -19.775  1.00 28.17           O  
ATOM    509  CB  LEU A  34      39.667  27.605 -18.509  1.00 30.11           C  
ATOM    510  CG  LEU A  34      39.428  27.573 -16.990  1.00 29.48           C  
ATOM    511  CD1 LEU A  34      39.978  26.295 -16.375  1.00 31.87           C  
ATOM    512  CD2 LEU A  34      40.054  28.781 -16.342  1.00 28.39           C  
ATOM    513  H01 LEU A  34      39.215  25.606 -19.216  1.00 28.68           H  
ATOM    514  H02 LEU A  34      39.264  28.575 -18.799  1.00 30.11           H  
ATOM    515  H03 LEU A  34      40.732  27.431 -18.662  1.00 30.11           H  
ATOM    516  H04 LEU A  34      39.200  27.829 -21.181  1.00 30.45           H  
ATOM    517  H05 LEU A  34      38.353  27.593 -16.813  1.00 29.48           H  
ATOM    518  H06 LEU A  34      40.909  26.515 -15.852  1.00 31.87           H  
ATOM    519  H07 LEU A  34      39.253  25.889 -15.670  1.00 31.87           H  
ATOM    520  H08 LEU A  34      40.168  25.565 -17.162  1.00 31.87           H  
ATOM    521  H09 LEU A  34      40.982  29.029 -16.857  1.00 28.39           H  
ATOM    522  H10 LEU A  34      39.367  29.625 -16.406  1.00 28.39           H  
ATOM    523  H11 LEU A  34      40.266  28.563 -15.295  1.00 28.39           H  
ATOM    524  N   ALA A  35      36.924  25.830 -18.362  1.00 25.88           N  
ATOM    525  CA  ALA A  35      35.534  25.805 -17.930  1.00 26.60           C  
ATOM    526  C   ALA A  35      35.663  25.753 -16.414  1.00 27.39           C  
ATOM    527  O   ALA A  35      36.501  25.022 -15.878  1.00 27.82           O  
ATOM    528  CB  ALA A  35      34.808  24.574 -18.452  1.00 25.63           C  
ATOM    529  H01 ALA A  35      34.956  26.654 -18.296  1.00 26.60           H  
ATOM    530  H02 ALA A  35      33.873  24.877 -18.923  1.00 25.63           H  
ATOM    531  H03 ALA A  35      35.435  24.065 -19.184  1.00 25.63           H  
ATOM    532  H04 ALA A  35      34.594  23.899 -17.623  1.00 25.63           H  
ATOM    533  H12 ALA A  35      37.544  25.114 -18.012  1.00 25.88           H  
ATOM    534  N   VAL A  36      34.903  26.602 -15.730  1.00 28.68           N  
ATOM    535  CA  VAL A  36      34.944  26.663 -14.278  1.00 26.70           C  
ATOM    536  C   VAL A  36      33.619  26.261 -13.659  1.00 26.94           C  
ATOM    537  O   VAL A  36      32.569  26.691 -14.124  1.00 27.57           O  
ATOM    538  CB  VAL A  36      35.354  28.100 -13.777  1.00 27.23           C  
ATOM    539  CG1 VAL A  36      35.146  28.270 -12.256  1.00 24.78           C  
ATOM    540  CG2 VAL A  36      36.818  28.357 -14.086  1.00 28.80           C  
ATOM    541  H01 VAL A  36      35.702  25.949 -13.956  1.00 26.70           H  
ATOM    542  H02 VAL A  36      34.713  28.811 -14.298  1.00 27.23           H  
ATOM    543  H03 VAL A  36      34.092  28.127 -12.016  1.00 24.78           H  
ATOM    544  H04 VAL A  36      35.743  27.531 -11.722  1.00 24.78           H  
ATOM    545  H05 VAL A  36      34.281  27.220 -16.231  1.00 28.68           H  
ATOM    546  H06 VAL A  36      35.454  29.272 -11.956  1.00 24.78           H  
ATOM    547  H07 VAL A  36      37.423  27.550 -13.672  1.00 28.80           H  
ATOM    548  H08 VAL A  36      36.960  28.400 -15.166  1.00 28.80           H  
ATOM    549  H09 VAL A  36      37.123  29.304 -13.641  1.00 28.80           H  
ATOM    550  N   ILE A  37      33.673  25.389 -12.650  1.00 24.51           N  
ATOM    551  CA  ILE A  37      32.466  25.017 -11.915  1.00 25.03           C  
ATOM    552  C   ILE A  37      32.557  25.895 -10.662  1.00 25.87           C  
ATOM    553  O   ILE A  37      33.544  25.840  -9.917  1.00 24.01           O  
ATOM    554  CB  ILE A  37      32.407  23.517 -11.483  1.00 25.77           C  
ATOM    555  CG1 ILE A  37      32.438  22.591 -12.705  1.00 24.05           C  
ATOM    556  CG2 ILE A  37      31.134  23.257 -10.627  1.00 23.26           C  
ATOM    557  CD1 ILE A  37      32.351  21.091 -12.371  1.00 23.35           C  
ATOM    558  H01 ILE A  37      31.579  25.156 -12.533  1.00 25.03           H  
ATOM    559  H02 ILE A  37      33.287  23.298 -10.878  1.00 25.77           H  
ATOM    560  H03 ILE A  37      33.403  22.746 -13.187  1.00 24.05           H  
ATOM    561  H04 ILE A  37      31.596  22.847 -13.348  1.00 24.05           H  
ATOM    562  H05 ILE A  37      30.299  23.014 -11.284  1.00 23.26           H  
ATOM    563  H06 ILE A  37      31.316  22.424  -9.948  1.00 23.26           H  
ATOM    564  H07 ILE A  37      30.895  24.150 -10.050  1.00 23.26           H  
ATOM    565  H08 ILE A  37      31.363  20.716 -12.640  1.00 23.35           H  
ATOM    566  H09 ILE A  37      33.111  20.548 -12.934  1.00 23.35           H  
ATOM    567  H10 ILE A  37      34.560  24.981 -12.391  1.00 24.51           H  
ATOM    568  H11 ILE A  37      32.516  20.946 -11.303  1.00 23.35           H  
ATOM    569  N   ALA A  38      31.544  26.722 -10.451  1.00 26.22           N  
ATOM    570  CA  ALA A  38      31.529  27.597  -9.287  1.00 29.27           C  
ATOM    571  C   ALA A  38      31.081  26.850  -8.034  1.00 29.06           C  
ATOM    572  O   ALA A  38      30.575  25.728  -8.129  1.00 28.50           O  
ATOM    573  CB  ALA A  38      30.645  28.767  -9.541  1.00 28.53           C  
ATOM    574  H01 ALA A  38      32.546  27.950  -9.114  1.00 29.27           H  
ATOM    575  H02 ALA A  38      29.723  28.656  -8.970  1.00 28.53           H  
ATOM    576  H03 ALA A  38      31.154  29.681  -9.234  1.00 28.53           H  
ATOM    577  H04 ALA A  38      30.409  28.821 -10.604  1.00 28.53           H  
ATOM    578  H12 ALA A  38      30.774  26.746 -11.104  1.00 26.22           H  
ATOM    579  N   GLN A  39      31.259  27.485  -6.874  1.00 29.58           N  
ATOM    580  CA  GLN A  39      30.893  26.910  -5.575  1.00 30.72           C  
ATOM    581  C   GLN A  39      29.419  26.529  -5.433  1.00 32.03           C  
ATOM    582  O   GLN A  39      29.089  25.645  -4.638  1.00 32.47           O  
ATOM    583  CB  GLN A  39      31.336  27.835  -4.431  1.00 31.19           C  
ATOM    584  CG  GLN A  39      32.837  27.775  -4.179  1.00 32.67           C  
ATOM    585  CD  GLN A  39      33.389  28.853  -3.253  1.00 34.59           C  
ATOM    586  NE2 GLN A  39      34.026  28.426  -2.170  1.00 30.60           N  
ATOM    587  OE1 GLN A  39      33.295  30.048  -3.538  1.00 34.92           O  
ATOM    588  H01 GLN A  39      31.433  25.965  -5.514  1.00 30.72           H  
ATOM    589  H02 GLN A  39      30.835  27.501  -3.523  1.00 31.19           H  
ATOM    590  H03 GLN A  39      31.064  28.860  -4.684  1.00 31.19           H  
ATOM    591  H04 GLN A  39      33.310  27.940  -5.147  1.00 32.67           H  
ATOM    592  H05 GLN A  39      31.667  28.409  -6.891  1.00 29.58           H  
ATOM    593  H06 GLN A  39      33.066  26.804  -3.740  1.00 32.67           H  
ATOM    594  H07 GLN A  39      34.434  29.091  -1.529  1.00 30.60           H  
ATOM    595  H08 GLN A  39      34.102  27.436  -1.987  1.00 30.60           H  
ATOM    596  N   ASP A  40      28.559  27.144  -6.253  1.00 31.34           N  
ATOM    597  CA  ASP A  40      27.124  26.860  -6.242  1.00 32.02           C  
ATOM    598  C   ASP A  40      26.733  25.690  -7.152  1.00 32.26           C  
ATOM    599  O   ASP A  40      25.579  25.257  -7.157  1.00 33.94           O  
ATOM    600  CB  ASP A  40      26.296  28.126  -6.561  1.00 34.64           C  
ATOM    601  CG  ASP A  40      26.549  28.698  -7.969  1.00 38.25           C  
ATOM    602  OD1 ASP A  40      25.838  29.663  -8.337  1.00 40.05           O  
ATOM    603  OD2 ASP A  40      27.444  28.222  -8.705  1.00 39.68           O1-
ATOM    604  H01 ASP A  40      26.885  26.546  -5.226  1.00 32.02           H  
ATOM    605  H02 ASP A  40      26.602  28.892  -5.849  1.00 34.64           H  
ATOM    606  H03 ASP A  40      25.238  27.876  -6.476  1.00 34.64           H  
ATOM    607  H09 ASP A  40      28.914  27.830  -6.904  1.00 31.34           H  
ATOM    608  N   GLY A  41      27.699  25.192  -7.923  1.00 30.09           N  
ATOM    609  CA  GLY A  41      27.439  24.073  -8.812  1.00 29.88           C  
ATOM    610  C   GLY A  41      27.201  24.473 -10.244  1.00 31.18           C  
ATOM    611  O   GLY A  41      27.160  23.614 -11.127  1.00 30.50           O  
ATOM    612  H01 GLY A  41      26.524  23.597  -8.461  1.00 29.88           H  
ATOM    613  H02 GLY A  41      28.298  23.402  -8.781  1.00 29.88           H  
ATOM    614  H04 GLY A  41      28.623  25.598  -7.889  1.00 30.09           H  
ATOM    615  N   ARG A  42      27.016  25.773 -10.464  1.00 31.05           N  
ATOM    616  CA  ARG A  42      26.786  26.309 -11.798  1.00 32.21           C  
ATOM    617  C   ARG A  42      28.101  26.602 -12.518  1.00 31.22           C  
ATOM    618  O   ARG A  42      29.094  26.983 -11.896  1.00 31.69           O  
ATOM    619  CB  ARG A  42      25.878  27.535 -11.743  1.00 33.42           C  
ATOM    620  CG  ARG A  42      24.473  27.223 -11.269  1.00 37.15           C  
ATOM    621  CD  ARG A  42      23.593  28.460 -11.192  1.00 37.66           C  
ATOM    622  NE  ARG A  42      22.311  28.132 -10.571  1.00 41.39           N  
ATOM    623  CZ  ARG A  42      22.079  28.125  -9.258  1.00 41.33           C  
ATOM    624  NH1 ARG A  42      23.035  28.446  -8.394  1.00 42.24           N1+
ATOM    625  NH2 ARG A  42      20.882  27.772  -8.805  1.00 40.97           N  
ATOM    626  H01 ARG A  42      26.271  25.547 -12.383  1.00 32.21           H  
ATOM    627  H02 ARG A  42      25.796  27.920 -12.759  1.00 33.42           H  
ATOM    628  H03 ARG A  42      27.036  26.409  -9.679  1.00 31.05           H  
ATOM    629  H04 ARG A  42      26.320  28.262 -11.062  1.00 33.42           H  
ATOM    630  H05 ARG A  42      24.549  26.809 -10.263  1.00 37.15           H  
ATOM    631  H06 ARG A  42      24.020  26.514 -11.962  1.00 37.15           H  
ATOM    632  H07 ARG A  42      23.414  28.831 -12.201  1.00 37.66           H  
ATOM    633  H08 ARG A  42      24.096  29.224 -10.599  1.00 37.66           H  
ATOM    634  H09 ARG A  42      21.543  27.893 -11.182  1.00 41.39           H  
ATOM    635  H10 ARG A  42      22.846  28.428  -7.402  1.00 42.24           H  
ATOM    636  H11 ARG A  42      23.951  28.708  -8.729  1.00 42.24           H  
ATOM    637  H12 ARG A  42      20.151  27.518  -9.454  1.00 40.97           H  
ATOM    638  H13 ARG A  42      20.702  27.757  -7.811  1.00 40.97           H  
ATOM    639  N   TRP A  43      28.096  26.387 -13.829  1.00 30.01           N  
ATOM    640  CA  TRP A  43      29.277  26.552 -14.665  1.00 29.81           C  
ATOM    641  C   TRP A  43      29.489  27.923 -15.298  1.00 30.64           C  
ATOM    642  O   TRP A  43      28.536  28.609 -15.665  1.00 31.44           O  
ATOM    643  CB  TRP A  43      29.280  25.494 -15.780  1.00 30.05           C  
ATOM    644  CG  TRP A  43      29.405  24.038 -15.345  1.00 28.82           C  
ATOM    645  CD1 TRP A  43      28.658  23.385 -14.397  1.00 28.73           C  
ATOM    646  CD2 TRP A  43      30.264  23.044 -15.927  1.00 29.67           C  
ATOM    647  CE2 TRP A  43      29.964  21.803 -15.292  1.00 28.64           C  
ATOM    648  CE3 TRP A  43      31.255  23.074 -16.933  1.00 27.87           C  
ATOM    649  NE1 TRP A  43      28.986  22.044 -14.363  1.00 30.28           N  
ATOM    650  CZ2 TRP A  43      30.616  20.595 -15.634  1.00 28.88           C  
ATOM    651  CZ3 TRP A  43      31.912  21.862 -17.277  1.00 30.83           C  
ATOM    652  CH2 TRP A  43      31.581  20.641 -16.622  1.00 28.95           C  
ATOM    653  H01 TRP A  43      30.104  26.432 -13.966  1.00 29.81           H  
ATOM    654  H02 TRP A  43      30.179  25.696 -16.362  1.00 30.05           H  
ATOM    655  H03 TRP A  43      28.346  25.595 -16.334  1.00 30.05           H  
ATOM    656  H04 TRP A  43      27.911  23.858 -13.760  1.00 28.73           H  
ATOM    657  H05 TRP A  43      31.510  24.007 -17.435  1.00 27.87           H  
ATOM    658  H06 TRP A  43      28.572  21.353 -13.753  1.00 30.28           H  
ATOM    659  H07 TRP A  43      30.365  19.659 -15.135  1.00 28.88           H  
ATOM    660  H08 TRP A  43      32.679  21.867 -18.052  1.00 30.83           H  
ATOM    661  H09 TRP A  43      32.099  19.725 -16.906  1.00 28.95           H  
ATOM    662  H14 TRP A  43      27.233  26.096 -14.266  1.00 30.01           H  
ATOM    663  N   LEU A  44      30.762  28.299 -15.411  1.00 30.37           N  
ATOM    664  CA  LEU A  44      31.191  29.543 -16.035  1.00 31.93           C  
ATOM    665  C   LEU A  44      31.996  29.142 -17.257  1.00 34.55           C  
ATOM    666  O   LEU A  44      32.952  28.356 -17.160  1.00 33.62           O  
ATOM    667  CB  LEU A  44      32.052  30.380 -15.087  1.00 29.30           C  
ATOM    668  CG  LEU A  44      31.336  31.038 -13.907  1.00 28.58           C  
ATOM    669  CD1 LEU A  44      32.346  31.557 -12.911  1.00 28.16           C  
ATOM    670  CD2 LEU A  44      30.401  32.145 -14.400  1.00 26.93           C  
ATOM    671  H01 LEU A  44      30.330  30.159 -16.297  1.00 31.93           H  
ATOM    672  H02 LEU A  44      32.423  31.207 -15.693  1.00 29.30           H  
ATOM    673  H03 LEU A  44      32.827  29.729 -14.682  1.00 29.30           H  
ATOM    674  H04 LEU A  44      30.721  30.294 -13.400  1.00 28.58           H  
ATOM    675  H05 LEU A  44      33.213  31.948 -13.444  1.00 28.16           H  
ATOM    676  H06 LEU A  44      31.896  32.353 -12.317  1.00 28.16           H  
ATOM    677  H07 LEU A  44      32.659  30.746 -12.254  1.00 28.16           H  
ATOM    678  H08 LEU A  44      29.493  32.148 -13.797  1.00 26.93           H  
ATOM    679  H09 LEU A  44      30.900  33.110 -14.310  1.00 26.93           H  
ATOM    680  H10 LEU A  44      31.473  27.684 -15.041  1.00 30.37           H  
ATOM    681  H11 LEU A  44      30.142  31.965 -15.443  1.00 26.93           H  
ATOM    682  N   LEU A  45      31.551  29.630 -18.415  1.00 36.44           N  
ATOM    683  CA  LEU A  45      32.187  29.329 -19.693  1.00 39.59           C  
ATOM    684  C   LEU A  45      32.848  30.542 -20.335  1.00 41.63           C  
ATOM    685  O   LEU A  45      32.515  31.688 -20.018  1.00 42.89           O  
ATOM    686  CB  LEU A  45      31.161  28.737 -20.676  1.00 37.31           C  
ATOM    687  CG  LEU A  45      30.218  27.604 -20.253  1.00 38.27           C  
ATOM    688  CD1 LEU A  45      29.388  27.165 -21.453  1.00 36.86           C  
ATOM    689  CD2 LEU A  45      30.975  26.423 -19.648  1.00 35.96           C  
ATOM    690  H01 LEU A  45      32.972  28.604 -19.477  1.00 39.59           H  
ATOM    691  H02 LEU A  45      31.796  28.253 -21.418  1.00 37.31           H  
ATOM    692  H03 LEU A  45      30.527  29.564 -20.997  1.00 37.31           H  
ATOM    693  H04 LEU A  45      29.557  27.981 -19.473  1.00 38.27           H  
ATOM    694  H05 LEU A  45      28.491  27.780 -21.518  1.00 36.86           H  
ATOM    695  H06 LEU A  45      29.975  27.282 -22.364  1.00 36.86           H  
ATOM    696  H07 LEU A  45      29.103  26.119 -21.336  1.00 36.86           H  
ATOM    697  H08 LEU A  45      31.905  26.778 -19.203  1.00 35.96           H  
ATOM    698  H09 LEU A  45      30.362  25.953 -18.879  1.00 35.96           H  
ATOM    699  H10 LEU A  45      31.200  25.697 -20.429  1.00 35.96           H  
ATOM    700  H12 LEU A  45      30.741  30.233 -18.407  1.00 36.44           H  
ATOM    701  N   GLY A  46      33.799  30.261 -21.227  1.00 44.10           N  
ATOM    702  CA  GLY A  46      34.517  31.289 -21.967  1.00 44.41           C  
ATOM    703  C   GLY A  46      35.293  32.320 -21.171  1.00 45.78           C  
ATOM    704  O   GLY A  46      36.172  31.976 -20.371  1.00 44.07           O  
ATOM    705  H01 GLY A  46      33.737  31.861 -22.470  1.00 44.41           H  
ATOM    706  H02 GLY A  46      35.225  30.783 -22.623  1.00 44.41           H  
ATOM    707  H11 GLY A  46      34.031  29.293 -21.397  1.00 44.10           H  
ATOM    708  N   GLU A  47      34.918  33.585 -21.372  1.00 46.81           N  
ATOM    709  CA  GLU A  47      35.560  34.727 -20.721  1.00 47.50           C  
ATOM    710  C   GLU A  47      35.251  34.857 -19.227  1.00 45.68           C  
ATOM    711  O   GLU A  47      36.110  35.286 -18.457  1.00 46.53           O  
ATOM    712  CB  GLU A  47      35.217  36.024 -21.473  1.00 49.84           C  
ATOM    713  CG  GLU A  47      36.293  37.125 -21.393  1.00 52.28           C  
ATOM    714  CD  GLU A  47      37.642  36.690 -21.972  1.00 54.55           C  
ATOM    715  OE1 GLU A  47      38.635  36.672 -21.212  1.00 55.62           O  
ATOM    716  OE2 GLU A  47      37.705  36.350 -23.176  1.00 53.72           O1-
ATOM    717  H01 GLU A  47      36.633  34.544 -20.773  1.00 47.50           H  
ATOM    718  H02 GLU A  47      34.328  36.430 -20.991  1.00 49.84           H  
ATOM    719  H03 GLU A  47      34.152  33.763 -22.006  1.00 46.81           H  
ATOM    720  H04 GLU A  47      35.062  35.776 -22.523  1.00 49.84           H  
ATOM    721  H05 GLU A  47      36.450  37.350 -20.338  1.00 52.28           H  
ATOM    722  H06 GLU A  47      35.941  37.995 -21.947  1.00 52.28           H  
ATOM    723  N   LYS A  48      34.049  34.448 -18.817  1.00 44.35           N  
ATOM    724  CA  LYS A  48      33.651  34.498 -17.403  1.00 44.53           C  
ATOM    725  C   LYS A  48      34.471  33.503 -16.569  1.00 43.53           C  
ATOM    726  O   LYS A  48      34.726  33.737 -15.389  1.00 42.41           O  
ATOM    727  CB  LYS A  48      32.156  34.212 -17.243  1.00 46.02           C  
ATOM    728  CG  LYS A  48      31.238  35.291 -17.804  1.00 47.93           C  
ATOM    729  CD  LYS A  48      29.784  34.989 -17.471  1.00 49.40           C  
ATOM    730  CE  LYS A  48      28.836  35.996 -18.105  1.00 50.82           C  
ATOM    731  NZ  LYS A  48      28.838  35.911 -19.596  1.00 51.41           N1+
ATOM    732  H01 LYS A  48      33.851  35.506 -17.038  1.00 44.53           H  
ATOM    733  H02 LYS A  48      31.964  34.171 -16.171  1.00 46.02           H  
ATOM    734  H03 LYS A  48      31.932  33.275 -17.754  1.00 46.02           H  
ATOM    735  H04 LYS A  48      31.350  35.317 -18.888  1.00 47.93           H  
ATOM    736  H05 LYS A  48      31.512  36.254 -17.373  1.00 47.93           H  
ATOM    737  H06 LYS A  48      29.666  35.049 -16.389  1.00 49.40           H  
ATOM    738  H07 LYS A  48      33.393  34.094 -19.498  1.00 44.35           H  
ATOM    739  H08 LYS A  48      29.537  33.993 -17.838  1.00 49.40           H  
ATOM    740  H09 LYS A  48      29.173  36.994 -17.826  1.00 50.82           H  
ATOM    741  H10 LYS A  48      27.826  35.804 -17.743  1.00 50.82           H  
ATOM    742  H11 LYS A  48      29.336  36.703 -19.977  1.00 51.41           H  
ATOM    743  H12 LYS A  48      29.293  35.057 -19.884  1.00 51.41           H  
ATOM    744  H13 LYS A  48      27.887  35.917 -19.935  1.00 51.41           H  
ATOM    745  N   ALA A  49      34.938  32.440 -17.234  1.00 43.62           N  
ATOM    746  CA  ALA A  49      35.756  31.387 -16.633  1.00 43.61           C  
ATOM    747  C   ALA A  49      37.188  31.847 -16.384  1.00 43.08           C  
ATOM    748  O   ALA A  49      37.784  31.510 -15.362  1.00 41.67           O  
ATOM    749  CB  ALA A  49      35.758  30.154 -17.521  1.00 43.73           C  
ATOM    750  H01 ALA A  49      35.313  31.143 -15.667  1.00 43.61           H  
ATOM    751  H02 ALA A  49      36.313  30.366 -18.435  1.00 43.73           H  
ATOM    752  H03 ALA A  49      36.231  29.326 -16.993  1.00 43.73           H  
ATOM    753  H04 ALA A  49      34.732  29.886 -17.773  1.00 43.73           H  
ATOM    754  H14 ALA A  49      34.711  32.360 -18.215  1.00 43.62           H  
ATOM    755  N   LEU A  50      37.729  32.619 -17.326  1.00 44.00           N  
ATOM    756  CA  LEU A  50      39.089  33.156 -17.223  1.00 44.82           C  
ATOM    757  C   LEU A  50      39.168  34.313 -16.218  1.00 44.80           C  
ATOM    758  O   LEU A  50      40.222  34.552 -15.624  1.00 45.00           O  
ATOM    759  CB  LEU A  50      39.595  33.587 -18.601  1.00 44.94           C  
ATOM    760  CG  LEU A  50      39.954  32.446 -19.559  1.00 44.29           C  
ATOM    761  CD1 LEU A  50      40.028  32.961 -20.986  1.00 44.31           C  
ATOM    762  CD2 LEU A  50      41.278  31.813 -19.147  1.00 45.15           C  
ATOM    763  H01 LEU A  50      39.736  32.363 -16.848  1.00 44.82           H  
ATOM    764  H02 LEU A  50      40.523  34.130 -18.422  1.00 44.94           H  
ATOM    765  H03 LEU A  50      38.818  34.189 -19.071  1.00 44.94           H  
ATOM    766  H04 LEU A  50      39.176  31.685 -19.509  1.00 44.29           H  
ATOM    767  H05 LEU A  50      37.180  32.843 -18.144  1.00 44.00           H  
ATOM    768  H06 LEU A  50      41.039  33.310 -21.194  1.00 44.31           H  
ATOM    769  H07 LEU A  50      39.773  32.157 -21.677  1.00 44.31           H  
ATOM    770  H08 LEU A  50      39.326  33.785 -21.112  1.00 44.31           H  
ATOM    771  H09 LEU A  50      42.019  32.596 -18.983  1.00 45.15           H  
ATOM    772  H10 LEU A  50      41.139  31.246 -18.226  1.00 45.15           H  
ATOM    773  H11 LEU A  50      41.624  31.146 -19.937  1.00 45.15           H  
ATOM    774  N   THR A  51      38.032  34.983 -16.010  1.00 44.87           N  
ATOM    775  CA  THR A  51      37.904  36.096 -15.062  1.00 46.40           C  
ATOM    776  C   THR A  51      37.795  35.518 -13.643  1.00 47.05           C  
ATOM    777  O   THR A  51      38.306  36.108 -12.683  1.00 48.80           O  
ATOM    778  CB  THR A  51      36.658  36.979 -15.393  1.00 45.99           C  
ATOM    779  CG2 THR A  51      36.457  38.108 -14.365  1.00 46.38           C  
ATOM    780  OG1 THR A  51      36.827  37.561 -16.691  1.00 44.69           O  
ATOM    781  H01 THR A  51      38.783  36.737 -15.136  1.00 46.40           H  
ATOM    782  H02 THR A  51      35.779  36.336 -15.363  1.00 45.99           H  
ATOM    783  H03 THR A  51      35.425  38.101 -14.016  1.00 46.38           H  
ATOM    784  H04 THR A  51      37.127  37.954 -13.519  1.00 46.38           H  
ATOM    785  H05 THR A  51      36.675  39.068 -14.832  1.00 46.38           H  
ATOM    786  H06 THR A  51      36.533  38.475 -16.673  1.00 44.69           H  
ATOM    787  H12 THR A  51      37.214  34.708 -16.535  1.00 44.87           H  
ATOM    788  N   ALA A  52      37.163  34.346 -13.534  1.00 45.94           N  
ATOM    789  CA  ALA A  52      36.993  33.644 -12.258  1.00 45.85           C  
ATOM    790  C   ALA A  52      38.343  33.167 -11.714  1.00 45.46           C  
ATOM    791  O   ALA A  52      38.547  33.099 -10.500  1.00 44.64           O  
ATOM    792  CB  ALA A  52      36.061  32.464 -12.437  1.00 45.58           C  
ATOM    793  H01 ALA A  52      36.559  34.339 -11.539  1.00 45.85           H  
ATOM    794  H02 ALA A  52      35.142  32.798 -12.919  1.00 45.58           H  
ATOM    795  H03 ALA A  52      36.544  31.710 -13.059  1.00 45.58           H  
ATOM    796  H04 ALA A  52      35.825  32.035 -11.463  1.00 45.58           H  
ATOM    797  H07 ALA A  52      36.785  33.924 -14.370  1.00 45.94           H  
ATOM    798  N   LEU A  53      39.271  32.912 -12.637  1.00 45.92           N  
ATOM    799  CA  LEU A  53      40.628  32.454 -12.342  1.00 48.03           C  
ATOM    800  C   LEU A  53      41.488  33.546 -11.683  1.00 50.10           C  
ATOM    801  O   LEU A  53      42.353  33.249 -10.851  1.00 48.77           O  
ATOM    802  CB  LEU A  53      41.283  31.967 -13.641  1.00 46.94           C  
ATOM    803  CG  LEU A  53      42.587  31.167 -13.638  1.00 46.15           C  
ATOM    804  CD1 LEU A  53      42.386  29.830 -12.968  1.00 46.77           C  
ATOM    805  CD2 LEU A  53      43.042  30.969 -15.067  1.00 45.55           C  
ATOM    806  H01 LEU A  53      40.561  31.637 -11.624  1.00 48.03           H  
ATOM    807  H02 LEU A  53      41.589  32.903 -14.109  1.00 46.94           H  
ATOM    808  H03 LEU A  53      40.543  31.344 -14.142  1.00 46.94           H  
ATOM    809  H04 LEU A  53      43.347  31.715 -13.080  1.00 46.15           H  
ATOM    810  H05 LEU A  53      39.019  33.044 -13.606  1.00 45.92           H  
ATOM    811  H06 LEU A  53      41.385  29.460 -13.190  1.00 46.77           H  
ATOM    812  H07 LEU A  53      43.126  29.121 -13.341  1.00 46.77           H  
ATOM    813  H08 LEU A  53      42.501  29.942 -11.890  1.00 46.77           H  
ATOM    814  H09 LEU A  53      44.071  30.609 -15.074  1.00 45.55           H  
ATOM    815  H10 LEU A  53      42.399  30.237 -15.556  1.00 45.55           H  
ATOM    816  H11 LEU A  53      42.986  31.917 -15.601  1.00 45.55           H  
ATOM    817  N   GLU A  54      41.218  34.803 -12.043  1.00 53.40           N  
ATOM    818  CA  GLU A  54      41.938  35.961 -11.507  1.00 56.17           C  
ATOM    819  C   GLU A  54      41.378  36.432 -10.167  1.00 55.90           C  
ATOM    820  O   GLU A  54      42.073  37.103  -9.402  1.00 57.54           O  
ATOM    821  CB  GLU A  54      41.910  37.130 -12.509  1.00 59.36           C  
ATOM    822  CG  GLU A  54      43.147  37.259 -13.411  1.00 64.90           C  
ATOM    823  CD  GLU A  54      43.178  36.260 -14.570  1.00 68.92           C  
ATOM    824  OE1 GLU A  54      43.852  35.209 -14.443  1.00 69.99           O  
ATOM    825  OE2 GLU A  54      42.543  36.538 -15.615  1.00 69.72           O1-
ATOM    826  H01 GLU A  54      42.966  35.636 -11.344  1.00 56.17           H  
ATOM    827  H02 GLU A  54      41.883  38.038 -11.907  1.00 59.36           H  
ATOM    828  H03 GLU A  54      41.038  37.002 -13.150  1.00 59.36           H  
ATOM    829  H04 GLU A  54      44.016  37.046 -12.788  1.00 64.90           H  
ATOM    830  H05 GLU A  54      43.166  38.267 -13.826  1.00 64.90           H  
ATOM    831  H12 GLU A  54      40.483  34.963 -12.717  1.00 53.40           H  
ATOM    832  N   ALA A  55      40.139  36.041  -9.875  1.00 54.61           N  
ATOM    833  CA  ALA A  55      39.462  36.445  -8.645  1.00 53.99           C  
ATOM    834  C   ALA A  55      39.656  35.563  -7.405  1.00 53.67           C  
ATOM    835  O   ALA A  55      39.030  35.831  -6.372  1.00 54.67           O  
ATOM    836  CB  ALA A  55      37.969  36.657  -8.925  1.00 54.12           C  
ATOM    837  H01 ALA A  55      39.961  37.373  -8.364  1.00 53.99           H  
ATOM    838  H02 ALA A  55      37.440  36.800  -7.983  1.00 54.12           H  
ATOM    839  H03 ALA A  55      37.838  37.539  -9.552  1.00 54.12           H  
ATOM    840  H04 ALA A  55      37.567  35.783  -9.438  1.00 54.12           H  
ATOM    841  H06 ALA A  55      39.650  35.444 -10.527  1.00 54.61           H  
ATOM    842  N   LYS A  56      40.529  34.547  -7.499  1.00 52.16           N  
ATOM    843  CA  LYS A  56      40.852  33.584  -6.413  1.00 51.26           C  
ATOM    844  C   LYS A  56      39.767  32.521  -6.164  1.00 48.64           C  
ATOM    845  O   LYS A  56      40.079  31.371  -5.848  1.00 47.97           O  
ATOM    846  CB  LYS A  56      41.209  34.309  -5.091  1.00 53.73           C  
ATOM    847  CG  LYS A  56      41.709  33.430  -3.928  1.00 57.44           C  
ATOM    848  CD  LYS A  56      40.961  33.704  -2.617  1.00 59.43           C  
ATOM    849  CE  LYS A  56      41.204  35.116  -2.069  1.00 63.72           C  
ATOM    850  NZ  LYS A  56      42.638  35.395  -1.762  1.00 64.33           N1+
ATOM    851  H01 LYS A  56      41.728  33.046  -6.774  1.00 51.26           H  
ATOM    852  H02 LYS A  56      40.271  34.738  -4.740  1.00 53.73           H  
ATOM    853  H03 LYS A  56      41.989  35.037  -5.314  1.00 53.73           H  
ATOM    854  H04 LYS A  56      42.760  33.667  -3.764  1.00 57.44           H  
ATOM    855  H05 LYS A  56      41.006  34.427  -8.381  1.00 52.16           H  
ATOM    856  H06 LYS A  56      41.571  32.383  -4.197  1.00 57.44           H  
ATOM    857  H07 LYS A  56      41.337  32.999  -1.875  1.00 59.43           H  
ATOM    858  H08 LYS A  56      39.893  33.579  -2.794  1.00 59.43           H  
ATOM    859  H09 LYS A  56      40.653  35.196  -1.132  1.00 63.72           H  
ATOM    860  H10 LYS A  56      40.862  35.838  -2.810  1.00 63.72           H  
ATOM    861  H11 LYS A  56      43.167  35.422  -2.622  1.00 64.33           H  
ATOM    862  H12 LYS A  56      42.715  36.286  -1.292  1.00 64.33           H  
ATOM    863  H13 LYS A  56      43.003  34.666  -1.166  1.00 64.33           H  
ATOM    864  N   ALA A  57      38.504  32.924  -6.282  1.00 45.63           N  
ATOM    865  CA  ALA A  57      37.359  32.042  -6.080  1.00 41.33           C  
ATOM    866  C   ALA A  57      36.169  32.463  -6.942  1.00 38.95           C  
ATOM    867  O   ALA A  57      36.046  33.634  -7.314  1.00 39.85           O  
ATOM    868  CB  ALA A  57      36.956  32.019  -4.600  1.00 41.62           C  
ATOM    869  H01 ALA A  57      37.657  31.039  -6.384  1.00 41.33           H  
ATOM    870  H02 ALA A  57      35.922  31.686  -4.511  1.00 41.62           H  
ATOM    871  H03 ALA A  57      37.606  31.333  -4.056  1.00 41.62           H  
ATOM    872  H04 ALA A  57      37.052  33.021  -4.181  1.00 41.62           H  
ATOM    873  H14 ALA A  57      38.329  33.889  -6.524  1.00 45.63           H  
ATOM    874  N   ALA A  58      35.314  31.495  -7.272  1.00 34.68           N  
ATOM    875  CA  ALA A  58      34.100  31.734  -8.054  1.00 33.19           C  
ATOM    876  C   ALA A  58      32.911  31.248  -7.212  1.00 33.00           C  
ATOM    877  O   ALA A  58      32.550  30.073  -7.258  1.00 31.72           O  
ATOM    878  CB  ALA A  58      34.160  30.999  -9.386  1.00 30.82           C  
ATOM    879  H01 ALA A  58      33.996  32.795  -8.283  1.00 33.19           H  
ATOM    880  H02 ALA A  58      35.154  31.111  -9.818  1.00 30.82           H  
ATOM    881  H03 ALA A  58      33.951  29.941  -9.228  1.00 30.82           H  
ATOM    882  H04 ALA A  58      33.419  31.418 -10.067  1.00 30.82           H  
ATOM    883  H05 ALA A  58      35.513  30.553  -6.968  1.00 34.68           H  
ATOM    884  N   PRO A  59      32.308  32.142  -6.394  1.00 33.53           N  
ATOM    885  CA  PRO A  59      31.169  31.734  -5.562  1.00 34.94           C  
ATOM    886  C   PRO A  59      29.937  31.331  -6.374  1.00 35.25           C  
ATOM    887  O   PRO A  59      29.352  30.276  -6.138  1.00 35.20           O  
ATOM    888  CB  PRO A  59      30.893  32.988  -4.716  1.00 34.55           C  
ATOM    889  CG  PRO A  59      32.210  33.709  -4.706  1.00 35.38           C  
ATOM    890  CD  PRO A  59      32.640  33.555  -6.133  1.00 33.61           C  
ATOM    891  H01 PRO A  59      30.535  32.751  -3.714  1.00 34.55           H  
ATOM    892  H02 PRO A  59      30.116  33.602  -5.172  1.00 34.55           H  
ATOM    893  H03 PRO A  59      32.925  33.322  -3.980  1.00 35.38           H  
ATOM    894  H04 PRO A  59      32.089  34.758  -4.436  1.00 35.38           H  
ATOM    895  H05 PRO A  59      31.394  30.844  -4.975  1.00 34.94           H  
ATOM    896  H06 PRO A  59      32.162  34.256  -6.817  1.00 33.61           H  
ATOM    897  H07 PRO A  59      33.708  33.741  -6.249  1.00 33.61           H  
ATOM    898  N   GLU A  60      29.587  32.167  -7.350  1.00 36.24           N  
ATOM    899  CA  GLU A  60      28.422  31.943  -8.197  1.00 37.76           C  
ATOM    900  C   GLU A  60      28.738  31.738  -9.672  1.00 36.19           C  
ATOM    901  O   GLU A  60      29.689  32.312 -10.206  1.00 34.82           O  
ATOM    902  CB  GLU A  60      27.408  33.080  -8.021  1.00 40.30           C  
ATOM    903  CG  GLU A  60      26.767  33.114  -6.633  1.00 44.78           C  
ATOM    904  CD  GLU A  60      25.951  34.365  -6.379  1.00 46.99           C  
ATOM    905  OE1 GLU A  60      24.762  34.228  -6.016  1.00 46.34           O  
ATOM    906  OE2 GLU A  60      26.503  35.477  -6.526  1.00 46.47           O1-
ATOM    907  H01 GLU A  60      27.993  31.000  -7.858  1.00 37.76           H  
ATOM    908  H02 GLU A  60      26.607  32.910  -8.740  1.00 40.30           H  
ATOM    909  H03 GLU A  60      27.919  34.028  -8.190  1.00 40.30           H  
ATOM    910  H04 GLU A  60      27.577  33.104  -5.904  1.00 44.78           H  
ATOM    911  H05 GLU A  60      26.113  32.248  -6.532  1.00 44.78           H  
ATOM    912  H08 GLU A  60      30.151  32.989  -7.510  1.00 36.24           H  
ATOM    913  N   GLY A  61      27.969  30.845 -10.293  1.00 35.08           N  
ATOM    914  CA  GLY A  61      28.135  30.544 -11.703  1.00 35.22           C  
ATOM    915  C   GLY A  61      26.920  30.934 -12.520  1.00 36.54           C  
ATOM    916  O   GLY A  61      25.920  31.396 -11.965  1.00 36.08           O  
ATOM    917  H01 GLY A  61      28.271  29.467 -11.801  1.00 35.22           H  
ATOM    918  H02 GLY A  61      29.001  31.089 -12.079  1.00 35.22           H  
ATOM    919  H06 GLY A  61      27.252  30.365  -9.769  1.00 35.08           H  
ATOM    920  N   GLU A  62      26.983  30.686 -13.826  1.00 36.95           N  
ATOM    921  CA  GLU A  62      25.892  31.027 -14.732  1.00 37.35           C  
ATOM    922  C   GLU A  62      25.021  29.842 -15.150  1.00 36.82           C  
ATOM    923  O   GLU A  62      23.811  29.847 -14.930  1.00 37.49           O  
ATOM    924  CB  GLU A  62      26.453  31.719 -15.985  1.00 39.04           C  
ATOM    925  CG  GLU A  62      25.385  32.258 -16.964  1.00 42.27           C  
ATOM    926  CD  GLU A  62      25.957  32.861 -18.243  1.00 42.44           C  
ATOM    927  OE1 GLU A  62      27.195  32.920 -18.404  1.00 42.63           O  
ATOM    928  OE2 GLU A  62      25.150  33.279 -19.101  1.00 46.29           O1-
ATOM    929  H01 GLU A  62      25.240  31.697 -14.171  1.00 37.35           H  
ATOM    930  H02 GLU A  62      27.011  30.958 -16.530  1.00 39.04           H  
ATOM    931  H03 GLU A  62      27.812  30.248 -14.201  1.00 36.95           H  
ATOM    932  H04 GLU A  62      27.071  32.557 -15.662  1.00 39.04           H  
ATOM    933  H05 GLU A  62      24.862  33.062 -16.446  1.00 42.27           H  
ATOM    934  H06 GLU A  62      24.725  31.435 -17.239  1.00 42.27           H  
ATOM    935  N   HIS A  63      25.660  28.817 -15.706  1.00 36.17           N  
ATOM    936  CA  HIS A  63      24.966  27.650 -16.247  1.00 34.45           C  
ATOM    937  C   HIS A  63      24.729  26.425 -15.371  1.00 33.59           C  
ATOM    938  O   HIS A  63      25.682  25.835 -14.868  1.00 34.75           O  
ATOM    939  CB  HIS A  63      25.684  27.195 -17.517  1.00 34.49           C  
ATOM    940  CG  HIS A  63      25.834  28.269 -18.546  1.00 34.49           C  
ATOM    941  CD2 HIS A  63      26.916  28.981 -18.937  1.00 35.28           C  
ATOM    942  ND1 HIS A  63      24.787  28.698 -19.332  1.00 34.80           N  
ATOM    943  CE1 HIS A  63      25.221  29.624 -20.169  1.00 36.86           C  
ATOM    944  NE2 HIS A  63      26.509  29.814 -19.949  1.00 35.78           N  
ATOM    945  H01 HIS A  63      23.957  28.037 -16.392  1.00 34.45           H  
ATOM    946  H02 HIS A  63      25.071  26.413 -17.964  1.00 34.49           H  
ATOM    947  H03 HIS A  63      26.678  26.841 -17.242  1.00 34.49           H  
ATOM    948  H04 HIS A  63      27.923  28.907 -18.525  1.00 35.28           H  
ATOM    949  H05 HIS A  63      24.618  30.143 -20.914  1.00 36.86           H  
ATOM    950  H06 HIS A  63      27.099  30.467 -20.445  1.00 35.78           H  
ATOM    951  H07 HIS A  63      26.668  28.846 -15.757  1.00 36.17           H  
ATOM    952  N   PRO A  64      23.455  25.987 -15.229  1.00 32.86           N  
ATOM    953  CA  PRO A  64      23.145  24.805 -14.414  1.00 32.66           C  
ATOM    954  C   PRO A  64      23.620  23.545 -15.147  1.00 33.00           C  
ATOM    955  O   PRO A  64      23.742  23.542 -16.374  1.00 33.26           O  
ATOM    956  CB  PRO A  64      21.615  24.827 -14.336  1.00 33.73           C  
ATOM    957  CG  PRO A  64      21.255  26.269 -14.604  1.00 35.50           C  
ATOM    958  CD  PRO A  64      22.207  26.625 -15.697  1.00 32.55           C  
ATOM    959  H01 PRO A  64      21.239  24.473 -13.376  1.00 33.73           H  
ATOM    960  H02 PRO A  64      21.179  24.172 -15.090  1.00 33.73           H  
ATOM    961  H03 PRO A  64      21.330  26.912 -13.727  1.00 35.50           H  
ATOM    962  H04 PRO A  64      20.220  26.366 -14.931  1.00 35.50           H  
ATOM    963  H05 PRO A  64      21.887  26.297 -16.686  1.00 32.55           H  
ATOM    964  H06 PRO A  64      22.322  27.705 -15.788  1.00 32.55           H  
ATOM    965  H07 PRO A  64      23.622  24.808 -13.434  1.00 32.66           H  
ATOM    966  N   PHE A  65      23.900  22.488 -14.390  1.00 34.43           N  
ATOM    967  CA  PHE A  65      24.358  21.219 -14.947  1.00 32.36           C  
ATOM    968  C   PHE A  65      23.179  20.505 -15.660  1.00 32.70           C  
ATOM    969  O   PHE A  65      22.083  20.455 -15.098  1.00 34.38           O  
ATOM    970  CB  PHE A  65      24.939  20.347 -13.816  1.00 31.40           C  
ATOM    971  CG  PHE A  65      25.602  19.094 -14.303  1.00 31.47           C  
ATOM    972  CD1 PHE A  65      24.852  17.911 -14.488  1.00 31.18           C  
ATOM    973  CD2 PHE A  65      26.951  19.115 -14.696  1.00 32.29           C  
ATOM    974  CE1 PHE A  65      25.432  16.780 -15.068  1.00 31.77           C  
ATOM    975  CE2 PHE A  65      27.549  17.982 -15.280  1.00 32.35           C  
ATOM    976  CZ  PHE A  65      26.785  16.815 -15.467  1.00 30.49           C  
ATOM    977  H01 PHE A  65      25.141  21.395 -15.684  1.00 32.36           H  
ATOM    978  H02 PHE A  65      24.103  20.042 -13.187  1.00 31.40           H  
ATOM    979  H03 PHE A  65      25.675  20.937 -13.269  1.00 31.40           H  
ATOM    980  H04 PHE A  65      23.809  17.880 -14.175  1.00 31.18           H  
ATOM    981  H05 PHE A  65      27.541  20.019 -14.547  1.00 32.29           H  
ATOM    982  H06 PHE A  65      24.842  15.875 -15.212  1.00 31.77           H  
ATOM    983  H07 PHE A  65      23.791  22.567 -13.389  1.00 34.43           H  
ATOM    984  H08 PHE A  65      28.595  18.009 -15.585  1.00 32.35           H  
ATOM    985  H09 PHE A  65      27.240  15.935 -15.922  1.00 30.49           H  
ATOM    986  N   PRO A  66      23.375  19.983 -16.908  1.00 33.31           N  
ATOM    987  CA  PRO A  66      24.557  19.957 -17.794  1.00 33.61           C  
ATOM    988  C   PRO A  66      24.755  21.267 -18.578  1.00 34.39           C  
ATOM    989  O   PRO A  66      23.786  21.833 -19.088  1.00 36.04           O  
ATOM    990  CB  PRO A  66      24.289  18.746 -18.698  1.00 31.92           C  
ATOM    991  CG  PRO A  66      22.830  18.709 -18.812  1.00 32.02           C  
ATOM    992  CD  PRO A  66      22.337  19.062 -17.424  1.00 32.72           C  
ATOM    993  H01 PRO A  66      24.703  17.821 -18.296  1.00 31.92           H  
ATOM    994  H02 PRO A  66      24.752  18.881 -19.676  1.00 31.92           H  
ATOM    995  H03 PRO A  66      22.463  17.740 -19.150  1.00 32.02           H  
ATOM    996  H04 PRO A  66      22.481  19.438 -19.544  1.00 32.02           H  
ATOM    997  H05 PRO A  66      21.342  19.507 -17.429  1.00 32.72           H  
ATOM    998  H06 PRO A  66      22.261  18.172 -16.800  1.00 32.72           H  
ATOM    999  H10 PRO A  66      25.493  19.869 -17.242  1.00 33.61           H  
ATOM   1000  N   PRO A  67      26.003  21.785 -18.631  1.00 34.46           N  
ATOM   1001  CA  PRO A  67      26.334  23.034 -19.335  1.00 35.15           C  
ATOM   1002  C   PRO A  67      26.182  23.000 -20.862  1.00 35.88           C  
ATOM   1003  O   PRO A  67      26.384  21.947 -21.478  1.00 36.28           O  
ATOM   1004  CB  PRO A  67      27.794  23.253 -18.947  1.00 33.10           C  
ATOM   1005  CG  PRO A  67      28.315  21.855 -18.875  1.00 34.08           C  
ATOM   1006  CD  PRO A  67      27.234  21.171 -18.088  1.00 33.44           C  
ATOM   1007  H01 PRO A  67      27.921  23.815 -18.022  1.00 33.10           H  
ATOM   1008  H02 PRO A  67      28.322  23.834 -19.703  1.00 33.10           H  
ATOM   1009  H03 PRO A  67      29.307  21.774 -18.430  1.00 34.08           H  
ATOM   1010  H04 PRO A  67      28.423  21.418 -19.868  1.00 34.08           H  
ATOM   1011  H05 PRO A  67      27.253  20.085 -18.178  1.00 33.44           H  
ATOM   1012  H06 PRO A  67      27.337  21.370 -17.021  1.00 33.44           H  
ATOM   1013  H07 PRO A  67      25.644  23.828 -19.049  1.00 35.15           H  
ATOM   1014  N   PRO A  68      25.758  24.129 -21.482  1.00 37.10           N  
ATOM   1015  CA  PRO A  68      25.609  24.168 -22.945  1.00 36.79           C  
ATOM   1016  C   PRO A  68      26.994  24.434 -23.560  1.00 37.39           C  
ATOM   1017  O   PRO A  68      27.248  25.467 -24.181  1.00 37.82           O  
ATOM   1018  CB  PRO A  68      24.612  25.312 -23.158  1.00 36.78           C  
ATOM   1019  CG  PRO A  68      24.903  26.235 -22.023  1.00 37.99           C  
ATOM   1020  CD  PRO A  68      25.080  25.290 -20.864  1.00 37.03           C  
ATOM   1021  H01 PRO A  68      23.575  24.976 -23.180  1.00 36.78           H  
ATOM   1022  H02 PRO A  68      24.780  25.804 -24.116  1.00 36.78           H  
ATOM   1023  H03 PRO A  68      24.123  26.978 -21.859  1.00 37.99           H  
ATOM   1024  H04 PRO A  68      25.812  26.809 -22.205  1.00 37.99           H  
ATOM   1025  H05 PRO A  68      25.641  25.725 -20.037  1.00 37.03           H  
ATOM   1026  H06 PRO A  68      24.117  25.003 -20.441  1.00 37.03           H  
ATOM   1027  H07 PRO A  68      25.249  23.252 -23.413  1.00 36.79           H  
ATOM   1028  N   LEU A  69      27.894  23.491 -23.290  1.00 36.76           N  
ATOM   1029  CA  LEU A  69      29.276  23.516 -23.737  1.00 37.08           C  
ATOM   1030  C   LEU A  69      29.416  22.730 -25.040  1.00 37.93           C  
ATOM   1031  O   LEU A  69      28.782  21.685 -25.217  1.00 37.77           O  
ATOM   1032  CB  LEU A  69      30.140  22.886 -22.644  1.00 38.21           C  
ATOM   1033  CG  LEU A  69      31.582  23.316 -22.395  1.00 38.93           C  
ATOM   1034  CD1 LEU A  69      31.946  22.934 -20.974  1.00 39.75           C  
ATOM   1035  CD2 LEU A  69      32.533  22.683 -23.378  1.00 38.40           C  
ATOM   1036  H01 LEU A  69      29.596  24.541 -23.922  1.00 37.08           H  
ATOM   1037  H02 LEU A  69      30.269  21.870 -23.017  1.00 38.21           H  
ATOM   1038  H03 LEU A  69      29.609  23.046 -21.706  1.00 38.21           H  
ATOM   1039  H04 LEU A  69      31.666  24.394 -22.533  1.00 38.93           H  
ATOM   1040  H05 LEU A  69      32.780  23.548 -20.636  1.00 39.75           H  
ATOM   1041  H06 LEU A  69      31.088  23.097 -20.322  1.00 39.75           H  
ATOM   1042  H07 LEU A  69      27.595  22.702 -22.735  1.00 36.76           H  
ATOM   1043  H08 LEU A  69      32.233  21.883 -20.942  1.00 39.75           H  
ATOM   1044  H09 LEU A  69      33.483  22.480 -22.884  1.00 38.40           H  
ATOM   1045  H10 LEU A  69      32.108  21.749 -23.745  1.00 38.40           H  
ATOM   1046  H11 LEU A  69      32.697  23.362 -24.215  1.00 38.40           H  
ATOM   1047  N   SER A  70      30.251  23.244 -25.943  1.00 37.10           N  
ATOM   1048  CA  SER A  70      30.507  22.602 -27.230  1.00 36.37           C  
ATOM   1049  C   SER A  70      31.600  21.538 -27.064  1.00 35.12           C  
ATOM   1050  O   SER A  70      32.767  21.767 -27.394  1.00 31.84           O  
ATOM   1051  CB  SER A  70      30.910  23.648 -28.275  1.00 37.62           C  
ATOM   1052  OG  SER A  70      29.849  24.548 -28.544  1.00 42.64           O  
ATOM   1053  H01 SER A  70      29.597  22.114 -27.580  1.00 36.37           H  
ATOM   1054  H02 SER A  70      31.161  23.129 -29.200  1.00 37.62           H  
ATOM   1055  H03 SER A  70      31.767  24.210 -27.903  1.00 37.62           H  
ATOM   1056  H04 SER A  70      29.590  24.472 -29.465  1.00 42.64           H  
ATOM   1057  H12 SER A  70      30.725  24.110 -25.729  1.00 37.10           H  
ATOM   1058  N   TRP A  71      31.191  20.367 -26.564  1.00 34.22           N  
ATOM   1059  CA  TRP A  71      32.084  19.231 -26.307  1.00 33.28           C  
ATOM   1060  C   TRP A  71      32.834  18.697 -27.520  1.00 34.92           C  
ATOM   1061  O   TRP A  71      34.009  18.339 -27.406  1.00 32.95           O  
ATOM   1062  CB  TRP A  71      31.328  18.081 -25.630  1.00 30.87           C  
ATOM   1063  CG  TRP A  71      30.736  18.431 -24.299  1.00 27.80           C  
ATOM   1064  CD1 TRP A  71      29.425  18.721 -24.040  1.00 26.96           C  
ATOM   1065  CD2 TRP A  71      31.429  18.549 -23.047  1.00 25.89           C  
ATOM   1066  CE2 TRP A  71      30.465  18.922 -22.074  1.00 23.33           C  
ATOM   1067  CE3 TRP A  71      32.777  18.369 -22.646  1.00 24.48           C  
ATOM   1068  NE1 TRP A  71      29.257  19.019 -22.712  1.00 26.07           N  
ATOM   1069  CZ2 TRP A  71      30.798  19.126 -20.714  1.00 24.09           C  
ATOM   1070  CZ3 TRP A  71      33.114  18.567 -21.290  1.00 22.03           C  
ATOM   1071  CH2 TRP A  71      32.122  18.944 -20.339  1.00 23.32           C  
ATOM   1072  H01 TRP A  71      32.846  19.640 -25.643  1.00 33.28           H  
ATOM   1073  H02 TRP A  71      32.058  17.292 -25.449  1.00 30.87           H  
ATOM   1074  H03 TRP A  71      30.521  17.766 -26.291  1.00 30.87           H  
ATOM   1075  H04 TRP A  71      28.627  18.716 -24.783  1.00 26.96           H  
ATOM   1076  H05 TRP A  71      30.210  20.258 -26.351  1.00 34.22           H  
ATOM   1077  H06 TRP A  71      33.539  18.083 -23.371  1.00 24.48           H  
ATOM   1078  H07 TRP A  71      28.382  19.270 -22.274  1.00 26.07           H  
ATOM   1079  H08 TRP A  71      30.041  19.416 -19.986  1.00 24.09           H  
ATOM   1080  H09 TRP A  71      34.146  18.430 -20.966  1.00 22.03           H  
ATOM   1081  H10 TRP A  71      32.408  19.092 -19.298  1.00 23.32           H  
ATOM   1082  N   GLU A  72      32.186  18.745 -28.687  1.00 37.79           N  
ATOM   1083  CA  GLU A  72      32.764  18.265 -29.950  1.00 40.31           C  
ATOM   1084  C   GLU A  72      34.062  18.964 -30.384  1.00 40.54           C  
ATOM   1085  O   GLU A  72      34.872  18.378 -31.108  1.00 40.71           O  
ATOM   1086  CB  GLU A  72      31.714  18.300 -31.081  1.00 42.86           C  
ATOM   1087  CG  GLU A  72      31.354  19.685 -31.674  1.00 47.49           C  
ATOM   1088  CD  GLU A  72      30.377  20.516 -30.843  1.00 50.40           C  
ATOM   1089  OE1 GLU A  72      29.753  19.992 -29.887  1.00 51.17           O  
ATOM   1090  OE2 GLU A  72      30.225  21.715 -31.168  1.00 52.38           O1-
ATOM   1091  H01 GLU A  72      33.057  17.234 -29.751  1.00 40.31           H  
ATOM   1092  H02 GLU A  72      30.793  17.946 -30.618  1.00 42.86           H  
ATOM   1093  H03 GLU A  72      32.089  17.682 -31.896  1.00 42.86           H  
ATOM   1094  H04 GLU A  72      30.852  19.486 -32.621  1.00 47.49           H  
ATOM   1095  H05 GLU A  72      32.276  20.256 -31.782  1.00 47.49           H  
ATOM   1096  H11 GLU A  72      31.252  19.130 -28.702  1.00 37.79           H  
ATOM   1097  N   ARG A  73      34.278  20.179 -29.875  1.00 40.45           N  
ATOM   1098  CA  ARG A  73      35.472  20.969 -30.193  1.00 41.21           C  
ATOM   1099  C   ARG A  73      36.719  20.472 -29.469  1.00 39.67           C  
ATOM   1100  O   ARG A  73      37.841  20.863 -29.810  1.00 40.28           O  
ATOM   1101  CB  ARG A  73      35.265  22.446 -29.829  1.00 43.42           C  
ATOM   1102  CG  ARG A  73      34.115  23.157 -30.546  1.00 49.18           C  
ATOM   1103  CD  ARG A  73      34.428  24.636 -30.826  1.00 53.82           C  
ATOM   1104  NE  ARG A  73      34.964  25.347 -29.660  1.00 59.35           N  
ATOM   1105  CZ  ARG A  73      36.044  26.133 -29.676  1.00 61.85           C  
ATOM   1106  NH1 ARG A  73      36.728  26.332 -30.802  1.00 62.01           N1+
ATOM   1107  NH2 ARG A  73      36.457  26.707 -28.554  1.00 62.17           N  
ATOM   1108  H01 ARG A  73      35.624  20.856 -31.266  1.00 41.21           H  
ATOM   1109  H02 ARG A  73      36.173  22.958 -30.149  1.00 43.42           H  
ATOM   1110  H03 ARG A  73      35.077  22.503 -28.757  1.00 43.42           H  
ATOM   1111  H04 ARG A  73      33.242  23.119 -29.895  1.00 49.18           H  
ATOM   1112  H05 ARG A  73      33.926  22.652 -31.494  1.00 49.18           H  
ATOM   1113  H06 ARG A  73      33.592  20.570 -29.246  1.00 40.45           H  
ATOM   1114  H07 ARG A  73      33.488  25.119 -31.094  1.00 53.82           H  
ATOM   1115  H08 ARG A  73      35.161  24.689 -31.631  1.00 53.82           H  
ATOM   1116  H09 ARG A  73      34.481  25.234 -28.780  1.00 59.35           H  
ATOM   1117  H10 ARG A  73      37.548  26.922 -30.797  1.00 62.01           H  
ATOM   1118  H11 ARG A  73      36.427  25.893 -31.660  1.00 62.01           H  
ATOM   1119  H12 ARG A  73      35.951  26.556 -27.693  1.00 62.17           H  
ATOM   1120  H13 ARG A  73      37.278  27.295 -28.560  1.00 62.17           H  
ATOM   1121  N   TYR A  74      36.517  19.616 -28.466  1.00 36.58           N  
ATOM   1122  CA  TYR A  74      37.622  19.103 -27.660  1.00 35.00           C  
ATOM   1123  C   TYR A  74      37.935  17.633 -27.869  1.00 35.70           C  
ATOM   1124  O   TYR A  74      37.034  16.813 -28.052  1.00 35.66           O  
ATOM   1125  CB  TYR A  74      37.365  19.407 -26.182  1.00 32.61           C  
ATOM   1126  CG  TYR A  74      37.024  20.861 -25.948  1.00 29.97           C  
ATOM   1127  CD1 TYR A  74      38.031  21.842 -25.903  1.00 30.28           C  
ATOM   1128  CD2 TYR A  74      35.684  21.278 -25.844  1.00 29.81           C  
ATOM   1129  CE1 TYR A  74      37.713  23.220 -25.760  1.00 31.35           C  
ATOM   1130  CE2 TYR A  74      35.352  22.652 -25.709  1.00 31.59           C  
ATOM   1131  CZ  TYR A  74      36.370  23.614 -25.668  1.00 32.54           C  
ATOM   1132  OH  TYR A  74      36.040  24.945 -25.543  1.00 35.57           O  
ATOM   1133  H01 TYR A  74      38.515  19.624 -28.004  1.00 35.00           H  
ATOM   1134  H02 TYR A  74      38.279  19.186 -25.632  1.00 32.61           H  
ATOM   1135  H03 TYR A  74      36.535  18.791 -25.836  1.00 32.61           H  
ATOM   1136  H04 TYR A  74      39.075  21.540 -25.979  1.00 30.28           H  
ATOM   1137  H05 TYR A  74      34.888  20.534 -25.867  1.00 29.81           H  
ATOM   1138  H06 TYR A  74      38.507  23.965 -25.722  1.00 31.35           H  
ATOM   1139  H07 TYR A  74      34.308  22.958 -25.637  1.00 31.59           H  
ATOM   1140  H08 TYR A  74      35.982  25.344 -26.414  1.00 35.57           H  
ATOM   1141  H14 TYR A  74      35.576  19.315 -28.258  1.00 36.58           H  
ATOM   1142  N   ASP A  75      39.225  17.313 -27.867  1.00 34.49           N  
ATOM   1143  CA  ASP A  75      39.676  15.943 -28.067  1.00 35.90           C  
ATOM   1144  C   ASP A  75      39.858  15.220 -26.738  1.00 34.46           C  
ATOM   1145  O   ASP A  75      39.565  14.026 -26.619  1.00 32.64           O  
ATOM   1146  CB  ASP A  75      40.970  15.929 -28.885  1.00 38.67           C  
ATOM   1147  CG  ASP A  75      40.772  16.471 -30.299  1.00 43.21           C  
ATOM   1148  OD1 ASP A  75      40.426  15.677 -31.202  1.00 44.91           O  
ATOM   1149  OD2 ASP A  75      40.935  17.696 -30.499  1.00 44.27           O1-
ATOM   1150  H01 ASP A  75      38.908  15.407 -28.624  1.00 35.90           H  
ATOM   1151  H02 ASP A  75      41.298  14.893 -28.970  1.00 38.67           H  
ATOM   1152  H03 ASP A  75      41.713  16.542 -28.376  1.00 38.67           H  
ATOM   1153  H09 ASP A  75      39.911  18.040 -27.723  1.00 34.49           H  
ATOM   1154  N   VAL A  76      40.354  15.961 -25.746  1.00 32.94           N  
ATOM   1155  CA  VAL A  76      40.596  15.452 -24.398  1.00 29.98           C  
ATOM   1156  C   VAL A  76      40.070  16.455 -23.371  1.00 30.08           C  
ATOM   1157  O   VAL A  76      40.188  17.670 -23.556  1.00 30.12           O  
ATOM   1158  CB  VAL A  76      42.121  15.211 -24.139  1.00 29.48           C  
ATOM   1159  CG1 VAL A  76      42.379  14.752 -22.704  1.00 28.35           C  
ATOM   1160  CG2 VAL A  76      42.669  14.154 -25.077  1.00 28.46           C  
ATOM   1161  H01 VAL A  76      40.076  14.499 -24.302  1.00 29.98           H  
ATOM   1162  H02 VAL A  76      42.622  16.163 -24.313  1.00 29.48           H  
ATOM   1163  H03 VAL A  76      43.148  15.381 -22.255  1.00 28.35           H  
ATOM   1164  H04 VAL A  76      40.575  16.928 -25.937  1.00 32.94           H  
ATOM   1165  H05 VAL A  76      41.459  14.834 -22.125  1.00 28.35           H  
ATOM   1166  H06 VAL A  76      42.715  13.715 -22.708  1.00 28.35           H  
ATOM   1167  H07 VAL A  76      43.672  13.870 -24.758  1.00 28.46           H  
ATOM   1168  H08 VAL A  76      42.021  13.278 -25.057  1.00 28.46           H  
ATOM   1169  H09 VAL A  76      42.710  14.553 -26.091  1.00 28.46           H  
ATOM   1170  N   VAL A  77      39.441  15.930 -22.320  1.00 27.02           N  
ATOM   1171  CA  VAL A  77      38.930  16.734 -21.223  1.00 24.59           C  
ATOM   1172  C   VAL A  77      39.866  16.464 -20.037  1.00 26.45           C  
ATOM   1173  O   VAL A  77      40.256  15.324 -19.791  1.00 24.21           O  
ATOM   1174  CB  VAL A  77      37.458  16.392 -20.888  1.00 24.59           C  
ATOM   1175  CG1 VAL A  77      37.015  17.092 -19.623  1.00 23.98           C  
ATOM   1176  CG2 VAL A  77      36.554  16.845 -22.021  1.00 23.16           C  
ATOM   1177  H01 VAL A  77      38.918  17.792 -21.484  1.00 24.59           H  
ATOM   1178  H02 VAL A  77      37.389  15.313 -20.750  1.00 24.59           H  
ATOM   1179  H03 VAL A  77      35.990  16.803 -19.389  1.00 23.98           H  
ATOM   1180  H04 VAL A  77      37.670  16.805 -18.800  1.00 23.98           H  
ATOM   1181  H05 VAL A  77      37.064  18.171 -19.768  1.00 23.98           H  
ATOM   1182  H06 VAL A  77      35.667  17.325 -21.608  1.00 23.16           H  
ATOM   1183  H07 VAL A  77      37.089  17.555 -22.652  1.00 23.16           H  
ATOM   1184  H08 VAL A  77      36.256  15.982 -22.616  1.00 23.16           H  
ATOM   1185  H10 VAL A  77      39.314  14.929 -22.284  1.00 27.02           H  
ATOM   1186  N   PHE A  78      40.248  17.517 -19.323  1.00 25.02           N  
ATOM   1187  CA  PHE A  78      41.155  17.383 -18.193  1.00 26.34           C  
ATOM   1188  C   PHE A  78      40.424  17.844 -16.925  1.00 27.36           C  
ATOM   1189  O   PHE A  78      40.347  19.047 -16.669  1.00 27.67           O  
ATOM   1190  CB  PHE A  78      42.425  18.223 -18.475  1.00 26.71           C  
ATOM   1191  CG  PHE A  78      43.644  17.924 -17.586  1.00 27.03           C  
ATOM   1192  CD1 PHE A  78      43.534  17.563 -16.221  1.00 26.55           C  
ATOM   1193  CD2 PHE A  78      44.935  18.061 -18.132  1.00 25.99           C  
ATOM   1194  CE1 PHE A  78      44.688  17.347 -15.418  1.00 25.91           C  
ATOM   1195  CE2 PHE A  78      46.098  17.850 -17.342  1.00 26.99           C  
ATOM   1196  CZ  PHE A  78      45.971  17.492 -15.979  1.00 26.18           C  
ATOM   1197  H01 PHE A  78      41.464  16.348 -18.047  1.00 26.34           H  
ATOM   1198  H02 PHE A  78      42.149  19.254 -18.256  1.00 26.71           H  
ATOM   1199  H03 PHE A  78      42.717  18.050 -19.511  1.00 26.71           H  
ATOM   1200  H04 PHE A  78      42.545  17.448 -15.777  1.00 26.55           H  
ATOM   1201  H05 PHE A  78      45.045  18.334 -19.181  1.00 25.99           H  
ATOM   1202  H06 PHE A  78      44.579  17.070 -14.370  1.00 25.91           H  
ATOM   1203  H07 PHE A  78      47.087  17.964 -17.786  1.00 26.99           H  
ATOM   1204  H08 PHE A  78      46.859  17.330 -15.368  1.00 26.18           H  
ATOM   1205  H09 PHE A  78      39.901  18.433 -19.570  1.00 25.02           H  
ATOM   1206  N   PRO A  79      39.846  16.896 -16.142  1.00 27.90           N  
ATOM   1207  CA  PRO A  79      39.150  17.292 -14.910  1.00 28.97           C  
ATOM   1208  C   PRO A  79      40.193  17.596 -13.831  1.00 30.93           C  
ATOM   1209  O   PRO A  79      41.029  16.752 -13.487  1.00 33.75           O  
ATOM   1210  CB  PRO A  79      38.289  16.068 -14.582  1.00 29.07           C  
ATOM   1211  CG  PRO A  79      39.071  14.923 -15.137  1.00 29.41           C  
ATOM   1212  CD  PRO A  79      39.609  15.468 -16.443  1.00 26.94           C  
ATOM   1213  H01 PRO A  79      37.285  16.135 -15.001  1.00 29.07           H  
ATOM   1214  H02 PRO A  79      38.156  15.963 -13.505  1.00 29.07           H  
ATOM   1215  H03 PRO A  79      38.473  14.021 -15.266  1.00 29.41           H  
ATOM   1216  H04 PRO A  79      39.883  14.642 -14.466  1.00 29.41           H  
ATOM   1217  H05 PRO A  79      40.505  14.949 -16.785  1.00 26.94           H  
ATOM   1218  H06 PRO A  79      38.880  15.353 -17.245  1.00 26.94           H  
ATOM   1219  H09 PRO A  79      38.538  18.190 -14.993  1.00 28.97           H  
ATOM   1220  N   LEU A  80      40.211  18.847 -13.394  1.00 31.48           N  
ATOM   1221  CA  LEU A  80      41.167  19.289 -12.397  1.00 32.99           C  
ATOM   1222  C   LEU A  80      40.434  19.717 -11.128  1.00 32.37           C  
ATOM   1223  O   LEU A  80      40.873  20.594 -10.385  1.00 34.12           O  
ATOM   1224  CB  LEU A  80      42.010  20.412 -13.005  1.00 34.18           C  
ATOM   1225  CG  LEU A  80      43.437  20.661 -12.517  1.00 37.73           C  
ATOM   1226  CD1 LEU A  80      44.309  19.421 -12.459  1.00 35.16           C  
ATOM   1227  CD2 LEU A  80      44.019  21.644 -13.452  1.00 38.97           C  
ATOM   1228  H01 LEU A  80      41.838  18.480 -12.108  1.00 32.99           H  
ATOM   1229  H02 LEU A  80      41.483  21.312 -12.690  1.00 34.18           H  
ATOM   1230  H03 LEU A  80      42.075  20.211 -14.074  1.00 34.18           H  
ATOM   1231  H04 LEU A  80      43.397  21.015 -11.487  1.00 37.73           H  
ATOM   1232  H05 LEU A  80      45.244  19.659 -11.952  1.00 35.16           H  
ATOM   1233  H06 LEU A  80      43.789  18.636 -11.911  1.00 35.16           H  
ATOM   1234  H07 LEU A  80      39.543  19.508 -13.764  1.00 31.48           H  
ATOM   1235  H08 LEU A  80      44.522  19.078 -13.472  1.00 35.16           H  
ATOM   1236  H09 LEU A  80      45.023  21.326 -13.734  1.00 38.97           H  
ATOM   1237  H10 LEU A  80      43.396  21.711 -14.344  1.00 38.97           H  
ATOM   1238  H11 LEU A  80      44.069  22.620 -12.969  1.00 38.97           H  
ATOM   1239  N   LEU A  81      39.343  19.010 -10.857  1.00 30.82           N  
ATOM   1240  CA  LEU A  81      38.483  19.271  -9.713  1.00 30.14           C  
ATOM   1241  C   LEU A  81      38.845  18.372  -8.528  1.00 29.69           C  
ATOM   1242  O   LEU A  81      38.498  17.191  -8.513  1.00 34.11           O  
ATOM   1243  CB  LEU A  81      37.027  19.037 -10.126  1.00 28.06           C  
ATOM   1244  CG  LEU A  81      36.525  19.691 -11.411  1.00 28.91           C  
ATOM   1245  CD1 LEU A  81      35.626  18.760 -12.182  1.00 31.08           C  
ATOM   1246  CD2 LEU A  81      35.811  20.972 -11.076  1.00 31.00           C  
ATOM   1247  H01 LEU A  81      38.621  20.305  -9.396  1.00 30.14           H  
ATOM   1248  H02 LEU A  81      36.444  19.513  -9.337  1.00 28.06           H  
ATOM   1249  H03 LEU A  81      36.891  17.961 -10.236  1.00 28.06           H  
ATOM   1250  H04 LEU A  81      37.381  19.916 -12.048  1.00 28.91           H  
ATOM   1251  H05 LEU A  81      34.723  19.292 -12.480  1.00 31.08           H  
ATOM   1252  H06 LEU A  81      36.147  18.404 -13.071  1.00 31.08           H  
ATOM   1253  H07 LEU A  81      35.357  17.911 -11.554  1.00 31.08           H  
ATOM   1254  H08 LEU A  81      34.841  20.742 -10.635  1.00 31.00           H  
ATOM   1255  H09 LEU A  81      36.406  21.545 -10.365  1.00 31.00           H  
ATOM   1256  H10 LEU A  81      35.667  21.557 -11.985  1.00 31.00           H  
ATOM   1257  H12 LEU A  81      39.098  18.252 -11.477  1.00 30.82           H  
ATOM   1258  N   HIS A  82      39.524  18.924  -7.528  1.00 26.40           N  
ATOM   1259  CA  HIS A  82      39.912  18.126  -6.365  1.00 25.84           C  
ATOM   1260  C   HIS A  82      38.748  17.902  -5.403  1.00 25.90           C  
ATOM   1261  O   HIS A  82      37.869  18.753  -5.279  1.00 25.39           O  
ATOM   1262  CB  HIS A  82      41.063  18.756  -5.586  1.00 25.30           C  
ATOM   1263  CG  HIS A  82      42.140  19.352  -6.433  1.00 26.04           C  
ATOM   1264  CD2 HIS A  82      42.526  20.638  -6.588  1.00 24.15           C  
ATOM   1265  ND1 HIS A  82      43.007  18.598  -7.193  1.00 23.57           N  
ATOM   1266  CE1 HIS A  82      43.880  19.397  -7.780  1.00 24.93           C  
ATOM   1267  NE2 HIS A  82      43.611  20.640  -7.428  1.00 25.48           N  
ATOM   1268  H01 HIS A  82      40.235  17.168  -6.773  1.00 25.84           H  
ATOM   1269  H02 HIS A  82      41.529  17.949  -5.020  1.00 25.30           H  
ATOM   1270  H03 HIS A  82      40.654  19.543  -4.953  1.00 25.30           H  
ATOM   1271  H04 HIS A  82      42.062  21.512  -6.131  1.00 24.15           H  
ATOM   1272  H05 HIS A  82      44.686  19.083  -8.443  1.00 24.93           H  
ATOM   1273  H06 HIS A  82      44.120  21.459  -7.728  1.00 25.48           H  
ATOM   1274  H11 HIS A  82      39.774  19.902  -7.571  1.00 26.40           H  
ATOM   1275  N   GLY A  83      38.719  16.722  -4.780  1.00 25.00           N  
ATOM   1276  CA  GLY A  83      37.679  16.397  -3.817  1.00 23.83           C  
ATOM   1277  C   GLY A  83      36.349  15.912  -4.359  1.00 24.64           C  
ATOM   1278  O   GLY A  83      36.235  15.543  -5.534  1.00 21.92           O  
ATOM   1279  H01 GLY A  83      37.450  17.343  -3.327  1.00 23.83           H  
ATOM   1280  H02 GLY A  83      38.070  15.617  -3.164  1.00 23.83           H  
ATOM   1281  H07 GLY A  83      39.436  16.039  -4.982  1.00 25.00           H  
ATOM   1282  N   ARG A  84      35.350  15.922  -3.474  1.00 25.24           N  
ATOM   1283  CA  ARG A  84      33.967  15.516  -3.756  1.00 29.89           C  
ATOM   1284  C   ARG A  84      33.404  16.232  -5.002  1.00 30.24           C  
ATOM   1285  O   ARG A  84      33.592  17.441  -5.165  1.00 28.15           O  
ATOM   1286  CB  ARG A  84      33.092  15.807  -2.518  1.00 32.79           C  
ATOM   1287  CG  ARG A  84      31.646  15.337  -2.612  1.00 41.00           C  
ATOM   1288  CD  ARG A  84      30.825  15.720  -1.379  1.00 48.04           C  
ATOM   1289  NE  ARG A  84      29.377  15.638  -1.615  1.00 54.50           N  
ATOM   1290  CZ  ARG A  84      28.653  14.515  -1.648  1.00 57.10           C  
ATOM   1291  NH1 ARG A  84      27.343  14.583  -1.867  1.00 56.88           N1+
ATOM   1292  NH2 ARG A  84      29.223  13.323  -1.490  1.00 56.43           N  
ATOM   1293  H01 ARG A  84      33.955  14.447  -3.971  1.00 29.89           H  
ATOM   1294  H02 ARG A  84      33.049  16.893  -2.431  1.00 32.79           H  
ATOM   1295  H03 ARG A  84      35.562  16.233  -2.537  1.00 25.24           H  
ATOM   1296  H04 ARG A  84      33.550  15.316  -1.659  1.00 32.79           H  
ATOM   1297  H05 ARG A  84      31.655  14.249  -2.679  1.00 41.00           H  
ATOM   1298  H06 ARG A  84      31.188  15.788  -3.492  1.00 41.00           H  
ATOM   1299  H07 ARG A  84      31.061  16.756  -1.135  1.00 48.04           H  
ATOM   1300  H08 ARG A  84      31.085  15.046  -0.563  1.00 48.04           H  
ATOM   1301  H09 ARG A  84      28.885  16.507  -1.766  1.00 54.50           H  
ATOM   1302  H10 ARG A  84      26.792  13.737  -1.902  1.00 56.88           H  
ATOM   1303  H11 ARG A  84      26.899  15.481  -1.998  1.00 56.88           H  
ATOM   1304  H12 ARG A  84      30.218  13.256  -1.332  1.00 56.43           H  
ATOM   1305  H13 ARG A  84      28.660  12.485  -1.528  1.00 56.43           H  
ATOM   1306  N   PHE A  85      32.715  15.468  -5.856  1.00 32.08           N  
ATOM   1307  CA  PHE A  85      32.130  15.942  -7.129  1.00 34.18           C  
ATOM   1308  C   PHE A  85      33.213  16.451  -8.092  1.00 35.07           C  
ATOM   1309  O   PHE A  85      33.164  17.591  -8.588  1.00 38.39           O  
ATOM   1310  CB  PHE A  85      31.014  16.990  -6.925  1.00 35.76           C  
ATOM   1311  CG  PHE A  85      29.653  16.414  -6.563  1.00 39.65           C  
ATOM   1312  CD1 PHE A  85      29.520  15.271  -5.745  1.00 40.21           C  
ATOM   1313  CD2 PHE A  85      28.485  17.060  -7.003  1.00 41.10           C  
ATOM   1314  CE1 PHE A  85      28.241  14.783  -5.365  1.00 40.18           C  
ATOM   1315  CE2 PHE A  85      27.198  16.586  -6.633  1.00 43.13           C  
ATOM   1316  CZ  PHE A  85      27.078  15.443  -5.807  1.00 40.66           C  
ATOM   1317  H01 PHE A  85      31.655  15.075  -7.589  1.00 34.18           H  
ATOM   1318  H02 PHE A  85      30.888  17.493  -7.884  1.00 35.76           H  
ATOM   1319  H03 PHE A  85      31.322  17.662  -6.124  1.00 35.76           H  
ATOM   1320  H04 PHE A  85      30.415  14.754  -5.399  1.00 40.21           H  
ATOM   1321  H05 PHE A  85      28.568  17.941  -7.640  1.00 41.10           H  
ATOM   1322  H06 PHE A  85      28.160  13.899  -4.732  1.00 40.18           H  
ATOM   1323  H07 PHE A  85      26.304  17.102  -6.985  1.00 43.13           H  
ATOM   1324  H08 PHE A  85      26.094  15.077  -5.515  1.00 40.66           H  
ATOM   1325  H14 PHE A  85      32.584  14.496  -5.614  1.00 32.08           H  
ATOM   1326  N   GLY A  86      34.231  15.613  -8.277  1.00 32.73           N  
ATOM   1327  CA  GLY A  86      35.332  15.946  -9.160  1.00 31.35           C  
ATOM   1328  C   GLY A  86      36.427  14.908  -9.246  1.00 29.91           C  
ATOM   1329  O   GLY A  86      36.879  14.565 -10.336  1.00 29.91           O  
ATOM   1330  H01 GLY A  86      35.795  16.839  -8.740  1.00 31.35           H  
ATOM   1331  H02 GLY A  86      34.928  16.095 -10.162  1.00 31.35           H  
ATOM   1332  H09 GLY A  86      34.236  14.727  -7.792  1.00 32.73           H  
ATOM   1333  N   GLU A  87      36.838  14.400  -8.088  1.00 29.61           N  
ATOM   1334  CA  GLU A  87      37.898  13.400  -7.985  1.00 28.69           C  
ATOM   1335  C   GLU A  87      37.321  12.048  -7.549  1.00 29.21           C  
ATOM   1336  O   GLU A  87      38.032  11.039  -7.530  1.00 27.78           O  
ATOM   1337  CB  GLU A  87      38.939  13.908  -6.969  1.00 26.28           C  
ATOM   1338  CG  GLU A  87      40.319  13.256  -6.988  1.00 24.80           C  
ATOM   1339  CD  GLU A  87      41.342  13.979  -6.101  1.00 28.82           C  
ATOM   1340  OE1 GLU A  87      41.044  15.078  -5.580  1.00 27.47           O  
ATOM   1341  OE2 GLU A  87      42.463  13.451  -5.936  1.00 27.84           O1-
ATOM   1342  H01 GLU A  87      38.372  13.253  -8.956  1.00 28.69           H  
ATOM   1343  H02 GLU A  87      38.524  13.650  -5.995  1.00 26.28           H  
ATOM   1344  H03 GLU A  87      36.396  14.721  -7.238  1.00 29.61           H  
ATOM   1345  H04 GLU A  87      39.078  14.974  -7.149  1.00 26.28           H  
ATOM   1346  H05 GLU A  87      40.687  13.307  -8.013  1.00 24.80           H  
ATOM   1347  H06 GLU A  87      40.222  12.228  -6.639  1.00 24.80           H  
ATOM   1348  N   ASP A  88      36.028  12.037  -7.223  1.00 29.72           N  
ATOM   1349  CA  ASP A  88      35.348  10.841  -6.735  1.00 27.75           C  
ATOM   1350  C   ASP A  88      34.603   9.940  -7.718  1.00 27.97           C  
ATOM   1351  O   ASP A  88      33.940   8.994  -7.296  1.00 28.20           O  
ATOM   1352  CB  ASP A  88      34.450  11.200  -5.538  1.00 28.33           C  
ATOM   1353  CG  ASP A  88      33.336  12.174  -5.892  1.00 28.03           C  
ATOM   1354  OD1 ASP A  88      33.177  12.532  -7.080  1.00 25.41           O  
ATOM   1355  OD2 ASP A  88      32.604  12.570  -4.964  1.00 31.17           O1-
ATOM   1356  H01 ASP A  88      36.186  10.201  -6.458  1.00 27.75           H  
ATOM   1357  H02 ASP A  88      35.082  11.688  -4.796  1.00 28.33           H  
ATOM   1358  H03 ASP A  88      34.001  10.284  -5.155  1.00 28.33           H  
ATOM   1359  H07 ASP A  88      35.497  12.891  -7.318  1.00 29.72           H  
ATOM   1360  N   GLY A  89      34.695  10.231  -9.013  1.00 27.56           N  
ATOM   1361  CA  GLY A  89      34.022   9.394  -9.992  1.00 25.93           C  
ATOM   1362  C   GLY A  89      32.720   9.934 -10.537  1.00 26.46           C  
ATOM   1363  O   GLY A  89      32.172   9.357 -11.484  1.00 25.15           O  
ATOM   1364  H01 GLY A  89      33.763   8.475  -9.466  1.00 25.93           H  
ATOM   1365  H02 GLY A  89      34.702   9.248 -10.832  1.00 25.93           H  
ATOM   1366  H04 GLY A  89      35.231  11.032  -9.315  1.00 27.56           H  
ATOM   1367  N   THR A  90      32.237  11.042  -9.970  1.00 24.56           N  
ATOM   1368  CA  THR A  90      30.986  11.639 -10.416  1.00 24.68           C  
ATOM   1369  C   THR A  90      31.120  12.302 -11.778  1.00 25.03           C  
ATOM   1370  O   THR A  90      30.367  11.975 -12.696  1.00 26.29           O  
ATOM   1371  CB  THR A  90      30.394  12.639  -9.388  1.00 26.37           C  
ATOM   1372  CG2 THR A  90      30.183  11.971  -8.048  1.00 24.21           C  
ATOM   1373  OG1 THR A  90      31.280  13.751  -9.229  1.00 32.58           O  
ATOM   1374  H01 THR A  90      30.286  10.809 -10.507  1.00 24.68           H  
ATOM   1375  H02 THR A  90      29.430  12.985  -9.762  1.00 26.37           H  
ATOM   1376  H03 THR A  90      32.750  11.475  -9.216  1.00 24.56           H  
ATOM   1377  H04 THR A  90      29.138  11.676  -7.950  1.00 24.21           H  
ATOM   1378  H05 THR A  90      30.818  11.088  -7.978  1.00 24.21           H  
ATOM   1379  H06 THR A  90      30.439  12.668  -7.250  1.00 24.21           H  
ATOM   1380  H07 THR A  90      31.490  13.863  -8.299  1.00 32.58           H  
ATOM   1381  N   VAL A  91      32.114  13.186 -11.906  1.00 24.40           N  
ATOM   1382  CA  VAL A  91      32.409  13.913 -13.146  1.00 24.29           C  
ATOM   1383  C   VAL A  91      32.960  12.953 -14.196  1.00 23.98           C  
ATOM   1384  O   VAL A  91      32.678  13.107 -15.381  1.00 25.09           O  
ATOM   1385  CB  VAL A  91      33.390  15.093 -12.880  1.00 24.35           C  
ATOM   1386  CG1 VAL A  91      33.913  15.714 -14.186  1.00 25.21           C  
ATOM   1387  CG2 VAL A  91      32.672  16.163 -12.075  1.00 24.86           C  
ATOM   1388  H01 VAL A  91      31.484  14.343 -13.530  1.00 24.29           H  
ATOM   1389  H02 VAL A  91      34.245  14.700 -12.330  1.00 24.35           H  
ATOM   1390  H03 VAL A  91      34.934  15.377 -14.364  1.00 25.21           H  
ATOM   1391  H04 VAL A  91      33.279  15.404 -15.016  1.00 25.21           H  
ATOM   1392  H05 VAL A  91      33.899  16.801 -14.104  1.00 25.21           H  
ATOM   1393  H06 VAL A  91      31.684  15.801 -11.791  1.00 24.86           H  
ATOM   1394  H07 VAL A  91      33.247  16.390 -11.177  1.00 24.86           H  
ATOM   1395  H08 VAL A  91      32.697  13.364 -11.101  1.00 24.40           H  
ATOM   1396  H09 VAL A  91      32.568  17.064 -12.679  1.00 24.86           H  
ATOM   1397  N   GLN A  92      33.722  11.955 -13.739  1.00 24.84           N  
ATOM   1398  CA  GLN A  92      34.303  10.917 -14.603  1.00 23.83           C  
ATOM   1399  C   GLN A  92      33.150  10.123 -15.225  1.00 22.89           C  
ATOM   1400  O   GLN A  92      33.178   9.806 -16.412  1.00 24.67           O  
ATOM   1401  CB  GLN A  92      35.212   9.981 -13.790  1.00 24.89           C  
ATOM   1402  CG  GLN A  92      36.574  10.566 -13.350  1.00 23.19           C  
ATOM   1403  CD  GLN A  92      36.499  11.620 -12.249  1.00 21.53           C  
ATOM   1404  NE2 GLN A  92      37.515  12.465 -12.187  1.00 21.26           N  
ATOM   1405  OE1 GLN A  92      35.544  11.676 -11.472  1.00 21.37           O  
ATOM   1406  H01 GLN A  92      34.912  11.378 -15.381  1.00 23.83           H  
ATOM   1407  H02 GLN A  92      35.452   9.154 -14.458  1.00 24.89           H  
ATOM   1408  H03 GLN A  92      34.669   9.687 -12.891  1.00 24.89           H  
ATOM   1409  H04 GLN A  92      36.985  11.069 -14.225  1.00 23.19           H  
ATOM   1410  H05 GLN A  92      37.195   9.745 -12.991  1.00 23.19           H  
ATOM   1411  H06 GLN A  92      37.528  13.189 -11.483  1.00 21.26           H  
ATOM   1412  H07 GLN A  92      38.278  12.386 -12.844  1.00 21.26           H  
ATOM   1413  H10 GLN A  92      33.909  11.911 -12.747  1.00 24.84           H  
ATOM   1414  N   GLY A  93      32.092   9.936 -14.435  1.00 22.06           N  
ATOM   1415  CA  GLY A  93      30.904   9.231 -14.882  1.00 24.55           C  
ATOM   1416  C   GLY A  93      30.151   9.915 -16.010  1.00 25.83           C  
ATOM   1417  O   GLY A  93      29.708   9.255 -16.950  1.00 28.06           O  
ATOM   1418  H01 GLY A  93      30.224   9.200 -14.031  1.00 24.55           H  
ATOM   1419  H02 GLY A  93      31.204   8.240 -15.224  1.00 24.55           H  
ATOM   1420  H08 GLY A  93      32.118  10.298 -13.492  1.00 22.06           H  
ATOM   1421  N   PHE A  94      30.039  11.241 -15.908  1.00 25.32           N  
ATOM   1422  CA  PHE A  94      29.384  12.103 -16.892  1.00 25.87           C  
ATOM   1423  C   PHE A  94      30.189  12.084 -18.193  1.00 24.36           C  
ATOM   1424  O   PHE A  94      29.626  11.946 -19.274  1.00 23.94           O  
ATOM   1425  CB  PHE A  94      29.298  13.539 -16.320  1.00 27.43           C  
ATOM   1426  CG  PHE A  94      28.911  14.603 -17.327  1.00 25.74           C  
ATOM   1427  CD1 PHE A  94      29.763  15.689 -17.557  1.00 26.62           C  
ATOM   1428  CD2 PHE A  94      27.678  14.548 -18.017  1.00 27.09           C  
ATOM   1429  CE1 PHE A  94      29.397  16.725 -18.465  1.00 29.46           C  
ATOM   1430  CE2 PHE A  94      27.296  15.574 -18.928  1.00 27.12           C  
ATOM   1431  CZ  PHE A  94      28.158  16.664 -19.150  1.00 27.11           C  
ATOM   1432  H01 PHE A  94      28.376  11.745 -17.102  1.00 25.87           H  
ATOM   1433  H02 PHE A  94      30.301  13.792 -15.977  1.00 27.43           H  
ATOM   1434  H03 PHE A  94      30.436  11.682 -15.091  1.00 25.32           H  
ATOM   1435  H04 PHE A  94      28.557  13.542 -15.521  1.00 27.43           H  
ATOM   1436  H05 PHE A  94      30.718  15.743 -17.035  1.00 26.62           H  
ATOM   1437  H06 PHE A  94      27.008  13.705 -17.849  1.00 27.09           H  
ATOM   1438  H07 PHE A  94      30.071  17.565 -18.633  1.00 29.46           H  
ATOM   1439  H08 PHE A  94      26.341  15.515 -19.450  1.00 27.12           H  
ATOM   1440  H09 PHE A  94      27.875  17.456 -19.844  1.00 27.11           H  
ATOM   1441  N   LEU A  95      31.504  12.224 -18.052  1.00 25.02           N  
ATOM   1442  CA  LEU A  95      32.431  12.226 -19.171  1.00 24.71           C  
ATOM   1443  C   LEU A  95      32.447  10.900 -19.928  1.00 26.85           C  
ATOM   1444  O   LEU A  95      32.584  10.897 -21.155  1.00 28.08           O  
ATOM   1445  CB  LEU A  95      33.833  12.619 -18.701  1.00 21.24           C  
ATOM   1446  CG  LEU A  95      33.968  14.083 -18.271  1.00 22.92           C  
ATOM   1447  CD1 LEU A  95      35.320  14.299 -17.616  1.00 21.25           C  
ATOM   1448  CD2 LEU A  95      33.765  15.032 -19.453  1.00 19.80           C  
ATOM   1449  H01 LEU A  95      32.078  12.974 -19.881  1.00 24.71           H  
ATOM   1450  H02 LEU A  95      34.497  12.483 -19.555  1.00 21.24           H  
ATOM   1451  H03 LEU A  95      34.099  11.988 -17.853  1.00 21.24           H  
ATOM   1452  H04 LEU A  95      33.186  14.308 -17.545  1.00 22.92           H  
ATOM   1453  H05 LEU A  95      36.017  14.707 -18.348  1.00 21.25           H  
ATOM   1454  H06 LEU A  95      35.215  14.998 -16.786  1.00 21.25           H  
ATOM   1455  H07 LEU A  95      35.700  13.348 -17.244  1.00 21.25           H  
ATOM   1456  H08 LEU A  95      33.022  15.785 -19.190  1.00 19.80           H  
ATOM   1457  H09 LEU A  95      34.709  15.522 -19.692  1.00 19.80           H  
ATOM   1458  H10 LEU A  95      31.877  12.335 -17.120  1.00 25.02           H  
ATOM   1459  H11 LEU A  95      33.419  14.467 -20.318  1.00 19.80           H  
ATOM   1460  N   GLU A  96      32.230   9.797 -19.200  1.00 27.86           N  
ATOM   1461  CA  GLU A  96      32.182   8.455 -19.782  1.00 28.48           C  
ATOM   1462  C   GLU A  96      30.979   8.322 -20.714  1.00 29.59           C  
ATOM   1463  O   GLU A  96      31.118   7.876 -21.849  1.00 29.23           O  
ATOM   1464  CB  GLU A  96      32.074   7.380 -18.690  1.00 29.42           C  
ATOM   1465  CG  GLU A  96      33.378   7.015 -17.969  1.00 31.46           C  
ATOM   1466  CD  GLU A  96      34.363   6.189 -18.805  1.00 31.13           C  
ATOM   1467  OE1 GLU A  96      35.511   6.026 -18.352  1.00 33.25           O  
ATOM   1468  OE2 GLU A  96      34.014   5.695 -19.896  1.00 31.90           O1-
ATOM   1469  H01 GLU A  96      33.107   8.309 -20.341  1.00 28.48           H  
ATOM   1470  H02 GLU A  96      31.761   6.472 -19.205  1.00 29.42           H  
ATOM   1471  H03 GLU A  96      31.367   7.736 -17.941  1.00 29.42           H  
ATOM   1472  H04 GLU A  96      33.096   6.391 -17.121  1.00 31.46           H  
ATOM   1473  H05 GLU A  96      33.874   7.940 -17.674  1.00 31.46           H  
ATOM   1474  H12 GLU A  96      32.093   9.896 -18.204  1.00 27.86           H  
ATOM   1475  N   LEU A  97      29.816   8.773 -20.236  1.00 30.88           N  
ATOM   1476  CA  LEU A  97      28.566   8.718 -20.992  1.00 32.14           C  
ATOM   1477  C   LEU A  97      28.549   9.676 -22.184  1.00 33.82           C  
ATOM   1478  O   LEU A  97      27.810   9.475 -23.155  1.00 35.02           O  
ATOM   1479  CB  LEU A  97      27.385   8.994 -20.063  1.00 30.85           C  
ATOM   1480  CG  LEU A  97      27.051   7.999 -18.945  1.00 29.93           C  
ATOM   1481  CD1 LEU A  97      26.000   8.589 -18.042  1.00 26.67           C  
ATOM   1482  CD2 LEU A  97      26.564   6.683 -19.526  1.00 28.73           C  
ATOM   1483  H01 LEU A  97      28.482   7.712 -21.404  1.00 32.14           H  
ATOM   1484  H02 LEU A  97      26.521   8.932 -20.725  1.00 30.85           H  
ATOM   1485  H03 LEU A  97      27.575   9.955 -19.586  1.00 30.85           H  
ATOM   1486  H04 LEU A  97      27.954   7.803 -18.367  1.00 29.93           H  
ATOM   1487  H05 LEU A  97      25.080   8.012 -18.131  1.00 26.67           H  
ATOM   1488  H06 LEU A  97      29.800   9.171 -19.308  1.00 30.88           H  
ATOM   1489  H07 LEU A  97      26.348   8.559 -17.010  1.00 26.67           H  
ATOM   1490  H08 LEU A  97      25.810   9.622 -18.332  1.00 26.67           H  
ATOM   1491  H09 LEU A  97      25.637   6.850 -20.074  1.00 28.73           H  
ATOM   1492  H10 LEU A  97      27.319   6.283 -20.203  1.00 28.73           H  
ATOM   1493  H11 LEU A  97      26.386   5.973 -18.719  1.00 28.73           H  
ATOM   1494  N   LEU A  98      29.400  10.696 -22.104  1.00 33.45           N  
ATOM   1495  CA  LEU A  98      29.557  11.711 -23.142  1.00 33.15           C  
ATOM   1496  C   LEU A  98      30.399  11.156 -24.292  1.00 33.14           C  
ATOM   1497  O   LEU A  98      30.332  11.656 -25.419  1.00 31.57           O  
ATOM   1498  CB  LEU A  98      30.255  12.916 -22.521  1.00 33.43           C  
ATOM   1499  CG  LEU A  98      29.974  14.373 -22.863  1.00 34.86           C  
ATOM   1500  CD1 LEU A  98      28.493  14.724 -22.796  1.00 32.74           C  
ATOM   1501  CD2 LEU A  98      30.729  15.172 -21.842  1.00 34.77           C  
ATOM   1502  H01 LEU A  98      28.583  12.000 -23.538  1.00 33.15           H  
ATOM   1503  H02 LEU A  98      31.249  12.806 -22.955  1.00 33.43           H  
ATOM   1504  H03 LEU A  98      30.078  12.832 -21.449  1.00 33.43           H  
ATOM   1505  H04 LEU A  98      30.281  14.582 -23.888  1.00 34.86           H  
ATOM   1506  H05 LEU A  98      27.926  13.846 -22.489  1.00 32.74           H  
ATOM   1507  H06 LEU A  98      28.341  15.525 -22.073  1.00 32.74           H  
ATOM   1508  H07 LEU A  98      28.152  15.051 -23.778  1.00 32.74           H  
ATOM   1509  H08 LEU A  98      31.636  15.573 -22.294  1.00 34.77           H  
ATOM   1510  H09 LEU A  98      30.106  15.994 -21.489  1.00 34.77           H  
ATOM   1511  H10 LEU A  98      30.995  14.530 -21.002  1.00 34.77           H  
ATOM   1512  H12 LEU A  98      29.972  10.773 -21.275  1.00 33.45           H  
ATOM   1513  N   GLY A  99      31.165  10.100 -23.991  1.00 33.18           N  
ATOM   1514  CA  GLY A  99      32.038   9.450 -24.964  1.00 34.18           C  
ATOM   1515  C   GLY A  99      33.305  10.254 -25.159  1.00 33.23           C  
ATOM   1516  O   GLY A  99      34.010  10.117 -26.154  1.00 34.23           O  
ATOM   1517  H01 GLY A  99      31.514   9.381 -25.917  1.00 34.18           H  
ATOM   1518  H02 GLY A  99      32.296   8.453 -24.606  1.00 34.18           H  
ATOM   1519  H11 GLY A  99      31.138   9.737 -23.049  1.00 33.18           H  
ATOM   1520  N   LYS A 100      33.601  11.058 -24.144  1.00 33.26           N  
ATOM   1521  CA  LYS A 100      34.733  11.957 -24.132  1.00 31.65           C  
ATOM   1522  C   LYS A 100      35.978  11.420 -23.443  1.00 30.73           C  
ATOM   1523  O   LYS A 100      35.907  11.004 -22.286  1.00 32.67           O  
ATOM   1524  CB  LYS A 100      34.299  13.259 -23.450  1.00 34.14           C  
ATOM   1525  CG  LYS A 100      34.717  14.502 -24.171  1.00 36.55           C  
ATOM   1526  CD  LYS A 100      34.071  14.600 -25.530  1.00 37.66           C  
ATOM   1527  CE  LYS A 100      34.956  15.386 -26.436  1.00 35.28           C  
ATOM   1528  NZ  LYS A 100      34.552  15.295 -27.864  1.00 37.49           N1+
ATOM   1529  H01 LYS A 100      35.023  12.104 -25.173  1.00 31.65           H  
ATOM   1530  H02 LYS A 100      34.793  13.281 -22.479  1.00 34.14           H  
ATOM   1531  H03 LYS A 100      33.000  11.040 -23.333  1.00 33.26           H  
ATOM   1532  H04 LYS A 100      33.212  13.258 -23.372  1.00 34.14           H  
ATOM   1533  H05 LYS A 100      35.798  14.468 -24.309  1.00 36.55           H  
ATOM   1534  H06 LYS A 100      34.428  15.370 -23.578  1.00 36.55           H  
ATOM   1535  H07 LYS A 100      33.104  15.095 -25.442  1.00 37.66           H  
ATOM   1536  H08 LYS A 100      33.925  13.600 -25.938  1.00 37.66           H  
ATOM   1537  H09 LYS A 100      35.960  14.969 -26.354  1.00 35.28           H  
ATOM   1538  H10 LYS A 100      34.925  16.432 -26.131  1.00 35.28           H  
ATOM   1539  H11 LYS A 100      33.766  15.907 -28.031  1.00 37.49           H  
ATOM   1540  H12 LYS A 100      35.325  15.573 -28.452  1.00 37.49           H  
ATOM   1541  H13 LYS A 100      34.289  14.344 -28.080  1.00 37.49           H  
ATOM   1542  N   PRO A 101      37.131  11.383 -24.153  1.00 27.62           N  
ATOM   1543  CA  PRO A 101      38.377  10.895 -23.546  1.00 26.73           C  
ATOM   1544  C   PRO A 101      38.791  11.914 -22.478  1.00 27.73           C  
ATOM   1545  O   PRO A 101      38.711  13.127 -22.709  1.00 26.87           O  
ATOM   1546  CB  PRO A 101      39.362  10.930 -24.709  1.00 26.06           C  
ATOM   1547  CG  PRO A 101      38.489  10.726 -25.908  1.00 27.63           C  
ATOM   1548  CD  PRO A 101      37.331  11.629 -25.595  1.00 27.48           C  
ATOM   1549  H01 PRO A 101      40.149  10.181 -24.623  1.00 26.06           H  
ATOM   1550  H02 PRO A 101      39.875  11.890 -24.758  1.00 26.06           H  
ATOM   1551  H03 PRO A 101      38.207   9.687 -26.080  1.00 27.63           H  
ATOM   1552  H04 PRO A 101      38.994  11.029 -26.825  1.00 27.63           H  
ATOM   1553  H05 PRO A 101      37.511  12.675 -25.841  1.00 27.48           H  
ATOM   1554  H06 PRO A 101      36.447  11.355 -26.171  1.00 27.48           H  
ATOM   1555  H14 PRO A 101      38.311   9.910 -23.083  1.00 26.73           H  
ATOM   1556  N   TYR A 102      39.171  11.428 -21.302  1.00 25.82           N  
ATOM   1557  CA  TYR A 102      39.555  12.323 -20.220  1.00 24.46           C  
ATOM   1558  C   TYR A 102      40.785  11.876 -19.448  1.00 22.80           C  
ATOM   1559  O   TYR A 102      41.086  10.686 -19.387  1.00 23.61           O  
ATOM   1560  CB  TYR A 102      38.360  12.579 -19.273  1.00 22.59           C  
ATOM   1561  CG  TYR A 102      37.815  11.348 -18.591  1.00 22.55           C  
ATOM   1562  CD1 TYR A 102      38.270  10.975 -17.304  1.00 23.13           C  
ATOM   1563  CD2 TYR A 102      36.889  10.510 -19.243  1.00 22.21           C  
ATOM   1564  CE1 TYR A 102      37.827   9.790 -16.692  1.00 21.61           C  
ATOM   1565  CE2 TYR A 102      36.425   9.319 -18.630  1.00 20.99           C  
ATOM   1566  CZ  TYR A 102      36.907   8.966 -17.353  1.00 23.26           C  
ATOM   1567  OH  TYR A 102      36.495   7.800 -16.738  1.00 23.80           O  
ATOM   1568  H01 TYR A 102      39.842  13.261 -20.696  1.00 24.46           H  
ATOM   1569  H02 TYR A 102      37.554  12.965 -19.896  1.00 22.59           H  
ATOM   1570  H03 TYR A 102      38.682  13.279 -18.502  1.00 22.59           H  
ATOM   1571  H04 TYR A 102      38.976  11.618 -16.778  1.00 23.13           H  
ATOM   1572  H05 TYR A 102      36.524  10.781 -20.234  1.00 22.21           H  
ATOM   1573  H06 TYR A 102      38.198   9.513 -15.705  1.00 21.61           H  
ATOM   1574  H07 TYR A 102      39.194  10.429 -21.157  1.00 25.82           H  
ATOM   1575  H08 TYR A 102      35.703   8.682 -19.141  1.00 20.99           H  
ATOM   1576  H09 TYR A 102      36.467   7.932 -15.787  1.00 23.80           H  
ATOM   1577  N   VAL A 103      41.480  12.847 -18.866  1.00 22.50           N  
ATOM   1578  CA  VAL A 103      42.690  12.619 -18.080  1.00 24.71           C  
ATOM   1579  C   VAL A 103      42.371  12.044 -16.698  1.00 25.26           C  
ATOM   1580  O   VAL A 103      41.360  12.392 -16.081  1.00 27.04           O  
ATOM   1581  CB  VAL A 103      43.496  13.947 -17.912  1.00 23.93           C  
ATOM   1582  CG1 VAL A 103      44.731  13.761 -17.040  1.00 25.72           C  
ATOM   1583  CG2 VAL A 103      43.920  14.467 -19.260  1.00 24.73           C  
ATOM   1584  H01 VAL A 103      43.291  11.892 -18.625  1.00 24.71           H  
ATOM   1585  H02 VAL A 103      42.837  14.663 -17.420  1.00 23.93           H  
ATOM   1586  H03 VAL A 103      45.513  14.445 -17.369  1.00 25.72           H  
ATOM   1587  H04 VAL A 103      44.478  13.972 -16.001  1.00 25.72           H  
ATOM   1588  H05 VAL A 103      45.087  12.734 -17.127  1.00 25.72           H  
ATOM   1589  H06 VAL A 103      44.949  14.167 -19.457  1.00 24.73           H  
ATOM   1590  H07 VAL A 103      43.268  14.055 -20.030  1.00 24.73           H  
ATOM   1591  H08 VAL A 103      43.852  15.555 -19.268  1.00 24.73           H  
ATOM   1592  H10 VAL A 103      41.153  13.797 -18.973  1.00 22.50           H  
ATOM   1593  N   GLY A 104      43.232  11.134 -16.250  1.00 25.22           N  
ATOM   1594  CA  GLY A 104      43.089  10.543 -14.934  1.00 25.66           C  
ATOM   1595  C   GLY A 104      42.305   9.253 -14.831  1.00 24.61           C  
ATOM   1596  O   GLY A 104      41.864   8.670 -15.827  1.00 24.51           O  
ATOM   1597  H01 GLY A 104      42.507  11.268 -14.365  1.00 25.66           H  
ATOM   1598  H02 GLY A 104      44.091  10.349 -14.552  1.00 25.66           H  
ATOM   1599  H09 GLY A 104      44.001  10.849 -16.839  1.00 25.22           H  
ATOM   1600  N   ALA A 105      42.135   8.827 -13.583  1.00 24.28           N  
ATOM   1601  CA  ALA A 105      41.430   7.606 -13.227  1.00 22.67           C  
ATOM   1602  C   ALA A 105      39.960   7.599 -13.620  1.00 21.66           C  
ATOM   1603  O   ALA A 105      39.298   8.648 -13.656  1.00 18.45           O  
ATOM   1604  CB  ALA A 105      41.565   7.361 -11.747  1.00 22.59           C  
ATOM   1605  H01 ALA A 105      41.897   6.804 -13.799  1.00 22.67           H  
ATOM   1606  H02 ALA A 105      42.130   8.176 -11.294  1.00 22.59           H  
ATOM   1607  H03 ALA A 105      42.520   9.387 -12.835  1.00 24.28           H  
ATOM   1608  H04 ALA A 105      40.575   7.311 -11.295  1.00 22.59           H  
ATOM   1609  H05 ALA A 105      42.089   6.420 -11.580  1.00 22.59           H  
ATOM   1610  N   GLY A 106      39.469   6.390 -13.893  1.00 20.90           N  
ATOM   1611  CA  GLY A 106      38.083   6.175 -14.267  1.00 19.93           C  
ATOM   1612  C   GLY A 106      37.174   6.253 -13.058  1.00 20.57           C  
ATOM   1613  O   GLY A 106      37.641   6.598 -11.977  1.00 22.42           O  
ATOM   1614  H01 GLY A 106      37.993   5.181 -14.704  1.00 19.93           H  
ATOM   1615  H02 GLY A 106      37.785   6.937 -14.987  1.00 19.93           H  
ATOM   1616  H06 GLY A 106      40.086   5.592 -13.837  1.00 20.90           H  
ATOM   1617  N   VAL A 107      35.900   5.890 -13.223  1.00 22.16           N  
ATOM   1618  CA  VAL A 107      34.906   5.940 -12.143  1.00 23.52           C  
ATOM   1619  C   VAL A 107      35.296   5.179 -10.871  1.00 25.41           C  
ATOM   1620  O   VAL A 107      35.379   5.780  -9.800  1.00 28.58           O  
ATOM   1621  CB  VAL A 107      33.513   5.468 -12.647  1.00 23.54           C  
ATOM   1622  CG1 VAL A 107      32.458   5.579 -11.546  1.00 23.13           C  
ATOM   1623  CG2 VAL A 107      33.093   6.315 -13.832  1.00 21.20           C  
ATOM   1624  H01 VAL A 107      34.862   6.990 -11.854  1.00 23.52           H  
ATOM   1625  H02 VAL A 107      33.593   4.421 -12.941  1.00 23.54           H  
ATOM   1626  H03 VAL A 107      35.606   5.566 -14.133  1.00 22.16           H  
ATOM   1627  H04 VAL A 107      31.529   5.121 -11.886  1.00 23.13           H  
ATOM   1628  H05 VAL A 107      32.810   5.065 -10.652  1.00 23.13           H  
ATOM   1629  H06 VAL A 107      32.281   6.630 -11.316  1.00 23.13           H  
ATOM   1630  H07 VAL A 107      32.224   6.914 -13.560  1.00 21.20           H  
ATOM   1631  H08 VAL A 107      33.913   6.974 -14.117  1.00 21.20           H  
ATOM   1632  H09 VAL A 107      32.839   5.667 -14.671  1.00 21.20           H  
ATOM   1633  N   ALA A 108      35.596   3.888 -11.020  1.00 25.00           N  
ATOM   1634  CA  ALA A 108      35.968   3.012  -9.907  1.00 24.87           C  
ATOM   1635  C   ALA A 108      37.190   3.457  -9.119  1.00 25.51           C  
ATOM   1636  O   ALA A 108      37.093   3.707  -7.918  1.00 26.36           O  
ATOM   1637  CB  ALA A 108      36.152   1.583 -10.401  1.00 25.09           C  
ATOM   1638  H01 ALA A 108      35.136   3.071  -9.205  1.00 24.87           H  
ATOM   1639  H02 ALA A 108      37.138   1.222 -10.109  1.00 25.09           H  
ATOM   1640  H03 ALA A 108      35.387   0.944  -9.960  1.00 25.09           H  
ATOM   1641  H04 ALA A 108      36.064   1.559 -11.487  1.00 25.09           H  
ATOM   1642  H10 ALA A 108      35.565   3.494 -11.949  1.00 25.00           H  
ATOM   1643  N   ALA A 109      38.309   3.643  -9.817  1.00 24.63           N  
ATOM   1644  CA  ALA A 109      39.562   4.053  -9.190  1.00 23.96           C  
ATOM   1645  C   ALA A 109      39.472   5.420  -8.519  1.00 23.44           C  
ATOM   1646  O   ALA A 109      40.049   5.617  -7.444  1.00 25.51           O  
ATOM   1647  CB  ALA A 109      40.684   4.023 -10.203  1.00 22.48           C  
ATOM   1648  H01 ALA A 109      39.773   3.336  -8.396  1.00 23.96           H  
ATOM   1649  H02 ALA A 109      41.581   3.615  -9.738  1.00 22.48           H  
ATOM   1650  H03 ALA A 109      40.396   3.397 -11.047  1.00 22.48           H  
ATOM   1651  H04 ALA A 109      40.885   5.035 -10.553  1.00 22.48           H  
ATOM   1652  H05 ALA A 109      38.290   3.495 -10.816  1.00 24.63           H  
ATOM   1653  N   SER A 110      38.696   6.329  -9.123  1.00 22.67           N  
ATOM   1654  CA  SER A 110      38.487   7.683  -8.587  1.00 20.63           C  
ATOM   1655  C   SER A 110      37.690   7.646  -7.287  1.00 19.84           C  
ATOM   1656  O   SER A 110      38.017   8.352  -6.332  1.00 18.15           O  
ATOM   1657  CB  SER A 110      37.733   8.558  -9.580  1.00 18.73           C  
ATOM   1658  OG  SER A 110      38.491   8.843 -10.733  1.00 22.47           O  
ATOM   1659  H01 SER A 110      39.476   8.101  -8.402  1.00 20.63           H  
ATOM   1660  H02 SER A 110      37.513   9.505  -9.086  1.00 18.73           H  
ATOM   1661  H03 SER A 110      36.821   8.042  -9.879  1.00 18.73           H  
ATOM   1662  H04 SER A 110      38.581   9.794 -10.830  1.00 22.47           H  
ATOM   1663  H05 SER A 110      38.234   6.074  -9.984  1.00 22.67           H  
ATOM   1664  N   ALA A 111      36.655   6.805  -7.255  1.00 21.58           N  
ATOM   1665  CA  ALA A 111      35.794   6.652  -6.069  1.00 23.97           C  
ATOM   1666  C   ALA A 111      36.512   5.999  -4.902  1.00 23.48           C  
ATOM   1667  O   ALA A 111      36.368   6.429  -3.754  1.00 26.08           O  
ATOM   1668  CB  ALA A 111      34.541   5.874  -6.420  1.00 22.06           C  
ATOM   1669  H01 ALA A 111      35.518   7.657  -5.749  1.00 23.97           H  
ATOM   1670  H02 ALA A 111      33.752   6.568  -6.709  1.00 22.06           H  
ATOM   1671  H03 ALA A 111      34.752   5.199  -7.249  1.00 22.06           H  
ATOM   1672  H04 ALA A 111      34.217   5.297  -5.554  1.00 22.06           H  
ATOM   1673  H05 ALA A 111      36.454   6.252  -8.076  1.00 21.58           H  
ATOM   1674  N   LEU A 112      37.346   5.016  -5.225  1.00 24.59           N  
ATOM   1675  CA  LEU A 112      38.106   4.283  -4.233  1.00 25.03           C  
ATOM   1676  C   LEU A 112      39.240   5.059  -3.598  1.00 26.03           C  
ATOM   1677  O   LEU A 112      39.362   5.038  -2.372  1.00 23.13           O  
ATOM   1678  CB  LEU A 112      38.624   2.968  -4.808  1.00 27.19           C  
ATOM   1679  CG  LEU A 112      37.689   1.770  -4.628  1.00 31.30           C  
ATOM   1680  CD1 LEU A 112      36.441   1.927  -5.466  1.00 33.80           C  
ATOM   1681  CD2 LEU A 112      38.413   0.509  -5.029  1.00 32.30           C  
ATOM   1682  H01 LEU A 112      37.398   4.086  -3.428  1.00 25.03           H  
ATOM   1683  H02 LEU A 112      39.532   2.731  -4.254  1.00 27.19           H  
ATOM   1684  H03 LEU A 112      38.793   3.108  -5.876  1.00 27.19           H  
ATOM   1685  H04 LEU A 112      37.393   1.713  -3.581  1.00 31.30           H  
ATOM   1686  H05 LEU A 112      37.454   4.771  -6.199  1.00 24.59           H  
ATOM   1687  H06 LEU A 112      35.673   2.433  -4.881  1.00 33.80           H  
ATOM   1688  H07 LEU A 112      36.670   2.518  -6.353  1.00 33.80           H  
ATOM   1689  H08 LEU A 112      36.079   0.944  -5.767  1.00 33.80           H  
ATOM   1690  H09 LEU A 112      39.383   0.475  -4.533  1.00 32.30           H  
ATOM   1691  H10 LEU A 112      37.824  -0.359  -4.733  1.00 32.30           H  
ATOM   1692  H11 LEU A 112      38.557   0.500  -6.109  1.00 32.30           H  
ATOM   1693  N   CYS A 113      40.018   5.788  -4.410  1.00 24.20           N  
ATOM   1694  CA  CYS A 113      41.156   6.565  -3.899  1.00 26.56           C  
ATOM   1695  C   CYS A 113      40.748   7.802  -3.110  1.00 29.33           C  
ATOM   1696  O   CYS A 113      41.563   8.380  -2.389  1.00 30.07           O  
ATOM   1697  CB  CYS A 113      42.120   6.944  -5.021  1.00 25.88           C  
ATOM   1698  SG  CYS A 113      42.888   5.527  -5.825  1.00 28.47           S  
ATOM   1699  H01 CYS A 113      41.666   5.905  -3.198  1.00 26.56           H  
ATOM   1700  H02 CYS A 113      42.922   7.526  -4.568  1.00 25.88           H  
ATOM   1701  H03 CYS A 113      41.569   7.510  -5.772  1.00 25.88           H  
ATOM   1702  H04 CYS A 113      43.009   5.769  -7.137  1.00 28.47           H  
ATOM   1703  H12 CYS A 113      39.817   5.804  -5.400  1.00 24.20           H  
ATOM   1704  N   MET A 114      39.481   8.195  -3.253  1.00 31.99           N  
ATOM   1705  CA  MET A 114      38.932   9.332  -2.529  1.00 34.62           C  
ATOM   1706  C   MET A 114      38.408   8.945  -1.159  1.00 35.21           C  
ATOM   1707  O   MET A 114      38.425   9.759  -0.235  1.00 38.34           O  
ATOM   1708  CB  MET A 114      37.826  10.020  -3.318  1.00 35.45           C  
ATOM   1709  CG  MET A 114      38.345  11.143  -4.181  1.00 39.39           C  
ATOM   1710  SD  MET A 114      39.276  12.406  -3.292  1.00 43.09           S  
ATOM   1711  CE  MET A 114      37.993  13.119  -2.378  1.00 41.15           C  
ATOM   1712  H01 MET A 114      39.760  10.029  -2.395  1.00 34.62           H  
ATOM   1713  H02 MET A 114      37.126  10.450  -2.601  1.00 35.45           H  
ATOM   1714  H03 MET A 114      37.341   9.282  -3.957  1.00 35.45           H  
ATOM   1715  H04 MET A 114      37.470  11.641  -4.597  1.00 39.39           H  
ATOM   1716  H05 MET A 114      38.882   7.685  -3.886  1.00 31.99           H  
ATOM   1717  H06 MET A 114      38.995  10.714  -4.943  1.00 39.39           H  
ATOM   1718  H07 MET A 114      37.100  12.499  -2.461  1.00 41.15           H  
ATOM   1719  H08 MET A 114      38.288  13.191  -1.331  1.00 41.15           H  
ATOM   1720  H09 MET A 114      37.780  14.115  -2.766  1.00 41.15           H  
ATOM   1721  N   ASP A 115      37.960   7.697  -1.040  1.00 34.62           N  
ATOM   1722  CA  ASP A 115      37.434   7.156   0.211  1.00 32.81           C  
ATOM   1723  C   ASP A 115      38.588   6.579   1.044  1.00 31.43           C  
ATOM   1724  O   ASP A 115      39.114   5.507   0.745  1.00 28.93           O  
ATOM   1725  CB  ASP A 115      36.387   6.079  -0.091  1.00 32.61           C  
ATOM   1726  CG  ASP A 115      35.504   5.748   1.109  1.00 34.63           C  
ATOM   1727  OD1 ASP A 115      36.028   5.476   2.211  1.00 31.48           O  
ATOM   1728  OD2 ASP A 115      34.270   5.721   0.930  1.00 37.82           O1-
ATOM   1729  H01 ASP A 115      36.954   7.950   0.784  1.00 32.81           H  
ATOM   1730  H02 ASP A 115      36.925   5.170  -0.358  1.00 32.61           H  
ATOM   1731  H03 ASP A 115      35.751   6.431  -0.904  1.00 32.61           H  
ATOM   1732  H10 ASP A 115      37.985   7.097  -1.852  1.00 34.62           H  
ATOM   1733  N   LYS A 116      38.934   7.282   2.121  1.00 31.49           N  
ATOM   1734  CA  LYS A 116      40.011   6.874   3.017  1.00 31.84           C  
ATOM   1735  C   LYS A 116      39.787   5.554   3.748  1.00 33.16           C  
ATOM   1736  O   LYS A 116      40.742   4.933   4.212  1.00 35.36           O  
ATOM   1737  CB  LYS A 116      40.333   7.996   3.990  1.00 31.32           C  
ATOM   1738  CG  LYS A 116      41.003   9.153   3.295  1.00 30.20           C  
ATOM   1739  CD  LYS A 116      41.136  10.347   4.189  1.00 29.81           C  
ATOM   1740  CE  LYS A 116      41.755  11.497   3.435  1.00 28.56           C  
ATOM   1741  NZ  LYS A 116      43.129  11.188   2.948  1.00 30.30           N1+
ATOM   1742  H01 LYS A 116      40.869   6.680   2.373  1.00 31.84           H  
ATOM   1743  H02 LYS A 116      41.017   7.608   4.745  1.00 31.32           H  
ATOM   1744  H03 LYS A 116      39.408   8.345   4.449  1.00 31.32           H  
ATOM   1745  H04 LYS A 116      38.430   8.133   2.326  1.00 31.49           H  
ATOM   1746  H05 LYS A 116      40.383   9.438   2.445  1.00 30.20           H  
ATOM   1747  H06 LYS A 116      41.997   8.842   2.972  1.00 30.20           H  
ATOM   1748  H07 LYS A 116      41.777  10.089   5.032  1.00 29.81           H  
ATOM   1749  H08 LYS A 116      40.149  10.640   4.548  1.00 29.81           H  
ATOM   1750  H09 LYS A 116      41.830  12.340   4.122  1.00 28.56           H  
ATOM   1751  H10 LYS A 116      41.125  11.733   2.578  1.00 28.56           H  
ATOM   1752  H11 LYS A 116      43.777  11.227   3.722  1.00 30.30           H  
ATOM   1753  H12 LYS A 116      43.143  10.263   2.544  1.00 30.30           H  
ATOM   1754  H13 LYS A 116      43.399  11.865   2.249  1.00 30.30           H  
ATOM   1755  N   ASP A 117      38.536   5.107   3.808  1.00 32.94           N  
ATOM   1756  CA  ASP A 117      38.225   3.831   4.439  1.00 33.97           C  
ATOM   1757  C   ASP A 117      38.356   2.695   3.418  1.00 32.75           C  
ATOM   1758  O   ASP A 117      39.181   1.798   3.612  1.00 30.45           O  
ATOM   1759  CB  ASP A 117      36.823   3.834   5.064  1.00 34.68           C  
ATOM   1760  CG  ASP A 117      36.458   2.496   5.686  1.00 36.03           C  
ATOM   1761  OD1 ASP A 117      37.106   2.105   6.681  1.00 38.51           O  
ATOM   1762  OD2 ASP A 117      35.542   1.829   5.160  1.00 39.03           O1-
ATOM   1763  H01 ASP A 117      38.941   3.672   5.245  1.00 33.97           H  
ATOM   1764  H02 ASP A 117      36.107   4.034   4.267  1.00 34.68           H  
ATOM   1765  H03 ASP A 117      36.786   4.601   5.838  1.00 34.68           H  
ATOM   1766  H14 ASP A 117      37.790   5.660   3.410  1.00 32.94           H  
ATOM   1767  N   LEU A 118      37.569   2.765   2.335  1.00 30.63           N  
ATOM   1768  CA  LEU A 118      37.562   1.740   1.282  1.00 30.96           C  
ATOM   1769  C   LEU A 118      38.908   1.495   0.605  1.00 29.79           C  
ATOM   1770  O   LEU A 118      39.231   0.350   0.299  1.00 29.60           O  
ATOM   1771  CB  LEU A 118      36.464   2.003   0.238  1.00 30.28           C  
ATOM   1772  CG  LEU A 118      35.003   1.963   0.725  1.00 35.45           C  
ATOM   1773  CD1 LEU A 118      34.083   2.448  -0.383  1.00 36.70           C  
ATOM   1774  CD2 LEU A 118      34.587   0.566   1.199  1.00 37.14           C  
ATOM   1775  H01 LEU A 118      37.337   0.815   1.812  1.00 30.96           H  
ATOM   1776  H02 LEU A 118      36.546   1.177  -0.469  1.00 30.28           H  
ATOM   1777  H03 LEU A 118      36.642   2.992  -0.184  1.00 30.28           H  
ATOM   1778  H04 LEU A 118      36.952   3.559   2.238  1.00 30.63           H  
ATOM   1779  H05 LEU A 118      34.919   2.626   1.586  1.00 35.45           H  
ATOM   1780  H06 LEU A 118      33.198   2.908   0.056  1.00 36.70           H  
ATOM   1781  H07 LEU A 118      34.607   3.182  -0.996  1.00 36.70           H  
ATOM   1782  H08 LEU A 118      33.783   1.603  -1.003  1.00 36.70           H  
ATOM   1783  H09 LEU A 118      33.604   0.324   0.795  1.00 37.14           H  
ATOM   1784  H10 LEU A 118      35.313  -0.168   0.850  1.00 37.14           H  
ATOM   1785  H11 LEU A 118      34.546   0.548   2.288  1.00 37.14           H  
ATOM   1786  N   SER A 119      39.705   2.553   0.424  1.00 28.89           N  
ATOM   1787  CA  SER A 119      41.033   2.424  -0.183  1.00 30.23           C  
ATOM   1788  C   SER A 119      41.939   1.608   0.747  1.00 29.56           C  
ATOM   1789  O   SER A 119      42.535   0.635   0.310  1.00 29.21           O  
ATOM   1790  CB  SER A 119      41.669   3.789  -0.478  1.00 29.04           C  
ATOM   1791  OG  SER A 119      41.846   4.554   0.701  1.00 34.77           O  
ATOM   1792  H01 SER A 119      40.919   1.911  -1.138  1.00 30.23           H  
ATOM   1793  H02 SER A 119      40.999   4.338  -1.140  1.00 29.04           H  
ATOM   1794  H03 SER A 119      42.641   3.632  -0.947  1.00 29.04           H  
ATOM   1795  H04 SER A 119      42.181   3.990   1.402  1.00 34.77           H  
ATOM   1796  H12 SER A 119      39.383   3.466   0.713  1.00 28.89           H  
ATOM   1797  N   LYS A 120      41.949   1.949   2.039  1.00 29.49           N  
ATOM   1798  CA  LYS A 120      42.754   1.223   3.025  1.00 31.42           C  
ATOM   1799  C   LYS A 120      42.318  -0.239   3.191  1.00 32.39           C  
ATOM   1800  O   LYS A 120      43.166  -1.104   3.387  1.00 34.37           O  
ATOM   1801  CB  LYS A 120      42.784   1.945   4.367  1.00 30.93           C  
ATOM   1802  CG  LYS A 120      43.700   3.145   4.387  1.00 33.24           C  
ATOM   1803  CD  LYS A 120      43.926   3.637   5.809  1.00 39.93           C  
ATOM   1804  CE  LYS A 120      44.737   4.924   5.831  1.00 40.88           C  
ATOM   1805  NZ  LYS A 120      43.949   6.061   5.269  1.00 45.83           N1+
ATOM   1806  H01 LYS A 120      43.770   1.202   2.631  1.00 31.42           H  
ATOM   1807  H02 LYS A 120      43.168   1.238   5.102  1.00 30.93           H  
ATOM   1808  H03 LYS A 120      41.773   2.278   4.603  1.00 30.93           H  
ATOM   1809  H04 LYS A 120      43.234   3.946   3.813  1.00 33.24           H  
ATOM   1810  H05 LYS A 120      41.386   2.730   2.345  1.00 29.49           H  
ATOM   1811  H06 LYS A 120      44.659   2.869   3.948  1.00 33.24           H  
ATOM   1812  H07 LYS A 120      44.483   2.873   6.351  1.00 39.93           H  
ATOM   1813  H08 LYS A 120      42.960   3.818   6.280  1.00 39.93           H  
ATOM   1814  H09 LYS A 120      45.629   4.783   5.220  1.00 40.88           H  
ATOM   1815  H10 LYS A 120      45.013   5.155   6.860  1.00 40.88           H  
ATOM   1816  H11 LYS A 120      43.093   6.168   5.794  1.00 45.83           H  
ATOM   1817  H12 LYS A 120      44.491   6.911   5.333  1.00 45.83           H  
ATOM   1818  H13 LYS A 120      43.729   5.873   4.301  1.00 45.83           H  
ATOM   1819  N   ARG A 121      41.019  -0.512   3.023  1.00 31.99           N  
ATOM   1820  CA  ARG A 121      40.478  -1.872   3.106  1.00 34.21           C  
ATOM   1821  C   ARG A 121      41.007  -2.731   1.955  1.00 34.94           C  
ATOM   1822  O   ARG A 121      41.519  -3.826   2.189  1.00 35.63           O  
ATOM   1823  CB  ARG A 121      38.943  -1.879   3.092  1.00 34.83           C  
ATOM   1824  CG  ARG A 121      38.301  -1.197   4.283  1.00 38.36           C  
ATOM   1825  CD  ARG A 121      36.789  -1.287   4.278  1.00 40.63           C  
ATOM   1826  NE  ARG A 121      36.340  -2.403   5.105  1.00 48.34           N  
ATOM   1827  CZ  ARG A 121      35.703  -2.284   6.269  1.00 49.24           C  
ATOM   1828  NH1 ARG A 121      35.412  -1.088   6.773  1.00 50.55           N1+
ATOM   1829  NH2 ARG A 121      35.382  -3.375   6.948  1.00 51.03           N  
ATOM   1830  H01 ARG A 121      40.809  -2.292   4.056  1.00 34.21           H  
ATOM   1831  H02 ARG A 121      38.638  -2.925   3.132  1.00 34.83           H  
ATOM   1832  H03 ARG A 121      38.608  -1.372   2.187  1.00 34.83           H  
ATOM   1833  H04 ARG A 121      38.563  -0.140   4.231  1.00 38.36           H  
ATOM   1834  H05 ARG A 121      38.674  -1.665   5.194  1.00 38.36           H  
ATOM   1835  H06 ARG A 121      36.449  -1.448   3.255  1.00 40.63           H  
ATOM   1836  H07 ARG A 121      36.373  -0.359   4.670  1.00 40.63           H  
ATOM   1837  H08 ARG A 121      36.527  -3.337   4.769  1.00 48.34           H  
ATOM   1838  H09 ARG A 121      34.939  -1.016   7.663  1.00 50.55           H  
ATOM   1839  H10 ARG A 121      35.664  -0.251   6.266  1.00 50.55           H  
ATOM   1840  H11 ARG A 121      35.610  -4.286   6.577  1.00 51.03           H  
ATOM   1841  H12 ARG A 121      34.909  -3.296   7.837  1.00 51.03           H  
ATOM   1842  H14 ARG A 121      40.385   0.250   2.831  1.00 31.99           H  
ATOM   1843  N   VAL A 122      40.970  -2.177   0.738  1.00 33.39           N  
ATOM   1844  CA  VAL A 122      41.439  -2.851  -0.479  1.00 31.94           C  
ATOM   1845  C   VAL A 122      42.956  -3.061  -0.441  1.00 33.35           C  
ATOM   1846  O   VAL A 122      43.448  -4.125  -0.832  1.00 36.21           O  
ATOM   1847  CB  VAL A 122      41.061  -2.034  -1.765  1.00 31.87           C  
ATOM   1848  CG1 VAL A 122      41.566  -2.706  -3.020  1.00 29.42           C  
ATOM   1849  CG2 VAL A 122      39.568  -1.872  -1.873  1.00 31.10           C  
ATOM   1850  H01 VAL A 122      40.944  -3.821  -0.519  1.00 31.94           H  
ATOM   1851  H02 VAL A 122      41.535  -1.057  -1.670  1.00 31.87           H  
ATOM   1852  H03 VAL A 122      42.584  -3.059  -2.858  1.00 29.42           H  
ATOM   1853  H04 VAL A 122      40.923  -3.552  -3.264  1.00 29.42           H  
ATOM   1854  H05 VAL A 122      41.557  -1.992  -3.844  1.00 29.42           H  
ATOM   1855  H06 VAL A 122      39.119  -1.983  -0.886  1.00 31.10           H  
ATOM   1856  H07 VAL A 122      39.337  -0.883  -2.268  1.00 31.10           H  
ATOM   1857  H08 VAL A 122      39.167  -2.633  -2.542  1.00 31.10           H  
ATOM   1858  H13 VAL A 122      40.598  -1.242   0.651  1.00 33.39           H  
ATOM   1859  N   LEU A 123      43.679  -2.047   0.032  1.00 31.46           N  
ATOM   1860  CA  LEU A 123      45.134  -2.096   0.125  1.00 32.89           C  
ATOM   1861  C   LEU A 123      45.660  -3.066   1.182  1.00 34.12           C  
ATOM   1862  O   LEU A 123      46.604  -3.806   0.908  1.00 34.04           O  
ATOM   1863  CB  LEU A 123      45.712  -0.695   0.362  1.00 32.38           C  
ATOM   1864  CG  LEU A 123      45.555   0.356  -0.743  1.00 33.81           C  
ATOM   1865  CD1 LEU A 123      46.244   1.620  -0.323  1.00 32.77           C  
ATOM   1866  CD2 LEU A 123      46.104  -0.120  -2.057  1.00 34.61           C  
ATOM   1867  H01 LEU A 123      45.474  -2.480  -0.837  1.00 32.89           H  
ATOM   1868  H02 LEU A 123      46.788  -0.857   0.426  1.00 32.38           H  
ATOM   1869  H03 LEU A 123      45.235  -0.296   1.257  1.00 32.38           H  
ATOM   1870  H04 LEU A 123      44.490   0.539  -0.887  1.00 33.81           H  
ATOM   1871  H05 LEU A 123      47.182   1.720  -0.868  1.00 32.77           H  
ATOM   1872  H06 LEU A 123      45.604   2.474  -0.543  1.00 32.77           H  
ATOM   1873  H07 LEU A 123      46.448   1.585   0.747  1.00 32.77           H  
ATOM   1874  H08 LEU A 123      47.122  -0.482  -1.915  1.00 34.61           H  
ATOM   1875  H09 LEU A 123      43.201  -1.212   0.338  1.00 31.46           H  
ATOM   1876  H10 LEU A 123      45.481  -0.929  -2.440  1.00 34.61           H  
ATOM   1877  H11 LEU A 123      46.109   0.705  -2.770  1.00 34.61           H  
ATOM   1878  N   ALA A 124      45.019  -3.089   2.359  1.00 34.56           N  
ATOM   1879  CA  ALA A 124      45.403  -3.976   3.467  1.00 36.42           C  
ATOM   1880  C   ALA A 124      45.227  -5.436   3.074  1.00 37.56           C  
ATOM   1881  O   ALA A 124      46.057  -6.275   3.423  1.00 38.90           O  
ATOM   1882  CB  ALA A 124      44.593  -3.672   4.719  1.00 33.54           C  
ATOM   1883  H01 ALA A 124      46.455  -3.795   3.686  1.00 36.42           H  
ATOM   1884  H02 ALA A 124      43.603  -4.120   4.628  1.00 33.54           H  
ATOM   1885  H03 ALA A 124      45.100  -4.087   5.590  1.00 33.54           H  
ATOM   1886  H04 ALA A 124      44.494  -2.593   4.835  1.00 33.54           H  
ATOM   1887  H12 ALA A 124      44.234  -2.467   2.491  1.00 34.56           H  
ATOM   1888  N   GLN A 125      44.188  -5.707   2.279  1.00 38.60           N  
ATOM   1889  CA  GLN A 125      43.894  -7.053   1.791  1.00 40.35           C  
ATOM   1890  C   GLN A 125      44.977  -7.495   0.800  1.00 42.32           C  
ATOM   1891  O   GLN A 125      45.355  -8.673   0.779  1.00 43.67           O  
ATOM   1892  CB  GLN A 125      42.509  -7.089   1.125  1.00 39.93           C  
ATOM   1893  CG  GLN A 125      41.957  -8.500   0.790  1.00 42.13           C  
ATOM   1894  CD  GLN A 125      42.451  -9.054  -0.545  1.00 43.23           C  
ATOM   1895  NE2 GLN A 125      42.519 -10.378  -0.650  1.00 44.37           N  
ATOM   1896  OE1 GLN A 125      42.807  -8.297  -1.451  1.00 42.84           O  
ATOM   1897  H01 GLN A 125      43.887  -7.743   2.635  1.00 40.35           H  
ATOM   1898  H02 GLN A 125      42.628  -6.583   0.167  1.00 39.93           H  
ATOM   1899  H03 GLN A 125      41.801  -6.603   1.797  1.00 39.93           H  
ATOM   1900  H04 GLN A 125      40.874  -8.407   0.714  1.00 42.13           H  
ATOM   1901  H05 GLN A 125      43.580  -4.949   2.003  1.00 38.60           H  
ATOM   1902  H06 GLN A 125      42.261  -9.185   1.581  1.00 42.13           H  
ATOM   1903  H07 GLN A 125      42.855 -10.800  -1.504  1.00 44.37           H  
ATOM   1904  H08 GLN A 125      42.235 -10.961   0.124  1.00 44.37           H  
ATOM   1905  N   ALA A 126      45.454  -6.548  -0.014  1.00 41.88           N  
ATOM   1906  CA  ALA A 126      46.484  -6.797  -1.028  1.00 41.45           C  
ATOM   1907  C   ALA A 126      47.871  -7.003  -0.429  1.00 41.17           C  
ATOM   1908  O   ALA A 126      48.803  -7.396  -1.135  1.00 42.74           O  
ATOM   1909  CB  ALA A 126      46.513  -5.659  -2.038  1.00 43.07           C  
ATOM   1910  H01 ALA A 126      46.215  -7.727  -1.528  1.00 41.45           H  
ATOM   1911  H02 ALA A 126      47.400  -5.048  -1.870  1.00 43.07           H  
ATOM   1912  H03 ALA A 126      46.541  -6.069  -3.048  1.00 43.07           H  
ATOM   1913  H04 ALA A 126      45.621  -5.044  -1.919  1.00 43.07           H  
ATOM   1914  H09 ALA A 126      45.086  -5.612   0.074  1.00 41.88           H  
ATOM   1915  N   GLY A 127      47.993  -6.729   0.870  1.00 39.95           N  
ATOM   1916  CA  GLY A 127      49.253  -6.894   1.569  1.00 39.22           C  
ATOM   1917  C   GLY A 127      50.090  -5.638   1.699  1.00 38.22           C  
ATOM   1918  O   GLY A 127      51.244  -5.709   2.122  1.00 38.40           O  
ATOM   1919  H01 GLY A 127      49.842  -7.588   0.969  1.00 39.22           H  
ATOM   1920  H02 GLY A 127      49.037  -7.261   2.572  1.00 39.22           H  
ATOM   1921  H05 GLY A 127      47.187  -6.398   1.381  1.00 39.95           H  
ATOM   1922  N   VAL A 128      49.523  -4.495   1.320  1.00 36.99           N  
ATOM   1923  CA  VAL A 128      50.218  -3.204   1.417  1.00 36.94           C  
ATOM   1924  C   VAL A 128      50.058  -2.719   2.862  1.00 36.88           C  
ATOM   1925  O   VAL A 128      48.947  -2.754   3.398  1.00 38.95           O  
ATOM   1926  CB  VAL A 128      49.618  -2.152   0.433  1.00 35.25           C  
ATOM   1927  CG1 VAL A 128      50.344  -0.811   0.550  1.00 33.91           C  
ATOM   1928  CG2 VAL A 128      49.686  -2.666  -0.994  1.00 32.92           C  
ATOM   1929  H01 VAL A 128      51.267  -3.326   1.148  1.00 36.94           H  
ATOM   1930  H02 VAL A 128      48.573  -1.995   0.702  1.00 35.25           H  
ATOM   1931  H03 VAL A 128      48.582  -4.516   0.953  1.00 36.99           H  
ATOM   1932  H04 VAL A 128      51.295  -0.866   0.020  1.00 33.91           H  
ATOM   1933  H05 VAL A 128      49.729  -0.025   0.112  1.00 33.91           H  
ATOM   1934  H06 VAL A 128      50.527  -0.587   1.601  1.00 33.91           H  
ATOM   1935  H07 VAL A 128      50.689  -2.507  -1.389  1.00 32.92           H  
ATOM   1936  H08 VAL A 128      49.455  -3.731  -1.009  1.00 32.92           H  
ATOM   1937  H09 VAL A 128      48.965  -2.128  -1.609  1.00 32.92           H  
ATOM   1938  N   PRO A 129      51.166  -2.317   3.527  1.00 36.42           N  
ATOM   1939  CA  PRO A 129      51.041  -1.847   4.913  1.00 35.76           C  
ATOM   1940  C   PRO A 129      50.359  -0.485   5.054  1.00 35.93           C  
ATOM   1941  O   PRO A 129      50.605   0.432   4.269  1.00 34.18           O  
ATOM   1942  CB  PRO A 129      52.491  -1.821   5.401  1.00 34.68           C  
ATOM   1943  CG  PRO A 129      53.272  -1.568   4.150  1.00 36.12           C  
ATOM   1944  CD  PRO A 129      52.589  -2.460   3.159  1.00 36.64           C  
ATOM   1945  H01 PRO A 129      52.786  -2.739   5.909  1.00 34.68           H  
ATOM   1946  H02 PRO A 129      52.645  -1.022   6.126  1.00 34.68           H  
ATOM   1947  H03 PRO A 129      54.338  -1.769   4.254  1.00 36.12           H  
ATOM   1948  H04 PRO A 129      53.209  -0.522   3.849  1.00 36.12           H  
ATOM   1949  H05 PRO A 129      52.798  -2.197   2.122  1.00 36.64           H  
ATOM   1950  H06 PRO A 129      52.922  -3.493   3.263  1.00 36.64           H  
ATOM   1951  H10 PRO A 129      50.392  -2.496   5.501  1.00 35.76           H  
ATOM   1952  N   VAL A 130      49.403  -0.427   5.978  1.00 36.66           N  
ATOM   1953  CA  VAL A 130      48.652   0.788   6.287  1.00 35.51           C  
ATOM   1954  C   VAL A 130      48.564   0.934   7.800  1.00 37.43           C  
ATOM   1955  O   VAL A 130      48.651  -0.055   8.541  1.00 38.23           O  
ATOM   1956  CB  VAL A 130      47.192   0.794   5.694  1.00 34.43           C  
ATOM   1957  CG1 VAL A 130      47.217   0.924   4.170  1.00 33.16           C  
ATOM   1958  CG2 VAL A 130      46.412  -0.447   6.113  1.00 33.61           C  
ATOM   1959  H01 VAL A 130      49.186   1.619   5.826  1.00 35.51           H  
ATOM   1960  H02 VAL A 130      46.680   1.665   6.104  1.00 34.43           H  
ATOM   1961  H03 VAL A 130      47.987   1.638   3.879  1.00 33.16           H  
ATOM   1962  H04 VAL A 130      47.436  -0.047   3.726  1.00 33.16           H  
ATOM   1963  H05 VAL A 130      46.246   1.274   3.819  1.00 33.16           H  
ATOM   1964  H06 VAL A 130      45.447  -0.457   5.607  1.00 33.61           H  
ATOM   1965  H07 VAL A 130      49.185  -1.268   6.493  1.00 36.66           H  
ATOM   1966  H08 VAL A 130      46.974  -1.340   5.839  1.00 33.61           H  
ATOM   1967  H09 VAL A 130      46.256  -0.432   7.192  1.00 33.61           H  
ATOM   1968  N   VAL A 131      48.376   2.180   8.230  1.00 36.22           N  
ATOM   1969  CA  VAL A 131      48.232   2.589   9.629  1.00 36.30           C  
ATOM   1970  C   VAL A 131      46.933   1.972  10.226  1.00 36.79           C  
ATOM   1971  O   VAL A 131      45.971   1.747   9.477  1.00 36.05           O  
ATOM   1972  CB  VAL A 131      48.138   4.157   9.654  1.00 37.23           C  
ATOM   1973  CG1 VAL A 131      47.825   4.684  11.014  1.00 38.66           C  
ATOM   1974  CG2 VAL A 131      49.438   4.773   9.172  1.00 38.75           C  
ATOM   1975  H01 VAL A 131      49.080   2.245  10.221  1.00 36.30           H  
ATOM   1976  H02 VAL A 131      47.322   4.433   8.986  1.00 37.23           H  
ATOM   1977  H03 VAL A 131      46.787   4.459  11.260  1.00 38.66           H  
ATOM   1978  H04 VAL A 131      48.482   4.215  11.746  1.00 38.66           H  
ATOM   1979  H05 VAL A 131      47.975   5.763  11.029  1.00 38.66           H  
ATOM   1980  H06 VAL A 131      50.227   4.021   9.196  1.00 38.75           H  
ATOM   1981  H07 VAL A 131      49.313   5.135   8.152  1.00 38.75           H  
ATOM   1982  H08 VAL A 131      49.710   5.604   9.822  1.00 38.75           H  
ATOM   1983  H10 VAL A 131      48.329   2.907   7.530  1.00 36.22           H  
ATOM   1984  N   PRO A 132      46.920   1.607  11.543  1.00 36.33           N  
ATOM   1985  CA  PRO A 132      45.685   1.042  12.120  1.00 35.84           C  
ATOM   1986  C   PRO A 132      44.585   2.111  12.059  1.00 33.79           C  
ATOM   1987  O   PRO A 132      44.841   3.283  12.365  1.00 34.04           O  
ATOM   1988  CB  PRO A 132      46.085   0.762  13.570  1.00 36.19           C  
ATOM   1989  CG  PRO A 132      47.504   0.382  13.450  1.00 37.16           C  
ATOM   1990  CD  PRO A 132      48.039   1.433  12.499  1.00 36.79           C  
ATOM   1991  H01 PRO A 132      45.472  -0.003  14.046  1.00 36.19           H  
ATOM   1992  H02 PRO A 132      45.967   1.651  14.189  1.00 36.19           H  
ATOM   1993  H03 PRO A 132      47.655  -0.640  13.101  1.00 37.16           H  
ATOM   1994  H04 PRO A 132      48.009   0.428  14.415  1.00 37.16           H  
ATOM   1995  H05 PRO A 132      48.331   2.358  12.996  1.00 36.79           H  
ATOM   1996  H06 PRO A 132      48.939   1.084  11.993  1.00 36.79           H  
ATOM   1997  H09 PRO A 132      45.308   0.156  11.609  1.00 35.84           H  
ATOM   1998  N   TRP A 133      43.401   1.726  11.589  1.00 31.08           N  
ATOM   1999  CA  TRP A 133      42.304   2.678  11.454  1.00 31.05           C  
ATOM   2000  C   TRP A 133      40.932   2.068  11.716  1.00 30.94           C  
ATOM   2001  O   TRP A 133      40.758   0.843  11.655  1.00 31.71           O  
ATOM   2002  CB  TRP A 133      42.329   3.324  10.034  1.00 29.07           C  
ATOM   2003  CG  TRP A 133      41.573   2.555   8.944  1.00 28.24           C  
ATOM   2004  CD1 TRP A 133      40.333   2.861   8.438  1.00 26.94           C  
ATOM   2005  CD2 TRP A 133      41.943   1.296   8.356  1.00 28.72           C  
ATOM   2006  CE2 TRP A 133      40.857   0.889   7.529  1.00 28.27           C  
ATOM   2007  CE3 TRP A 133      43.080   0.459   8.455  1.00 28.60           C  
ATOM   2008  NE1 TRP A 133      39.897   1.863   7.604  1.00 28.82           N  
ATOM   2009  CZ2 TRP A 133      40.869  -0.326   6.804  1.00 29.65           C  
ATOM   2010  CZ3 TRP A 133      43.094  -0.763   7.727  1.00 28.86           C  
ATOM   2011  CH2 TRP A 133      41.988  -1.137   6.914  1.00 29.05           C  
ATOM   2012  H01 TRP A 133      42.461   3.437  12.221  1.00 31.05           H  
ATOM   2013  H02 TRP A 133      43.375   3.327   9.726  1.00 29.07           H  
ATOM   2014  H03 TRP A 133      41.890   4.319  10.109  1.00 29.07           H  
ATOM   2015  H04 TRP A 133      39.774   3.769   8.667  1.00 26.94           H  
ATOM   2016  H05 TRP A 133      43.928   0.745   9.077  1.00 28.60           H  
ATOM   2017  H06 TRP A 133      39.010   1.849   7.122  1.00 28.82           H  
ATOM   2018  H07 TRP A 133      43.260   0.762  11.322  1.00 31.08           H  
ATOM   2019  H08 TRP A 133      40.025  -0.615   6.178  1.00 29.65           H  
ATOM   2020  H09 TRP A 133      43.961  -1.420   7.793  1.00 28.86           H  
ATOM   2021  H10 TRP A 133      42.021  -2.079   6.367  1.00 29.05           H  
ATOM   2022  N   VAL A 134      39.950   2.957  11.856  1.00 29.32           N  
ATOM   2023  CA  VAL A 134      38.562   2.575  12.034  1.00 31.40           C  
ATOM   2024  C   VAL A 134      37.690   3.639  11.335  1.00 31.62           C  
ATOM   2025  O   VAL A 134      38.110   4.794  11.183  1.00 30.34           O  
ATOM   2026  CB  VAL A 134      38.208   2.345  13.554  1.00 31.31           C  
ATOM   2027  CG1 VAL A 134      37.926   3.641  14.289  1.00 30.53           C  
ATOM   2028  CG2 VAL A 134      37.064   1.370  13.683  1.00 35.76           C  
ATOM   2029  H01 VAL A 134      38.362   1.609  11.570  1.00 31.40           H  
ATOM   2030  H02 VAL A 134      39.086   1.913  14.034  1.00 31.31           H  
ATOM   2031  H03 VAL A 134      36.922   3.607  14.711  1.00 30.53           H  
ATOM   2032  H04 VAL A 134      38.653   3.770  15.091  1.00 30.53           H  
ATOM   2033  H05 VAL A 134      38.000   4.477  13.594  1.00 30.53           H  
ATOM   2034  H06 VAL A 134      36.204   1.744  13.127  1.00 35.76           H  
ATOM   2035  H07 VAL A 134      37.363   0.402  13.281  1.00 35.76           H  
ATOM   2036  H08 VAL A 134      36.796   1.260  14.734  1.00 35.76           H  
ATOM   2037  H11 VAL A 134      40.182   3.940  11.837  1.00 29.32           H  
ATOM   2038  N   ALA A 135      36.539   3.213  10.818  1.00 31.27           N  
ATOM   2039  CA  ALA A 135      35.595   4.116  10.159  1.00 30.99           C  
ATOM   2040  C   ALA A 135      34.449   4.417  11.116  1.00 32.01           C  
ATOM   2041  O   ALA A 135      34.086   3.568  11.938  1.00 33.83           O  
ATOM   2042  CB  ALA A 135      35.052   3.490   8.900  1.00 29.59           C  
ATOM   2043  H01 ALA A 135      36.111   5.038   9.890  1.00 30.99           H  
ATOM   2044  H02 ALA A 135      34.159   4.029   8.583  1.00 29.59           H  
ATOM   2045  H03 ALA A 135      35.805   3.541   8.114  1.00 29.59           H  
ATOM   2046  H04 ALA A 135      34.797   2.448   9.092  1.00 29.59           H  
ATOM   2047  H09 ALA A 135      36.310   2.232  10.883  1.00 31.27           H  
ATOM   2048  N   VAL A 136      33.921   5.639  11.049  1.00 30.38           N  
ATOM   2049  CA  VAL A 136      32.800   6.061  11.894  1.00 31.04           C  
ATOM   2050  C   VAL A 136      31.745   6.752  11.016  1.00 32.33           C  
ATOM   2051  O   VAL A 136      32.051   7.730  10.332  1.00 30.93           O  
ATOM   2052  CB  VAL A 136      33.237   7.076  13.019  1.00 30.94           C  
ATOM   2053  CG1 VAL A 136      32.071   7.360  13.964  1.00 31.05           C  
ATOM   2054  CG2 VAL A 136      34.430   6.565  13.816  1.00 30.10           C  
ATOM   2055  H01 VAL A 136      32.405   5.167  12.376  1.00 31.04           H  
ATOM   2056  H02 VAL A 136      33.536   7.998  12.521  1.00 30.94           H  
ATOM   2057  H03 VAL A 136      31.189   6.817  13.625  1.00 31.05           H  
ATOM   2058  H04 VAL A 136      32.332   7.036  14.971  1.00 31.05           H  
ATOM   2059  H05 VAL A 136      34.308   6.300  10.391  1.00 30.38           H  
ATOM   2060  H06 VAL A 136      31.859   8.429  13.969  1.00 31.05           H  
ATOM   2061  H07 VAL A 136      35.239   7.293  13.764  1.00 30.10           H  
ATOM   2062  H08 VAL A 136      34.138   6.421  14.856  1.00 30.10           H  
ATOM   2063  H09 VAL A 136      34.768   5.617  13.398  1.00 30.10           H  
ATOM   2064  N   ARG A 137      30.506   6.258  11.064  1.00 34.68           N  
ATOM   2065  CA  ARG A 137      29.387   6.843  10.305  1.00 36.46           C  
ATOM   2066  C   ARG A 137      28.715   7.926  11.157  1.00 38.11           C  
ATOM   2067  O   ARG A 137      28.733   7.842  12.392  1.00 38.16           O  
ATOM   2068  CB  ARG A 137      28.380   5.763   9.896  1.00 37.68           C  
ATOM   2069  CG  ARG A 137      28.989   4.677   9.009  1.00 43.36           C  
ATOM   2070  CD  ARG A 137      27.945   3.764   8.371  1.00 47.94           C  
ATOM   2071  NE  ARG A 137      28.567   2.774   7.484  1.00 52.38           N  
ATOM   2072  CZ  ARG A 137      28.847   2.961   6.191  1.00 54.76           C  
ATOM   2073  NH1 ARG A 137      28.562   4.110   5.583  1.00 55.58           N1+
ATOM   2074  NH2 ARG A 137      29.436   1.992   5.502  1.00 55.74           N  
ATOM   2075  H01 ARG A 137      29.770   7.294   9.389  1.00 36.46           H  
ATOM   2076  H02 ARG A 137      27.597   6.253   9.317  1.00 37.68           H  
ATOM   2077  H03 ARG A 137      27.988   5.294  10.799  1.00 37.68           H  
ATOM   2078  H04 ARG A 137      29.617   4.054   9.646  1.00 43.36           H  
ATOM   2079  H05 ARG A 137      29.561   5.158   8.215  1.00 43.36           H  
ATOM   2080  H06 ARG A 137      27.270   4.380   7.776  1.00 47.94           H  
ATOM   2081  H07 ARG A 137      27.401   3.243   9.158  1.00 47.94           H  
ATOM   2082  H08 ARG A 137      28.803   1.877   7.884  1.00 52.38           H  
ATOM   2083  H09 ARG A 137      28.788   4.234   4.606  1.00 55.58           H  
ATOM   2084  H10 ARG A 137      30.328   5.451  11.644  1.00 34.68           H  
ATOM   2085  H11 ARG A 137      28.120   4.858   6.098  1.00 55.58           H  
ATOM   2086  H12 ARG A 137      29.664   1.118   5.954  1.00 55.74           H  
ATOM   2087  H13 ARG A 137      29.657   2.129   4.526  1.00 55.74           H  
ATOM   2088  N   LYS A 138      28.149   8.948  10.505  1.00 38.27           N  
ATOM   2089  CA  LYS A 138      27.492  10.068  11.194  1.00 39.70           C  
ATOM   2090  C   LYS A 138      26.353   9.646  12.114  1.00 40.54           C  
ATOM   2091  O   LYS A 138      25.518   8.817  11.739  1.00 39.06           O  
ATOM   2092  CB  LYS A 138      27.005  11.115  10.188  1.00 40.88           C  
ATOM   2093  CG  LYS A 138      26.679  12.483  10.798  1.00 43.23           C  
ATOM   2094  CD  LYS A 138      26.321  13.484   9.716  1.00 47.07           C  
ATOM   2095  CE  LYS A 138      25.966  14.845  10.287  1.00 49.13           C  
ATOM   2096  NZ  LYS A 138      25.565  15.791   9.202  1.00 51.24           N1+
ATOM   2097  H01 LYS A 138      28.255  10.506  11.838  1.00 39.70           H  
ATOM   2098  H02 LYS A 138      26.073  10.733   9.772  1.00 40.88           H  
ATOM   2099  H03 LYS A 138      27.783  11.254   9.437  1.00 40.88           H  
ATOM   2100  H04 LYS A 138      27.557  12.845  11.332  1.00 43.23           H  
ATOM   2101  H05 LYS A 138      25.837  12.378  11.482  1.00 43.23           H  
ATOM   2102  H06 LYS A 138      25.446  13.105   9.187  1.00 47.07           H  
ATOM   2103  H07 LYS A 138      27.173  13.596   9.045  1.00 47.07           H  
ATOM   2104  H08 LYS A 138      26.842  15.249  10.794  1.00 49.13           H  
ATOM   2105  H09 LYS A 138      25.139  14.734  10.988  1.00 49.13           H  
ATOM   2106  H10 LYS A 138      24.757  16.320   9.499  1.00 51.24           H  
ATOM   2107  H11 LYS A 138      26.328  16.424   9.007  1.00 51.24           H  
ATOM   2108  H12 LYS A 138      25.338  15.270   8.367  1.00 51.24           H  
ATOM   2109  H14 LYS A 138      28.174   8.950   9.495  1.00 38.27           H  
ATOM   2110  N   GLY A 139      26.385  10.182  13.338  1.00 41.76           N  
ATOM   2111  CA  GLY A 139      25.379   9.881  14.345  1.00 44.34           C  
ATOM   2112  C   GLY A 139      25.724   8.671  15.200  1.00 45.13           C  
ATOM   2113  O   GLY A 139      25.323   8.598  16.366  1.00 47.46           O  
ATOM   2114  H01 GLY A 139      24.454   9.649  13.817  1.00 44.34           H  
ATOM   2115  H02 GLY A 139      25.272  10.747  14.998  1.00 44.34           H  
ATOM   2116  H13 GLY A 139      27.134  10.818  13.572  1.00 41.76           H  
ATOM   2117  N   GLU A 140      26.467   7.729  14.619  1.00 44.94           N  
ATOM   2118  CA  GLU A 140      26.888   6.507  15.302  1.00 45.24           C  
ATOM   2119  C   GLU A 140      28.063   6.758  16.252  1.00 44.11           C  
ATOM   2120  O   GLU A 140      28.917   7.607  15.970  1.00 44.34           O  
ATOM   2121  CB  GLU A 140      27.287   5.424  14.294  1.00 46.73           C  
ATOM   2122  CG  GLU A 140      26.151   4.877  13.451  1.00 51.04           C  
ATOM   2123  CD  GLU A 140      26.389   3.437  13.034  1.00 53.63           C  
ATOM   2124  OE1 GLU A 140      25.574   2.567  13.418  1.00 56.37           O  
ATOM   2125  OE2 GLU A 140      27.388   3.165  12.331  1.00 54.56           O1-
ATOM   2126  H01 GLU A 140      26.032   6.168  15.886  1.00 45.24           H  
ATOM   2127  H02 GLU A 140      27.658   4.585  14.883  1.00 46.73           H  
ATOM   2128  H03 GLU A 140      26.753   7.866  13.660  1.00 44.94           H  
ATOM   2129  H04 GLU A 140      28.034   5.847  13.622  1.00 46.73           H  
ATOM   2130  H05 GLU A 140      26.085   5.481  12.546  1.00 51.04           H  
ATOM   2131  H06 GLU A 140      25.228   4.928  14.029  1.00 51.04           H  
ATOM   2132  N   PRO A 141      28.077   6.084  17.426  1.00 42.42           N  
ATOM   2133  CA  PRO A 141      29.186   6.276  18.372  1.00 39.19           C  
ATOM   2134  C   PRO A 141      30.465   5.561  17.896  1.00 35.86           C  
ATOM   2135  O   PRO A 141      30.397   4.449  17.366  1.00 31.80           O  
ATOM   2136  CB  PRO A 141      28.636   5.680  19.677  1.00 40.08           C  
ATOM   2137  CG  PRO A 141      27.672   4.641  19.202  1.00 43.01           C  
ATOM   2138  CD  PRO A 141      26.981   5.317  18.057  1.00 41.97           C  
ATOM   2139  H01 PRO A 141      28.174   6.425  20.324  1.00 40.08           H  
ATOM   2140  H02 PRO A 141      29.434   5.232  20.269  1.00 40.08           H  
ATOM   2141  H03 PRO A 141      26.985   4.306  19.980  1.00 43.01           H  
ATOM   2142  H04 PRO A 141      28.195   3.744  18.870  1.00 43.01           H  
ATOM   2143  H05 PRO A 141      26.490   4.622  17.376  1.00 41.97           H  
ATOM   2144  H06 PRO A 141      26.189   5.978  18.409  1.00 41.97           H  
ATOM   2145  H07 PRO A 141      29.485   7.318  18.481  1.00 39.19           H  
ATOM   2146  N   PRO A 142      31.631   6.237  17.997  1.00 34.41           N  
ATOM   2147  CA  PRO A 142      32.915   5.664  17.581  1.00 33.75           C  
ATOM   2148  C   PRO A 142      33.429   4.553  18.486  1.00 34.51           C  
ATOM   2149  O   PRO A 142      33.100   4.506  19.671  1.00 34.74           O  
ATOM   2150  CB  PRO A 142      33.854   6.867  17.645  1.00 33.61           C  
ATOM   2151  CG  PRO A 142      33.258   7.714  18.725  1.00 32.06           C  
ATOM   2152  CD  PRO A 142      31.805   7.653  18.381  1.00 32.71           C  
ATOM   2153  H01 PRO A 142      33.941   7.390  16.693  1.00 33.61           H  
ATOM   2154  H02 PRO A 142      34.867   6.559  17.904  1.00 33.61           H  
ATOM   2155  H03 PRO A 142      33.662   8.725  18.772  1.00 32.06           H  
ATOM   2156  H04 PRO A 142      33.452   7.296  19.713  1.00 32.06           H  
ATOM   2157  H05 PRO A 142      31.151   7.968  19.194  1.00 32.71           H  
ATOM   2158  H06 PRO A 142      31.567   8.320  17.552  1.00 32.71           H  
ATOM   2159  H07 PRO A 142      32.834   5.188  16.604  1.00 33.75           H  
ATOM   2160  N   VAL A 143      34.168   3.622  17.894  1.00 34.36           N  
ATOM   2161  CA  VAL A 143      34.796   2.521  18.627  1.00 34.67           C  
ATOM   2162  C   VAL A 143      36.214   2.481  18.072  1.00 34.19           C  
ATOM   2163  O   VAL A 143      36.445   1.969  16.971  1.00 34.52           O  
ATOM   2164  CB  VAL A 143      34.092   1.146  18.404  1.00 34.95           C  
ATOM   2165  CG1 VAL A 143      34.809   0.074  19.179  1.00 35.21           C  
ATOM   2166  CG2 VAL A 143      32.653   1.186  18.870  1.00 34.83           C  
ATOM   2167  H01 VAL A 143      34.742   2.687  19.703  1.00 34.67           H  
ATOM   2168  H02 VAL A 143      34.118   0.930  17.336  1.00 34.95           H  
ATOM   2169  H03 VAL A 143      35.733   0.480  19.591  1.00 35.21           H  
ATOM   2170  H04 VAL A 143      34.172  -0.275  19.992  1.00 35.21           H  
ATOM   2171  H05 VAL A 143      35.043  -0.759  18.517  1.00 35.21           H  
ATOM   2172  H06 VAL A 143      32.010   0.763  18.098  1.00 34.83           H  
ATOM   2173  H07 VAL A 143      34.303   3.676  16.894  1.00 34.36           H  
ATOM   2174  H08 VAL A 143      32.551   0.604  19.786  1.00 34.83           H  
ATOM   2175  H09 VAL A 143      32.361   2.219  19.060  1.00 34.83           H  
ATOM   2176  N   VAL A 144      37.146   3.061  18.828  1.00 33.46           N  
ATOM   2177  CA  VAL A 144      38.559   3.143  18.440  1.00 33.24           C  
ATOM   2178  C   VAL A 144      39.411   2.137  19.258  1.00 33.81           C  
ATOM   2179  O   VAL A 144      39.855   2.458  20.367  1.00 33.39           O  
ATOM   2180  CB  VAL A 144      39.092   4.585  18.651  1.00 32.41           C  
ATOM   2181  CG1 VAL A 144      40.371   4.752  17.934  1.00 34.63           C  
ATOM   2182  CG2 VAL A 144      38.081   5.637  18.173  1.00 31.24           C  
ATOM   2183  H01 VAL A 144      38.639   2.887  17.384  1.00 33.24           H  
ATOM   2184  H02 VAL A 144      39.247   4.735  19.719  1.00 32.41           H  
ATOM   2185  H03 VAL A 144      41.156   4.210  18.462  1.00 34.63           H  
ATOM   2186  H04 VAL A 144      40.275   4.358  16.922  1.00 34.63           H  
ATOM   2187  H05 VAL A 144      40.628   5.810  17.889  1.00 34.63           H  
ATOM   2188  H06 VAL A 144      37.190   5.594  18.799  1.00 31.24           H  
ATOM   2189  H07 VAL A 144      38.527   6.629  18.244  1.00 31.24           H  
ATOM   2190  H08 VAL A 144      37.807   5.434  17.138  1.00 31.24           H  
ATOM   2191  H10 VAL A 144      36.866   3.464  19.711  1.00 33.46           H  
ATOM   2192  N   PRO A 145      39.739   0.957  18.675  1.00 33.70           N  
ATOM   2193  CA  PRO A 145      40.527  -0.087  19.348  1.00 34.66           C  
ATOM   2194  C   PRO A 145      42.046   0.122  19.545  1.00 35.61           C  
ATOM   2195  O   PRO A 145      42.815  -0.843  19.525  1.00 36.06           O  
ATOM   2196  CB  PRO A 145      40.222  -1.318  18.494  1.00 35.15           C  
ATOM   2197  CG  PRO A 145      40.201  -0.743  17.112  1.00 33.95           C  
ATOM   2198  CD  PRO A 145      39.390   0.524  17.303  1.00 34.73           C  
ATOM   2199  H01 PRO A 145      39.299  -1.826  18.772  1.00 35.15           H  
ATOM   2200  H02 PRO A 145      41.000  -2.075  18.597  1.00 35.15           H  
ATOM   2201  H03 PRO A 145      39.786  -1.419  16.364  1.00 33.95           H  
ATOM   2202  H04 PRO A 145      41.208  -0.519  16.761  1.00 33.95           H  
ATOM   2203  H05 PRO A 145      39.607   1.283  16.551  1.00 34.73           H  
ATOM   2204  H06 PRO A 145      38.323   0.320  17.218  1.00 34.73           H  
ATOM   2205  H09 PRO A 145      40.235  -0.134  20.397  1.00 34.66           H  
ATOM   2206  N   PHE A 146      42.468   1.379  19.687  1.00 36.46           N  
ATOM   2207  CA  PHE A 146      43.877   1.731  19.909  1.00 36.27           C  
ATOM   2208  C   PHE A 146      44.017   3.019  20.714  1.00 37.61           C  
ATOM   2209  O   PHE A 146      43.057   3.784  20.847  1.00 37.34           O  
ATOM   2210  CB  PHE A 146      44.715   1.766  18.603  1.00 35.70           C  
ATOM   2211  CG  PHE A 146      44.012   2.381  17.418  1.00 34.45           C  
ATOM   2212  CD1 PHE A 146      43.351   1.564  16.486  1.00 34.03           C  
ATOM   2213  CD2 PHE A 146      43.989   3.777  17.235  1.00 35.34           C  
ATOM   2214  CE1 PHE A 146      42.661   2.124  15.376  1.00 33.75           C  
ATOM   2215  CE2 PHE A 146      43.304   4.359  16.130  1.00 33.75           C  
ATOM   2216  CZ  PHE A 146      42.639   3.532  15.202  1.00 31.68           C  
ATOM   2217  H01 PHE A 146      44.298   0.923  20.507  1.00 36.27           H  
ATOM   2218  H02 PHE A 146      44.913   0.728  18.337  1.00 35.70           H  
ATOM   2219  H03 PHE A 146      45.621   2.340  18.796  1.00 35.70           H  
ATOM   2220  H04 PHE A 146      43.367   0.482  16.616  1.00 34.03           H  
ATOM   2221  H05 PHE A 146      44.502   4.421  17.949  1.00 35.34           H  
ATOM   2222  H06 PHE A 146      42.152   1.475  14.663  1.00 33.75           H  
ATOM   2223  H07 PHE A 146      41.787   2.124  19.640  1.00 36.46           H  
ATOM   2224  H08 PHE A 146      43.294   5.441  16.002  1.00 33.75           H  
ATOM   2225  H09 PHE A 146      42.111   3.972  14.356  1.00 31.68           H  
ATOM   2226  N   ASP A 147      45.219   3.239  21.244  1.00 39.03           N  
ATOM   2227  CA  ASP A 147      45.555   4.391  22.085  1.00 41.76           C  
ATOM   2228  C   ASP A 147      45.812   5.716  21.342  1.00 42.90           C  
ATOM   2229  O   ASP A 147      46.162   5.700  20.158  1.00 43.05           O  
ATOM   2230  CB  ASP A 147      46.811   4.058  22.924  1.00 46.15           C  
ATOM   2231  CG  ASP A 147      46.595   2.906  23.906  1.00 48.85           C  
ATOM   2232  OD1 ASP A 147      45.622   2.946  24.695  1.00 49.98           O  
ATOM   2233  OD2 ASP A 147      47.421   1.963  23.896  1.00 51.53           O1-
ATOM   2234  H01 ASP A 147      44.667   4.559  22.694  1.00 41.76           H  
ATOM   2235  H02 ASP A 147      47.049   4.944  23.513  1.00 46.15           H  
ATOM   2236  H03 ASP A 147      47.620   3.788  22.245  1.00 46.15           H  
ATOM   2237  H10 ASP A 147      45.948   2.566  21.053  1.00 39.03           H  
ATOM   2238  N   PRO A 148      45.573   6.879  22.009  1.00 43.28           N  
ATOM   2239  CA  PRO A 148      45.802   8.207  21.421  1.00 42.44           C  
ATOM   2240  C   PRO A 148      47.325   8.470  21.340  1.00 41.87           C  
ATOM   2241  O   PRO A 148      48.084   7.798  22.038  1.00 44.86           O  
ATOM   2242  CB  PRO A 148      45.142   9.144  22.442  1.00 44.75           C  
ATOM   2243  CG  PRO A 148      44.094   8.353  23.015  1.00 43.78           C  
ATOM   2244  CD  PRO A 148      44.764   7.034  23.237  1.00 45.07           C  
ATOM   2245  H01 PRO A 148      44.772  10.063  21.988  1.00 44.75           H  
ATOM   2246  H02 PRO A 148      45.857   9.452  23.205  1.00 44.75           H  
ATOM   2247  H03 PRO A 148      43.207   8.288  22.385  1.00 43.78           H  
ATOM   2248  H04 PRO A 148      45.406   8.329  20.413  1.00 42.44           H  
ATOM   2249  H05 PRO A 148      43.746   8.781  23.955  1.00 43.78           H  
ATOM   2250  H06 PRO A 148      45.352   6.993  24.154  1.00 45.07           H  
ATOM   2251  H07 PRO A 148      44.033   6.231  23.333  1.00 45.07           H  
ATOM   2252  N   PRO A 149      47.797   9.430  20.501  1.00 40.88           N  
ATOM   2253  CA  PRO A 149      47.140  10.361  19.567  1.00 39.14           C  
ATOM   2254  C   PRO A 149      46.491   9.753  18.323  1.00 37.67           C  
ATOM   2255  O   PRO A 149      46.871   8.662  17.892  1.00 39.03           O  
ATOM   2256  CB  PRO A 149      48.263  11.341  19.212  1.00 39.99           C  
ATOM   2257  CG  PRO A 149      49.505  10.512  19.351  1.00 40.66           C  
ATOM   2258  CD  PRO A 149      49.230   9.773  20.626  1.00 40.24           C  
ATOM   2259  H01 PRO A 149      48.270  12.227  19.846  1.00 39.99           H  
ATOM   2260  H02 PRO A 149      48.152  11.710  18.192  1.00 39.99           H  
ATOM   2261  H03 PRO A 149      50.427  11.093  19.364  1.00 40.66           H  
ATOM   2262  H04 PRO A 149      49.624   9.828  18.511  1.00 40.66           H  
ATOM   2263  H05 PRO A 149      49.872   8.903  20.768  1.00 40.24           H  
ATOM   2264  H06 PRO A 149      49.409  10.407  21.495  1.00 40.24           H  
ATOM   2265  H08 PRO A 149      46.268  10.811  20.042  1.00 39.14           H  
ATOM   2266  N   PHE A 150      45.447  10.418  17.827  1.00 35.09           N  
ATOM   2267  CA  PHE A 150      44.734   9.981  16.620  1.00 33.10           C  
ATOM   2268  C   PHE A 150      44.704  11.102  15.610  1.00 31.69           C  
ATOM   2269  O   PHE A 150      44.948  12.266  15.938  1.00 30.49           O  
ATOM   2270  CB  PHE A 150      43.236   9.708  16.848  1.00 32.37           C  
ATOM   2271  CG  PHE A 150      42.908   8.854  18.010  1.00 31.18           C  
ATOM   2272  CD1 PHE A 150      41.951   9.296  18.934  1.00 33.03           C  
ATOM   2273  CD2 PHE A 150      43.463   7.579  18.152  1.00 31.33           C  
ATOM   2274  CE1 PHE A 150      41.540   8.472  19.990  1.00 34.55           C  
ATOM   2275  CE2 PHE A 150      43.068   6.742  19.198  1.00 32.29           C  
ATOM   2276  CZ  PHE A 150      42.105   7.183  20.118  1.00 34.59           C  
ATOM   2277  H01 PHE A 150      45.263   9.081  16.306  1.00 33.10           H  
ATOM   2278  H02 PHE A 150      42.899   9.157  15.970  1.00 32.37           H  
ATOM   2279  H03 PHE A 150      42.737  10.667  16.986  1.00 32.37           H  
ATOM   2280  H04 PHE A 150      41.522  10.292  18.830  1.00 33.03           H  
ATOM   2281  H05 PHE A 150      44.212   7.234  17.439  1.00 31.33           H  
ATOM   2282  H06 PHE A 150      40.794   8.821  20.704  1.00 34.55           H  
ATOM   2283  H07 PHE A 150      45.135  11.254  18.300  1.00 35.09           H  
ATOM   2284  H08 PHE A 150      43.507   5.749  19.299  1.00 32.29           H  
ATOM   2285  H09 PHE A 150      41.792   6.530  20.933  1.00 34.59           H  
ATOM   2286  N   PHE A 151      44.318  10.730  14.395  1.00 28.69           N  
ATOM   2287  CA  PHE A 151      44.103  11.672  13.318  1.00 27.43           C  
ATOM   2288  C   PHE A 151      42.710  11.364  12.813  1.00 25.56           C  
ATOM   2289  O   PHE A 151      42.441  10.249  12.372  1.00 26.48           O  
ATOM   2290  CB  PHE A 151      45.155  11.562  12.218  1.00 26.39           C  
ATOM   2291  CG  PHE A 151      46.251  12.569  12.357  1.00 27.54           C  
ATOM   2292  CD1 PHE A 151      46.112  13.852  11.807  1.00 25.95           C  
ATOM   2293  CD2 PHE A 151      47.417  12.263  13.077  1.00 26.69           C  
ATOM   2294  CE1 PHE A 151      47.121  14.827  11.970  1.00 25.81           C  
ATOM   2295  CE2 PHE A 151      48.444  13.228  13.251  1.00 25.70           C  
ATOM   2296  CZ  PHE A 151      48.292  14.515  12.694  1.00 23.24           C  
ATOM   2297  H01 PHE A 151      44.195  12.702  13.663  1.00 27.43           H  
ATOM   2298  H02 PHE A 151      44.655  11.753  11.268  1.00 26.39           H  
ATOM   2299  H03 PHE A 151      45.592  10.564  12.253  1.00 26.39           H  
ATOM   2300  H04 PHE A 151      45.212  14.100  11.245  1.00 25.95           H  
ATOM   2301  H05 PHE A 151      47.536  11.269  13.509  1.00 26.69           H  
ATOM   2302  H06 PHE A 151      46.996  15.819  11.537  1.00 25.81           H  
ATOM   2303  H07 PHE A 151      49.344  12.976  13.811  1.00 25.70           H  
ATOM   2304  H08 PHE A 151      49.074  15.264  12.822  1.00 23.24           H  
ATOM   2305  H10 PHE A 151      44.168   9.748  14.215  1.00 28.69           H  
ATOM   2306  N   VAL A 152      41.797  12.304  13.045  1.00 23.64           N  
ATOM   2307  CA  VAL A 152      40.407  12.161  12.616  1.00 22.33           C  
ATOM   2308  C   VAL A 152      40.243  12.934  11.318  1.00 23.46           C  
ATOM   2309  O   VAL A 152      40.659  14.089  11.214  1.00 21.93           O  
ATOM   2310  CB  VAL A 152      39.413  12.654  13.687  1.00 23.59           C  
ATOM   2311  CG1 VAL A 152      37.965  12.504  13.193  1.00 21.99           C  
ATOM   2312  CG2 VAL A 152      39.612  11.849  14.989  1.00 21.36           C  
ATOM   2313  H01 VAL A 152      40.181  11.106  12.464  1.00 22.33           H  
ATOM   2314  H02 VAL A 152      39.602  13.710  13.881  1.00 23.59           H  
ATOM   2315  H03 VAL A 152      37.352  13.298  13.620  1.00 21.99           H  
ATOM   2316  H04 VAL A 152      37.943  12.573  12.105  1.00 21.99           H  
ATOM   2317  H05 VAL A 152      37.573  11.536  13.504  1.00 21.99           H  
ATOM   2318  H06 VAL A 152      40.342  12.355  15.621  1.00 21.36           H  
ATOM   2319  H07 VAL A 152      38.663  11.775  15.520  1.00 21.36           H  
ATOM   2320  H08 VAL A 152      39.973  10.849  14.747  1.00 21.36           H  
ATOM   2321  H09 VAL A 152      42.074  13.144  13.533  1.00 23.64           H  
ATOM   2322  N   LYS A 153      39.669  12.268  10.319  1.00 22.20           N  
ATOM   2323  CA  LYS A 153      39.492  12.865   8.998  1.00 23.19           C  
ATOM   2324  C   LYS A 153      38.162  12.546   8.338  1.00 22.82           C  
ATOM   2325  O   LYS A 153      37.582  11.494   8.603  1.00 21.97           O  
ATOM   2326  CB  LYS A 153      40.539  12.293   8.003  1.00 21.75           C  
ATOM   2327  CG  LYS A 153      41.936  12.042   8.515  1.00 24.87           C  
ATOM   2328  CD  LYS A 153      42.790  11.361   7.504  1.00 22.65           C  
ATOM   2329  CE  LYS A 153      44.124  11.098   8.122  1.00 23.68           C  
ATOM   2330  NZ  LYS A 153      45.045  10.335   7.240  1.00 22.43           N1+
ATOM   2331  H01 LYS A 153      39.579  13.936   9.183  1.00 23.19           H  
ATOM   2332  H02 LYS A 153      40.659  13.075   7.254  1.00 21.75           H  
ATOM   2333  H03 LYS A 153      40.152  11.343   7.634  1.00 21.75           H  
ATOM   2334  H04 LYS A 153      41.862  11.389   9.385  1.00 24.87           H  
ATOM   2335  H05 LYS A 153      42.392  12.997   8.775  1.00 24.87           H  
ATOM   2336  H06 LYS A 153      42.902  11.990   6.621  1.00 22.65           H  
ATOM   2337  H07 LYS A 153      42.329  10.420   7.204  1.00 22.65           H  
ATOM   2338  H08 LYS A 153      43.952  10.489   9.009  1.00 23.68           H  
ATOM   2339  H09 LYS A 153      39.347  11.324  10.479  1.00 22.20           H  
ATOM   2340  H10 LYS A 153      44.588  12.054   8.362  1.00 23.68           H  
ATOM   2341  H11 LYS A 153      45.927  10.198   7.713  1.00 22.43           H  
ATOM   2342  H12 LYS A 153      44.637   9.437   7.023  1.00 22.43           H  
ATOM   2343  H13 LYS A 153      45.198  10.851   6.386  1.00 22.43           H  
ATOM   2344  N   PRO A 154      37.629  13.475   7.504  1.00 23.91           N  
ATOM   2345  CA  PRO A 154      36.371  13.185   6.795  1.00 24.14           C  
ATOM   2346  C   PRO A 154      36.884  12.178   5.740  1.00 24.52           C  
ATOM   2347  O   PRO A 154      37.988  12.370   5.216  1.00 26.62           O  
ATOM   2348  CB  PRO A 154      36.049  14.499   6.090  1.00 23.57           C  
ATOM   2349  CG  PRO A 154      36.704  15.531   6.919  1.00 23.26           C  
ATOM   2350  CD  PRO A 154      37.965  14.911   7.416  1.00 22.98           C  
ATOM   2351  H01 PRO A 154      34.976  14.665   5.991  1.00 23.57           H  
ATOM   2352  H02 PRO A 154      36.452  14.503   5.077  1.00 23.57           H  
ATOM   2353  H03 PRO A 154      36.064  15.852   7.741  1.00 23.26           H  
ATOM   2354  H04 PRO A 154      36.925  16.416   6.321  1.00 23.26           H  
ATOM   2355  H05 PRO A 154      38.820  15.109   6.769  1.00 22.98           H  
ATOM   2356  H06 PRO A 154      38.237  15.309   8.393  1.00 22.98           H  
ATOM   2357  H14 PRO A 154      35.519  12.829   7.375  1.00 24.14           H  
ATOM   2358  N   ALA A 155      36.146  11.105   5.464  1.00 24.81           N  
ATOM   2359  CA  ALA A 155      36.595  10.086   4.502  1.00 24.22           C  
ATOM   2360  C   ALA A 155      36.857  10.539   3.057  1.00 25.90           C  
ATOM   2361  O   ALA A 155      37.670   9.928   2.359  1.00 25.78           O  
ATOM   2362  CB  ALA A 155      35.645   8.901   4.514  1.00 24.07           C  
ATOM   2363  H01 ALA A 155      37.587   9.816   4.865  1.00 24.22           H  
ATOM   2364  H02 ALA A 155      34.723   9.170   3.999  1.00 24.07           H  
ATOM   2365  H03 ALA A 155      36.111   8.056   4.007  1.00 24.07           H  
ATOM   2366  H04 ALA A 155      35.418   8.627   5.544  1.00 24.07           H  
ATOM   2367  H07 ALA A 155      35.256  10.987   5.926  1.00 24.81           H  
ATOM   2368  N   ASN A 156      36.227  11.640   2.649  1.00 24.55           N  
ATOM   2369  CA  ASN A 156      36.364  12.175   1.291  1.00 25.44           C  
ATOM   2370  C   ASN A 156      37.203  13.456   1.207  1.00 26.22           C  
ATOM   2371  O   ASN A 156      37.090  14.199   0.239  1.00 28.06           O  
ATOM   2372  CB  ASN A 156      34.960  12.454   0.701  1.00 25.59           C  
ATOM   2373  CG  ASN A 156      34.231  13.656   1.372  1.00 25.95           C  
ATOM   2374  ND2 ASN A 156      33.040  13.969   0.876  1.00 29.04           N  
ATOM   2375  OD1 ASN A 156      34.731  14.275   2.315  1.00 23.16           O  
ATOM   2376  H01 ASN A 156      36.894  11.414   0.718  1.00 25.44           H  
ATOM   2377  H02 ASN A 156      34.353  11.568   0.886  1.00 25.59           H  
ATOM   2378  H03 ASN A 156      35.068  12.666  -0.363  1.00 25.59           H  
ATOM   2379  H04 ASN A 156      32.515  14.737   1.269  1.00 29.04           H  
ATOM   2380  H05 ASN A 156      35.630  12.126   3.303  1.00 24.55           H  
ATOM   2381  H06 ASN A 156      32.659  13.439   0.105  1.00 29.04           H  
ATOM   2382  N   THR A 157      38.027  13.727   2.207  1.00 26.29           N  
ATOM   2383  CA  THR A 157      38.785  14.970   2.201  1.00 26.67           C  
ATOM   2384  C   THR A 157      40.085  15.041   1.392  1.00 27.13           C  
ATOM   2385  O   THR A 157      40.603  14.032   0.893  1.00 25.81           O  
ATOM   2386  CB  THR A 157      39.004  15.484   3.650  1.00 25.08           C  
ATOM   2387  CG2 THR A 157      40.256  14.884   4.293  1.00 26.82           C  
ATOM   2388  OG1 THR A 157      39.105  16.908   3.654  1.00 26.21           O  
ATOM   2389  H01 THR A 157      38.133  15.633   1.632  1.00 26.67           H  
ATOM   2390  H02 THR A 157      38.142  15.168   4.238  1.00 25.08           H  
ATOM   2391  H03 THR A 157      41.042  15.639   4.330  1.00 26.82           H  
ATOM   2392  H04 THR A 157      40.022  14.553   5.305  1.00 26.82           H  
ATOM   2393  H05 THR A 157      40.597  14.034   3.702  1.00 26.82           H  
ATOM   2394  H06 THR A 157      39.130  17.225   4.560  1.00 26.21           H  
ATOM   2395  H07 THR A 157      38.129  13.074   2.971  1.00 26.29           H  
ATOM   2396  N   GLY A 158      40.546  16.282   1.255  1.00 25.02           N  
ATOM   2397  CA  GLY A 158      41.770  16.621   0.568  1.00 25.40           C  
ATOM   2398  C   GLY A 158      42.191  17.952   1.166  1.00 26.35           C  
ATOM   2399  O   GLY A 158      41.382  18.607   1.836  1.00 25.24           O  
ATOM   2400  H01 GLY A 158      41.634  16.678  -0.512  1.00 25.40           H  
ATOM   2401  H02 GLY A 158      42.533  15.862   0.742  1.00 25.40           H  
ATOM   2402  H07 GLY A 158      40.005  17.034   1.657  1.00 25.02           H  
ATOM   2403  N   SER A 159      43.456  18.331   0.964  1.00 25.74           N  
ATOM   2404  CA  SER A 159      44.035  19.598   1.456  1.00 26.05           C  
ATOM   2405  C   SER A 159      43.972  19.796   2.968  1.00 25.94           C  
ATOM   2406  O   SER A 159      43.927  20.931   3.457  1.00 25.18           O  
ATOM   2407  CB  SER A 159      43.413  20.803   0.743  1.00 23.32           C  
ATOM   2408  OG  SER A 159      43.677  20.760  -0.644  1.00 25.52           O  
ATOM   2409  H01 SER A 159      45.095  19.524   1.213  1.00 26.05           H  
ATOM   2410  H02 SER A 159      43.851  21.713   1.152  1.00 23.32           H  
ATOM   2411  H03 SER A 159      44.056  17.710   0.440  1.00 25.74           H  
ATOM   2412  H04 SER A 159      42.335  20.795   0.902  1.00 23.32           H  
ATOM   2413  H05 SER A 159      43.504  21.622  -1.030  1.00 25.52           H  
ATOM   2414  N   SER A 160      43.932  18.673   3.690  1.00 25.55           N  
ATOM   2415  CA  SER A 160      43.860  18.622   5.156  1.00 26.12           C  
ATOM   2416  C   SER A 160      42.628  19.255   5.810  1.00 26.03           C  
ATOM   2417  O   SER A 160      42.612  19.496   7.018  1.00 28.84           O  
ATOM   2418  CB  SER A 160      45.143  19.174   5.794  1.00 26.01           C  
ATOM   2419  OG  SER A 160      46.233  18.298   5.603  1.00 24.46           O  
ATOM   2420  H01 SER A 160      43.754  17.557   5.361  1.00 26.12           H  
ATOM   2421  H02 SER A 160      44.974  19.281   6.865  1.00 26.01           H  
ATOM   2422  H03 SER A 160      45.378  20.137   5.342  1.00 26.01           H  
ATOM   2423  H04 SER A 160      46.469  18.278   4.673  1.00 24.46           H  
ATOM   2424  H06 SER A 160      43.953  17.795   3.191  1.00 25.55           H  
ATOM   2425  N   VAL A 161      41.588  19.487   5.014  1.00 26.56           N  
ATOM   2426  CA  VAL A 161      40.342  20.092   5.493  1.00 26.57           C  
ATOM   2427  C   VAL A 161      39.563  19.149   6.434  1.00 25.70           C  
ATOM   2428  O   VAL A 161      39.336  17.980   6.122  1.00 22.50           O  
ATOM   2429  CB  VAL A 161      39.459  20.557   4.283  1.00 27.37           C  
ATOM   2430  CG1 VAL A 161      38.123  21.121   4.748  1.00 27.49           C  
ATOM   2431  CG2 VAL A 161      40.197  21.638   3.476  1.00 27.29           C  
ATOM   2432  H01 VAL A 161      40.605  20.970   6.083  1.00 26.57           H  
ATOM   2433  H02 VAL A 161      39.272  19.682   3.661  1.00 27.37           H  
ATOM   2434  H03 VAL A 161      37.359  20.347   4.679  1.00 27.49           H  
ATOM   2435  H04 VAL A 161      38.209  21.454   5.782  1.00 27.49           H  
ATOM   2436  H05 VAL A 161      41.660  19.236   4.038  1.00 26.56           H  
ATOM   2437  H06 VAL A 161      37.844  21.964   4.116  1.00 27.49           H  
ATOM   2438  H07 VAL A 161      41.184  21.270   3.194  1.00 27.29           H  
ATOM   2439  H08 VAL A 161      39.627  21.873   2.577  1.00 27.29           H  
ATOM   2440  H09 VAL A 161      40.305  22.536   4.084  1.00 27.29           H  
ATOM   2441  N   GLY A 162      39.223  19.667   7.613  1.00 26.41           N  
ATOM   2442  CA  GLY A 162      38.476  18.905   8.600  1.00 25.12           C  
ATOM   2443  C   GLY A 162      39.267  17.867   9.362  1.00 25.27           C  
ATOM   2444  O   GLY A 162      38.685  17.007  10.027  1.00 24.96           O  
ATOM   2445  H01 GLY A 162      37.722  18.352   8.040  1.00 25.12           H  
ATOM   2446  H02 GLY A 162      38.061  19.608   9.323  1.00 25.12           H  
ATOM   2447  H10 GLY A 162      39.492  20.617   7.827  1.00 26.41           H  
ATOM   2448  N   ILE A 163      40.590  17.938   9.245  1.00 25.39           N  
ATOM   2449  CA  ILE A 163      41.478  17.002   9.921  1.00 25.80           C  
ATOM   2450  C   ILE A 163      41.969  17.565  11.251  1.00 25.80           C  
ATOM   2451  O   ILE A 163      42.380  18.726  11.345  1.00 25.88           O  
ATOM   2452  CB  ILE A 163      42.679  16.572   9.013  1.00 25.26           C  
ATOM   2453  CG1 ILE A 163      42.151  15.888   7.739  1.00 23.17           C  
ATOM   2454  CG2 ILE A 163      43.624  15.623   9.772  1.00 25.69           C  
ATOM   2455  CD1 ILE A 163      43.215  15.288   6.826  1.00 20.74           C  
ATOM   2456  H01 ILE A 163      40.895  16.105  10.130  1.00 25.80           H  
ATOM   2457  H02 ILE A 163      43.241  17.463   8.735  1.00 25.26           H  
ATOM   2458  H03 ILE A 163      40.992  18.664   8.669  1.00 25.39           H  
ATOM   2459  H04 ILE A 163      41.667  16.673   7.158  1.00 23.17           H  
ATOM   2460  H05 ILE A 163      41.477  15.087   8.042  1.00 23.17           H  
ATOM   2461  H06 ILE A 163      44.523  16.165  10.065  1.00 25.69           H  
ATOM   2462  H07 ILE A 163      43.122  15.245  10.663  1.00 25.69           H  
ATOM   2463  H08 ILE A 163      43.897  14.788   9.126  1.00 25.69           H  
ATOM   2464  H09 ILE A 163      44.134  15.133   7.392  1.00 20.74           H  
ATOM   2465  H10 ILE A 163      42.864  14.332   6.437  1.00 20.74           H  
ATOM   2466  H11 ILE A 163      43.410  15.969   5.998  1.00 20.74           H  
ATOM   2467  N   SER A 164      41.926  16.715  12.269  1.00 25.92           N  
ATOM   2468  CA  SER A 164      42.368  17.088  13.601  1.00 26.17           C  
ATOM   2469  C   SER A 164      43.294  16.047  14.178  1.00 27.66           C  
ATOM   2470  O   SER A 164      43.133  14.845  13.924  1.00 26.90           O  
ATOM   2471  CB  SER A 164      41.177  17.208  14.553  1.00 26.94           C  
ATOM   2472  OG  SER A 164      40.202  18.116  14.085  1.00 28.99           O  
ATOM   2473  H01 SER A 164      42.884  18.043  13.504  1.00 26.17           H  
ATOM   2474  H02 SER A 164      41.550  17.584  15.506  1.00 26.94           H  
ATOM   2475  H03 SER A 164      40.717  16.226  14.664  1.00 26.94           H  
ATOM   2476  H04 SER A 164      39.949  17.881  13.189  1.00 28.99           H  
ATOM   2477  H12 SER A 164      41.575  15.781  12.113  1.00 25.92           H  
ATOM   2478  N   ARG A 165      44.281  16.527  14.933  1.00 30.11           N  
ATOM   2479  CA  ARG A 165      45.200  15.663  15.657  1.00 30.70           C  
ATOM   2480  C   ARG A 165      44.561  15.653  17.050  1.00 30.35           C  
ATOM   2481  O   ARG A 165      44.449  16.703  17.699  1.00 30.50           O  
ATOM   2482  CB  ARG A 165      46.617  16.251  15.741  1.00 33.48           C  
ATOM   2483  CG  ARG A 165      47.593  15.314  16.460  1.00 33.24           C  
ATOM   2484  CD  ARG A 165      48.926  15.961  16.774  1.00 39.61           C  
ATOM   2485  NE  ARG A 165      49.718  15.115  17.671  1.00 40.59           N  
ATOM   2486  CZ  ARG A 165      50.632  14.232  17.272  1.00 43.20           C  
ATOM   2487  NH1 ARG A 165      50.896  14.063  15.980  1.00 43.62           N1+
ATOM   2488  NH2 ARG A 165      51.269  13.495  18.172  1.00 44.32           N  
ATOM   2489  H01 ARG A 165      45.327  14.687  15.188  1.00 30.70           H  
ATOM   2490  H02 ARG A 165      46.560  17.177  16.314  1.00 33.48           H  
ATOM   2491  H03 ARG A 165      46.983  16.431  14.730  1.00 33.48           H  
ATOM   2492  H04 ARG A 165      47.791  14.479  15.788  1.00 33.24           H  
ATOM   2493  H05 ARG A 165      44.395  17.528  15.005  1.00 30.11           H  
ATOM   2494  H06 ARG A 165      47.137  14.990  17.395  1.00 33.24           H  
ATOM   2495  H07 ARG A 165      48.743  16.916  17.267  1.00 39.61           H  
ATOM   2496  H08 ARG A 165      49.477  16.113  15.846  1.00 39.61           H  
ATOM   2497  H09 ARG A 165      49.559  15.208  18.664  1.00 40.59           H  
ATOM   2498  H10 ARG A 165      51.585  13.383  15.690  1.00 43.62           H  
ATOM   2499  H11 ARG A 165      50.408  14.614  15.289  1.00 43.62           H  
ATOM   2500  H12 ARG A 165      51.067  13.611  19.155  1.00 44.32           H  
ATOM   2501  H13 ARG A 165      51.956  12.817  17.875  1.00 44.32           H  
ATOM   2502  N   VAL A 166      44.084  14.486  17.466  1.00 29.51           N  
ATOM   2503  CA  VAL A 166      43.429  14.327  18.762  1.00 31.63           C  
ATOM   2504  C   VAL A 166      44.383  13.728  19.789  1.00 33.03           C  
ATOM   2505  O   VAL A 166      44.886  12.632  19.593  1.00 31.75           O  
ATOM   2506  CB  VAL A 166      42.158  13.454  18.620  1.00 30.86           C  
ATOM   2507  CG1 VAL A 166      41.448  13.292  19.946  1.00 31.19           C  
ATOM   2508  CG2 VAL A 166      41.223  14.087  17.639  1.00 31.17           C  
ATOM   2509  H01 VAL A 166      43.134  15.314  19.117  1.00 31.63           H  
ATOM   2510  H02 VAL A 166      42.465  12.468  18.270  1.00 30.86           H  
ATOM   2511  H03 VAL A 166      40.443  12.905  19.775  1.00 31.19           H  
ATOM   2512  H04 VAL A 166      42.003  12.594  20.573  1.00 31.19           H  
ATOM   2513  H05 VAL A 166      41.384  14.259  20.445  1.00 31.19           H  
ATOM   2514  H06 VAL A 166      40.340  14.451  18.163  1.00 31.17           H  
ATOM   2515  H07 VAL A 166      41.722  14.921  17.146  1.00 31.17           H  
ATOM   2516  H08 VAL A 166      40.924  13.350  16.893  1.00 31.17           H  
ATOM   2517  H14 VAL A 166      44.177  13.680  16.865  1.00 29.51           H  
ATOM   2518  N   GLU A 167      44.584  14.445  20.896  1.00 37.75           N  
ATOM   2519  CA  GLU A 167      45.482  14.014  21.972  1.00 40.72           C  
ATOM   2520  C   GLU A 167      44.783  13.195  23.062  1.00 42.54           C  
ATOM   2521  O   GLU A 167      45.312  12.181  23.511  1.00 43.57           O  
ATOM   2522  CB  GLU A 167      46.171  15.228  22.615  1.00 43.69           C  
ATOM   2523  CG  GLU A 167      46.894  16.192  21.647  1.00 48.19           C  
ATOM   2524  CD  GLU A 167      48.205  15.652  21.062  1.00 50.15           C  
ATOM   2525  OE1 GLU A 167      48.759  16.329  20.167  1.00 51.33           O  
ATOM   2526  OE2 GLU A 167      48.691  14.574  21.487  1.00 51.04           O1-
ATOM   2527  H01 GLU A 167      46.218  13.362  21.502  1.00 40.72           H  
ATOM   2528  H02 GLU A 167      46.952  14.816  23.254  1.00 43.69           H  
ATOM   2529  H03 GLU A 167      45.411  15.799  23.149  1.00 43.69           H  
ATOM   2530  H04 GLU A 167      47.159  17.073  22.232  1.00 48.19           H  
ATOM   2531  H05 GLU A 167      46.219  16.413  20.820  1.00 48.19           H  
ATOM   2532  H09 GLU A 167      44.096  15.323  20.997  1.00 37.75           H  
ATOM   2533  N   ARG A 168      43.632  13.681  23.526  1.00 43.29           N  
ATOM   2534  CA  ARG A 168      42.853  13.007  24.565  1.00 42.80           C  
ATOM   2535  C   ARG A 168      41.535  12.542  23.963  1.00 41.53           C  
ATOM   2536  O   ARG A 168      41.079  13.090  22.965  1.00 39.17           O  
ATOM   2537  CB  ARG A 168      42.511  13.961  25.720  1.00 45.34           C  
ATOM   2538  CG  ARG A 168      43.651  14.753  26.350  1.00 50.62           C  
ATOM   2539  CD  ARG A 168      43.603  16.222  25.939  1.00 54.35           C  
ATOM   2540  NE  ARG A 168      42.264  16.799  26.089  1.00 57.84           N  
ATOM   2541  CZ  ARG A 168      41.954  17.837  26.867  1.00 60.50           C  
ATOM   2542  NH1 ARG A 168      40.699  18.270  26.915  1.00 60.15           N1+
ATOM   2543  NH2 ARG A 168      42.885  18.441  27.600  1.00 61.46           N  
ATOM   2544  H01 ARG A 168      43.448  12.176  24.944  1.00 42.80           H  
ATOM   2545  H02 ARG A 168      42.157  13.309  26.518  1.00 45.34           H  
ATOM   2546  H03 ARG A 168      41.784  14.680  25.344  1.00 45.34           H  
ATOM   2547  H04 ARG A 168      44.594  14.331  26.003  1.00 50.62           H  
ATOM   2548  H05 ARG A 168      43.574  14.685  27.435  1.00 50.62           H  
ATOM   2549  H06 ARG A 168      43.284  14.549  23.145  1.00 43.29           H  
ATOM   2550  H07 ARG A 168      43.875  16.282  24.885  1.00 54.35           H  
ATOM   2551  H08 ARG A 168      44.299  16.784  26.562  1.00 54.35           H  
ATOM   2552  H09 ARG A 168      41.515  16.376  25.560  1.00 57.84           H  
ATOM   2553  H10 ARG A 168      40.458  19.054  27.504  1.00 60.15           H  
ATOM   2554  H11 ARG A 168      39.986  17.815  26.363  1.00 60.15           H  
ATOM   2555  H12 ARG A 168      43.841  18.116  27.570  1.00 61.46           H  
ATOM   2556  H13 ARG A 168      42.636  19.225  28.187  1.00 61.46           H  
ATOM   2557  N   PHE A 169      40.890  11.587  24.629  1.00 40.73           N  
ATOM   2558  CA  PHE A 169      39.597  11.059  24.198  1.00 40.01           C  
ATOM   2559  C   PHE A 169      38.476  12.066  24.405  1.00 39.17           C  
ATOM   2560  O   PHE A 169      37.433  11.968  23.766  1.00 38.48           O  
ATOM   2561  CB  PHE A 169      39.266   9.778  24.950  1.00 40.76           C  
ATOM   2562  CG  PHE A 169      39.682   8.530  24.235  1.00 41.94           C  
ATOM   2563  CD1 PHE A 169      38.993   8.106  23.085  1.00 43.33           C  
ATOM   2564  CD2 PHE A 169      40.727   7.734  24.737  1.00 43.16           C  
ATOM   2565  CE1 PHE A 169      39.332   6.897  22.440  1.00 44.02           C  
ATOM   2566  CE2 PHE A 169      41.085   6.507  24.106  1.00 41.61           C  
ATOM   2567  CZ  PHE A 169      40.386   6.088  22.958  1.00 44.13           C  
ATOM   2568  H01 PHE A 169      39.678  10.850  23.131  1.00 40.01           H  
ATOM   2569  H02 PHE A 169      38.181   9.740  25.047  1.00 40.76           H  
ATOM   2570  H03 PHE A 169      39.771   9.806  25.916  1.00 40.76           H  
ATOM   2571  H04 PHE A 169      38.185   8.720  22.686  1.00 43.33           H  
ATOM   2572  H05 PHE A 169      41.272   8.061  25.623  1.00 43.16           H  
ATOM   2573  H06 PHE A 169      38.790   6.583  21.548  1.00 44.02           H  
ATOM   2574  H07 PHE A 169      41.894   5.898  24.509  1.00 41.61           H  
ATOM   2575  H08 PHE A 169      40.649   5.151  22.468  1.00 44.13           H  
ATOM   2576  H14 PHE A 169      41.311  11.212  25.467  1.00 40.73           H  
ATOM   2577  N   GLN A 170      38.730  13.058  25.265  1.00 40.24           N  
ATOM   2578  CA  GLN A 170      37.784  14.138  25.582  1.00 42.12           C  
ATOM   2579  C   GLN A 170      37.558  14.996  24.325  1.00 40.73           C  
ATOM   2580  O   GLN A 170      36.494  15.594  24.154  1.00 40.58           O  
ATOM   2581  CB  GLN A 170      38.344  15.057  26.688  1.00 45.79           C  
ATOM   2582  CG  GLN A 170      39.129  14.393  27.831  1.00 53.15           C  
ATOM   2583  CD  GLN A 170      38.252  13.760  28.903  1.00 57.95           C  
ATOM   2584  NE2 GLN A 170      37.401  14.571  29.541  1.00 60.11           N  
ATOM   2585  OE1 GLN A 170      38.361  12.561  29.176  1.00 59.51           O  
ATOM   2586  H01 GLN A 170      36.854  13.685  25.924  1.00 42.12           H  
ATOM   2587  H02 GLN A 170      37.463  15.484  27.167  1.00 45.79           H  
ATOM   2588  H03 GLN A 170      39.008  15.777  26.210  1.00 45.79           H  
ATOM   2589  H04 GLN A 170      39.700  15.183  28.319  1.00 53.15           H  
ATOM   2590  H05 GLN A 170      39.764  13.616  27.405  1.00 53.15           H  
ATOM   2591  H06 GLN A 170      36.805  14.205  30.270  1.00 60.11           H  
ATOM   2592  H07 GLN A 170      37.355  15.549  29.294  1.00 60.11           H  
ATOM   2593  H09 GLN A 170      39.629  13.066  25.726  1.00 40.24           H  
ATOM   2594  N   ASP A 171      38.569  15.007  23.449  1.00 38.67           N  
ATOM   2595  CA  ASP A 171      38.571  15.773  22.203  1.00 36.73           C  
ATOM   2596  C   ASP A 171      38.102  15.025  20.946  1.00 35.31           C  
ATOM   2597  O   ASP A 171      38.003  15.636  19.876  1.00 35.88           O  
ATOM   2598  CB  ASP A 171      39.967  16.368  21.959  1.00 36.89           C  
ATOM   2599  CG  ASP A 171      40.453  17.244  23.112  1.00 39.17           C  
ATOM   2600  OD1 ASP A 171      39.612  17.753  23.886  1.00 38.49           O  
ATOM   2601  OD2 ASP A 171      41.685  17.425  23.242  1.00 39.51           O1-
ATOM   2602  H01 ASP A 171      37.822  16.549  22.359  1.00 36.73           H  
ATOM   2603  H02 ASP A 171      39.901  17.001  21.074  1.00 36.89           H  
ATOM   2604  H03 ASP A 171      40.674  15.550  21.821  1.00 36.89           H  
ATOM   2605  H08 ASP A 171      39.384  14.450  23.662  1.00 38.67           H  
ATOM   2606  N   LEU A 172      37.791  13.729  21.073  1.00 33.74           N  
ATOM   2607  CA  LEU A 172      37.334  12.903  19.938  1.00 32.53           C  
ATOM   2608  C   LEU A 172      36.019  13.390  19.315  1.00 32.83           C  
ATOM   2609  O   LEU A 172      35.931  13.520  18.091  1.00 32.28           O  
ATOM   2610  CB  LEU A 172      37.160  11.432  20.354  1.00 31.41           C  
ATOM   2611  CG  LEU A 172      37.591  10.230  19.486  1.00 32.75           C  
ATOM   2612  CD1 LEU A 172      36.783   9.022  19.902  1.00 30.67           C  
ATOM   2613  CD2 LEU A 172      37.436  10.437  17.994  1.00 29.62           C  
ATOM   2614  H01 LEU A 172      38.118  12.997  19.186  1.00 32.53           H  
ATOM   2615  H02 LEU A 172      36.075  11.335  20.316  1.00 31.41           H  
ATOM   2616  H03 LEU A 172      37.699  11.325  21.295  1.00 31.41           H  
ATOM   2617  H04 LEU A 172      37.872  13.299  21.983  1.00 33.74           H  
ATOM   2618  H05 LEU A 172      38.659  10.095  19.658  1.00 32.75           H  
ATOM   2619  H06 LEU A 172      35.822   9.034  19.388  1.00 30.67           H  
ATOM   2620  H07 LEU A 172      37.325   8.114  19.638  1.00 30.67           H  
ATOM   2621  H08 LEU A 172      36.618   9.048  20.979  1.00 30.67           H  
ATOM   2622  H09 LEU A 172      36.828  11.323  17.812  1.00 29.62           H  
ATOM   2623  H10 LEU A 172      38.418  10.572  17.541  1.00 29.62           H  
ATOM   2624  H11 LEU A 172      36.949   9.566  17.554  1.00 29.62           H  
ATOM   2625  N   GLU A 173      35.023  13.658  20.166  1.00 31.35           N  
ATOM   2626  CA  GLU A 173      33.690  14.121  19.763  1.00 32.13           C  
ATOM   2627  C   GLU A 173      33.706  15.405  18.934  1.00 30.99           C  
ATOM   2628  O   GLU A 173      33.020  15.480  17.908  1.00 31.36           O  
ATOM   2629  CB  GLU A 173      32.806  14.315  21.007  1.00 36.52           C  
ATOM   2630  CG  GLU A 173      31.307  14.483  20.738  1.00 40.89           C  
ATOM   2631  CD  GLU A 173      30.481  14.440  22.021  1.00 47.56           C  
ATOM   2632  OE1 GLU A 173      30.077  13.322  22.435  1.00 47.87           O  
ATOM   2633  OE2 GLU A 173      30.248  15.520  22.621  1.00 46.70           O1-
ATOM   2634  H01 GLU A 173      33.279  13.345  19.118  1.00 32.13           H  
ATOM   2635  H02 GLU A 173      33.133  15.251  21.460  1.00 36.52           H  
ATOM   2636  H03 GLU A 173      32.936  13.444  21.650  1.00 36.52           H  
ATOM   2637  H04 GLU A 173      30.986  13.654  20.107  1.00 40.89           H  
ATOM   2638  H05 GLU A 173      31.143  15.442  20.247  1.00 40.89           H  
ATOM   2639  H12 GLU A 173      35.200  13.533  21.153  1.00 31.35           H  
ATOM   2640  N   ALA A 174      34.508  16.389  19.361  1.00 28.82           N  
ATOM   2641  CA  ALA A 174      34.616  17.673  18.654  1.00 30.54           C  
ATOM   2642  C   ALA A 174      35.306  17.518  17.293  1.00 30.35           C  
ATOM   2643  O   ALA A 174      34.929  18.172  16.322  1.00 31.49           O  
ATOM   2644  CB  ALA A 174      35.350  18.707  19.512  1.00 29.48           C  
ATOM   2645  H01 ALA A 174      33.602  18.028  18.471  1.00 30.54           H  
ATOM   2646  H02 ALA A 174      36.267  19.011  19.008  1.00 29.48           H  
ATOM   2647  H03 ALA A 174      34.711  19.578  19.659  1.00 29.48           H  
ATOM   2648  H04 ALA A 174      35.596  18.269  20.479  1.00 29.48           H  
ATOM   2649  H06 ALA A 174      35.057  16.244  20.196  1.00 28.82           H  
ATOM   2650  N   ALA A 175      36.271  16.599  17.227  1.00 29.84           N  
ATOM   2651  CA  ALA A 175      37.015  16.304  16.001  1.00 27.68           C  
ATOM   2652  C   ALA A 175      36.125  15.585  14.990  1.00 26.74           C  
ATOM   2653  O   ALA A 175      36.209  15.841  13.784  1.00 25.48           O  
ATOM   2654  CB  ALA A 175      38.210  15.466  16.317  1.00 24.24           C  
ATOM   2655  H01 ALA A 175      37.345  17.246  15.562  1.00 27.68           H  
ATOM   2656  H02 ALA A 175      39.024  16.107  16.656  1.00 24.24           H  
ATOM   2657  H03 ALA A 175      37.958  14.754  17.103  1.00 24.24           H  
ATOM   2658  H04 ALA A 175      38.522  14.926  15.423  1.00 24.24           H  
ATOM   2659  H05 ALA A 175      36.499  16.081  18.064  1.00 29.84           H  
ATOM   2660  N   LEU A 176      35.241  14.726  15.499  1.00 25.66           N  
ATOM   2661  CA  LEU A 176      34.305  13.989  14.656  1.00 26.69           C  
ATOM   2662  C   LEU A 176      33.205  14.913  14.151  1.00 27.54           C  
ATOM   2663  O   LEU A 176      32.761  14.772  13.018  1.00 28.98           O  
ATOM   2664  CB  LEU A 176      33.698  12.807  15.400  1.00 24.24           C  
ATOM   2665  CG  LEU A 176      34.530  11.530  15.517  1.00 25.73           C  
ATOM   2666  CD1 LEU A 176      33.866  10.663  16.552  1.00 25.98           C  
ATOM   2667  CD2 LEU A 176      34.653  10.785  14.188  1.00 23.02           C  
ATOM   2668  H01 LEU A 176      34.862  13.600  13.804  1.00 26.69           H  
ATOM   2669  H02 LEU A 176      32.838  12.517  14.796  1.00 24.24           H  
ATOM   2670  H03 LEU A 176      33.472  13.142  16.412  1.00 24.24           H  
ATOM   2671  H04 LEU A 176      35.549  11.787  15.807  1.00 25.73           H  
ATOM   2672  H05 LEU A 176      35.219  14.581  16.498  1.00 25.66           H  
ATOM   2673  H06 LEU A 176      32.867  10.390  16.210  1.00 25.98           H  
ATOM   2674  H07 LEU A 176      34.457   9.760  16.703  1.00 25.98           H  
ATOM   2675  H08 LEU A 176      33.791  11.210  17.492  1.00 25.98           H  
ATOM   2676  H09 LEU A 176      35.706  10.617  13.962  1.00 23.02           H  
ATOM   2677  H10 LEU A 176      34.140   9.826  14.260  1.00 23.02           H  
ATOM   2678  H11 LEU A 176      34.202  11.380  13.394  1.00 23.02           H  
ATOM   2679  N   ALA A 177      32.832  15.898  14.972  1.00 27.40           N  
ATOM   2680  CA  ALA A 177      31.810  16.883  14.614  1.00 29.06           C  
ATOM   2681  C   ALA A 177      32.337  17.793  13.494  1.00 29.59           C  
ATOM   2682  O   ALA A 177      31.589  18.147  12.588  1.00 31.37           O  
ATOM   2683  CB  ALA A 177      31.401  17.706  15.837  1.00 26.81           C  
ATOM   2684  H01 ALA A 177      30.924  16.360  14.254  1.00 29.06           H  
ATOM   2685  H02 ALA A 177      30.377  17.458  16.115  1.00 26.81           H  
ATOM   2686  H03 ALA A 177      32.068  17.478  16.669  1.00 26.81           H  
ATOM   2687  H04 ALA A 177      31.466  18.768  15.599  1.00 26.81           H  
ATOM   2688  H12 ALA A 177      33.274  15.966  15.878  1.00 27.40           H  
ATOM   2689  N   LEU A 178      33.638  18.098  13.534  1.00 28.81           N  
ATOM   2690  CA  LEU A 178      34.302  18.923  12.515  1.00 28.76           C  
ATOM   2691  C   LEU A 178      34.395  18.140  11.202  1.00 28.78           C  
ATOM   2692  O   LEU A 178      34.115  18.677  10.128  1.00 29.30           O  
ATOM   2693  CB  LEU A 178      35.711  19.333  12.982  1.00 26.67           C  
ATOM   2694  CG  LEU A 178      36.694  20.014  12.010  1.00 28.19           C  
ATOM   2695  CD1 LEU A 178      36.165  21.360  11.507  1.00 25.73           C  
ATOM   2696  CD2 LEU A 178      38.043  20.205  12.692  1.00 27.65           C  
ATOM   2697  H01 LEU A 178      33.714  19.828  12.359  1.00 28.76           H  
ATOM   2698  H02 LEU A 178      36.190  18.374  13.180  1.00 26.67           H  
ATOM   2699  H03 LEU A 178      35.575  20.018  13.819  1.00 26.67           H  
ATOM   2700  H04 LEU A 178      36.807  19.363  11.143  1.00 28.19           H  
ATOM   2701  H05 LEU A 178      34.191  17.744  14.301  1.00 28.81           H  
ATOM   2702  H06 LEU A 178      35.233  21.598  12.019  1.00 25.73           H  
ATOM   2703  H07 LEU A 178      36.900  22.139  11.711  1.00 25.73           H  
ATOM   2704  H08 LEU A 178      35.985  21.302  10.434  1.00 25.73           H  
ATOM   2705  H09 LEU A 178      38.747  20.647  11.987  1.00 27.65           H  
ATOM   2706  H10 LEU A 178      37.926  20.866  13.551  1.00 27.65           H  
ATOM   2707  H11 LEU A 178      38.422  19.239  13.025  1.00 27.65           H  
ATOM   2708  N   ALA A 179      34.738  16.856  11.319  1.00 28.11           N  
ATOM   2709  CA  ALA A 179      34.871  15.957  10.179  1.00 25.62           C  
ATOM   2710  C   ALA A 179      33.545  15.684   9.468  1.00 26.33           C  
ATOM   2711  O   ALA A 179      33.501  15.578   8.232  1.00 26.57           O  
ATOM   2712  CB  ALA A 179      35.508  14.655  10.612  1.00 22.53           C  
ATOM   2713  H01 ALA A 179      35.513  16.462   9.458  1.00 25.62           H  
ATOM   2714  H02 ALA A 179      36.450  14.863  11.120  1.00 22.53           H  
ATOM   2715  H03 ALA A 179      34.837  14.130  11.292  1.00 22.53           H  
ATOM   2716  H04 ALA A 179      35.698  14.034   9.737  1.00 22.53           H  
ATOM   2717  H12 ALA A 179      34.914  16.489  12.243  1.00 28.11           H  
ATOM   2718  N   PHE A 180      32.467  15.622  10.251  1.00 26.43           N  
ATOM   2719  CA  PHE A 180      31.128  15.370   9.723  1.00 26.25           C  
ATOM   2720  C   PHE A 180      30.466  16.560   9.025  1.00 26.44           C  
ATOM   2721  O   PHE A 180      29.326  16.463   8.560  1.00 28.90           O  
ATOM   2722  CB  PHE A 180      30.207  14.766  10.799  1.00 26.20           C  
ATOM   2723  CG  PHE A 180      30.518  13.324  11.134  1.00 24.58           C  
ATOM   2724  CD1 PHE A 180      30.828  12.392  10.118  1.00 23.36           C  
ATOM   2725  CD2 PHE A 180      30.543  12.898  12.473  1.00 22.88           C  
ATOM   2726  CE1 PHE A 180      31.169  11.057  10.439  1.00 20.93           C  
ATOM   2727  CE2 PHE A 180      30.881  11.571  12.815  1.00 21.17           C  
ATOM   2728  CZ  PHE A 180      31.198  10.647  11.796  1.00 23.23           C  
ATOM   2729  H01 PHE A 180      31.278  14.638   8.930  1.00 26.25           H  
ATOM   2730  H02 PHE A 180      29.195  14.785  10.395  1.00 26.20           H  
ATOM   2731  H03 PHE A 180      30.306  15.359  11.708  1.00 26.20           H  
ATOM   2732  H04 PHE A 180      30.804  12.705   9.074  1.00 23.36           H  
ATOM   2733  H05 PHE A 180      32.580  15.754  11.246  1.00 26.43           H  
ATOM   2734  H06 PHE A 180      30.296  13.607  13.263  1.00 22.88           H  
ATOM   2735  H07 PHE A 180      31.408  10.347   9.647  1.00 20.93           H  
ATOM   2736  H08 PHE A 180      30.897  11.261  13.860  1.00 21.17           H  
ATOM   2737  H09 PHE A 180      31.464   9.621  12.052  1.00 23.23           H  
ATOM   2738  N   ARG A 181      31.186  17.677   8.934  1.00 27.00           N  
ATOM   2739  CA  ARG A 181      30.676  18.856   8.227  1.00 28.74           C  
ATOM   2740  C   ARG A 181      30.913  18.650   6.733  1.00 28.39           C  
ATOM   2741  O   ARG A 181      30.200  19.208   5.900  1.00 29.75           O  
ATOM   2742  CB  ARG A 181      31.433  20.125   8.612  1.00 29.88           C  
ATOM   2743  CG  ARG A 181      31.347  20.568  10.040  1.00 32.69           C  
ATOM   2744  CD  ARG A 181      32.024  21.917  10.143  1.00 36.61           C  
ATOM   2745  NE  ARG A 181      32.288  22.297  11.524  1.00 42.01           N  
ATOM   2746  CZ  ARG A 181      33.072  23.307  11.888  1.00 44.23           C  
ATOM   2747  NH1 ARG A 181      33.676  24.061  10.968  1.00 43.82           N1+
ATOM   2748  NH2 ARG A 181      33.292  23.531  13.179  1.00 44.91           N  
ATOM   2749  H01 ARG A 181      29.623  18.970   8.485  1.00 28.74           H  
ATOM   2750  H02 ARG A 181      30.953  20.921   8.042  1.00 29.88           H  
ATOM   2751  H03 ARG A 181      32.486  19.962   8.382  1.00 29.88           H  
ATOM   2752  H04 ARG A 181      31.834  19.845  10.694  1.00 32.69           H  
ATOM   2753  H05 ARG A 181      30.303  20.651  10.342  1.00 32.69           H  
ATOM   2754  H06 ARG A 181      31.353  22.661   9.714  1.00 36.61           H  
ATOM   2755  H07 ARG A 181      32.970  21.878   9.602  1.00 36.61           H  
ATOM   2756  H08 ARG A 181      31.846  21.757  12.254  1.00 42.01           H  
ATOM   2757  H09 ARG A 181      34.285  24.814  11.253  1.00 43.82           H  
ATOM   2758  H10 ARG A 181      32.101  17.713   9.360  1.00 27.00           H  
ATOM   2759  H11 ARG A 181      33.524  23.879   9.986  1.00 43.82           H  
ATOM   2760  H12 ARG A 181      32.850  22.948  13.875  1.00 44.91           H  
ATOM   2761  H13 ARG A 181      33.901  24.284  13.464  1.00 44.91           H  
ATOM   2762  N   TYR A 182      31.899  17.807   6.418  1.00 27.19           N  
ATOM   2763  CA  TYR A 182      32.310  17.541   5.045  1.00 27.16           C  
ATOM   2764  C   TYR A 182      31.930  16.200   4.442  1.00 26.43           C  
ATOM   2765  O   TYR A 182      31.971  16.043   3.220  1.00 28.15           O  
ATOM   2766  CB  TYR A 182      33.824  17.743   4.932  1.00 25.27           C  
ATOM   2767  CG  TYR A 182      34.289  19.043   5.530  1.00 25.45           C  
ATOM   2768  CD1 TYR A 182      34.050  20.273   4.879  1.00 22.86           C  
ATOM   2769  CD2 TYR A 182      34.930  19.062   6.779  1.00 23.56           C  
ATOM   2770  CE1 TYR A 182      34.445  21.501   5.471  1.00 21.71           C  
ATOM   2771  CE2 TYR A 182      35.326  20.276   7.376  1.00 24.79           C  
ATOM   2772  CZ  TYR A 182      35.086  21.482   6.719  1.00 22.08           C  
ATOM   2773  OH  TYR A 182      35.529  22.634   7.303  1.00 24.93           O  
ATOM   2774  H01 TYR A 182      31.737  18.255   4.453  1.00 27.16           H  
ATOM   2775  H02 TYR A 182      34.072  17.765   3.871  1.00 25.27           H  
ATOM   2776  H03 TYR A 182      34.324  16.924   5.448  1.00 25.27           H  
ATOM   2777  H04 TYR A 182      33.555  20.280   3.908  1.00 22.86           H  
ATOM   2778  H05 TYR A 182      35.125  18.122   7.296  1.00 23.56           H  
ATOM   2779  H06 TYR A 182      34.253  22.446   4.963  1.00 21.71           H  
ATOM   2780  H07 TYR A 182      35.818  20.272   8.348  1.00 24.79           H  
ATOM   2781  H08 TYR A 182      35.699  22.476   8.235  1.00 24.93           H  
ATOM   2782  H14 TYR A 182      32.383  17.331   7.166  1.00 27.19           H  
ATOM   2783  N   ASP A 183      31.583  15.233   5.289  1.00 27.20           N  
ATOM   2784  CA  ASP A 183      31.208  13.891   4.830  1.00 27.18           C  
ATOM   2785  C   ASP A 183      30.295  13.243   5.866  1.00 29.91           C  
ATOM   2786  O   ASP A 183      30.182  13.731   6.991  1.00 30.58           O  
ATOM   2787  CB  ASP A 183      32.473  13.037   4.659  1.00 26.81           C  
ATOM   2788  CG  ASP A 183      32.291  11.854   3.709  1.00 27.67           C  
ATOM   2789  OD1 ASP A 183      33.318  11.245   3.363  1.00 31.08           O  
ATOM   2790  OD2 ASP A 183      31.157  11.516   3.304  1.00 30.60           O1-
ATOM   2791  H01 ASP A 183      30.687  13.963   3.875  1.00 27.18           H  
ATOM   2792  H02 ASP A 183      32.714  12.625   5.639  1.00 26.81           H  
ATOM   2793  H03 ASP A 183      33.268  13.673   4.270  1.00 26.81           H  
ATOM   2794  H09 ASP A 183      31.578  15.430   6.280  1.00 27.20           H  
ATOM   2795  N   GLU A 184      29.644  12.150   5.467  1.00 31.16           N  
ATOM   2796  CA  GLU A 184      28.754  11.389   6.343  1.00 32.87           C  
ATOM   2797  C   GLU A 184      29.527  10.212   6.965  1.00 32.97           C  
ATOM   2798  O   GLU A 184      28.968   9.419   7.733  1.00 32.42           O  
ATOM   2799  CB  GLU A 184      27.525  10.878   5.567  1.00 35.05           C  
ATOM   2800  CG  GLU A 184      26.795  11.926   4.699  1.00 42.20           C  
ATOM   2801  CD  GLU A 184      26.453  13.216   5.446  1.00 45.64           C  
ATOM   2802  OE1 GLU A 184      25.695  13.146   6.441  1.00 47.05           O  
ATOM   2803  OE2 GLU A 184      26.956  14.294   5.038  1.00 45.51           O1-
ATOM   2804  H01 GLU A 184      28.398  12.044   7.138  1.00 32.87           H  
ATOM   2805  H02 GLU A 184      26.805  10.568   6.324  1.00 35.05           H  
ATOM   2806  H03 GLU A 184      27.854  10.071   4.912  1.00 35.05           H  
ATOM   2807  H04 GLU A 184      29.771  11.833   4.516  1.00 31.16           H  
ATOM   2808  H05 GLU A 184      25.850  11.479   4.389  1.00 42.20           H  
ATOM   2809  H06 GLU A 184      27.434  12.177   3.852  1.00 42.20           H  
ATOM   2810  N   LYS A 185      30.805  10.103   6.595  1.00 28.93           N  
ATOM   2811  CA  LYS A 185      31.701   9.067   7.096  1.00 26.37           C  
ATOM   2812  C   LYS A 185      33.059   9.692   7.405  1.00 25.63           C  
ATOM   2813  O   LYS A 185      33.546  10.555   6.671  1.00 27.19           O  
ATOM   2814  CB  LYS A 185      31.844   7.914   6.086  1.00 26.47           C  
ATOM   2815  CG  LYS A 185      32.749   6.755   6.561  1.00 27.05           C  
ATOM   2816  CD  LYS A 185      32.682   5.518   5.670  1.00 27.86           C  
ATOM   2817  CE  LYS A 185      33.213   5.777   4.264  1.00 29.11           C  
ATOM   2818  NZ  LYS A 185      33.302   4.522   3.477  1.00 28.15           N1+
ATOM   2819  H01 LYS A 185      31.280   8.643   8.008  1.00 26.37           H  
ATOM   2820  H02 LYS A 185      32.319   8.335   5.200  1.00 26.47           H  
ATOM   2821  H03 LYS A 185      30.851   7.511   5.885  1.00 26.47           H  
ATOM   2822  H04 LYS A 185      32.392   6.456   7.547  1.00 27.05           H  
ATOM   2823  H05 LYS A 185      33.780   7.109   6.582  1.00 27.05           H  
ATOM   2824  H06 LYS A 185      31.634   5.234   5.579  1.00 27.86           H  
ATOM   2825  H07 LYS A 185      31.171  10.773   5.934  1.00 28.93           H  
ATOM   2826  H08 LYS A 185      33.275   4.726   6.127  1.00 27.86           H  
ATOM   2827  H09 LYS A 185      34.214   6.199   4.349  1.00 29.11           H  
ATOM   2828  H10 LYS A 185      32.543   6.469   3.754  1.00 29.11           H  
ATOM   2829  H11 LYS A 185      34.266   4.225   3.426  1.00 28.15           H  
ATOM   2830  H12 LYS A 185      32.752   3.803   3.925  1.00 28.15           H  
ATOM   2831  H13 LYS A 185      32.950   4.683   2.544  1.00 28.15           H  
ATOM   2832  N   ALA A 186      33.635   9.274   8.525  1.00 24.17           N  
ATOM   2833  CA  ALA A 186      34.930   9.744   8.968  1.00 23.49           C  
ATOM   2834  C   ALA A 186      35.847   8.574   9.306  1.00 25.63           C  
ATOM   2835  O   ALA A 186      35.384   7.444   9.460  1.00 27.31           O  
ATOM   2836  CB  ALA A 186      34.770  10.638  10.185  1.00 23.92           C  
ATOM   2837  H01 ALA A 186      35.381  10.314   8.156  1.00 23.49           H  
ATOM   2838  H02 ALA A 186      33.720  10.668  10.478  1.00 23.92           H  
ATOM   2839  H03 ALA A 186      35.365  10.242  11.008  1.00 23.92           H  
ATOM   2840  H04 ALA A 186      35.108  11.646   9.943  1.00 23.92           H  
ATOM   2841  H14 ALA A 186      33.147   8.597   9.094  1.00 24.17           H  
ATOM   2842  N   VAL A 187      37.156   8.824   9.297  1.00 25.00           N  
ATOM   2843  CA  VAL A 187      38.124   7.802   9.687  1.00 24.74           C  
ATOM   2844  C   VAL A 187      38.927   8.296  10.884  1.00 24.74           C  
ATOM   2845  O   VAL A 187      39.143   9.496  11.036  1.00 24.61           O  
ATOM   2846  CB  VAL A 187      39.104   7.343   8.552  1.00 24.38           C  
ATOM   2847  CG1 VAL A 187      38.363   6.557   7.507  1.00 24.34           C  
ATOM   2848  CG2 VAL A 187      39.862   8.516   7.928  1.00 23.99           C  
ATOM   2849  H01 VAL A 187      37.534   6.920   9.935  1.00 24.74           H  
ATOM   2850  H02 VAL A 187      39.854   6.697   9.009  1.00 24.38           H  
ATOM   2851  H03 VAL A 187      37.453   7.089   7.231  1.00 24.34           H  
ATOM   2852  H04 VAL A 187      38.994   6.437   6.627  1.00 24.34           H  
ATOM   2853  H05 VAL A 187      37.485   9.737   9.015  1.00 25.00           H  
ATOM   2854  H06 VAL A 187      38.103   5.576   7.905  1.00 24.34           H  
ATOM   2855  H07 VAL A 187      40.840   8.176   7.586  1.00 23.99           H  
ATOM   2856  H08 VAL A 187      39.297   8.905   7.081  1.00 23.99           H  
ATOM   2857  H09 VAL A 187      39.991   9.303   8.671  1.00 23.99           H  
ATOM   2858  N   VAL A 188      39.245   7.372  11.788  1.00 23.31           N  
ATOM   2859  CA  VAL A 188      40.057   7.660  12.961  1.00 22.22           C  
ATOM   2860  C   VAL A 188      41.262   6.729  12.778  1.00 24.46           C  
ATOM   2861  O   VAL A 188      41.107   5.507  12.730  1.00 24.80           O  
ATOM   2862  CB  VAL A 188      39.316   7.351  14.300  1.00 21.21           C  
ATOM   2863  CG1 VAL A 188      40.146   7.811  15.470  1.00 20.32           C  
ATOM   2864  CG2 VAL A 188      37.966   8.051  14.361  1.00 20.23           C  
ATOM   2865  H01 VAL A 188      40.317   8.716  13.032  1.00 22.22           H  
ATOM   2866  H02 VAL A 188      39.161   6.273  14.346  1.00 21.21           H  
ATOM   2867  H03 VAL A 188      41.041   8.314  15.104  1.00 20.32           H  
ATOM   2868  H04 VAL A 188      39.564   8.503  16.079  1.00 20.32           H  
ATOM   2869  H05 VAL A 188      40.435   6.950  16.072  1.00 20.32           H  
ATOM   2870  H06 VAL A 188      37.230   7.382  14.807  1.00 20.23           H  
ATOM   2871  H07 VAL A 188      38.051   8.953  14.967  1.00 20.23           H  
ATOM   2872  H08 VAL A 188      37.649   8.318  13.353  1.00 20.23           H  
ATOM   2873  H10 VAL A 188      38.908   6.429  11.654  1.00 23.31           H  
ATOM   2874  N   GLU A 189      42.437   7.324  12.591  1.00 24.91           N  
ATOM   2875  CA  GLU A 189      43.683   6.583  12.384  1.00 27.35           C  
ATOM   2876  C   GLU A 189      44.632   6.753  13.555  1.00 30.25           C  
ATOM   2877  O   GLU A 189      44.633   7.801  14.207  1.00 30.94           O  
ATOM   2878  CB  GLU A 189      44.415   7.092  11.134  1.00 27.02           C  
ATOM   2879  CG  GLU A 189      43.668   6.963   9.805  1.00 27.20           C  
ATOM   2880  CD  GLU A 189      44.441   7.540   8.623  1.00 29.65           C  
ATOM   2881  OE1 GLU A 189      45.666   7.791   8.746  1.00 25.44           O  
ATOM   2882  OE2 GLU A 189      43.809   7.769   7.561  1.00 30.24           O1-
ATOM   2883  H01 GLU A 189      43.405   5.535  12.274  1.00 27.35           H  
ATOM   2884  H02 GLU A 189      45.293   6.453  11.034  1.00 27.02           H  
ATOM   2885  H03 GLU A 189      44.639   8.148  11.288  1.00 27.02           H  
ATOM   2886  H04 GLU A 189      42.743   7.533   9.897  1.00 27.20           H  
ATOM   2887  H05 GLU A 189      43.479   5.907   9.614  1.00 27.20           H  
ATOM   2888  H09 GLU A 189      42.471   8.333  12.592  1.00 24.91           H  
ATOM   2889  N   LYS A 190      45.473   5.743  13.792  1.00 33.06           N  
ATOM   2890  CA  LYS A 190      46.475   5.822  14.860  1.00 34.29           C  
ATOM   2891  C   LYS A 190      47.545   6.767  14.358  1.00 32.23           C  
ATOM   2892  O   LYS A 190      48.035   6.610  13.248  1.00 31.00           O  
ATOM   2893  CB  LYS A 190      47.091   4.445  15.179  1.00 37.51           C  
ATOM   2894  CG  LYS A 190      47.858   4.427  16.517  1.00 42.49           C  
ATOM   2895  CD  LYS A 190      48.202   3.031  17.031  1.00 47.57           C  
ATOM   2896  CE  LYS A 190      49.527   2.514  16.488  1.00 51.74           C  
ATOM   2897  NZ  LYS A 190      49.848   1.168  17.049  1.00 52.65           N1+
ATOM   2898  H01 LYS A 190      46.016   6.172  15.785  1.00 34.29           H  
ATOM   2899  H02 LYS A 190      47.806   4.215  14.389  1.00 37.51           H  
ATOM   2900  H03 LYS A 190      46.290   3.707  15.226  1.00 37.51           H  
ATOM   2901  H04 LYS A 190      47.197   4.876  17.259  1.00 42.49           H  
ATOM   2902  H05 LYS A 190      48.788   4.980  16.385  1.00 42.49           H  
ATOM   2903  H06 LYS A 190      45.418   4.909  13.225  1.00 33.06           H  
ATOM   2904  H07 LYS A 190      47.420   2.353  16.689  1.00 47.57           H  
ATOM   2905  H08 LYS A 190      48.259   3.064  18.119  1.00 47.57           H  
ATOM   2906  H09 LYS A 190      50.315   3.208  16.780  1.00 51.74           H  
ATOM   2907  H10 LYS A 190      49.464   2.442  15.402  1.00 51.74           H  
ATOM   2908  H11 LYS A 190      50.683   1.230  17.614  1.00 52.65           H  
ATOM   2909  H12 LYS A 190      49.078   0.848  17.619  1.00 52.65           H  
ATOM   2910  H13 LYS A 190      50.002   0.516  16.293  1.00 52.65           H  
ATOM   2911  N   ALA A 191      47.830   7.801  15.140  1.00 33.15           N  
ATOM   2912  CA  ALA A 191      48.844   8.776  14.757  1.00 33.32           C  
ATOM   2913  C   ALA A 191      50.239   8.243  14.999  1.00 33.93           C  
ATOM   2914  O   ALA A 191      50.509   7.612  16.027  1.00 34.39           O  
ATOM   2915  CB  ALA A 191      48.656  10.053  15.508  1.00 31.72           C  
ATOM   2916  H01 ALA A 191      48.728   8.967  13.690  1.00 33.32           H  
ATOM   2917  H02 ALA A 191      47.640  10.096  15.902  1.00 31.72           H  
ATOM   2918  H03 ALA A 191      49.367  10.098  16.333  1.00 31.72           H  
ATOM   2919  H04 ALA A 191      48.822  10.897  14.838  1.00 31.72           H  
ATOM   2920  H14 ALA A 191      47.337   7.914  16.014  1.00 33.15           H  
ATOM   2921  N   LEU A 192      51.101   8.446  14.011  1.00 34.05           N  
ATOM   2922  CA  LEU A 192      52.486   8.026  14.106  1.00 33.92           C  
ATOM   2923  C   LEU A 192      53.262   9.253  14.585  1.00 35.80           C  
ATOM   2924  O   LEU A 192      53.176  10.321  13.973  1.00 36.29           O  
ATOM   2925  CB  LEU A 192      52.981   7.529  12.750  1.00 32.07           C  
ATOM   2926  CG  LEU A 192      52.283   6.312  12.130  1.00 32.24           C  
ATOM   2927  CD1 LEU A 192      52.698   6.213  10.693  1.00 30.63           C  
ATOM   2928  CD2 LEU A 192      52.607   5.017  12.869  1.00 32.93           C  
ATOM   2929  H01 LEU A 192      52.619   7.196  14.800  1.00 33.92           H  
ATOM   2930  H02 LEU A 192      54.000   7.190  12.940  1.00 32.07           H  
ATOM   2931  H03 LEU A 192      52.881   8.355  12.045  1.00 32.07           H  
ATOM   2932  H04 LEU A 192      51.205   6.451  12.210  1.00 32.24           H  
ATOM   2933  H05 LEU A 192      50.784   8.906  13.169  1.00 34.05           H  
ATOM   2934  H06 LEU A 192      53.730   5.867  10.637  1.00 30.63           H  
ATOM   2935  H07 LEU A 192      52.050   5.506  10.175  1.00 30.63           H  
ATOM   2936  H08 LEU A 192      52.617   7.193  10.223  1.00 30.63           H  
ATOM   2937  H09 LEU A 192      53.492   5.164  13.489  1.00 32.93           H  
ATOM   2938  H10 LEU A 192      51.764   4.738  13.501  1.00 32.93           H  
ATOM   2939  H11 LEU A 192      52.798   4.224  12.146  1.00 32.93           H  
ATOM   2940  N   SER A 193      53.911   9.118  15.745  1.00 36.97           N  
ATOM   2941  CA  SER A 193      54.688  10.196  16.362  1.00 39.70           C  
ATOM   2942  C   SER A 193      56.021   9.666  16.922  1.00 40.19           C  
ATOM   2943  O   SER A 193      56.014   8.818  17.829  1.00 39.95           O  
ATOM   2944  CB  SER A 193      53.890  10.866  17.488  1.00 40.34           C  
ATOM   2945  OG  SER A 193      52.600  11.247  17.052  1.00 44.19           O  
ATOM   2946  H01 SER A 193      54.900  10.933  15.587  1.00 39.70           H  
ATOM   2947  H02 SER A 193      54.425  11.763  17.799  1.00 40.34           H  
ATOM   2948  H03 SER A 193      53.792  10.167  18.318  1.00 40.34           H  
ATOM   2949  H04 SER A 193      52.267  10.597  16.429  1.00 44.19           H  
ATOM   2950  H12 SER A 193      53.864   8.228  16.220  1.00 36.97           H  
ATOM   2951  N   PRO A 194      57.176  10.101  16.350  1.00 40.29           N  
ATOM   2952  CA  PRO A 194      57.353  11.037  15.223  1.00 40.12           C  
ATOM   2953  C   PRO A 194      57.167  10.349  13.862  1.00 38.42           C  
ATOM   2954  O   PRO A 194      57.120   9.111  13.780  1.00 39.05           O  
ATOM   2955  CB  PRO A 194      58.784  11.545  15.422  1.00 40.40           C  
ATOM   2956  CG  PRO A 194      59.484  10.353  15.976  1.00 41.15           C  
ATOM   2957  CD  PRO A 194      58.481   9.825  16.990  1.00 41.24           C  
ATOM   2958  H01 PRO A 194      58.845  12.420  16.069  1.00 40.40           H  
ATOM   2959  H02 PRO A 194      59.226  11.856  14.475  1.00 40.40           H  
ATOM   2960  H03 PRO A 194      60.458  10.583  16.407  1.00 41.15           H  
ATOM   2961  H04 PRO A 194      59.684   9.616  15.198  1.00 41.15           H  
ATOM   2962  H05 PRO A 194      56.613  11.838  15.215  1.00 40.12           H  
ATOM   2963  H06 PRO A 194      58.627   8.771  17.226  1.00 41.24           H  
ATOM   2964  H07 PRO A 194      58.570  10.352  17.940  1.00 41.24           H  
ATOM   2965  N   VAL A 195      57.010  11.149  12.817  1.00 35.59           N  
ATOM   2966  CA  VAL A 195      56.793  10.595  11.492  1.00 33.17           C  
ATOM   2967  C   VAL A 195      57.469  11.388  10.384  1.00 32.43           C  
ATOM   2968  O   VAL A 195      57.664  12.606  10.489  1.00 32.04           O  
ATOM   2969  CB  VAL A 195      55.255  10.444  11.210  1.00 32.94           C  
ATOM   2970  CG1 VAL A 195      54.575  11.801  11.024  1.00 31.93           C  
ATOM   2971  CG2 VAL A 195      54.995   9.503  10.046  1.00 32.56           C  
ATOM   2972  H01 VAL A 195      57.263   9.611  11.487  1.00 33.17           H  
ATOM   2973  H02 VAL A 195      54.803   9.991  12.092  1.00 32.94           H  
ATOM   2974  H03 VAL A 195      53.624  11.807  11.557  1.00 31.93           H  
ATOM   2975  H04 VAL A 195      55.218  12.587  11.420  1.00 31.93           H  
ATOM   2976  H05 VAL A 195      54.397  11.976   9.963  1.00 31.93           H  
ATOM   2977  H06 VAL A 195      54.187   9.900   9.432  1.00 32.56           H  
ATOM   2978  H07 VAL A 195      55.898   9.412   9.443  1.00 32.56           H  
ATOM   2979  H08 VAL A 195      57.041  12.151  12.943  1.00 35.59           H  
ATOM   2980  H09 VAL A 195      54.712   8.522  10.427  1.00 32.56           H  
ATOM   2981  N   ARG A 196      57.863  10.658   9.346  1.00 30.79           N  
ATOM   2982  CA  ARG A 196      58.474  11.240   8.166  1.00 33.81           C  
ATOM   2983  C   ARG A 196      57.505  10.961   7.022  1.00 32.17           C  
ATOM   2984  O   ARG A 196      56.912   9.885   6.950  1.00 31.59           O  
ATOM   2985  CB  ARG A 196      59.865  10.650   7.911  1.00 35.45           C  
ATOM   2986  CG  ARG A 196      60.918  11.142   8.919  1.00 39.32           C  
ATOM   2987  CD  ARG A 196      62.218  10.366   8.824  1.00 40.29           C  
ATOM   2988  NE  ARG A 196      62.934  10.629   7.577  1.00 40.79           N  
ATOM   2989  CZ  ARG A 196      63.960   9.908   7.132  1.00 42.01           C  
ATOM   2990  NH1 ARG A 196      64.407   8.862   7.826  1.00 39.48           N1+
ATOM   2991  NH2 ARG A 196      64.540  10.230   5.984  1.00 40.75           N  
ATOM   2992  H01 ARG A 196      58.639  12.311   8.280  1.00 33.81           H  
ATOM   2993  H02 ARG A 196      60.182  10.977   6.921  1.00 35.45           H  
ATOM   2994  H03 ARG A 196      59.800   9.564   7.977  1.00 35.45           H  
ATOM   2995  H04 ARG A 196      60.514  10.991   9.920  1.00 39.32           H  
ATOM   2996  H05 ARG A 196      61.123  12.195   8.726  1.00 39.32           H  
ATOM   2997  H06 ARG A 196      61.973   9.304   8.849  1.00 40.29           H  
ATOM   2998  H07 ARG A 196      62.857  10.648   9.661  1.00 40.29           H  
ATOM   2999  H08 ARG A 196      62.629  11.411   7.015  1.00 40.79           H  
ATOM   3000  H09 ARG A 196      65.185   8.320   7.478  1.00 39.48           H  
ATOM   3001  H10 ARG A 196      57.732   9.657   9.380  1.00 30.79           H  
ATOM   3002  H11 ARG A 196      63.968   8.611   8.700  1.00 39.48           H  
ATOM   3003  H12 ARG A 196      64.204  11.021   5.453  1.00 40.75           H  
ATOM   3004  H13 ARG A 196      65.318   9.685   5.641  1.00 40.75           H  
ATOM   3005  N   GLU A 197      57.279  11.978   6.195  1.00 31.30           N  
ATOM   3006  CA  GLU A 197      56.357  11.889   5.070  1.00 31.73           C  
ATOM   3007  C   GLU A 197      57.041  11.793   3.715  1.00 31.37           C  
ATOM   3008  O   GLU A 197      57.765  12.698   3.307  1.00 30.43           O  
ATOM   3009  CB  GLU A 197      55.401  13.075   5.088  1.00 32.26           C  
ATOM   3010  CG  GLU A 197      54.640  13.216   6.396  1.00 33.13           C  
ATOM   3011  CD  GLU A 197      53.377  14.004   6.234  1.00 34.61           C  
ATOM   3012  OE1 GLU A 197      53.256  15.064   6.879  1.00 35.18           O  
ATOM   3013  OE2 GLU A 197      52.501  13.558   5.462  1.00 33.66           O1-
ATOM   3014  H01 GLU A 197      55.810  10.955   5.199  1.00 31.73           H  
ATOM   3015  H02 GLU A 197      54.664  12.906   4.303  1.00 32.26           H  
ATOM   3016  H03 GLU A 197      55.976  13.986   4.922  1.00 32.26           H  
ATOM   3017  H04 GLU A 197      55.279  13.750   7.099  1.00 33.13           H  
ATOM   3018  H05 GLU A 197      54.389  12.222   6.766  1.00 33.13           H  
ATOM   3019  H14 GLU A 197      57.767  12.848   6.353  1.00 31.30           H  
ATOM   3020  N   LEU A 198      56.800  10.674   3.035  1.00 31.45           N  
ATOM   3021  CA  LEU A 198      57.366  10.395   1.720  1.00 31.41           C  
ATOM   3022  C   LEU A 198      56.279  10.436   0.657  1.00 32.31           C  
ATOM   3023  O   LEU A 198      55.178   9.934   0.867  1.00 32.31           O  
ATOM   3024  CB  LEU A 198      58.045   9.021   1.712  1.00 32.61           C  
ATOM   3025  CG  LEU A 198      59.140   8.744   2.746  1.00 33.57           C  
ATOM   3026  CD1 LEU A 198      59.507   7.281   2.727  1.00 32.93           C  
ATOM   3027  CD2 LEU A 198      60.345   9.617   2.479  1.00 33.34           C  
ATOM   3028  H01 LEU A 198      58.110  11.160   1.497  1.00 31.41           H  
ATOM   3029  H02 LEU A 198      58.565   8.985   0.755  1.00 32.61           H  
ATOM   3030  H03 LEU A 198      57.265   8.274   1.860  1.00 32.61           H  
ATOM   3031  H04 LEU A 198      58.766   8.987   3.740  1.00 33.57           H  
ATOM   3032  H05 LEU A 198      60.460   7.140   3.236  1.00 32.93           H  
ATOM   3033  H06 LEU A 198      56.193   9.982   3.452  1.00 31.45           H  
ATOM   3034  H07 LEU A 198      58.734   6.705   3.237  1.00 32.93           H  
ATOM   3035  H08 LEU A 198      59.593   6.941   1.695  1.00 32.93           H  
ATOM   3036  H09 LEU A 198      61.182   8.994   2.164  1.00 33.34           H  
ATOM   3037  H10 LEU A 198      60.109  10.332   1.691  1.00 33.34           H  
ATOM   3038  H11 LEU A 198      60.615  10.153   3.389  1.00 33.34           H  
ATOM   3039  N   GLU A 199      56.578  11.088  -0.465  1.00 32.62           N  
ATOM   3040  CA  GLU A 199      55.644  11.228  -1.580  1.00 32.79           C  
ATOM   3041  C   GLU A 199      56.289  10.789  -2.890  1.00 33.66           C  
ATOM   3042  O   GLU A 199      57.462  11.096  -3.163  1.00 32.24           O  
ATOM   3043  CB  GLU A 199      55.147  12.676  -1.695  1.00 32.85           C  
ATOM   3044  CG  GLU A 199      54.350  13.156  -0.474  1.00 36.52           C  
ATOM   3045  CD  GLU A 199      53.628  14.469  -0.673  1.00 35.14           C  
ATOM   3046  OE1 GLU A 199      53.875  15.165  -1.672  1.00 37.14           O  
ATOM   3047  OE2 GLU A 199      52.807  14.812   0.193  1.00 37.89           O1-
ATOM   3048  H01 GLU A 199      54.790  10.581  -1.382  1.00 32.79           H  
ATOM   3049  H02 GLU A 199      54.471  12.713  -2.549  1.00 32.85           H  
ATOM   3050  H03 GLU A 199      56.012  13.328  -1.820  1.00 32.85           H  
ATOM   3051  H04 GLU A 199      55.074  13.319   0.324  1.00 36.52           H  
ATOM   3052  H05 GLU A 199      53.610  12.394  -0.228  1.00 36.52           H  
ATOM   3053  H12 GLU A 199      57.494  11.506  -0.549  1.00 32.62           H  
ATOM   3054  N   VAL A 200      55.519  10.055  -3.690  1.00 32.15           N  
ATOM   3055  CA  VAL A 200      55.997   9.556  -4.976  1.00 31.75           C  
ATOM   3056  C   VAL A 200      54.919   9.695  -6.047  1.00 30.04           C  
ATOM   3057  O   VAL A 200      53.754   9.358  -5.827  1.00 30.17           O  
ATOM   3058  CB  VAL A 200      56.535   8.076  -4.853  1.00 32.00           C  
ATOM   3059  CG1 VAL A 200      55.467   7.144  -4.361  1.00 32.73           C  
ATOM   3060  CG2 VAL A 200      57.117   7.574  -6.170  1.00 34.36           C  
ATOM   3061  H01 VAL A 200      56.841  10.170  -5.289  1.00 31.75           H  
ATOM   3062  H02 VAL A 200      57.339   8.092  -4.117  1.00 32.00           H  
ATOM   3063  H03 VAL A 200      54.568   7.272  -4.964  1.00 32.73           H  
ATOM   3064  H04 VAL A 200      55.816   6.115  -4.443  1.00 32.73           H  
ATOM   3065  H05 VAL A 200      55.240   7.369  -3.319  1.00 32.73           H  
ATOM   3066  H06 VAL A 200      54.577   9.837  -3.399  1.00 32.15           H  
ATOM   3067  H07 VAL A 200      58.133   7.215  -6.004  1.00 34.36           H  
ATOM   3068  H08 VAL A 200      56.502   6.759  -6.552  1.00 34.36           H  
ATOM   3069  H09 VAL A 200      57.134   8.388  -6.894  1.00 34.36           H  
ATOM   3070  N   GLY A 201      55.320  10.226  -7.195  1.00 28.38           N  
ATOM   3071  CA  GLY A 201      54.396  10.389  -8.299  1.00 26.26           C  
ATOM   3072  C   GLY A 201      54.401   9.184  -9.220  1.00 25.71           C  
ATOM   3073  O   GLY A 201      55.416   8.500  -9.352  1.00 26.84           O  
ATOM   3074  H01 GLY A 201      54.709  11.258  -8.877  1.00 26.26           H  
ATOM   3075  H02 GLY A 201      53.390  10.526  -7.901  1.00 26.26           H  
ATOM   3076  H10 GLY A 201      56.281  10.520  -7.300  1.00 28.38           H  
ATOM   3077  N   VAL A 202      53.247   8.874  -9.803  1.00 24.13           N  
ATOM   3078  CA  VAL A 202      53.137   7.761 -10.744  1.00 22.55           C  
ATOM   3079  C   VAL A 202      52.500   8.312 -12.029  1.00 24.52           C  
ATOM   3080  O   VAL A 202      51.635   9.185 -11.970  1.00 25.67           O  
ATOM   3081  CB  VAL A 202      52.281   6.572 -10.189  1.00 21.87           C  
ATOM   3082  CG1 VAL A 202      52.350   5.390 -11.139  1.00 18.37           C  
ATOM   3083  CG2 VAL A 202      52.727   6.131  -8.790  1.00 21.14           C  
ATOM   3084  H01 VAL A 202      54.132   7.355 -10.926  1.00 22.55           H  
ATOM   3085  H02 VAL A 202      51.254   6.929 -10.110  1.00 21.87           H  
ATOM   3086  H03 VAL A 202      52.425   9.422  -9.590  1.00 24.13           H  
ATOM   3087  H04 VAL A 202      53.391   5.185 -11.387  1.00 18.37           H  
ATOM   3088  H05 VAL A 202      51.911   4.514 -10.662  1.00 18.37           H  
ATOM   3089  H06 VAL A 202      51.799   5.623 -12.050  1.00 18.37           H  
ATOM   3090  H07 VAL A 202      53.591   6.720  -8.482  1.00 21.14           H  
ATOM   3091  H08 VAL A 202      51.912   6.285  -8.083  1.00 21.14           H  
ATOM   3092  H09 VAL A 202      52.996   5.075  -8.810  1.00 21.14           H  
ATOM   3093  N   LEU A 203      52.967   7.825 -13.180  1.00 25.15           N  
ATOM   3094  CA  LEU A 203      52.457   8.235 -14.491  1.00 25.50           C  
ATOM   3095  C   LEU A 203      52.231   6.964 -15.306  1.00 25.69           C  
ATOM   3096  O   LEU A 203      53.064   6.064 -15.266  1.00 27.15           O  
ATOM   3097  CB  LEU A 203      53.471   9.151 -15.190  1.00 25.24           C  
ATOM   3098  CG  LEU A 203      53.180   9.857 -16.518  1.00 27.01           C  
ATOM   3099  CD1 LEU A 203      51.995  10.790 -16.365  1.00 23.95           C  
ATOM   3100  CD2 LEU A 203      54.423  10.638 -16.956  1.00 23.81           C  
ATOM   3101  H01 LEU A 203      51.526   8.793 -14.389  1.00 25.50           H  
ATOM   3102  H02 LEU A 203      54.241   8.438 -15.486  1.00 25.24           H  
ATOM   3103  H03 LEU A 203      53.707   9.939 -14.475  1.00 25.24           H  
ATOM   3104  H04 LEU A 203      52.935   9.116 -17.279  1.00 27.01           H  
ATOM   3105  H05 LEU A 203      51.150  10.239 -15.952  1.00 23.95           H  
ATOM   3106  H06 LEU A 203      52.259  11.607 -15.693  1.00 23.95           H  
ATOM   3107  H07 LEU A 203      51.722  11.194 -17.340  1.00 23.95           H  
ATOM   3108  H08 LEU A 203      55.254   9.947 -17.099  1.00 23.81           H  
ATOM   3109  H09 LEU A 203      54.216  11.156 -17.893  1.00 23.81           H  
ATOM   3110  H10 LEU A 203      53.708   7.140 -13.146  1.00 25.15           H  
ATOM   3111  H11 LEU A 203      54.685  11.366 -16.188  1.00 23.81           H  
ATOM   3112  N   GLY A 204      51.099   6.880 -16.009  1.00 25.81           N  
ATOM   3113  CA  GLY A 204      50.791   5.691 -16.801  1.00 27.38           C  
ATOM   3114  C   GLY A 204      49.412   5.094 -16.549  1.00 27.90           C  
ATOM   3115  O   GLY A 204      48.709   5.496 -15.623  1.00 28.29           O  
ATOM   3116  H01 GLY A 204      51.513   4.930 -16.504  1.00 27.38           H  
ATOM   3117  H02 GLY A 204      50.858   5.959 -17.856  1.00 27.38           H  
ATOM   3118  H12 GLY A 204      50.446   7.650 -15.993  1.00 25.81           H  
ATOM   3119  N   ASN A 205      49.022   4.145 -17.392  1.00 28.24           N  
ATOM   3120  CA  ASN A 205      47.731   3.473 -17.280  1.00 29.71           C  
ATOM   3121  C   ASN A 205      47.879   2.063 -16.700  1.00 30.72           C  
ATOM   3122  O   ASN A 205      48.399   1.162 -17.370  1.00 31.17           O  
ATOM   3123  CB  ASN A 205      47.032   3.430 -18.650  1.00 28.88           C  
ATOM   3124  CG  ASN A 205      46.595   4.813 -19.136  1.00 32.89           C  
ATOM   3125  ND2 ASN A 205      46.529   4.983 -20.455  1.00 29.29           N  
ATOM   3126  OD1 ASN A 205      46.316   5.713 -18.337  1.00 30.45           O  
ATOM   3127  H01 ASN A 205      47.113   4.046 -16.589  1.00 29.71           H  
ATOM   3128  H02 ASN A 205      46.134   2.822 -18.541  1.00 28.88           H  
ATOM   3129  H03 ASN A 205      49.644   3.877 -18.141  1.00 28.24           H  
ATOM   3130  H04 ASN A 205      47.721   3.005 -19.380  1.00 28.88           H  
ATOM   3131  H05 ASN A 205      46.245   5.874 -20.836  1.00 29.29           H  
ATOM   3132  H06 ASN A 205      46.763   4.221 -21.075  1.00 29.29           H  
ATOM   3133  N   VAL A 206      47.416   1.903 -15.452  1.00 31.92           N  
ATOM   3134  CA  VAL A 206      47.443   0.655 -14.643  1.00 32.58           C  
ATOM   3135  C   VAL A 206      48.861   0.209 -14.236  1.00 32.37           C  
ATOM   3136  O   VAL A 206      49.135   0.028 -13.047  1.00 30.44           O  
ATOM   3137  CB  VAL A 206      46.581  -0.510 -15.277  1.00 35.69           C  
ATOM   3138  CG1 VAL A 206      46.628  -1.772 -14.413  1.00 33.50           C  
ATOM   3139  CG2 VAL A 206      45.117  -0.058 -15.439  1.00 32.25           C  
ATOM   3140  H01 VAL A 206      46.951   0.913 -13.705  1.00 32.58           H  
ATOM   3141  H02 VAL A 206      47.006  -0.743 -16.253  1.00 35.69           H  
ATOM   3142  H03 VAL A 206      46.966  -1.512 -13.410  1.00 33.50           H  
ATOM   3143  H04 VAL A 206      45.632  -2.212 -14.357  1.00 33.50           H  
ATOM   3144  H05 VAL A 206      47.319  -2.490 -14.855  1.00 33.50           H  
ATOM   3145  H06 VAL A 206      44.506  -0.523 -14.665  1.00 32.25           H  
ATOM   3146  H07 VAL A 206      47.005   2.716 -15.015  1.00 31.92           H  
ATOM   3147  H08 VAL A 206      45.058   1.026 -15.345  1.00 32.25           H  
ATOM   3148  H09 VAL A 206      44.750  -0.359 -16.420  1.00 32.25           H  
ATOM   3149  N   PHE A 207      49.742   0.029 -15.224  1.00 33.21           N  
ATOM   3150  CA  PHE A 207      51.143  -0.352 -15.000  1.00 33.17           C  
ATOM   3151  C   PHE A 207      51.901   0.955 -15.169  1.00 33.15           C  
ATOM   3152  O   PHE A 207      52.291   1.332 -16.286  1.00 33.14           O  
ATOM   3153  CB  PHE A 207      51.618  -1.369 -16.049  1.00 34.51           C  
ATOM   3154  CG  PHE A 207      50.832  -2.649 -16.060  1.00 36.55           C  
ATOM   3155  CD1 PHE A 207      51.196  -3.714 -15.217  1.00 37.65           C  
ATOM   3156  CD2 PHE A 207      49.724  -2.800 -16.915  1.00 35.36           C  
ATOM   3157  CE1 PHE A 207      50.464  -4.928 -15.220  1.00 39.63           C  
ATOM   3158  CE2 PHE A 207      48.975  -4.008 -16.933  1.00 39.20           C  
ATOM   3159  CZ  PHE A 207      49.350  -5.076 -16.080  1.00 38.74           C  
ATOM   3160  H01 PHE A 207      51.293  -0.822 -14.028  1.00 33.17           H  
ATOM   3161  H02 PHE A 207      52.644  -1.632 -15.791  1.00 34.51           H  
ATOM   3162  H03 PHE A 207      51.538  -0.909 -17.034  1.00 34.51           H  
ATOM   3163  H04 PHE A 207      52.053  -3.605 -14.552  1.00 37.65           H  
ATOM   3164  H05 PHE A 207      49.436  -1.979 -17.572  1.00 35.36           H  
ATOM   3165  H06 PHE A 207      50.758  -5.745 -14.562  1.00 39.63           H  
ATOM   3166  H07 PHE A 207      48.118  -4.112 -17.598  1.00 39.20           H  
ATOM   3167  H08 PHE A 207      48.783  -6.007 -16.086  1.00 38.74           H  
ATOM   3168  H10 PHE A 207      49.428   0.162 -16.175  1.00 33.21           H  
ATOM   3169  N   GLY A 208      52.063   1.671 -14.063  1.00 31.56           N  
ATOM   3170  CA  GLY A 208      52.730   2.957 -14.126  1.00 32.50           C  
ATOM   3171  C   GLY A 208      54.218   2.959 -13.904  1.00 33.28           C  
ATOM   3172  O   GLY A 208      54.804   1.927 -13.560  1.00 32.58           O  
ATOM   3173  H01 GLY A 208      52.317   3.534 -13.299  1.00 32.50           H  
ATOM   3174  H02 GLY A 208      52.542   3.379 -15.113  1.00 32.50           H  
ATOM   3175  H09 GLY A 208      51.722   1.321 -13.179  1.00 31.56           H  
ATOM   3176  N   GLU A 209      54.827   4.109 -14.193  1.00 35.04           N  
ATOM   3177  CA  GLU A 209      56.253   4.332 -13.990  1.00 37.15           C  
ATOM   3178  C   GLU A 209      56.356   5.319 -12.828  1.00 36.52           C  
ATOM   3179  O   GLU A 209      55.670   6.349 -12.800  1.00 35.74           O  
ATOM   3180  CB  GLU A 209      56.965   4.852 -15.258  1.00 39.79           C  
ATOM   3181  CG  GLU A 209      56.455   6.175 -15.857  1.00 47.91           C  
ATOM   3182  CD  GLU A 209      57.370   6.734 -16.950  1.00 51.64           C  
ATOM   3183  OE1 GLU A 209      58.292   7.518 -16.620  1.00 53.37           O  
ATOM   3184  OE2 GLU A 209      57.161   6.395 -18.138  1.00 53.70           O1-
ATOM   3185  H01 GLU A 209      56.761   3.395 -13.764  1.00 37.15           H  
ATOM   3186  H02 GLU A 209      56.763   4.101 -16.022  1.00 39.79           H  
ATOM   3187  H03 GLU A 209      54.273   4.864 -14.572  1.00 35.04           H  
ATOM   3188  H04 GLU A 209      58.018   4.987 -15.012  1.00 39.79           H  
ATOM   3189  H05 GLU A 209      56.430   6.907 -15.050  1.00 47.91           H  
ATOM   3190  H06 GLU A 209      55.467   6.004 -16.285  1.00 47.91           H  
ATOM   3191  N   ALA A 210      57.157   4.948 -11.837  1.00 34.94           N  
ATOM   3192  CA  ALA A 210      57.350   5.756 -10.649  1.00 33.34           C  
ATOM   3193  C   ALA A 210      58.415   6.830 -10.803  1.00 32.80           C  
ATOM   3194  O   ALA A 210      59.401   6.652 -11.516  1.00 33.89           O  
ATOM   3195  CB  ALA A 210      57.664   4.858  -9.455  1.00 31.20           C  
ATOM   3196  H01 ALA A 210      56.414   6.288 -10.481  1.00 33.34           H  
ATOM   3197  H02 ALA A 210      58.499   5.278  -8.895  1.00 31.20           H  
ATOM   3198  H03 ALA A 210      56.789   4.794  -8.808  1.00 31.20           H  
ATOM   3199  H04 ALA A 210      57.929   3.862  -9.809  1.00 31.20           H  
ATOM   3200  H07 ALA A 210      57.650   4.070 -11.913  1.00 34.94           H  
ATOM   3201  N   SER A 211      58.176   7.959 -10.142  1.00 32.06           N  
ATOM   3202  CA  SER A 211      59.086   9.101 -10.121  1.00 32.80           C  
ATOM   3203  C   SER A 211      60.010   8.867  -8.913  1.00 33.94           C  
ATOM   3204  O   SER A 211      59.778   7.922  -8.145  1.00 32.32           O  
ATOM   3205  CB  SER A 211      58.273  10.387  -9.868  1.00 33.24           C  
ATOM   3206  OG  SER A 211      58.000  10.586  -8.480  1.00 32.34           O  
ATOM   3207  H01 SER A 211      59.636   9.201 -11.057  1.00 32.80           H  
ATOM   3208  H02 SER A 211      57.319  10.288 -10.387  1.00 33.24           H  
ATOM   3209  H03 SER A 211      58.839  11.241 -10.241  1.00 33.24           H  
ATOM   3210  H04 SER A 211      58.167  11.503  -8.249  1.00 32.34           H  
ATOM   3211  H05 SER A 211      57.313   8.031  -9.623  1.00 32.06           H  
ATOM   3212  N   PRO A 212      61.080   9.688  -8.741  1.00 34.21           N  
ATOM   3213  CA  PRO A 212      61.929   9.458  -7.563  1.00 34.27           C  
ATOM   3214  C   PRO A 212      61.133   9.878  -6.317  1.00 33.18           C  
ATOM   3215  O   PRO A 212      60.206  10.686  -6.417  1.00 35.98           O  
ATOM   3216  CB  PRO A 212      63.103  10.405  -7.802  1.00 35.71           C  
ATOM   3217  CG  PRO A 212      63.203  10.452  -9.272  1.00 37.19           C  
ATOM   3218  CD  PRO A 212      61.767  10.603  -9.675  1.00 34.18           C  
ATOM   3219  H01 PRO A 212      64.024  10.074  -7.321  1.00 35.71           H  
ATOM   3220  H02 PRO A 212      62.899  11.394  -7.391  1.00 35.71           H  
ATOM   3221  H03 PRO A 212      63.693   9.582  -9.708  1.00 37.19           H  
ATOM   3222  H04 PRO A 212      63.800  11.302  -9.603  1.00 37.19           H  
ATOM   3223  H05 PRO A 212      62.250   8.426  -7.418  1.00 34.27           H  
ATOM   3224  H06 PRO A 212      61.405  11.630  -9.625  1.00 34.18           H  
ATOM   3225  H07 PRO A 212      61.613  10.300 -10.711  1.00 34.18           H  
ATOM   3226  N   VAL A 213      61.479   9.312  -5.166  1.00 32.10           N  
ATOM   3227  CA  VAL A 213      60.792   9.599  -3.906  1.00 29.95           C  
ATOM   3228  C   VAL A 213      61.177  10.958  -3.316  1.00 31.46           C  
ATOM   3229  O   VAL A 213      62.345  11.342  -3.334  1.00 33.87           O  
ATOM   3230  CB  VAL A 213      61.067   8.478  -2.879  1.00 29.39           C  
ATOM   3231  CG1 VAL A 213      60.162   8.611  -1.660  1.00 28.46           C  
ATOM   3232  CG2 VAL A 213      60.868   7.116  -3.535  1.00 27.37           C  
ATOM   3233  H01 VAL A 213      59.726   9.639  -4.130  1.00 29.95           H  
ATOM   3234  H02 VAL A 213      62.099   8.570  -2.541  1.00 29.39           H  
ATOM   3235  H03 VAL A 213      59.191   8.167  -1.879  1.00 28.46           H  
ATOM   3236  H04 VAL A 213      60.614   8.095  -0.813  1.00 28.46           H  
ATOM   3237  H05 VAL A 213      60.032   9.665  -1.417  1.00 28.46           H  
ATOM   3238  H06 VAL A 213      60.029   7.167  -4.230  1.00 27.37           H  
ATOM   3239  H07 VAL A 213      61.772   6.838  -4.077  1.00 27.37           H  
ATOM   3240  H08 VAL A 213      62.248   8.657  -5.160  1.00 32.10           H  
ATOM   3241  H09 VAL A 213      60.659   6.370  -2.768  1.00 27.37           H  
ATOM   3242  N   GLY A 214      60.173  11.688  -2.836  1.00 31.45           N  
ATOM   3243  CA  GLY A 214      60.394  12.988  -2.228  1.00 31.46           C  
ATOM   3244  C   GLY A 214      59.923  12.995  -0.786  1.00 32.35           C  
ATOM   3245  O   GLY A 214      58.965  12.307  -0.460  1.00 32.07           O  
ATOM   3246  H01 GLY A 214      59.827  13.735  -2.784  1.00 31.46           H  
ATOM   3247  H02 GLY A 214      61.458  13.221  -2.258  1.00 31.46           H  
ATOM   3248  H10 GLY A 214      59.231  11.328  -2.896  1.00 31.45           H  
ATOM   3249  N   GLU A 215      60.628  13.717   0.083  1.00 32.32           N  
ATOM   3250  CA  GLU A 215      60.255  13.811   1.495  1.00 34.10           C  
ATOM   3251  C   GLU A 215      59.814  15.234   1.798  1.00 34.17           C  
ATOM   3252  O   GLU A 215      60.425  16.191   1.316  1.00 33.91           O  
ATOM   3253  CB  GLU A 215      61.421  13.405   2.420  1.00 34.71           C  
ATOM   3254  CG  GLU A 215      61.079  13.417   3.937  1.00 38.47           C  
ATOM   3255  CD  GLU A 215      62.144  12.791   4.847  1.00 39.04           C  
ATOM   3256  OE1 GLU A 215      63.006  12.025   4.367  1.00 42.33           O  
ATOM   3257  OE2 GLU A 215      62.096  13.049   6.067  1.00 39.58           O1-
ATOM   3258  H01 GLU A 215      59.435  13.118   1.684  1.00 34.10           H  
ATOM   3259  H02 GLU A 215      62.204  14.149   2.274  1.00 34.71           H  
ATOM   3260  H03 GLU A 215      61.445  14.215  -0.242  1.00 32.32           H  
ATOM   3261  H04 GLU A 215      61.735  12.397   2.150  1.00 34.71           H  
ATOM   3262  H05 GLU A 215      60.184  12.806   4.052  1.00 38.47           H  
ATOM   3263  H06 GLU A 215      60.938  14.453   4.244  1.00 38.47           H  
ATOM   3264  N   VAL A 216      58.726  15.367   2.556  1.00 34.54           N  
ATOM   3265  CA  VAL A 216      58.227  16.687   2.935  1.00 35.49           C  
ATOM   3266  C   VAL A 216      58.639  17.026   4.369  1.00 37.16           C  
ATOM   3267  O   VAL A 216      58.442  16.229   5.287  1.00 38.73           O  
ATOM   3268  CB  VAL A 216      56.679  16.815   2.780  1.00 34.46           C  
ATOM   3269  CG1 VAL A 216      56.229  18.253   3.085  1.00 33.72           C  
ATOM   3270  CG2 VAL A 216      56.252  16.451   1.363  1.00 31.36           C  
ATOM   3271  H01 VAL A 216      58.680  17.401   2.247  1.00 35.49           H  
ATOM   3272  H02 VAL A 216      56.211  16.129   3.486  1.00 34.46           H  
ATOM   3273  H03 VAL A 216      55.253  18.233   3.569  1.00 33.72           H  
ATOM   3274  H04 VAL A 216      56.953  18.728   3.747  1.00 33.72           H  
ATOM   3275  H05 VAL A 216      56.161  18.818   2.155  1.00 33.72           H  
ATOM   3276  H06 VAL A 216      55.395  17.060   1.075  1.00 31.36           H  
ATOM   3277  H07 VAL A 216      58.238  14.542   2.874  1.00 34.54           H  
ATOM   3278  H08 VAL A 216      57.077  16.637   0.675  1.00 31.36           H  
ATOM   3279  H09 VAL A 216      55.977  15.397   1.325  1.00 31.36           H  
ATOM   3280  N   ARG A 217      59.269  18.190   4.529  1.00 39.53           N  
ATOM   3281  CA  ARG A 217      59.703  18.695   5.837  1.00 41.82           C  
ATOM   3282  C   ARG A 217      58.996  20.025   6.067  1.00 41.19           C  
ATOM   3283  O   ARG A 217      58.810  20.807   5.130  1.00 40.47           O  
ATOM   3284  CB  ARG A 217      61.227  18.899   5.894  1.00 44.02           C  
ATOM   3285  CG  ARG A 217      62.068  17.625   5.798  1.00 44.81           C  
ATOM   3286  CD  ARG A 217      61.960  16.747   7.027  1.00 46.47           C  
ATOM   3287  NE  ARG A 217      62.746  15.521   6.893  1.00 50.17           N  
ATOM   3288  CZ  ARG A 217      64.010  15.367   7.291  1.00 50.15           C  
ATOM   3289  NH1 ARG A 217      64.616  14.199   7.116  1.00 48.50           N1+
ATOM   3290  NH2 ARG A 217      64.673  16.368   7.859  1.00 50.08           N  
ATOM   3291  H01 ARG A 217      59.450  17.969   6.609  1.00 41.82           H  
ATOM   3292  H02 ARG A 217      61.435  19.320   6.878  1.00 44.02           H  
ATOM   3293  H03 ARG A 217      61.510  19.551   5.068  1.00 44.02           H  
ATOM   3294  H04 ARG A 217      63.110  17.930   5.708  1.00 44.81           H  
ATOM   3295  H05 ARG A 217      61.735  17.053   4.932  1.00 44.81           H  
ATOM   3296  H06 ARG A 217      60.914  16.465   7.149  1.00 46.47           H  
ATOM   3297  H07 ARG A 217      62.320  17.304   7.892  1.00 46.47           H  
ATOM   3298  H08 ARG A 217      62.295  14.726   6.464  1.00 50.17           H  
ATOM   3299  H09 ARG A 217      65.573  14.077   7.415  1.00 48.50           H  
ATOM   3300  H10 ARG A 217      59.457  18.751   3.711  1.00 39.53           H  
ATOM   3301  H11 ARG A 217      64.120  13.432   6.684  1.00 48.50           H  
ATOM   3302  H12 ARG A 217      64.220  17.260   7.995  1.00 50.08           H  
ATOM   3303  H13 ARG A 217      65.630  16.237   8.154  1.00 50.08           H  
ATOM   3304  N   TYR A 218      58.577  20.254   7.310  1.00 41.21           N  
ATOM   3305  CA  TYR A 218      57.852  21.466   7.704  1.00 42.13           C  
ATOM   3306  C   TYR A 218      57.924  21.683   9.215  1.00 43.95           C  
ATOM   3307  O   TYR A 218      58.220  20.748   9.968  1.00 43.15           O  
ATOM   3308  CB  TYR A 218      56.365  21.365   7.269  1.00 39.65           C  
ATOM   3309  CG  TYR A 218      55.647  20.089   7.703  1.00 39.81           C  
ATOM   3310  CD1 TYR A 218      55.067  19.979   8.988  1.00 38.52           C  
ATOM   3311  CD2 TYR A 218      55.645  18.942   6.877  1.00 39.56           C  
ATOM   3312  CE1 TYR A 218      54.528  18.756   9.445  1.00 38.47           C  
ATOM   3313  CE2 TYR A 218      55.097  17.709   7.327  1.00 39.12           C  
ATOM   3314  CZ  TYR A 218      54.546  17.630   8.614  1.00 38.08           C  
ATOM   3315  OH  TYR A 218      54.026  16.442   9.073  1.00 42.54           O  
ATOM   3316  H01 TYR A 218      58.323  22.314   7.206  1.00 42.13           H  
ATOM   3317  H02 TYR A 218      56.369  21.355   6.179  1.00 39.65           H  
ATOM   3318  H03 TYR A 218      55.830  22.215   7.693  1.00 39.65           H  
ATOM   3319  H04 TYR A 218      55.035  20.854   9.638  1.00 38.52           H  
ATOM   3320  H05 TYR A 218      56.072  19.004   5.876  1.00 39.56           H  
ATOM   3321  H06 TYR A 218      54.098  18.689  10.444  1.00 38.47           H  
ATOM   3322  H07 TYR A 218      55.105  16.834   6.677  1.00 39.12           H  
ATOM   3323  H08 TYR A 218      53.946  16.475  10.029  1.00 42.54           H  
ATOM   3324  H14 TYR A 218      58.768  19.558   8.017  1.00 41.21           H  
ATOM   3325  N   GLU A 219      57.614  22.906   9.648  1.00 46.91           N  
ATOM   3326  CA  GLU A 219      57.580  23.240  11.070  1.00 50.76           C  
ATOM   3327  C   GLU A 219      56.190  23.765  11.435  1.00 51.46           C  
ATOM   3328  O   GLU A 219      55.916  24.974  11.431  1.00 53.15           O  
ATOM   3329  CB  GLU A 219      58.729  24.178  11.493  1.00 53.93           C  
ATOM   3330  CG  GLU A 219      59.195  25.222  10.475  1.00 59.29           C  
ATOM   3331  CD  GLU A 219      60.675  25.582  10.650  1.00 62.57           C  
ATOM   3332  OE1 GLU A 219      61.093  25.911  11.788  1.00 62.57           O  
ATOM   3333  OE2 GLU A 219      61.424  25.520   9.647  1.00 62.85           O1-
ATOM   3334  H01 GLU A 219      57.756  22.333  11.648  1.00 50.76           H  
ATOM   3335  H02 GLU A 219      59.588  23.522  11.633  1.00 53.93           H  
ATOM   3336  H03 GLU A 219      58.404  24.713  12.386  1.00 53.93           H  
ATOM   3337  H04 GLU A 219      58.610  26.128  10.634  1.00 59.29           H  
ATOM   3338  H05 GLU A 219      59.046  24.825   9.471  1.00 59.29           H  
ATOM   3339  H09 GLU A 219      57.396  23.624   8.972  1.00 46.91           H  
ATOM   3340  N   ALA A 220      55.304  22.795  11.663  1.00 50.39           N  
ATOM   3341  CA  ALA A 220      53.894  22.986  12.012  1.00 49.51           C  
ATOM   3342  C   ALA A 220      53.457  21.664  12.673  1.00 48.34           C  
ATOM   3343  O   ALA A 220      54.158  20.658  12.513  1.00 48.59           O  
ATOM   3344  CB  ALA A 220      53.078  23.240  10.725  1.00 48.92           C  
ATOM   3345  H01 ALA A 220      53.738  23.837  12.675  1.00 49.51           H  
ATOM   3346  H02 ALA A 220      52.183  23.812  10.970  1.00 48.92           H  
ATOM   3347  H03 ALA A 220      53.684  23.802  10.015  1.00 48.92           H  
ATOM   3348  H04 ALA A 220      52.790  22.286  10.283  1.00 48.92           H  
ATOM   3349  H06 ALA A 220      55.634  21.844  11.588  1.00 50.39           H  
ATOM   3350  N   PRO A 221      52.326  21.641  13.441  1.00 48.46           N  
ATOM   3351  CA  PRO A 221      51.850  20.401  14.098  1.00 47.48           C  
ATOM   3352  C   PRO A 221      51.731  19.191  13.155  1.00 46.13           C  
ATOM   3353  O   PRO A 221      52.093  18.064  13.512  1.00 48.17           O  
ATOM   3354  CB  PRO A 221      50.497  20.822  14.659  1.00 49.49           C  
ATOM   3355  CG  PRO A 221      50.758  22.239  15.073  1.00 49.92           C  
ATOM   3356  CD  PRO A 221      51.494  22.788  13.873  1.00 48.86           C  
ATOM   3357  H01 PRO A 221      50.141  20.186  15.470  1.00 49.49           H  
ATOM   3358  H02 PRO A 221      49.718  20.768  13.899  1.00 49.49           H  
ATOM   3359  H03 PRO A 221      51.313  22.328  16.007  1.00 49.92           H  
ATOM   3360  H04 PRO A 221      49.827  22.779  15.248  1.00 49.92           H  
ATOM   3361  H05 PRO A 221      52.554  20.044  14.850  1.00 47.48           H  
ATOM   3362  H06 PRO A 221      50.829  23.155  13.091  1.00 48.86           H  
ATOM   3363  H07 PRO A 221      52.114  23.641  14.149  1.00 48.86           H  
ATOM   3364  N   PHE A 222      51.214  19.453  11.957  1.00 42.32           N  
ATOM   3365  CA  PHE A 222      51.087  18.465  10.892  1.00 37.97           C  
ATOM   3366  C   PHE A 222      51.065  19.213   9.560  1.00 34.90           C  
ATOM   3367  O   PHE A 222      51.145  20.443   9.541  1.00 33.34           O  
ATOM   3368  CB  PHE A 222      49.891  17.494  11.077  1.00 38.87           C  
ATOM   3369  CG  PHE A 222      48.523  18.130  11.010  1.00 38.53           C  
ATOM   3370  CD1 PHE A 222      47.725  17.976   9.855  1.00 40.01           C  
ATOM   3371  CD2 PHE A 222      47.993  18.820  12.120  1.00 41.34           C  
ATOM   3372  CE1 PHE A 222      46.405  18.501   9.800  1.00 42.16           C  
ATOM   3373  CE2 PHE A 222      46.669  19.357  12.091  1.00 40.93           C  
ATOM   3374  CZ  PHE A 222      45.873  19.197  10.929  1.00 42.92           C  
ATOM   3375  H01 PHE A 222      51.948  17.797  10.919  1.00 37.97           H  
ATOM   3376  H02 PHE A 222      49.985  17.091  12.085  1.00 38.87           H  
ATOM   3377  H03 PHE A 222      49.949  16.736  10.296  1.00 38.87           H  
ATOM   3378  H04 PHE A 222      48.128  17.446   8.992  1.00 40.01           H  
ATOM   3379  H05 PHE A 222      48.603  18.946  13.014  1.00 41.34           H  
ATOM   3380  H06 PHE A 222      45.802  18.373   8.901  1.00 42.16           H  
ATOM   3381  H07 PHE A 222      46.273  19.887  12.958  1.00 40.93           H  
ATOM   3382  H08 PHE A 222      50.890  20.392  11.775  1.00 42.32           H  
ATOM   3383  H09 PHE A 222      44.862  19.602  10.897  1.00 42.92           H  
ATOM   3384  N   TYR A 223      51.026  18.469   8.458  1.00 30.50           N  
ATOM   3385  CA  TYR A 223      51.009  19.038   7.112  1.00 31.09           C  
ATOM   3386  C   TYR A 223      49.574  19.533   6.842  1.00 32.18           C  
ATOM   3387  O   TYR A 223      48.771  18.851   6.198  1.00 29.36           O  
ATOM   3388  CB  TYR A 223      51.457  17.938   6.129  1.00 30.73           C  
ATOM   3389  CG  TYR A 223      51.919  18.346   4.732  1.00 31.88           C  
ATOM   3390  CD1 TYR A 223      52.364  19.657   4.436  1.00 30.52           C  
ATOM   3391  CD2 TYR A 223      51.914  17.395   3.685  1.00 29.17           C  
ATOM   3392  CE1 TYR A 223      52.787  20.005   3.120  1.00 29.87           C  
ATOM   3393  CE2 TYR A 223      52.330  17.731   2.382  1.00 30.74           C  
ATOM   3394  CZ  TYR A 223      52.762  19.036   2.106  1.00 30.35           C  
ATOM   3395  OH  TYR A 223      53.154  19.349   0.827  1.00 30.56           O  
ATOM   3396  H01 TYR A 223      51.688  19.883   6.995  1.00 31.09           H  
ATOM   3397  H02 TYR A 223      50.551  17.360   5.949  1.00 30.73           H  
ATOM   3398  H03 TYR A 223      52.284  17.405   6.598  1.00 30.73           H  
ATOM   3399  H04 TYR A 223      52.383  20.410   5.224  1.00 30.52           H  
ATOM   3400  H05 TYR A 223      51.580  16.378   3.891  1.00 29.17           H  
ATOM   3401  H06 TYR A 223      53.128  21.017   2.903  1.00 29.87           H  
ATOM   3402  H07 TYR A 223      52.316  16.980   1.592  1.00 30.74           H  
ATOM   3403  H08 TYR A 223      53.092  20.298   0.696  1.00 30.56           H  
ATOM   3404  H10 TYR A 223      51.007  17.464   8.556  1.00 30.50           H  
ATOM   3405  N   ASP A 224      49.258  20.694   7.426  1.00 35.00           N  
ATOM   3406  CA  ASP A 224      47.938  21.330   7.326  1.00 35.96           C  
ATOM   3407  C   ASP A 224      47.735  22.178   6.076  1.00 36.43           C  
ATOM   3408  O   ASP A 224      48.666  22.331   5.285  1.00 37.24           O  
ATOM   3409  CB  ASP A 224      47.596  22.126   8.607  1.00 35.24           C  
ATOM   3410  CG  ASP A 224      48.679  23.128   9.006  1.00 37.65           C  
ATOM   3411  OD1 ASP A 224      49.045  23.160  10.205  1.00 38.26           O  
ATOM   3412  OD2 ASP A 224      49.143  23.898   8.140  1.00 36.10           O1-
ATOM   3413  H01 ASP A 224      47.233  20.504   7.227  1.00 35.96           H  
ATOM   3414  H02 ASP A 224      47.509  21.405   9.420  1.00 35.24           H  
ATOM   3415  H03 ASP A 224      46.666  22.670   8.439  1.00 35.24           H  
ATOM   3416  H09 ASP A 224      49.970  21.162   7.969  1.00 35.00           H  
ATOM   3417  N   TYR A 225      46.538  22.761   5.939  1.00 37.05           N  
ATOM   3418  CA  TYR A 225      46.169  23.594   4.790  1.00 38.02           C  
ATOM   3419  C   TYR A 225      47.135  24.745   4.530  1.00 39.78           C  
ATOM   3420  O   TYR A 225      47.609  24.902   3.397  1.00 38.70           O  
ATOM   3421  CB  TYR A 225      44.738  24.154   4.947  1.00 36.51           C  
ATOM   3422  CG  TYR A 225      44.147  24.800   3.688  1.00 35.53           C  
ATOM   3423  CD1 TYR A 225      44.322  26.183   3.413  1.00 36.02           C  
ATOM   3424  CD2 TYR A 225      43.399  24.038   2.772  1.00 32.93           C  
ATOM   3425  CE1 TYR A 225      43.761  26.786   2.247  1.00 34.26           C  
ATOM   3426  CE2 TYR A 225      42.827  24.624   1.610  1.00 33.34           C  
ATOM   3427  CZ  TYR A 225      43.012  25.993   1.356  1.00 34.89           C  
ATOM   3428  OH  TYR A 225      42.440  26.562   0.241  1.00 33.77           O  
ATOM   3429  H01 TYR A 225      46.219  22.931   3.927  1.00 38.02           H  
ATOM   3430  H02 TYR A 225      44.805  24.948   5.691  1.00 36.51           H  
ATOM   3431  H03 TYR A 225      44.085  23.333   5.244  1.00 36.51           H  
ATOM   3432  H04 TYR A 225      45.852  22.620   6.666  1.00 37.05           H  
ATOM   3433  H05 TYR A 225      44.897  26.796   4.107  1.00 36.02           H  
ATOM   3434  H06 TYR A 225      43.255  22.974   2.958  1.00 32.93           H  
ATOM   3435  H07 TYR A 225      43.911  27.847   2.049  1.00 34.26           H  
ATOM   3436  H08 TYR A 225      42.247  24.013   0.918  1.00 33.34           H  
ATOM   3437  H09 TYR A 225      42.208  25.874  -0.387  1.00 33.77           H  
ATOM   3438  N   GLU A 226      47.422  25.534   5.568  1.00 41.68           N  
ATOM   3439  CA  GLU A 226      48.302  26.690   5.416  1.00 43.71           C  
ATOM   3440  C   GLU A 226      49.763  26.345   5.152  1.00 41.85           C  
ATOM   3441  O   GLU A 226      50.460  27.106   4.507  1.00 42.79           O  
ATOM   3442  CB  GLU A 226      48.119  27.717   6.553  1.00 47.85           C  
ATOM   3443  CG  GLU A 226      48.932  27.516   7.833  1.00 53.40           C  
ATOM   3444  CD  GLU A 226      49.177  28.834   8.575  1.00 57.62           C  
ATOM   3445  OE1 GLU A 226      49.506  29.850   7.911  1.00 58.18           O  
ATOM   3446  OE2 GLU A 226      49.052  28.850   9.822  1.00 57.08           O1-
ATOM   3447  H01 GLU A 226      47.975  27.175   4.496  1.00 43.71           H  
ATOM   3448  H02 GLU A 226      47.082  27.598   6.866  1.00 47.85           H  
ATOM   3449  H03 GLU A 226      48.379  28.697   6.152  1.00 47.85           H  
ATOM   3450  H04 GLU A 226      49.902  27.105   7.553  1.00 53.40           H  
ATOM   3451  H05 GLU A 226      48.390  26.837   8.491  1.00 53.40           H  
ATOM   3452  H10 GLU A 226      47.024  25.328   6.473  1.00 41.68           H  
ATOM   3453  N   THR A 227      50.198  25.168   5.595  1.00 40.18           N  
ATOM   3454  CA  THR A 227      51.567  24.707   5.362  1.00 36.99           C  
ATOM   3455  C   THR A 227      51.675  24.237   3.904  1.00 37.21           C  
ATOM   3456  O   THR A 227      52.692  24.451   3.238  1.00 38.15           O  
ATOM   3457  CB  THR A 227      51.924  23.550   6.310  1.00 36.86           C  
ATOM   3458  CG2 THR A 227      53.360  23.089   6.119  1.00 37.45           C  
ATOM   3459  OG1 THR A 227      51.758  23.986   7.661  1.00 38.98           O  
ATOM   3460  H01 THR A 227      52.263  25.524   5.553  1.00 36.99           H  
ATOM   3461  H02 THR A 227      51.263  22.713   6.085  1.00 36.86           H  
ATOM   3462  H03 THR A 227      54.004  23.601   6.834  1.00 37.45           H  
ATOM   3463  H04 THR A 227      53.421  22.013   6.282  1.00 37.45           H  
ATOM   3464  H05 THR A 227      53.686  23.323   5.105  1.00 37.45           H  
ATOM   3465  H06 THR A 227      49.563  24.574   6.109  1.00 40.18           H  
ATOM   3466  H07 THR A 227      52.068  24.891   7.746  1.00 38.98           H  
ATOM   3467  N   LYS A 228      50.582  23.662   3.410  1.00 35.58           N  
ATOM   3468  CA  LYS A 228      50.497  23.148   2.054  1.00 34.60           C  
ATOM   3469  C   LYS A 228      50.475  24.211   0.974  1.00 34.70           C  
ATOM   3470  O   LYS A 228      51.146  24.053  -0.040  1.00 33.14           O  
ATOM   3471  CB  LYS A 228      49.256  22.261   1.893  1.00 31.69           C  
ATOM   3472  CG  LYS A 228      49.366  20.915   2.554  1.00 29.69           C  
ATOM   3473  CD  LYS A 228      48.093  20.119   2.497  1.00 30.15           C  
ATOM   3474  CE  LYS A 228      48.367  18.689   2.919  1.00 29.01           C  
ATOM   3475  NZ  LYS A 228      47.135  17.876   3.004  1.00 28.79           N1+
ATOM   3476  H01 LYS A 228      51.414  22.576   1.915  1.00 34.60           H  
ATOM   3477  H02 LYS A 228      49.143  22.075   0.825  1.00 31.69           H  
ATOM   3478  H03 LYS A 228      48.403  22.785   2.324  1.00 31.69           H  
ATOM   3479  H04 LYS A 228      49.590  21.090   3.606  1.00 29.69           H  
ATOM   3480  H05 LYS A 228      50.152  20.348   2.056  1.00 29.69           H  
ATOM   3481  H06 LYS A 228      47.707  20.127   1.478  1.00 30.15           H  
ATOM   3482  H07 LYS A 228      47.357  20.561   3.169  1.00 30.15           H  
ATOM   3483  H08 LYS A 228      49.772  23.579   4.007  1.00 35.58           H  
ATOM   3484  H09 LYS A 228      48.813  18.718   3.913  1.00 29.01           H  
ATOM   3485  H10 LYS A 228      49.038  18.232   2.192  1.00 29.01           H  
ATOM   3486  H11 LYS A 228      46.396  18.330   2.487  1.00 28.79           H  
ATOM   3487  H12 LYS A 228      47.307  16.961   2.611  1.00 28.79           H  
ATOM   3488  H13 LYS A 228      46.859  17.781   3.971  1.00 28.79           H  
ATOM   3489  N   TYR A 229      49.734  25.297   1.211  1.00 34.92           N  
ATOM   3490  CA  TYR A 229      49.565  26.356   0.212  1.00 35.24           C  
ATOM   3491  C   TYR A 229      50.212  27.722   0.388  1.00 36.84           C  
ATOM   3492  O   TYR A 229      50.036  28.598  -0.469  1.00 38.05           O  
ATOM   3493  CB  TYR A 229      48.076  26.504  -0.133  1.00 34.09           C  
ATOM   3494  CG  TYR A 229      47.469  25.185  -0.526  1.00 34.20           C  
ATOM   3495  CD1 TYR A 229      46.541  24.542   0.314  1.00 31.54           C  
ATOM   3496  CD2 TYR A 229      47.911  24.505  -1.684  1.00 33.59           C  
ATOM   3497  CE1 TYR A 229      46.072  23.245   0.020  1.00 29.82           C  
ATOM   3498  CE2 TYR A 229      47.450  23.205  -1.988  1.00 31.58           C  
ATOM   3499  CZ  TYR A 229      46.533  22.583  -1.135  1.00 30.84           C  
ATOM   3500  OH  TYR A 229      46.075  21.326  -1.450  1.00 28.56           O  
ATOM   3501  H01 TYR A 229      50.176  25.969  -0.603  1.00 35.24           H  
ATOM   3502  H02 TYR A 229      47.986  27.187  -0.978  1.00 34.09           H  
ATOM   3503  H03 TYR A 229      47.547  26.893   0.737  1.00 34.09           H  
ATOM   3504  H04 TYR A 229      46.179  25.054   1.205  1.00 31.54           H  
ATOM   3505  H05 TYR A 229      48.620  24.992  -2.354  1.00 33.59           H  
ATOM   3506  H06 TYR A 229      45.357  22.757   0.683  1.00 29.82           H  
ATOM   3507  H07 TYR A 229      47.806  22.691  -2.881  1.00 31.58           H  
ATOM   3508  H08 TYR A 229      45.937  20.824  -0.644  1.00 28.56           H  
ATOM   3509  H14 TYR A 229      49.276  25.391   2.106  1.00 34.92           H  
ATOM   3510  N   THR A 230      50.935  27.920   1.487  1.00 37.22           N  
ATOM   3511  CA  THR A 230      51.641  29.182   1.712  1.00 40.46           C  
ATOM   3512  C   THR A 230      53.091  28.927   1.257  1.00 40.22           C  
ATOM   3513  O   THR A 230      53.708  27.945   1.688  1.00 39.91           O  
ATOM   3514  CB  THR A 230      51.573  29.633   3.207  1.00 41.25           C  
ATOM   3515  CG2 THR A 230      52.336  30.939   3.450  1.00 40.63           C  
ATOM   3516  OG1 THR A 230      50.201  29.804   3.588  1.00 40.66           O  
ATOM   3517  H01 THR A 230      51.183  29.998   1.152  1.00 40.46           H  
ATOM   3518  H02 THR A 230      52.044  28.858   3.811  1.00 41.25           H  
ATOM   3519  H03 THR A 230      53.279  30.915   2.903  1.00 40.63           H  
ATOM   3520  H04 THR A 230      51.736  31.781   3.103  1.00 40.63           H  
ATOM   3521  H05 THR A 230      52.537  31.050   4.515  1.00 40.63           H  
ATOM   3522  H06 THR A 230      49.940  30.717   3.445  1.00 40.66           H  
ATOM   3523  H09 THR A 230      50.998  27.186   2.178  1.00 37.22           H  
ATOM   3524  N   PRO A 231      53.619  29.760   0.324  1.00 41.04           N  
ATOM   3525  CA  PRO A 231      54.990  29.625  -0.195  1.00 42.85           C  
ATOM   3526  C   PRO A 231      56.117  29.525   0.835  1.00 43.97           C  
ATOM   3527  O   PRO A 231      56.167  30.300   1.796  1.00 44.01           O  
ATOM   3528  CB  PRO A 231      55.141  30.867  -1.069  1.00 42.64           C  
ATOM   3529  CG  PRO A 231      53.774  31.010  -1.635  1.00 42.40           C  
ATOM   3530  CD  PRO A 231      52.913  30.834  -0.407  1.00 41.23           C  
ATOM   3531  H01 PRO A 231      55.924  30.783  -1.823  1.00 42.64           H  
ATOM   3532  H02 PRO A 231      55.419  31.739  -0.476  1.00 42.64           H  
ATOM   3533  H03 PRO A 231      53.551  30.305  -2.436  1.00 42.40           H  
ATOM   3534  H04 PRO A 231      53.630  31.993  -2.084  1.00 42.40           H  
ATOM   3535  H05 PRO A 231      52.791  31.748   0.174  1.00 41.23           H  
ATOM   3536  H06 PRO A 231      51.901  30.531  -0.674  1.00 41.23           H  
ATOM   3537  H07 PRO A 231      55.099  28.670  -0.710  1.00 42.85           H  
ATOM   3538  N   GLY A 232      56.948  28.496   0.664  1.00 44.68           N  
ATOM   3539  CA  GLY A 232      58.090  28.273   1.536  1.00 46.35           C  
ATOM   3540  C   GLY A 232      57.911  27.516   2.842  1.00 47.84           C  
ATOM   3541  O   GLY A 232      58.909  27.234   3.517  1.00 49.05           O  
ATOM   3542  H01 GLY A 232      58.356  29.278   1.863  1.00 46.35           H  
ATOM   3543  H02 GLY A 232      58.830  27.725   0.953  1.00 46.35           H  
ATOM   3544  H07 GLY A 232      56.779  27.851  -0.095  1.00 44.68           H  
ATOM   3545  N   ARG A 233      56.676  27.169   3.202  1.00 47.45           N  
ATOM   3546  CA  ARG A 233      56.426  26.446   4.451  1.00 48.71           C  
ATOM   3547  C   ARG A 233      56.722  24.951   4.327  1.00 49.22           C  
ATOM   3548  O   ARG A 233      57.239  24.336   5.265  1.00 49.88           O  
ATOM   3549  CB  ARG A 233      54.983  26.646   4.919  1.00 49.27           C  
ATOM   3550  CG  ARG A 233      54.565  28.083   5.174  1.00 50.42           C  
ATOM   3551  CD  ARG A 233      55.049  28.657   6.502  1.00 52.85           C  
ATOM   3552  NE  ARG A 233      54.493  29.997   6.726  1.00 53.56           N  
ATOM   3553  CZ  ARG A 233      53.343  30.254   7.354  1.00 54.39           C  
ATOM   3554  NH1 ARG A 233      52.597  29.268   7.847  1.00 52.68           N1+
ATOM   3555  NH2 ARG A 233      52.914  31.506   7.455  1.00 54.26           N  
ATOM   3556  H01 ARG A 233      57.109  26.863   5.192  1.00 48.71           H  
ATOM   3557  H02 ARG A 233      54.912  26.142   5.883  1.00 49.27           H  
ATOM   3558  H03 ARG A 233      55.899  27.409   2.603  1.00 47.45           H  
ATOM   3559  H04 ARG A 233      54.323  26.235   4.155  1.00 49.27           H  
ATOM   3560  H05 ARG A 233      53.476  28.086   5.214  1.00 50.42           H  
ATOM   3561  H06 ARG A 233      54.963  28.702   4.370  1.00 50.42           H  
ATOM   3562  H07 ARG A 233      56.136  28.731   6.474  1.00 52.85           H  
ATOM   3563  H08 ARG A 233      54.734  27.999   7.312  1.00 52.85           H  
ATOM   3564  H09 ARG A 233      55.021  30.785   6.378  1.00 53.56           H  
ATOM   3565  H10 ARG A 233      51.722  29.478   8.306  1.00 52.68           H  
ATOM   3566  H11 ARG A 233      52.906  28.310   7.762  1.00 52.68           H  
ATOM   3567  H12 ARG A 233      53.464  32.261   7.071  1.00 54.26           H  
ATOM   3568  H13 ARG A 233      52.037  31.704   7.916  1.00 54.26           H  
ATOM   3569  N   ALA A 234      56.385  24.383   3.171  1.00 49.11           N  
ATOM   3570  CA  ALA A 234      56.606  22.963   2.893  1.00 50.14           C  
ATOM   3571  C   ALA A 234      57.831  22.759   2.004  1.00 50.52           C  
ATOM   3572  O   ALA A 234      57.814  23.066   0.808  1.00 51.19           O  
ATOM   3573  CB  ALA A 234      55.376  22.356   2.247  1.00 50.22           C  
ATOM   3574  H01 ALA A 234      56.792  22.458   3.841  1.00 50.14           H  
ATOM   3575  H02 ALA A 234      54.584  23.104   2.201  1.00 50.22           H  
ATOM   3576  H03 ALA A 234      55.621  22.024   1.238  1.00 50.22           H  
ATOM   3577  H04 ALA A 234      55.037  21.505   2.838  1.00 50.22           H  
ATOM   3578  H14 ALA A 234      55.959  24.956   2.456  1.00 49.11           H  
ATOM   3579  N   GLU A 235      58.890  22.232   2.608  1.00 50.81           N  
ATOM   3580  CA  GLU A 235      60.147  21.974   1.920  1.00 51.34           C  
ATOM   3581  C   GLU A 235      60.133  20.560   1.341  1.00 49.92           C  
ATOM   3582  O   GLU A 235      59.652  19.628   1.992  1.00 49.48           O  
ATOM   3583  CB  GLU A 235      61.304  22.147   2.917  1.00 53.48           C  
ATOM   3584  CG  GLU A 235      62.670  22.464   2.307  1.00 57.23           C  
ATOM   3585  CD  GLU A 235      63.628  23.116   3.306  1.00 59.52           C  
ATOM   3586  OE1 GLU A 235      64.333  24.075   2.917  1.00 60.73           O  
ATOM   3587  OE2 GLU A 235      63.674  22.678   4.478  1.00 59.48           O1-
ATOM   3588  H01 GLU A 235      60.280  22.678   1.098  1.00 51.34           H  
ATOM   3589  H02 GLU A 235      61.418  21.180   3.407  1.00 53.48           H  
ATOM   3590  H03 GLU A 235      61.043  22.960   3.594  1.00 53.48           H  
ATOM   3591  H04 GLU A 235      62.510  23.173   1.495  1.00 57.23           H  
ATOM   3592  H05 GLU A 235      58.820  22.000   3.588  1.00 50.81           H  
ATOM   3593  H06 GLU A 235      63.117  21.536   1.950  1.00 57.23           H  
ATOM   3594  N   LEU A 236      60.594  20.422   0.098  1.00 48.58           N  
ATOM   3595  CA  LEU A 236      60.663  19.117  -0.553  1.00 48.10           C  
ATOM   3596  C   LEU A 236      62.115  18.685  -0.722  1.00 47.11           C  
ATOM   3597  O   LEU A 236      62.921  19.407  -1.315  1.00 48.06           O  
ATOM   3598  CB  LEU A 236      59.959  19.119  -1.918  1.00 48.98           C  
ATOM   3599  CG  LEU A 236      59.822  17.760  -2.635  1.00 50.73           C  
ATOM   3600  CD1 LEU A 236      58.752  16.872  -1.985  1.00 52.14           C  
ATOM   3601  CD2 LEU A 236      59.495  17.987  -4.090  1.00 51.15           C  
ATOM   3602  H01 LEU A 236      60.144  18.406   0.090  1.00 48.10           H  
ATOM   3603  H02 LEU A 236      60.598  19.718  -2.566  1.00 48.98           H  
ATOM   3604  H03 LEU A 236      58.955  19.517  -1.771  1.00 48.98           H  
ATOM   3605  H04 LEU A 236      60.774  17.237  -2.547  1.00 50.73           H  
ATOM   3606  H05 LEU A 236      57.841  16.905  -2.583  1.00 52.14           H  
ATOM   3607  H06 LEU A 236      59.114  15.845  -1.932  1.00 52.14           H  
ATOM   3608  H07 LEU A 236      60.903  21.241  -0.406  1.00 48.58           H  
ATOM   3609  H08 LEU A 236      58.539  17.235  -0.979  1.00 52.14           H  
ATOM   3610  H09 LEU A 236      58.685  18.712  -4.171  1.00 51.15           H  
ATOM   3611  H10 LEU A 236      60.376  18.369  -4.606  1.00 51.15           H  
ATOM   3612  H11 LEU A 236      59.186  17.046  -4.545  1.00 51.15           H  
ATOM   3613  N   LEU A 237      62.437  17.518  -0.165  1.00 45.10           N  
ATOM   3614  CA  LEU A 237      63.771  16.938  -0.254  1.00 44.67           C  
ATOM   3615  C   LEU A 237      63.669  15.861  -1.328  1.00 45.27           C  
ATOM   3616  O   LEU A 237      63.073  14.802  -1.112  1.00 44.41           O  
ATOM   3617  CB  LEU A 237      64.213  16.351   1.096  1.00 43.69           C  
ATOM   3618  CG  LEU A 237      64.187  17.208   2.372  1.00 43.80           C  
ATOM   3619  CD1 LEU A 237      64.949  16.472   3.461  1.00 43.97           C  
ATOM   3620  CD2 LEU A 237      64.787  18.599   2.159  1.00 43.38           C  
ATOM   3621  H01 LEU A 237      64.523  17.685  -0.508  1.00 44.67           H  
ATOM   3622  H02 LEU A 237      65.278  16.173   0.946  1.00 43.69           H  
ATOM   3623  H03 LEU A 237      63.573  15.490   1.286  1.00 43.69           H  
ATOM   3624  H04 LEU A 237      63.147  17.359   2.660  1.00 43.80           H  
ATOM   3625  H05 LEU A 237      65.857  17.023   3.704  1.00 43.97           H  
ATOM   3626  H06 LEU A 237      64.325  16.391   4.351  1.00 43.97           H  
ATOM   3627  H07 LEU A 237      65.213  15.475   3.110  1.00 43.97           H  
ATOM   3628  H08 LEU A 237      65.759  18.505   1.674  1.00 43.38           H  
ATOM   3629  H09 LEU A 237      64.123  19.189   1.528  1.00 43.38           H  
ATOM   3630  H10 LEU A 237      64.909  19.094   3.122  1.00 43.38           H  
ATOM   3631  H12 LEU A 237      61.724  17.013   0.342  1.00 45.10           H  
ATOM   3632  N   ILE A 238      64.231  16.167  -2.495  1.00 45.59           N  
ATOM   3633  CA  ILE A 238      64.175  15.291  -3.657  1.00 46.80           C  
ATOM   3634  C   ILE A 238      65.602  15.078  -4.234  1.00 47.07           C  
ATOM   3635  O   ILE A 238      66.275  16.057  -4.568  1.00 45.48           O  
ATOM   3636  CB  ILE A 238      63.086  15.894  -4.669  1.00 46.52           C  
ATOM   3637  CG1 ILE A 238      62.078  14.836  -5.129  1.00 49.03           C  
ATOM   3638  CG2 ILE A 238      63.682  16.740  -5.790  1.00 48.23           C  
ATOM   3639  CD1 ILE A 238      62.594  13.709  -5.975  1.00 50.82           C  
ATOM   3640  H01 ILE A 238      63.841  14.283  -3.412  1.00 46.80           H  
ATOM   3641  H02 ILE A 238      62.504  16.618  -4.098  1.00 46.52           H  
ATOM   3642  H03 ILE A 238      61.386  15.375  -5.777  1.00 49.03           H  
ATOM   3643  H04 ILE A 238      61.633  14.397  -4.236  1.00 49.03           H  
ATOM   3644  H05 ILE A 238      64.692  16.393  -6.008  1.00 48.23           H  
ATOM   3645  H06 ILE A 238      63.065  16.647  -6.684  1.00 48.23           H  
ATOM   3646  H07 ILE A 238      63.716  17.784  -5.479  1.00 48.23           H  
ATOM   3647  H08 ILE A 238      63.594  13.434  -5.641  1.00 50.82           H  
ATOM   3648  H09 ILE A 238      61.930  12.849  -5.880  1.00 50.82           H  
ATOM   3649  H10 ILE A 238      62.633  14.025  -7.017  1.00 50.82           H  
ATOM   3650  H11 ILE A 238      64.719  17.047  -2.579  1.00 45.59           H  
ATOM   3651  N   PRO A 239      66.132  13.821  -4.223  1.00 48.25           N  
ATOM   3652  CA  PRO A 239      65.638  12.509  -3.755  1.00 49.20           C  
ATOM   3653  C   PRO A 239      65.672  12.367  -2.234  1.00 50.72           C  
ATOM   3654  O   PRO A 239      66.613  12.827  -1.592  1.00 50.97           O  
ATOM   3655  CB  PRO A 239      66.617  11.517  -4.397  1.00 49.85           C  
ATOM   3656  CG  PRO A 239      67.177  12.264  -5.572  1.00 49.91           C  
ATOM   3657  CD  PRO A 239      67.382  13.626  -4.983  1.00 48.78           C  
ATOM   3658  H01 PRO A 239      66.136  10.583  -4.686  1.00 49.85           H  
ATOM   3659  H02 PRO A 239      67.408  11.245  -3.698  1.00 49.85           H  
ATOM   3660  H03 PRO A 239      66.538  12.251  -6.455  1.00 49.91           H  
ATOM   3661  H04 PRO A 239      68.117  11.829  -5.911  1.00 49.91           H  
ATOM   3662  H05 PRO A 239      68.284  13.712  -4.377  1.00 48.78           H  
ATOM   3663  H06 PRO A 239      67.496  14.382  -5.760  1.00 48.78           H  
ATOM   3664  H11 PRO A 239      64.594  12.353  -4.028  1.00 49.20           H  
ATOM   3665  N   ALA A 240      64.651  11.715  -1.679  1.00 51.59           N  
ATOM   3666  CA  ALA A 240      64.517  11.512  -0.233  1.00 52.74           C  
ATOM   3667  C   ALA A 240      65.704  10.788   0.418  1.00 54.15           C  
ATOM   3668  O   ALA A 240      66.170   9.772  -0.110  1.00 54.29           O  
ATOM   3669  CB  ALA A 240      63.224  10.773   0.069  1.00 50.86           C  
ATOM   3670  H01 ALA A 240      64.500  12.508   0.209  1.00 52.74           H  
ATOM   3671  H02 ALA A 240      62.437  11.132  -0.595  1.00 50.86           H  
ATOM   3672  H03 ALA A 240      63.371   9.704  -0.087  1.00 50.86           H  
ATOM   3673  H04 ALA A 240      62.935  10.953   1.105  1.00 50.86           H  
ATOM   3674  H07 ALA A 240      63.934  11.342  -2.284  1.00 51.59           H  
ATOM   3675  N   PRO A 241      66.254  11.347   1.528  1.00 55.32           N  
ATOM   3676  CA  PRO A 241      67.391  10.761   2.258  1.00 57.07           C  
ATOM   3677  C   PRO A 241      67.051   9.435   2.964  1.00 58.93           C  
ATOM   3678  O   PRO A 241      66.893   9.371   4.189  1.00 59.55           O  
ATOM   3679  CB  PRO A 241      67.766  11.872   3.241  1.00 56.40           C  
ATOM   3680  CG  PRO A 241      66.477  12.587   3.473  1.00 55.77           C  
ATOM   3681  CD  PRO A 241      65.924  12.673   2.089  1.00 54.97           C  
ATOM   3682  H01 PRO A 241      68.550  12.527   2.860  1.00 56.40           H  
ATOM   3683  H02 PRO A 241      68.153  11.455   4.171  1.00 56.40           H  
ATOM   3684  H03 PRO A 241      66.590  13.553   3.965  1.00 55.77           H  
ATOM   3685  H04 PRO A 241      65.819  12.018   4.130  1.00 55.77           H  
ATOM   3686  H05 PRO A 241      68.208  10.473   1.597  1.00 57.07           H  
ATOM   3687  H06 PRO A 241      64.859  12.903   2.061  1.00 54.97           H  
ATOM   3688  H07 PRO A 241      66.403  13.471   1.522  1.00 54.97           H  
ATOM   3689  N   LEU A 242      66.919   8.390   2.151  1.00 61.33           N  
ATOM   3690  CA  LEU A 242      66.572   7.041   2.597  1.00 63.77           C  
ATOM   3691  C   LEU A 242      67.678   6.033   2.308  1.00 66.07           C  
ATOM   3692  O   LEU A 242      68.585   6.296   1.511  1.00 65.87           O  
ATOM   3693  CB  LEU A 242      65.303   6.575   1.868  1.00 62.57           C  
ATOM   3694  CG  LEU A 242      63.863   6.832   2.323  1.00 61.44           C  
ATOM   3695  CD1 LEU A 242      63.670   8.152   3.041  1.00 60.87           C  
ATOM   3696  CD2 LEU A 242      62.988   6.755   1.092  1.00 60.09           C  
ATOM   3697  H01 LEU A 242      66.420   7.088   3.675  1.00 63.77           H  
ATOM   3698  H02 LEU A 242      65.367   5.502   2.047  1.00 62.57           H  
ATOM   3699  H03 LEU A 242      65.370   7.007   0.870  1.00 62.57           H  
ATOM   3700  H04 LEU A 242      63.592   6.077   3.061  1.00 61.44           H  
ATOM   3701  H05 LEU A 242      62.659   8.201   3.444  1.00 60.87           H  
ATOM   3702  H06 LEU A 242      64.390   8.232   3.856  1.00 60.87           H  
ATOM   3703  H07 LEU A 242      63.821   8.973   2.340  1.00 60.87           H  
ATOM   3704  H08 LEU A 242      67.068   8.538   1.163  1.00 61.33           H  
ATOM   3705  H09 LEU A 242      62.100   7.369   1.239  1.00 60.09           H  
ATOM   3706  H10 LEU A 242      63.543   7.121   0.228  1.00 60.09           H  
ATOM   3707  H11 LEU A 242      62.690   5.721   0.922  1.00 60.09           H  
ATOM   3708  N   ASP A 243      67.542   4.855   2.921  1.00 68.66           N  
ATOM   3709  CA  ASP A 243      68.463   3.724   2.762  1.00 72.01           C  
ATOM   3710  C   ASP A 243      68.297   3.160   1.326  1.00 73.49           C  
ATOM   3711  O   ASP A 243      67.251   3.393   0.703  1.00 73.56           O  
ATOM   3712  CB  ASP A 243      68.129   2.653   3.821  1.00 73.55           C  
ATOM   3713  CG  ASP A 243      68.439   3.106   5.252  1.00 75.82           C  
ATOM   3714  OD1 ASP A 243      68.538   4.329   5.511  1.00 77.55           O  
ATOM   3715  OD2 ASP A 243      68.575   2.225   6.129  1.00 75.80           O1-
ATOM   3716  H01 ASP A 243      69.498   4.036   2.904  1.00 72.01           H  
ATOM   3717  H02 ASP A 243      68.753   1.784   3.613  1.00 73.55           H  
ATOM   3718  H03 ASP A 243      67.067   2.417   3.753  1.00 73.55           H  
ATOM   3719  H12 ASP A 243      66.751   4.734   3.537  1.00 68.66           H  
ATOM   3720  N   PRO A 244      69.320   2.451   0.771  1.00 74.52           N  
ATOM   3721  CA  PRO A 244      69.215   1.897  -0.594  1.00 74.58           C  
ATOM   3722  C   PRO A 244      67.977   1.051  -0.928  1.00 74.12           C  
ATOM   3723  O   PRO A 244      67.320   1.284  -1.950  1.00 74.32           O  
ATOM   3724  CB  PRO A 244      70.513   1.088  -0.742  1.00 74.93           C  
ATOM   3725  CG  PRO A 244      70.926   0.794   0.690  1.00 75.02           C  
ATOM   3726  CD  PRO A 244      70.646   2.117   1.333  1.00 75.01           C  
ATOM   3727  H01 PRO A 244      71.281   1.625  -1.299  1.00 74.93           H  
ATOM   3728  H02 PRO A 244      70.334   0.164  -1.292  1.00 74.93           H  
ATOM   3729  H03 PRO A 244      71.952   0.443   0.803  1.00 75.02           H  
ATOM   3730  H04 PRO A 244      69.087   2.714  -1.304  1.00 74.58           H  
ATOM   3731  H05 PRO A 244      70.324  -0.002   1.128  1.00 75.02           H  
ATOM   3732  H06 PRO A 244      70.670   2.092   2.422  1.00 75.01           H  
ATOM   3733  H07 PRO A 244      71.394   2.860   1.056  1.00 75.01           H  
ATOM   3734  N   GLY A 245      67.635   0.130  -0.026  1.00 72.82           N  
ATOM   3735  CA  GLY A 245      66.491  -0.745  -0.223  1.00 71.25           C  
ATOM   3736  C   GLY A 245      65.130  -0.157   0.107  1.00 69.87           C  
ATOM   3737  O   GLY A 245      64.116  -0.697  -0.337  1.00 69.97           O  
ATOM   3738  H01 GLY A 245      66.630  -1.567   0.479  1.00 71.25           H  
ATOM   3739  H02 GLY A 245      66.479  -1.046  -1.271  1.00 71.25           H  
ATOM   3740  H08 GLY A 245      68.185   0.038   0.816  1.00 72.82           H  
ATOM   3741  N   THR A 246      65.107   0.950   0.856  1.00 68.09           N  
ATOM   3742  CA  THR A 246      63.862   1.613   1.261  1.00 65.70           C  
ATOM   3743  C   THR A 246      63.260   2.462   0.131  1.00 64.32           C  
ATOM   3744  O   THR A 246      62.041   2.452  -0.062  1.00 62.99           O  
ATOM   3745  CB  THR A 246      64.061   2.460   2.559  1.00 66.28           C  
ATOM   3746  CG2 THR A 246      62.717   2.904   3.151  1.00 65.53           C  
ATOM   3747  OG1 THR A 246      64.725   1.662   3.546  1.00 65.36           O  
ATOM   3748  H01 THR A 246      63.145   0.823   1.483  1.00 65.70           H  
ATOM   3749  H02 THR A 246      64.647   3.340   2.294  1.00 66.28           H  
ATOM   3750  H03 THR A 246      65.985   1.348   1.156  1.00 68.09           H  
ATOM   3751  H04 THR A 246      61.947   2.179   2.887  1.00 65.53           H  
ATOM   3752  H05 THR A 246      62.800   2.966   4.236  1.00 65.53           H  
ATOM   3753  H06 THR A 246      62.448   3.881   2.750  1.00 65.53           H  
ATOM   3754  H07 THR A 246      64.947   0.807   3.171  1.00 65.36           H  
ATOM   3755  N   GLN A 247      64.122   3.123  -0.649  1.00 62.30           N  
ATOM   3756  CA  GLN A 247      63.709   3.968  -1.782  1.00 61.07           C  
ATOM   3757  C   GLN A 247      63.018   3.119  -2.852  1.00 59.67           C  
ATOM   3758  O   GLN A 247      62.060   3.563  -3.482  1.00 58.05           O  
ATOM   3759  CB  GLN A 247      64.930   4.682  -2.379  1.00 62.81           C  
ATOM   3760  CG  GLN A 247      64.681   6.130  -2.845  1.00 65.10           C  
ATOM   3761  CD  GLN A 247      64.470   6.294  -4.358  1.00 66.86           C  
ATOM   3762  NE2 GLN A 247      64.631   5.209  -5.116  1.00 67.04           N  
ATOM   3763  OE1 GLN A 247      64.172   7.397  -4.832  1.00 65.80           O  
ATOM   3764  H01 GLN A 247      63.004   4.717  -1.422  1.00 61.07           H  
ATOM   3765  H02 GLN A 247      65.202   4.120  -3.272  1.00 62.81           H  
ATOM   3766  H03 GLN A 247      65.714   4.701  -1.622  1.00 62.81           H  
ATOM   3767  H04 GLN A 247      65.583   6.690  -2.599  1.00 65.10           H  
ATOM   3768  H05 GLN A 247      63.792   6.502  -2.336  1.00 65.10           H  
ATOM   3769  H06 GLN A 247      64.506   5.269  -6.116  1.00 67.04           H  
ATOM   3770  H07 GLN A 247      64.878   4.327  -4.690  1.00 67.04           H  
ATOM   3771  H08 GLN A 247      65.109   3.038  -0.450  1.00 62.30           H  
ATOM   3772  N   GLU A 248      63.480   1.872  -2.971  1.00 58.71           N  
ATOM   3773  CA  GLU A 248      62.957   0.880  -3.911  1.00 57.47           C  
ATOM   3774  C   GLU A 248      61.602   0.328  -3.464  1.00 54.51           C  
ATOM   3775  O   GLU A 248      60.707   0.152  -4.291  1.00 54.53           O  
ATOM   3776  CB  GLU A 248      63.951  -0.282  -4.057  1.00 61.12           C  
ATOM   3777  CG  GLU A 248      64.684  -0.367  -5.404  1.00 65.82           C  
ATOM   3778  CD  GLU A 248      65.650   0.788  -5.656  1.00 68.27           C  
ATOM   3779  OE1 GLU A 248      66.491   1.086  -4.775  1.00 69.86           O  
ATOM   3780  OE2 GLU A 248      65.569   1.392  -6.747  1.00 69.29           O1-
ATOM   3781  H01 GLU A 248      62.821   1.381  -4.869  1.00 57.47           H  
ATOM   3782  H02 GLU A 248      63.356  -1.192  -3.985  1.00 61.12           H  
ATOM   3783  H03 GLU A 248      64.701  -0.182  -3.273  1.00 61.12           H  
ATOM   3784  H04 GLU A 248      63.922  -0.318  -6.182  1.00 65.82           H  
ATOM   3785  H05 GLU A 248      65.248  -1.299  -5.430  1.00 65.82           H  
ATOM   3786  H08 GLU A 248      64.243   1.594  -2.371  1.00 58.71           H  
ATOM   3787  N   THR A 249      61.459   0.084  -2.157  1.00 50.86           N  
ATOM   3788  CA  THR A 249      60.224  -0.450  -1.562  1.00 47.51           C  
ATOM   3789  C   THR A 249      59.063   0.549  -1.671  1.00 45.14           C  
ATOM   3790  O   THR A 249      57.933   0.143  -1.928  1.00 45.00           O  
ATOM   3791  CB  THR A 249      60.441  -0.881  -0.078  1.00 47.41           C  
ATOM   3792  CG2 THR A 249      59.241  -1.676   0.462  1.00 46.53           C  
ATOM   3793  OG1 THR A 249      61.594  -1.725   0.004  1.00 49.69           O  
ATOM   3794  H01 THR A 249      59.956  -1.338  -2.135  1.00 47.51           H  
ATOM   3795  H02 THR A 249      60.565   0.026   0.514  1.00 47.41           H  
ATOM   3796  H03 THR A 249      58.385  -1.533  -0.197  1.00 46.53           H  
ATOM   3797  H04 THR A 249      59.495  -2.735   0.502  1.00 46.53           H  
ATOM   3798  H05 THR A 249      58.992  -1.323   1.463  1.00 46.53           H  
ATOM   3799  H06 THR A 249      62.240   0.276  -1.546  1.00 50.86           H  
ATOM   3800  H07 THR A 249      61.857  -1.995  -0.879  1.00 49.69           H  
ATOM   3801  N   VAL A 250      59.365   1.845  -1.549  1.00 42.49           N  
ATOM   3802  CA  VAL A 250      58.365   2.919  -1.657  1.00 40.81           C  
ATOM   3803  C   VAL A 250      57.756   2.922  -3.068  1.00 40.19           C  
ATOM   3804  O   VAL A 250      56.533   2.875  -3.226  1.00 38.99           O  
ATOM   3805  CB  VAL A 250      58.992   4.317  -1.347  1.00 40.40           C  
ATOM   3806  CG1 VAL A 250      57.967   5.433  -1.522  1.00 39.73           C  
ATOM   3807  CG2 VAL A 250      59.518   4.355   0.064  1.00 39.14           C  
ATOM   3808  H01 VAL A 250      57.585   2.729  -0.920  1.00 40.81           H  
ATOM   3809  H02 VAL A 250      59.809   4.472  -2.051  1.00 40.40           H  
ATOM   3810  H03 VAL A 250      57.070   5.195  -0.950  1.00 39.73           H  
ATOM   3811  H04 VAL A 250      58.387   6.373  -1.163  1.00 39.73           H  
ATOM   3812  H05 VAL A 250      57.710   5.529  -2.577  1.00 39.73           H  
ATOM   3813  H06 VAL A 250      60.397   4.998   0.106  1.00 39.14           H  
ATOM   3814  H07 VAL A 250      58.749   4.748   0.729  1.00 39.14           H  
ATOM   3815  H08 VAL A 250      60.327   2.100  -1.374  1.00 42.49           H  
ATOM   3816  H09 VAL A 250      59.791   3.347   0.378  1.00 39.14           H  
ATOM   3817  N   GLN A 251      58.630   2.907  -4.074  1.00 39.68           N  
ATOM   3818  CA  GLN A 251      58.234   2.894  -5.478  1.00 38.89           C  
ATOM   3819  C   GLN A 251      57.468   1.625  -5.836  1.00 39.19           C  
ATOM   3820  O   GLN A 251      56.406   1.708  -6.451  1.00 37.91           O  
ATOM   3821  CB  GLN A 251      59.462   3.055  -6.373  1.00 40.53           C  
ATOM   3822  CG  GLN A 251      60.137   4.412  -6.226  1.00 38.96           C  
ATOM   3823  CD  GLN A 251      61.427   4.532  -7.020  1.00 41.23           C  
ATOM   3824  NE2 GLN A 251      61.511   5.562  -7.850  1.00 41.38           N  
ATOM   3825  OE1 GLN A 251      62.345   3.725  -6.873  1.00 41.51           O  
ATOM   3826  H01 GLN A 251      57.562   3.736  -5.644  1.00 38.89           H  
ATOM   3827  H02 GLN A 251      59.123   2.972  -7.406  1.00 40.53           H  
ATOM   3828  H03 GLN A 251      60.183   2.279  -6.116  1.00 40.53           H  
ATOM   3829  H04 GLN A 251      60.394   4.531  -5.174  1.00 38.96           H  
ATOM   3830  H05 GLN A 251      59.446   5.182  -6.569  1.00 38.96           H  
ATOM   3831  H06 GLN A 251      62.347   5.701  -8.399  1.00 41.38           H  
ATOM   3832  H07 GLN A 251      60.739   6.207  -7.934  1.00 41.38           H  
ATOM   3833  H10 GLN A 251      59.616   2.905  -3.853  1.00 39.68           H  
ATOM   3834  N   GLU A 252      57.950   0.476  -5.347  1.00 39.59           N  
ATOM   3835  CA  GLU A 252      57.310  -0.827  -5.594  1.00 40.80           C  
ATOM   3836  C   GLU A 252      55.918  -0.925  -4.971  1.00 38.31           C  
ATOM   3837  O   GLU A 252      55.003  -1.473  -5.593  1.00 37.93           O  
ATOM   3838  CB  GLU A 252      58.183  -1.988  -5.097  1.00 44.80           C  
ATOM   3839  CG  GLU A 252      59.347  -2.346  -6.021  1.00 52.23           C  
ATOM   3840  CD  GLU A 252      60.191  -3.500  -5.489  1.00 56.24           C  
ATOM   3841  OE1 GLU A 252      59.965  -4.653  -5.924  1.00 58.77           O  
ATOM   3842  OE2 GLU A 252      61.078  -3.255  -4.637  1.00 56.55           O1-
ATOM   3843  H01 GLU A 252      57.199  -0.905  -6.676  1.00 40.80           H  
ATOM   3844  H02 GLU A 252      57.538  -2.866  -5.057  1.00 44.80           H  
ATOM   3845  H03 GLU A 252      58.591  -1.716  -4.124  1.00 44.80           H  
ATOM   3846  H04 GLU A 252      59.993  -1.471  -6.088  1.00 52.23           H  
ATOM   3847  H05 GLU A 252      58.946  -2.627  -6.995  1.00 52.23           H  
ATOM   3848  H08 GLU A 252      58.788   0.504  -4.785  1.00 39.59           H  
ATOM   3849  N   LEU A 253      55.759  -0.353  -3.772  1.00 34.76           N  
ATOM   3850  CA  LEU A 253      54.473  -0.348  -3.071  1.00 33.22           C  
ATOM   3851  C   LEU A 253      53.470   0.570  -3.758  1.00 31.59           C  
ATOM   3852  O   LEU A 253      52.291   0.238  -3.846  1.00 32.31           O  
ATOM   3853  CB  LEU A 253      54.625   0.066  -1.604  1.00 32.17           C  
ATOM   3854  CG  LEU A 253      55.070  -0.966  -0.567  1.00 31.87           C  
ATOM   3855  CD1 LEU A 253      55.161  -0.285   0.773  1.00 29.58           C  
ATOM   3856  CD2 LEU A 253      54.103  -2.157  -0.507  1.00 33.21           C  
ATOM   3857  H01 LEU A 253      54.098  -1.371  -3.104  1.00 33.22           H  
ATOM   3858  H02 LEU A 253      53.606   0.305  -1.302  1.00 32.17           H  
ATOM   3859  H03 LEU A 253      55.354   0.876  -1.578  1.00 32.17           H  
ATOM   3860  H04 LEU A 253      56.044  -1.364  -0.851  1.00 31.87           H  
ATOM   3861  H05 LEU A 253      55.583   0.712   0.645  1.00 29.58           H  
ATOM   3862  H06 LEU A 253      56.554   0.091  -3.335  1.00 34.76           H  
ATOM   3863  H07 LEU A 253      54.165  -0.204   1.209  1.00 29.58           H  
ATOM   3864  H08 LEU A 253      55.802  -0.868   1.435  1.00 29.58           H  
ATOM   3865  H09 LEU A 253      53.181  -1.902  -1.029  1.00 33.21           H  
ATOM   3866  H10 LEU A 253      54.562  -3.023  -0.983  1.00 33.21           H  
ATOM   3867  H11 LEU A 253      53.878  -2.391   0.534  1.00 33.21           H  
ATOM   3868  N   ALA A 254      53.964   1.687  -4.293  1.00 29.97           N  
ATOM   3869  CA  ALA A 254      53.130   2.655  -5.007  1.00 31.40           C  
ATOM   3870  C   ALA A 254      52.580   2.054  -6.297  1.00 31.24           C  
ATOM   3871  O   ALA A 254      51.391   2.178  -6.575  1.00 32.57           O  
ATOM   3872  CB  ALA A 254      53.918   3.910  -5.313  1.00 28.76           C  
ATOM   3873  H01 ALA A 254      52.290   2.915  -4.363  1.00 31.40           H  
ATOM   3874  H02 ALA A 254      54.879   3.638  -5.749  1.00 28.76           H  
ATOM   3875  H03 ALA A 254      53.361   4.526  -6.019  1.00 28.76           H  
ATOM   3876  H04 ALA A 254      54.083   4.470  -4.392  1.00 28.76           H  
ATOM   3877  H12 ALA A 254      54.953   1.872  -4.202  1.00 29.97           H  
ATOM   3878  N   LEU A 255      53.440   1.343  -7.031  1.00 31.27           N  
ATOM   3879  CA  LEU A 255      53.068   0.697  -8.288  1.00 32.22           C  
ATOM   3880  C   LEU A 255      52.140  -0.496  -8.084  1.00 33.14           C  
ATOM   3881  O   LEU A 255      51.281  -0.765  -8.929  1.00 34.56           O  
ATOM   3882  CB  LEU A 255      54.314   0.273  -9.077  1.00 34.57           C  
ATOM   3883  CG  LEU A 255      55.297   1.374  -9.510  1.00 36.80           C  
ATOM   3884  CD1 LEU A 255      56.437   0.774 -10.333  1.00 36.77           C  
ATOM   3885  CD2 LEU A 255      54.584   2.452 -10.292  1.00 33.92           C  
ATOM   3886  H01 LEU A 255      52.517   1.439  -8.865  1.00 32.22           H  
ATOM   3887  H02 LEU A 255      53.923  -0.129 -10.012  1.00 34.57           H  
ATOM   3888  H03 LEU A 255      54.867  -0.433  -8.458  1.00 34.57           H  
ATOM   3889  H04 LEU A 255      55.719   1.830  -8.615  1.00 36.80           H  
ATOM   3890  H05 LEU A 255      54.390   1.247  -6.703  1.00 31.27           H  
ATOM   3891  H06 LEU A 255      57.326   0.681  -9.709  1.00 36.77           H  
ATOM   3892  H07 LEU A 255      56.144  -0.211 -10.696  1.00 36.77           H  
ATOM   3893  H08 LEU A 255      56.655   1.424 -11.180  1.00 36.77           H  
ATOM   3894  H09 LEU A 255      53.663   2.725  -9.777  1.00 33.92           H  
ATOM   3895  H10 LEU A 255      55.227   3.328 -10.374  1.00 33.92           H  
ATOM   3896  H11 LEU A 255      54.345   2.081 -11.289  1.00 33.92           H  
ATOM   3897  N   LYS A 256      52.288  -1.173  -6.942  1.00 32.50           N  
ATOM   3898  CA  LYS A 256      51.455  -2.324  -6.593  1.00 32.85           C  
ATOM   3899  C   LYS A 256      50.048  -1.820  -6.271  1.00 31.23           C  
ATOM   3900  O   LYS A 256      49.063  -2.354  -6.784  1.00 30.81           O  
ATOM   3901  CB  LYS A 256      52.034  -3.075  -5.384  1.00 35.20           C  
ATOM   3902  CG  LYS A 256      51.305  -4.369  -5.046  1.00 39.70           C  
ATOM   3903  CD  LYS A 256      51.732  -4.927  -3.707  1.00 43.66           C  
ATOM   3904  CE  LYS A 256      51.018  -6.242  -3.443  1.00 47.10           C  
ATOM   3905  NZ  LYS A 256      51.374  -6.815  -2.119  1.00 48.86           N1+
ATOM   3906  H01 LYS A 256      51.426  -3.018  -7.433  1.00 32.85           H  
ATOM   3907  H02 LYS A 256      51.920  -2.417  -4.523  1.00 35.20           H  
ATOM   3908  H03 LYS A 256      53.076  -3.314  -5.596  1.00 35.20           H  
ATOM   3909  H04 LYS A 256      51.553  -5.104  -5.811  1.00 39.70           H  
ATOM   3910  H05 LYS A 256      50.233  -4.173  -5.021  1.00 39.70           H  
ATOM   3911  H06 LYS A 256      51.474  -4.215  -2.923  1.00 43.66           H  
ATOM   3912  H07 LYS A 256      52.809  -5.094  -3.711  1.00 43.66           H  
ATOM   3913  H08 LYS A 256      51.328  -6.952  -4.210  1.00 47.10           H  
ATOM   3914  H09 LYS A 256      49.942  -6.071  -3.475  1.00 47.10           H  
ATOM   3915  H10 LYS A 256      52.153  -6.304  -1.730  1.00 48.86           H  
ATOM   3916  H11 LYS A 256      50.582  -6.744  -1.497  1.00 48.86           H  
ATOM   3917  H12 LYS A 256      53.004  -0.878  -6.293  1.00 32.50           H  
ATOM   3918  H13 LYS A 256      51.630  -7.786  -2.230  1.00 48.86           H  
ATOM   3919  N   ALA A 257      49.988  -0.752  -5.470  1.00 28.19           N  
ATOM   3920  CA  ALA A 257      48.741  -0.109  -5.052  1.00 27.38           C  
ATOM   3921  C   ALA A 257      47.979   0.437  -6.255  1.00 26.03           C  
ATOM   3922  O   ALA A 257      46.783   0.199  -6.404  1.00 24.73           O  
ATOM   3923  CB  ALA A 257      49.046   1.009  -4.094  1.00 24.69           C  
ATOM   3924  H01 ALA A 257      48.116  -0.854  -4.560  1.00 27.38           H  
ATOM   3925  H02 ALA A 257      49.895   1.583  -4.465  1.00 24.69           H  
ATOM   3926  H03 ALA A 257      48.177   1.661  -4.007  1.00 24.69           H  
ATOM   3927  H04 ALA A 257      49.289   0.594  -3.116  1.00 24.69           H  
ATOM   3928  H14 ALA A 257      50.857  -0.364  -5.132  1.00 28.19           H  
ATOM   3929  N   TYR A 258      48.730   1.085  -7.144  1.00 28.04           N  
ATOM   3930  CA  TYR A 258      48.239   1.694  -8.384  1.00 29.50           C  
ATOM   3931  C   TYR A 258      47.626   0.644  -9.317  1.00 29.31           C  
ATOM   3932  O   TYR A 258      46.567   0.879  -9.908  1.00 29.46           O  
ATOM   3933  CB  TYR A 258      49.415   2.388  -9.070  1.00 28.66           C  
ATOM   3934  CG  TYR A 258      49.082   3.395 -10.143  1.00 28.94           C  
ATOM   3935  CD1 TYR A 258      48.899   4.755  -9.824  1.00 28.28           C  
ATOM   3936  CD2 TYR A 258      49.054   3.018 -11.505  1.00 27.39           C  
ATOM   3937  CE1 TYR A 258      48.708   5.726 -10.852  1.00 27.58           C  
ATOM   3938  CE2 TYR A 258      48.859   3.977 -12.528  1.00 28.97           C  
ATOM   3939  CZ  TYR A 258      48.692   5.322 -12.188  1.00 26.09           C  
ATOM   3940  OH  TYR A 258      48.524   6.246 -13.170  1.00 28.14           O  
ATOM   3941  H01 TYR A 258      47.455   2.413  -8.148  1.00 29.50           H  
ATOM   3942  H02 TYR A 258      49.953   1.592  -9.585  1.00 28.66           H  
ATOM   3943  H03 TYR A 258      49.988   2.904  -8.300  1.00 28.66           H  
ATOM   3944  H04 TYR A 258      48.903   5.069  -8.780  1.00 28.28           H  
ATOM   3945  H05 TYR A 258      49.718   1.163  -6.948  1.00 28.04           H  
ATOM   3946  H06 TYR A 258      49.185   1.970 -11.773  1.00 27.39           H  
ATOM   3947  H07 TYR A 258      48.575   6.777 -10.596  1.00 27.58           H  
ATOM   3948  H08 TYR A 258      48.839   3.668 -13.573  1.00 28.97           H  
ATOM   3949  H09 TYR A 258      48.221   5.811 -13.970  1.00 28.14           H  
ATOM   3950  N   LYS A 259      48.287  -0.513  -9.408  1.00 30.78           N  
ATOM   3951  CA  LYS A 259      47.845  -1.630 -10.246  1.00 32.16           C  
ATOM   3952  C   LYS A 259      46.581  -2.276  -9.686  1.00 31.83           C  
ATOM   3953  O   LYS A 259      45.652  -2.557 -10.445  1.00 31.18           O  
ATOM   3954  CB  LYS A 259      48.951  -2.687 -10.373  1.00 35.81           C  
ATOM   3955  CG  LYS A 259      48.683  -3.787 -11.414  1.00 38.44           C  
ATOM   3956  CD  LYS A 259      49.374  -5.106 -11.063  1.00 44.40           C  
ATOM   3957  CE  LYS A 259      50.889  -5.057 -11.272  1.00 48.65           C  
ATOM   3958  NZ  LYS A 259      51.542  -6.353 -10.911  1.00 52.12           N1+
ATOM   3959  H01 LYS A 259      47.621  -1.227 -11.234  1.00 32.16           H  
ATOM   3960  H02 LYS A 259      49.004  -3.189  -9.407  1.00 35.81           H  
ATOM   3961  H03 LYS A 259      49.875  -2.179 -10.648  1.00 35.81           H  
ATOM   3962  H04 LYS A 259      49.086  -3.446 -12.368  1.00 38.44           H  
ATOM   3963  H05 LYS A 259      47.608  -3.959 -11.473  1.00 38.44           H  
ATOM   3964  H06 LYS A 259      48.976  -5.871 -11.729  1.00 44.40           H  
ATOM   3965  H07 LYS A 259      49.174  -5.337 -10.017  1.00 44.40           H  
ATOM   3966  H08 LYS A 259      51.295  -4.281 -10.623  1.00 48.65           H  
ATOM   3967  H09 LYS A 259      51.094  -4.838 -12.320  1.00 48.65           H  
ATOM   3968  H10 LYS A 259      49.135  -0.623  -8.871  1.00 30.78           H  
ATOM   3969  H11 LYS A 259      52.417  -6.169 -10.441  1.00 52.12           H  
ATOM   3970  H12 LYS A 259      50.935  -6.877 -10.298  1.00 52.12           H  
ATOM   3971  H13 LYS A 259      51.717  -6.888 -11.750  1.00 52.12           H  
ATOM   3972  N   VAL A 260      46.553  -2.481  -8.362  1.00 31.03           N  
ATOM   3973  CA  VAL A 260      45.412  -3.091  -7.662  1.00 31.13           C  
ATOM   3974  C   VAL A 260      44.137  -2.264  -7.863  1.00 30.09           C  
ATOM   3975  O   VAL A 260      43.134  -2.786  -8.350  1.00 31.62           O  
ATOM   3976  CB  VAL A 260      45.700  -3.274  -6.122  1.00 31.52           C  
ATOM   3977  CG1 VAL A 260      44.451  -3.754  -5.370  1.00 30.00           C  
ATOM   3978  CG2 VAL A 260      46.808  -4.284  -5.913  1.00 33.14           C  
ATOM   3979  H01 VAL A 260      45.263  -4.079  -8.097  1.00 31.13           H  
ATOM   3980  H02 VAL A 260      45.998  -2.301  -5.730  1.00 31.52           H  
ATOM   3981  H03 VAL A 260      43.615  -3.827  -6.065  1.00 30.00           H  
ATOM   3982  H04 VAL A 260      44.644  -4.733  -4.931  1.00 30.00           H  
ATOM   3983  H05 VAL A 260      44.206  -3.043  -4.581  1.00 30.00           H  
ATOM   3984  H06 VAL A 260      47.674  -3.787  -5.474  1.00 33.14           H  
ATOM   3985  H07 VAL A 260      46.462  -5.070  -5.242  1.00 33.14           H  
ATOM   3986  H08 VAL A 260      47.088  -4.721  -6.872  1.00 33.14           H  
ATOM   3987  H14 VAL A 260      47.356  -2.202  -7.817  1.00 31.03           H  
ATOM   3988  N   LEU A 261      44.214  -0.972  -7.536  1.00 30.18           N  
ATOM   3989  CA  LEU A 261      43.087  -0.041  -7.664  1.00 29.96           C  
ATOM   3990  C   LEU A 261      42.715   0.286  -9.114  1.00 28.16           C  
ATOM   3991  O   LEU A 261      41.650   0.846  -9.375  1.00 29.54           O  
ATOM   3992  CB  LEU A 261      43.376   1.234  -6.866  1.00 32.40           C  
ATOM   3993  CG  LEU A 261      43.459   1.033  -5.347  1.00 32.32           C  
ATOM   3994  CD1 LEU A 261      44.117   2.213  -4.688  1.00 32.95           C  
ATOM   3995  CD2 LEU A 261      42.074   0.821  -4.769  1.00 32.39           C  
ATOM   3996  H01 LEU A 261      42.213  -0.544  -7.250  1.00 29.96           H  
ATOM   3997  H02 LEU A 261      42.536   1.905  -7.043  1.00 32.40           H  
ATOM   3998  H03 LEU A 261      44.327   1.641  -7.208  1.00 32.40           H  
ATOM   3999  H04 LEU A 261      44.064   0.147  -5.153  1.00 32.32           H  
ATOM   4000  H05 LEU A 261      45.045   2.449  -5.209  1.00 32.95           H  
ATOM   4001  H06 LEU A 261      43.449   3.073  -4.730  1.00 32.95           H  
ATOM   4002  H07 LEU A 261      44.336   1.973  -3.648  1.00 32.95           H  
ATOM   4003  H08 LEU A 261      41.358   0.690  -5.581  1.00 32.39           H  
ATOM   4004  H09 LEU A 261      45.091  -0.618  -7.183  1.00 30.18           H  
ATOM   4005  H10 LEU A 261      42.075  -0.069  -4.139  1.00 32.39           H  
ATOM   4006  H11 LEU A 261      41.792   1.689  -4.173  1.00 32.39           H  
ATOM   4007  N   GLY A 262      43.584  -0.120 -10.044  1.00 28.55           N  
ATOM   4008  CA  GLY A 262      43.378   0.087 -11.473  1.00 28.51           C  
ATOM   4009  C   GLY A 262      43.392   1.533 -11.931  1.00 28.81           C  
ATOM   4010  O   GLY A 262      42.652   1.902 -12.850  1.00 29.44           O  
ATOM   4011  H01 GLY A 262      42.377  -0.286 -11.688  1.00 28.51           H  
ATOM   4012  H02 GLY A 262      44.167  -0.443 -12.007  1.00 28.51           H  
ATOM   4013  H12 GLY A 262      44.424  -0.593  -9.743  1.00 28.55           H  
ATOM   4014  N   VAL A 263      44.250   2.339 -11.307  1.00 27.87           N  
ATOM   4015  CA  VAL A 263      44.361   3.765 -11.616  1.00 28.82           C  
ATOM   4016  C   VAL A 263      44.939   4.035 -13.006  1.00 29.29           C  
ATOM   4017  O   VAL A 263      45.845   3.337 -13.460  1.00 30.55           O  
ATOM   4018  CB  VAL A 263      45.191   4.518 -10.542  1.00 27.44           C  
ATOM   4019  CG1 VAL A 263      45.127   6.044 -10.755  1.00 25.56           C  
ATOM   4020  CG2 VAL A 263      44.727   4.156  -9.152  1.00 26.81           C  
ATOM   4021  H01 VAL A 263      43.340   4.147 -11.609  1.00 28.82           H  
ATOM   4022  H02 VAL A 263      46.230   4.207 -10.649  1.00 27.44           H  
ATOM   4023  H03 VAL A 263      44.848   1.950 -10.592  1.00 27.87           H  
ATOM   4024  H04 VAL A 263      44.324   6.462 -10.147  1.00 25.56           H  
ATOM   4025  H05 VAL A 263      46.076   6.493 -10.461  1.00 25.56           H  
ATOM   4026  H06 VAL A 263      44.935   6.257 -11.807  1.00 25.56           H  
ATOM   4027  H07 VAL A 263      43.700   3.792  -9.196  1.00 26.81           H  
ATOM   4028  H08 VAL A 263      45.371   3.377  -8.745  1.00 26.81           H  
ATOM   4029  H09 VAL A 263      44.773   5.037  -8.512  1.00 26.81           H  
ATOM   4030  N   ARG A 264      44.347   5.012 -13.687  1.00 27.88           N  
ATOM   4031  CA  ARG A 264      44.771   5.421 -15.016  1.00 26.75           C  
ATOM   4032  C   ARG A 264      45.302   6.845 -14.980  1.00 26.03           C  
ATOM   4033  O   ARG A 264      44.943   7.624 -14.096  1.00 27.88           O  
ATOM   4034  CB  ARG A 264      43.595   5.338 -15.995  1.00 28.97           C  
ATOM   4035  CG  ARG A 264      43.272   3.929 -16.498  1.00 31.78           C  
ATOM   4036  CD  ARG A 264      42.071   3.920 -17.442  1.00 31.13           C  
ATOM   4037  NE  ARG A 264      42.167   4.950 -18.478  1.00 33.29           N  
ATOM   4038  CZ  ARG A 264      42.642   4.765 -19.707  1.00 34.28           C  
ATOM   4039  NH1 ARG A 264      42.673   5.785 -20.550  1.00 33.74           N1+
ATOM   4040  NH2 ARG A 264      43.082   3.571 -20.098  1.00 35.84           N  
ATOM   4041  H01 ARG A 264      45.563   4.750 -15.350  1.00 26.75           H  
ATOM   4042  H02 ARG A 264      43.887   5.915 -16.872  1.00 28.97           H  
ATOM   4043  H03 ARG A 264      42.710   5.731 -15.495  1.00 28.97           H  
ATOM   4044  H04 ARG A 264      43.026   3.312 -15.634  1.00 31.78           H  
ATOM   4045  H05 ARG A 264      44.140   3.536 -17.028  1.00 31.78           H  
ATOM   4046  H06 ARG A 264      41.181   4.128 -16.848  1.00 31.13           H  
ATOM   4047  H07 ARG A 264      42.010   2.944 -17.923  1.00 31.13           H  
ATOM   4048  H08 ARG A 264      41.846   5.878 -18.240  1.00 33.29           H  
ATOM   4049  H09 ARG A 264      43.031   5.656 -21.486  1.00 33.74           H  
ATOM   4050  H10 ARG A 264      43.567   5.492 -13.261  1.00 27.88           H  
ATOM   4051  H11 ARG A 264      42.339   6.692 -20.257  1.00 33.74           H  
ATOM   4052  H12 ARG A 264      43.059   2.790 -19.458  1.00 35.84           H  
ATOM   4053  H13 ARG A 264      43.439   3.446 -21.035  1.00 35.84           H  
ATOM   4054  N   GLY A 265      46.189   7.163 -15.921  1.00 26.53           N  
ATOM   4055  CA  GLY A 265      46.749   8.502 -16.030  1.00 24.47           C  
ATOM   4056  C   GLY A 265      47.812   8.897 -15.031  1.00 26.93           C  
ATOM   4057  O   GLY A 265      49.011   8.881 -15.354  1.00 26.74           O  
ATOM   4058  H01 GLY A 265      45.913   9.170 -15.824  1.00 24.47           H  
ATOM   4059  H02 GLY A 265      47.185   8.595 -17.025  1.00 24.47           H  
ATOM   4060  H14 GLY A 265      46.482   6.454 -16.578  1.00 26.53           H  
ATOM   4061  N   MET A 266      47.376   9.222 -13.812  1.00 25.36           N  
ATOM   4062  CA  MET A 266      48.280   9.656 -12.744  1.00 24.96           C  
ATOM   4063  C   MET A 266      47.782   9.400 -11.334  1.00 24.35           C  
ATOM   4064  O   MET A 266      46.621   9.069 -11.113  1.00 24.86           O  
ATOM   4065  CB  MET A 266      48.542  11.168 -12.854  1.00 24.88           C  
ATOM   4066  CG  MET A 266      47.302  12.049 -12.669  1.00 24.74           C  
ATOM   4067  SD  MET A 266      47.625  13.825 -12.678  1.00 27.98           S  
ATOM   4068  CE  MET A 266      45.956  14.434 -13.020  1.00 21.93           C  
ATOM   4069  H01 MET A 266      49.178   9.056 -12.893  1.00 24.96           H  
ATOM   4070  H02 MET A 266      48.896  11.345 -13.870  1.00 24.88           H  
ATOM   4071  H03 MET A 266      46.386   9.167 -13.619  1.00 25.36           H  
ATOM   4072  H04 MET A 266      49.271  11.443 -12.092  1.00 24.88           H  
ATOM   4073  H05 MET A 266      46.905  11.815 -11.681  1.00 24.74           H  
ATOM   4074  H06 MET A 266      46.604  11.827 -13.476  1.00 24.74           H  
ATOM   4075  H07 MET A 266      45.294  14.158 -12.199  1.00 21.93           H  
ATOM   4076  H08 MET A 266      45.978  15.519 -13.119  1.00 21.93           H  
ATOM   4077  H09 MET A 266      45.590  13.991 -13.946  1.00 21.93           H  
ATOM   4078  N   ALA A 267      48.694   9.624 -10.392  1.00 25.06           N  
ATOM   4079  CA  ALA A 267      48.459   9.549  -8.955  1.00 25.01           C  
ATOM   4080  C   ALA A 267      49.708   9.918  -8.201  1.00 26.47           C  
ATOM   4081  O   ALA A 267      50.828   9.685  -8.674  1.00 27.40           O  
ATOM   4082  CB  ALA A 267      47.976   8.170  -8.496  1.00 24.82           C  
ATOM   4083  H01 ALA A 267      47.663  10.261  -8.737  1.00 25.01           H  
ATOM   4084  H02 ALA A 267      46.993   7.969  -8.922  1.00 24.82           H  
ATOM   4085  H03 ALA A 267      48.679   7.408  -8.831  1.00 24.82           H  
ATOM   4086  H04 ALA A 267      47.910   8.151  -7.408  1.00 24.82           H  
ATOM   4087  H10 ALA A 267      49.626   9.866 -10.697  1.00 25.06           H  
ATOM   4088  N   ARG A 268      49.512  10.600  -7.080  1.00 26.00           N  
ATOM   4089  CA  ARG A 268      50.619  10.930  -6.207  1.00 24.60           C  
ATOM   4090  C   ARG A 268      50.308  10.058  -5.010  1.00 24.71           C  
ATOM   4091  O   ARG A 268      49.209  10.125  -4.446  1.00 25.04           O  
ATOM   4092  CB  ARG A 268      50.650  12.397  -5.805  1.00 25.35           C  
ATOM   4093  CG  ARG A 268      51.970  12.767  -5.145  1.00 22.30           C  
ATOM   4094  CD  ARG A 268      51.940  14.148  -4.531  1.00 26.88           C  
ATOM   4095  NE  ARG A 268      51.215  14.148  -3.263  1.00 27.02           N  
ATOM   4096  CZ  ARG A 268      50.081  14.803  -3.046  1.00 28.13           C  
ATOM   4097  NH1 ARG A 268      49.500  14.731  -1.860  1.00 30.40           N1+
ATOM   4098  NH2 ARG A 268      49.536  15.545  -4.004  1.00 23.54           N  
ATOM   4099  H01 ARG A 268      51.592  10.766  -6.670  1.00 24.60           H  
ATOM   4100  H02 ARG A 268      49.849  12.571  -5.087  1.00 25.35           H  
ATOM   4101  H03 ARG A 268      50.514  13.012  -6.695  1.00 25.35           H  
ATOM   4102  H04 ARG A 268      52.740  12.763  -5.917  1.00 22.30           H  
ATOM   4103  H05 ARG A 268      48.578  10.893  -6.832  1.00 26.00           H  
ATOM   4104  H06 ARG A 268      52.187  12.040  -4.362  1.00 22.30           H  
ATOM   4105  H07 ARG A 268      51.429  14.820  -5.220  1.00 26.88           H  
ATOM   4106  H08 ARG A 268      52.963  14.482  -4.356  1.00 26.88           H  
ATOM   4107  H09 ARG A 268      51.603  13.613  -2.499  1.00 27.02           H  
ATOM   4108  H10 ARG A 268      48.641  15.233  -1.687  1.00 30.40           H  
ATOM   4109  H11 ARG A 268      49.915  14.174  -1.127  1.00 30.40           H  
ATOM   4110  H12 ARG A 268      49.981  15.608  -4.909  1.00 23.54           H  
ATOM   4111  H13 ARG A 268      48.677  16.046  -3.828  1.00 23.54           H  
ATOM   4112  N   VAL A 269      51.240   9.168  -4.698  1.00 24.04           N  
ATOM   4113  CA  VAL A 269      51.072   8.241  -3.595  1.00 25.74           C  
ATOM   4114  C   VAL A 269      51.877   8.739  -2.402  1.00 27.35           C  
ATOM   4115  O   VAL A 269      53.095   8.934  -2.497  1.00 30.19           O  
ATOM   4116  CB  VAL A 269      51.477   6.801  -4.012  1.00 23.41           C  
ATOM   4117  CG1 VAL A 269      50.979   5.810  -3.004  1.00 24.21           C  
ATOM   4118  CG2 VAL A 269      50.901   6.443  -5.380  1.00 22.62           C  
ATOM   4119  H01 VAL A 269      50.021   8.196  -3.310  1.00 25.74           H  
ATOM   4120  H02 VAL A 269      52.565   6.766  -4.063  1.00 23.41           H  
ATOM   4121  H03 VAL A 269      49.971   5.495  -3.273  1.00 24.21           H  
ATOM   4122  H04 VAL A 269      51.639   4.942  -2.990  1.00 24.21           H  
ATOM   4123  H05 VAL A 269      50.964   6.272  -2.017  1.00 24.21           H  
ATOM   4124  H06 VAL A 269      50.011   7.044  -5.568  1.00 22.62           H  
ATOM   4125  H07 VAL A 269      51.644   6.644  -6.152  1.00 22.62           H  
ATOM   4126  H08 VAL A 269      50.635   5.386  -5.398  1.00 22.62           H  
ATOM   4127  H14 VAL A 269      52.090   9.135  -5.243  1.00 24.04           H  
ATOM   4128  N   ASP A 270      51.171   8.995  -1.301  1.00 27.77           N  
ATOM   4129  CA  ASP A 270      51.784   9.500  -0.073  1.00 28.35           C  
ATOM   4130  C   ASP A 270      52.032   8.370   0.902  1.00 28.04           C  
ATOM   4131  O   ASP A 270      51.242   7.431   0.990  1.00 28.13           O  
ATOM   4132  CB  ASP A 270      50.915  10.586   0.575  1.00 30.07           C  
ATOM   4133  CG  ASP A 270      50.665  11.785  -0.344  1.00 35.85           C  
ATOM   4134  OD1 ASP A 270      51.302  11.903  -1.419  1.00 36.91           O  
ATOM   4135  OD2 ASP A 270      49.819  12.625   0.019  1.00 37.96           O1-
ATOM   4136  H01 ASP A 270      52.742   9.948  -0.338  1.00 28.35           H  
ATOM   4137  H02 ASP A 270      51.454  10.954   1.448  1.00 30.07           H  
ATOM   4138  H03 ASP A 270      49.954  10.148   0.843  1.00 30.07           H  
ATOM   4139  H09 ASP A 270      50.174   8.834  -1.315  1.00 27.77           H  
ATOM   4140  N   PHE A 271      53.173   8.443   1.583  1.00 27.56           N  
ATOM   4141  CA  PHE A 271      53.596   7.436   2.549  1.00 26.71           C  
ATOM   4142  C   PHE A 271      53.994   8.041   3.882  1.00 27.76           C  
ATOM   4143  O   PHE A 271      54.145   9.257   4.023  1.00 28.40           O  
ATOM   4144  CB  PHE A 271      54.820   6.666   2.022  1.00 25.68           C  
ATOM   4145  CG  PHE A 271      54.525   5.727   0.897  1.00 27.07           C  
ATOM   4146  CD1 PHE A 271      54.428   6.195  -0.428  1.00 24.56           C  
ATOM   4147  CD2 PHE A 271      54.365   4.352   1.149  1.00 27.64           C  
ATOM   4148  CE1 PHE A 271      54.174   5.303  -1.490  1.00 26.78           C  
ATOM   4149  CE2 PHE A 271      54.110   3.447   0.096  1.00 27.43           C  
ATOM   4150  CZ  PHE A 271      54.013   3.924  -1.231  1.00 27.53           C  
ATOM   4151  H01 PHE A 271      52.739   6.778   2.690  1.00 26.71           H  
ATOM   4152  H02 PHE A 271      55.181   6.054   2.849  1.00 25.68           H  
ATOM   4153  H03 PHE A 271      55.556   7.392   1.676  1.00 25.68           H  
ATOM   4154  H04 PHE A 271      53.777   9.237   1.423  1.00 27.56           H  
ATOM   4155  H05 PHE A 271      54.551   7.258  -0.635  1.00 24.56           H  
ATOM   4156  H06 PHE A 271      54.439   3.981   2.171  1.00 27.64           H  
ATOM   4157  H07 PHE A 271      54.102   5.678  -2.511  1.00 26.78           H  
ATOM   4158  H08 PHE A 271      53.988   2.384   0.306  1.00 27.43           H  
ATOM   4159  H09 PHE A 271      53.815   3.232  -2.049  1.00 27.53           H  
ATOM   4160  N   PHE A 272      54.179   7.154   4.852  1.00 28.00           N  
ATOM   4161  CA  PHE A 272      54.625   7.500   6.193  1.00 27.52           C  
ATOM   4162  C   PHE A 272      55.776   6.566   6.529  1.00 29.10           C  
ATOM   4163  O   PHE A 272      55.760   5.386   6.151  1.00 27.07           O  
ATOM   4164  CB  PHE A 272      53.520   7.286   7.230  1.00 25.96           C  
ATOM   4165  CG  PHE A 272      52.431   8.326   7.209  1.00 26.13           C  
ATOM   4166  CD1 PHE A 272      52.719   9.687   6.956  1.00 24.59           C  
ATOM   4167  CD2 PHE A 272      51.091   7.940   7.423  1.00 25.06           C  
ATOM   4168  CE1 PHE A 272      51.687  10.650   6.904  1.00 25.72           C  
ATOM   4169  CE2 PHE A 272      50.049   8.887   7.380  1.00 23.75           C  
ATOM   4170  CZ  PHE A 272      50.349  10.251   7.115  1.00 23.11           C  
ATOM   4171  H01 PHE A 272      54.912   8.551   6.217  1.00 27.52           H  
ATOM   4172  H02 PHE A 272      53.996   7.357   8.208  1.00 25.96           H  
ATOM   4173  H03 PHE A 272      53.065   6.313   7.047  1.00 25.96           H  
ATOM   4174  H04 PHE A 272      53.752   9.997   6.799  1.00 24.59           H  
ATOM   4175  H05 PHE A 272      50.859   6.894   7.624  1.00 25.06           H  
ATOM   4176  H06 PHE A 272      51.922  11.695   6.702  1.00 25.72           H  
ATOM   4177  H07 PHE A 272      49.018   8.576   7.549  1.00 23.75           H  
ATOM   4178  H08 PHE A 272      49.547  10.988   7.075  1.00 23.11           H  
ATOM   4179  H10 PHE A 272      54.000   6.181   4.647  1.00 28.00           H  
ATOM   4180  N   LEU A 273      56.776   7.110   7.216  1.00 29.83           N  
ATOM   4181  CA  LEU A 273      57.934   6.347   7.660  1.00 31.69           C  
ATOM   4182  C   LEU A 273      58.081   6.597   9.163  1.00 32.53           C  
ATOM   4183  O   LEU A 273      58.348   7.724   9.592  1.00 31.99           O  
ATOM   4184  CB  LEU A 273      59.200   6.766   6.894  1.00 31.18           C  
ATOM   4185  CG  LEU A 273      60.534   6.093   7.256  1.00 34.85           C  
ATOM   4186  CD1 LEU A 273      60.539   4.617   6.839  1.00 35.21           C  
ATOM   4187  CD2 LEU A 273      61.673   6.844   6.585  1.00 35.23           C  
ATOM   4188  H01 LEU A 273      57.797   5.284   7.462  1.00 31.69           H  
ATOM   4189  H02 LEU A 273      59.345   7.810   7.171  1.00 31.18           H  
ATOM   4190  H03 LEU A 273      59.017   6.571   5.837  1.00 31.18           H  
ATOM   4191  H04 LEU A 273      60.665   6.128   8.337  1.00 34.85           H  
ATOM   4192  H05 LEU A 273      61.255   4.471   6.030  1.00 35.21           H  
ATOM   4193  H06 LEU A 273      60.823   3.999   7.691  1.00 35.21           H  
ATOM   4194  H07 LEU A 273      59.544   4.332   6.498  1.00 35.21           H  
ATOM   4195  H08 LEU A 273      62.557   6.208   6.552  1.00 35.23           H  
ATOM   4196  H09 LEU A 273      56.730   8.094   7.439  1.00 29.83           H  
ATOM   4197  H10 LEU A 273      61.382   7.115   5.570  1.00 35.23           H  
ATOM   4198  H11 LEU A 273      61.897   7.747   7.152  1.00 35.23           H  
ATOM   4199  N   ALA A 274      57.856   5.546   9.950  1.00 34.94           N  
ATOM   4200  CA  ALA A 274      57.948   5.616  11.411  1.00 38.38           C  
ATOM   4201  C   ALA A 274      58.608   4.361  11.980  1.00 41.67           C  
ATOM   4202  O   ALA A 274      58.088   3.245  11.823  1.00 40.75           O  
ATOM   4203  CB  ALA A 274      56.557   5.806  12.021  1.00 38.21           C  
ATOM   4204  H01 ALA A 274      58.569   6.473  11.671  1.00 38.38           H  
ATOM   4205  H02 ALA A 274      55.831   5.219  11.459  1.00 38.21           H  
ATOM   4206  H03 ALA A 274      56.566   5.474  13.059  1.00 38.21           H  
ATOM   4207  H04 ALA A 274      56.282   6.860  11.978  1.00 38.21           H  
ATOM   4208  H12 ALA A 274      57.612   4.664   9.522  1.00 34.94           H  
ATOM   4209  N   GLU A 275      59.760   4.565  12.634  1.00 45.24           N  
ATOM   4210  CA  GLU A 275      60.575   3.510  13.263  1.00 47.98           C  
ATOM   4211  C   GLU A 275      61.013   2.402  12.284  1.00 47.96           C  
ATOM   4212  O   GLU A 275      60.938   1.207  12.590  1.00 48.69           O  
ATOM   4213  CB  GLU A 275      59.862   2.939  14.506  1.00 50.76           C  
ATOM   4214  CG  GLU A 275      59.724   3.943  15.658  1.00 56.68           C  
ATOM   4215  CD  GLU A 275      58.615   3.594  16.648  1.00 61.08           C  
ATOM   4216  OE1 GLU A 275      57.988   4.536  17.188  1.00 63.27           O  
ATOM   4217  OE2 GLU A 275      58.368   2.389  16.897  1.00 62.65           O1-
ATOM   4218  H01 GLU A 275      61.502   3.983  13.587  1.00 47.98           H  
ATOM   4219  H02 GLU A 275      60.476   2.117  14.874  1.00 50.76           H  
ATOM   4220  H03 GLU A 275      58.864   2.614  14.211  1.00 50.76           H  
ATOM   4221  H04 GLU A 275      59.463   4.903  15.213  1.00 56.68           H  
ATOM   4222  H05 GLU A 275      60.096   5.515  12.701  1.00 45.24           H  
ATOM   4223  H06 GLU A 275      60.670   3.979  16.199  1.00 56.68           H  
ATOM   4224  N   GLY A 276      61.418   2.827  11.085  1.00 48.09           N  
ATOM   4225  CA  GLY A 276      61.867   1.912  10.042  1.00 48.70           C  
ATOM   4226  C   GLY A 276      60.784   1.199   9.245  1.00 48.56           C  
ATOM   4227  O   GLY A 276      61.097   0.424   8.333  1.00 48.63           O  
ATOM   4228  H01 GLY A 276      62.403   1.121  10.567  1.00 48.70           H  
ATOM   4229  H02 GLY A 276      62.473   2.483   9.339  1.00 48.70           H  
ATOM   4230  H07 GLY A 276      61.413   3.819  10.893  1.00 48.09           H  
ATOM   4231  N   GLU A 277      59.518   1.431   9.602  1.00 48.02           N  
ATOM   4232  CA  GLU A 277      58.384   0.809   8.915  1.00 46.59           C  
ATOM   4233  C   GLU A 277      57.698   1.798   7.977  1.00 45.00           C  
ATOM   4234  O   GLU A 277      57.558   2.984   8.301  1.00 44.29           O  
ATOM   4235  CB  GLU A 277      57.357   0.262   9.919  1.00 49.66           C  
ATOM   4236  CG  GLU A 277      57.853  -0.824  10.887  1.00 52.35           C  
ATOM   4237  CD  GLU A 277      58.121  -2.186  10.239  1.00 54.89           C  
ATOM   4238  OE1 GLU A 277      57.614  -2.470   9.129  1.00 54.62           O  
ATOM   4239  OE2 GLU A 277      58.845  -2.989  10.866  1.00 56.93           O1-
ATOM   4240  H01 GLU A 277      58.781  -0.019   8.328  1.00 46.59           H  
ATOM   4241  H02 GLU A 277      56.591  -0.222   9.312  1.00 49.66           H  
ATOM   4242  H03 GLU A 277      59.336   2.058  10.373  1.00 48.02           H  
ATOM   4243  H04 GLU A 277      56.999   1.100  10.517  1.00 49.66           H  
ATOM   4244  H05 GLU A 277      57.052  -0.980  11.610  1.00 52.35           H  
ATOM   4245  H06 GLU A 277      58.780  -0.476  11.343  1.00 52.35           H  
ATOM   4246  N   LEU A 278      57.311   1.299   6.804  1.00 42.25           N  
ATOM   4247  CA  LEU A 278      56.626   2.087   5.782  1.00 38.88           C  
ATOM   4248  C   LEU A 278      55.135   1.819   5.819  1.00 37.92           C  
ATOM   4249  O   LEU A 278      54.708   0.697   6.086  1.00 37.61           O  
ATOM   4250  CB  LEU A 278      57.147   1.745   4.388  1.00 38.91           C  
ATOM   4251  CG  LEU A 278      58.478   2.311   3.904  1.00 38.94           C  
ATOM   4252  CD1 LEU A 278      58.840   1.605   2.611  1.00 37.99           C  
ATOM   4253  CD2 LEU A 278      58.386   3.826   3.697  1.00 33.97           C  
ATOM   4254  H01 LEU A 278      56.820   3.138   5.993  1.00 38.88           H  
ATOM   4255  H02 LEU A 278      56.421   2.222   3.729  1.00 38.91           H  
ATOM   4256  H03 LEU A 278      57.232   0.659   4.342  1.00 38.91           H  
ATOM   4257  H04 LEU A 278      59.253   2.141   4.652  1.00 38.94           H  
ATOM   4258  H05 LEU A 278      59.868   1.246   2.669  1.00 37.99           H  
ATOM   4259  H06 LEU A 278      58.169   0.760   2.457  1.00 37.99           H  
ATOM   4260  H07 LEU A 278      57.501   0.326   6.611  1.00 42.25           H  
ATOM   4261  H08 LEU A 278      58.746   2.301   1.778  1.00 37.99           H  
ATOM   4262  H09 LEU A 278      57.542   4.219   4.264  1.00 33.97           H  
ATOM   4263  H10 LEU A 278      59.306   4.297   4.043  1.00 33.97           H  
ATOM   4264  H11 LEU A 278      58.243   4.041   2.638  1.00 33.97           H  
ATOM   4265  N   TYR A 279      54.347   2.871   5.607  1.00 36.95           N  
ATOM   4266  CA  TYR A 279      52.885   2.775   5.597  1.00 35.61           C  
ATOM   4267  C   TYR A 279      52.369   3.643   4.461  1.00 33.84           C  
ATOM   4268  O   TYR A 279      52.833   4.765   4.279  1.00 33.58           O  
ATOM   4269  CB  TYR A 279      52.267   3.303   6.913  1.00 36.36           C  
ATOM   4270  CG  TYR A 279      52.773   2.674   8.197  1.00 37.72           C  
ATOM   4271  CD1 TYR A 279      53.835   3.262   8.914  1.00 38.41           C  
ATOM   4272  CD2 TYR A 279      52.190   1.498   8.714  1.00 39.60           C  
ATOM   4273  CE1 TYR A 279      54.312   2.695  10.124  1.00 40.33           C  
ATOM   4274  CE2 TYR A 279      52.660   0.915   9.935  1.00 40.89           C  
ATOM   4275  CZ  TYR A 279      53.721   1.528  10.626  1.00 40.52           C  
ATOM   4276  OH  TYR A 279      54.197   0.989  11.800  1.00 44.18           O  
ATOM   4277  H01 TYR A 279      52.608   1.727   5.479  1.00 35.61           H  
ATOM   4278  H02 TYR A 279      51.210   3.042   6.861  1.00 36.36           H  
ATOM   4279  H03 TYR A 279      52.465   4.373   6.967  1.00 36.36           H  
ATOM   4280  H04 TYR A 279      54.299   4.171   8.531  1.00 38.41           H  
ATOM   4281  H05 TYR A 279      51.369   1.025   8.176  1.00 39.60           H  
ATOM   4282  H06 TYR A 279      55.135   3.166  10.661  1.00 40.33           H  
ATOM   4283  H07 TYR A 279      52.201   0.006  10.324  1.00 40.89           H  
ATOM   4284  H08 TYR A 279      54.423   0.066  11.661  1.00 44.18           H  
ATOM   4285  H12 TYR A 279      54.774   3.772   5.447  1.00 36.95           H  
ATOM   4286  N   LEU A 280      51.421   3.124   3.688  1.00 32.08           N  
ATOM   4287  CA  LEU A 280      50.827   3.902   2.606  1.00 30.30           C  
ATOM   4288  C   LEU A 280      49.696   4.719   3.224  1.00 29.79           C  
ATOM   4289  O   LEU A 280      48.805   4.173   3.875  1.00 29.92           O  
ATOM   4290  CB  LEU A 280      50.306   2.995   1.482  1.00 28.13           C  
ATOM   4291  CG  LEU A 280      50.086   3.636   0.102  1.00 27.20           C  
ATOM   4292  CD1 LEU A 280      50.284   2.614  -0.988  1.00 24.37           C  
ATOM   4293  CD2 LEU A 280      48.715   4.269  -0.027  1.00 24.07           C  
ATOM   4294  H01 LEU A 280      51.572   4.553   2.148  1.00 30.30           H  
ATOM   4295  H02 LEU A 280      49.312   2.688   1.809  1.00 28.13           H  
ATOM   4296  H03 LEU A 280      51.023   2.184   1.356  1.00 28.13           H  
ATOM   4297  H04 LEU A 280      50.825   4.430  -0.003  1.00 27.20           H  
ATOM   4298  H05 LEU A 280      51.317   2.266  -0.975  1.00 24.37           H  
ATOM   4299  H06 LEU A 280      49.614   1.770  -0.822  1.00 24.37           H  
ATOM   4300  H07 LEU A 280      50.066   3.067  -1.955  1.00 24.37           H  
ATOM   4301  H08 LEU A 280      48.014   3.752   0.628  1.00 24.07           H  
ATOM   4302  H09 LEU A 280      51.107   2.178   3.852  1.00 32.08           H  
ATOM   4303  H10 LEU A 280      48.771   5.320   0.258  1.00 24.07           H  
ATOM   4304  H11 LEU A 280      48.373   4.189  -1.059  1.00 24.07           H  
ATOM   4305  N   ASN A 281      49.764   6.028   3.020  1.00 28.58           N  
ATOM   4306  CA  ASN A 281      48.775   6.959   3.534  1.00 28.30           C  
ATOM   4307  C   ASN A 281      47.552   6.988   2.619  1.00 28.43           C  
ATOM   4308  O   ASN A 281      46.456   6.620   3.048  1.00 29.80           O  
ATOM   4309  CB  ASN A 281      49.411   8.351   3.668  1.00 28.19           C  
ATOM   4310  CG  ASN A 281      48.454   9.407   4.208  1.00 28.59           C  
ATOM   4311  ND2 ASN A 281      48.812  10.676   4.019  1.00 30.03           N  
ATOM   4312  OD1 ASN A 281      47.435   9.092   4.817  1.00 31.58           O  
ATOM   4313  H01 ASN A 281      48.440   6.636   4.519  1.00 28.30           H  
ATOM   4314  H02 ASN A 281      49.705   8.667   2.667  1.00 28.19           H  
ATOM   4315  H03 ASN A 281      50.263   8.278   4.344  1.00 28.19           H  
ATOM   4316  H04 ASN A 281      48.228  11.423   4.367  1.00 30.03           H  
ATOM   4317  H05 ASN A 281      49.668  10.892   3.527  1.00 30.03           H  
ATOM   4318  H12 ASN A 281      50.538   6.393   2.483  1.00 28.58           H  
ATOM   4319  N   GLU A 282      47.754   7.415   1.370  1.00 27.92           N  
ATOM   4320  CA  GLU A 282      46.680   7.525   0.370  1.00 28.44           C  
ATOM   4321  C   GLU A 282      47.225   7.746  -1.040  1.00 27.90           C  
ATOM   4322  O   GLU A 282      48.406   8.065  -1.228  1.00 29.09           O  
ATOM   4323  CB  GLU A 282      45.750   8.721   0.688  1.00 28.93           C  
ATOM   4324  CG  GLU A 282      46.450  10.102   0.692  1.00 30.94           C  
ATOM   4325  CD  GLU A 282      45.513  11.291   0.495  1.00 36.46           C  
ATOM   4326  OE1 GLU A 282      44.302  11.108   0.227  1.00 38.44           O  
ATOM   4327  OE2 GLU A 282      46.007  12.435   0.594  1.00 40.39           O1-
ATOM   4328  H01 GLU A 282      46.136   6.581   0.413  1.00 28.44           H  
ATOM   4329  H02 GLU A 282      45.379   8.561   1.700  1.00 28.93           H  
ATOM   4330  H03 GLU A 282      44.957   8.744  -0.060  1.00 28.93           H  
ATOM   4331  H04 GLU A 282      47.133  10.104  -0.157  1.00 30.94           H  
ATOM   4332  H05 GLU A 282      46.958  10.224   1.649  1.00 30.94           H  
ATOM   4333  H06 GLU A 282      48.691   7.676   1.098  1.00 27.92           H  
ATOM   4334  N   LEU A 283      46.338   7.570  -2.016  1.00 26.29           N  
ATOM   4335  CA  LEU A 283      46.624   7.836  -3.420  1.00 25.39           C  
ATOM   4336  C   LEU A 283      45.697   8.994  -3.773  1.00 24.64           C  
ATOM   4337  O   LEU A 283      44.558   9.045  -3.301  1.00 24.10           O  
ATOM   4338  CB  LEU A 283      46.275   6.654  -4.324  1.00 24.85           C  
ATOM   4339  CG  LEU A 283      47.130   5.402  -4.287  1.00 24.42           C  
ATOM   4340  CD1 LEU A 283      46.625   4.489  -3.184  1.00 25.15           C  
ATOM   4341  CD2 LEU A 283      47.062   4.710  -5.633  1.00 24.31           C  
ATOM   4342  H01 LEU A 283      47.685   8.038  -3.564  1.00 25.39           H  
ATOM   4343  H02 LEU A 283      46.441   7.045  -5.328  1.00 24.85           H  
ATOM   4344  H03 LEU A 283      45.259   6.351  -4.071  1.00 24.85           H  
ATOM   4345  H04 LEU A 283      48.169   5.659  -4.081  1.00 24.42           H  
ATOM   4346  H05 LEU A 283      45.613   4.159  -3.421  1.00 25.15           H  
ATOM   4347  H06 LEU A 283      45.418   7.234  -1.771  1.00 26.29           H  
ATOM   4348  H07 LEU A 283      47.279   3.621  -3.102  1.00 25.15           H  
ATOM   4349  H08 LEU A 283      46.618   5.030  -2.238  1.00 25.15           H  
ATOM   4350  H09 LEU A 283      46.764   5.429  -6.396  1.00 24.31           H  
ATOM   4351  H10 LEU A 283      48.041   4.302  -5.882  1.00 24.31           H  
ATOM   4352  H11 LEU A 283      46.331   3.902  -5.590  1.00 24.31           H  
ATOM   4353  N   ASN A 284      46.208   9.945  -4.549  1.00 25.74           N  
ATOM   4354  CA  ASN A 284      45.426  11.096  -4.996  1.00 25.40           C  
ATOM   4355  C   ASN A 284      45.405  11.021  -6.515  1.00 25.67           C  
ATOM   4356  O   ASN A 284      46.448  11.147  -7.145  1.00 25.30           O  
ATOM   4357  CB  ASN A 284      46.068  12.409  -4.544  1.00 26.08           C  
ATOM   4358  CG  ASN A 284      45.783  12.738  -3.090  1.00 31.47           C  
ATOM   4359  ND2 ASN A 284      44.518  12.648  -2.691  1.00 33.18           N  
ATOM   4360  OD1 ASN A 284      46.688  13.097  -2.342  1.00 36.60           O  
ATOM   4361  H01 ASN A 284      44.422  11.073  -4.572  1.00 25.40           H  
ATOM   4362  H02 ASN A 284      45.638  13.207  -5.149  1.00 26.08           H  
ATOM   4363  H03 ASN A 284      47.147  12.334  -4.679  1.00 26.08           H  
ATOM   4364  H04 ASN A 284      44.273  12.867  -1.736  1.00 33.18           H  
ATOM   4365  H05 ASN A 284      43.802  12.360  -3.343  1.00 33.18           H  
ATOM   4366  H12 ASN A 284      47.172   9.869  -4.840  1.00 25.74           H  
ATOM   4367  N   THR A 285      44.227  10.811  -7.103  1.00 25.53           N  
ATOM   4368  CA  THR A 285      44.114  10.693  -8.562  1.00 25.12           C  
ATOM   4369  C   THR A 285      44.224  12.007  -9.326  1.00 25.05           C  
ATOM   4370  O   THR A 285      44.666  12.028 -10.470  1.00 25.43           O  
ATOM   4371  CB  THR A 285      42.878   9.903  -8.974  1.00 24.65           C  
ATOM   4372  CG2 THR A 285      42.970   8.502  -8.423  1.00 20.91           C  
ATOM   4373  OG1 THR A 285      41.694  10.539  -8.480  1.00 26.79           O  
ATOM   4374  H01 THR A 285      44.997  10.127  -8.858  1.00 25.12           H  
ATOM   4375  H02 THR A 285      42.828   9.866 -10.062  1.00 24.65           H  
ATOM   4376  H03 THR A 285      43.705   8.476  -7.619  1.00 20.91           H  
ATOM   4377  H04 THR A 285      41.997   8.199  -8.036  1.00 20.91           H  
ATOM   4378  H05 THR A 285      43.275   7.819  -9.215  1.00 20.91           H  
ATOM   4379  H06 THR A 285      43.396  10.732  -6.534  1.00 25.53           H  
ATOM   4380  H07 THR A 285      41.465  11.277  -9.050  1.00 26.79           H  
ATOM   4381  N   ILE A 286      43.813  13.104  -8.693  1.00 25.82           N  
ATOM   4382  CA  ILE A 286      43.955  14.433  -9.289  1.00 24.02           C  
ATOM   4383  C   ILE A 286      44.731  15.269  -8.249  1.00 23.74           C  
ATOM   4384  O   ILE A 286      44.138  16.057  -7.508  1.00 21.06           O  
ATOM   4385  CB  ILE A 286      42.595  15.143  -9.631  1.00 26.36           C  
ATOM   4386  CG1 ILE A 286      41.733  14.298 -10.577  1.00 26.49           C  
ATOM   4387  CG2 ILE A 286      42.875  16.503 -10.303  1.00 25.91           C  
ATOM   4388  CD1 ILE A 286      40.324  14.846 -10.792  1.00 29.73           C  
ATOM   4389  H01 ILE A 286      44.465  14.338 -10.248  1.00 24.02           H  
ATOM   4390  H02 ILE A 286      42.052  15.279  -8.696  1.00 26.36           H  
ATOM   4391  H03 ILE A 286      41.622  13.319 -10.111  1.00 26.49           H  
ATOM   4392  H04 ILE A 286      42.233  14.248 -11.544  1.00 26.49           H  
ATOM   4393  H05 ILE A 286      43.874  16.494 -10.738  1.00 25.91           H  
ATOM   4394  H06 ILE A 286      42.139  16.680 -11.088  1.00 25.91           H  
ATOM   4395  H07 ILE A 286      42.811  17.297  -9.559  1.00 25.91           H  
ATOM   4396  H08 ILE A 286      43.393  13.017  -7.779  1.00 25.82           H  
ATOM   4397  H09 ILE A 286      39.658  14.444 -10.028  1.00 29.73           H  
ATOM   4398  H10 ILE A 286      40.342  15.934 -10.722  1.00 29.73           H  
ATOM   4399  H11 ILE A 286      39.965  14.551 -11.778  1.00 29.73           H  
ATOM   4400  N   PRO A 287      46.071  15.084  -8.161  1.00 22.73           N  
ATOM   4401  CA  PRO A 287      46.861  15.857  -7.195  1.00 23.52           C  
ATOM   4402  C   PRO A 287      46.931  17.328  -7.615  1.00 23.41           C  
ATOM   4403  O   PRO A 287      46.595  17.668  -8.754  1.00 21.42           O  
ATOM   4404  CB  PRO A 287      48.232  15.191  -7.276  1.00 24.38           C  
ATOM   4405  CG  PRO A 287      48.315  14.773  -8.716  1.00 23.39           C  
ATOM   4406  CD  PRO A 287      46.952  14.207  -8.963  1.00 24.52           C  
ATOM   4407  H01 PRO A 287      48.350  14.361  -6.579  1.00 24.38           H  
ATOM   4408  H02 PRO A 287      49.026  15.894  -7.024  1.00 24.38           H  
ATOM   4409  H03 PRO A 287      49.123  14.070  -8.920  1.00 23.39           H  
ATOM   4410  H04 PRO A 287      48.512  15.626  -9.365  1.00 23.39           H  
ATOM   4411  H05 PRO A 287      46.684  14.184 -10.019  1.00 24.52           H  
ATOM   4412  H06 PRO A 287      46.890  13.173  -8.623  1.00 24.52           H  
ATOM   4413  H12 PRO A 287      46.446  15.859  -6.187  1.00 23.52           H  
ATOM   4414  N   GLY A 288      47.364  18.191  -6.702  1.00 24.28           N  
ATOM   4415  CA  GLY A 288      47.461  19.607  -7.018  1.00 26.29           C  
ATOM   4416  C   GLY A 288      48.554  19.955  -8.005  1.00 27.86           C  
ATOM   4417  O   GLY A 288      49.537  19.215  -8.141  1.00 26.45           O  
ATOM   4418  H01 GLY A 288      47.710  20.116  -6.087  1.00 26.29           H  
ATOM   4419  H02 GLY A 288      46.508  19.929  -7.437  1.00 26.29           H  
ATOM   4420  H07 GLY A 288      47.627  17.862  -5.784  1.00 24.28           H  
ATOM   4421  N   PHE A 289      48.350  21.061  -8.720  1.00 29.31           N  
ATOM   4422  CA  PHE A 289      49.305  21.600  -9.696  1.00 30.85           C  
ATOM   4423  C   PHE A 289      49.466  23.101  -9.352  1.00 31.58           C  
ATOM   4424  O   PHE A 289      49.621  23.952 -10.231  1.00 29.63           O  
ATOM   4425  CB  PHE A 289      48.796  21.408 -11.141  1.00 31.68           C  
ATOM   4426  CG  PHE A 289      48.889  19.988 -11.651  1.00 30.70           C  
ATOM   4427  CD1 PHE A 289      47.883  19.049 -11.354  1.00 29.05           C  
ATOM   4428  CD2 PHE A 289      49.978  19.586 -12.441  1.00 30.36           C  
ATOM   4429  CE1 PHE A 289      47.957  17.709 -11.838  1.00 30.25           C  
ATOM   4430  CE2 PHE A 289      50.077  18.251 -12.939  1.00 31.39           C  
ATOM   4431  CZ  PHE A 289      49.059  17.309 -12.633  1.00 30.94           C  
ATOM   4432  H01 PHE A 289      50.261  21.079  -9.643  1.00 30.85           H  
ATOM   4433  H02 PHE A 289      49.440  22.011 -11.781  1.00 31.68           H  
ATOM   4434  H03 PHE A 289      47.483  21.560  -8.582  1.00 29.31           H  
ATOM   4435  H04 PHE A 289      47.752  21.717 -11.179  1.00 31.68           H  
ATOM   4436  H05 PHE A 289      47.032  19.351 -10.743  1.00 29.05           H  
ATOM   4437  H06 PHE A 289      50.762  20.305 -12.678  1.00 30.36           H  
ATOM   4438  H07 PHE A 289      47.169  16.996 -11.597  1.00 30.25           H  
ATOM   4439  H08 PHE A 289      50.930  17.957 -13.551  1.00 31.39           H  
ATOM   4440  H09 PHE A 289      49.125  16.287 -13.007  1.00 30.94           H  
ATOM   4441  N   THR A 290      49.407  23.395  -8.050  1.00 32.44           N  
ATOM   4442  CA  THR A 290      49.535  24.749  -7.477  1.00 34.22           C  
ATOM   4443  C   THR A 290      51.038  25.107  -7.373  1.00 35.29           C  
ATOM   4444  O   THR A 290      51.883  24.206  -7.493  1.00 34.05           O  
ATOM   4445  CB  THR A 290      48.902  24.791  -6.031  1.00 34.98           C  
ATOM   4446  CG2 THR A 290      47.526  24.131  -6.009  1.00 34.66           C  
ATOM   4447  OG1 THR A 290      49.764  24.123  -5.099  1.00 35.26           O  
ATOM   4448  H01 THR A 290      49.014  25.460  -8.118  1.00 34.22           H  
ATOM   4449  H02 THR A 290      48.789  25.837  -5.746  1.00 34.98           H  
ATOM   4450  H03 THR A 290      46.813  24.761  -6.540  1.00 34.66           H  
ATOM   4451  H04 THR A 290      47.582  23.157  -6.495  1.00 34.66           H  
ATOM   4452  H05 THR A 290      47.200  24.004  -4.977  1.00 34.66           H  
ATOM   4453  H06 THR A 290      50.015  23.266  -5.452  1.00 35.26           H  
ATOM   4454  H10 THR A 290      49.263  22.630  -7.407  1.00 32.44           H  
ATOM   4455  N   PRO A 291      51.399  26.404  -7.148  1.00 35.81           N  
ATOM   4456  CA  PRO A 291      52.834  26.729  -7.042  1.00 36.82           C  
ATOM   4457  C   PRO A 291      53.613  26.028  -5.912  1.00 37.34           C  
ATOM   4458  O   PRO A 291      54.847  26.035  -5.906  1.00 39.12           O  
ATOM   4459  CB  PRO A 291      52.819  28.245  -6.844  1.00 36.38           C  
ATOM   4460  CG  PRO A 291      51.677  28.663  -7.680  1.00 35.16           C  
ATOM   4461  CD  PRO A 291      50.622  27.661  -7.285  1.00 35.69           C  
ATOM   4462  H01 PRO A 291      53.757  28.729  -7.116  1.00 36.38           H  
ATOM   4463  H02 PRO A 291      52.659  28.505  -5.798  1.00 36.38           H  
ATOM   4464  H03 PRO A 291      51.894  28.677  -8.748  1.00 35.16           H  
ATOM   4465  H04 PRO A 291      51.365  29.681  -7.447  1.00 35.16           H  
ATOM   4466  H05 PRO A 291      50.083  27.936  -6.379  1.00 35.69           H  
ATOM   4467  H06 PRO A 291      49.858  27.569  -8.057  1.00 35.69           H  
ATOM   4468  H07 PRO A 291      53.367  26.376  -7.925  1.00 36.82           H  
ATOM   4469  N   THR A 292      52.885  25.416  -4.976  1.00 35.06           N  
ATOM   4470  CA  THR A 292      53.485  24.714  -3.846  1.00 33.34           C  
ATOM   4471  C   THR A 292      53.210  23.206  -3.860  1.00 34.47           C  
ATOM   4472  O   THR A 292      53.514  22.492  -2.885  1.00 33.51           O  
ATOM   4473  CB  THR A 292      52.992  25.298  -2.518  1.00 34.36           C  
ATOM   4474  CG2 THR A 292      53.567  26.691  -2.292  1.00 33.63           C  
ATOM   4475  OG1 THR A 292      51.558  25.363  -2.531  1.00 34.43           O  
ATOM   4476  H01 THR A 292      54.561  24.857  -3.944  1.00 33.34           H  
ATOM   4477  H02 THR A 292      53.327  24.653  -1.706  1.00 34.36           H  
ATOM   4478  H03 THR A 292      54.517  26.781  -2.819  1.00 33.63           H  
ATOM   4479  H04 THR A 292      52.870  27.438  -2.670  1.00 33.63           H  
ATOM   4480  H05 THR A 292      53.727  26.850  -1.226  1.00 33.63           H  
ATOM   4481  H06 THR A 292      51.198  24.576  -2.116  1.00 34.43           H  
ATOM   4482  H07 THR A 292      51.878  25.440  -5.053  1.00 35.06           H  
ATOM   4483  N   SER A 293      52.645  22.721  -4.967  1.00 32.56           N  
ATOM   4484  CA  SER A 293      52.334  21.301  -5.117  1.00 32.24           C  
ATOM   4485  C   SER A 293      53.552  20.450  -5.420  1.00 32.62           C  
ATOM   4486  O   SER A 293      54.463  20.873  -6.137  1.00 33.05           O  
ATOM   4487  CB  SER A 293      51.289  21.092  -6.186  1.00 33.09           C  
ATOM   4488  OG  SER A 293      50.006  21.502  -5.737  1.00 29.63           O  
ATOM   4489  H01 SER A 293      51.946  20.975  -4.152  1.00 32.24           H  
ATOM   4490  H02 SER A 293      51.248  20.029  -6.425  1.00 33.09           H  
ATOM   4491  H03 SER A 293      51.560  21.673  -7.068  1.00 33.09           H  
ATOM   4492  H04 SER A 293      49.756  22.316  -6.180  1.00 29.63           H  
ATOM   4493  H07 SER A 293      52.426  23.354  -5.723  1.00 32.56           H  
ATOM   4494  N   MET A 294      53.520  19.222  -4.913  1.00 33.23           N  
ATOM   4495  CA  MET A 294      54.627  18.286  -5.051  1.00 33.68           C  
ATOM   4496  C   MET A 294      54.707  17.376  -6.268  1.00 32.44           C  
ATOM   4497  O   MET A 294      55.815  17.012  -6.672  1.00 33.00           O  
ATOM   4498  CB  MET A 294      54.753  17.454  -3.774  1.00 35.92           C  
ATOM   4499  CG  MET A 294      54.899  18.293  -2.506  1.00 39.22           C  
ATOM   4500  SD  MET A 294      56.217  19.520  -2.620  1.00 43.88           S  
ATOM   4501  CE  MET A 294      56.369  20.010  -0.879  1.00 42.60           C  
ATOM   4502  H01 MET A 294      55.468  18.957  -5.226  1.00 33.68           H  
ATOM   4503  H02 MET A 294      55.662  16.861  -3.869  1.00 35.92           H  
ATOM   4504  H03 MET A 294      53.861  16.835  -3.677  1.00 35.92           H  
ATOM   4505  H04 MET A 294      55.156  17.613  -1.694  1.00 39.22           H  
ATOM   4506  H05 MET A 294      52.695  18.926  -4.412  1.00 33.23           H  
ATOM   4507  H06 MET A 294      53.957  18.810  -2.320  1.00 39.22           H  
ATOM   4508  H07 MET A 294      56.907  20.956  -0.814  1.00 42.60           H  
ATOM   4509  H08 MET A 294      55.376  20.127  -0.446  1.00 42.60           H  
ATOM   4510  H09 MET A 294      56.916  19.243  -0.331  1.00 42.60           H  
ATOM   4511  N   TYR A 295      53.560  17.042  -6.869  1.00 30.24           N  
ATOM   4512  CA  TYR A 295      53.514  16.142  -8.032  1.00 29.63           C  
ATOM   4513  C   TYR A 295      54.352  16.547  -9.266  1.00 30.04           C  
ATOM   4514  O   TYR A 295      55.058  15.691  -9.806  1.00 30.45           O  
ATOM   4515  CB  TYR A 295      52.057  15.793  -8.422  1.00 26.21           C  
ATOM   4516  CG  TYR A 295      51.919  14.755  -9.521  1.00 22.13           C  
ATOM   4517  CD1 TYR A 295      52.095  13.388  -9.243  1.00 24.36           C  
ATOM   4518  CD2 TYR A 295      51.651  15.133 -10.851  1.00 22.31           C  
ATOM   4519  CE1 TYR A 295      52.014  12.410 -10.269  1.00 21.25           C  
ATOM   4520  CE2 TYR A 295      51.570  14.162 -11.893  1.00 22.12           C  
ATOM   4521  CZ  TYR A 295      51.758  12.804 -11.586  1.00 23.55           C  
ATOM   4522  OH  TYR A 295      51.728  11.846 -12.579  1.00 20.75           O  
ATOM   4523  H01 TYR A 295      54.022  15.247  -7.673  1.00 29.63           H  
ATOM   4524  H02 TYR A 295      51.618  16.711  -8.813  1.00 26.21           H  
ATOM   4525  H03 TYR A 295      51.549  15.416  -7.534  1.00 26.21           H  
ATOM   4526  H04 TYR A 295      52.298  13.073  -8.219  1.00 24.36           H  
ATOM   4527  H05 TYR A 295      51.503  16.186 -11.088  1.00 22.31           H  
ATOM   4528  H06 TYR A 295      52.151  11.355 -10.031  1.00 21.25           H  
ATOM   4529  H07 TYR A 295      51.364  14.471 -12.918  1.00 22.12           H  
ATOM   4530  H08 TYR A 295      50.954  11.290 -12.465  1.00 20.75           H  
ATOM   4531  H10 TYR A 295      52.695  17.421  -6.512  1.00 30.24           H  
ATOM   4532  N   PRO A 296      54.281  17.826  -9.731  1.00 29.70           N  
ATOM   4533  CA  PRO A 296      55.094  18.176 -10.904  1.00 30.41           C  
ATOM   4534  C   PRO A 296      56.587  18.209 -10.595  1.00 31.67           C  
ATOM   4535  O   PRO A 296      57.401  17.880 -11.452  1.00 32.98           O  
ATOM   4536  CB  PRO A 296      54.590  19.569 -11.266  1.00 30.52           C  
ATOM   4537  CG  PRO A 296      53.220  19.608 -10.708  1.00 29.25           C  
ATOM   4538  CD  PRO A 296      53.420  18.972  -9.381  1.00 30.35           C  
ATOM   4539  H01 PRO A 296      54.612  19.758 -12.339  1.00 30.52           H  
ATOM   4540  H02 PRO A 296      55.216  20.338 -10.814  1.00 30.52           H  
ATOM   4541  H03 PRO A 296      52.474  19.112 -11.329  1.00 29.25           H  
ATOM   4542  H04 PRO A 296      52.859  20.632 -10.609  1.00 29.25           H  
ATOM   4543  H05 PRO A 296      53.848  19.636  -8.630  1.00 30.35           H  
ATOM   4544  H06 PRO A 296      52.475  18.644  -8.949  1.00 30.35           H  
ATOM   4545  H09 PRO A 296      54.994  17.444 -11.706  1.00 30.41           H  
ATOM   4546  N   ARG A 297      56.914  18.543  -9.343  1.00 33.85           N  
ATOM   4547  CA  ARG A 297      58.293  18.625  -8.853  1.00 36.75           C  
ATOM   4548  C   ARG A 297      58.922  17.248  -8.640  1.00 36.86           C  
ATOM   4549  O   ARG A 297      60.144  17.090  -8.736  1.00 38.08           O  
ATOM   4550  CB  ARG A 297      58.350  19.440  -7.560  1.00 38.08           C  
ATOM   4551  CG  ARG A 297      57.962  20.909  -7.725  1.00 41.54           C  
ATOM   4552  CD  ARG A 297      57.978  21.645  -6.389  1.00 45.94           C  
ATOM   4553  NE  ARG A 297      59.293  21.591  -5.751  1.00 49.91           N  
ATOM   4554  CZ  ARG A 297      59.584  22.085  -4.547  1.00 53.75           C  
ATOM   4555  NH1 ARG A 297      58.654  22.691  -3.810  1.00 52.22           N1+
ATOM   4556  NH2 ARG A 297      60.821  21.965  -4.075  1.00 54.43           N  
ATOM   4557  H01 ARG A 297      58.877  19.128  -9.624  1.00 36.75           H  
ATOM   4558  H02 ARG A 297      59.388  19.427  -7.229  1.00 38.08           H  
ATOM   4559  H03 ARG A 297      57.670  18.986  -6.839  1.00 38.08           H  
ATOM   4560  H04 ARG A 297      56.950  20.952  -8.127  1.00 41.54           H  
ATOM   4561  H05 ARG A 297      58.668  21.389  -8.403  1.00 41.54           H  
ATOM   4562  H06 ARG A 297      57.262  21.158  -5.727  1.00 45.94           H  
ATOM   4563  H07 ARG A 297      56.167  18.751  -8.696  1.00 33.85           H  
ATOM   4564  H08 ARG A 297      57.710  22.688  -6.558  1.00 45.94           H  
ATOM   4565  H09 ARG A 297      60.040  21.144  -6.263  1.00 49.91           H  
ATOM   4566  H10 ARG A 297      58.891  23.058  -2.899  1.00 52.22           H  
ATOM   4567  H11 ARG A 297      57.712  22.784  -4.162  1.00 52.22           H  
ATOM   4568  H12 ARG A 297      61.530  21.505  -4.628  1.00 54.43           H  
ATOM   4569  H13 ARG A 297      61.052  22.334  -3.164  1.00 54.43           H  
ATOM   4570  N   LEU A 298      58.074  16.254  -8.370  1.00 36.75           N  
ATOM   4571  CA  LEU A 298      58.509  14.869  -8.176  1.00 36.98           C  
ATOM   4572  C   LEU A 298      58.945  14.308  -9.525  1.00 37.02           C  
ATOM   4573  O   LEU A 298      59.930  13.576  -9.613  1.00 37.49           O  
ATOM   4574  CB  LEU A 298      57.364  14.027  -7.599  1.00 36.66           C  
ATOM   4575  CG  LEU A 298      57.316  13.599  -6.122  1.00 37.67           C  
ATOM   4576  CD1 LEU A 298      58.126  14.484  -5.194  1.00 37.15           C  
ATOM   4577  CD2 LEU A 298      55.870  13.570  -5.686  1.00 37.78           C  
ATOM   4578  H01 LEU A 298      59.341  14.837  -7.472  1.00 36.98           H  
ATOM   4579  H02 LEU A 298      57.513  13.072  -8.103  1.00 36.66           H  
ATOM   4580  H03 LEU A 298      56.450  14.593  -7.781  1.00 36.66           H  
ATOM   4581  H04 LEU A 298      57.775  12.613  -6.052  1.00 37.67           H  
ATOM   4582  H05 LEU A 298      59.034  14.808  -5.703  1.00 37.15           H  
ATOM   4583  H06 LEU A 298      57.535  15.356  -4.915  1.00 37.15           H  
ATOM   4584  H07 LEU A 298      58.393  13.924  -4.298  1.00 37.15           H  
ATOM   4585  H08 LEU A 298      55.243  13.276  -6.528  1.00 37.78           H  
ATOM   4586  H09 LEU A 298      55.749  12.852  -4.875  1.00 37.78           H  
ATOM   4587  H10 LEU A 298      55.574  14.561  -5.342  1.00 37.78           H  
ATOM   4588  H14 LEU A 298      57.089  16.466  -8.296  1.00 36.75           H  
ATOM   4589  N   PHE A 299      58.245  14.729 -10.577  1.00 36.25           N  
ATOM   4590  CA  PHE A 299      58.558  14.294 -11.926  1.00 36.89           C  
ATOM   4591  C   PHE A 299      59.669  15.042 -12.644  1.00 37.63           C  
ATOM   4592  O   PHE A 299      60.380  14.433 -13.447  1.00 36.57           O  
ATOM   4593  CB  PHE A 299      57.303  14.173 -12.792  1.00 32.34           C  
ATOM   4594  CG  PHE A 299      56.768  12.777 -12.843  1.00 34.04           C  
ATOM   4595  CD1 PHE A 299      57.522  11.750 -13.460  1.00 31.62           C  
ATOM   4596  CD2 PHE A 299      55.568  12.447 -12.194  1.00 31.47           C  
ATOM   4597  CE1 PHE A 299      57.095  10.407 -13.425  1.00 32.23           C  
ATOM   4598  CE2 PHE A 299      55.121  11.106 -12.147  1.00 32.75           C  
ATOM   4599  CZ  PHE A 299      55.889  10.079 -12.762  1.00 34.58           C  
ATOM   4600  H01 PHE A 299      58.983  13.302 -11.774  1.00 36.89           H  
ATOM   4601  H02 PHE A 299      57.576  14.457 -13.808  1.00 32.34           H  
ATOM   4602  H03 PHE A 299      56.533  14.827 -12.384  1.00 32.34           H  
ATOM   4603  H04 PHE A 299      58.451  12.003 -13.972  1.00 31.62           H  
ATOM   4604  H05 PHE A 299      54.976  13.231 -11.722  1.00 31.47           H  
ATOM   4605  H06 PHE A 299      57.688   9.628 -13.904  1.00 32.23           H  
ATOM   4606  H07 PHE A 299      54.188  10.860 -11.640  1.00 32.75           H  
ATOM   4607  H08 PHE A 299      55.550   9.044 -12.723  1.00 34.58           H  
ATOM   4608  H11 PHE A 299      57.476  15.368 -10.432  1.00 36.25           H  
ATOM   4609  N   GLU A 300      59.869  16.325 -12.323  1.00 38.97           N  
ATOM   4610  CA  GLU A 300      60.947  17.086 -12.963  1.00 43.84           C  
ATOM   4611  C   GLU A 300      62.333  16.635 -12.480  1.00 43.54           C  
ATOM   4612  O   GLU A 300      63.347  16.917 -13.120  1.00 45.55           O  
ATOM   4613  CB  GLU A 300      60.741  18.610 -12.860  1.00 46.97           C  
ATOM   4614  CG  GLU A 300      61.247  19.312 -11.608  1.00 54.79           C  
ATOM   4615  CD  GLU A 300      61.518  20.796 -11.853  1.00 59.26           C  
ATOM   4616  OE1 GLU A 300      60.604  21.515 -12.324  1.00 60.07           O  
ATOM   4617  OE2 GLU A 300      62.658  21.241 -11.586  1.00 62.12           O1-
ATOM   4618  H01 GLU A 300      60.903  16.857 -14.028  1.00 43.84           H  
ATOM   4619  H02 GLU A 300      59.659  18.739 -12.828  1.00 46.97           H  
ATOM   4620  H03 GLU A 300      61.243  19.065 -13.714  1.00 46.97           H  
ATOM   4621  H04 GLU A 300      62.186  18.843 -11.316  1.00 54.79           H  
ATOM   4622  H05 GLU A 300      60.498  19.216 -10.822  1.00 54.79           H  
ATOM   4623  H09 GLU A 300      59.276  16.771 -11.638  1.00 38.97           H  
ATOM   4624  N   ALA A 301      62.333  15.882 -11.380  1.00 42.61           N  
ATOM   4625  CA  ALA A 301      63.532  15.309 -10.782  1.00 43.93           C  
ATOM   4626  C   ALA A 301      63.830  13.972 -11.469  1.00 44.29           C  
ATOM   4627  O   ALA A 301      64.930  13.424 -11.335  1.00 44.44           O  
ATOM   4628  CB  ALA A 301      63.320  15.094  -9.308  1.00 43.00           C  
ATOM   4629  H01 ALA A 301      64.373  15.989 -10.914  1.00 43.93           H  
ATOM   4630  H02 ALA A 301      62.269  14.876  -9.121  1.00 43.00           H  
ATOM   4631  H03 ALA A 301      63.930  14.256  -8.971  1.00 43.00           H  
ATOM   4632  H04 ALA A 301      63.607  15.994  -8.764  1.00 43.00           H  
ATOM   4633  H06 ALA A 301      61.446  15.697 -10.933  1.00 42.61           H  
ATOM   4634  N   GLY A 302      62.825  13.459 -12.185  1.00 43.35           N  
ATOM   4635  CA  GLY A 302      62.943  12.208 -12.915  1.00 41.69           C  
ATOM   4636  C   GLY A 302      63.086  12.406 -14.411  1.00 40.71           C  
ATOM   4637  O   GLY A 302      62.812  11.487 -15.182  1.00 42.43           O  
ATOM   4638  H01 GLY A 302      62.025  11.645 -12.747  1.00 41.69           H  
ATOM   4639  H02 GLY A 302      63.820  11.673 -12.549  1.00 41.69           H  
ATOM   4640  H05 GLY A 302      61.949  13.960 -12.220  1.00 43.35           H  
ATOM   4641  N   GLY A 303      63.463  13.623 -14.813  1.00 40.11           N  
ATOM   4642  CA  GLY A 303      63.665  13.955 -16.214  1.00 39.04           C  
ATOM   4643  C   GLY A 303      62.428  14.257 -17.039  1.00 40.23           C  
ATOM   4644  O   GLY A 303      62.511  14.354 -18.271  1.00 42.90           O  
ATOM   4645  H01 GLY A 303      64.086  13.054 -16.659  1.00 39.04           H  
ATOM   4646  H02 GLY A 303      64.310  14.833 -16.254  1.00 39.04           H  
ATOM   4647  H03 GLY A 303      63.613  14.340 -14.117  1.00 40.11           H  
ATOM   4648  N   VAL A 304      61.277  14.361 -16.375  1.00 37.87           N  
ATOM   4649  CA  VAL A 304      60.018  14.660 -17.052  1.00 35.40           C  
ATOM   4650  C   VAL A 304      59.608  16.072 -16.635  1.00 34.88           C  
ATOM   4651  O   VAL A 304      59.049  16.275 -15.558  1.00 35.41           O  
ATOM   4652  CB  VAL A 304      58.905  13.624 -16.698  1.00 34.84           C  
ATOM   4653  CG1 VAL A 304      57.636  13.900 -17.497  1.00 35.27           C  
ATOM   4654  CG2 VAL A 304      59.382  12.199 -16.976  1.00 35.85           C  
ATOM   4655  H01 VAL A 304      60.152  14.598 -18.132  1.00 35.40           H  
ATOM   4656  H02 VAL A 304      58.685  13.724 -15.635  1.00 34.84           H  
ATOM   4657  H03 VAL A 304      61.275  14.229 -15.374  1.00 37.87           H  
ATOM   4658  H04 VAL A 304      56.873  14.311 -16.836  1.00 35.27           H  
ATOM   4659  H05 VAL A 304      57.853  14.617 -18.289  1.00 35.27           H  
ATOM   4660  H06 VAL A 304      57.273  12.971 -17.936  1.00 35.27           H  
ATOM   4661  H07 VAL A 304      60.356  12.045 -16.511  1.00 35.85           H  
ATOM   4662  H08 VAL A 304      58.666  11.488 -16.562  1.00 35.85           H  
ATOM   4663  H09 VAL A 304      59.466  12.047 -18.052  1.00 35.85           H  
ATOM   4664  N   ALA A 305      59.907  17.042 -17.497  1.00 33.87           N  
ATOM   4665  CA  ALA A 305      59.595  18.450 -17.254  1.00 33.73           C  
ATOM   4666  C   ALA A 305      58.090  18.700 -17.295  1.00 32.44           C  
ATOM   4667  O   ALA A 305      57.345  17.898 -17.855  1.00 33.90           O  
ATOM   4668  CB  ALA A 305      60.318  19.331 -18.279  1.00 34.09           C  
ATOM   4669  H01 ALA A 305      59.944  18.710 -16.255  1.00 33.73           H  
ATOM   4670  H02 ALA A 305      61.313  18.928 -18.466  1.00 34.09           H  
ATOM   4671  H03 ALA A 305      59.752  19.345 -19.210  1.00 34.09           H  
ATOM   4672  H04 ALA A 305      60.404  20.346 -17.890  1.00 34.09           H  
ATOM   4673  H10 ALA A 305      60.371  16.794 -18.359  1.00 33.87           H  
ATOM   4674  N   TYR A 306      57.663  19.834 -16.741  1.00 33.54           N  
ATOM   4675  CA  TYR A 306      56.248  20.227 -16.662  1.00 33.28           C  
ATOM   4676  C   TYR A 306      55.426  20.156 -17.984  1.00 32.81           C  
ATOM   4677  O   TYR A 306      54.329  19.597 -17.959  1.00 32.47           O  
ATOM   4678  CB  TYR A 306      56.127  21.595 -15.955  1.00 33.55           C  
ATOM   4679  CG  TYR A 306      54.978  21.798 -14.964  1.00 31.75           C  
ATOM   4680  CD1 TYR A 306      55.202  22.483 -13.752  1.00 32.57           C  
ATOM   4681  CD2 TYR A 306      53.647  21.438 -15.281  1.00 33.29           C  
ATOM   4682  CE1 TYR A 306      54.124  22.822 -12.884  1.00 34.19           C  
ATOM   4683  CE2 TYR A 306      52.562  21.767 -14.427  1.00 33.15           C  
ATOM   4684  CZ  TYR A 306      52.810  22.461 -13.236  1.00 32.97           C  
ATOM   4685  OH  TYR A 306      51.758  22.807 -12.426  1.00 32.49           O  
ATOM   4686  H01 TYR A 306      55.767  19.454 -16.062  1.00 33.28           H  
ATOM   4687  H02 TYR A 306      55.915  22.297 -16.761  1.00 33.55           H  
ATOM   4688  H03 TYR A 306      57.057  21.762 -15.411  1.00 33.55           H  
ATOM   4689  H04 TYR A 306      56.219  22.758 -13.474  1.00 32.57           H  
ATOM   4690  H05 TYR A 306      58.352  20.461 -16.352  1.00 33.54           H  
ATOM   4691  H06 TYR A 306      53.450  20.894 -16.205  1.00 33.29           H  
ATOM   4692  H07 TYR A 306      54.316  23.357 -11.954  1.00 34.19           H  
ATOM   4693  H08 TYR A 306      51.545  21.482 -14.696  1.00 33.15           H  
ATOM   4694  H09 TYR A 306      51.568  23.742 -12.529  1.00 32.49           H  
ATOM   4695  N   PRO A 307      55.932  20.696 -19.137  1.00 33.45           N  
ATOM   4696  CA  PRO A 307      55.104  20.579 -20.352  1.00 32.56           C  
ATOM   4697  C   PRO A 307      54.980  19.132 -20.839  1.00 33.32           C  
ATOM   4698  O   PRO A 307      53.909  18.716 -21.295  1.00 34.12           O  
ATOM   4699  CB  PRO A 307      55.850  21.447 -21.371  1.00 32.37           C  
ATOM   4700  CG  PRO A 307      56.514  22.484 -20.509  1.00 33.32           C  
ATOM   4701  CD  PRO A 307      57.063  21.616 -19.401  1.00 32.33           C  
ATOM   4702  H01 PRO A 307      55.196  21.875 -22.131  1.00 32.37           H  
ATOM   4703  H02 PRO A 307      56.588  20.862 -21.920  1.00 32.37           H  
ATOM   4704  H03 PRO A 307      55.854  23.283 -20.173  1.00 33.32           H  
ATOM   4705  H04 PRO A 307      57.309  23.004 -21.044  1.00 33.32           H  
ATOM   4706  H05 PRO A 307      57.990  21.106 -19.662  1.00 32.33           H  
ATOM   4707  H06 PRO A 307      57.307  22.207 -18.518  1.00 32.33           H  
ATOM   4708  H10 PRO A 307      54.075  20.897 -20.183  1.00 32.56           H  
ATOM   4709  N   GLU A 308      56.057  18.362 -20.660  1.00 32.35           N  
ATOM   4710  CA  GLU A 308      56.102  16.950 -21.049  1.00 32.79           C  
ATOM   4711  C   GLU A 308      55.184  16.078 -20.171  1.00 32.52           C  
ATOM   4712  O   GLU A 308      54.572  15.137 -20.676  1.00 32.06           O  
ATOM   4713  CB  GLU A 308      57.563  16.434 -21.051  1.00 33.89           C  
ATOM   4714  CG  GLU A 308      57.808  14.927 -21.383  1.00 34.13           C  
ATOM   4715  CD  GLU A 308      57.293  14.455 -22.757  1.00 37.68           C  
ATOM   4716  OE1 GLU A 308      57.097  15.280 -23.684  1.00 38.70           O  
ATOM   4717  OE2 GLU A 308      57.088  13.229 -22.904  1.00 36.53           O1-
ATOM   4718  H01 GLU A 308      55.716  16.871 -22.065  1.00 32.79           H  
ATOM   4719  H02 GLU A 308      57.891  16.542 -20.017  1.00 33.89           H  
ATOM   4720  H03 GLU A 308      58.114  17.022 -21.785  1.00 33.89           H  
ATOM   4721  H04 GLU A 308      57.241  14.363 -20.643  1.00 34.13           H  
ATOM   4722  H05 GLU A 308      58.882  14.745 -21.346  1.00 34.13           H  
ATOM   4723  H07 GLU A 308      56.878  18.772 -20.237  1.00 32.35           H  
ATOM   4724  N   LEU A 309      55.053  16.433 -18.886  1.00 31.50           N  
ATOM   4725  CA  LEU A 309      54.187  15.709 -17.941  1.00 31.04           C  
ATOM   4726  C   LEU A 309      52.733  15.819 -18.375  1.00 29.58           C  
ATOM   4727  O   LEU A 309      52.024  14.813 -18.438  1.00 30.92           O  
ATOM   4728  CB  LEU A 309      54.340  16.258 -16.511  1.00 31.70           C  
ATOM   4729  CG  LEU A 309      53.474  15.663 -15.380  1.00 30.60           C  
ATOM   4730  CD1 LEU A 309      53.791  14.183 -15.156  1.00 31.71           C  
ATOM   4731  CD2 LEU A 309      53.691  16.440 -14.105  1.00 29.84           C  
ATOM   4732  H01 LEU A 309      54.492  14.662 -17.943  1.00 31.04           H  
ATOM   4733  H02 LEU A 309      53.991  17.288 -16.590  1.00 31.70           H  
ATOM   4734  H03 LEU A 309      55.382  16.115 -16.224  1.00 31.70           H  
ATOM   4735  H04 LEU A 309      52.428  15.740 -15.677  1.00 30.60           H  
ATOM   4736  H05 LEU A 309      54.719  14.092 -14.592  1.00 31.71           H  
ATOM   4737  H06 LEU A 309      55.571  17.233 -18.551  1.00 31.50           H  
ATOM   4738  H07 LEU A 309      52.979  13.718 -14.597  1.00 31.71           H  
ATOM   4739  H08 LEU A 309      53.902  13.685 -16.119  1.00 31.71           H  
ATOM   4740  H09 LEU A 309      54.436  17.217 -14.276  1.00 29.84           H  
ATOM   4741  H10 LEU A 309      52.752  16.899 -13.794  1.00 29.84           H  
ATOM   4742  H11 LEU A 309      54.043  15.766 -13.324  1.00 29.84           H  
ATOM   4743  N   LEU A 310      52.340  17.035 -18.744  1.00 26.92           N  
ATOM   4744  CA  LEU A 310      50.987  17.337 -19.184  1.00 27.63           C  
ATOM   4745  C   LEU A 310      50.705  16.758 -20.558  1.00 28.46           C  
ATOM   4746  O   LEU A 310      49.565  16.366 -20.837  1.00 28.05           O  
ATOM   4747  CB  LEU A 310      50.741  18.849 -19.163  1.00 26.95           C  
ATOM   4748  CG  LEU A 310      50.934  19.515 -17.792  1.00 26.80           C  
ATOM   4749  CD1 LEU A 310      50.919  21.002 -17.966  1.00 24.60           C  
ATOM   4750  CD2 LEU A 310      49.875  19.086 -16.773  1.00 22.61           C  
ATOM   4751  H01 LEU A 310      50.295  16.866 -18.486  1.00 27.63           H  
ATOM   4752  H02 LEU A 310      49.694  18.993 -19.428  1.00 26.95           H  
ATOM   4753  H03 LEU A 310      51.430  19.315 -19.867  1.00 26.95           H  
ATOM   4754  H04 LEU A 310      51.895  19.190 -17.394  1.00 26.80           H  
ATOM   4755  H05 LEU A 310      50.423  21.462 -17.112  1.00 24.60           H  
ATOM   4756  H06 LEU A 310      51.942  21.371 -18.033  1.00 24.60           H  
ATOM   4757  H07 LEU A 310      50.380  21.256 -18.879  1.00 24.60           H  
ATOM   4758  H08 LEU A 310      48.950  18.837 -17.294  1.00 22.61           H  
ATOM   4759  H09 LEU A 310      50.230  18.213 -16.225  1.00 22.61           H  
ATOM   4760  H10 LEU A 310      49.690  19.903 -16.075  1.00 22.61           H  
ATOM   4761  H12 LEU A 310      53.015  17.786 -18.717  1.00 26.92           H  
ATOM   4762  N   ARG A 311      51.760  16.637 -21.378  1.00 26.82           N  
ATOM   4763  CA  ARG A 311      51.648  16.065 -22.724  1.00 25.27           C  
ATOM   4764  C   ARG A 311      51.341  14.579 -22.561  1.00 25.49           C  
ATOM   4765  O   ARG A 311      50.406  14.070 -23.170  1.00 25.75           O  
ATOM   4766  CB  ARG A 311      52.948  16.247 -23.524  1.00 25.12           C  
ATOM   4767  CG  ARG A 311      52.847  15.917 -25.030  1.00 23.88           C  
ATOM   4768  CD  ARG A 311      54.229  15.614 -25.663  1.00 24.37           C  
ATOM   4769  NE  ARG A 311      54.823  14.387 -25.125  1.00 24.23           N  
ATOM   4770  CZ  ARG A 311      54.461  13.153 -25.475  1.00 25.79           C  
ATOM   4771  NH1 ARG A 311      53.514  12.961 -26.388  1.00 25.91           N1+
ATOM   4772  NH2 ARG A 311      54.972  12.108 -24.838  1.00 26.13           N  
ATOM   4773  H01 ARG A 311      50.858  16.575 -23.276  1.00 25.27           H  
ATOM   4774  H02 ARG A 311      53.661  15.536 -23.107  1.00 25.12           H  
ATOM   4775  H03 ARG A 311      53.262  17.286 -23.426  1.00 25.12           H  
ATOM   4776  H04 ARG A 311      52.435  16.791 -25.534  1.00 23.88           H  
ATOM   4777  H05 ARG A 311      52.205  15.045 -25.156  1.00 23.88           H  
ATOM   4778  H06 ARG A 311      54.896  16.443 -25.426  1.00 24.37           H  
ATOM   4779  H07 ARG A 311      54.107  15.503 -26.740  1.00 24.37           H  
ATOM   4780  H08 ARG A 311      55.559  14.483 -24.440  1.00 24.23           H  
ATOM   4781  H09 ARG A 311      53.218  12.023 -26.619  1.00 25.91           H  
ATOM   4782  H10 ARG A 311      53.091  13.753 -26.851  1.00 25.91           H  
ATOM   4783  H11 ARG A 311      52.664  16.951 -21.057  1.00 26.82           H  
ATOM   4784  H12 ARG A 311      55.664  12.246 -24.115  1.00 26.13           H  
ATOM   4785  H13 ARG A 311      54.669  11.174 -25.076  1.00 26.13           H  
ATOM   4786  N   ARG A 312      52.064  13.938 -21.641  1.00 26.58           N  
ATOM   4787  CA  ARG A 312      51.906  12.518 -21.328  1.00 28.58           C  
ATOM   4788  C   ARG A 312      50.510  12.227 -20.784  1.00 29.34           C  
ATOM   4789  O   ARG A 312      49.871  11.276 -21.220  1.00 31.23           O  
ATOM   4790  CB  ARG A 312      52.957  12.073 -20.315  1.00 29.48           C  
ATOM   4791  CG  ARG A 312      54.375  11.937 -20.872  1.00 32.45           C  
ATOM   4792  CD  ARG A 312      54.577  10.631 -21.606  1.00 34.89           C  
ATOM   4793  NE  ARG A 312      54.452   9.464 -20.725  1.00 38.29           N  
ATOM   4794  CZ  ARG A 312      53.534   8.508 -20.863  1.00 38.37           C  
ATOM   4795  NH1 ARG A 312      53.499   7.494 -20.012  1.00 40.49           N1+
ATOM   4796  NH2 ARG A 312      52.672   8.546 -21.877  1.00 39.77           N  
ATOM   4797  H01 ARG A 312      52.041  11.957 -22.253  1.00 28.58           H  
ATOM   4798  H02 ARG A 312      52.662  11.076 -19.988  1.00 29.48           H  
ATOM   4799  H03 ARG A 312      52.979  12.804 -19.507  1.00 29.48           H  
ATOM   4800  H04 ARG A 312      55.068  11.959 -20.031  1.00 32.45           H  
ATOM   4801  H05 ARG A 312      54.563  12.760 -21.561  1.00 32.45           H  
ATOM   4802  H06 ARG A 312      55.589  10.633 -22.010  1.00 34.89           H  
ATOM   4803  H07 ARG A 312      53.830  10.555 -22.396  1.00 34.89           H  
ATOM   4804  H08 ARG A 312      55.107   9.380 -19.961  1.00 38.29           H  
ATOM   4805  H09 ARG A 312      52.812   6.763 -20.126  1.00 40.49           H  
ATOM   4806  H10 ARG A 312      54.159   7.452 -19.249  1.00 40.49           H  
ATOM   4807  H11 ARG A 312      52.703   9.309 -22.538  1.00 39.77           H  
ATOM   4808  H12 ARG A 312      51.987   7.811 -21.986  1.00 39.77           H  
ATOM   4809  H14 ARG A 312      52.760  14.463 -21.132  1.00 26.58           H  
ATOM   4810  N   LEU A 313      50.009  13.112 -19.919  1.00 28.86           N  
ATOM   4811  CA  LEU A 313      48.676  12.978 -19.322  1.00 27.60           C  
ATOM   4812  C   LEU A 313      47.541  13.017 -20.342  1.00 27.31           C  
ATOM   4813  O   LEU A 313      46.638  12.172 -20.305  1.00 28.77           O  
ATOM   4814  CB  LEU A 313      48.451  14.058 -18.259  1.00 27.38           C  
ATOM   4815  CG  LEU A 313      49.187  13.839 -16.940  1.00 29.46           C  
ATOM   4816  CD1 LEU A 313      49.092  15.079 -16.069  1.00 27.53           C  
ATOM   4817  CD2 LEU A 313      48.616  12.619 -16.234  1.00 27.37           C  
ATOM   4818  H01 LEU A 313      48.654  11.989 -18.863  1.00 27.60           H  
ATOM   4819  H02 LEU A 313      47.388  14.027 -18.019  1.00 27.38           H  
ATOM   4820  H03 LEU A 313      48.777  15.012 -18.673  1.00 27.38           H  
ATOM   4821  H04 LEU A 313      50.243  13.658 -17.139  1.00 29.46           H  
ATOM   4822  H05 LEU A 313      48.046  15.278 -15.834  1.00 27.53           H  
ATOM   4823  H06 LEU A 313      49.647  14.918 -15.145  1.00 27.53           H  
ATOM   4824  H07 LEU A 313      49.513  15.931 -16.602  1.00 27.53           H  
ATOM   4825  H08 LEU A 313      47.624  12.402 -16.630  1.00 27.37           H  
ATOM   4826  H09 LEU A 313      49.269  11.762 -16.402  1.00 27.37           H  
ATOM   4827  H10 LEU A 313      48.545  12.818 -15.165  1.00 27.37           H  
ATOM   4828  H13 LEU A 313      50.573  13.910 -19.664  1.00 28.86           H  
ATOM   4829  N   VAL A 314      47.631  13.961 -21.279  1.00 24.94           N  
ATOM   4830  CA  VAL A 314      46.633  14.139 -22.341  1.00 24.87           C  
ATOM   4831  C   VAL A 314      46.659  12.936 -23.300  1.00 26.30           C  
ATOM   4832  O   VAL A 314      45.618  12.417 -23.713  1.00 26.89           O  
ATOM   4833  CB  VAL A 314      46.891  15.480 -23.094  1.00 23.99           C  
ATOM   4834  CG1 VAL A 314      46.049  15.596 -24.360  1.00 24.05           C  
ATOM   4835  CG2 VAL A 314      46.589  16.662 -22.173  1.00 22.01           C  
ATOM   4836  H01 VAL A 314      45.638  14.189 -21.899  1.00 24.87           H  
ATOM   4837  H02 VAL A 314      47.941  15.492 -23.387  1.00 23.99           H  
ATOM   4838  H03 VAL A 314      45.157  16.186 -24.150  1.00 24.05           H  
ATOM   4839  H04 VAL A 314      46.631  16.085 -25.141  1.00 24.05           H  
ATOM   4840  H05 VAL A 314      45.755  14.601 -24.694  1.00 24.05           H  
ATOM   4841  H06 VAL A 314      45.574  16.571 -21.786  1.00 22.01           H  
ATOM   4842  H07 VAL A 314      47.295  16.666 -21.342  1.00 22.01           H  
ATOM   4843  H08 VAL A 314      46.681  17.593 -22.733  1.00 22.01           H  
ATOM   4844  H11 VAL A 314      48.425  14.585 -21.257  1.00 24.94           H  
ATOM   4845  N   GLU A 315      47.868  12.465 -23.567  1.00 25.61           N  
ATOM   4846  CA  GLU A 315      48.129  11.332 -24.439  1.00 26.35           C  
ATOM   4847  C   GLU A 315      47.618  10.018 -23.822  1.00 25.65           C  
ATOM   4848  O   GLU A 315      46.978   9.217 -24.509  1.00 23.95           O  
ATOM   4849  CB  GLU A 315      49.633  11.306 -24.680  1.00 28.82           C  
ATOM   4850  CG  GLU A 315      50.218  10.159 -25.424  1.00 32.62           C  
ATOM   4851  CD  GLU A 315      51.694  10.363 -25.592  1.00 34.95           C  
ATOM   4852  OE1 GLU A 315      52.425  10.346 -24.575  1.00 35.94           O  
ATOM   4853  OE2 GLU A 315      52.126  10.574 -26.738  1.00 35.50           O1-
ATOM   4854  H01 GLU A 315      47.596  11.434 -25.384  1.00 26.35           H  
ATOM   4855  H02 GLU A 315      50.059  11.217 -23.681  1.00 28.82           H  
ATOM   4856  H03 GLU A 315      49.885  12.210 -25.234  1.00 28.82           H  
ATOM   4857  H04 GLU A 315      49.750  10.091 -26.406  1.00 32.62           H  
ATOM   4858  H05 GLU A 315      50.040   9.238 -24.869  1.00 32.62           H  
ATOM   4859  H09 GLU A 315      48.659  12.923 -23.137  1.00 25.61           H  
ATOM   4860  N   LEU A 316      47.856   9.839 -22.518  1.00 24.75           N  
ATOM   4861  CA  LEU A 316      47.409   8.651 -21.784  1.00 24.79           C  
ATOM   4862  C   LEU A 316      45.895   8.521 -21.744  1.00 26.07           C  
ATOM   4863  O   LEU A 316      45.370   7.411 -21.655  1.00 29.10           O  
ATOM   4864  CB  LEU A 316      47.968   8.639 -20.365  1.00 23.66           C  
ATOM   4865  CG  LEU A 316      49.437   8.236 -20.237  1.00 22.60           C  
ATOM   4866  CD1 LEU A 316      49.926   8.682 -18.885  1.00 23.14           C  
ATOM   4867  CD2 LEU A 316      49.641   6.737 -20.451  1.00 22.70           C  
ATOM   4868  H01 LEU A 316      47.798   7.792 -22.331  1.00 24.79           H  
ATOM   4869  H02 LEU A 316      47.402   7.877 -19.829  1.00 23.66           H  
ATOM   4870  H03 LEU A 316      47.857   9.642 -19.952  1.00 23.66           H  
ATOM   4871  H04 LEU A 316      50.019   8.724 -21.018  1.00 22.60           H  
ATOM   4872  H05 LEU A 316      50.800   9.321 -19.008  1.00 23.14           H  
ATOM   4873  H06 LEU A 316      48.366  10.553 -22.017  1.00 24.75           H  
ATOM   4874  H07 LEU A 316      49.138   9.239 -18.379  1.00 23.14           H  
ATOM   4875  H08 LEU A 316      50.195   7.810 -18.289  1.00 23.14           H  
ATOM   4876  H09 LEU A 316      50.597   6.436 -20.022  1.00 22.70           H  
ATOM   4877  H10 LEU A 316      48.836   6.187 -19.964  1.00 22.70           H  
ATOM   4878  H11 LEU A 316      49.638   6.518 -21.519  1.00 22.70           H  
ATOM   4879  N   ALA A 317      45.207   9.656 -21.883  1.00 26.74           N  
ATOM   4880  CA  ALA A 317      43.746   9.715 -21.900  1.00 29.37           C  
ATOM   4881  C   ALA A 317      43.197   9.025 -23.144  1.00 30.58           C  
ATOM   4882  O   ALA A 317      42.100   8.464 -23.114  1.00 31.06           O  
ATOM   4883  CB  ALA A 317      43.288  11.148 -21.881  1.00 27.75           C  
ATOM   4884  H01 ALA A 317      43.372   9.201 -21.015  1.00 29.37           H  
ATOM   4885  H02 ALA A 317      42.328  11.215 -21.369  1.00 27.75           H  
ATOM   4886  H03 ALA A 317      44.023  11.758 -21.356  1.00 27.75           H  
ATOM   4887  H04 ALA A 317      43.180  11.509 -22.904  1.00 27.75           H  
ATOM   4888  H12 ALA A 317      45.722  10.519 -21.982  1.00 26.74           H  
ATOM   4889  N   LEU A 318      43.994   9.051 -24.216  1.00 32.56           N  
ATOM   4890  CA  LEU A 318      43.641   8.444 -25.502  1.00 36.01           C  
ATOM   4891  C   LEU A 318      44.184   7.025 -25.689  1.00 38.96           C  
ATOM   4892  O   LEU A 318      43.945   6.397 -26.727  1.00 42.25           O  
ATOM   4893  CB  LEU A 318      44.131   9.337 -26.644  1.00 35.56           C  
ATOM   4894  CG  LEU A 318      43.521  10.736 -26.767  1.00 35.63           C  
ATOM   4895  CD1 LEU A 318      44.417  11.601 -27.595  1.00 35.61           C  
ATOM   4896  CD2 LEU A 318      42.132  10.693 -27.371  1.00 34.39           C  
ATOM   4897  H01 LEU A 318      42.554   8.360 -25.513  1.00 36.01           H  
ATOM   4898  H02 LEU A 318      43.817   8.820 -27.551  1.00 35.56           H  
ATOM   4899  H03 LEU A 318      45.207   9.460 -26.523  1.00 35.56           H  
ATOM   4900  H04 LEU A 318      43.428  11.154 -25.765  1.00 35.63           H  
ATOM   4901  H05 LEU A 318      44.888   9.514 -24.136  1.00 32.56           H  
ATOM   4902  H06 LEU A 318      45.376  11.102 -27.733  1.00 35.61           H  
ATOM   4903  H07 LEU A 318      43.956  11.777 -28.567  1.00 35.61           H  
ATOM   4904  H08 LEU A 318      44.573  12.553 -27.088  1.00 35.61           H  
ATOM   4905  H09 LEU A 318      41.474  11.362 -26.816  1.00 34.39           H  
ATOM   4906  H10 LEU A 318      42.178  11.011 -28.412  1.00 34.39           H  
ATOM   4907  H11 LEU A 318      41.743   9.676 -27.318  1.00 34.39           H  
ATOM   4908  N   THR A 319      44.891   6.521 -24.676  1.00 41.59           N  
ATOM   4909  CA  THR A 319      45.486   5.182 -24.702  1.00 43.28           C  
ATOM   4910  C   THR A 319      44.639   4.172 -23.916  1.00 45.26           C  
ATOM   4911  O   THR A 319      44.524   3.019 -24.392  1.00 47.72           O  
ATOM   4912  CB  THR A 319      46.934   5.225 -24.144  1.00 44.34           C  
ATOM   4913  CG2 THR A 319      47.676   3.911 -24.385  1.00 44.58           C  
ATOM   4914  OG1 THR A 319      47.653   6.283 -24.790  1.00 44.87           O  
ATOM   4915  OXT THR A 319      44.101   4.535 -22.846  1.00 45.16           O1-
ATOM   4916  H01 THR A 319      45.515   4.851 -25.740  1.00 43.28           H  
ATOM   4917  H02 THR A 319      46.873   5.391 -23.068  1.00 44.34           H  
ATOM   4918  H03 THR A 319      48.639   3.940 -23.876  1.00 44.58           H  
ATOM   4919  H04 THR A 319      47.085   3.082 -23.995  1.00 44.58           H  
ATOM   4920  H05 THR A 319      47.835   3.774 -25.455  1.00 44.58           H  
ATOM   4921  H06 THR A 319      47.764   7.015 -24.179  1.00 44.87           H  
ATOM   4922  H12 THR A 319      45.022   7.090 -23.852  1.00 41.59           H  
TER   
END
