# Supplementary material for: In Silico Study for Algerian Essential Oils as Antimicrobial Agents against Multidrug-Resistant Bacteria Isolated from Pus Samples
Source: Antibiotics (Basel). 2022 Sep 27;11(10):1317. doi: 10.3390/antibiotics11101317 (PMC9598771; doi:10.3390/antibiotics11101317)
Supplement: Supplementary file 1 [file antibiotics-11-01317-s001.zip › 2zdqChainA_viridoflorol_out_1.-6.0.complex.pdb]

REMARK The PDB FILE IS CREATED BY CY's PROGRAM CurvatureSurface AT Wed Aug 17 05:11:08 2022
ATOM      0  N   MET A   1      44.040  19.355 -32.188  1.00  2.00           N  
ATOM      1  CA  MET A   1      44.119  18.897 -30.769  1.00  3.00           C  
ATOM      2  C   MET A   1      43.840  20.053 -29.806  1.00  8.00           C  
ATOM      3  O   MET A   1      44.645  20.983 -29.679  1.00  5.00           O  
ATOM      4  CB  MET A   1      45.485  18.242 -30.502  1.00  3.00           C  
ATOM      5  CG  MET A   1      45.780  17.806 -29.058  1.00  4.00           C  
ATOM      6  SD  MET A   1      44.613  16.718 -28.207  1.00  0.00           S  
ATOM      7  CE  MET A   1      44.820  15.216 -29.132  1.00  5.00           C  
ATOM      8  N   ARG A   2      42.681  19.986 -29.152  1.00  0.00           N  
ATOM      9  CA  ARG A   2      42.256  21.002 -28.199  1.00  0.00           C  
ATOM     10  C   ARG A   2      41.786  20.332 -26.907  1.00  0.00           C  
ATOM     11  O   ARG A   2      41.007  19.380 -26.932  1.00  0.00           O  
ATOM     12  CB  ARG A   2      41.159  21.881 -28.815  1.00  9.00           C  
ATOM     13  CG  ARG A   2      40.903  23.203 -28.080  1.00  0.00           C  
ATOM     14  CD  ARG A   2      40.553  24.367 -29.020  1.00  5.00           C  
ATOM     15  NE  ARG A   2      39.334  24.147 -29.802  1.00  0.00           N  
ATOM     16  CZ  ARG A   2      39.280  24.120 -31.135  1.00  5.00           C  
ATOM     17  NH1 ARG A   2      40.380  24.296 -31.861  1.00  3.00           N  
ATOM     18  NH2 ARG A   2      38.122  23.904 -31.748  1.00  3.00           N  
ATOM     19  N   VAL A   3      42.297  20.832 -25.784  1.00  0.00           N  
ATOM     20  CA  VAL A   3      41.993  20.307 -24.453  1.00  0.00           C  
ATOM     21  C   VAL A   3      41.023  21.203 -23.673  1.00  0.00           C  
ATOM     22  O   VAL A   3      41.108  22.431 -23.756  1.00  0.00           O  
ATOM     23  CB  VAL A   3      43.317  20.156 -23.626  1.00  0.00           C  
ATOM     24  CG1 VAL A   3      43.068  19.535 -22.246  1.00  0.00           C  
ATOM     25  CG2 VAL A   3      44.337  19.330 -24.395  1.00  0.00           C  
ATOM     26  N   LEU A   4      40.055  20.591 -22.987  1.00  0.00           N  
ATOM     27  CA  LEU A   4      39.142  21.353 -22.132  1.00  0.00           C  
ATOM     28  C   LEU A   4      39.545  21.059 -20.699  1.00  0.00           C  
ATOM     29  O   LEU A   4      39.516  19.908 -20.261  1.00  0.00           O  
ATOM     30  CB  LEU A   4      37.660  21.002 -22.303  1.00  0.00           C  
ATOM     31  CG  LEU A   4      36.738  21.863 -21.400  1.00  0.00           C  
ATOM     32  CD1 LEU A   4      36.557  23.283 -21.938  1.00 60.00           C  
ATOM     33  CD2 LEU A   4      35.405  21.214 -21.241  1.00  0.00           C  
ATOM     34  N   LEU A   5      39.946  22.113 -19.999  1.00  0.00           N  
ATOM     35  CA  LEU A   5      40.347  22.040 -18.609  1.00  0.00           C  
ATOM     36  C   LEU A   5      39.145  22.462 -17.755  1.00  0.00           C  
ATOM     37  O   LEU A   5      38.566  23.533 -17.979  1.00  0.00           O  
ATOM     38  CB  LEU A   5      41.527  22.989 -18.376  1.00  0.00           C  
ATOM     39  CG  LEU A   5      42.326  22.885 -17.084  1.00  0.00           C  
ATOM     40  CD1 LEU A   5      43.043  21.566 -17.019  1.00  0.00           C  
ATOM     41  CD2 LEU A   5      43.340  23.989 -17.055  1.00  1.00           C  
ATOM     42  N   ILE A   6      38.719  21.574 -16.853  1.00  0.00           N  
ATOM     43  CA  ILE A   6      37.600  21.852 -15.952  1.00  0.00           C  
ATOM     44  C   ILE A   6      38.170  22.036 -14.543  1.00  0.00           C  
ATOM     45  O   ILE A   6      38.764  21.113 -13.990  1.00  0.00           O  
ATOM     46  CB  ILE A   6      36.516  20.718 -15.925  1.00  0.00           C  
ATOM     47  CG1 ILE A   6      36.088  20.311 -17.350  1.00  0.00           C  
ATOM     48  CD1 ILE A   6      35.056  19.200 -17.405  1.00  1.00           C  
ATOM     49  CG2 ILE A   6      35.288  21.199 -15.128  1.00  2.00           C  
ATOM     50  N   ALA A   7      37.974  23.225 -13.972  1.00  0.00           N  
ATOM     51  CA  ALA A   7      38.474  23.541 -12.638  1.00  0.00           C  
ATOM     52  C   ALA A   7      37.449  24.255 -11.756  1.00  0.00           C  
ATOM     53  O   ALA A   7      36.458  24.789 -12.247  1.00  0.00           O  
ATOM     54  CB  ALA A   7      39.750  24.354 -12.743  1.00  0.00           C  
ATOM     55  N   GLY A   8      37.701  24.265 -10.451  1.00  0.00           N  
ATOM     56  CA  GLY A   8      36.787  24.884  -9.506  1.00  0.00           C  
ATOM     57  C   GLY A   8      36.177  23.795  -8.644  1.00  0.00           C  
ATOM     58  O   GLY A   8      36.897  23.154  -7.885  1.00  1.00           O  
ATOM     59  N   GLY A   9      34.863  23.595  -8.751  1.00  0.00           N  
ATOM     60  CA  GLY A   9      34.179  22.558  -7.989  1.00  2.00           C  
ATOM     61  C   GLY A   9      33.428  23.005  -6.753  1.00  0.00           C  
ATOM     62  O   GLY A   9      33.705  24.061  -6.193  1.00  0.00           O  
ATOM     63  N   VAL A  10      32.489  22.178  -6.306  1.00 44.00           N  
ATOM     64  CA  VAL A  10      31.690  22.478  -5.121  1.00  0.00           C  
ATOM     65  C   VAL A  10      32.365  22.049  -3.807  1.00 23.00           C  
ATOM     66  O   VAL A  10      31.897  22.396  -2.718  1.00  5.00           O  
ATOM     67  CB  VAL A  10      30.287  21.824  -5.220  1.00  3.00           C  
ATOM     68  CG1 VAL A  10      29.579  22.320  -6.460  1.00 13.00           C  
ATOM     69  CG2 VAL A  10      30.393  20.306  -5.274  1.00  8.00           C  
ATOM     70  N   SER A  11      33.473  21.317  -3.926  1.00  0.00           N  
ATOM     71  CA  SER A  11      34.234  20.792  -2.785  1.00 14.00           C  
ATOM     72  C   SER A  11      35.001  21.889  -2.019  1.00  7.00           C  
ATOM     73  O   SER A  11      35.163  22.999  -2.547  1.00 17.00           O  
ATOM     74  CB  SER A  11      35.209  19.730  -3.293  1.00  1.00           C  
ATOM     75  OG  SER A  11      36.405  20.323  -3.748  1.00  1.00           O  
ATOM     76  N   PRO A  12      35.462  21.609  -0.766  1.00  6.00           N  
ATOM     77  CA  PRO A  12      36.211  22.630  -0.009  1.00  6.00           C  
ATOM     78  C   PRO A  12      37.559  23.013  -0.648  1.00  0.00           C  
ATOM     79  O   PRO A  12      38.214  23.973  -0.226  1.00 15.00           O  
ATOM     80  CB  PRO A  12      36.434  21.952   1.343  1.00  4.00           C  
ATOM     81  CG  PRO A  12      35.240  21.088   1.485  1.00  9.00           C  
ATOM     82  CD  PRO A  12      35.118  20.475   0.127  1.00 20.00           C  
ATOM     83  N   GLU A  13      37.948  22.256  -1.673  1.00  0.00           N  
ATOM     84  CA  GLU A  13      39.189  22.477  -2.404  1.00 60.00           C  
ATOM     85  C   GLU A  13      39.003  23.300  -3.678  1.00  1.00           C  
ATOM     86  O   GLU A  13      39.865  23.292  -4.560  1.00  0.00           O  
ATOM     87  CB  GLU A  13      39.845  21.143  -2.740  1.00  0.00           C  
ATOM     88  CG  GLU A  13      40.341  20.376  -1.538  1.00  2.00           C  
ATOM     89  CD  GLU A  13      40.962  19.058  -1.925  1.00  0.00           C  
ATOM     90  OE1 GLU A  13      40.221  18.101  -2.228  1.00 39.00           O  
ATOM     91  OE2 GLU A  13      42.204  18.967  -1.923  1.00 60.00           O  
ATOM     92  N   HIS A  14      37.881  24.015  -3.764  1.00  0.00           N  
ATOM     93  CA  HIS A  14      37.563  24.880  -4.907  1.00  0.00           C  
ATOM     94  C   HIS A  14      38.703  25.866  -5.258  1.00  0.00           C  
ATOM     95  O   HIS A  14      39.110  25.961  -6.422  1.00  0.00           O  
ATOM     96  CB  HIS A  14      36.267  25.653  -4.627  1.00 22.00           C  
ATOM     97  CG  HIS A  14      35.887  26.625  -5.704  1.00  0.00           C  
ATOM     98  ND1 HIS A  14      36.405  27.901  -5.765  1.00  0.00           N  
ATOM     99  CD2 HIS A  14      35.035  26.517  -6.750  1.00  0.00           C  
ATOM    100  CE1 HIS A  14      35.885  28.532  -6.802  1.00  0.00           C  
ATOM    101  NE2 HIS A  14      35.051  27.715  -7.416  1.00  0.00           N  
ATOM    102  N   GLU A  15      39.223  26.559  -4.243  1.00 40.00           N  
ATOM    103  CA  GLU A  15      40.297  27.537  -4.425  1.00  0.00           C  
ATOM    104  C   GLU A  15      41.598  26.898  -4.883  1.00 34.00           C  
ATOM    105  O   GLU A  15      42.261  27.417  -5.785  1.00 43.00           O  
ATOM    106  CB  GLU A  15      40.511  28.350  -3.145  1.00 23.00           C  
ATOM    107  CG  GLU A  15      39.318  29.237  -2.817  1.00 20.00           C  
ATOM    108  CD  GLU A  15      39.454  30.006  -1.514  1.00  6.00           C  
ATOM    109  OE1 GLU A  15      40.591  30.342  -1.108  1.00  4.00           O  
ATOM    110  OE2 GLU A  15      38.400  30.289  -0.904  1.00  3.00           O  
ATOM    111  N   VAL A  16      41.890  25.722  -4.321  1.00  0.00           N  
ATOM    112  CA  VAL A  16      43.082  24.939  -4.639  1.00 50.00           C  
ATOM    113  C   VAL A  16      43.006  24.474  -6.096  1.00  0.00           C  
ATOM    114  O   VAL A  16      44.022  24.422  -6.789  1.00  0.00           O  
ATOM    115  CB  VAL A  16      43.199  23.712  -3.697  1.00  0.00           C  
ATOM    116  CG1 VAL A  16      44.391  22.841  -4.069  1.00 60.00           C  
ATOM    117  CG2 VAL A  16      43.314  24.174  -2.255  1.00 59.00           C  
ATOM    118  N   SER A  17      41.787  24.182  -6.549  1.00  0.00           N  
ATOM    119  CA  SER A  17      41.531  23.741  -7.920  1.00  0.00           C  
ATOM    120  C   SER A  17      41.814  24.841  -8.928  1.00  0.00           C  
ATOM    121  O   SER A  17      42.428  24.584  -9.969  1.00  0.00           O  
ATOM    122  CB  SER A  17      40.100  23.219  -8.053  1.00  1.00           C  
ATOM    123  OG  SER A  17      39.815  22.800  -9.376  1.00  0.00           O  
ATOM    124  N   LEU A  18      41.420  26.070  -8.585  1.00  0.00           N  
ATOM    125  CA  LEU A  18      41.663  27.226  -9.451  1.00  0.00           C  
ATOM    126  C   LEU A  18      43.157  27.526  -9.544  1.00 60.00           C  
ATOM    127  O   LEU A  18      43.644  27.864 -10.619  1.00 60.00           O  
ATOM    128  CB  LEU A  18      40.873  28.446  -8.991  1.00 60.00           C  
ATOM    129  CG  LEU A  18      39.361  28.376  -9.219  1.00  0.00           C  
ATOM    130  CD1 LEU A  18      38.769  29.669  -8.727  1.00 60.00           C  
ATOM    131  CD2 LEU A  18      38.999  28.167 -10.698  1.00  0.00           C  
ATOM    132  N   LEU A  19      43.886  27.295  -8.447  1.00 57.00           N  
ATOM    133  CA  LEU A  19      45.342  27.482  -8.417  1.00 42.00           C  
ATOM    134  C   LEU A  19      46.003  26.408  -9.285  1.00  0.00           C  
ATOM    135  O   LEU A  19      47.004  26.674  -9.959  1.00 48.00           O  
ATOM    136  CB  LEU A  19      45.895  27.414  -6.987  1.00  0.00           C  
ATOM    137  CG  LEU A  19      46.055  28.691  -6.142  1.00 22.00           C  
ATOM    138  CD1 LEU A  19      46.624  28.334  -4.774  1.00 15.00           C  
ATOM    139  CD2 LEU A  19      46.977  29.697  -6.833  1.00  6.00           C  
ATOM    140  N   SER A  20      45.405  25.212  -9.299  1.00  0.00           N  
ATOM    141  CA  SER A  20      45.898  24.103 -10.111  1.00  0.00           C  
ATOM    142  C   SER A  20      45.664  24.377 -11.589  1.00  0.00           C  
ATOM    143  O   SER A  20      46.465  23.974 -12.430  1.00  0.00           O  
ATOM    144  CB  SER A  20      45.241  22.785  -9.718  1.00  0.00           C  
ATOM    145  OG  SER A  20      45.740  22.305  -8.493  1.00  0.00           O  
ATOM    146  N   ALA A  21      44.585  25.107 -11.883  1.00  0.00           N  
ATOM    147  CA  ALA A  21      44.224  25.490 -13.244  1.00  0.00           C  
ATOM    148  C   ALA A  21      45.219  26.488 -13.797  1.00  0.00           C  
ATOM    149  O   ALA A  21      45.516  26.446 -14.983  1.00  0.00           O  
ATOM    150  CB  ALA A  21      42.835  26.066 -13.293  1.00  0.00           C  
ATOM    151  N   GLU A  22      45.752  27.351 -12.925  1.00  0.00           N  
ATOM    152  CA  GLU A  22      46.754  28.359 -13.307  1.00 18.00           C  
ATOM    153  C   GLU A  22      48.084  27.662 -13.646  1.00  0.00           C  
ATOM    154  O   GLU A  22      48.773  28.059 -14.577  1.00 10.00           O  
ATOM    155  CB  GLU A  22      46.964  29.386 -12.177  1.00 31.00           C  
ATOM    156  CG  GLU A  22      47.897  30.563 -12.551  1.00  8.00           C  
ATOM    157  CD  GLU A  22      48.371  31.391 -11.350  1.00  6.00           C  
ATOM    158  OE1 GLU A  22      48.365  32.641 -11.459  1.00  3.00           O  
ATOM    159  OE2 GLU A  22      48.768  30.806 -10.311  1.00 12.00           O  
ATOM    160  N   GLY A  23      48.385  26.587 -12.920  1.00 52.00           N  
ATOM    161  CA  GLY A  23      49.600  25.820 -13.135  1.00 55.00           C  
ATOM    162  C   GLY A  23      49.600  25.021 -14.426  1.00  0.00           C  
ATOM    163  O   GLY A  23      50.615  24.994 -15.126  1.00  0.00           O  
ATOM    164  N   VAL A  24      48.459  24.410 -14.757  1.00  0.00           N  
ATOM    165  CA  VAL A  24      48.318  23.610 -15.977  1.00  0.00           C  
ATOM    166  C   VAL A  24      48.251  24.499 -17.225  1.00  0.00           C  
ATOM    167  O   VAL A  24      48.990  24.257 -18.166  1.00  0.00           O  
ATOM    168  CB  VAL A  24      47.110  22.616 -15.888  1.00  0.00           C  
ATOM    169  CG1 VAL A  24      46.894  21.855 -17.203  1.00  1.00           C  
ATOM    170  CG2 VAL A  24      47.369  21.609 -14.795  1.00  0.00           C  
ATOM    171  N   LEU A  25      47.451  25.568 -17.178  1.00  0.00           N  
ATOM    172  CA  LEU A  25      47.296  26.517 -18.296  1.00  0.00           C  
ATOM    173  C   LEU A  25      48.576  27.255 -18.699  1.00  5.00           C  
ATOM    174  O   LEU A  25      48.707  27.705 -19.834  1.00  4.00           O  
ATOM    175  CB  LEU A  25      46.219  27.556 -17.982  1.00  7.00           C  
ATOM    176  CG  LEU A  25      44.761  27.207 -18.254  1.00  0.00           C  
ATOM    177  CD1 LEU A  25      43.861  28.208 -17.566  1.00  8.00           C  
ATOM    178  CD2 LEU A  25      44.470  27.143 -19.743  1.00  8.00           C  
ATOM    179  N   ARG A  26      49.515  27.346 -17.765  1.00 11.00           N  
ATOM    180  CA  ARG A  26      50.792  28.018 -17.977  1.00  3.00           C  
ATOM    181  C   ARG A  26      51.816  27.099 -18.655  1.00  7.00           C  
ATOM    182  O   ARG A  26      52.680  27.569 -19.398  1.00  3.00           O  
ATOM    183  CB  ARG A  26      51.324  28.515 -16.619  1.00  5.00           C  
ATOM    184  CG  ARG A  26      52.627  29.310 -16.634  1.00  2.00           C  
ATOM    185  CD  ARG A  26      53.071  29.650 -15.219  1.00  6.00           C  
ATOM    186  NE  ARG A  26      54.506  29.933 -15.160  1.00  2.00           N  
ATOM    187  CZ  ARG A  26      55.331  29.502 -14.204  1.00  2.00           C  
ATOM    188  NH1 ARG A  26      56.623  29.816 -14.255  1.00  1.00           N  
ATOM    189  NH2 ARG A  26      54.875  28.765 -13.193  1.00  8.00           N  
ATOM    190  N   HIS A  27      51.691  25.792 -18.421  1.00  0.00           N  
ATOM    191  CA  HIS A  27      52.641  24.828 -18.970  1.00  5.00           C  
ATOM    192  C   HIS A  27      52.161  23.855 -20.042  1.00  6.00           C  
ATOM    193  O   HIS A  27      52.994  23.235 -20.698  1.00  6.00           O  
ATOM    194  CB  HIS A  27      53.287  24.034 -17.840  1.00  0.00           C  
ATOM    195  CG  HIS A  27      54.060  24.867 -16.863  1.00  0.00           C  
ATOM    196  ND1 HIS A  27      53.565  25.206 -15.623  1.00  0.00           N  
ATOM    197  CD2 HIS A  27      55.307  25.393 -16.928  1.00  3.00           C  
ATOM    198  CE1 HIS A  27      54.474  25.902 -14.965  1.00 16.00           C  
ATOM    199  NE2 HIS A  27      55.541  26.029 -15.734  1.00  3.00           N  
ATOM    200  N   ILE A  28      50.843  23.720 -20.228  1.00  9.00           N  
ATOM    201  CA  ILE A  28      50.267  22.796 -21.219  1.00  0.00           C  
ATOM    202  C   ILE A  28      50.673  23.170 -22.668  1.00  7.00           C  
ATOM    203  O   ILE A  28      50.522  24.322 -23.073  1.00  5.00           O  
ATOM    204  CB  ILE A  28      48.711  22.645 -20.997  1.00  0.00           C  
ATOM    205  CG1 ILE A  28      48.179  21.357 -21.644  1.00  0.00           C  
ATOM    206  CD1 ILE A  28      46.755  20.985 -21.242  1.00  0.00           C  
ATOM    207  CG2 ILE A  28      47.961  23.910 -21.424  1.00  9.00           C  
ATOM    208  N   PRO A  29      51.265  22.216 -23.431  1.00  0.00           N  
ATOM    209  CA  PRO A  29      51.686  22.509 -24.813  1.00  3.00           C  
ATOM    210  C   PRO A  29      50.622  22.477 -25.920  1.00  3.00           C  
ATOM    211  O   PRO A  29      50.962  22.547 -27.106  1.00  2.00           O  
ATOM    212  CB  PRO A  29      52.793  21.478 -25.042  1.00  3.00           C  
ATOM    213  CG  PRO A  29      52.279  20.279 -24.300  1.00  7.00           C  
ATOM    214  CD  PRO A  29      51.775  20.890 -23.007  1.00  0.00           C  
ATOM    215  N   PHE A  30      49.346  22.426 -25.531  1.00  0.00           N  
ATOM    216  CA  PHE A  30      48.229  22.370 -26.484  1.00  4.00           C  
ATOM    217  C   PHE A  30      47.276  23.556 -26.296  1.00  4.00           C  
ATOM    218  O   PHE A  30      47.274  24.171 -25.223  1.00  6.00           O  
ATOM    219  CB  PHE A  30      47.381  21.103 -26.249  1.00  0.00           C  
ATOM    220  CG  PHE A  30      48.162  19.829 -26.176  1.00  0.00           C  
ATOM    221  CD1 PHE A  30      48.622  19.200 -27.344  1.00  4.00           C  
ATOM    222  CD2 PHE A  30      48.405  19.221 -24.938  1.00  0.00           C  
ATOM    223  CE1 PHE A  30      49.317  17.964 -27.282  1.00  4.00           C  
ATOM    224  CE2 PHE A  30      49.096  17.994 -24.856  1.00  0.00           C  
ATOM    225  CZ  PHE A  30      49.553  17.359 -26.031  1.00 19.00           C  
ATOM    226  N   PRO A  31      46.525  23.957 -27.359  1.00  0.00           N  
ATOM    227  CA  PRO A  31      45.587  25.076 -27.167  1.00  3.00           C  
ATOM    228  C   PRO A  31      44.481  24.573 -26.218  1.00 16.00           C  
ATOM    229  O   PRO A  31      43.845  23.545 -26.469  1.00  0.00           O  
ATOM    230  CB  PRO A  31      45.080  25.367 -28.589  1.00  2.00           C  
ATOM    231  CG  PRO A  31      45.442  24.143 -29.395  1.00  3.00           C  
ATOM    232  CD  PRO A  31      46.751  23.730 -28.802  1.00  3.00           C  
ATOM    233  N   THR A  32      44.367  25.239 -25.074  1.00  6.00           N  
ATOM    234  CA  THR A  32      43.435  24.837 -24.036  1.00  0.00           C  
ATOM    235  C   THR A  32      42.433  25.903 -23.617  1.00  0.00           C  
ATOM    236  O   THR A  32      42.794  27.069 -23.413  1.00  5.00           O  
ATOM    237  CB  THR A  32      44.244  24.355 -22.785  1.00 11.00           C  
ATOM    238  OG1 THR A  32      45.212  23.382 -23.194  1.00  0.00           O  
ATOM    239  CG2 THR A  32      43.354  23.717 -21.721  1.00  0.00           C  
ATOM    240  N   ASP A  33      41.171  25.485 -23.511  1.00  0.00           N  
ATOM    241  CA  ASP A  33      40.094  26.354 -23.048  1.00 13.00           C  
ATOM    242  C   ASP A  33      39.744  25.933 -21.616  1.00  0.00           C  
ATOM    243  O   ASP A  33      39.913  24.768 -21.240  1.00  0.00           O  
ATOM    244  CB  ASP A  33      38.855  26.251 -23.942  1.00 18.00           C  
ATOM    245  CG  ASP A  33      39.090  26.781 -25.359  1.00  5.00           C  
ATOM    246  OD1 ASP A  33      40.062  27.539 -25.598  1.00  4.00           O  
ATOM    247  OD2 ASP A  33      38.281  26.436 -26.239  1.00  5.00           O  
ATOM    248  N   LEU A  34      39.292  26.891 -20.817  1.00 26.00           N  
ATOM    249  CA  LEU A  34      38.925  26.634 -19.435  1.00  0.00           C  
ATOM    250  C   LEU A  34      37.424  26.741 -19.191  1.00  0.00           C  
ATOM    251  O   LEU A  34      36.745  27.587 -19.775  1.00 52.00           O  
ATOM    252  CB  LEU A  34      39.667  27.605 -18.509  1.00 29.00           C  
ATOM    253  CG  LEU A  34      39.428  27.573 -16.990  1.00  0.00           C  
ATOM    254  CD1 LEU A  34      39.978  26.295 -16.375  1.00  0.00           C  
ATOM    255  CD2 LEU A  34      40.054  28.781 -16.342  1.00  0.00           C  
ATOM    256  N   ALA A  35      36.924  25.830 -18.362  1.00  0.00           N  
ATOM    257  CA  ALA A  35      35.534  25.805 -17.930  1.00 60.00           C  
ATOM    258  C   ALA A  35      35.663  25.753 -16.414  1.00  0.00           C  
ATOM    259  O   ALA A  35      36.501  25.022 -15.878  1.00  0.00           O  
ATOM    260  CB  ALA A  35      34.808  24.574 -18.452  1.00 60.00           C  
ATOM    261  N   VAL A  36      34.903  26.602 -15.730  1.00  0.00           N  
ATOM    262  CA  VAL A  36      34.944  26.663 -14.278  1.00  0.00           C  
ATOM    263  C   VAL A  36      33.619  26.261 -13.659  1.00  0.00           C  
ATOM    264  O   VAL A  36      32.569  26.691 -14.124  1.00  0.00           O  
ATOM    265  CB  VAL A  36      35.354  28.100 -13.777  1.00  0.00           C  
ATOM    266  CG1 VAL A  36      35.146  28.270 -12.256  1.00  0.00           C  
ATOM    267  CG2 VAL A  36      36.818  28.357 -14.086  1.00  0.00           C  
ATOM    268  N   ILE A  37      33.673  25.389 -12.650  1.00  0.00           N  
ATOM    269  CA  ILE A  37      32.466  25.017 -11.915  1.00  0.00           C  
ATOM    270  C   ILE A  37      32.557  25.895 -10.662  1.00  0.00           C  
ATOM    271  O   ILE A  37      33.544  25.840  -9.917  1.00  0.00           O  
ATOM    272  CB  ILE A  37      32.407  23.517 -11.483  1.00  0.00           C  
ATOM    273  CG1 ILE A  37      32.438  22.591 -12.705  1.00  0.00           C  
ATOM    274  CD1 ILE A  37      32.351  21.091 -12.371  1.00 60.00           C  
ATOM    275  CG2 ILE A  37      31.134  23.257 -10.627  1.00 58.00           C  
ATOM    276  N   ALA A  38      31.544  26.722 -10.451  1.00  0.00           N  
ATOM    277  CA  ALA A  38      31.529  27.597  -9.287  1.00  0.00           C  
ATOM    278  C   ALA A  38      31.081  26.850  -8.034  1.00  0.00           C  
ATOM    279  O   ALA A  38      30.575  25.728  -8.129  1.00  0.00           O  
ATOM    280  CB  ALA A  38      30.645  28.767  -9.541  1.00  0.00           C  
ATOM    281  N   GLN A  39      31.259  27.485  -6.874  1.00  0.00           N  
ATOM    282  CA  GLN A  39      30.893  26.910  -5.575  1.00 11.00           C  
ATOM    283  C   GLN A  39      29.419  26.529  -5.433  1.00  4.00           C  
ATOM    284  O   GLN A  39      29.089  25.645  -4.638  1.00  3.00           O  
ATOM    285  CB  GLN A  39      31.336  27.835  -4.431  1.00  4.00           C  
ATOM    286  CG  GLN A  39      32.837  27.775  -4.179  1.00 12.00           C  
ATOM    287  CD  GLN A  39      33.389  28.853  -3.253  1.00  3.00           C  
ATOM    288  OE1 GLN A  39      33.295  30.048  -3.538  1.00  4.00           O  
ATOM    289  NE2 GLN A  39      34.026  28.426  -2.170  1.00  4.00           N  
ATOM    290  N   ASP A  40      28.559  27.144  -6.253  1.00  6.00           N  
ATOM    291  CA  ASP A  40      27.124  26.860  -6.242  1.00  2.00           C  
ATOM    292  C   ASP A  40      26.733  25.690  -7.152  1.00  3.00           C  
ATOM    293  O   ASP A  40      25.579  25.257  -7.157  1.00  3.00           O  
ATOM    294  CB  ASP A  40      26.296  28.126  -6.561  1.00  3.00           C  
ATOM    295  CG  ASP A  40      26.549  28.698  -7.969  1.00  0.00           C  
ATOM    296  OD1 ASP A  40      25.838  29.663  -8.337  1.00  6.00           O  
ATOM    297  OD2 ASP A  40      27.444  28.222  -8.705  1.00  0.00           O  
ATOM    298  N   GLY A  41      27.699  25.192  -7.923  1.00  0.00           N  
ATOM    299  CA  GLY A  41      27.439  24.073  -8.812  1.00  7.00           C  
ATOM    300  C   GLY A  41      27.201  24.473 -10.244  1.00  9.00           C  
ATOM    301  O   GLY A  41      27.160  23.614 -11.127  1.00 16.00           O  
ATOM    302  N   ARG A  42      27.016  25.773 -10.464  1.00  0.00           N  
ATOM    303  CA  ARG A  42      26.786  26.309 -11.798  1.00  0.00           C  
ATOM    304  C   ARG A  42      28.101  26.602 -12.518  1.00  0.00           C  
ATOM    305  O   ARG A  42      29.094  26.983 -11.896  1.00  0.00           O  
ATOM    306  CB  ARG A  42      25.878  27.535 -11.743  1.00  0.00           C  
ATOM    307  CG  ARG A  42      24.473  27.223 -11.269  1.00 10.00           C  
ATOM    308  CD  ARG A  42      23.593  28.460 -11.192  1.00  4.00           C  
ATOM    309  NE  ARG A  42      22.311  28.132 -10.571  1.00  3.00           N  
ATOM    310  CZ  ARG A  42      22.079  28.125  -9.258  1.00  3.00           C  
ATOM    311  NH1 ARG A  42      23.035  28.446  -8.394  1.00  3.00           N  
ATOM    312  NH2 ARG A  42      20.882  27.772  -8.805  1.00  1.00           N  
ATOM    313  N   TRP A  43      28.096  26.387 -13.829  1.00  0.00           N  
ATOM    314  CA  TRP A  43      29.277  26.552 -14.665  1.00  0.00           C  
ATOM    315  C   TRP A  43      29.489  27.923 -15.298  1.00  0.00           C  
ATOM    316  O   TRP A  43      28.536  28.609 -15.665  1.00  0.00           O  
ATOM    317  CB  TRP A  43      29.280  25.494 -15.780  1.00  0.00           C  
ATOM    318  CG  TRP A  43      29.405  24.038 -15.345  1.00  0.00           C  
ATOM    319  CD1 TRP A  43      28.658  23.385 -14.397  1.00  0.00           C  
ATOM    320  CD2 TRP A  43      30.264  23.044 -15.927  1.00  0.00           C  
ATOM    321  CE2 TRP A  43      29.964  21.803 -15.292  1.00  0.00           C  
ATOM    322  NE1 TRP A  43      28.986  22.044 -14.363  1.00 40.00           N  
ATOM    323  CE3 TRP A  43      31.255  23.074 -16.933  1.00  0.00           C  
ATOM    324  CZ3 TRP A  43      31.912  21.862 -17.277  1.00  0.00           C  
ATOM    325  CH2 TRP A  43      31.581  20.641 -16.622  1.00  2.00           C  
ATOM    326  CZ2 TRP A  43      30.616  20.595 -15.634  1.00 36.00           C  
ATOM    327  N   LEU A  44      30.762  28.299 -15.411  1.00  0.00           N  
ATOM    328  CA  LEU A  44      31.191  29.543 -16.035  1.00 60.00           C  
ATOM    329  C   LEU A  44      31.996  29.142 -17.257  1.00  0.00           C  
ATOM    330  O   LEU A  44      32.952  28.356 -17.160  1.00  0.00           O  
ATOM    331  CB  LEU A  44      32.052  30.380 -15.087  1.00  0.00           C  
ATOM    332  CG  LEU A  44      31.336  31.038 -13.907  1.00  0.00           C  
ATOM    333  CD1 LEU A  44      32.346  31.557 -12.911  1.00 12.00           C  
ATOM    334  CD2 LEU A  44      30.401  32.145 -14.400  1.00 11.00           C  
ATOM    335  N   LEU A  45      31.551  29.630 -18.415  1.00 60.00           N  
ATOM    336  CA  LEU A  45      32.187  29.329 -19.693  1.00 60.00           C  
ATOM    337  C   LEU A  45      32.848  30.542 -20.335  1.00  5.00           C  
ATOM    338  O   LEU A  45      32.515  31.688 -20.018  1.00 11.00           O  
ATOM    339  CB  LEU A  45      31.161  28.737 -20.676  1.00 11.00           C  
ATOM    340  CG  LEU A  45      30.218  27.604 -20.253  1.00  0.00           C  
ATOM    341  CD1 LEU A  45      29.388  27.165 -21.453  1.00  6.00           C  
ATOM    342  CD2 LEU A  45      30.975  26.423 -19.648  1.00 60.00           C  
ATOM    343  N   GLY A  46      33.799  30.261 -21.227  1.00 16.00           N  
ATOM    344  CA  GLY A  46      34.517  31.289 -21.967  1.00  5.00           C  
ATOM    345  C   GLY A  46      35.293  32.320 -21.171  1.00  6.00           C  
ATOM    346  O   GLY A  46      36.172  31.976 -20.371  1.00 53.00           O  
ATOM    347  N   GLU A  47      34.918  33.585 -21.372  1.00  3.00           N  
ATOM    348  CA  GLU A  47      35.560  34.727 -20.721  1.00  0.00           C  
ATOM    349  C   GLU A  47      35.251  34.857 -19.227  1.00  6.00           C  
ATOM    350  O   GLU A  47      36.110  35.286 -18.457  1.00 10.00           O  
ATOM    351  CB  GLU A  47      35.217  36.024 -21.473  1.00  3.00           C  
ATOM    352  CG  GLU A  47      36.293  37.125 -21.393  1.00  2.00           C  
ATOM    353  CD  GLU A  47      37.642  36.690 -21.972  1.00  1.00           C  
ATOM    354  OE1 GLU A  47      38.635  36.672 -21.212  1.00  3.00           O  
ATOM    355  OE2 GLU A  47      37.705  36.350 -23.176  1.00  2.00           O  
ATOM    356  N   LYS A  48      34.049  34.448 -18.817  1.00  0.00           N  
ATOM    357  CA  LYS A  48      33.651  34.498 -17.403  1.00  6.00           C  
ATOM    358  C   LYS A  48      34.471  33.503 -16.569  1.00  0.00           C  
ATOM    359  O   LYS A  48      34.726  33.737 -15.389  1.00 13.00           O  
ATOM    360  CB  LYS A  48      32.156  34.212 -17.243  1.00  8.00           C  
ATOM    361  CG  LYS A  48      31.238  35.291 -17.804  1.00  4.00           C  
ATOM    362  CD  LYS A  48      29.784  34.989 -17.471  1.00 12.00           C  
ATOM    363  CE  LYS A  48      28.836  35.996 -18.105  1.00  2.00           C  
ATOM    364  NZ  LYS A  48      28.838  35.911 -19.596  1.00  2.00           N  
ATOM    365  N   ALA A  49      34.938  32.440 -17.234  1.00  0.00           N  
ATOM    366  CA  ALA A  49      35.756  31.387 -16.633  1.00  0.00           C  
ATOM    367  C   ALA A  49      37.188  31.847 -16.384  1.00  0.00           C  
ATOM    368  O   ALA A  49      37.784  31.510 -15.362  1.00  0.00           O  
ATOM    369  CB  ALA A  49      35.758  30.154 -17.521  1.00  0.00           C  
ATOM    370  N   LEU A  50      37.729  32.619 -17.326  1.00  0.00           N  
ATOM    371  CA  LEU A  50      39.089  33.156 -17.223  1.00  0.00           C  
ATOM    372  C   LEU A  50      39.168  34.313 -16.218  1.00  9.00           C  
ATOM    373  O   LEU A  50      40.222  34.552 -15.624  1.00 11.00           O  
ATOM    374  CB  LEU A  50      39.595  33.587 -18.601  1.00  6.00           C  
ATOM    375  CG  LEU A  50      39.954  32.446 -19.559  1.00 39.00           C  
ATOM    376  CD1 LEU A  50      40.028  32.961 -20.986  1.00  4.00           C  
ATOM    377  CD2 LEU A  50      41.278  31.813 -19.147  1.00  6.00           C  
ATOM    378  N   THR A  51      38.032  34.983 -16.010  1.00 12.00           N  
ATOM    379  CA  THR A  51      37.904  36.096 -15.062  1.00  5.00           C  
ATOM    380  C   THR A  51      37.795  35.518 -13.643  1.00  0.00           C  
ATOM    381  O   THR A  51      38.306  36.108 -12.683  1.00  6.00           O  
ATOM    382  CB  THR A  51      36.658  36.979 -15.393  1.00  6.00           C  
ATOM    383  OG1 THR A  51      36.827  37.561 -16.691  1.00  3.00           O  
ATOM    384  CG2 THR A  51      36.457  38.108 -14.365  1.00  2.00           C  
ATOM    385  N   ALA A  52      37.163  34.346 -13.534  1.00 15.00           N  
ATOM    386  CA  ALA A  52      36.993  33.644 -12.258  1.00 13.00           C  
ATOM    387  C   ALA A  52      38.343  33.167 -11.714  1.00  0.00           C  
ATOM    388  O   ALA A  52      38.547  33.099 -10.500  1.00  0.00           O  
ATOM    389  CB  ALA A  52      36.061  32.464 -12.437  1.00 15.00           C  
ATOM    390  N   LEU A  53      39.271  32.912 -12.637  1.00  0.00           N  
ATOM    391  CA  LEU A  53      40.628  32.454 -12.342  1.00  0.00           C  
ATOM    392  C   LEU A  53      41.488  33.546 -11.683  1.00  0.00           C  
ATOM    393  O   LEU A  53      42.353  33.249 -10.851  1.00 27.00           O  
ATOM    394  CB  LEU A  53      41.283  31.967 -13.641  1.00  0.00           C  
ATOM    395  CG  LEU A  53      42.587  31.167 -13.638  1.00 15.00           C  
ATOM    396  CD1 LEU A  53      42.386  29.830 -12.968  1.00 60.00           C  
ATOM    397  CD2 LEU A  53      43.042  30.969 -15.067  1.00  8.00           C  
ATOM    398  N   GLU A  54      41.218  34.803 -12.043  1.00  0.00           N  
ATOM    399  CA  GLU A  54      41.938  35.961 -11.507  1.00  5.00           C  
ATOM    400  C   GLU A  54      41.378  36.432 -10.167  1.00  4.00           C  
ATOM    401  O   GLU A  54      42.073  37.103  -9.402  1.00  2.00           O  
ATOM    402  CB  GLU A  54      41.910  37.130 -12.509  1.00  3.00           C  
ATOM    403  CG  GLU A  54      43.147  37.259 -13.411  1.00  2.00           C  
ATOM    404  CD  GLU A  54      43.178  36.260 -14.570  1.00  2.00           C  
ATOM    405  OE1 GLU A  54      43.852  35.209 -14.443  1.00  4.00           O  
ATOM    406  OE2 GLU A  54      42.543  36.538 -15.615  1.00  3.00           O  
ATOM    407  N   ALA A  55      40.139  36.041  -9.875  1.00  5.00           N  
ATOM    408  CA  ALA A  55      39.462  36.445  -8.645  1.00  2.00           C  
ATOM    409  C   ALA A  55      39.656  35.563  -7.405  1.00  3.00           C  
ATOM    410  O   ALA A  55      39.030  35.831  -6.372  1.00  3.00           O  
ATOM    411  CB  ALA A  55      37.969  36.657  -8.925  1.00  3.00           C  
ATOM    412  N   LYS A  56      40.529  34.547  -7.499  1.00  7.00           N  
ATOM    413  CA  LYS A  56      40.852  33.584  -6.413  1.00 25.00           C  
ATOM    414  C   LYS A  56      39.767  32.521  -6.164  1.00  0.00           C  
ATOM    415  O   LYS A  56      40.079  31.371  -5.848  1.00 50.00           O  
ATOM    416  CB  LYS A  56      41.209  34.309  -5.091  1.00  3.00           C  
ATOM    417  CG  LYS A  56      41.709  33.430  -3.928  1.00  7.00           C  
ATOM    418  CD  LYS A  56      40.961  33.704  -2.617  1.00  3.00           C  
ATOM    419  CE  LYS A  56      41.204  35.116  -2.069  1.00  2.00           C  
ATOM    420  NZ  LYS A  56      42.638  35.395  -1.762  1.00  1.00           N  
ATOM    421  N   ALA A  57      38.504  32.924  -6.282  1.00  0.00           N  
ATOM    422  CA  ALA A  57      37.359  32.042  -6.080  1.00  0.00           C  
ATOM    423  C   ALA A  57      36.169  32.463  -6.942  1.00  0.00           C  
ATOM    424  O   ALA A  57      36.046  33.634  -7.314  1.00  8.00           O  
ATOM    425  CB  ALA A  57      36.956  32.019  -4.600  1.00  5.00           C  
ATOM    426  N   ALA A  58      35.314  31.495  -7.272  1.00  0.00           N  
ATOM    427  CA  ALA A  58      34.100  31.734  -8.054  1.00 13.00           C  
ATOM    428  C   ALA A  58      32.911  31.248  -7.212  1.00  0.00           C  
ATOM    429  O   ALA A  58      32.550  30.073  -7.258  1.00  0.00           O  
ATOM    430  CB  ALA A  58      34.160  30.999  -9.386  1.00 17.00           C  
ATOM    431  N   PRO A  59      32.308  32.142  -6.394  1.00  0.00           N  
ATOM    432  CA  PRO A  59      31.169  31.734  -5.562  1.00  5.00           C  
ATOM    433  C   PRO A  59      29.937  31.331  -6.374  1.00  6.00           C  
ATOM    434  O   PRO A  59      29.352  30.276  -6.138  1.00  5.00           O  
ATOM    435  CB  PRO A  59      30.893  32.988  -4.716  1.00  2.00           C  
ATOM    436  CG  PRO A  59      32.210  33.709  -4.706  1.00  2.00           C  
ATOM    437  CD  PRO A  59      32.640  33.555  -6.133  1.00  4.00           C  
ATOM    438  N   GLU A  60      29.587  32.167  -7.350  1.00  6.00           N  
ATOM    439  CA  GLU A  60      28.422  31.943  -8.197  1.00  0.00           C  
ATOM    440  C   GLU A  60      28.738  31.738  -9.672  1.00  5.00           C  
ATOM    441  O   GLU A  60      29.689  32.312 -10.206  1.00  7.00           O  
ATOM    442  CB  GLU A  60      27.408  33.080  -8.021  1.00  4.00           C  
ATOM    443  CG  GLU A  60      26.767  33.114  -6.633  1.00  3.00           C  
ATOM    444  CD  GLU A  60      25.951  34.365  -6.379  1.00  2.00           C  
ATOM    445  OE1 GLU A  60      24.762  34.228  -6.016  1.00  1.00           O  
ATOM    446  OE2 GLU A  60      26.503  35.477  -6.526  1.00  1.00           O  
ATOM    447  N   GLY A  61      27.969  30.845 -10.293  1.00  0.00           N  
ATOM    448  CA  GLY A  61      28.135  30.544 -11.703  1.00  0.00           C  
ATOM    449  C   GLY A  61      26.920  30.934 -12.520  1.00  6.00           C  
ATOM    450  O   GLY A  61      25.920  31.396 -11.965  1.00  4.00           O  
ATOM    451  N   GLU A  62      26.983  30.686 -13.826  1.00  0.00           N  
ATOM    452  CA  GLU A  62      25.892  31.027 -14.732  1.00  3.00           C  
ATOM    453  C   GLU A  62      25.021  29.842 -15.150  1.00  0.00           C  
ATOM    454  O   GLU A  62      23.811  29.847 -14.930  1.00  3.00           O  
ATOM    455  CB  GLU A  62      26.453  31.719 -15.985  1.00  5.00           C  
ATOM    456  CG  GLU A  62      25.385  32.258 -16.964  1.00  2.00           C  
ATOM    457  CD  GLU A  62      25.957  32.861 -18.243  1.00  2.00           C  
ATOM    458  OE1 GLU A  62      27.195  32.920 -18.404  1.00 24.00           O  
ATOM    459  OE2 GLU A  62      25.150  33.279 -19.101  1.00  2.00           O  
ATOM    460  N   HIS A  63      25.660  28.817 -15.706  1.00  0.00           N  
ATOM    461  CA  HIS A  63      24.966  27.650 -16.247  1.00  0.00           C  
ATOM    462  C   HIS A  63      24.729  26.425 -15.371  1.00  0.00           C  
ATOM    463  O   HIS A  63      25.682  25.835 -14.868  1.00  0.00           O  
ATOM    464  CB  HIS A  63      25.684  27.195 -17.517  1.00  0.00           C  
ATOM    465  CG  HIS A  63      25.834  28.269 -18.546  1.00  0.00           C  
ATOM    466  ND1 HIS A  63      24.787  28.698 -19.332  1.00  4.00           N  
ATOM    467  CD2 HIS A  63      26.916  28.981 -18.937  1.00 32.00           C  
ATOM    468  CE1 HIS A  63      25.221  29.624 -20.169  1.00  2.00           C  
ATOM    469  NE2 HIS A  63      26.509  29.814 -19.949  1.00  7.00           N  
ATOM    470  N   PRO A  64      23.455  25.987 -15.229  1.00  0.00           N  
ATOM    471  CA  PRO A  64      23.145  24.805 -14.414  1.00 11.00           C  
ATOM    472  C   PRO A  64      23.620  23.545 -15.147  1.00  5.00           C  
ATOM    473  O   PRO A  64      23.742  23.542 -16.374  1.00  8.00           O  
ATOM    474  CB  PRO A  64      21.615  24.827 -14.336  1.00  3.00           C  
ATOM    475  CG  PRO A  64      21.255  26.269 -14.604  1.00  2.00           C  
ATOM    476  CD  PRO A  64      22.207  26.625 -15.697  1.00  4.00           C  
ATOM    477  N   PHE A  65      23.900  22.488 -14.390  1.00  7.00           N  
ATOM    478  CA  PHE A  65      24.358  21.219 -14.947  1.00  0.00           C  
ATOM    479  C   PHE A  65      23.179  20.505 -15.660  1.00  6.00           C  
ATOM    480  O   PHE A  65      22.083  20.455 -15.098  1.00  2.00           O  
ATOM    481  CB  PHE A  65      24.939  20.347 -13.816  1.00  6.00           C  
ATOM    482  CG  PHE A  65      25.602  19.094 -14.303  1.00  7.00           C  
ATOM    483  CD1 PHE A  65      24.852  17.911 -14.488  1.00  2.00           C  
ATOM    484  CD2 PHE A  65      26.951  19.115 -14.696  1.00 24.00           C  
ATOM    485  CE1 PHE A  65      25.432  16.780 -15.068  1.00  3.00           C  
ATOM    486  CE2 PHE A  65      27.549  17.982 -15.280  1.00 43.00           C  
ATOM    487  CZ  PHE A  65      26.785  16.815 -15.467  1.00  9.00           C  
ATOM    488  N   PRO A  66      23.375  19.983 -16.908  1.00  0.00           N  
ATOM    489  CA  PRO A  66      24.557  19.957 -17.794  1.00  0.00           C  
ATOM    490  C   PRO A  66      24.755  21.267 -18.578  1.00  0.00           C  
ATOM    491  O   PRO A  66      23.786  21.833 -19.088  1.00  4.00           O  
ATOM    492  CB  PRO A  66      24.289  18.746 -18.698  1.00  7.00           C  
ATOM    493  CG  PRO A  66      22.830  18.709 -18.812  1.00  2.00           C  
ATOM    494  CD  PRO A  66      22.337  19.062 -17.424  1.00  2.00           C  
ATOM    495  N   PRO A  67      26.003  21.785 -18.631  1.00  0.00           N  
ATOM    496  CA  PRO A  67      26.334  23.034 -19.335  1.00  0.00           C  
ATOM    497  C   PRO A  67      26.182  23.000 -20.862  1.00  5.00           C  
ATOM    498  O   PRO A  67      26.384  21.947 -21.478  1.00  9.00           O  
ATOM    499  CB  PRO A  67      27.794  23.253 -18.947  1.00  0.00           C  
ATOM    500  CG  PRO A  67      28.315  21.855 -18.875  1.00  0.00           C  
ATOM    501  CD  PRO A  67      27.234  21.171 -18.088  1.00 47.00           C  
ATOM    502  N   PRO A  68      25.758  24.129 -21.482  1.00  0.00           N  
ATOM    503  CA  PRO A  68      25.609  24.168 -22.945  1.00  3.00           C  
ATOM    504  C   PRO A  68      26.994  24.434 -23.560  1.00  3.00           C  
ATOM    505  O   PRO A  68      27.248  25.467 -24.181  1.00  3.00           O  
ATOM    506  CB  PRO A  68      24.612  25.312 -23.158  1.00  2.00           C  
ATOM    507  CG  PRO A  68      24.903  26.235 -22.023  1.00  3.00           C  
ATOM    508  CD  PRO A  68      25.080  25.290 -20.864  1.00  6.00           C  
ATOM    509  N   LEU A  69      27.894  23.491 -23.290  1.00  0.00           N  
ATOM    510  CA  LEU A  69      29.276  23.516 -23.737  1.00 10.00           C  
ATOM    511  C   LEU A  69      29.416  22.730 -25.040  1.00  4.00           C  
ATOM    512  O   LEU A  69      28.782  21.685 -25.217  1.00  5.00           O  
ATOM    513  CB  LEU A  69      30.140  22.886 -22.644  1.00  0.00           C  
ATOM    514  CG  LEU A  69      31.582  23.316 -22.395  1.00 43.00           C  
ATOM    515  CD1 LEU A  69      31.946  22.934 -20.974  1.00  0.00           C  
ATOM    516  CD2 LEU A  69      32.533  22.683 -23.378  1.00 31.00           C  
ATOM    517  N   SER A  70      30.251  23.244 -25.943  1.00 10.00           N  
ATOM    518  CA  SER A  70      30.507  22.602 -27.230  1.00  4.00           C  
ATOM    519  C   SER A  70      31.600  21.538 -27.064  1.00  0.00           C  
ATOM    520  O   SER A  70      32.767  21.767 -27.394  1.00  0.00           O  
ATOM    521  CB  SER A  70      30.910  23.648 -28.275  1.00  6.00           C  
ATOM    522  OG  SER A  70      29.849  24.548 -28.544  1.00  2.00           O  
ATOM    523  N   TRP A  71      31.191  20.367 -26.564  1.00  6.00           N  
ATOM    524  CA  TRP A  71      32.084  19.231 -26.307  1.00  0.00           C  
ATOM    525  C   TRP A  71      32.834  18.697 -27.520  1.00 10.00           C  
ATOM    526  O   TRP A  71      34.009  18.339 -27.406  1.00  1.00           O  
ATOM    527  CB  TRP A  71      31.328  18.081 -25.630  1.00  7.00           C  
ATOM    528  CG  TRP A  71      30.736  18.431 -24.299  1.00  0.00           C  
ATOM    529  CD1 TRP A  71      29.425  18.721 -24.040  1.00  4.00           C  
ATOM    530  CD2 TRP A  71      31.429  18.549 -23.047  1.00  0.00           C  
ATOM    531  CE2 TRP A  71      30.465  18.922 -22.074  1.00  0.00           C  
ATOM    532  NE1 TRP A  71      29.257  19.019 -22.712  1.00 15.00           N  
ATOM    533  CE3 TRP A  71      32.777  18.369 -22.646  1.00  1.00           C  
ATOM    534  CZ3 TRP A  71      33.114  18.567 -21.290  1.00  0.00           C  
ATOM    535  CH2 TRP A  71      32.122  18.944 -20.339  1.00  0.00           C  
ATOM    536  CZ2 TRP A  71      30.798  19.126 -20.714  1.00  0.00           C  
ATOM    537  N   GLU A  72      32.186  18.745 -28.687  1.00  6.00           N  
ATOM    538  CA  GLU A  72      32.764  18.265 -29.950  1.00  4.00           C  
ATOM    539  C   GLU A  72      34.062  18.964 -30.384  1.00  3.00           C  
ATOM    540  O   GLU A  72      34.872  18.378 -31.108  1.00  3.00           O  
ATOM    541  CB  GLU A  72      31.714  18.300 -31.081  1.00  2.00           C  
ATOM    542  CG  GLU A  72      31.354  19.685 -31.674  1.00  2.00           C  
ATOM    543  CD  GLU A  72      30.377  20.516 -30.843  1.00  1.00           C  
ATOM    544  OE1 GLU A  72      29.753  19.992 -29.887  1.00  3.00           O  
ATOM    545  OE2 GLU A  72      30.225  21.715 -31.168  1.00  2.00           O  
ATOM    546  N   ARG A  73      34.278  20.179 -29.875  1.00  0.00           N  
ATOM    547  CA  ARG A  73      35.472  20.969 -30.193  1.00  4.00           C  
ATOM    548  C   ARG A  73      36.719  20.472 -29.469  1.00  7.00           C  
ATOM    549  O   ARG A  73      37.841  20.863 -29.810  1.00  8.00           O  
ATOM    550  CB  ARG A  73      35.265  22.446 -29.829  1.00  0.00           C  
ATOM    551  CG  ARG A  73      34.115  23.157 -30.546  1.00  3.00           C  
ATOM    552  CD  ARG A  73      34.428  24.636 -30.826  1.00  2.00           C  
ATOM    553  NE  ARG A  73      34.964  25.347 -29.660  1.00  5.00           N  
ATOM    554  CZ  ARG A  73      36.044  26.133 -29.676  1.00  2.00           C  
ATOM    555  NH1 ARG A  73      36.728  26.332 -30.802  1.00  2.00           N  
ATOM    556  NH2 ARG A  73      36.457  26.707 -28.554  1.00  3.00           N  
ATOM    557  N   TYR A  74      36.517  19.616 -28.466  1.00  0.00           N  
ATOM    558  CA  TYR A  74      37.622  19.103 -27.660  1.00  0.00           C  
ATOM    559  C   TYR A  74      37.935  17.633 -27.869  1.00  8.00           C  
ATOM    560  O   TYR A  74      37.034  16.813 -28.052  1.00  6.00           O  
ATOM    561  CB  TYR A  74      37.365  19.407 -26.182  1.00  1.00           C  
ATOM    562  CG  TYR A  74      37.024  20.861 -25.948  1.00  0.00           C  
ATOM    563  CD1 TYR A  74      38.031  21.842 -25.903  1.00  0.00           C  
ATOM    564  CD2 TYR A  74      35.684  21.278 -25.844  1.00  0.00           C  
ATOM    565  CE1 TYR A  74      37.713  23.220 -25.760  1.00  0.00           C  
ATOM    566  CE2 TYR A  74      35.352  22.652 -25.709  1.00 28.00           C  
ATOM    567  CZ  TYR A  74      36.370  23.614 -25.668  1.00  0.00           C  
ATOM    568  OH  TYR A  74      36.040  24.945 -25.543  1.00 19.00           O  
ATOM    569  N   ASP A  75      39.225  17.313 -27.867  1.00  0.00           N  
ATOM    570  CA  ASP A  75      39.676  15.943 -28.067  1.00  6.00           C  
ATOM    571  C   ASP A  75      39.858  15.220 -26.738  1.00  0.00           C  
ATOM    572  O   ASP A  75      39.565  14.026 -26.619  1.00  9.00           O  
ATOM    573  CB  ASP A  75      40.970  15.929 -28.885  1.00  6.00           C  
ATOM    574  CG  ASP A  75      40.772  16.471 -30.299  1.00  4.00           C  
ATOM    575  OD1 ASP A  75      40.426  15.677 -31.202  1.00  2.00           O  
ATOM    576  OD2 ASP A  75      40.935  17.696 -30.499  1.00  6.00           O  
ATOM    577  N   VAL A  76      40.354  15.961 -25.746  1.00  0.00           N  
ATOM    578  CA  VAL A  76      40.596  15.452 -24.398  1.00  0.00           C  
ATOM    579  C   VAL A  76      40.070  16.455 -23.371  1.00  1.00           C  
ATOM    580  O   VAL A  76      40.188  17.670 -23.556  1.00  0.00           O  
ATOM    581  CB  VAL A  76      42.121  15.211 -24.139  1.00  0.00           C  
ATOM    582  CG1 VAL A  76      42.379  14.752 -22.704  1.00  0.00           C  
ATOM    583  CG2 VAL A  76      42.669  14.154 -25.077  1.00  0.00           C  
ATOM    584  N   VAL A  77      39.441  15.930 -22.320  1.00  0.00           N  
ATOM    585  CA  VAL A  77      38.930  16.734 -21.223  1.00  0.00           C  
ATOM    586  C   VAL A  77      39.866  16.464 -20.037  1.00  0.00           C  
ATOM    587  O   VAL A  77      40.256  15.324 -19.791  1.00  0.00           O  
ATOM    588  CB  VAL A  77      37.458  16.392 -20.888  1.00  0.00           C  
ATOM    589  CG1 VAL A  77      37.015  17.092 -19.623  1.00  0.00           C  
ATOM    590  CG2 VAL A  77      36.554  16.845 -22.021  1.00  1.00           C  
ATOM    591  N   PHE A  78      40.248  17.517 -19.323  1.00  0.00           N  
ATOM    592  CA  PHE A  78      41.155  17.383 -18.193  1.00  0.00           C  
ATOM    593  C   PHE A  78      40.424  17.844 -16.925  1.00  0.00           C  
ATOM    594  O   PHE A  78      40.347  19.047 -16.669  1.00  0.00           O  
ATOM    595  CB  PHE A  78      42.425  18.223 -18.475  1.00  0.00           C  
ATOM    596  CG  PHE A  78      43.644  17.924 -17.586  1.00  0.00           C  
ATOM    597  CD1 PHE A  78      43.534  17.563 -16.221  1.00  1.00           C  
ATOM    598  CD2 PHE A  78      44.935  18.061 -18.132  1.00  0.00           C  
ATOM    599  CE1 PHE A  78      44.688  17.347 -15.418  1.00  0.00           C  
ATOM    600  CE2 PHE A  78      46.098  17.850 -17.342  1.00  0.00           C  
ATOM    601  CZ  PHE A  78      45.971  17.492 -15.979  1.00  0.00           C  
ATOM    602  N   PRO A  79      39.846  16.896 -16.142  1.00  0.00           N  
ATOM    603  CA  PRO A  79      39.150  17.292 -14.910  1.00  0.00           C  
ATOM    604  C   PRO A  79      40.193  17.596 -13.831  1.00  0.00           C  
ATOM    605  O   PRO A  79      41.029  16.752 -13.487  1.00  1.00           O  
ATOM    606  CB  PRO A  79      38.289  16.068 -14.582  1.00  0.00           C  
ATOM    607  CG  PRO A  79      39.071  14.923 -15.137  1.00  1.00           C  
ATOM    608  CD  PRO A  79      39.609  15.468 -16.443  1.00  1.00           C  
ATOM    609  N   LEU A  80      40.211  18.847 -13.394  1.00  0.00           N  
ATOM    610  CA  LEU A  80      41.167  19.289 -12.397  1.00  0.00           C  
ATOM    611  C   LEU A  80      40.434  19.717 -11.128  1.00  0.00           C  
ATOM    612  O   LEU A  80      40.873  20.594 -10.385  1.00  0.00           O  
ATOM    613  CB  LEU A  80      42.010  20.412 -13.005  1.00  0.00           C  
ATOM    614  CG  LEU A  80      43.437  20.661 -12.517  1.00  0.00           C  
ATOM    615  CD1 LEU A  80      44.309  19.421 -12.459  1.00  0.00           C  
ATOM    616  CD2 LEU A  80      44.019  21.644 -13.452  1.00  0.00           C  
ATOM    617  N   LEU A  81      39.343  19.010 -10.857  1.00  0.00           N  
ATOM    618  CA  LEU A  81      38.483  19.271  -9.713  1.00  1.00           C  
ATOM    619  C   LEU A  81      38.845  18.372  -8.528  1.00  0.00           C  
ATOM    620  O   LEU A  81      38.498  17.191  -8.513  1.00  0.00           O  
ATOM    621  CB  LEU A  81      37.027  19.037 -10.126  1.00  1.00           C  
ATOM    622  CG  LEU A  81      36.525  19.691 -11.411  1.00  0.00           C  
ATOM    623  CD1 LEU A  81      35.626  18.760 -12.182  1.00  2.00           C  
ATOM    624  CD2 LEU A  81      35.811  20.972 -11.076  1.00  0.00           C  
ATOM    625  N   HIS A  82      39.524  18.924  -7.528  1.00  1.00           N  
ATOM    626  CA  HIS A  82      39.912  18.126  -6.365  1.00  0.00           C  
ATOM    627  C   HIS A  82      38.748  17.902  -5.403  1.00  0.00           C  
ATOM    628  O   HIS A  82      37.869  18.753  -5.279  1.00  1.00           O  
ATOM    629  CB  HIS A  82      41.063  18.756  -5.586  1.00 60.00           C  
ATOM    630  CG  HIS A  82      42.140  19.352  -6.433  1.00 60.00           C  
ATOM    631  ND1 HIS A  82      43.007  18.598  -7.193  1.00 60.00           N  
ATOM    632  CD2 HIS A  82      42.526  20.638  -6.588  1.00  0.00           C  
ATOM    633  CE1 HIS A  82      43.880  19.397  -7.780  1.00  0.00           C  
ATOM    634  NE2 HIS A  82      43.611  20.640  -7.428  1.00  0.00           N  
ATOM    635  N   GLY A  83      38.719  16.722  -4.780  1.00  0.00           N  
ATOM    636  CA  GLY A  83      37.679  16.397  -3.817  1.00  2.00           C  
ATOM    637  C   GLY A  83      36.349  15.912  -4.359  1.00  0.00           C  
ATOM    638  O   GLY A  83      36.235  15.543  -5.534  1.00  0.00           O  
ATOM    639  N   ARG A  84      35.350  15.922  -3.474  1.00  4.00           N  
ATOM    640  CA  ARG A  84      33.967  15.516  -3.756  1.00 60.00           C  
ATOM    641  C   ARG A  84      33.404  16.232  -5.002  1.00  0.00           C  
ATOM    642  O   ARG A  84      33.592  17.441  -5.165  1.00  1.00           O  
ATOM    643  CB  ARG A  84      33.092  15.807  -2.518  1.00 45.00           C  
ATOM    644  CG  ARG A  84      31.646  15.337  -2.612  1.00 23.00           C  
ATOM    645  CD  ARG A  84      30.825  15.720  -1.379  1.00 12.00           C  
ATOM    646  NE  ARG A  84      29.377  15.638  -1.615  1.00  5.00           N  
ATOM    647  CZ  ARG A  84      28.653  14.515  -1.648  1.00  6.00           C  
ATOM    648  NH1 ARG A  84      27.343  14.583  -1.867  1.00  2.00           N  
ATOM    649  NH2 ARG A  84      29.223  13.323  -1.490  1.00  5.00           N  
ATOM    650  N   PHE A  85      32.715  15.468  -5.856  1.00  0.00           N  
ATOM    651  CA  PHE A  85      32.130  15.942  -7.129  1.00  0.00           C  
ATOM    652  C   PHE A  85      33.213  16.451  -8.092  1.00  1.00           C  
ATOM    653  O   PHE A  85      33.164  17.591  -8.588  1.00 48.00           O  
ATOM    654  CB  PHE A  85      31.014  16.990  -6.925  1.00 43.00           C  
ATOM    655  CG  PHE A  85      29.653  16.414  -6.563  1.00 11.00           C  
ATOM    656  CD1 PHE A  85      29.520  15.271  -5.745  1.00  0.00           C  
ATOM    657  CD2 PHE A  85      28.485  17.060  -7.003  1.00 11.00           C  
ATOM    658  CE1 PHE A  85      28.241  14.783  -5.365  1.00  4.00           C  
ATOM    659  CE2 PHE A  85      27.198  16.586  -6.633  1.00  3.00           C  
ATOM    660  CZ  PHE A  85      27.078  15.443  -5.807  1.00  2.00           C  
ATOM    661  N   GLY A  86      34.231  15.613  -8.277  1.00  0.00           N  
ATOM    662  CA  GLY A  86      35.332  15.946  -9.160  1.00  1.00           C  
ATOM    663  C   GLY A  86      36.427  14.908  -9.246  1.00  0.00           C  
ATOM    664  O   GLY A  86      36.879  14.565 -10.336  1.00  0.00           O  
ATOM    665  N   GLU A  87      36.838  14.400  -8.088  1.00  0.00           N  
ATOM    666  CA  GLU A  87      37.898  13.400  -7.985  1.00  1.00           C  
ATOM    667  C   GLU A  87      37.321  12.048  -7.549  1.00  0.00           C  
ATOM    668  O   GLU A  87      38.032  11.039  -7.530  1.00  0.00           O  
ATOM    669  CB  GLU A  87      38.939  13.908  -6.969  1.00  0.00           C  
ATOM    670  CG  GLU A  87      40.319  13.256  -6.988  1.00  1.00           C  
ATOM    671  CD  GLU A  87      41.342  13.979  -6.101  1.00 32.00           C  
ATOM    672  OE1 GLU A  87      41.044  15.078  -5.580  1.00 50.00           O  
ATOM    673  OE2 GLU A  87      42.463  13.451  -5.936  1.00 38.00           O  
ATOM    674  N   ASP A  88      36.028  12.037  -7.223  1.00  0.00           N  
ATOM    675  CA  ASP A  88      35.348  10.841  -6.735  1.00  0.00           C  
ATOM    676  C   ASP A  88      34.603   9.940  -7.718  1.00  0.00           C  
ATOM    677  O   ASP A  88      33.940   8.994  -7.296  1.00  6.00           O  
ATOM    678  CB  ASP A  88      34.450  11.200  -5.538  1.00 19.00           C  
ATOM    679  CG  ASP A  88      33.336  12.174  -5.892  1.00  7.00           C  
ATOM    680  OD1 ASP A  88      33.177  12.532  -7.080  1.00  0.00           O  
ATOM    681  OD2 ASP A  88      32.604  12.570  -4.964  1.00 14.00           O  
ATOM    682  N   GLY A  89      34.695  10.231  -9.013  1.00  0.00           N  
ATOM    683  CA  GLY A  89      34.022   9.394  -9.992  1.00  8.00           C  
ATOM    684  C   GLY A  89      32.720   9.934 -10.537  1.00  6.00           C  
ATOM    685  O   GLY A  89      32.172   9.357 -11.484  1.00  5.00           O  
ATOM    686  N   THR A  90      32.237  11.042  -9.970  1.00  0.00           N  
ATOM    687  CA  THR A  90      30.986  11.639 -10.416  1.00  4.00           C  
ATOM    688  C   THR A  90      31.120  12.302 -11.778  1.00 14.00           C  
ATOM    689  O   THR A  90      30.367  11.975 -12.696  1.00  6.00           O  
ATOM    690  CB  THR A  90      30.394  12.639  -9.388  1.00  7.00           C  
ATOM    691  OG1 THR A  90      31.280  13.751  -9.229  1.00 23.00           O  
ATOM    692  CG2 THR A  90      30.183  11.971  -8.048  1.00  3.00           C  
ATOM    693  N   VAL A  91      32.114  13.186 -11.906  1.00  0.00           N  
ATOM    694  CA  VAL A  91      32.409  13.913 -13.146  1.00 40.00           C  
ATOM    695  C   VAL A  91      32.960  12.953 -14.196  1.00  0.00           C  
ATOM    696  O   VAL A  91      32.678  13.107 -15.381  1.00  0.00           O  
ATOM    697  CB  VAL A  91      33.390  15.093 -12.880  1.00  0.00           C  
ATOM    698  CG1 VAL A  91      33.913  15.714 -14.186  1.00  4.00           C  
ATOM    699  CG2 VAL A  91      32.672  16.163 -12.075  1.00 45.00           C  
ATOM    700  N   GLN A  92      33.722  11.955 -13.739  1.00  0.00           N  
ATOM    701  CA  GLN A  92      34.303  10.917 -14.603  1.00  1.00           C  
ATOM    702  C   GLN A  92      33.150  10.123 -15.225  1.00  0.00           C  
ATOM    703  O   GLN A  92      33.178   9.806 -16.412  1.00  0.00           O  
ATOM    704  CB  GLN A  92      35.212   9.981 -13.790  1.00  0.00           C  
ATOM    705  CG  GLN A  92      36.574  10.566 -13.350  1.00  1.00           C  
ATOM    706  CD  GLN A  92      36.499  11.620 -12.249  1.00  1.00           C  
ATOM    707  OE1 GLN A  92      35.544  11.676 -11.472  1.00  0.00           O  
ATOM    708  NE2 GLN A  92      37.515  12.465 -12.187  1.00  1.00           N  
ATOM    709  N   GLY A  93      32.092   9.936 -14.435  1.00  0.00           N  
ATOM    710  CA  GLY A  93      30.904   9.231 -14.882  1.00  5.00           C  
ATOM    711  C   GLY A  93      30.151   9.915 -16.010  1.00  4.00           C  
ATOM    712  O   GLY A  93      29.708   9.255 -16.950  1.00  6.00           O  
ATOM    713  N   PHE A  94      30.039  11.241 -15.908  1.00  5.00           N  
ATOM    714  CA  PHE A  94      29.384  12.103 -16.892  1.00  6.00           C  
ATOM    715  C   PHE A  94      30.189  12.084 -18.193  1.00  0.00           C  
ATOM    716  O   PHE A  94      29.626  11.946 -19.274  1.00  0.00           O  
ATOM    717  CB  PHE A  94      29.298  13.539 -16.320  1.00 12.00           C  
ATOM    718  CG  PHE A  94      28.911  14.603 -17.327  1.00  0.00           C  
ATOM    719  CD1 PHE A  94      29.763  15.689 -17.557  1.00 26.00           C  
ATOM    720  CD2 PHE A  94      27.678  14.548 -18.017  1.00  5.00           C  
ATOM    721  CE1 PHE A  94      29.397  16.725 -18.465  1.00  0.00           C  
ATOM    722  CE2 PHE A  94      27.296  15.574 -18.928  1.00  5.00           C  
ATOM    723  CZ  PHE A  94      28.158  16.664 -19.150  1.00 19.00           C  
ATOM    724  N   LEU A  95      31.504  12.224 -18.052  1.00  0.00           N  
ATOM    725  CA  LEU A  95      32.431  12.226 -19.171  1.00  0.00           C  
ATOM    726  C   LEU A  95      32.447  10.900 -19.928  1.00  0.00           C  
ATOM    727  O   LEU A  95      32.584  10.897 -21.155  1.00  0.00           O  
ATOM    728  CB  LEU A  95      33.833  12.619 -18.701  1.00  0.00           C  
ATOM    729  CG  LEU A  95      33.968  14.083 -18.271  1.00  0.00           C  
ATOM    730  CD1 LEU A  95      35.320  14.299 -17.616  1.00  0.00           C  
ATOM    731  CD2 LEU A  95      33.765  15.032 -19.453  1.00  1.00           C  
ATOM    732  N   GLU A  96      32.230   9.797 -19.200  1.00  0.00           N  
ATOM    733  CA  GLU A  96      32.182   8.455 -19.782  1.00 13.00           C  
ATOM    734  C   GLU A  96      30.979   8.322 -20.714  1.00  3.00           C  
ATOM    735  O   GLU A  96      31.118   7.876 -21.849  1.00  3.00           O  
ATOM    736  CB  GLU A  96      32.074   7.380 -18.690  1.00  4.00           C  
ATOM    737  CG  GLU A  96      33.378   7.015 -17.969  1.00  3.00           C  
ATOM    738  CD  GLU A  96      34.363   6.189 -18.805  1.00  3.00           C  
ATOM    739  OE1 GLU A  96      35.511   6.026 -18.352  1.00  5.00           O  
ATOM    740  OE2 GLU A  96      34.014   5.695 -19.896  1.00  2.00           O  
ATOM    741  N   LEU A  97      29.816   8.773 -20.236  1.00  0.00           N  
ATOM    742  CA  LEU A  97      28.566   8.718 -20.992  1.00  3.00           C  
ATOM    743  C   LEU A  97      28.549   9.676 -22.184  1.00  5.00           C  
ATOM    744  O   LEU A  97      27.810   9.475 -23.155  1.00  2.00           O  
ATOM    745  CB  LEU A  97      27.385   8.994 -20.063  1.00  4.00           C  
ATOM    746  CG  LEU A  97      27.051   7.999 -18.945  1.00  4.00           C  
ATOM    747  CD1 LEU A  97      26.000   8.589 -18.042  1.00  2.00           C  
ATOM    748  CD2 LEU A  97      26.564   6.683 -19.526  1.00  2.00           C  
ATOM    749  N   LEU A  98      29.400  10.696 -22.104  1.00  8.00           N  
ATOM    750  CA  LEU A  98      29.557  11.711 -23.142  1.00  3.00           C  
ATOM    751  C   LEU A  98      30.399  11.156 -24.292  1.00  2.00           C  
ATOM    752  O   LEU A  98      30.332  11.656 -25.419  1.00  3.00           O  
ATOM    753  CB  LEU A  98      30.255  12.916 -22.521  1.00  0.00           C  
ATOM    754  CG  LEU A  98      29.974  14.373 -22.863  1.00 10.00           C  
ATOM    755  CD1 LEU A  98      28.493  14.724 -22.796  1.00  4.00           C  
ATOM    756  CD2 LEU A  98      30.729  15.172 -21.842  1.00  0.00           C  
ATOM    757  N   GLY A  99      31.165  10.100 -23.991  1.00  0.00           N  
ATOM    758  CA  GLY A  99      32.038   9.450 -24.964  1.00  2.00           C  
ATOM    759  C   GLY A  99      33.305  10.254 -25.159  1.00  6.00           C  
ATOM    760  O   GLY A  99      34.010  10.117 -26.154  1.00  2.00           O  
ATOM    761  N   LYS A 100      33.601  11.058 -24.144  1.00 17.00           N  
ATOM    762  CA  LYS A 100      34.733  11.957 -24.132  1.00  0.00           C  
ATOM    763  C   LYS A 100      35.978  11.420 -23.443  1.00  9.00           C  
ATOM    764  O   LYS A 100      35.907  11.004 -22.286  1.00 14.00           O  
ATOM    765  CB  LYS A 100      34.299  13.259 -23.450  1.00  0.00           C  
ATOM    766  CG  LYS A 100      34.717  14.502 -24.171  1.00  0.00           C  
ATOM    767  CD  LYS A 100      34.071  14.600 -25.530  1.00  8.00           C  
ATOM    768  CE  LYS A 100      34.956  15.386 -26.436  1.00  4.00           C  
ATOM    769  NZ  LYS A 100      34.552  15.295 -27.864  1.00  4.00           N  
ATOM    770  N   PRO A 101      37.131  11.383 -24.153  1.00  5.00           N  
ATOM    771  CA  PRO A 101      38.377  10.895 -23.546  1.00 10.00           C  
ATOM    772  C   PRO A 101      38.791  11.914 -22.478  1.00  0.00           C  
ATOM    773  O   PRO A 101      38.711  13.127 -22.709  1.00  0.00           O  
ATOM    774  CB  PRO A 101      39.362  10.930 -24.709  1.00  6.00           C  
ATOM    775  CG  PRO A 101      38.489  10.726 -25.908  1.00  3.00           C  
ATOM    776  CD  PRO A 101      37.331  11.629 -25.595  1.00  6.00           C  
ATOM    777  N   TYR A 102      39.171  11.428 -21.302  1.00 28.00           N  
ATOM    778  CA  TYR A 102      39.555  12.323 -20.220  1.00  0.00           C  
ATOM    779  C   TYR A 102      40.785  11.876 -19.448  1.00  0.00           C  
ATOM    780  O   TYR A 102      41.086  10.686 -19.387  1.00 49.00           O  
ATOM    781  CB  TYR A 102      38.360  12.579 -19.273  1.00  0.00           C  
ATOM    782  CG  TYR A 102      37.815  11.348 -18.591  1.00  0.00           C  
ATOM    783  CD1 TYR A 102      38.270  10.975 -17.304  1.00  0.00           C  
ATOM    784  CD2 TYR A 102      36.889  10.510 -19.243  1.00 23.00           C  
ATOM    785  CE1 TYR A 102      37.827   9.790 -16.692  1.00 60.00           C  
ATOM    786  CE2 TYR A 102      36.425   9.319 -18.630  1.00 15.00           C  
ATOM    787  CZ  TYR A 102      36.907   8.966 -17.353  1.00 27.00           C  
ATOM    788  OH  TYR A 102      36.495   7.800 -16.738  1.00 15.00           O  
ATOM    789  N   VAL A 103      41.480  12.847 -18.866  1.00  0.00           N  
ATOM    790  CA  VAL A 103      42.690  12.619 -18.080  1.00  1.00           C  
ATOM    791  C   VAL A 103      42.371  12.044 -16.698  1.00  1.00           C  
ATOM    792  O   VAL A 103      41.360  12.392 -16.081  1.00  1.00           O  
ATOM    793  CB  VAL A 103      43.496  13.947 -17.912  1.00  1.00           C  
ATOM    794  CG1 VAL A 103      44.731  13.761 -17.040  1.00  1.00           C  
ATOM    795  CG2 VAL A 103      43.920  14.467 -19.260  1.00  0.00           C  
ATOM    796  N   GLY A 104      43.232  11.134 -16.250  1.00  1.00           N  
ATOM    797  CA  GLY A 104      43.089  10.543 -14.934  1.00  1.00           C  
ATOM    798  C   GLY A 104      42.305   9.253 -14.831  1.00  0.00           C  
ATOM    799  O   GLY A 104      41.864   8.670 -15.827  1.00 50.00           O  
ATOM    800  N   ALA A 105      42.135   8.827 -13.583  1.00  1.00           N  
ATOM    801  CA  ALA A 105      41.430   7.606 -13.227  1.00  0.00           C  
ATOM    802  C   ALA A 105      39.960   7.599 -13.620  1.00  0.00           C  
ATOM    803  O   ALA A 105      39.298   8.648 -13.656  1.00  1.00           O  
ATOM    804  CB  ALA A 105      41.565   7.361 -11.747  1.00  1.00           C  
ATOM    805  N   GLY A 106      39.469   6.390 -13.893  1.00 30.00           N  
ATOM    806  CA  GLY A 106      38.083   6.175 -14.267  1.00 11.00           C  
ATOM    807  C   GLY A 106      37.174   6.253 -13.058  1.00  0.00           C  
ATOM    808  O   GLY A 106      37.641   6.598 -11.977  1.00  0.00           O  
ATOM    809  N   VAL A 107      35.900   5.890 -13.223  1.00  6.00           N  
ATOM    810  CA  VAL A 107      34.906   5.940 -12.143  1.00  0.00           C  
ATOM    811  C   VAL A 107      35.296   5.179 -10.871  1.00  0.00           C  
ATOM    812  O   VAL A 107      35.379   5.780  -9.800  1.00  0.00           O  
ATOM    813  CB  VAL A 107      33.513   5.468 -12.647  1.00  3.00           C  
ATOM    814  CG1 VAL A 107      32.458   5.579 -11.546  1.00  3.00           C  
ATOM    815  CG2 VAL A 107      33.093   6.315 -13.832  1.00  4.00           C  
ATOM    816  N   ALA A 108      35.596   3.888 -11.020  1.00  6.00           N  
ATOM    817  CA  ALA A 108      35.968   3.012  -9.907  1.00  4.00           C  
ATOM    818  C   ALA A 108      37.190   3.457  -9.119  1.00 18.00           C  
ATOM    819  O   ALA A 108      37.093   3.707  -7.918  1.00  0.00           O  
ATOM    820  CB  ALA A 108      36.152   1.583 -10.401  1.00  3.00           C  
ATOM    821  N   ALA A 109      38.309   3.643  -9.817  1.00 13.00           N  
ATOM    822  CA  ALA A 109      39.562   4.053  -9.190  1.00 23.00           C  
ATOM    823  C   ALA A 109      39.472   5.420  -8.519  1.00  0.00           C  
ATOM    824  O   ALA A 109      40.049   5.617  -7.444  1.00  0.00           O  
ATOM    825  CB  ALA A 109      40.684   4.023 -10.203  1.00 20.00           C  
ATOM    826  N   SER A 110      38.696   6.329  -9.123  1.00  0.00           N  
ATOM    827  CA  SER A 110      38.487   7.683  -8.587  1.00  0.00           C  
ATOM    828  C   SER A 110      37.690   7.646  -7.287  1.00  0.00           C  
ATOM    829  O   SER A 110      38.017   8.352  -6.332  1.00  1.00           O  
ATOM    830  CB  SER A 110      37.733   8.558  -9.580  1.00  0.00           C  
ATOM    831  OG  SER A 110      38.491   8.843 -10.733  1.00  1.00           O  
ATOM    832  N   ALA A 111      36.655   6.805  -7.255  1.00  0.00           N  
ATOM    833  CA  ALA A 111      35.794   6.652  -6.069  1.00 12.00           C  
ATOM    834  C   ALA A 111      36.512   5.999  -4.902  1.00 13.00           C  
ATOM    835  O   ALA A 111      36.368   6.429  -3.754  1.00 12.00           O  
ATOM    836  CB  ALA A 111      34.541   5.874  -6.420  1.00  4.00           C  
ATOM    837  N   LEU A 112      37.346   5.016  -5.225  1.00  0.00           N  
ATOM    838  CA  LEU A 112      38.106   4.283  -4.233  1.00 17.00           C  
ATOM    839  C   LEU A 112      39.240   5.059  -3.598  1.00  0.00           C  
ATOM    840  O   LEU A 112      39.362   5.038  -2.372  1.00  0.00           O  
ATOM    841  CB  LEU A 112      38.624   2.968  -4.808  1.00  0.00           C  
ATOM    842  CG  LEU A 112      37.689   1.770  -4.628  1.00  8.00           C  
ATOM    843  CD1 LEU A 112      36.441   1.927  -5.466  1.00  3.00           C  
ATOM    844  CD2 LEU A 112      38.413   0.509  -5.029  1.00  6.00           C  
ATOM    845  N   CYS A 113      40.018   5.788  -4.410  1.00  0.00           N  
ATOM    846  CA  CYS A 113      41.156   6.565  -3.899  1.00  1.00           C  
ATOM    847  C   CYS A 113      40.748   7.802  -3.110  1.00  1.00           C  
ATOM    848  O   CYS A 113      41.563   8.380  -2.389  1.00  1.00           O  
ATOM    849  CB  CYS A 113      42.120   6.944  -5.021  1.00  1.00           C  
ATOM    850  SG  CYS A 113      42.888   5.527  -5.825  1.00  0.00           S  
ATOM    851  N   MET A 114      39.481   8.195  -3.253  1.00  0.00           N  
ATOM    852  CA  MET A 114      38.932   9.332  -2.529  1.00  2.00           C  
ATOM    853  C   MET A 114      38.408   8.945  -1.159  1.00 27.00           C  
ATOM    854  O   MET A 114      38.425   9.759  -0.235  1.00  2.00           O  
ATOM    855  CB  MET A 114      37.826  10.020  -3.318  1.00 35.00           C  
ATOM    856  CG  MET A 114      38.345  11.143  -4.181  1.00  1.00           C  
ATOM    857  SD  MET A 114      39.276  12.406  -3.292  1.00  8.00           S  
ATOM    858  CE  MET A 114      37.993  13.119  -2.378  1.00 60.00           C  
ATOM    859  N   ASP A 115      37.960   7.697  -1.040  1.00 31.00           N  
ATOM    860  CA  ASP A 115      37.434   7.156   0.211  1.00 34.00           C  
ATOM    861  C   ASP A 115      38.588   6.579   1.044  1.00  1.00           C  
ATOM    862  O   ASP A 115      39.114   5.507   0.745  1.00  0.00           O  
ATOM    863  CB  ASP A 115      36.387   6.079  -0.091  1.00 14.00           C  
ATOM    864  CG  ASP A 115      35.504   5.748   1.109  1.00 27.00           C  
ATOM    865  OD1 ASP A 115      36.028   5.476   2.211  1.00  0.00           O  
ATOM    866  OD2 ASP A 115      34.270   5.721   0.930  1.00  6.00           O  
ATOM    867  N   LYS A 116      38.934   7.282   2.121  1.00  0.00           N  
ATOM    868  CA  LYS A 116      40.011   6.874   3.017  1.00  1.00           C  
ATOM    869  C   LYS A 116      39.787   5.554   3.748  1.00  0.00           C  
ATOM    870  O   LYS A 116      40.742   4.933   4.212  1.00  1.00           O  
ATOM    871  CB  LYS A 116      40.333   7.996   3.990  1.00  1.00           C  
ATOM    872  CG  LYS A 116      41.003   9.153   3.295  1.00  1.00           C  
ATOM    873  CD  LYS A 116      41.136  10.347   4.189  1.00  2.00           C  
ATOM    874  CE  LYS A 116      41.755  11.497   3.435  1.00 44.00           C  
ATOM    875  NZ  LYS A 116      43.129  11.188   2.948  1.00 43.00           N  
ATOM    876  N   ASP A 117      38.536   5.107   3.808  1.00  0.00           N  
ATOM    877  CA  ASP A 117      38.225   3.831   4.439  1.00  0.00           C  
ATOM    878  C   ASP A 117      38.356   2.695   3.418  1.00  0.00           C  
ATOM    879  O   ASP A 117      39.181   1.798   3.612  1.00  0.00           O  
ATOM    880  CB  ASP A 117      36.823   3.834   5.064  1.00  0.00           C  
ATOM    881  CG  ASP A 117      36.458   2.496   5.686  1.00  0.00           C  
ATOM    882  OD1 ASP A 117      37.106   2.105   6.681  1.00 23.00           O  
ATOM    883  OD2 ASP A 117      35.542   1.829   5.160  1.00 14.00           O  
ATOM    884  N   LEU A 118      37.569   2.765   2.335  1.00  0.00           N  
ATOM    885  CA  LEU A 118      37.562   1.740   1.282  1.00  0.00           C  
ATOM    886  C   LEU A 118      38.908   1.495   0.605  1.00  0.00           C  
ATOM    887  O   LEU A 118      39.231   0.350   0.299  1.00 14.00           O  
ATOM    888  CB  LEU A 118      36.464   2.003   0.238  1.00  9.00           C  
ATOM    889  CG  LEU A 118      35.003   1.963   0.725  1.00  0.00           C  
ATOM    890  CD1 LEU A 118      34.083   2.448  -0.383  1.00  4.00           C  
ATOM    891  CD2 LEU A 118      34.587   0.566   1.199  1.00  4.00           C  
ATOM    892  N   SER A 119      39.705   2.553   0.424  1.00  0.00           N  
ATOM    893  CA  SER A 119      41.033   2.424  -0.183  1.00  0.00           C  
ATOM    894  C   SER A 119      41.939   1.608   0.747  1.00  0.00           C  
ATOM    895  O   SER A 119      42.535   0.635   0.310  1.00  0.00           O  
ATOM    896  CB  SER A 119      41.669   3.789  -0.478  1.00  1.00           C  
ATOM    897  OG  SER A 119      41.846   4.554   0.701  1.00  1.00           O  
ATOM    898  N   LYS A 120      41.949   1.949   2.039  1.00  0.00           N  
ATOM    899  CA  LYS A 120      42.754   1.223   3.025  1.00  0.00           C  
ATOM    900  C   LYS A 120      42.318  -0.239   3.191  1.00  0.00           C  
ATOM    901  O   LYS A 120      43.166  -1.104   3.387  1.00  0.00           O  
ATOM    902  CB  LYS A 120      42.784   1.945   4.367  1.00  0.00           C  
ATOM    903  CG  LYS A 120      43.700   3.145   4.387  1.00  1.00           C  
ATOM    904  CD  LYS A 120      43.926   3.637   5.809  1.00  1.00           C  
ATOM    905  CE  LYS A 120      44.737   4.924   5.831  1.00  1.00           C  
ATOM    906  NZ  LYS A 120      43.949   6.061   5.269  1.00  1.00           N  
ATOM    907  N   ARG A 121      41.019  -0.512   3.023  1.00  0.00           N  
ATOM    908  CA  ARG A 121      40.478  -1.872   3.106  1.00  6.00           C  
ATOM    909  C   ARG A 121      41.007  -2.731   1.955  1.00  5.00           C  
ATOM    910  O   ARG A 121      41.519  -3.826   2.189  1.00  5.00           O  
ATOM    911  CB  ARG A 121      38.943  -1.879   3.092  1.00  5.00           C  
ATOM    912  CG  ARG A 121      38.301  -1.197   4.283  1.00  6.00           C  
ATOM    913  CD  ARG A 121      36.789  -1.287   4.278  1.00  4.00           C  
ATOM    914  NE  ARG A 121      36.340  -2.403   5.105  1.00  3.00           N  
ATOM    915  CZ  ARG A 121      35.703  -2.284   6.269  1.00  4.00           C  
ATOM    916  NH1 ARG A 121      35.412  -1.088   6.773  1.00  6.00           N  
ATOM    917  NH2 ARG A 121      35.382  -3.375   6.948  1.00  1.00           N  
ATOM    918  N   VAL A 122      40.970  -2.177   0.738  1.00  0.00           N  
ATOM    919  CA  VAL A 122      41.439  -2.851  -0.479  1.00  5.00           C  
ATOM    920  C   VAL A 122      42.956  -3.061  -0.441  1.00  0.00           C  
ATOM    921  O   VAL A 122      43.448  -4.125  -0.832  1.00 10.00           O  
ATOM    922  CB  VAL A 122      41.061  -2.034  -1.765  1.00  0.00           C  
ATOM    923  CG1 VAL A 122      41.566  -2.706  -3.020  1.00  5.00           C  
ATOM    924  CG2 VAL A 122      39.568  -1.872  -1.873  1.00  4.00           C  
ATOM    925  N   LEU A 123      43.679  -2.047   0.032  1.00  0.00           N  
ATOM    926  CA  LEU A 123      45.134  -2.096   0.125  1.00  0.00           C  
ATOM    927  C   LEU A 123      45.660  -3.066   1.182  1.00  0.00           C  
ATOM    928  O   LEU A 123      46.604  -3.806   0.908  1.00  0.00           O  
ATOM    929  CB  LEU A 123      45.712  -0.695   0.362  1.00  0.00           C  
ATOM    930  CG  LEU A 123      45.555   0.356  -0.743  1.00  0.00           C  
ATOM    931  CD1 LEU A 123      46.244   1.620  -0.323  1.00  1.00           C  
ATOM    932  CD2 LEU A 123      46.104  -0.120  -2.057  1.00  1.00           C  
ATOM    933  N   ALA A 124      45.019  -3.089   2.359  1.00  0.00           N  
ATOM    934  CA  ALA A 124      45.403  -3.976   3.467  1.00  6.00           C  
ATOM    935  C   ALA A 124      45.227  -5.436   3.074  1.00  3.00           C  
ATOM    936  O   ALA A 124      46.057  -6.275   3.423  1.00  3.00           O  
ATOM    937  CB  ALA A 124      44.593  -3.672   4.719  1.00  4.00           C  
ATOM    938  N   GLN A 125      44.188  -5.707   2.279  1.00  5.00           N  
ATOM    939  CA  GLN A 125      43.894  -7.053   1.791  1.00  3.00           C  
ATOM    940  C   GLN A 125      44.977  -7.495   0.800  1.00  0.00           C  
ATOM    941  O   GLN A 125      45.355  -8.673   0.779  1.00  2.00           O  
ATOM    942  CB  GLN A 125      42.509  -7.089   1.125  1.00  4.00           C  
ATOM    943  CG  GLN A 125      41.957  -8.500   0.790  1.00  2.00           C  
ATOM    944  CD  GLN A 125      42.451  -9.054  -0.545  1.00  2.00           C  
ATOM    945  OE1 GLN A 125      42.807  -8.297  -1.451  1.00  4.00           O  
ATOM    946  NE2 GLN A 125      42.519 -10.378  -0.650  1.00  1.00           N  
ATOM    947  N   ALA A 126      45.454  -6.548  -0.014  1.00  0.00           N  
ATOM    948  CA  ALA A 126      46.484  -6.797  -1.028  1.00  4.00           C  
ATOM    949  C   ALA A 126      47.871  -7.003  -0.429  1.00  3.00           C  
ATOM    950  O   ALA A 126      48.803  -7.396  -1.135  1.00  2.00           O  
ATOM    951  CB  ALA A 126      46.513  -5.659  -2.038  1.00  6.00           C  
ATOM    952  N   GLY A 127      47.993  -6.729   0.870  1.00  0.00           N  
ATOM    953  CA  GLY A 127      49.253  -6.894   1.569  1.00  2.00           C  
ATOM    954  C   GLY A 127      50.090  -5.638   1.699  1.00  5.00           C  
ATOM    955  O   GLY A 127      51.244  -5.709   2.122  1.00  3.00           O  
ATOM    956  N   VAL A 128      49.523  -4.495   1.320  1.00  0.00           N  
ATOM    957  CA  VAL A 128      50.218  -3.204   1.417  1.00  0.00           C  
ATOM    958  C   VAL A 128      50.058  -2.719   2.862  1.00  6.00           C  
ATOM    959  O   VAL A 128      48.947  -2.754   3.398  1.00  8.00           O  
ATOM    960  CB  VAL A 128      49.618  -2.152   0.433  1.00  0.00           C  
ATOM    961  CG1 VAL A 128      50.344  -0.811   0.550  1.00  0.00           C  
ATOM    962  CG2 VAL A 128      49.686  -2.666  -0.994  1.00  0.00           C  
ATOM    963  N   PRO A 129      51.166  -2.317   3.527  1.00  0.00           N  
ATOM    964  CA  PRO A 129      51.041  -1.847   4.913  1.00  4.00           C  
ATOM    965  C   PRO A 129      50.359  -0.485   5.054  1.00  0.00           C  
ATOM    966  O   PRO A 129      50.605   0.432   4.269  1.00  0.00           O  
ATOM    967  CB  PRO A 129      52.491  -1.821   5.401  1.00  4.00           C  
ATOM    968  CG  PRO A 129      53.272  -1.568   4.150  1.00  6.00           C  
ATOM    969  CD  PRO A 129      52.589  -2.460   3.159  1.00  4.00           C  
ATOM    970  N   VAL A 130      49.403  -0.427   5.978  1.00  7.00           N  
ATOM    971  CA  VAL A 130      48.652   0.788   6.287  1.00  0.00           C  
ATOM    972  C   VAL A 130      48.564   0.934   7.800  1.00  0.00           C  
ATOM    973  O   VAL A 130      48.651  -0.055   8.541  1.00  5.00           O  
ATOM    974  CB  VAL A 130      47.192   0.794   5.694  1.00  0.00           C  
ATOM    975  CG1 VAL A 130      47.217   0.924   4.170  1.00  1.00           C  
ATOM    976  CG2 VAL A 130      46.412  -0.447   6.113  1.00  7.00           C  
ATOM    977  N   VAL A 131      48.376   2.180   8.230  1.00  1.00           N  
ATOM    978  CA  VAL A 131      48.232   2.589   9.629  1.00  0.00           C  
ATOM    979  C   VAL A 131      46.933   1.972  10.226  1.00 10.00           C  
ATOM    980  O   VAL A 131      45.971   1.747   9.477  1.00 13.00           O  
ATOM    981  CB  VAL A 131      48.138   4.157   9.654  1.00  0.00           C  
ATOM    982  CG1 VAL A 131      47.825   4.684  11.014  1.00 27.00           C  
ATOM    983  CG2 VAL A 131      49.438   4.773   9.172  1.00  2.00           C  
ATOM    984  N   PRO A 132      46.920   1.607  11.543  1.00  0.00           N  
ATOM    985  CA  PRO A 132      45.685   1.042  12.120  1.00  5.00           C  
ATOM    986  C   PRO A 132      44.585   2.111  12.059  1.00  0.00           C  
ATOM    987  O   PRO A 132      44.841   3.283  12.365  1.00  0.00           O  
ATOM    988  CB  PRO A 132      46.085   0.762  13.570  1.00  4.00           C  
ATOM    989  CG  PRO A 132      47.504   0.382  13.450  1.00  3.00           C  
ATOM    990  CD  PRO A 132      48.039   1.433  12.499  1.00 16.00           C  
ATOM    991  N   TRP A 133      43.401   1.726  11.589  1.00  6.00           N  
ATOM    992  CA  TRP A 133      42.304   2.678  11.454  1.00  0.00           C  
ATOM    993  C   TRP A 133      40.932   2.068  11.716  1.00  0.00           C  
ATOM    994  O   TRP A 133      40.758   0.843  11.655  1.00  6.00           O  
ATOM    995  CB  TRP A 133      42.329   3.324  10.034  1.00  1.00           C  
ATOM    996  CG  TRP A 133      41.573   2.555   8.944  1.00  0.00           C  
ATOM    997  CD1 TRP A 133      40.333   2.861   8.438  1.00  1.00           C  
ATOM    998  CD2 TRP A 133      41.943   1.296   8.356  1.00  0.00           C  
ATOM    999  CE2 TRP A 133      40.857   0.889   7.529  1.00 11.00           C  
ATOM   1000  NE1 TRP A 133      39.897   1.863   7.604  1.00 19.00           N  
ATOM   1001  CE3 TRP A 133      43.080   0.459   8.455  1.00  7.00           C  
ATOM   1002  CZ3 TRP A 133      43.094  -0.763   7.727  1.00  4.00           C  
ATOM   1003  CH2 TRP A 133      41.988  -1.137   6.914  1.00  4.00           C  
ATOM   1004  CZ2 TRP A 133      40.869  -0.326   6.804  1.00  8.00           C  
ATOM   1005  N   VAL A 134      39.950   2.957  11.856  1.00  0.00           N  
ATOM   1006  CA  VAL A 134      38.562   2.575  12.034  1.00 12.00           C  
ATOM   1007  C   VAL A 134      37.690   3.639  11.335  1.00  0.00           C  
ATOM   1008  O   VAL A 134      38.110   4.794  11.183  1.00  0.00           O  
ATOM   1009  CB  VAL A 134      38.208   2.345  13.554  1.00  0.00           C  
ATOM   1010  CG1 VAL A 134      37.926   3.641  14.289  1.00 40.00           C  
ATOM   1011  CG2 VAL A 134      37.064   1.370  13.683  1.00  5.00           C  
ATOM   1012  N   ALA A 135      36.539   3.213  10.818  1.00 12.00           N  
ATOM   1013  CA  ALA A 135      35.595   4.116  10.159  1.00  0.00           C  
ATOM   1014  C   ALA A 135      34.449   4.417  11.116  1.00 13.00           C  
ATOM   1015  O   ALA A 135      34.086   3.568  11.938  1.00 11.00           O  
ATOM   1016  CB  ALA A 135      35.052   3.490   8.900  1.00 12.00           C  
ATOM   1017  N   VAL A 136      33.921   5.639  11.049  1.00 43.00           N  
ATOM   1018  CA  VAL A 136      32.800   6.061  11.894  1.00 20.00           C  
ATOM   1019  C   VAL A 136      31.745   6.752  11.016  1.00 60.00           C  
ATOM   1020  O   VAL A 136      32.051   7.730  10.332  1.00  0.00           O  
ATOM   1021  CB  VAL A 136      33.237   7.076  13.019  1.00  0.00           C  
ATOM   1022  CG1 VAL A 136      32.071   7.360  13.964  1.00 39.00           C  
ATOM   1023  CG2 VAL A 136      34.430   6.565  13.816  1.00 42.00           C  
ATOM   1024  N   ARG A 137      30.506   6.258  11.064  1.00 18.00           N  
ATOM   1025  CA  ARG A 137      29.387   6.843  10.305  1.00  0.00           C  
ATOM   1026  C   ARG A 137      28.715   7.926  11.157  1.00  0.00           C  
ATOM   1027  O   ARG A 137      28.733   7.842  12.392  1.00  0.00           O  
ATOM   1028  CB  ARG A 137      28.380   5.763   9.896  1.00  6.00           C  
ATOM   1029  CG  ARG A 137      28.989   4.677   9.009  1.00 16.00           C  
ATOM   1030  CD  ARG A 137      27.945   3.764   8.371  1.00  2.00           C  
ATOM   1031  NE  ARG A 137      28.567   2.774   7.484  1.00  3.00           N  
ATOM   1032  CZ  ARG A 137      28.847   2.961   6.191  1.00  3.00           C  
ATOM   1033  NH1 ARG A 137      28.562   4.110   5.583  1.00  3.00           N  
ATOM   1034  NH2 ARG A 137      29.436   1.992   5.502  1.00  3.00           N  
ATOM   1035  N   LYS A 138      28.149   8.948  10.505  1.00  8.00           N  
ATOM   1036  CA  LYS A 138      27.492  10.068  11.194  1.00  0.00           C  
ATOM   1037  C   LYS A 138      26.353   9.646  12.114  1.00  3.00           C  
ATOM   1038  O   LYS A 138      25.518   8.817  11.739  1.00  3.00           O  
ATOM   1039  CB  LYS A 138      27.005  11.115  10.188  1.00  5.00           C  
ATOM   1040  CG  LYS A 138      26.679  12.483  10.798  1.00  4.00           C  
ATOM   1041  CD  LYS A 138      26.321  13.484   9.716  1.00  3.00           C  
ATOM   1042  CE  LYS A 138      25.966  14.845  10.287  1.00  2.00           C  
ATOM   1043  NZ  LYS A 138      25.565  15.791   9.202  1.00  2.00           N  
ATOM   1044  N   GLY A 139      26.385  10.182  13.338  1.00 12.00           N  
ATOM   1045  CA  GLY A 139      25.379   9.881  14.345  1.00  2.00           C  
ATOM   1046  C   GLY A 139      25.724   8.671  15.200  1.00  3.00           C  
ATOM   1047  O   GLY A 139      25.323   8.598  16.366  1.00  2.00           O  
ATOM   1048  N   GLU A 140      26.467   7.729  14.619  1.00  0.00           N  
ATOM   1049  CA  GLU A 140      26.888   6.507  15.302  1.00  3.00           C  
ATOM   1050  C   GLU A 140      28.063   6.758  16.252  1.00  6.00           C  
ATOM   1051  O   GLU A 140      28.917   7.607  15.970  1.00 21.00           O  
ATOM   1052  CB  GLU A 140      27.287   5.424  14.294  1.00 16.00           C  
ATOM   1053  CG  GLU A 140      26.151   4.877  13.451  1.00  2.00           C  
ATOM   1054  CD  GLU A 140      26.389   3.437  13.034  1.00  3.00           C  
ATOM   1055  OE1 GLU A 140      25.574   2.567  13.418  1.00  1.00           O  
ATOM   1056  OE2 GLU A 140      27.388   3.165  12.331  1.00  4.00           O  
ATOM   1057  N   PRO A 141      28.077   6.084  17.426  1.00  0.00           N  
ATOM   1058  CA  PRO A 141      29.186   6.276  18.372  1.00  5.00           C  
ATOM   1059  C   PRO A 141      30.465   5.561  17.896  1.00  0.00           C  
ATOM   1060  O   PRO A 141      30.397   4.449  17.366  1.00 13.00           O  
ATOM   1061  CB  PRO A 141      28.636   5.680  19.677  1.00  2.00           C  
ATOM   1062  CG  PRO A 141      27.672   4.641  19.202  1.00  2.00           C  
ATOM   1063  CD  PRO A 141      26.981   5.317  18.057  1.00  2.00           C  
ATOM   1064  N   PRO A 142      31.631   6.237  17.997  1.00  0.00           N  
ATOM   1065  CA  PRO A 142      32.915   5.664  17.581  1.00 31.00           C  
ATOM   1066  C   PRO A 142      33.429   4.553  18.486  1.00 16.00           C  
ATOM   1067  O   PRO A 142      33.100   4.506  19.671  1.00  4.00           O  
ATOM   1068  CB  PRO A 142      33.854   6.867  17.645  1.00  0.00           C  
ATOM   1069  CG  PRO A 142      33.258   7.714  18.725  1.00  7.00           C  
ATOM   1070  CD  PRO A 142      31.805   7.653  18.381  1.00  8.00           C  
ATOM   1071  N   VAL A 143      34.168   3.622  17.894  1.00 25.00           N  
ATOM   1072  CA  VAL A 143      34.796   2.521  18.627  1.00  4.00           C  
ATOM   1073  C   VAL A 143      36.214   2.481  18.072  1.00  0.00           C  
ATOM   1074  O   VAL A 143      36.445   1.969  16.971  1.00  6.00           O  
ATOM   1075  CB  VAL A 143      34.092   1.146  18.404  1.00  5.00           C  
ATOM   1076  CG1 VAL A 143      34.809   0.074  19.179  1.00  2.00           C  
ATOM   1077  CG2 VAL A 143      32.653   1.186  18.870  1.00  2.00           C  
ATOM   1078  N   VAL A 144      37.146   3.061  18.828  1.00  7.00           N  
ATOM   1079  CA  VAL A 144      38.559   3.143  18.440  1.00  0.00           C  
ATOM   1080  C   VAL A 144      39.411   2.137  19.258  1.00  5.00           C  
ATOM   1081  O   VAL A 144      39.855   2.458  20.367  1.00  5.00           O  
ATOM   1082  CB  VAL A 144      39.092   4.585  18.651  1.00 11.00           C  
ATOM   1083  CG1 VAL A 144      40.371   4.752  17.934  1.00  0.00           C  
ATOM   1084  CG2 VAL A 144      38.081   5.637  18.173  1.00 17.00           C  
ATOM   1085  N   PRO A 145      39.739   0.957  18.675  1.00  0.00           N  
ATOM   1086  CA  PRO A 145      40.527  -0.087  19.348  1.00  3.00           C  
ATOM   1087  C   PRO A 145      42.046   0.122  19.545  1.00  3.00           C  
ATOM   1088  O   PRO A 145      42.815  -0.843  19.525  1.00  2.00           O  
ATOM   1089  CB  PRO A 145      40.222  -1.318  18.494  1.00  2.00           C  
ATOM   1090  CG  PRO A 145      40.201  -0.743  17.112  1.00  3.00           C  
ATOM   1091  CD  PRO A 145      39.390   0.524  17.303  1.00  4.00           C  
ATOM   1092  N   PHE A 146      42.468   1.379  19.687  1.00  5.00           N  
ATOM   1093  CA  PHE A 146      43.877   1.731  19.909  1.00  3.00           C  
ATOM   1094  C   PHE A 146      44.017   3.019  20.714  1.00  5.00           C  
ATOM   1095  O   PHE A 146      43.057   3.784  20.847  1.00  8.00           O  
ATOM   1096  CB  PHE A 146      44.715   1.766  18.603  1.00  5.00           C  
ATOM   1097  CG  PHE A 146      44.012   2.381  17.418  1.00  0.00           C  
ATOM   1098  CD1 PHE A 146      43.351   1.564  16.486  1.00  6.00           C  
ATOM   1099  CD2 PHE A 146      43.989   3.777  17.235  1.00  0.00           C  
ATOM   1100  CE1 PHE A 146      42.661   2.124  15.376  1.00  8.00           C  
ATOM   1101  CE2 PHE A 146      43.304   4.359  16.130  1.00  0.00           C  
ATOM   1102  CZ  PHE A 146      42.639   3.532  15.202  1.00  0.00           C  
ATOM   1103  N   ASP A 147      45.219   3.239  21.244  1.00  7.00           N  
ATOM   1104  CA  ASP A 147      45.555   4.391  22.085  1.00  7.00           C  
ATOM   1105  C   ASP A 147      45.812   5.716  21.342  1.00  0.00           C  
ATOM   1106  O   ASP A 147      46.162   5.700  20.158  1.00 15.00           O  
ATOM   1107  CB  ASP A 147      46.811   4.058  22.924  1.00  3.00           C  
ATOM   1108  CG  ASP A 147      46.595   2.906  23.906  1.00  2.00           C  
ATOM   1109  OD1 ASP A 147      45.622   2.946  24.695  1.00  2.00           O  
ATOM   1110  OD2 ASP A 147      47.421   1.963  23.896  1.00  1.00           O  
ATOM   1111  N   PRO A 148      45.573   6.879  22.009  1.00  0.00           N  
ATOM   1112  CA  PRO A 148      45.802   8.207  21.421  1.00  0.00           C  
ATOM   1113  C   PRO A 148      47.325   8.470  21.340  1.00  8.00           C  
ATOM   1114  O   PRO A 148      48.084   7.798  22.038  1.00  3.00           O  
ATOM   1115  CB  PRO A 148      45.142   9.144  22.442  1.00  4.00           C  
ATOM   1116  CG  PRO A 148      44.094   8.353  23.015  1.00  5.00           C  
ATOM   1117  CD  PRO A 148      44.764   7.034  23.237  1.00  3.00           C  
ATOM   1118  N   PRO A 149      47.797   9.430  20.501  1.00  0.00           N  
ATOM   1119  CA  PRO A 149      47.140  10.361  19.567  1.00  0.00           C  
ATOM   1120  C   PRO A 149      46.491   9.753  18.323  1.00  0.00           C  
ATOM   1121  O   PRO A 149      46.871   8.662  17.892  1.00 41.00           O  
ATOM   1122  CB  PRO A 149      48.263  11.341  19.212  1.00  0.00           C  
ATOM   1123  CG  PRO A 149      49.505  10.512  19.351  1.00  6.00           C  
ATOM   1124  CD  PRO A 149      49.230   9.773  20.626  1.00  5.00           C  
ATOM   1125  N   PHE A 150      45.447  10.418  17.827  1.00  0.00           N  
ATOM   1126  CA  PHE A 150      44.734   9.981  16.620  1.00  0.00           C  
ATOM   1127  C   PHE A 150      44.704  11.102  15.610  1.00  0.00           C  
ATOM   1128  O   PHE A 150      44.948  12.266  15.938  1.00  0.00           O  
ATOM   1129  CB  PHE A 150      43.236   9.708  16.848  1.00  0.00           C  
ATOM   1130  CG  PHE A 150      42.908   8.854  18.010  1.00  0.00           C  
ATOM   1131  CD1 PHE A 150      41.951   9.296  18.934  1.00  0.00           C  
ATOM   1132  CD2 PHE A 150      43.463   7.579  18.152  1.00  0.00           C  
ATOM   1133  CE1 PHE A 150      41.540   8.472  19.990  1.00  1.00           C  
ATOM   1134  CE2 PHE A 150      43.068   6.742  19.198  1.00  0.00           C  
ATOM   1135  CZ  PHE A 150      42.105   7.183  20.118  1.00  0.00           C  
ATOM   1136  N   PHE A 151      44.318  10.730  14.395  1.00  0.00           N  
ATOM   1137  CA  PHE A 151      44.103  11.672  13.318  1.00  0.00           C  
ATOM   1138  C   PHE A 151      42.710  11.364  12.813  1.00  0.00           C  
ATOM   1139  O   PHE A 151      42.441  10.249  12.372  1.00  0.00           O  
ATOM   1140  CB  PHE A 151      45.155  11.562  12.218  1.00 51.00           C  
ATOM   1141  CG  PHE A 151      46.251  12.569  12.357  1.00 49.00           C  
ATOM   1142  CD1 PHE A 151      46.112  13.852  11.807  1.00 42.00           C  
ATOM   1143  CD2 PHE A 151      47.417  12.263  13.077  1.00 60.00           C  
ATOM   1144  CE1 PHE A 151      47.121  14.827  11.970  1.00 39.00           C  
ATOM   1145  CE2 PHE A 151      48.444  13.228  13.251  1.00 52.00           C  
ATOM   1146  CZ  PHE A 151      48.292  14.515  12.694  1.00 36.00           C  
ATOM   1147  N   VAL A 152      41.797  12.304  13.045  1.00  0.00           N  
ATOM   1148  CA  VAL A 152      40.407  12.161  12.616  1.00  0.00           C  
ATOM   1149  C   VAL A 152      40.243  12.934  11.318  1.00  0.00           C  
ATOM   1150  O   VAL A 152      40.659  14.089  11.214  1.00  1.00           O  
ATOM   1151  CB  VAL A 152      39.413  12.654  13.687  1.00  0.00           C  
ATOM   1152  CG1 VAL A 152      37.965  12.504  13.193  1.00  1.00           C  
ATOM   1153  CG2 VAL A 152      39.612  11.849  14.989  1.00  0.00           C  
ATOM   1154  N   LYS A 153      39.669  12.268  10.319  1.00  0.00           N  
ATOM   1155  CA  LYS A 153      39.492  12.865   8.998  1.00  0.00           C  
ATOM   1156  C   LYS A 153      38.162  12.546   8.338  1.00  0.00           C  
ATOM   1157  O   LYS A 153      37.582  11.494   8.603  1.00  0.00           O  
ATOM   1158  CB  LYS A 153      40.539  12.293   8.003  1.00  0.00           C  
ATOM   1159  CG  LYS A 153      41.936  12.042   8.515  1.00  0.00           C  
ATOM   1160  CD  LYS A 153      42.790  11.361   7.504  1.00 55.00           C  
ATOM   1161  CE  LYS A 153      44.124  11.098   8.122  1.00 43.00           C  
ATOM   1162  NZ  LYS A 153      45.045  10.335   7.240  1.00 40.00           N  
ATOM   1163  N   PRO A 154      37.629  13.475   7.504  1.00  0.00           N  
ATOM   1164  CA  PRO A 154      36.371  13.185   6.795  1.00  1.00           C  
ATOM   1165  C   PRO A 154      36.884  12.178   5.740  1.00  0.00           C  
ATOM   1166  O   PRO A 154      37.988  12.370   5.216  1.00  0.00           O  
ATOM   1167  CB  PRO A 154      36.049  14.499   6.090  1.00  0.00           C  
ATOM   1168  CG  PRO A 154      36.704  15.531   6.919  1.00  0.00           C  
ATOM   1169  CD  PRO A 154      37.965  14.911   7.416  1.00  0.00           C  
ATOM   1170  N   ALA A 155      36.146  11.105   5.464  1.00  0.00           N  
ATOM   1171  CA  ALA A 155      36.595  10.086   4.502  1.00  0.00           C  
ATOM   1172  C   ALA A 155      36.857  10.539   3.057  1.00 45.00           C  
ATOM   1173  O   ALA A 155      37.670   9.928   2.359  1.00  0.00           O  
ATOM   1174  CB  ALA A 155      35.645   8.901   4.514  1.00 31.00           C  
ATOM   1175  N   ASN A 156      36.227  11.640   2.649  1.00  0.00           N  
ATOM   1176  CA  ASN A 156      36.364  12.175   1.291  1.00  0.00           C  
ATOM   1177  C   ASN A 156      37.203  13.456   1.207  1.00  0.00           C  
ATOM   1178  O   ASN A 156      37.090  14.199   0.239  1.00  3.00           O  
ATOM   1179  CB  ASN A 156      34.960  12.454   0.701  1.00 29.00           C  
ATOM   1180  CG  ASN A 156      34.231  13.656   1.372  1.00 52.00           C  
ATOM   1181  OD1 ASN A 156      34.731  14.275   2.315  1.00 26.00           O  
ATOM   1182  ND2 ASN A 156      33.040  13.969   0.876  1.00 31.00           N  
ATOM   1183  N   THR A 157      38.027  13.727   2.207  1.00  0.00           N  
ATOM   1184  CA  THR A 157      38.785  14.970   2.201  1.00  2.00           C  
ATOM   1185  C   THR A 157      40.085  15.041   1.392  1.00 42.00           C  
ATOM   1186  O   THR A 157      40.603  14.032   0.893  1.00 46.00           O  
ATOM   1187  CB  THR A 157      39.004  15.484   3.650  1.00  2.00           C  
ATOM   1188  OG1 THR A 157      39.105  16.908   3.654  1.00  2.00           O  
ATOM   1189  CG2 THR A 157      40.256  14.884   4.293  1.00 60.00           C  
ATOM   1190  N   GLY A 158      40.546  16.282   1.255  1.00  2.00           N  
ATOM   1191  CA  GLY A 158      41.770  16.621   0.568  1.00 60.00           C  
ATOM   1192  C   GLY A 158      42.191  17.952   1.166  1.00  0.00           C  
ATOM   1193  O   GLY A 158      41.382  18.607   1.836  1.00  1.00           O  
ATOM   1194  N   SER A 159      43.456  18.331   0.964  1.00 33.00           N  
ATOM   1195  CA  SER A 159      44.035  19.598   1.456  1.00 31.00           C  
ATOM   1196  C   SER A 159      43.972  19.796   2.968  1.00  0.00           C  
ATOM   1197  O   SER A 159      43.927  20.931   3.457  1.00  0.00           O  
ATOM   1198  CB  SER A 159      43.413  20.803   0.743  1.00  0.00           C  
ATOM   1199  OG  SER A 159      43.677  20.760  -0.644  1.00 54.00           O  
ATOM   1200  N   SER A 160      43.932  18.673   3.690  1.00 50.00           N  
ATOM   1201  CA  SER A 160      43.860  18.622   5.156  1.00 44.00           C  
ATOM   1202  C   SER A 160      42.628  19.255   5.810  1.00  0.00           C  
ATOM   1203  O   SER A 160      42.612  19.496   7.018  1.00 14.00           O  
ATOM   1204  CB  SER A 160      45.143  19.174   5.794  1.00 21.00           C  
ATOM   1205  OG  SER A 160      46.233  18.298   5.603  1.00 39.00           O  
ATOM   1206  N   VAL A 161      41.588  19.487   5.014  1.00  0.00           N  
ATOM   1207  CA  VAL A 161      40.342  20.092   5.493  1.00  9.00           C  
ATOM   1208  C   VAL A 161      39.563  19.149   6.434  1.00  0.00           C  
ATOM   1209  O   VAL A 161      39.336  17.980   6.122  1.00  0.00           O  
ATOM   1210  CB  VAL A 161      39.459  20.557   4.283  1.00  2.00           C  
ATOM   1211  CG1 VAL A 161      38.123  21.121   4.748  1.00  5.00           C  
ATOM   1212  CG2 VAL A 161      40.197  21.638   3.476  1.00 11.00           C  
ATOM   1213  N   GLY A 162      39.223  19.667   7.613  1.00  8.00           N  
ATOM   1214  CA  GLY A 162      38.476  18.905   8.600  1.00  8.00           C  
ATOM   1215  C   GLY A 162      39.267  17.867   9.362  1.00  0.00           C  
ATOM   1216  O   GLY A 162      38.685  17.007  10.027  1.00  1.00           O  
ATOM   1217  N   ILE A 163      40.590  17.938   9.245  1.00 11.00           N  
ATOM   1218  CA  ILE A 163      41.478  17.002   9.921  1.00  0.00           C  
ATOM   1219  C   ILE A 163      41.969  17.565  11.251  1.00  0.00           C  
ATOM   1220  O   ILE A 163      42.380  18.726  11.345  1.00  6.00           O  
ATOM   1221  CB  ILE A 163      42.679  16.572   9.013  1.00  0.00           C  
ATOM   1222  CG1 ILE A 163      42.151  15.888   7.739  1.00  0.00           C  
ATOM   1223  CD1 ILE A 163      43.215  15.288   6.826  1.00 46.00           C  
ATOM   1224  CG2 ILE A 163      43.624  15.623   9.772  1.00 48.00           C  
ATOM   1225  N   SER A 164      41.926  16.715  12.269  1.00  0.00           N  
ATOM   1226  CA  SER A 164      42.368  17.088  13.601  1.00  5.00           C  
ATOM   1227  C   SER A 164      43.294  16.047  14.178  1.00  0.00           C  
ATOM   1228  O   SER A 164      43.133  14.845  13.924  1.00  0.00           O  
ATOM   1229  CB  SER A 164      41.177  17.208  14.553  1.00  7.00           C  
ATOM   1230  OG  SER A 164      40.202  18.116  14.085  1.00  5.00           O  
ATOM   1231  N   ARG A 165      44.281  16.527  14.933  1.00  6.00           N  
ATOM   1232  CA  ARG A 165      45.200  15.663  15.657  1.00  0.00           C  
ATOM   1233  C   ARG A 165      44.561  15.653  17.050  1.00  0.00           C  
ATOM   1234  O   ARG A 165      44.449  16.703  17.699  1.00  6.00           O  
ATOM   1235  CB  ARG A 165      46.617  16.251  15.741  1.00  7.00           C  
ATOM   1236  CG  ARG A 165      47.593  15.314  16.460  1.00  0.00           C  
ATOM   1237  CD  ARG A 165      48.926  15.961  16.774  1.00  5.00           C  
ATOM   1238  NE  ARG A 165      49.718  15.115  17.671  1.00  3.00           N  
ATOM   1239  CZ  ARG A 165      50.632  14.232  17.272  1.00  4.00           C  
ATOM   1240  NH1 ARG A 165      50.896  14.063  15.980  1.00 18.00           N  
ATOM   1241  NH2 ARG A 165      51.269  13.495  18.172  1.00  3.00           N  
ATOM   1242  N   VAL A 166      44.084  14.486  17.466  1.00  0.00           N  
ATOM   1243  CA  VAL A 166      43.429  14.327  18.762  1.00 15.00           C  
ATOM   1244  C   VAL A 166      44.383  13.728  19.789  1.00  0.00           C  
ATOM   1245  O   VAL A 166      44.886  12.632  19.593  1.00  0.00           O  
ATOM   1246  CB  VAL A 166      42.158  13.454  18.620  1.00  0.00           C  
ATOM   1247  CG1 VAL A 166      41.448  13.292  19.946  1.00  1.00           C  
ATOM   1248  CG2 VAL A 166      41.223  14.087  17.639  1.00 18.00           C  
ATOM   1249  N   GLU A 167      44.584  14.445  20.896  1.00 12.00           N  
ATOM   1250  CA  GLU A 167      45.482  14.014  21.972  1.00  9.00           C  
ATOM   1251  C   GLU A 167      44.783  13.195  23.062  1.00  0.00           C  
ATOM   1252  O   GLU A 167      45.312  12.181  23.511  1.00  5.00           O  
ATOM   1253  CB  GLU A 167      46.171  15.228  22.615  1.00  3.00           C  
ATOM   1254  CG  GLU A 167      46.894  16.192  21.647  1.00  3.00           C  
ATOM   1255  CD  GLU A 167      48.205  15.652  21.062  1.00  2.00           C  
ATOM   1256  OE1 GLU A 167      48.759  16.329  20.167  1.00  3.00           O  
ATOM   1257  OE2 GLU A 167      48.691  14.574  21.487  1.00  3.00           O  
ATOM   1258  N   ARG A 168      43.632  13.681  23.526  1.00  0.00           N  
ATOM   1259  CA  ARG A 168      42.853  13.007  24.565  1.00  5.00           C  
ATOM   1260  C   ARG A 168      41.535  12.542  23.963  1.00  1.00           C  
ATOM   1261  O   ARG A 168      41.079  13.090  22.965  1.00  0.00           O  
ATOM   1262  CB  ARG A 168      42.511  13.961  25.720  1.00  4.00           C  
ATOM   1263  CG  ARG A 168      43.651  14.753  26.350  1.00  2.00           C  
ATOM   1264  CD  ARG A 168      43.603  16.222  25.939  1.00  3.00           C  
ATOM   1265  NE  ARG A 168      42.264  16.799  26.089  1.00  0.00           N  
ATOM   1266  CZ  ARG A 168      41.954  17.837  26.867  1.00  3.00           C  
ATOM   1267  NH1 ARG A 168      40.699  18.270  26.915  1.00  2.00           N  
ATOM   1268  NH2 ARG A 168      42.885  18.441  27.600  1.00  1.00           N  
ATOM   1269  N   PHE A 169      40.890  11.587  24.629  1.00  6.00           N  
ATOM   1270  CA  PHE A 169      39.597  11.059  24.198  1.00  0.00           C  
ATOM   1271  C   PHE A 169      38.476  12.066  24.405  1.00  4.00           C  
ATOM   1272  O   PHE A 169      37.433  11.968  23.766  1.00  6.00           O  
ATOM   1273  CB  PHE A 169      39.266   9.778  24.950  1.00  3.00           C  
ATOM   1274  CG  PHE A 169      39.682   8.530  24.235  1.00  2.00           C  
ATOM   1275  CD1 PHE A 169      38.993   8.106  23.085  1.00  4.00           C  
ATOM   1276  CD2 PHE A 169      40.727   7.734  24.737  1.00  3.00           C  
ATOM   1277  CE1 PHE A 169      39.332   6.897  22.440  1.00  6.00           C  
ATOM   1278  CE2 PHE A 169      41.085   6.507  24.106  1.00  3.00           C  
ATOM   1279  CZ  PHE A 169      40.386   6.088  22.958  1.00  4.00           C  
ATOM   1280  N   GLN A 170      38.730  13.058  25.265  1.00  0.00           N  
ATOM   1281  CA  GLN A 170      37.784  14.138  25.582  1.00  3.00           C  
ATOM   1282  C   GLN A 170      37.558  14.996  24.325  1.00  0.00           C  
ATOM   1283  O   GLN A 170      36.494  15.594  24.154  1.00  4.00           O  
ATOM   1284  CB  GLN A 170      38.344  15.057  26.688  1.00  3.00           C  
ATOM   1285  CG  GLN A 170      39.129  14.393  27.831  1.00  3.00           C  
ATOM   1286  CD  GLN A 170      38.252  13.760  28.903  1.00  2.00           C  
ATOM   1287  OE1 GLN A 170      38.361  12.561  29.176  1.00  2.00           O  
ATOM   1288  NE2 GLN A 170      37.401  14.571  29.541  1.00  1.00           N  
ATOM   1289  N   ASP A 171      38.569  15.007  23.449  1.00  0.00           N  
ATOM   1290  CA  ASP A 171      38.571  15.773  22.203  1.00  5.00           C  
ATOM   1291  C   ASP A 171      38.102  15.025  20.946  1.00  0.00           C  
ATOM   1292  O   ASP A 171      38.003  15.636  19.876  1.00 11.00           O  
ATOM   1293  CB  ASP A 171      39.967  16.368  21.959  1.00  8.00           C  
ATOM   1294  CG  ASP A 171      40.453  17.244  23.112  1.00  3.00           C  
ATOM   1295  OD1 ASP A 171      39.612  17.753  23.886  1.00  3.00           O  
ATOM   1296  OD2 ASP A 171      41.685  17.425  23.242  1.00  4.00           O  
ATOM   1297  N   LEU A 172      37.791  13.729  21.073  1.00  0.00           N  
ATOM   1298  CA  LEU A 172      37.334  12.903  19.938  1.00  0.00           C  
ATOM   1299  C   LEU A 172      36.019  13.390  19.315  1.00  0.00           C  
ATOM   1300  O   LEU A 172      35.931  13.520  18.091  1.00  0.00           O  
ATOM   1301  CB  LEU A 172      37.160  11.432  20.354  1.00 10.00           C  
ATOM   1302  CG  LEU A 172      37.591  10.230  19.486  1.00  0.00           C  
ATOM   1303  CD1 LEU A 172      36.783   9.022  19.902  1.00  9.00           C  
ATOM   1304  CD2 LEU A 172      37.436  10.437  17.994  1.00  0.00           C  
ATOM   1305  N   GLU A 173      35.023  13.658  20.166  1.00 12.00           N  
ATOM   1306  CA  GLU A 173      33.690  14.121  19.763  1.00 15.00           C  
ATOM   1307  C   GLU A 173      33.706  15.405  18.934  1.00  6.00           C  
ATOM   1308  O   GLU A 173      33.020  15.480  17.908  1.00  9.00           O  
ATOM   1309  CB  GLU A 173      32.806  14.315  21.007  1.00  5.00           C  
ATOM   1310  CG  GLU A 173      31.307  14.483  20.738  1.00  5.00           C  
ATOM   1311  CD  GLU A 173      30.481  14.440  22.021  1.00  2.00           C  
ATOM   1312  OE1 GLU A 173      30.077  13.322  22.435  1.00  2.00           O  
ATOM   1313  OE2 GLU A 173      30.248  15.520  22.621  1.00  1.00           O  
ATOM   1314  N   ALA A 174      34.508  16.389  19.361  1.00  5.00           N  
ATOM   1315  CA  ALA A 174      34.616  17.673  18.654  1.00  3.00           C  
ATOM   1316  C   ALA A 174      35.306  17.518  17.293  1.00  6.00           C  
ATOM   1317  O   ALA A 174      34.929  18.172  16.322  1.00  6.00           O  
ATOM   1318  CB  ALA A 174      35.350  18.707  19.512  1.00  3.00           C  
ATOM   1319  N   ALA A 175      36.271  16.599  17.227  1.00 11.00           N  
ATOM   1320  CA  ALA A 175      37.015  16.304  16.001  1.00 10.00           C  
ATOM   1321  C   ALA A 175      36.125  15.585  14.990  1.00  0.00           C  
ATOM   1322  O   ALA A 175      36.209  15.841  13.784  1.00  1.00           O  
ATOM   1323  CB  ALA A 175      38.210  15.466  16.317  1.00 15.00           C  
ATOM   1324  N   LEU A 176      35.241  14.726  15.499  1.00  0.00           N  
ATOM   1325  CA  LEU A 176      34.305  13.989  14.656  1.00  0.00           C  
ATOM   1326  C   LEU A 176      33.205  14.913  14.151  1.00  0.00           C  
ATOM   1327  O   LEU A 176      32.761  14.772  13.018  1.00  0.00           O  
ATOM   1328  CB  LEU A 176      33.698  12.807  15.400  1.00 19.00           C  
ATOM   1329  CG  LEU A 176      34.530  11.530  15.517  1.00  0.00           C  
ATOM   1330  CD1 LEU A 176      33.866  10.663  16.552  1.00 22.00           C  
ATOM   1331  CD2 LEU A 176      34.653  10.785  14.188  1.00  0.00           C  
ATOM   1332  N   ALA A 177      32.832  15.898  14.972  1.00 13.00           N  
ATOM   1333  CA  ALA A 177      31.810  16.883  14.614  1.00  7.00           C  
ATOM   1334  C   ALA A 177      32.337  17.793  13.494  1.00  6.00           C  
ATOM   1335  O   ALA A 177      31.589  18.147  12.588  1.00  5.00           O  
ATOM   1336  CB  ALA A 177      31.401  17.706  15.837  1.00  3.00           C  
ATOM   1337  N   LEU A 178      33.638  18.098  13.534  1.00  8.00           N  
ATOM   1338  CA  LEU A 178      34.302  18.923  12.515  1.00  9.00           C  
ATOM   1339  C   LEU A 178      34.395  18.140  11.202  1.00  0.00           C  
ATOM   1340  O   LEU A 178      34.115  18.677  10.128  1.00  0.00           O  
ATOM   1341  CB  LEU A 178      35.711  19.333  12.982  1.00  6.00           C  
ATOM   1342  CG  LEU A 178      36.694  20.014  12.010  1.00  0.00           C  
ATOM   1343  CD1 LEU A 178      36.165  21.360  11.507  1.00  3.00           C  
ATOM   1344  CD2 LEU A 178      38.043  20.205  12.692  1.00  4.00           C  
ATOM   1345  N   ALA A 179      34.738  16.856  11.319  1.00  0.00           N  
ATOM   1346  CA  ALA A 179      34.871  15.957  10.179  1.00  0.00           C  
ATOM   1347  C   ALA A 179      33.545  15.684   9.468  1.00  0.00           C  
ATOM   1348  O   ALA A 179      33.501  15.578   8.232  1.00  1.00           O  
ATOM   1349  CB  ALA A 179      35.508  14.655  10.612  1.00  0.00           C  
ATOM   1350  N   PHE A 180      32.467  15.622  10.251  1.00  0.00           N  
ATOM   1351  CA  PHE A 180      31.128  15.370   9.723  1.00  0.00           C  
ATOM   1352  C   PHE A 180      30.466  16.560   9.025  1.00  8.00           C  
ATOM   1353  O   PHE A 180      29.326  16.463   8.560  1.00  6.00           O  
ATOM   1354  CB  PHE A 180      30.207  14.766  10.799  1.00  7.00           C  
ATOM   1355  CG  PHE A 180      30.518  13.324  11.134  1.00  0.00           C  
ATOM   1356  CD1 PHE A 180      30.828  12.392  10.118  1.00  1.00           C  
ATOM   1357  CD2 PHE A 180      30.543  12.898  12.473  1.00 10.00           C  
ATOM   1358  CE1 PHE A 180      31.169  11.057  10.439  1.00  0.00           C  
ATOM   1359  CE2 PHE A 180      30.881  11.571  12.815  1.00 26.00           C  
ATOM   1360  CZ  PHE A 180      31.198  10.647  11.796  1.00  0.00           C  
ATOM   1361  N   ARG A 181      31.186  17.677   8.934  1.00  0.00           N  
ATOM   1362  CA  ARG A 181      30.676  18.856   8.227  1.00  3.00           C  
ATOM   1363  C   ARG A 181      30.913  18.650   6.733  1.00  8.00           C  
ATOM   1364  O   ARG A 181      30.200  19.208   5.900  1.00  3.00           O  
ATOM   1365  CB  ARG A 181      31.433  20.125   8.612  1.00  3.00           C  
ATOM   1366  CG  ARG A 181      31.347  20.568  10.040  1.00  3.00           C  
ATOM   1367  CD  ARG A 181      32.024  21.917  10.143  1.00  2.00           C  
ATOM   1368  NE  ARG A 181      32.288  22.297  11.524  1.00  3.00           N  
ATOM   1369  CZ  ARG A 181      33.072  23.307  11.888  1.00  1.00           C  
ATOM   1370  NH1 ARG A 181      33.676  24.061  10.968  1.00  2.00           N  
ATOM   1371  NH2 ARG A 181      33.292  23.531  13.179  1.00  2.00           N  
ATOM   1372  N   TYR A 182      31.899  17.807   6.418  1.00  0.00           N  
ATOM   1373  CA  TYR A 182      32.310  17.541   5.045  1.00  7.00           C  
ATOM   1374  C   TYR A 182      31.930  16.200   4.442  1.00  8.00           C  
ATOM   1375  O   TYR A 182      31.971  16.043   3.220  1.00 19.00           O  
ATOM   1376  CB  TYR A 182      33.824  17.743   4.932  1.00 25.00           C  
ATOM   1377  CG  TYR A 182      34.289  19.043   5.530  1.00  3.00           C  
ATOM   1378  CD1 TYR A 182      34.050  20.273   4.879  1.00  5.00           C  
ATOM   1379  CD2 TYR A 182      34.930  19.062   6.779  1.00  0.00           C  
ATOM   1380  CE1 TYR A 182      34.445  21.501   5.471  1.00  3.00           C  
ATOM   1381  CE2 TYR A 182      35.326  20.276   7.376  1.00  0.00           C  
ATOM   1382  CZ  TYR A 182      35.086  21.482   6.719  1.00  4.00           C  
ATOM   1383  OH  TYR A 182      35.529  22.634   7.303  1.00  3.00           O  
ATOM   1384  N   ASP A 183      31.583  15.233   5.289  1.00 11.00           N  
ATOM   1385  CA  ASP A 183      31.208  13.891   4.830  1.00 13.00           C  
ATOM   1386  C   ASP A 183      30.295  13.243   5.866  1.00  0.00           C  
ATOM   1387  O   ASP A 183      30.182  13.731   6.991  1.00  0.00           O  
ATOM   1388  CB  ASP A 183      32.473  13.037   4.659  1.00  1.00           C  
ATOM   1389  CG  ASP A 183      32.291  11.854   3.709  1.00  0.00           C  
ATOM   1390  OD1 ASP A 183      33.318  11.245   3.363  1.00 18.00           O  
ATOM   1391  OD2 ASP A 183      31.157  11.516   3.304  1.00  9.00           O  
ATOM   1392  N   GLU A 184      29.644  12.150   5.467  1.00  0.00           N  
ATOM   1393  CA  GLU A 184      28.754  11.389   6.343  1.00  0.00           C  
ATOM   1394  C   GLU A 184      29.527  10.212   6.965  1.00  8.00           C  
ATOM   1395  O   GLU A 184      28.968   9.419   7.733  1.00 10.00           O  
ATOM   1396  CB  GLU A 184      27.525  10.878   5.567  1.00  4.00           C  
ATOM   1397  CG  GLU A 184      26.795  11.926   4.699  1.00  3.00           C  
ATOM   1398  CD  GLU A 184      26.453  13.216   5.446  1.00  2.00           C  
ATOM   1399  OE1 GLU A 184      25.695  13.146   6.441  1.00  2.00           O  
ATOM   1400  OE2 GLU A 184      26.956  14.294   5.038  1.00  5.00           O  
ATOM   1401  N   LYS A 185      30.805  10.103   6.595  1.00  0.00           N  
ATOM   1402  CA  LYS A 185      31.701   9.067   7.096  1.00  0.00           C  
ATOM   1403  C   LYS A 185      33.059   9.692   7.405  1.00  0.00           C  
ATOM   1404  O   LYS A 185      33.546  10.555   6.671  1.00  1.00           O  
ATOM   1405  CB  LYS A 185      31.844   7.914   6.086  1.00  9.00           C  
ATOM   1406  CG  LYS A 185      32.749   6.755   6.561  1.00  0.00           C  
ATOM   1407  CD  LYS A 185      32.682   5.518   5.670  1.00 22.00           C  
ATOM   1408  CE  LYS A 185      33.213   5.777   4.264  1.00  8.00           C  
ATOM   1409  NZ  LYS A 185      33.302   4.522   3.477  1.00  7.00           N  
ATOM   1410  N   ALA A 186      33.635   9.274   8.525  1.00  0.00           N  
ATOM   1411  CA  ALA A 186      34.930   9.744   8.968  1.00  0.00           C  
ATOM   1412  C   ALA A 186      35.847   8.574   9.306  1.00  0.00           C  
ATOM   1413  O   ALA A 186      35.384   7.444   9.460  1.00  0.00           O  
ATOM   1414  CB  ALA A 186      34.770  10.638  10.185  1.00  0.00           C  
ATOM   1415  N   VAL A 187      37.156   8.824   9.297  1.00  0.00           N  
ATOM   1416  CA  VAL A 187      38.124   7.802   9.687  1.00  0.00           C  
ATOM   1417  C   VAL A 187      38.927   8.296  10.884  1.00  0.00           C  
ATOM   1418  O   VAL A 187      39.143   9.496  11.036  1.00  0.00           O  
ATOM   1419  CB  VAL A 187      39.104   7.343   8.552  1.00  1.00           C  
ATOM   1420  CG1 VAL A 187      38.363   6.557   7.507  1.00  1.00           C  
ATOM   1421  CG2 VAL A 187      39.862   8.516   7.928  1.00  1.00           C  
ATOM   1422  N   VAL A 188      39.245   7.372  11.788  1.00  0.00           N  
ATOM   1423  CA  VAL A 188      40.057   7.660  12.961  1.00  0.00           C  
ATOM   1424  C   VAL A 188      41.262   6.729  12.778  1.00  0.00           C  
ATOM   1425  O   VAL A 188      41.107   5.507  12.730  1.00  0.00           O  
ATOM   1426  CB  VAL A 188      39.316   7.351  14.300  1.00  0.00           C  
ATOM   1427  CG1 VAL A 188      40.146   7.811  15.470  1.00  0.00           C  
ATOM   1428  CG2 VAL A 188      37.966   8.051  14.361  1.00  0.00           C  
ATOM   1429  N   GLU A 189      42.437   7.324  12.591  1.00  0.00           N  
ATOM   1430  CA  GLU A 189      43.683   6.583  12.384  1.00  0.00           C  
ATOM   1431  C   GLU A 189      44.632   6.753  13.555  1.00  0.00           C  
ATOM   1432  O   GLU A 189      44.633   7.801  14.207  1.00  0.00           O  
ATOM   1433  CB  GLU A 189      44.415   7.092  11.134  1.00  7.00           C  
ATOM   1434  CG  GLU A 189      43.668   6.963   9.805  1.00  1.00           C  
ATOM   1435  CD  GLU A 189      44.441   7.540   8.623  1.00  0.00           C  
ATOM   1436  OE1 GLU A 189      45.666   7.791   8.746  1.00 39.00           O  
ATOM   1437  OE2 GLU A 189      43.809   7.769   7.561  1.00  2.00           O  
ATOM   1438  N   LYS A 190      45.473   5.743  13.792  1.00  0.00           N  
ATOM   1439  CA  LYS A 190      46.475   5.822  14.860  1.00  0.00           C  
ATOM   1440  C   LYS A 190      47.545   6.767  14.358  1.00  0.00           C  
ATOM   1441  O   LYS A 190      48.035   6.610  13.248  1.00  5.00           O  
ATOM   1442  CB  LYS A 190      47.091   4.445  15.179  1.00  0.00           C  
ATOM   1443  CG  LYS A 190      47.858   4.427  16.517  1.00 17.00           C  
ATOM   1444  CD  LYS A 190      48.202   3.031  17.031  1.00  6.00           C  
ATOM   1445  CE  LYS A 190      49.527   2.514  16.488  1.00  7.00           C  
ATOM   1446  NZ  LYS A 190      49.848   1.168  17.049  1.00  2.00           N  
ATOM   1447  N   ALA A 191      47.830   7.801  15.140  1.00  0.00           N  
ATOM   1448  CA  ALA A 191      48.844   8.776  14.757  1.00 15.00           C  
ATOM   1449  C   ALA A 191      50.239   8.243  14.999  1.00  0.00           C  
ATOM   1450  O   ALA A 191      50.509   7.612  16.027  1.00 12.00           O  
ATOM   1451  CB  ALA A 191      48.656  10.053  15.508  1.00  0.00           C  
ATOM   1452  N   LEU A 192      51.101   8.446  14.011  1.00 60.00           N  
ATOM   1453  CA  LEU A 192      52.486   8.026  14.106  1.00 15.00           C  
ATOM   1454  C   LEU A 192      53.262   9.253  14.585  1.00  0.00           C  
ATOM   1455  O   LEU A 192      53.176  10.321  13.973  1.00 45.00           O  
ATOM   1456  CB  LEU A 192      52.981   7.529  12.750  1.00 60.00           C  
ATOM   1457  CG  LEU A 192      52.283   6.312  12.130  1.00  5.00           C  
ATOM   1458  CD1 LEU A 192      52.698   6.213  10.693  1.00 12.00           C  
ATOM   1459  CD2 LEU A 192      52.607   5.017  12.869  1.00 17.00           C  
ATOM   1460  N   SER A 193      53.911   9.118  15.745  1.00 13.00           N  
ATOM   1461  CA  SER A 193      54.688  10.196  16.362  1.00 14.00           C  
ATOM   1462  C   SER A 193      56.021   9.666  16.922  1.00  8.00           C  
ATOM   1463  O   SER A 193      56.014   8.818  17.829  1.00  3.00           O  
ATOM   1464  CB  SER A 193      53.890  10.866  17.488  1.00  4.00           C  
ATOM   1465  OG  SER A 193      52.600  11.247  17.052  1.00  0.00           O  
ATOM   1466  N   PRO A 194      57.176  10.101  16.350  1.00  3.00           N  
ATOM   1467  CA  PRO A 194      57.353  11.037  15.223  1.00  5.00           C  
ATOM   1468  C   PRO A 194      57.167  10.349  13.862  1.00 15.00           C  
ATOM   1469  O   PRO A 194      57.120   9.111  13.780  1.00 22.00           O  
ATOM   1470  CB  PRO A 194      58.784  11.545  15.422  1.00  2.00           C  
ATOM   1471  CG  PRO A 194      59.484  10.353  15.976  1.00  3.00           C  
ATOM   1472  CD  PRO A 194      58.481   9.825  16.990  1.00  3.00           C  
ATOM   1473  N   VAL A 195      57.010  11.149  12.817  1.00  6.00           N  
ATOM   1474  CA  VAL A 195      56.793  10.595  11.492  1.00 19.00           C  
ATOM   1475  C   VAL A 195      57.469  11.388  10.384  1.00  7.00           C  
ATOM   1476  O   VAL A 195      57.664  12.606  10.489  1.00 10.00           O  
ATOM   1477  CB  VAL A 195      55.255  10.444  11.210  1.00  0.00           C  
ATOM   1478  CG1 VAL A 195      54.575  11.801  11.024  1.00 29.00           C  
ATOM   1479  CG2 VAL A 195      54.995   9.503  10.046  1.00 60.00           C  
ATOM   1480  N   ARG A 196      57.863  10.658   9.346  1.00  0.00           N  
ATOM   1481  CA  ARG A 196      58.474  11.240   8.166  1.00 36.00           C  
ATOM   1482  C   ARG A 196      57.505  10.961   7.022  1.00  0.00           C  
ATOM   1483  O   ARG A 196      56.912   9.885   6.950  1.00  0.00           O  
ATOM   1484  CB  ARG A 196      59.865  10.650   7.911  1.00  0.00           C  
ATOM   1485  CG  ARG A 196      60.918  11.142   8.919  1.00  7.00           C  
ATOM   1486  CD  ARG A 196      62.218  10.366   8.824  1.00  5.00           C  
ATOM   1487  NE  ARG A 196      62.934  10.629   7.577  1.00  4.00           N  
ATOM   1488  CZ  ARG A 196      63.960   9.908   7.132  1.00  3.00           C  
ATOM   1489  NH1 ARG A 196      64.407   8.862   7.826  1.00  4.00           N  
ATOM   1490  NH2 ARG A 196      64.540  10.230   5.984  1.00  4.00           N  
ATOM   1491  N   GLU A 197      57.279  11.978   6.195  1.00 60.00           N  
ATOM   1492  CA  GLU A 197      56.357  11.889   5.070  1.00  0.00           C  
ATOM   1493  C   GLU A 197      57.041  11.793   3.715  1.00  0.00           C  
ATOM   1494  O   GLU A 197      57.765  12.698   3.307  1.00  0.00           O  
ATOM   1495  CB  GLU A 197      55.401  13.075   5.088  1.00  2.00           C  
ATOM   1496  CG  GLU A 197      54.640  13.216   6.396  1.00 41.00           C  
ATOM   1497  CD  GLU A 197      53.377  14.004   6.234  1.00 33.00           C  
ATOM   1498  OE1 GLU A 197      53.256  15.064   6.879  1.00 35.00           O  
ATOM   1499  OE2 GLU A 197      52.501  13.558   5.462  1.00 44.00           O  
ATOM   1500  N   LEU A 198      56.800  10.674   3.035  1.00  1.00           N  
ATOM   1501  CA  LEU A 198      57.366  10.395   1.720  1.00  0.00           C  
ATOM   1502  C   LEU A 198      56.279  10.436   0.657  1.00  0.00           C  
ATOM   1503  O   LEU A 198      55.178   9.934   0.867  1.00  0.00           O  
ATOM   1504  CB  LEU A 198      58.045   9.021   1.712  1.00  0.00           C  
ATOM   1505  CG  LEU A 198      59.140   8.744   2.746  1.00  0.00           C  
ATOM   1506  CD1 LEU A 198      59.507   7.281   2.727  1.00  0.00           C  
ATOM   1507  CD2 LEU A 198      60.345   9.617   2.479  1.00  0.00           C  
ATOM   1508  N   GLU A 199      56.578  11.088  -0.465  1.00  0.00           N  
ATOM   1509  CA  GLU A 199      55.644  11.228  -1.580  1.00  0.00           C  
ATOM   1510  C   GLU A 199      56.289  10.789  -2.890  1.00  0.00           C  
ATOM   1511  O   GLU A 199      57.462  11.096  -3.163  1.00  0.00           O  
ATOM   1512  CB  GLU A 199      55.147  12.676  -1.695  1.00  0.00           C  
ATOM   1513  CG  GLU A 199      54.350  13.156  -0.474  1.00  3.00           C  
ATOM   1514  CD  GLU A 199      53.628  14.469  -0.673  1.00  0.00           C  
ATOM   1515  OE1 GLU A 199      53.875  15.165  -1.672  1.00  0.00           O  
ATOM   1516  OE2 GLU A 199      52.807  14.812   0.193  1.00 48.00           O  
ATOM   1517  N   VAL A 200      55.519  10.055  -3.690  1.00  0.00           N  
ATOM   1518  CA  VAL A 200      55.997   9.556  -4.976  1.00  0.00           C  
ATOM   1519  C   VAL A 200      54.919   9.695  -6.047  1.00  0.00           C  
ATOM   1520  O   VAL A 200      53.754   9.358  -5.827  1.00  0.00           O  
ATOM   1521  CB  VAL A 200      56.535   8.076  -4.853  1.00  0.00           C  
ATOM   1522  CG1 VAL A 200      55.467   7.144  -4.361  1.00  0.00           C  
ATOM   1523  CG2 VAL A 200      57.117   7.574  -6.170  1.00  0.00           C  
ATOM   1524  N   GLY A 201      55.320  10.226  -7.195  1.00  0.00           N  
ATOM   1525  CA  GLY A 201      54.396  10.389  -8.299  1.00  0.00           C  
ATOM   1526  C   GLY A 201      54.401   9.184  -9.220  1.00  0.00           C  
ATOM   1527  O   GLY A 201      55.416   8.500  -9.352  1.00  0.00           O  
ATOM   1528  N   VAL A 202      53.247   8.874  -9.803  1.00  0.00           N  
ATOM   1529  CA  VAL A 202      53.137   7.761 -10.744  1.00  0.00           C  
ATOM   1530  C   VAL A 202      52.500   8.312 -12.029  1.00  0.00           C  
ATOM   1531  O   VAL A 202      51.635   9.185 -11.970  1.00  0.00           O  
ATOM   1532  CB  VAL A 202      52.281   6.572 -10.189  1.00  0.00           C  
ATOM   1533  CG1 VAL A 202      52.350   5.390 -11.139  1.00  0.00           C  
ATOM   1534  CG2 VAL A 202      52.727   6.131  -8.790  1.00  0.00           C  
ATOM   1535  N   LEU A 203      52.967   7.825 -13.180  1.00  0.00           N  
ATOM   1536  CA  LEU A 203      52.457   8.235 -14.491  1.00  0.00           C  
ATOM   1537  C   LEU A 203      52.231   6.964 -15.306  1.00  0.00           C  
ATOM   1538  O   LEU A 203      53.064   6.064 -15.266  1.00 17.00           O  
ATOM   1539  CB  LEU A 203      53.471   9.151 -15.190  1.00  0.00           C  
ATOM   1540  CG  LEU A 203      53.180   9.857 -16.518  1.00  0.00           C  
ATOM   1541  CD1 LEU A 203      51.995  10.790 -16.365  1.00  0.00           C  
ATOM   1542  CD2 LEU A 203      54.423  10.638 -16.956  1.00 31.00           C  
ATOM   1543  N   GLY A 204      51.099   6.880 -16.009  1.00  0.00           N  
ATOM   1544  CA  GLY A 204      50.791   5.691 -16.801  1.00 11.00           C  
ATOM   1545  C   GLY A 204      49.412   5.094 -16.549  1.00  0.00           C  
ATOM   1546  O   GLY A 204      48.709   5.496 -15.623  1.00  0.00           O  
ATOM   1547  N   ASN A 205      49.022   4.145 -17.392  1.00  9.00           N  
ATOM   1548  CA  ASN A 205      47.731   3.473 -17.280  1.00  0.00           C  
ATOM   1549  C   ASN A 205      47.879   2.063 -16.700  1.00  0.00           C  
ATOM   1550  O   ASN A 205      48.399   1.162 -17.370  1.00  5.00           O  
ATOM   1551  CB  ASN A 205      47.032   3.430 -18.650  1.00  6.00           C  
ATOM   1552  CG  ASN A 205      46.595   4.813 -19.136  1.00  0.00           C  
ATOM   1553  OD1 ASN A 205      46.316   5.713 -18.337  1.00  1.00           O  
ATOM   1554  ND2 ASN A 205      46.529   4.983 -20.455  1.00  6.00           N  
ATOM   1555  N   VAL A 206      47.416   1.903 -15.452  1.00  0.00           N  
ATOM   1556  CA  VAL A 206      47.443   0.655 -14.643  1.00  0.00           C  
ATOM   1557  C   VAL A 206      48.861   0.209 -14.236  1.00  0.00           C  
ATOM   1558  O   VAL A 206      49.135   0.028 -13.047  1.00 54.00           O  
ATOM   1559  CB  VAL A 206      46.581  -0.510 -15.277  1.00  4.00           C  
ATOM   1560  CG1 VAL A 206      46.628  -1.772 -14.413  1.00  3.00           C  
ATOM   1561  CG2 VAL A 206      45.117  -0.058 -15.439  1.00  3.00           C  
ATOM   1562  N   PHE A 207      49.742   0.029 -15.224  1.00  0.00           N  
ATOM   1563  CA  PHE A 207      51.143  -0.352 -15.000  1.00 33.00           C  
ATOM   1564  C   PHE A 207      51.901   0.955 -15.169  1.00  5.00           C  
ATOM   1565  O   PHE A 207      52.291   1.332 -16.286  1.00  5.00           O  
ATOM   1566  CB  PHE A 207      51.618  -1.369 -16.049  1.00  3.00           C  
ATOM   1567  CG  PHE A 207      50.832  -2.649 -16.060  1.00  2.00           C  
ATOM   1568  CD1 PHE A 207      51.196  -3.714 -15.217  1.00  3.00           C  
ATOM   1569  CD2 PHE A 207      49.724  -2.800 -16.915  1.00  2.00           C  
ATOM   1570  CE1 PHE A 207      50.464  -4.928 -15.220  1.00  2.00           C  
ATOM   1571  CE2 PHE A 207      48.975  -4.008 -16.933  1.00  2.00           C  
ATOM   1572  CZ  PHE A 207      49.350  -5.076 -16.080  1.00  2.00           C  
ATOM   1573  N   GLY A 208      52.063   1.671 -14.063  1.00 44.00           N  
ATOM   1574  CA  GLY A 208      52.730   2.957 -14.126  1.00 13.00           C  
ATOM   1575  C   GLY A 208      54.218   2.959 -13.904  1.00  5.00           C  
ATOM   1576  O   GLY A 208      54.804   1.927 -13.560  1.00  5.00           O  
ATOM   1577  N   GLU A 209      54.827   4.109 -14.193  1.00 11.00           N  
ATOM   1578  CA  GLU A 209      56.253   4.332 -13.990  1.00  3.00           C  
ATOM   1579  C   GLU A 209      56.356   5.319 -12.828  1.00  0.00           C  
ATOM   1580  O   GLU A 209      55.670   6.349 -12.800  1.00  0.00           O  
ATOM   1581  CB  GLU A 209      56.965   4.852 -15.258  1.00  3.00           C  
ATOM   1582  CG  GLU A 209      56.455   6.175 -15.857  1.00 13.00           C  
ATOM   1583  CD  GLU A 209      57.370   6.734 -16.950  1.00  4.00           C  
ATOM   1584  OE1 GLU A 209      58.292   7.518 -16.620  1.00  5.00           O  
ATOM   1585  OE2 GLU A 209      57.161   6.395 -18.138  1.00  3.00           O  
ATOM   1586  N   ALA A 210      57.157   4.948 -11.837  1.00  5.00           N  
ATOM   1587  CA  ALA A 210      57.350   5.756 -10.649  1.00  0.00           C  
ATOM   1588  C   ALA A 210      58.415   6.830 -10.803  1.00  0.00           C  
ATOM   1589  O   ALA A 210      59.401   6.652 -11.516  1.00  6.00           O  
ATOM   1590  CB  ALA A 210      57.664   4.858  -9.455  1.00  7.00           C  
ATOM   1591  N   SER A 211      58.176   7.959 -10.142  1.00  0.00           N  
ATOM   1592  CA  SER A 211      59.086   9.101 -10.121  1.00 29.00           C  
ATOM   1593  C   SER A 211      60.010   8.867  -8.913  1.00  8.00           C  
ATOM   1594  O   SER A 211      59.778   7.922  -8.145  1.00  0.00           O  
ATOM   1595  CB  SER A 211      58.273  10.387  -9.868  1.00  0.00           C  
ATOM   1596  OG  SER A 211      58.000  10.586  -8.480  1.00  0.00           O  
ATOM   1597  N   PRO A 212      61.080   9.688  -8.741  1.00  0.00           N  
ATOM   1598  CA  PRO A 212      61.929   9.458  -7.563  1.00  8.00           C  
ATOM   1599  C   PRO A 212      61.133   9.878  -6.317  1.00  0.00           C  
ATOM   1600  O   PRO A 212      60.206  10.686  -6.417  1.00  0.00           O  
ATOM   1601  CB  PRO A 212      63.103  10.405  -7.802  1.00  7.00           C  
ATOM   1602  CG  PRO A 212      63.203  10.452  -9.272  1.00  4.00           C  
ATOM   1603  CD  PRO A 212      61.767  10.603  -9.675  1.00 10.00           C  
ATOM   1604  N   VAL A 213      61.479   9.312  -5.166  1.00  0.00           N  
ATOM   1605  CA  VAL A 213      60.792   9.599  -3.906  1.00  0.00           C  
ATOM   1606  C   VAL A 213      61.177  10.958  -3.316  1.00  0.00           C  
ATOM   1607  O   VAL A 213      62.345  11.342  -3.334  1.00  0.00           O  
ATOM   1608  CB  VAL A 213      61.067   8.478  -2.879  1.00  0.00           C  
ATOM   1609  CG1 VAL A 213      60.162   8.611  -1.660  1.00  0.00           C  
ATOM   1610  CG2 VAL A 213      60.868   7.116  -3.535  1.00  0.00           C  
ATOM   1611  N   GLY A 214      60.173  11.688  -2.836  1.00  0.00           N  
ATOM   1612  CA  GLY A 214      60.394  12.988  -2.228  1.00  0.00           C  
ATOM   1613  C   GLY A 214      59.923  12.995  -0.786  1.00  0.00           C  
ATOM   1614  O   GLY A 214      58.965  12.307  -0.460  1.00  0.00           O  
ATOM   1615  N   GLU A 215      60.628  13.717   0.083  1.00  0.00           N  
ATOM   1616  CA  GLU A 215      60.255  13.811   1.495  1.00  0.00           C  
ATOM   1617  C   GLU A 215      59.814  15.234   1.798  1.00  0.00           C  
ATOM   1618  O   GLU A 215      60.425  16.191   1.316  1.00  0.00           O  
ATOM   1619  CB  GLU A 215      61.421  13.405   2.420  1.00  0.00           C  
ATOM   1620  CG  GLU A 215      61.079  13.417   3.937  1.00  0.00           C  
ATOM   1621  CD  GLU A 215      62.144  12.791   4.847  1.00  0.00           C  
ATOM   1622  OE1 GLU A 215      63.006  12.025   4.367  1.00  0.00           O  
ATOM   1623  OE2 GLU A 215      62.096  13.049   6.067  1.00 27.00           O  
ATOM   1624  N   VAL A 216      58.726  15.367   2.556  1.00  0.00           N  
ATOM   1625  CA  VAL A 216      58.227  16.687   2.935  1.00  0.00           C  
ATOM   1626  C   VAL A 216      58.639  17.026   4.369  1.00  0.00           C  
ATOM   1627  O   VAL A 216      58.442  16.229   5.287  1.00 49.00           O  
ATOM   1628  CB  VAL A 216      56.679  16.815   2.780  1.00  0.00           C  
ATOM   1629  CG1 VAL A 216      56.229  18.253   3.085  1.00  0.00           C  
ATOM   1630  CG2 VAL A 216      56.252  16.451   1.363  1.00  2.00           C  
ATOM   1631  N   ARG A 217      59.269  18.190   4.529  1.00  0.00           N  
ATOM   1632  CA  ARG A 217      59.703  18.695   5.837  1.00 17.00           C  
ATOM   1633  C   ARG A 217      58.996  20.025   6.067  1.00 14.00           C  
ATOM   1634  O   ARG A 217      58.810  20.807   5.130  1.00 22.00           O  
ATOM   1635  CB  ARG A 217      61.227  18.899   5.894  1.00  6.00           C  
ATOM   1636  CG  ARG A 217      62.068  17.625   5.798  1.00  5.00           C  
ATOM   1637  CD  ARG A 217      61.960  16.747   7.027  1.00  9.00           C  
ATOM   1638  NE  ARG A 217      62.746  15.521   6.893  1.00 12.00           N  
ATOM   1639  CZ  ARG A 217      64.010  15.367   7.291  1.00  4.00           C  
ATOM   1640  NH1 ARG A 217      64.616  14.199   7.116  1.00  3.00           N  
ATOM   1641  NH2 ARG A 217      64.673  16.368   7.859  1.00  2.00           N  
ATOM   1642  N   TYR A 218      58.577  20.254   7.310  1.00  8.00           N  
ATOM   1643  CA  TYR A 218      57.852  21.466   7.704  1.00 14.00           C  
ATOM   1644  C   TYR A 218      57.924  21.683   9.215  1.00  5.00           C  
ATOM   1645  O   TYR A 218      58.220  20.748   9.968  1.00  4.00           O  
ATOM   1646  CB  TYR A 218      56.365  21.365   7.269  1.00 60.00           C  
ATOM   1647  CG  TYR A 218      55.647  20.089   7.703  1.00  0.00           C  
ATOM   1648  CD1 TYR A 218      55.067  19.979   8.988  1.00  0.00           C  
ATOM   1649  CD2 TYR A 218      55.645  18.942   6.877  1.00  0.00           C  
ATOM   1650  CE1 TYR A 218      54.528  18.756   9.445  1.00  7.00           C  
ATOM   1651  CE2 TYR A 218      55.097  17.709   7.327  1.00 28.00           C  
ATOM   1652  CZ  TYR A 218      54.546  17.630   8.614  1.00 12.00           C  
ATOM   1653  OH  TYR A 218      54.026  16.442   9.073  1.00 20.00           O  
ATOM   1654  N   GLU A 219      57.614  22.906   9.648  1.00 41.00           N  
ATOM   1655  CA  GLU A 219      57.580  23.240  11.070  1.00  3.00           C  
ATOM   1656  C   GLU A 219      56.190  23.765  11.435  1.00  5.00           C  
ATOM   1657  O   GLU A 219      55.916  24.974  11.431  1.00  6.00           O  
ATOM   1658  CB  GLU A 219      58.729  24.178  11.493  1.00  2.00           C  
ATOM   1659  CG  GLU A 219      59.195  25.222  10.475  1.00  6.00           C  
ATOM   1660  CD  GLU A 219      60.675  25.582  10.650  1.00  2.00           C  
ATOM   1661  OE1 GLU A 219      61.093  25.911  11.788  1.00  1.00           O  
ATOM   1662  OE2 GLU A 219      61.424  25.520   9.647  1.00  3.00           O  
ATOM   1663  N   ALA A 220      55.304  22.795  11.663  1.00  3.00           N  
ATOM   1664  CA  ALA A 220      53.894  22.986  12.012  1.00  3.00           C  
ATOM   1665  C   ALA A 220      53.457  21.664  12.673  1.00  3.00           C  
ATOM   1666  O   ALA A 220      54.158  20.658  12.513  1.00  4.00           O  
ATOM   1667  CB  ALA A 220      53.078  23.240  10.725  1.00 15.00           C  
ATOM   1668  N   PRO A 221      52.326  21.641  13.441  1.00  3.00           N  
ATOM   1669  CA  PRO A 221      51.850  20.401  14.098  1.00  3.00           C  
ATOM   1670  C   PRO A 221      51.731  19.191  13.155  1.00  0.00           C  
ATOM   1671  O   PRO A 221      52.093  18.064  13.512  1.00  8.00           O  
ATOM   1672  CB  PRO A 221      50.497  20.822  14.659  1.00  5.00           C  
ATOM   1673  CG  PRO A 221      50.758  22.239  15.073  1.00  2.00           C  
ATOM   1674  CD  PRO A 221      51.494  22.788  13.873  1.00  3.00           C  
ATOM   1675  N   PHE A 222      51.214  19.453  11.957  1.00  0.00           N  
ATOM   1676  CA  PHE A 222      51.087  18.465  10.892  1.00 19.00           C  
ATOM   1677  C   PHE A 222      51.065  19.213   9.560  1.00  0.00           C  
ATOM   1678  O   PHE A 222      51.145  20.443   9.541  1.00  0.00           O  
ATOM   1679  CB  PHE A 222      49.891  17.494  11.077  1.00 34.00           C  
ATOM   1680  CG  PHE A 222      48.523  18.130  11.010  1.00  0.00           C  
ATOM   1681  CD1 PHE A 222      47.725  17.976   9.855  1.00 44.00           C  
ATOM   1682  CD2 PHE A 222      47.993  18.820  12.120  1.00 11.00           C  
ATOM   1683  CE1 PHE A 222      46.405  18.501   9.800  1.00 54.00           C  
ATOM   1684  CE2 PHE A 222      46.669  19.357  12.091  1.00  6.00           C  
ATOM   1685  CZ  PHE A 222      45.873  19.197  10.929  1.00  9.00           C  
ATOM   1686  N   TYR A 223      51.026  18.469   8.458  1.00 42.00           N  
ATOM   1687  CA  TYR A 223      51.009  19.038   7.112  1.00  0.00           C  
ATOM   1688  C   TYR A 223      49.574  19.533   6.842  1.00  0.00           C  
ATOM   1689  O   TYR A 223      48.771  18.851   6.198  1.00 39.00           O  
ATOM   1690  CB  TYR A 223      51.457  17.938   6.129  1.00 37.00           C  
ATOM   1691  CG  TYR A 223      51.919  18.346   4.732  1.00  0.00           C  
ATOM   1692  CD1 TYR A 223      52.364  19.657   4.436  1.00  0.00           C  
ATOM   1693  CD2 TYR A 223      51.914  17.395   3.685  1.00 41.00           C  
ATOM   1694  CE1 TYR A 223      52.787  20.005   3.120  1.00  0.00           C  
ATOM   1695  CE2 TYR A 223      52.330  17.731   2.382  1.00 46.00           C  
ATOM   1696  CZ  TYR A 223      52.762  19.036   2.106  1.00  0.00           C  
ATOM   1697  OH  TYR A 223      53.154  19.349   0.827  1.00 60.00           O  
ATOM   1698  N   ASP A 224      49.258  20.694   7.426  1.00  0.00           N  
ATOM   1699  CA  ASP A 224      47.938  21.330   7.326  1.00  0.00           C  
ATOM   1700  C   ASP A 224      47.735  22.178   6.076  1.00  0.00           C  
ATOM   1701  O   ASP A 224      48.666  22.331   5.285  1.00  0.00           O  
ATOM   1702  CB  ASP A 224      47.596  22.126   8.607  1.00  7.00           C  
ATOM   1703  CG  ASP A 224      48.679  23.128   9.006  1.00  5.00           C  
ATOM   1704  OD1 ASP A 224      49.045  23.160  10.205  1.00  6.00           O  
ATOM   1705  OD2 ASP A 224      49.143  23.898   8.140  1.00  0.00           O  
ATOM   1706  N   TYR A 225      46.538  22.761   5.939  1.00  9.00           N  
ATOM   1707  CA  TYR A 225      46.169  23.594   4.790  1.00  0.00           C  
ATOM   1708  C   TYR A 225      47.135  24.745   4.530  1.00  0.00           C  
ATOM   1709  O   TYR A 225      47.609  24.902   3.397  1.00  0.00           O  
ATOM   1710  CB  TYR A 225      44.738  24.154   4.947  1.00  6.00           C  
ATOM   1711  CG  TYR A 225      44.147  24.800   3.688  1.00  4.00           C  
ATOM   1712  CD1 TYR A 225      44.322  26.183   3.413  1.00  3.00           C  
ATOM   1713  CD2 TYR A 225      43.399  24.038   2.772  1.00  6.00           C  
ATOM   1714  CE1 TYR A 225      43.761  26.786   2.247  1.00  4.00           C  
ATOM   1715  CE2 TYR A 225      42.827  24.624   1.610  1.00 20.00           C  
ATOM   1716  CZ  TYR A 225      43.012  25.993   1.356  1.00  5.00           C  
ATOM   1717  OH  TYR A 225      42.440  26.562   0.241  1.00 16.00           O  
ATOM   1718  N   GLU A 226      47.422  25.534   5.568  1.00  6.00           N  
ATOM   1719  CA  GLU A 226      48.302  26.690   5.416  1.00  9.00           C  
ATOM   1720  C   GLU A 226      49.763  26.345   5.152  1.00  0.00           C  
ATOM   1721  O   GLU A 226      50.460  27.106   4.507  1.00  0.00           O  
ATOM   1722  CB  GLU A 226      48.119  27.717   6.553  1.00  3.00           C  
ATOM   1723  CG  GLU A 226      48.932  27.516   7.833  1.00  7.00           C  
ATOM   1724  CD  GLU A 226      49.177  28.834   8.575  1.00  2.00           C  
ATOM   1725  OE1 GLU A 226      49.506  29.850   7.911  1.00  2.00           O  
ATOM   1726  OE2 GLU A 226      49.052  28.850   9.822  1.00  2.00           O  
ATOM   1727  N   THR A 227      50.198  25.168   5.595  1.00  0.00           N  
ATOM   1728  CA  THR A 227      51.567  24.707   5.362  1.00  0.00           C  
ATOM   1729  C   THR A 227      51.675  24.237   3.904  1.00  0.00           C  
ATOM   1730  O   THR A 227      52.692  24.451   3.238  1.00  2.00           O  
ATOM   1731  CB  THR A 227      51.924  23.550   6.310  1.00  0.00           C  
ATOM   1732  OG1 THR A 227      51.758  23.986   7.661  1.00 32.00           O  
ATOM   1733  CG2 THR A 227      53.360  23.089   6.119  1.00 60.00           C  
ATOM   1734  N   LYS A 228      50.582  23.662   3.410  1.00  0.00           N  
ATOM   1735  CA  LYS A 228      50.497  23.148   2.054  1.00  0.00           C  
ATOM   1736  C   LYS A 228      50.475  24.211   0.974  1.00  0.00           C  
ATOM   1737  O   LYS A 228      51.146  24.053  -0.040  1.00 16.00           O  
ATOM   1738  CB  LYS A 228      49.256  22.261   1.893  1.00 60.00           C  
ATOM   1739  CG  LYS A 228      49.366  20.915   2.554  1.00 60.00           C  
ATOM   1740  CD  LYS A 228      48.093  20.119   2.497  1.00 41.00           C  
ATOM   1741  CE  LYS A 228      48.367  18.689   2.919  1.00 29.00           C  
ATOM   1742  NZ  LYS A 228      47.135  17.876   3.004  1.00 29.00           N  
ATOM   1743  N   TYR A 229      49.734  25.297   1.211  1.00  0.00           N  
ATOM   1744  CA  TYR A 229      49.565  26.356   0.212  1.00  0.00           C  
ATOM   1745  C   TYR A 229      50.212  27.722   0.388  1.00  7.00           C  
ATOM   1746  O   TYR A 229      50.036  28.598  -0.469  1.00 10.00           O  
ATOM   1747  CB  TYR A 229      48.076  26.504  -0.133  1.00 12.00           C  
ATOM   1748  CG  TYR A 229      47.469  25.185  -0.526  1.00 52.00           C  
ATOM   1749  CD1 TYR A 229      46.541  24.542   0.314  1.00  0.00           C  
ATOM   1750  CD2 TYR A 229      47.911  24.505  -1.684  1.00 60.00           C  
ATOM   1751  CE1 TYR A 229      46.072  23.245   0.020  1.00  0.00           C  
ATOM   1752  CE2 TYR A 229      47.450  23.205  -1.988  1.00 60.00           C  
ATOM   1753  CZ  TYR A 229      46.533  22.583  -1.135  1.00 60.00           C  
ATOM   1754  OH  TYR A 229      46.075  21.326  -1.450  1.00 49.00           O  
ATOM   1755  N   THR A 230      50.935  27.920   1.487  1.00  0.00           N  
ATOM   1756  CA  THR A 230      51.641  29.182   1.712  1.00  4.00           C  
ATOM   1757  C   THR A 230      53.091  28.927   1.257  1.00  0.00           C  
ATOM   1758  O   THR A 230      53.708  27.945   1.688  1.00  6.00           O  
ATOM   1759  CB  THR A 230      51.573  29.633   3.207  1.00  0.00           C  
ATOM   1760  OG1 THR A 230      50.201  29.804   3.588  1.00  4.00           O  
ATOM   1761  CG2 THR A 230      52.336  30.939   3.450  1.00  2.00           C  
ATOM   1762  N   PRO A 231      53.619  29.760   0.324  1.00  0.00           N  
ATOM   1763  CA  PRO A 231      54.990  29.625  -0.195  1.00  6.00           C  
ATOM   1764  C   PRO A 231      56.117  29.525   0.835  1.00  2.00           C  
ATOM   1765  O   PRO A 231      56.167  30.300   1.796  1.00  3.00           O  
ATOM   1766  CB  PRO A 231      55.141  30.867  -1.069  1.00  2.00           C  
ATOM   1767  CG  PRO A 231      53.774  31.010  -1.635  1.00  3.00           C  
ATOM   1768  CD  PRO A 231      52.913  30.834  -0.407  1.00  3.00           C  
ATOM   1769  N   GLY A 232      56.948  28.496   0.664  1.00 14.00           N  
ATOM   1770  CA  GLY A 232      58.090  28.273   1.536  1.00  3.00           C  
ATOM   1771  C   GLY A 232      57.911  27.516   2.842  1.00  3.00           C  
ATOM   1772  O   GLY A 232      58.909  27.234   3.517  1.00  4.00           O  
ATOM   1773  N   ARG A 233      56.676  27.169   3.202  1.00 13.00           N  
ATOM   1774  CA  ARG A 233      56.426  26.446   4.451  1.00 11.00           C  
ATOM   1775  C   ARG A 233      56.722  24.951   4.327  1.00  0.00           C  
ATOM   1776  O   ARG A 233      57.239  24.336   5.265  1.00 18.00           O  
ATOM   1777  CB  ARG A 233      54.983  26.646   4.919  1.00 43.00           C  
ATOM   1778  CG  ARG A 233      54.565  28.083   5.174  1.00  6.00           C  
ATOM   1779  CD  ARG A 233      55.049  28.657   6.502  1.00  8.00           C  
ATOM   1780  NE  ARG A 233      54.493  29.997   6.726  1.00  2.00           N  
ATOM   1781  CZ  ARG A 233      53.343  30.254   7.354  1.00  2.00           C  
ATOM   1782  NH1 ARG A 233      52.597  29.268   7.847  1.00  8.00           N  
ATOM   1783  NH2 ARG A 233      52.914  31.506   7.455  1.00  2.00           N  
ATOM   1784  N   ALA A 234      56.385  24.383   3.171  1.00 37.00           N  
ATOM   1785  CA  ALA A 234      56.606  22.963   2.893  1.00  0.00           C  
ATOM   1786  C   ALA A 234      57.831  22.759   2.004  1.00 10.00           C  
ATOM   1787  O   ALA A 234      57.814  23.066   0.808  1.00 32.00           O  
ATOM   1788  CB  ALA A 234      55.376  22.356   2.247  1.00  7.00           C  
ATOM   1789  N   GLU A 235      58.890  22.232   2.608  1.00  0.00           N  
ATOM   1790  CA  GLU A 235      60.147  21.974   1.920  1.00  9.00           C  
ATOM   1791  C   GLU A 235      60.133  20.560   1.341  1.00  0.00           C  
ATOM   1792  O   GLU A 235      59.652  19.628   1.992  1.00  0.00           O  
ATOM   1793  CB  GLU A 235      61.304  22.147   2.917  1.00 12.00           C  
ATOM   1794  CG  GLU A 235      62.670  22.464   2.307  1.00  4.00           C  
ATOM   1795  CD  GLU A 235      63.628  23.116   3.306  1.00  3.00           C  
ATOM   1796  OE1 GLU A 235      64.333  24.075   2.917  1.00  1.00           O  
ATOM   1797  OE2 GLU A 235      63.674  22.678   4.478  1.00  3.00           O  
ATOM   1798  N   LEU A 236      60.594  20.422   0.098  1.00 10.00           N  
ATOM   1799  CA  LEU A 236      60.663  19.117  -0.553  1.00  0.00           C  
ATOM   1800  C   LEU A 236      62.115  18.685  -0.722  1.00  0.00           C  
ATOM   1801  O   LEU A 236      62.921  19.407  -1.315  1.00  5.00           O  
ATOM   1802  CB  LEU A 236      59.959  19.119  -1.918  1.00  0.00           C  
ATOM   1803  CG  LEU A 236      59.822  17.760  -2.635  1.00  0.00           C  
ATOM   1804  CD1 LEU A 236      58.752  16.872  -1.985  1.00  0.00           C  
ATOM   1805  CD2 LEU A 236      59.495  17.987  -4.090  1.00 21.00           C  
ATOM   1806  N   LEU A 237      62.437  17.518  -0.165  1.00  0.00           N  
ATOM   1807  CA  LEU A 237      63.771  16.938  -0.254  1.00  4.00           C  
ATOM   1808  C   LEU A 237      63.669  15.861  -1.328  1.00  8.00           C  
ATOM   1809  O   LEU A 237      63.073  14.802  -1.112  1.00  0.00           O  
ATOM   1810  CB  LEU A 237      64.213  16.351   1.096  1.00  5.00           C  
ATOM   1811  CG  LEU A 237      64.187  17.208   2.372  1.00  0.00           C  
ATOM   1812  CD1 LEU A 237      64.949  16.472   3.461  1.00  3.00           C  
ATOM   1813  CD2 LEU A 237      64.787  18.599   2.159  1.00  3.00           C  
ATOM   1814  N   ILE A 238      64.231  16.167  -2.495  1.00  5.00           N  
ATOM   1815  CA  ILE A 238      64.175  15.291  -3.657  1.00  0.00           C  
ATOM   1816  C   ILE A 238      65.602  15.078  -4.234  1.00  4.00           C  
ATOM   1817  O   ILE A 238      66.275  16.057  -4.568  1.00  2.00           O  
ATOM   1818  CB  ILE A 238      63.086  15.894  -4.669  1.00  0.00           C  
ATOM   1819  CG1 ILE A 238      62.078  14.836  -5.129  1.00  0.00           C  
ATOM   1820  CD1 ILE A 238      62.594  13.709  -5.975  1.00  0.00           C  
ATOM   1821  CG2 ILE A 238      63.682  16.740  -5.790  1.00  7.00           C  
ATOM   1822  N   PRO A 239      66.132  13.821  -4.223  1.00  0.00           N  
ATOM   1823  CA  PRO A 239      65.638  12.509  -3.755  1.00  0.00           C  
ATOM   1824  C   PRO A 239      65.672  12.367  -2.234  1.00  0.00           C  
ATOM   1825  O   PRO A 239      66.613  12.827  -1.592  1.00  4.00           O  
ATOM   1826  CB  PRO A 239      66.617  11.517  -4.397  1.00  4.00           C  
ATOM   1827  CG  PRO A 239      67.177  12.264  -5.572  1.00  3.00           C  
ATOM   1828  CD  PRO A 239      67.382  13.626  -4.983  1.00  2.00           C  
ATOM   1829  N   ALA A 240      64.651  11.715  -1.679  1.00 37.00           N  
ATOM   1830  CA  ALA A 240      64.517  11.512  -0.233  1.00  0.00           C  
ATOM   1831  C   ALA A 240      65.704  10.788   0.418  1.00  0.00           C  
ATOM   1832  O   ALA A 240      66.170   9.772  -0.110  1.00  8.00           O  
ATOM   1833  CB  ALA A 240      63.224  10.773   0.069  1.00  0.00           C  
ATOM   1834  N   PRO A 241      66.254  11.347   1.528  1.00  0.00           N  
ATOM   1835  CA  PRO A 241      67.391  10.761   2.258  1.00  3.00           C  
ATOM   1836  C   PRO A 241      67.051   9.435   2.964  1.00  3.00           C  
ATOM   1837  O   PRO A 241      66.893   9.371   4.189  1.00  4.00           O  
ATOM   1838  CB  PRO A 241      67.766  11.872   3.241  1.00  2.00           C  
ATOM   1839  CG  PRO A 241      66.477  12.587   3.473  1.00  3.00           C  
ATOM   1840  CD  PRO A 241      65.924  12.673   2.089  1.00  5.00           C  
ATOM   1841  N   LEU A 242      66.919   8.390   2.151  1.00  6.00           N  
ATOM   1842  CA  LEU A 242      66.572   7.041   2.597  1.00 14.00           C  
ATOM   1843  C   LEU A 242      67.678   6.033   2.308  1.00  3.00           C  
ATOM   1844  O   LEU A 242      68.585   6.296   1.511  1.00  4.00           O  
ATOM   1845  CB  LEU A 242      65.303   6.575   1.868  1.00 19.00           C  
ATOM   1846  CG  LEU A 242      63.863   6.832   2.323  1.00 40.00           C  
ATOM   1847  CD1 LEU A 242      63.670   8.152   3.041  1.00 27.00           C  
ATOM   1848  CD2 LEU A 242      62.988   6.755   1.092  1.00  0.00           C  
ATOM   1849  N   ASP A 243      67.542   4.855   2.921  1.00 24.00           N  
ATOM   1850  CA  ASP A 243      68.463   3.724   2.762  1.00  3.00           C  
ATOM   1851  C   ASP A 243      68.297   3.160   1.326  1.00  8.00           C  
ATOM   1852  O   ASP A 243      67.251   3.393   0.703  1.00  0.00           O  
ATOM   1853  CB  ASP A 243      68.129   2.653   3.821  1.00  3.00           C  
ATOM   1854  CG  ASP A 243      68.439   3.106   5.252  1.00  4.00           C  
ATOM   1855  OD1 ASP A 243      68.538   4.329   5.511  1.00  3.00           O  
ATOM   1856  OD2 ASP A 243      68.575   2.225   6.129  1.00  2.00           O  
ATOM   1857  N   PRO A 244      69.320   2.451   0.771  1.00  3.00           N  
ATOM   1858  CA  PRO A 244      69.215   1.897  -0.594  1.00  4.00           C  
ATOM   1859  C   PRO A 244      67.977   1.051  -0.928  1.00  3.00           C  
ATOM   1860  O   PRO A 244      67.320   1.284  -1.950  1.00  4.00           O  
ATOM   1861  CB  PRO A 244      70.513   1.088  -0.742  1.00  2.00           C  
ATOM   1862  CG  PRO A 244      70.926   0.794   0.690  1.00  1.00           C  
ATOM   1863  CD  PRO A 244      70.646   2.117   1.333  1.00  2.00           C  
ATOM   1864  N   GLY A 245      67.635   0.130  -0.026  1.00  3.00           N  
ATOM   1865  CA  GLY A 245      66.491  -0.745  -0.223  1.00  2.00           C  
ATOM   1866  C   GLY A 245      65.130  -0.157   0.107  1.00  3.00           C  
ATOM   1867  O   GLY A 245      64.116  -0.697  -0.337  1.00  3.00           O  
ATOM   1868  N   THR A 246      65.107   0.950   0.856  1.00  5.00           N  
ATOM   1869  CA  THR A 246      63.862   1.613   1.261  1.00  7.00           C  
ATOM   1870  C   THR A 246      63.260   2.462   0.131  1.00  0.00           C  
ATOM   1871  O   THR A 246      62.041   2.452  -0.062  1.00  0.00           O  
ATOM   1872  CB  THR A 246      64.061   2.460   2.559  1.00 34.00           C  
ATOM   1873  OG1 THR A 246      64.725   1.662   3.546  1.00  5.00           O  
ATOM   1874  CG2 THR A 246      62.717   2.904   3.151  1.00 14.00           C  
ATOM   1875  N   GLN A 247      64.122   3.123  -0.649  1.00  0.00           N  
ATOM   1876  CA  GLN A 247      63.709   3.968  -1.782  1.00  0.00           C  
ATOM   1877  C   GLN A 247      63.018   3.119  -2.852  1.00  0.00           C  
ATOM   1878  O   GLN A 247      62.060   3.563  -3.482  1.00  0.00           O  
ATOM   1879  CB  GLN A 247      64.930   4.682  -2.379  1.00  8.00           C  
ATOM   1880  CG  GLN A 247      64.681   6.130  -2.845  1.00 10.00           C  
ATOM   1881  CD  GLN A 247      64.470   6.294  -4.358  1.00  5.00           C  
ATOM   1882  OE1 GLN A 247      64.172   7.397  -4.832  1.00  7.00           O  
ATOM   1883  NE2 GLN A 247      64.631   5.209  -5.116  1.00  4.00           N  
ATOM   1884  N   GLU A 248      63.480   1.872  -2.971  1.00  0.00           N  
ATOM   1885  CA  GLU A 248      62.957   0.880  -3.911  1.00 13.00           C  
ATOM   1886  C   GLU A 248      61.602   0.328  -3.464  1.00  0.00           C  
ATOM   1887  O   GLU A 248      60.707   0.152  -4.291  1.00 12.00           O  
ATOM   1888  CB  GLU A 248      63.951  -0.282  -4.057  1.00  4.00           C  
ATOM   1889  CG  GLU A 248      64.684  -0.367  -5.404  1.00  3.00           C  
ATOM   1890  CD  GLU A 248      65.650   0.788  -5.656  1.00  2.00           C  
ATOM   1891  OE1 GLU A 248      66.491   1.086  -4.775  1.00  3.00           O  
ATOM   1892  OE2 GLU A 248      65.569   1.392  -6.747  1.00  2.00           O  
ATOM   1893  N   THR A 249      61.459   0.084  -2.157  1.00  0.00           N  
ATOM   1894  CA  THR A 249      60.224  -0.450  -1.562  1.00  7.00           C  
ATOM   1895  C   THR A 249      59.063   0.549  -1.671  1.00  0.00           C  
ATOM   1896  O   THR A 249      57.933   0.143  -1.928  1.00  0.00           O  
ATOM   1897  CB  THR A 249      60.441  -0.881  -0.078  1.00  8.00           C  
ATOM   1898  OG1 THR A 249      61.594  -1.725   0.004  1.00  3.00           O  
ATOM   1899  CG2 THR A 249      59.241  -1.676   0.462  1.00  4.00           C  
ATOM   1900  N   VAL A 250      59.365   1.845  -1.549  1.00  0.00           N  
ATOM   1901  CA  VAL A 250      58.365   2.919  -1.657  1.00  0.00           C  
ATOM   1902  C   VAL A 250      57.756   2.922  -3.068  1.00  0.00           C  
ATOM   1903  O   VAL A 250      56.533   2.875  -3.226  1.00  0.00           O  
ATOM   1904  CB  VAL A 250      58.992   4.317  -1.347  1.00  0.00           C  
ATOM   1905  CG1 VAL A 250      57.967   5.433  -1.522  1.00  0.00           C  
ATOM   1906  CG2 VAL A 250      59.518   4.355   0.064  1.00  0.00           C  
ATOM   1907  N   GLN A 251      58.630   2.907  -4.074  1.00  0.00           N  
ATOM   1908  CA  GLN A 251      58.234   2.894  -5.478  1.00  0.00           C  
ATOM   1909  C   GLN A 251      57.468   1.625  -5.836  1.00 13.00           C  
ATOM   1910  O   GLN A 251      56.406   1.708  -6.451  1.00  0.00           O  
ATOM   1911  CB  GLN A 251      59.462   3.055  -6.373  1.00 10.00           C  
ATOM   1912  CG  GLN A 251      60.137   4.412  -6.226  1.00  0.00           C  
ATOM   1913  CD  GLN A 251      61.427   4.532  -7.020  1.00  6.00           C  
ATOM   1914  OE1 GLN A 251      62.345   3.725  -6.873  1.00  5.00           O  
ATOM   1915  NE2 GLN A 251      61.511   5.562  -7.850  1.00  5.00           N  
ATOM   1916  N   GLU A 252      57.950   0.476  -5.347  1.00  0.00           N  
ATOM   1917  CA  GLU A 252      57.310  -0.827  -5.594  1.00  7.00           C  
ATOM   1918  C   GLU A 252      55.918  -0.925  -4.971  1.00 11.00           C  
ATOM   1919  O   GLU A 252      55.003  -1.473  -5.593  1.00  8.00           O  
ATOM   1920  CB  GLU A 252      58.183  -1.988  -5.097  1.00  6.00           C  
ATOM   1921  CG  GLU A 252      59.347  -2.346  -6.021  1.00  4.00           C  
ATOM   1922  CD  GLU A 252      60.191  -3.500  -5.489  1.00  2.00           C  
ATOM   1923  OE1 GLU A 252      59.965  -4.653  -5.924  1.00  1.00           O  
ATOM   1924  OE2 GLU A 252      61.078  -3.255  -4.637  1.00  3.00           O  
ATOM   1925  N   LEU A 253      55.759  -0.353  -3.772  1.00  0.00           N  
ATOM   1926  CA  LEU A 253      54.473  -0.348  -3.071  1.00 16.00           C  
ATOM   1927  C   LEU A 253      53.470   0.570  -3.758  1.00  0.00           C  
ATOM   1928  O   LEU A 253      52.291   0.238  -3.846  1.00  0.00           O  
ATOM   1929  CB  LEU A 253      54.625   0.066  -1.604  1.00  0.00           C  
ATOM   1930  CG  LEU A 253      55.070  -0.966  -0.567  1.00  9.00           C  
ATOM   1931  CD1 LEU A 253      55.161  -0.285   0.773  1.00  7.00           C  
ATOM   1932  CD2 LEU A 253      54.103  -2.157  -0.507  1.00  6.00           C  
ATOM   1933  N   ALA A 254      53.964   1.687  -4.293  1.00  0.00           N  
ATOM   1934  CA  ALA A 254      53.130   2.655  -5.007  1.00  0.00           C  
ATOM   1935  C   ALA A 254      52.580   2.054  -6.297  1.00  0.00           C  
ATOM   1936  O   ALA A 254      51.391   2.178  -6.575  1.00  0.00           O  
ATOM   1937  CB  ALA A 254      53.918   3.910  -5.313  1.00  0.00           C  
ATOM   1938  N   LEU A 255      53.440   1.343  -7.031  1.00  0.00           N  
ATOM   1939  CA  LEU A 255      53.068   0.697  -8.288  1.00 14.00           C  
ATOM   1940  C   LEU A 255      52.140  -0.496  -8.084  1.00 14.00           C  
ATOM   1941  O   LEU A 255      51.281  -0.765  -8.929  1.00 43.00           O  
ATOM   1942  CB  LEU A 255      54.314   0.273  -9.077  1.00 14.00           C  
ATOM   1943  CG  LEU A 255      55.297   1.374  -9.510  1.00  0.00           C  
ATOM   1944  CD1 LEU A 255      56.437   0.774 -10.333  1.00  4.00           C  
ATOM   1945  CD2 LEU A 255      54.584   2.452 -10.292  1.00  2.00           C  
ATOM   1946  N   LYS A 256      52.288  -1.173  -6.942  1.00 10.00           N  
ATOM   1947  CA  LYS A 256      51.455  -2.324  -6.593  1.00  9.00           C  
ATOM   1948  C   LYS A 256      50.048  -1.820  -6.271  1.00  0.00           C  
ATOM   1949  O   LYS A 256      49.063  -2.354  -6.784  1.00 17.00           O  
ATOM   1950  CB  LYS A 256      52.034  -3.075  -5.384  1.00  7.00           C  
ATOM   1951  CG  LYS A 256      51.305  -4.369  -5.046  1.00  5.00           C  
ATOM   1952  CD  LYS A 256      51.732  -4.927  -3.707  1.00  4.00           C  
ATOM   1953  CE  LYS A 256      51.018  -6.242  -3.443  1.00  3.00           C  
ATOM   1954  NZ  LYS A 256      51.374  -6.815  -2.119  1.00  2.00           N  
ATOM   1955  N   ALA A 257      49.988  -0.752  -5.470  1.00  0.00           N  
ATOM   1956  CA  ALA A 257      48.741  -0.109  -5.052  1.00  0.00           C  
ATOM   1957  C   ALA A 257      47.979   0.437  -6.255  1.00  0.00           C  
ATOM   1958  O   ALA A 257      46.783   0.199  -6.404  1.00  0.00           O  
ATOM   1959  CB  ALA A 257      49.046   1.009  -4.094  1.00  0.00           C  
ATOM   1960  N   TYR A 258      48.730   1.085  -7.144  1.00  0.00           N  
ATOM   1961  CA  TYR A 258      48.239   1.694  -8.384  1.00  0.00           C  
ATOM   1962  C   TYR A 258      47.626   0.644  -9.317  1.00  0.00           C  
ATOM   1963  O   TYR A 258      46.567   0.879  -9.908  1.00  0.00           O  
ATOM   1964  CB  TYR A 258      49.415   2.388  -9.070  1.00  2.00           C  
ATOM   1965  CG  TYR A 258      49.082   3.395 -10.143  1.00  0.00           C  
ATOM   1966  CD1 TYR A 258      48.899   4.755  -9.824  1.00  0.00           C  
ATOM   1967  CD2 TYR A 258      49.054   3.018 -11.505  1.00  2.00           C  
ATOM   1968  CE1 TYR A 258      48.708   5.726 -10.852  1.00  0.00           C  
ATOM   1969  CE2 TYR A 258      48.859   3.977 -12.528  1.00  0.00           C  
ATOM   1970  CZ  TYR A 258      48.692   5.322 -12.188  1.00  0.00           C  
ATOM   1971  OH  TYR A 258      48.524   6.246 -13.170  1.00  0.00           O  
ATOM   1972  N   LYS A 259      48.287  -0.513  -9.408  1.00  0.00           N  
ATOM   1973  CA  LYS A 259      47.845  -1.630 -10.246  1.00  0.00           C  
ATOM   1974  C   LYS A 259      46.581  -2.276  -9.686  1.00  5.00           C  
ATOM   1975  O   LYS A 259      45.652  -2.557 -10.445  1.00  4.00           O  
ATOM   1976  CB  LYS A 259      48.951  -2.687 -10.373  1.00 54.00           C  
ATOM   1977  CG  LYS A 259      48.683  -3.787 -11.414  1.00  4.00           C  
ATOM   1978  CD  LYS A 259      49.374  -5.106 -11.063  1.00  4.00           C  
ATOM   1979  CE  LYS A 259      50.889  -5.057 -11.272  1.00  7.00           C  
ATOM   1980  NZ  LYS A 259      51.542  -6.353 -10.911  1.00  2.00           N  
ATOM   1981  N   VAL A 260      46.553  -2.481  -8.362  1.00  0.00           N  
ATOM   1982  CA  VAL A 260      45.412  -3.091  -7.662  1.00  4.00           C  
ATOM   1983  C   VAL A 260      44.137  -2.264  -7.863  1.00  0.00           C  
ATOM   1984  O   VAL A 260      43.134  -2.786  -8.350  1.00  3.00           O  
ATOM   1985  CB  VAL A 260      45.700  -3.274  -6.122  1.00  0.00           C  
ATOM   1986  CG1 VAL A 260      44.451  -3.754  -5.370  1.00  4.00           C  
ATOM   1987  CG2 VAL A 260      46.808  -4.284  -5.913  1.00  5.00           C  
ATOM   1988  N   LEU A 261      44.214  -0.972  -7.536  1.00  0.00           N  
ATOM   1989  CA  LEU A 261      43.087  -0.041  -7.664  1.00  9.00           C  
ATOM   1990  C   LEU A 261      42.715   0.286  -9.114  1.00  5.00           C  
ATOM   1991  O   LEU A 261      41.650   0.846  -9.375  1.00  8.00           O  
ATOM   1992  CB  LEU A 261      43.376   1.234  -6.866  1.00  0.00           C  
ATOM   1993  CG  LEU A 261      43.459   1.033  -5.347  1.00  0.00           C  
ATOM   1994  CD1 LEU A 261      44.117   2.213  -4.688  1.00  1.00           C  
ATOM   1995  CD2 LEU A 261      42.074   0.821  -4.769  1.00 13.00           C  
ATOM   1996  N   GLY A 262      43.584  -0.120 -10.044  1.00  0.00           N  
ATOM   1997  CA  GLY A 262      43.378   0.087 -11.473  1.00  4.00           C  
ATOM   1998  C   GLY A 262      43.392   1.533 -11.931  1.00  0.00           C  
ATOM   1999  O   GLY A 262      42.652   1.902 -12.850  1.00 10.00           O  
ATOM   2000  N   VAL A 263      44.250   2.339 -11.307  1.00  0.00           N  
ATOM   2001  CA  VAL A 263      44.361   3.765 -11.616  1.00  0.00           C  
ATOM   2002  C   VAL A 263      44.939   4.035 -13.006  1.00  0.00           C  
ATOM   2003  O   VAL A 263      45.845   3.337 -13.460  1.00  0.00           O  
ATOM   2004  CB  VAL A 263      45.191   4.518 -10.542  1.00  0.00           C  
ATOM   2005  CG1 VAL A 263      45.127   6.044 -10.755  1.00  0.00           C  
ATOM   2006  CG2 VAL A 263      44.727   4.156  -9.152  1.00  0.00           C  
ATOM   2007  N   ARG A 264      44.347   5.012 -13.687  1.00  0.00           N  
ATOM   2008  CA  ARG A 264      44.771   5.421 -15.016  1.00  0.00           C  
ATOM   2009  C   ARG A 264      45.302   6.845 -14.980  1.00  0.00           C  
ATOM   2010  O   ARG A 264      44.943   7.624 -14.096  1.00  0.00           O  
ATOM   2011  CB  ARG A 264      43.595   5.338 -15.995  1.00  2.00           C  
ATOM   2012  CG  ARG A 264      43.272   3.929 -16.498  1.00 15.00           C  
ATOM   2013  CD  ARG A 264      42.071   3.920 -17.442  1.00  5.00           C  
ATOM   2014  NE  ARG A 264      42.167   4.950 -18.478  1.00 20.00           N  
ATOM   2015  CZ  ARG A 264      42.642   4.765 -19.707  1.00  4.00           C  
ATOM   2016  NH1 ARG A 264      42.673   5.785 -20.550  1.00 15.00           N  
ATOM   2017  NH2 ARG A 264      43.082   3.571 -20.098  1.00  3.00           N  
ATOM   2018  N   GLY A 265      46.189   7.163 -15.921  1.00  1.00           N  
ATOM   2019  CA  GLY A 265      46.749   8.502 -16.030  1.00  1.00           C  
ATOM   2020  C   GLY A 265      47.812   8.897 -15.031  1.00  0.00           C  
ATOM   2021  O   GLY A 265      49.011   8.881 -15.354  1.00  0.00           O  
ATOM   2022  N   MET A 266      47.376   9.222 -13.812  1.00  0.00           N  
ATOM   2023  CA  MET A 266      48.280   9.656 -12.744  1.00  0.00           C  
ATOM   2024  C   MET A 266      47.782   9.400 -11.334  1.00  0.00           C  
ATOM   2025  O   MET A 266      46.621   9.069 -11.113  1.00  0.00           O  
ATOM   2026  CB  MET A 266      48.542  11.168 -12.854  1.00  0.00           C  
ATOM   2027  CG  MET A 266      47.302  12.049 -12.669  1.00  0.00           C  
ATOM   2028  SD  MET A 266      47.625  13.825 -12.678  1.00  0.00           S  
ATOM   2029  CE  MET A 266      45.956  14.434 -13.020  1.00  1.00           C  
ATOM   2030  N   ALA A 267      48.694   9.624 -10.392  1.00  0.00           N  
ATOM   2031  CA  ALA A 267      48.459   9.549  -8.955  1.00  0.00           C  
ATOM   2032  C   ALA A 267      49.708   9.918  -8.201  1.00  0.00           C  
ATOM   2033  O   ALA A 267      50.828   9.685  -8.674  1.00  0.00           O  
ATOM   2034  CB  ALA A 267      47.976   8.170  -8.496  1.00  0.00           C  
ATOM   2035  N   ARG A 268      49.512  10.600  -7.080  1.00  0.00           N  
ATOM   2036  CA  ARG A 268      50.619  10.930  -6.207  1.00  0.00           C  
ATOM   2037  C   ARG A 268      50.308  10.058  -5.010  1.00  0.00           C  
ATOM   2038  O   ARG A 268      49.209  10.125  -4.446  1.00  1.00           O  
ATOM   2039  CB  ARG A 268      50.650  12.397  -5.805  1.00  0.00           C  
ATOM   2040  CG  ARG A 268      51.970  12.767  -5.145  1.00  0.00           C  
ATOM   2041  CD  ARG A 268      51.940  14.148  -4.531  1.00  0.00           C  
ATOM   2042  NE  ARG A 268      51.215  14.148  -3.263  1.00  0.00           N  
ATOM   2043  CZ  ARG A 268      50.081  14.803  -3.046  1.00 60.00           C  
ATOM   2044  NH1 ARG A 268      49.500  14.731  -1.860  1.00 31.00           N  
ATOM   2045  NH2 ARG A 268      49.536  15.545  -4.004  1.00 59.00           N  
ATOM   2046  N   VAL A 269      51.240   9.168  -4.698  1.00  0.00           N  
ATOM   2047  CA  VAL A 269      51.072   8.241  -3.595  1.00  0.00           C  
ATOM   2048  C   VAL A 269      51.877   8.739  -2.402  1.00  0.00           C  
ATOM   2049  O   VAL A 269      53.095   8.934  -2.497  1.00  0.00           O  
ATOM   2050  CB  VAL A 269      51.477   6.801  -4.012  1.00  0.00           C  
ATOM   2051  CG1 VAL A 269      50.979   5.810  -3.004  1.00  0.00           C  
ATOM   2052  CG2 VAL A 269      50.901   6.443  -5.380  1.00  0.00           C  
ATOM   2053  N   ASP A 270      51.171   8.995  -1.301  1.00  0.00           N  
ATOM   2054  CA  ASP A 270      51.784   9.500  -0.073  1.00  0.00           C  
ATOM   2055  C   ASP A 270      52.032   8.370   0.902  1.00  0.00           C  
ATOM   2056  O   ASP A 270      51.242   7.431   0.990  1.00  0.00           O  
ATOM   2057  CB  ASP A 270      50.915  10.586   0.575  1.00 27.00           C  
ATOM   2058  CG  ASP A 270      50.665  11.785  -0.344  1.00  0.00           C  
ATOM   2059  OD1 ASP A 270      51.302  11.903  -1.419  1.00  0.00           O  
ATOM   2060  OD2 ASP A 270      49.819  12.625   0.019  1.00 41.00           O  
ATOM   2061  N   PHE A 271      53.173   8.443   1.583  1.00  0.00           N  
ATOM   2062  CA  PHE A 271      53.596   7.436   2.549  1.00  0.00           C  
ATOM   2063  C   PHE A 271      53.994   8.041   3.882  1.00  0.00           C  
ATOM   2064  O   PHE A 271      54.145   9.257   4.023  1.00  3.00           O  
ATOM   2065  CB  PHE A 271      54.820   6.666   2.022  1.00  0.00           C  
ATOM   2066  CG  PHE A 271      54.525   5.727   0.897  1.00  0.00           C  
ATOM   2067  CD1 PHE A 271      54.428   6.195  -0.428  1.00  0.00           C  
ATOM   2068  CD2 PHE A 271      54.365   4.352   1.149  1.00  0.00           C  
ATOM   2069  CE1 PHE A 271      54.174   5.303  -1.490  1.00  0.00           C  
ATOM   2070  CE2 PHE A 271      54.110   3.447   0.096  1.00  0.00           C  
ATOM   2071  CZ  PHE A 271      54.013   3.924  -1.231  1.00  0.00           C  
ATOM   2072  N   PHE A 272      54.179   7.154   4.852  1.00  0.00           N  
ATOM   2073  CA  PHE A 272      54.625   7.500   6.193  1.00  0.00           C  
ATOM   2074  C   PHE A 272      55.776   6.566   6.529  1.00  0.00           C  
ATOM   2075  O   PHE A 272      55.760   5.386   6.151  1.00  0.00           O  
ATOM   2076  CB  PHE A 272      53.520   7.286   7.230  1.00  0.00           C  
ATOM   2077  CG  PHE A 272      52.431   8.326   7.209  1.00  0.00           C  
ATOM   2078  CD1 PHE A 272      52.719   9.687   6.956  1.00  0.00           C  
ATOM   2079  CD2 PHE A 272      51.091   7.940   7.423  1.00 31.00           C  
ATOM   2080  CE1 PHE A 272      51.687  10.650   6.904  1.00 41.00           C  
ATOM   2081  CE2 PHE A 272      50.049   8.887   7.380  1.00 53.00           C  
ATOM   2082  CZ  PHE A 272      50.349  10.251   7.115  1.00 40.00           C  
ATOM   2083  N   LEU A 273      56.776   7.110   7.216  1.00  0.00           N  
ATOM   2084  CA  LEU A 273      57.934   6.347   7.660  1.00  0.00           C  
ATOM   2085  C   LEU A 273      58.081   6.597   9.163  1.00  0.00           C  
ATOM   2086  O   LEU A 273      58.348   7.724   9.592  1.00 23.00           O  
ATOM   2087  CB  LEU A 273      59.200   6.766   6.894  1.00  0.00           C  
ATOM   2088  CG  LEU A 273      60.534   6.093   7.256  1.00 11.00           C  
ATOM   2089  CD1 LEU A 273      60.539   4.617   6.839  1.00 13.00           C  
ATOM   2090  CD2 LEU A 273      61.673   6.844   6.585  1.00 17.00           C  
ATOM   2091  N   ALA A 274      57.856   5.546   9.950  1.00  0.00           N  
ATOM   2092  CA  ALA A 274      57.948   5.616  11.411  1.00 22.00           C  
ATOM   2093  C   ALA A 274      58.608   4.361  11.980  1.00  0.00           C  
ATOM   2094  O   ALA A 274      58.088   3.245  11.823  1.00 15.00           O  
ATOM   2095  CB  ALA A 274      56.557   5.806  12.021  1.00 23.00           C  
ATOM   2096  N   GLU A 275      59.760   4.565  12.634  1.00 10.00           N  
ATOM   2097  CA  GLU A 275      60.575   3.510  13.263  1.00  3.00           C  
ATOM   2098  C   GLU A 275      61.013   2.402  12.284  1.00  2.00           C  
ATOM   2099  O   GLU A 275      60.938   1.207  12.590  1.00  2.00           O  
ATOM   2100  CB  GLU A 275      59.862   2.939  14.506  1.00  3.00           C  
ATOM   2101  CG  GLU A 275      59.724   3.943  15.658  1.00  3.00           C  
ATOM   2102  CD  GLU A 275      58.615   3.594  16.648  1.00  5.00           C  
ATOM   2103  OE1 GLU A 275      57.988   4.536  17.188  1.00  5.00           O  
ATOM   2104  OE2 GLU A 275      58.368   2.389  16.897  1.00  2.00           O  
ATOM   2105  N   GLY A 276      61.418   2.827  11.085  1.00  5.00           N  
ATOM   2106  CA  GLY A 276      61.867   1.912  10.042  1.00  3.00           C  
ATOM   2107  C   GLY A 276      60.784   1.199   9.245  1.00  3.00           C  
ATOM   2108  O   GLY A 276      61.097   0.424   8.333  1.00  5.00           O  
ATOM   2109  N   GLU A 277      59.518   1.431   9.602  1.00  0.00           N  
ATOM   2110  CA  GLU A 277      58.384   0.809   8.915  1.00  8.00           C  
ATOM   2111  C   GLU A 277      57.698   1.798   7.977  1.00  0.00           C  
ATOM   2112  O   GLU A 277      57.558   2.984   8.301  1.00  0.00           O  
ATOM   2113  CB  GLU A 277      57.357   0.262   9.919  1.00  9.00           C  
ATOM   2114  CG  GLU A 277      57.853  -0.824  10.887  1.00  4.00           C  
ATOM   2115  CD  GLU A 277      58.121  -2.186  10.239  1.00  2.00           C  
ATOM   2116  OE1 GLU A 277      57.614  -2.470   9.129  1.00  3.00           O  
ATOM   2117  OE2 GLU A 277      58.845  -2.989  10.866  1.00  1.00           O  
ATOM   2118  N   LEU A 278      57.311   1.299   6.804  1.00  9.00           N  
ATOM   2119  CA  LEU A 278      56.626   2.087   5.782  1.00  0.00           C  
ATOM   2120  C   LEU A 278      55.135   1.819   5.819  1.00  0.00           C  
ATOM   2121  O   LEU A 278      54.708   0.697   6.086  1.00 12.00           O  
ATOM   2122  CB  LEU A 278      57.147   1.745   4.388  1.00 12.00           C  
ATOM   2123  CG  LEU A 278      58.478   2.311   3.904  1.00 14.00           C  
ATOM   2124  CD1 LEU A 278      58.840   1.605   2.611  1.00 10.00           C  
ATOM   2125  CD2 LEU A 278      58.386   3.826   3.697  1.00  0.00           C  
ATOM   2126  N   TYR A 279      54.347   2.871   5.607  1.00  0.00           N  
ATOM   2127  CA  TYR A 279      52.885   2.775   5.597  1.00  1.00           C  
ATOM   2128  C   TYR A 279      52.369   3.643   4.461  1.00  1.00           C  
ATOM   2129  O   TYR A 279      52.833   4.765   4.279  1.00  0.00           O  
ATOM   2130  CB  TYR A 279      52.267   3.303   6.913  1.00  0.00           C  
ATOM   2131  CG  TYR A 279      52.773   2.674   8.197  1.00  0.00           C  
ATOM   2132  CD1 TYR A 279      53.835   3.262   8.914  1.00  0.00           C  
ATOM   2133  CD2 TYR A 279      52.190   1.498   8.714  1.00 10.00           C  
ATOM   2134  CE1 TYR A 279      54.312   2.695  10.124  1.00  0.00           C  
ATOM   2135  CE2 TYR A 279      52.660   0.915   9.935  1.00  8.00           C  
ATOM   2136  CZ  TYR A 279      53.721   1.528  10.626  1.00 14.00           C  
ATOM   2137  OH  TYR A 279      54.197   0.989  11.800  1.00  6.00           O  
ATOM   2138  N   LEU A 280      51.421   3.124   3.688  1.00  1.00           N  
ATOM   2139  CA  LEU A 280      50.827   3.902   2.606  1.00  0.00           C  
ATOM   2140  C   LEU A 280      49.696   4.719   3.224  1.00  1.00           C  
ATOM   2141  O   LEU A 280      48.805   4.173   3.875  1.00  1.00           O  
ATOM   2142  CB  LEU A 280      50.306   2.995   1.482  1.00  1.00           C  
ATOM   2143  CG  LEU A 280      50.086   3.636   0.102  1.00  0.00           C  
ATOM   2144  CD1 LEU A 280      50.284   2.614  -0.988  1.00  0.00           C  
ATOM   2145  CD2 LEU A 280      48.715   4.269  -0.027  1.00  1.00           C  
ATOM   2146  N   ASN A 281      49.764   6.028   3.020  1.00  0.00           N  
ATOM   2147  CA  ASN A 281      48.775   6.959   3.534  1.00  1.00           C  
ATOM   2148  C   ASN A 281      47.552   6.988   2.619  1.00  0.00           C  
ATOM   2149  O   ASN A 281      46.456   6.620   3.048  1.00  1.00           O  
ATOM   2150  CB  ASN A 281      49.411   8.351   3.668  1.00  4.00           C  
ATOM   2151  CG  ASN A 281      48.454   9.407   4.208  1.00  0.00           C  
ATOM   2152  OD1 ASN A 281      47.435   9.092   4.817  1.00 24.00           O  
ATOM   2153  ND2 ASN A 281      48.812  10.676   4.019  1.00 37.00           N  
ATOM   2154  N   GLU A 282      47.754   7.415   1.370  1.00  0.00           N  
ATOM   2155  CA  GLU A 282      46.680   7.525   0.370  1.00  1.00           C  
ATOM   2156  C   GLU A 282      47.225   7.746  -1.040  1.00  0.00           C  
ATOM   2157  O   GLU A 282      48.406   8.065  -1.228  1.00  1.00           O  
ATOM   2158  CB  GLU A 282      45.750   8.721   0.688  1.00  1.00           C  
ATOM   2159  CG  GLU A 282      46.450  10.102   0.692  1.00  2.00           C  
ATOM   2160  CD  GLU A 282      45.513  11.291   0.495  1.00 46.00           C  
ATOM   2161  OE1 GLU A 282      44.302  11.108   0.227  1.00 15.00           O  
ATOM   2162  OE2 GLU A 282      46.007  12.435   0.594  1.00 35.00           O  
ATOM   2163  N   LEU A 283      46.338   7.570  -2.016  1.00  1.00           N  
ATOM   2164  CA  LEU A 283      46.624   7.836  -3.420  1.00  0.00           C  
ATOM   2165  C   LEU A 283      45.697   8.994  -3.773  1.00  0.00           C  
ATOM   2166  O   LEU A 283      44.558   9.045  -3.301  1.00  2.00           O  
ATOM   2167  CB  LEU A 283      46.275   6.654  -4.324  1.00  0.00           C  
ATOM   2168  CG  LEU A 283      47.130   5.402  -4.287  1.00  0.00           C  
ATOM   2169  CD1 LEU A 283      46.625   4.489  -3.184  1.00  1.00           C  
ATOM   2170  CD2 LEU A 283      47.062   4.710  -5.633  1.00  0.00           C  
ATOM   2171  N   ASN A 284      46.208   9.945  -4.549  1.00  0.00           N  
ATOM   2172  CA  ASN A 284      45.426  11.096  -4.996  1.00  1.00           C  
ATOM   2173  C   ASN A 284      45.405  11.021  -6.515  1.00  0.00           C  
ATOM   2174  O   ASN A 284      46.448  11.147  -7.145  1.00  0.00           O  
ATOM   2175  CB  ASN A 284      46.068  12.409  -4.544  1.00 60.00           C  
ATOM   2176  CG  ASN A 284      45.783  12.738  -3.090  1.00 60.00           C  
ATOM   2177  OD1 ASN A 284      46.688  13.097  -2.342  1.00 33.00           O  
ATOM   2178  ND2 ASN A 284      44.518  12.648  -2.691  1.00 56.00           N  
ATOM   2179  N   THR A 285      44.227  10.811  -7.103  1.00  1.00           N  
ATOM   2180  CA  THR A 285      44.114  10.693  -8.562  1.00  0.00           C  
ATOM   2181  C   THR A 285      44.224  12.007  -9.326  1.00  0.00           C  
ATOM   2182  O   THR A 285      44.666  12.028 -10.470  1.00  1.00           O  
ATOM   2183  CB  THR A 285      42.878   9.903  -8.974  1.00  1.00           C  
ATOM   2184  OG1 THR A 285      41.694  10.539  -8.480  1.00  1.00           O  
ATOM   2185  CG2 THR A 285      42.970   8.502  -8.423  1.00  0.00           C  
ATOM   2186  N   ILE A 286      43.813  13.104  -8.693  1.00  0.00           N  
ATOM   2187  CA  ILE A 286      43.955  14.433  -9.289  1.00  0.00           C  
ATOM   2188  C   ILE A 286      44.731  15.269  -8.249  1.00  0.00           C  
ATOM   2189  O   ILE A 286      44.138  16.057  -7.508  1.00 60.00           O  
ATOM   2190  CB  ILE A 286      42.595  15.143  -9.631  1.00  0.00           C  
ATOM   2191  CG1 ILE A 286      41.733  14.298 -10.577  1.00  1.00           C  
ATOM   2192  CD1 ILE A 286      40.324  14.846 -10.792  1.00  1.00           C  
ATOM   2193  CG2 ILE A 286      42.875  16.503 -10.303  1.00  0.00           C  
ATOM   2194  N   PRO A 287      46.071  15.084  -8.161  1.00  0.00           N  
ATOM   2195  CA  PRO A 287      46.861  15.857  -7.195  1.00 60.00           C  
ATOM   2196  C   PRO A 287      46.931  17.328  -7.615  1.00  0.00           C  
ATOM   2197  O   PRO A 287      46.595  17.668  -8.754  1.00  0.00           O  
ATOM   2198  CB  PRO A 287      48.232  15.191  -7.276  1.00  0.00           C  
ATOM   2199  CG  PRO A 287      48.315  14.773  -8.716  1.00  0.00           C  
ATOM   2200  CD  PRO A 287      46.952  14.207  -8.963  1.00  0.00           C  
ATOM   2201  N   GLY A 288      47.364  18.191  -6.702  1.00 60.00           N  
ATOM   2202  CA  GLY A 288      47.461  19.607  -7.018  1.00 60.00           C  
ATOM   2203  C   GLY A 288      48.554  19.955  -8.005  1.00  0.00           C  
ATOM   2204  O   GLY A 288      49.537  19.215  -8.141  1.00 60.00           O  
ATOM   2205  N   PHE A 289      48.350  21.061  -8.720  1.00  0.00           N  
ATOM   2206  CA  PHE A 289      49.305  21.600  -9.696  1.00  0.00           C  
ATOM   2207  C   PHE A 289      49.466  23.101  -9.352  1.00 51.00           C  
ATOM   2208  O   PHE A 289      49.621  23.952 -10.231  1.00 60.00           O  
ATOM   2209  CB  PHE A 289      48.796  21.408 -11.141  1.00  0.00           C  
ATOM   2210  CG  PHE A 289      48.889  19.988 -11.651  1.00  0.00           C  
ATOM   2211  CD1 PHE A 289      47.883  19.049 -11.354  1.00  0.00           C  
ATOM   2212  CD2 PHE A 289      49.978  19.586 -12.441  1.00  0.00           C  
ATOM   2213  CE1 PHE A 289      47.957  17.709 -11.838  1.00  0.00           C  
ATOM   2214  CE2 PHE A 289      50.077  18.251 -12.939  1.00  0.00           C  
ATOM   2215  CZ  PHE A 289      49.059  17.309 -12.633  1.00  0.00           C  
ATOM   2216  N   THR A 290      49.407  23.395  -8.050  1.00  0.00           N  
ATOM   2217  CA  THR A 290      49.535  24.749  -7.477  1.00  0.00           C  
ATOM   2218  C   THR A 290      51.038  25.107  -7.373  1.00 51.00           C  
ATOM   2219  O   THR A 290      51.883  24.206  -7.493  1.00 55.00           O  
ATOM   2220  CB  THR A 290      48.902  24.791  -6.031  1.00 60.00           C  
ATOM   2221  OG1 THR A 290      49.764  24.123  -5.099  1.00  0.00           O  
ATOM   2222  CG2 THR A 290      47.526  24.131  -6.009  1.00  0.00           C  
ATOM   2223  N   PRO A 291      51.399  26.404  -7.148  1.00 51.00           N  
ATOM   2224  CA  PRO A 291      52.834  26.729  -7.042  1.00 14.00           C  
ATOM   2225  C   PRO A 291      53.613  26.028  -5.912  1.00 25.00           C  
ATOM   2226  O   PRO A 291      54.847  26.035  -5.906  1.00  6.00           O  
ATOM   2227  CB  PRO A 291      52.819  28.245  -6.844  1.00  5.00           C  
ATOM   2228  CG  PRO A 291      51.677  28.663  -7.680  1.00  9.00           C  
ATOM   2229  CD  PRO A 291      50.622  27.661  -7.285  1.00 44.00           C  
ATOM   2230  N   THR A 292      52.885  25.416  -4.976  1.00  0.00           N  
ATOM   2231  CA  THR A 292      53.485  24.714  -3.846  1.00 31.00           C  
ATOM   2232  C   THR A 292      53.210  23.206  -3.860  1.00 23.00           C  
ATOM   2233  O   THR A 292      53.514  22.492  -2.885  1.00 25.00           O  
ATOM   2234  CB  THR A 292      52.992  25.298  -2.518  1.00 43.00           C  
ATOM   2235  OG1 THR A 292      51.558  25.363  -2.531  1.00 60.00           O  
ATOM   2236  CG2 THR A 292      53.567  26.691  -2.292  1.00 23.00           C  
ATOM   2237  N   SER A 293      52.645  22.721  -4.967  1.00 29.00           N  
ATOM   2238  CA  SER A 293      52.334  21.301  -5.117  1.00 60.00           C  
ATOM   2239  C   SER A 293      53.552  20.450  -5.420  1.00  0.00           C  
ATOM   2240  O   SER A 293      54.463  20.873  -6.137  1.00 53.00           O  
ATOM   2241  CB  SER A 293      51.289  21.092  -6.186  1.00 60.00           C  
ATOM   2242  OG  SER A 293      50.006  21.502  -5.737  1.00 60.00           O  
ATOM   2243  N   MET A 294      53.520  19.222  -4.913  1.00 60.00           N  
ATOM   2244  CA  MET A 294      54.627  18.286  -5.051  1.00  0.00           C  
ATOM   2245  C   MET A 294      54.707  17.376  -6.268  1.00  0.00           C  
ATOM   2246  O   MET A 294      55.815  17.012  -6.672  1.00  0.00           O  
ATOM   2247  CB  MET A 294      54.753  17.454  -3.774  1.00 60.00           C  
ATOM   2248  CG  MET A 294      54.899  18.293  -2.506  1.00 60.00           C  
ATOM   2249  SD  MET A 294      56.217  19.520  -2.620  1.00  0.00           S  
ATOM   2250  CE  MET A 294      56.369  20.010  -0.879  1.00 60.00           C  
ATOM   2251  N   TYR A 295      53.560  17.042  -6.869  1.00 16.00           N  
ATOM   2252  CA  TYR A 295      53.514  16.142  -8.032  1.00  0.00           C  
ATOM   2253  C   TYR A 295      54.352  16.547  -9.266  1.00  0.00           C  
ATOM   2254  O   TYR A 295      55.058  15.691  -9.806  1.00  0.00           O  
ATOM   2255  CB  TYR A 295      52.057  15.793  -8.422  1.00  0.00           C  
ATOM   2256  CG  TYR A 295      51.919  14.755  -9.521  1.00  0.00           C  
ATOM   2257  CD1 TYR A 295      52.095  13.388  -9.243  1.00  0.00           C  
ATOM   2258  CD2 TYR A 295      51.651  15.133 -10.851  1.00  0.00           C  
ATOM   2259  CE1 TYR A 295      52.014  12.410 -10.269  1.00  0.00           C  
ATOM   2260  CE2 TYR A 295      51.570  14.162 -11.893  1.00  0.00           C  
ATOM   2261  CZ  TYR A 295      51.758  12.804 -11.586  1.00  0.00           C  
ATOM   2262  OH  TYR A 295      51.728  11.846 -12.579  1.00  0.00           O  
ATOM   2263  N   PRO A 296      54.281  17.826  -9.731  1.00  0.00           N  
ATOM   2264  CA  PRO A 296      55.094  18.176 -10.904  1.00  1.00           C  
ATOM   2265  C   PRO A 296      56.587  18.209 -10.595  1.00 35.00           C  
ATOM   2266  O   PRO A 296      57.401  17.880 -11.452  1.00 25.00           O  
ATOM   2267  CB  PRO A 296      54.590  19.569 -11.266  1.00 30.00           C  
ATOM   2268  CG  PRO A 296      53.220  19.608 -10.708  1.00 60.00           C  
ATOM   2269  CD  PRO A 296      53.420  18.972  -9.381  1.00 60.00           C  
ATOM   2270  N   ARG A 297      56.914  18.543  -9.343  1.00  0.00           N  
ATOM   2271  CA  ARG A 297      58.293  18.625  -8.853  1.00 20.00           C  
ATOM   2272  C   ARG A 297      58.922  17.248  -8.640  1.00  0.00           C  
ATOM   2273  O   ARG A 297      60.144  17.090  -8.736  1.00 20.00           O  
ATOM   2274  CB  ARG A 297      58.350  19.440  -7.560  1.00 18.00           C  
ATOM   2275  CG  ARG A 297      57.962  20.909  -7.725  1.00 12.00           C  
ATOM   2276  CD  ARG A 297      57.978  21.645  -6.389  1.00  9.00           C  
ATOM   2277  NE  ARG A 297      59.293  21.591  -5.751  1.00  6.00           N  
ATOM   2278  CZ  ARG A 297      59.584  22.085  -4.547  1.00  2.00           C  
ATOM   2279  NH1 ARG A 297      58.654  22.691  -3.810  1.00 12.00           N  
ATOM   2280  NH2 ARG A 297      60.821  21.965  -4.075  1.00  4.00           N  
ATOM   2281  N   LEU A 298      58.074  16.254  -8.370  1.00  0.00           N  
ATOM   2282  CA  LEU A 298      58.509  14.869  -8.176  1.00  0.00           C  
ATOM   2283  C   LEU A 298      58.945  14.308  -9.525  1.00  0.00           C  
ATOM   2284  O   LEU A 298      59.930  13.576  -9.613  1.00  0.00           O  
ATOM   2285  CB  LEU A 298      57.364  14.027  -7.599  1.00  0.00           C  
ATOM   2286  CG  LEU A 298      57.316  13.599  -6.122  1.00  0.00           C  
ATOM   2287  CD1 LEU A 298      58.126  14.484  -5.194  1.00  0.00           C  
ATOM   2288  CD2 LEU A 298      55.870  13.570  -5.686  1.00  0.00           C  
ATOM   2289  N   PHE A 299      58.245  14.729 -10.577  1.00  0.00           N  
ATOM   2290  CA  PHE A 299      58.558  14.294 -11.926  1.00  0.00           C  
ATOM   2291  C   PHE A 299      59.669  15.042 -12.644  1.00  0.00           C  
ATOM   2292  O   PHE A 299      60.380  14.433 -13.447  1.00  0.00           O  
ATOM   2293  CB  PHE A 299      57.303  14.173 -12.792  1.00  0.00           C  
ATOM   2294  CG  PHE A 299      56.768  12.777 -12.843  1.00  0.00           C  
ATOM   2295  CD1 PHE A 299      57.522  11.750 -13.460  1.00 39.00           C  
ATOM   2296  CD2 PHE A 299      55.568  12.447 -12.194  1.00  0.00           C  
ATOM   2297  CE1 PHE A 299      57.095  10.407 -13.425  1.00 25.00           C  
ATOM   2298  CE2 PHE A 299      55.121  11.106 -12.147  1.00  0.00           C  
ATOM   2299  CZ  PHE A 299      55.889  10.079 -12.762  1.00  0.00           C  
ATOM   2300  N   GLU A 300      59.869  16.325 -12.323  1.00  0.00           N  
ATOM   2301  CA  GLU A 300      60.947  17.086 -12.963  1.00 10.00           C  
ATOM   2302  C   GLU A 300      62.333  16.635 -12.480  1.00  0.00           C  
ATOM   2303  O   GLU A 300      63.347  16.917 -13.120  1.00  3.00           O  
ATOM   2304  CB  GLU A 300      60.741  18.610 -12.860  1.00 17.00           C  
ATOM   2305  CG  GLU A 300      61.247  19.312 -11.608  1.00  7.00           C  
ATOM   2306  CD  GLU A 300      61.518  20.796 -11.853  1.00  3.00           C  
ATOM   2307  OE1 GLU A 300      60.604  21.515 -12.324  1.00  7.00           O  
ATOM   2308  OE2 GLU A 300      62.658  21.241 -11.586  1.00  2.00           O  
ATOM   2309  N   ALA A 301      62.333  15.882 -11.380  1.00  0.00           N  
ATOM   2310  CA  ALA A 301      63.532  15.309 -10.782  1.00  3.00           C  
ATOM   2311  C   ALA A 301      63.830  13.972 -11.469  1.00  3.00           C  
ATOM   2312  O   ALA A 301      64.930  13.424 -11.335  1.00  3.00           O  
ATOM   2313  CB  ALA A 301      63.320  15.094  -9.308  1.00  6.00           C  
ATOM   2314  N   GLY A 302      62.825  13.459 -12.185  1.00  0.00           N  
ATOM   2315  CA  GLY A 302      62.943  12.208 -12.915  1.00  8.00           C  
ATOM   2316  C   GLY A 302      63.086  12.406 -14.411  1.00  2.00           C  
ATOM   2317  O   GLY A 302      62.812  11.487 -15.182  1.00  4.00           O  
ATOM   2318  N   GLY A 303      63.463  13.623 -14.813  1.00  2.00           N  
ATOM   2319  CA  GLY A 303      63.665  13.955 -16.214  1.00  2.00           C  
ATOM   2320  C   GLY A 303      62.428  14.257 -17.039  1.00  5.00           C  
ATOM   2321  O   GLY A 303      62.511  14.354 -18.271  1.00  2.00           O  
ATOM   2322  N   VAL A 304      61.277  14.361 -16.375  1.00  0.00           N  
ATOM   2323  CA  VAL A 304      60.018  14.660 -17.052  1.00  6.00           C  
ATOM   2324  C   VAL A 304      59.608  16.072 -16.635  1.00  0.00           C  
ATOM   2325  O   VAL A 304      59.049  16.275 -15.558  1.00  1.00           O  
ATOM   2326  CB  VAL A 304      58.905  13.624 -16.698  1.00  0.00           C  
ATOM   2327  CG1 VAL A 304      57.636  13.900 -17.497  1.00 25.00           C  
ATOM   2328  CG2 VAL A 304      59.382  12.199 -16.976  1.00  8.00           C  
ATOM   2329  N   ALA A 305      59.907  17.042 -17.497  1.00  5.00           N  
ATOM   2330  CA  ALA A 305      59.595  18.450 -17.254  1.00  7.00           C  
ATOM   2331  C   ALA A 305      58.090  18.700 -17.295  1.00  0.00           C  
ATOM   2332  O   ALA A 305      57.345  17.898 -17.855  1.00  0.00           O  
ATOM   2333  CB  ALA A 305      60.318  19.331 -18.279  1.00  3.00           C  
ATOM   2334  N   TYR A 306      57.663  19.834 -16.741  1.00 14.00           N  
ATOM   2335  CA  TYR A 306      56.248  20.227 -16.662  1.00 10.00           C  
ATOM   2336  C   TYR A 306      55.426  20.156 -17.984  1.00  0.00           C  
ATOM   2337  O   TYR A 306      54.329  19.597 -17.959  1.00  0.00           O  
ATOM   2338  CB  TYR A 306      56.127  21.595 -15.955  1.00 15.00           C  
ATOM   2339  CG  TYR A 306      54.978  21.798 -14.964  1.00  0.00           C  
ATOM   2340  CD1 TYR A 306      55.202  22.483 -13.752  1.00 17.00           C  
ATOM   2341  CD2 TYR A 306      53.647  21.438 -15.281  1.00  0.00           C  
ATOM   2342  CE1 TYR A 306      54.124  22.822 -12.884  1.00 22.00           C  
ATOM   2343  CE2 TYR A 306      52.562  21.767 -14.427  1.00  0.00           C  
ATOM   2344  CZ  TYR A 306      52.810  22.461 -13.236  1.00  0.00           C  
ATOM   2345  OH  TYR A 306      51.758  22.807 -12.426  1.00 60.00           O  
ATOM   2346  N   PRO A 307      55.932  20.696 -19.137  1.00  0.00           N  
ATOM   2347  CA  PRO A 307      55.104  20.579 -20.352  1.00  0.00           C  
ATOM   2348  C   PRO A 307      54.980  19.132 -20.839  1.00 10.00           C  
ATOM   2349  O   PRO A 307      53.909  18.716 -21.295  1.00  0.00           O  
ATOM   2350  CB  PRO A 307      55.850  21.447 -21.371  1.00  4.00           C  
ATOM   2351  CG  PRO A 307      56.514  22.484 -20.509  1.00  2.00           C  
ATOM   2352  CD  PRO A 307      57.063  21.616 -19.401  1.00  3.00           C  
ATOM   2353  N   GLU A 308      56.057  18.362 -20.660  1.00  6.00           N  
ATOM   2354  CA  GLU A 308      56.102  16.950 -21.049  1.00  8.00           C  
ATOM   2355  C   GLU A 308      55.184  16.078 -20.171  1.00  0.00           C  
ATOM   2356  O   GLU A 308      54.572  15.137 -20.676  1.00  0.00           O  
ATOM   2357  CB  GLU A 308      57.563  16.434 -21.051  1.00  4.00           C  
ATOM   2358  CG  GLU A 308      57.808  14.927 -21.383  1.00  4.00           C  
ATOM   2359  CD  GLU A 308      57.293  14.455 -22.757  1.00  2.00           C  
ATOM   2360  OE1 GLU A 308      57.097  15.280 -23.684  1.00  2.00           O  
ATOM   2361  OE2 GLU A 308      57.088  13.229 -22.904  1.00  3.00           O  
ATOM   2362  N   LEU A 309      55.053  16.433 -18.886  1.00  0.00           N  
ATOM   2363  CA  LEU A 309      54.187  15.709 -17.941  1.00  0.00           C  
ATOM   2364  C   LEU A 309      52.733  15.819 -18.375  1.00  0.00           C  
ATOM   2365  O   LEU A 309      52.024  14.813 -18.438  1.00  0.00           O  
ATOM   2366  CB  LEU A 309      54.340  16.258 -16.511  1.00  1.00           C  
ATOM   2367  CG  LEU A 309      53.474  15.663 -15.380  1.00  0.00           C  
ATOM   2368  CD1 LEU A 309      53.791  14.183 -15.156  1.00  0.00           C  
ATOM   2369  CD2 LEU A 309      53.691  16.440 -14.105  1.00  1.00           C  
ATOM   2370  N   LEU A 310      52.340  17.035 -18.744  1.00  0.00           N  
ATOM   2371  CA  LEU A 310      50.987  17.337 -19.184  1.00  0.00           C  
ATOM   2372  C   LEU A 310      50.705  16.758 -20.558  1.00  0.00           C  
ATOM   2373  O   LEU A 310      49.565  16.366 -20.837  1.00  0.00           O  
ATOM   2374  CB  LEU A 310      50.741  18.849 -19.163  1.00  0.00           C  
ATOM   2375  CG  LEU A 310      50.934  19.515 -17.792  1.00  0.00           C  
ATOM   2376  CD1 LEU A 310      50.919  21.002 -17.966  1.00  0.00           C  
ATOM   2377  CD2 LEU A 310      49.875  19.086 -16.773  1.00  0.00           C  
ATOM   2378  N   ARG A 311      51.760  16.637 -21.378  1.00  0.00           N  
ATOM   2379  CA  ARG A 311      51.648  16.065 -22.724  1.00  0.00           C  
ATOM   2380  C   ARG A 311      51.341  14.579 -22.561  1.00  0.00           C  
ATOM   2381  O   ARG A 311      50.406  14.070 -23.170  1.00 55.00           O  
ATOM   2382  CB  ARG A 311      52.948  16.247 -23.524  1.00  0.00           C  
ATOM   2383  CG  ARG A 311      52.847  15.917 -25.030  1.00  9.00           C  
ATOM   2384  CD  ARG A 311      54.229  15.614 -25.663  1.00  3.00           C  
ATOM   2385  NE  ARG A 311      54.823  14.387 -25.125  1.00  2.00           N  
ATOM   2386  CZ  ARG A 311      54.461  13.153 -25.475  1.00  2.00           C  
ATOM   2387  NH1 ARG A 311      53.514  12.961 -26.388  1.00  3.00           N  
ATOM   2388  NH2 ARG A 311      54.972  12.108 -24.838  1.00  2.00           N  
ATOM   2389  N   ARG A 312      52.064  13.938 -21.641  1.00  0.00           N  
ATOM   2390  CA  ARG A 312      51.906  12.518 -21.328  1.00  0.00           C  
ATOM   2391  C   ARG A 312      50.510  12.227 -20.784  1.00  0.00           C  
ATOM   2392  O   ARG A 312      49.871  11.276 -21.220  1.00  0.00           O  
ATOM   2393  CB  ARG A 312      52.957  12.073 -20.315  1.00  0.00           C  
ATOM   2394  CG  ARG A 312      54.375  11.937 -20.872  1.00 22.00           C  
ATOM   2395  CD  ARG A 312      54.577  10.631 -21.606  1.00  5.00           C  
ATOM   2396  NE  ARG A 312      54.452   9.464 -20.725  1.00  7.00           N  
ATOM   2397  CZ  ARG A 312      53.534   8.508 -20.863  1.00  3.00           C  
ATOM   2398  NH1 ARG A 312      53.499   7.494 -20.012  1.00  5.00           N  
ATOM   2399  NH2 ARG A 312      52.672   8.546 -21.877  1.00  4.00           N  
ATOM   2400  N   LEU A 313      50.009  13.112 -19.919  1.00  0.00           N  
ATOM   2401  CA  LEU A 313      48.676  12.978 -19.322  1.00  1.00           C  
ATOM   2402  C   LEU A 313      47.541  13.017 -20.342  1.00  0.00           C  
ATOM   2403  O   LEU A 313      46.638  12.172 -20.305  1.00  1.00           O  
ATOM   2404  CB  LEU A 313      48.451  14.058 -18.259  1.00  0.00           C  
ATOM   2405  CG  LEU A 313      49.187  13.839 -16.940  1.00  0.00           C  
ATOM   2406  CD1 LEU A 313      49.092  15.079 -16.069  1.00  0.00           C  
ATOM   2407  CD2 LEU A 313      48.616  12.619 -16.234  1.00  0.00           C  
ATOM   2408  N   VAL A 314      47.631  13.961 -21.279  1.00  0.00           N  
ATOM   2409  CA  VAL A 314      46.633  14.139 -22.341  1.00  0.00           C  
ATOM   2410  C   VAL A 314      46.659  12.936 -23.300  1.00  0.00           C  
ATOM   2411  O   VAL A 314      45.618  12.417 -23.713  1.00  0.00           O  
ATOM   2412  CB  VAL A 314      46.891  15.480 -23.094  1.00  0.00           C  
ATOM   2413  CG1 VAL A 314      46.049  15.596 -24.360  1.00 36.00           C  
ATOM   2414  CG2 VAL A 314      46.589  16.662 -22.173  1.00  0.00           C  
ATOM   2415  N   GLU A 315      47.868  12.465 -23.567  1.00 49.00           N  
ATOM   2416  CA  GLU A 315      48.129  11.332 -24.439  1.00 17.00           C  
ATOM   2417  C   GLU A 315      47.618  10.018 -23.822  1.00  0.00           C  
ATOM   2418  O   GLU A 315      46.978   9.217 -24.509  1.00  7.00           O  
ATOM   2419  CB  GLU A 315      49.633  11.306 -24.680  1.00 16.00           C  
ATOM   2420  CG  GLU A 315      50.218  10.159 -25.424  1.00  4.00           C  
ATOM   2421  CD  GLU A 315      51.694  10.363 -25.592  1.00  3.00           C  
ATOM   2422  OE1 GLU A 315      52.425  10.346 -24.575  1.00  3.00           O  
ATOM   2423  OE2 GLU A 315      52.126  10.574 -26.738  1.00  2.00           O  
ATOM   2424  N   LEU A 316      47.856   9.839 -22.518  1.00  0.00           N  
ATOM   2425  CA  LEU A 316      47.409   8.651 -21.784  1.00 26.00           C  
ATOM   2426  C   LEU A 316      45.895   8.521 -21.744  1.00  1.00           C  
ATOM   2427  O   LEU A 316      45.370   7.411 -21.655  1.00  0.00           O  
ATOM   2428  CB  LEU A 316      47.968   8.639 -20.365  1.00  1.00           C  
ATOM   2429  CG  LEU A 316      49.437   8.236 -20.237  1.00  0.00           C  
ATOM   2430  CD1 LEU A 316      49.926   8.682 -18.885  1.00  0.00           C  
ATOM   2431  CD2 LEU A 316      49.641   6.737 -20.451  1.00  7.00           C  
ATOM   2432  N   ALA A 317      45.207   9.656 -21.883  1.00  1.00           N  
ATOM   2433  CA  ALA A 317      43.746   9.715 -21.900  1.00  3.00           C  
ATOM   2434  C   ALA A 317      43.197   9.025 -23.144  1.00  0.00           C  
ATOM   2435  O   ALA A 317      42.100   8.464 -23.114  1.00 10.00           O  
ATOM   2436  CB  ALA A 317      43.288  11.148 -21.881  1.00  0.00           C  
ATOM   2437  N   LEU A 318      43.994   9.051 -24.216  1.00  0.00           N  
ATOM   2438  CA  LEU A 318      43.641   8.444 -25.502  1.00  5.00           C  
ATOM   2439  C   LEU A 318      44.184   7.025 -25.689  1.00  5.00           C  
ATOM   2440  O   LEU A 318      43.945   6.397 -26.727  1.00  2.00           O  
ATOM   2441  CB  LEU A 318      44.131   9.337 -26.644  1.00  3.00           C  
ATOM   2442  CG  LEU A 318      43.521  10.736 -26.767  1.00  0.00           C  
ATOM   2443  CD1 LEU A 318      44.417  11.601 -27.595  1.00  4.00           C  
ATOM   2444  CD2 LEU A 318      42.132  10.693 -27.371  1.00  3.00           C  
ATOM   2445  N   THR A 319      44.891   6.521 -24.676  1.00  0.00           N  
ATOM   2446  CA  THR A 319      45.486   5.182 -24.702  1.00  2.00           C  
ATOM   2447  C   THR A 319      44.639   4.172 -23.916  1.00  4.00           C  
ATOM   2448  O   THR A 319      44.524   3.019 -24.392  1.00  2.00           O  
ATOM   2449  CB  THR A 319      46.934   5.225 -24.144  1.00  3.00           C  
ATOM   2450  OG1 THR A 319      47.653   6.283 -24.790  1.00  5.00           O  
ATOM   2451  CG2 THR A 319      47.676   3.911 -24.385  1.00  2.00           C  
TER 
HETATM    1  C1  UNL A   1      50.280  12.522   9.227  1.00  0.00           C  
HETATM    2  C2  UNL A   1      51.427  13.454   9.605  1.00  0.00           C  
HETATM    3  C3  UNL A   1      50.554  13.756   8.393  1.00  0.00           C  
HETATM    4  C4  UNL A   1      49.066  12.357  10.096  1.00  0.00           C  
HETATM    5  C5  UNL A   1      47.755  12.302   9.292  1.00  0.00           C  
HETATM    6  C6  UNL A   1      49.648  14.945   8.294  1.00  0.00           C  
HETATM    7  C7  UNL A   1      49.017  11.004  10.839  1.00  0.00           C  
HETATM    8  C8  UNL A   1      47.505  13.430   8.255  1.00  0.00           C  
HETATM    9  C9  UNL A   1      47.694  10.854   8.780  1.00  0.00           C  
HETATM   10  C10 UNL A   1      48.179  14.757   8.674  1.00  0.00           C  
HETATM   11  C11 UNL A   1      52.825  12.941   9.345  1.00  0.00           C  
HETATM   12  C12 UNL A   1      51.349  14.333  10.830  1.00  0.00           C  
HETATM   13  C13 UNL A   1      48.437  10.012   9.823  1.00  0.00           C  
HETATM   14  C14 UNL A   1      50.321  10.539  11.467  1.00  0.00           C  
HETATM   15  C15 UNL A   1      47.802  13.066   6.796  1.00  0.00           C  
HETATM   16  O1  UNL A   1      46.078  13.675   8.268  1.00  0.00           O  
HETATM   17  H1  UNL A   1      45.875  14.307   7.557  1.00  0.00           H  
CONECT    1    3    2    4                                            
CONECT    2    3    1   11   12                                       
CONECT    3    6    1    2                                            
CONECT    4    1    5    7                                            
CONECT    5    8    9    4                                            
CONECT    6    3   10                                                 
CONECT    7   13    4   14                                            
CONECT    8   15   16   10    5                                       
CONECT    9    5   13                                                 
CONECT   10    8    6                                                 
CONECT   11    2                                                      
CONECT   12    2                                                      
CONECT   13    9    7                                                 
CONECT   14    7                                                      
CONECT   15    8                                                      
CONECT   16   17    8                                                 
CONECT   17   16                                                      
MASTER        0    0    0    0    0    0    0    0   17    0   17    0
END
