# Supplementary material for: In Silico Study for Algerian Essential Oils as Antimicrobial Agents against Multidrug-Resistant Bacteria Isolated from Pus Samples
Source: Antibiotics (Basel). 2022 Sep 27;11(10):1317. doi: 10.3390/antibiotics11101317 (PMC9598771; doi:10.3390/antibiotics11101317)
Supplement: Supplementary file 1 [file antibiotics-11-01317-s001.zip › 3raeChainA.pdb]

ATOM      1  N   ASN A   3     -22.782  34.586 -22.355  1.00145.67           N  
ANISOU    1  N   ASN A   3    18312  20106  16929   7547  -2489  -4368       N  
ATOM      2  CA  ASN A   3     -22.244  35.809 -21.775  1.00138.50           C  
ANISOU    2  CA  ASN A   3    17062  19419  16141   7469  -2485  -4474       C  
ATOM      3  C   ASN A   3     -22.073  36.913 -22.817  1.00134.29           C  
ANISOU    3  C   ASN A   3    16346  18902  15775   7285  -2412  -4500       C  
ATOM      4  O   ASN A   3     -22.622  37.999 -22.661  1.00136.08           O  
ANISOU    4  O   ASN A   3    16403  19116  16186   7085  -2407  -4487       O  
ATOM      5  CB  ASN A   3     -20.920  35.537 -21.054  1.00134.40           C  
ANISOU    5  CB  ASN A   3    16416  19153  15496   7704  -2498  -4606       C  
ATOM      6  H01 ASN A   3     -22.116  34.202 -23.010  1.00145.67           H  
ATOM      7  H02 ASN A   3     -22.959  33.915 -21.622  1.00145.67           H  
ATOM      8  H03 ASN A   3     -22.972  36.162 -21.044  1.00138.50           H  
ATOM      9  H04 ASN A   3     -20.188  36.290 -21.344  1.00134.40           H  
ATOM     10  H05 ASN A   3     -21.077  35.580 -19.976  1.00134.40           H  
ATOM     11  H06 ASN A   3     -20.552  34.549 -21.329  1.00134.40           H  
ATOM     12  N   ILE A   4     -21.319  36.634 -23.879  1.00125.29           N  
ANISOU   12  N   ILE A   4    15243  17784  14576   7353  -2350  -4538       N  
ATOM     13  CA  ILE A   4     -21.095  37.621 -24.931  1.00111.76           C  
ANISOU   13  CA  ILE A   4    13382  16097  12984   7153  -2286  -4548       C  
ATOM     14  C   ILE A   4     -21.221  37.008 -26.320  1.00113.28           C  
ANISOU   14  C   ILE A   4    13804  16159  13078   7080  -2257  -4462       C  
ATOM     15  O   ILE A   4     -20.754  35.898 -26.558  1.00116.47           O  
ANISOU   15  O   ILE A   4    14391  16553  13310   7260  -2243  -4491       O  
ATOM     16  CB  ILE A   4     -19.716  38.290 -24.803  1.00104.03           C  
ANISOU   16  CB  ILE A   4    12110  15382  12035   7242  -2220  -4734       C  
ATOM     17  H01 ILE A   4     -21.870  38.377 -24.804  1.00111.76           H  
ATOM     18  H02 ILE A   4     -19.003  37.777 -25.448  1.00104.03           H  
ATOM     19  H03 ILE A   4     -19.789  39.335 -25.103  1.00104.03           H  
ATOM     20  H04 ILE A   4     -19.378  38.231 -23.769  1.00104.03           H  
ATOM     21  H07 ILE A   4     -20.894  35.721 -23.958  1.00125.29           H  
ATOM     22  N   GLN A   5     -21.862  37.741 -27.226  1.00122.70           N  
ANISOU   22  N   GLN A   5    14986  17253  14382   6812  -2247  -4356       N  
ATOM     23  CA  GLN A   5     -22.033  37.320 -28.622  1.00133.47           C  
ANISOU   23  CA  GLN A   5    16545  18513  15653   6687  -2219  -4269       C  
ATOM     24  C   GLN A   5     -21.619  38.434 -29.588  1.00139.80           C  
ANISOU   24  C   GLN A   5    17165  19393  16561   6485  -2159  -4276       C  
ATOM     25  O   GLN A   5     -22.033  39.585 -29.443  1.00140.90           O  
ANISOU   25  O   GLN A   5    17124  19521  16892   6317  -2173  -4226       O  
ATOM     26  CB  GLN A   5     -23.482  36.898 -28.901  1.00125.61           C  
ANISOU   26  CB  GLN A   5    15790  17288  14646   6526  -2288  -4078       C  
ATOM     27  H01 GLN A   5     -21.384  36.459 -28.783  1.00133.47           H  
ATOM     28  H02 GLN A   5     -24.104  37.786 -29.011  1.00125.61           H  
ATOM     29  H03 GLN A   5     -23.520  36.313 -29.820  1.00125.61           H  
ATOM     30  H04 GLN A   5     -23.852  36.296 -28.071  1.00125.61           H  
ATOM     31  H05 GLN A   5     -22.249  38.629 -26.940  1.00122.70           H  
ATOM     32  N   ASN A   6     -20.806  38.085 -30.580  1.00138.58           N  
ANISOU   32  N   ASN A   6    17063  19310  16282   6497  -2086  -4338       N  
ATOM     33  CA  ASN A   6     -20.271  39.075 -31.507  1.00133.95           C  
ANISOU   33  CA  ASN A   6    16312  18819  15765   6310  -2018  -4358       C  
ATOM     34  C   ASN A   6     -21.196  39.400 -32.680  1.00129.14           C  
ANISOU   34  C   ASN A   6    15828  18060  15179   6012  -2043  -4162       C  
ATOM     35  O   ASN A   6     -21.938  38.547 -33.172  1.00120.61           O  
ANISOU   35  O   ASN A   6    15006  16839  13981   5964  -2081  -4050       O  
ATOM     36  CB  ASN A   6     -18.906  38.625 -32.033  1.00131.57           C  
ANISOU   36  CB  ASN A   6    15980  18693  15318   6445  -1918  -4534       C  
ATOM     37  CG  ASN A   6     -17.952  38.240 -30.923  1.00130.17           C  
ANISOU   37  CG  ASN A   6    15673  18682  15104   6756  -1904  -4719       C  
ATOM     38  ND2 ASN A   6     -18.202  37.095 -30.299  1.00126.53           N  
ANISOU   38  ND2 ASN A   6    15401  18139  14537   6972  -1954  -4709       N  
ATOM     39  OD1 ASN A   6     -17.003  38.964 -30.626  1.00130.33           O  
ANISOU   39  OD1 ASN A   6    15427  18905  15187   6796  -1851  -4864       O  
ATOM     40  H01 ASN A   6     -20.174  39.996 -30.932  1.00133.95           H  
ATOM     41  H02 ASN A   6     -18.466  39.466 -32.569  1.00131.57           H  
ATOM     42  H03 ASN A   6     -19.049  37.764 -32.685  1.00131.57           H  
ATOM     43  H04 ASN A   6     -17.600  36.787 -29.549  1.00126.53           H  
ATOM     44  H05 ASN A   6     -20.554  37.114 -30.694  1.00138.58           H  
ATOM     45  H06 ASN A   6     -18.994  36.532 -30.575  1.00126.53           H  
ATOM     46  N   MET A   7     -21.151  40.652 -33.112  1.00124.41           N  
ANISOU   46  N   MET A   7    15042  17495  14732   5807  -2024  -4117       N  
ATOM     47  CA  MET A   7     -21.808  41.063 -34.336  1.00111.81           C  
ANISOU   47  CA  MET A   7    13534  15800  13149   5523  -2043  -3932       C  
ATOM     48  C   MET A   7     -20.884  42.069 -35.004  1.00108.75           C  
ANISOU   48  C   MET A   7    12953  15552  12815   5390  -1957  -3995       C  
ATOM     49  O   MET A   7     -20.060  42.697 -34.339  1.00 94.75           O  
ANISOU   49  O   MET A   7    10949  13915  11138   5480  -1902  -4149       O  
ATOM     50  CB  MET A   7     -23.189  41.660 -34.052  1.00104.49           C  
ANISOU   50  CB  MET A   7    12600  14696  12404   5373  -2148  -3731       C  
ATOM     51  H01 MET A   7     -21.985  40.211 -34.992  1.00111.81           H  
ATOM     52  H02 MET A   7     -23.914  40.855 -33.928  1.00104.49           H  
ATOM     53  H03 MET A   7     -23.148  42.255 -33.139  1.00104.49           H  
ATOM     54  H04 MET A   7     -23.490  42.294 -34.886  1.00104.49           H  
ATOM     55  H07 MET A   7     -20.644  41.339 -32.573  1.00124.41           H  
ATOM     56  N   SER A   8     -21.000  42.201 -36.320  1.00116.64           N  
ANISOU   56  N   SER A   8    14049  16530  13738   5163  -1941  -3881       N  
ATOM     57  CA  SER A   8     -20.105  43.069 -37.076  1.00116.77           C  
ANISOU   57  CA  SER A   8    13913  16682  13771   5013  -1850  -3935       C  
ATOM     58  C   SER A   8     -20.514  44.530 -36.933  1.00118.87           C  
ANISOU   58  C   SER A   8    13988  16884  14294   4833  -1881  -3816       C  
ATOM     59  O   SER A   8     -21.687  44.826 -36.705  1.00121.66           O  
ANISOU   59  O   SER A   8    14376  17063  14786   4755  -1982  -3631       O  
ATOM     60  CB  SER A   8     -20.100  42.663 -38.554  1.00108.97           C  
ANISOU   60  CB  SER A   8    13111  15701  12591   4816  -1821  -3851       C  
ATOM     61  OG  SER A   8     -19.369  43.594 -39.334  1.00109.40           O  
ANISOU   61  OG  SER A   8    13028  15872  12665   4625  -1741  -3870       O  
ATOM     62  H01 SER A   8     -19.099  42.956 -36.673  1.00116.77           H  
ATOM     63  H02 SER A   8     -21.129  42.643 -38.912  1.00108.97           H  
ATOM     64  H03 SER A   8     -19.643  41.678 -38.652  1.00108.97           H  
ATOM     65  H04 SER A   8     -19.263  44.411 -38.841  1.00109.40           H  
ATOM     66  H05 SER A   8     -21.722  41.690 -36.807  1.00116.64           H  
ATOM     67  N   LEU A   9     -19.556  45.445 -37.054  1.00112.54           N  
ANISOU   67  N   LEU A   9    12981  16216  13562   4766  -1787  -3926       N  
ATOM     68  CA  LEU A   9     -19.908  46.853 -37.111  1.00104.69           C  
ANISOU   68  CA  LEU A   9    11830  15140  12809   4565  -1800  -3801       C  
ATOM     69  C   LEU A   9     -20.852  47.043 -38.292  1.00121.98           C  
ANISOU   69  C   LEU A   9    14179  17182  14984   4306  -1877  -3518       C  
ATOM     70  O   LEU A   9     -21.850  47.754 -38.188  1.00128.59           O  
ANISOU   70  O   LEU A   9    14987  17849  16022   4194  -1964  -3321       O  
ATOM     71  CB  LEU A   9     -18.676  47.731 -37.286  1.00 90.56           C  
ANISOU   71  CB  LEU A   9     9833  13522  11056   4493  -1672  -3959       C  
ATOM     72  CG  LEU A   9     -18.862  49.163 -36.788  1.00 85.89           C  
ANISOU   72  CG  LEU A   9     9029  12850  10753   4378  -1663  -3917       C  
ATOM     73  CD1 LEU A   9     -17.894  50.126 -37.447  1.00 87.91           C  
ANISOU   73  CD1 LEU A   9     9147  13223  11030   4189  -1545  -3981       C  
ATOM     74  CD2 LEU A   9     -20.267  49.606 -37.043  1.00 84.34           C  
ANISOU   74  CD2 LEU A   9     8920  12404  10721   4230  -1782  -3626       C  
ATOM     75  H01 LEU A   9     -20.383  47.148 -36.175  1.00104.69           H  
ATOM     76  H02 LEU A   9     -18.480  47.791 -38.356  1.00 90.56           H  
ATOM     77  H03 LEU A   9     -17.851  47.280 -36.735  1.00 90.56           H  
ATOM     78  H04 LEU A   9     -18.656  49.170 -35.718  1.00 85.89           H  
ATOM     79  H05 LEU A   9     -18.588  45.162 -37.106  1.00112.54           H  
ATOM     80  H06 LEU A   9     -16.954  49.613 -37.651  1.00 87.91           H  
ATOM     81  H07 LEU A   9     -18.321  50.488 -38.383  1.00 87.91           H  
ATOM     82  H08 LEU A   9     -17.710  50.969 -36.781  1.00 87.91           H  
ATOM     83  H09 LEU A   9     -20.896  49.322 -36.199  1.00 84.34           H  
ATOM     84  H10 LEU A   9     -20.291  50.689 -37.165  1.00 84.34           H  
ATOM     85  H11 LEU A   9     -20.640  49.129 -37.949  1.00 84.34           H  
ATOM     86  N   GLU A  10     -20.540  46.385 -39.409  1.00128.81           N  
ANISOU   86  N   GLU A  10    15209  18122  15610   4212  -1846  -3502       N  
ATOM     87  CA  GLU A  10     -21.353  46.478 -40.625  1.00127.89           C  
ANISOU   87  CA  GLU A  10    15253  17907  15432   3949  -1919  -3240       C  
ATOM     88  C   GLU A  10     -22.774  45.950 -40.429  1.00121.94           C  
ANISOU   88  C   GLU A  10    14653  16972  14705   3960  -2062  -3046       C  
ATOM     89  O   GLU A  10     -23.714  46.452 -41.034  1.00125.40           O  
ANISOU   89  O   GLU A  10    15134  17291  15219   3756  -2158  -2789       O  
ATOM     90  CB  GLU A  10     -20.677  45.741 -41.787  1.00128.63           C  
ANISOU   90  CB  GLU A  10    15499  18142  15234   3855  -1841  -3304       C  
ATOM     91  H01 GLU A  10     -21.432  47.539 -40.863  1.00127.89           H  
ATOM     92  H02 GLU A  10     -19.675  45.435 -41.488  1.00128.63           H  
ATOM     93  H03 GLU A  10     -21.263  44.860 -42.049  1.00128.63           H  
ATOM     94  H04 GLU A  10     -20.612  46.404 -42.650  1.00128.63           H  
ATOM     95  H12 GLU A  10     -19.715  45.802 -39.417  1.00128.81           H  
ATOM     96  N   ASP A  11     -22.920  44.935 -39.585  1.00116.19           N  
ANISOU   96  N   ASP A  11    14006  16231  13911   4197  -2076  -3166       N  
ATOM     97  CA  ASP A  11     -24.223  44.341 -39.300  1.00118.39           C  
ANISOU   97  CA  ASP A  11    14433  16351  14199   4217  -2198  -3015       C  
ATOM     98  C   ASP A  11     -25.010  45.137 -38.261  1.00113.02           C  
ANISOU   98  C   ASP A  11    13593  15541  13808   4264  -2272  -2939       C  
ATOM     99  O   ASP A  11     -26.211  45.334 -38.415  1.00109.92           O  
ANISOU   99  O   ASP A  11    13248  15006  13512   4148  -2384  -2723       O  
ATOM    100  CB  ASP A  11     -24.069  42.895 -38.813  1.00131.70           C  
ANISOU  100  CB  ASP A  11    16289  18061  15688   4444  -2176  -3170       C  
ATOM    101  CG  ASP A  11     -23.544  41.962 -39.889  1.00142.79           C  
ANISOU  101  CG  ASP A  11    17892  19553  16809   4388  -2109  -3227       C  
ATOM    102  OD1 ASP A  11     -22.319  41.716 -39.925  1.00149.38           O  
ANISOU  102  OD1 ASP A  11    18677  20538  17544   4505  -1991  -3441       O  
ATOM    103  OD2 ASP A  11     -24.361  41.464 -40.692  1.00141.41           O1-
ANISOU  103  OD2 ASP A  11    17916  19305  16508   4225  -2169  -3068       O1-
ATOM    104  H01 ASP A  11     -24.780  44.358 -40.237  1.00118.39           H  
ATOM    105  H02 ASP A  11     -25.059  42.539 -38.527  1.00131.70           H  
ATOM    106  H03 ASP A  11     -23.375  42.882 -37.972  1.00131.70           H  
ATOM    107  H05 ASP A  11     -22.102  44.561 -39.125  1.00116.19           H  
ATOM    108  N   ILE A  12     -24.342  45.566 -37.190  1.00113.40           N  
ANISOU  108  N   ILE A  12    13448  15648  13990   4434  -2208  -3127       N  
ATOM    109  CA  ILE A  12     -25.007  46.340 -36.147  1.00111.21           C  
ANISOU  109  CA  ILE A  12    13008  15259  13990   4477  -2256  -3093       C  
ATOM    110  C   ILE A  12     -25.656  47.572 -36.781  1.00109.39           C  
ANISOU  110  C   ILE A  12    12685  14904  13975   4239  -2307  -2863       C  
ATOM    111  O   ILE A  12     -26.863  47.768 -36.660  1.00112.82           O  
ANISOU  111  O   ILE A  12    13136  15181  14548   4180  -2411  -2681       O  
ATOM    112  CB  ILE A  12     -24.045  46.740 -34.977  1.00 61.38           C  
ANISOU  112  CB  ILE A  12     6480   9062   7780   4659  -2163  -3347       C  
ATOM    113  H01 ILE A  12     -25.773  45.711 -35.693  1.00111.21           H  
ATOM    114  H02 ILE A  12     -23.163  47.234 -35.385  1.00 61.38           H  
ATOM    115  H03 ILE A  12     -24.560  47.420 -34.299  1.00 61.38           H  
ATOM    116  H04 ILE A  12     -23.359  45.352 -37.099  1.00113.40           H  
ATOM    117  H05 ILE A  12     -23.741  45.845 -34.434  1.00 61.38           H  
ATOM    118  N   MET A  13     -24.865  48.379 -37.485  1.00100.24           N  
ANISOU  118  N   MET A  13    11434  13814  12838   4101  -2234  -2866       N  
ATOM    119  CA  MET A  13     -25.374  49.606 -38.098  1.00 92.89           C  
ANISOU  119  CA  MET A  13    10417  12759  12118   3879  -2276  -2640       C  
ATOM    120  C   MET A  13     -26.436  49.351 -39.170  1.00 95.13           C  
ANISOU  120  C   MET A  13    10876  12946  12325   3697  -2404  -2346       C  
ATOM    121  O   MET A  13     -27.019  50.286 -39.707  1.00 93.36           O  
ANISOU  121  O   MET A  13    10597  12605  12272   3521  -2467  -2117       O  
ATOM    122  CB  MET A  13     -24.231  50.429 -38.689  1.00 85.53           C  
ANISOU  122  CB  MET A  13     9377  11934  11187   3754  -2163  -2709       C  
ATOM    123  CG  MET A  13     -23.303  51.035 -37.652  1.00 81.07           C  
ANISOU  123  CG  MET A  13     8590  11449  10763   3881  -2043  -2965       C  
ATOM    124  SD  MET A  13     -23.511  52.817 -37.464  1.00113.39           S  
ANISOU  124  SD  MET A  13    12462  15382  15238   3727  -2016  -2862       S  
ATOM    125  CE  MET A  13     -23.303  53.368 -39.152  1.00188.94           C  
ANISOU  125  CE  MET A  13    22123  24947  24719   3425  -2018  -2632       C  
ATOM    126  H01 MET A  13     -25.856  50.165 -37.296  1.00 92.89           H  
ATOM    127  H02 MET A  13     -24.688  51.260 -39.226  1.00 85.53           H  
ATOM    128  H03 MET A  13     -23.643  49.782 -39.339  1.00 85.53           H  
ATOM    129  H04 MET A  13     -22.282  50.863 -37.993  1.00 81.07           H  
ATOM    130  H05 MET A  13     -23.499  50.560 -36.691  1.00 81.07           H  
ATOM    131  H06 MET A  13     -23.891  48.138 -37.599  1.00100.24           H  
ATOM    132  H07 MET A  13     -22.248  53.319 -39.422  1.00188.94           H  
ATOM    133  H08 MET A  13     -23.878  52.725 -39.818  1.00188.94           H  
ATOM    134  H09 MET A  13     -23.654  54.396 -39.245  1.00188.94           H  
ATOM    135  N   GLY A  14     -26.687  48.085 -39.473  1.00100.16           N  
ANISOU  135  N   GLY A  14    11722  13630  12704   3737  -2441  -2352       N  
ATOM    136  CA  GLY A  14     -27.652  47.720 -40.493  1.00 97.08           C  
ANISOU  136  CA  GLY A  14    11507  13182  12199   3555  -2557  -2097       C  
ATOM    137  C   GLY A  14     -29.014  47.378 -39.924  1.00100.17           C  
ANISOU  137  C   GLY A  14    11939  13432  12687   3607  -2681  -1974       C  
ATOM    138  O   GLY A  14     -30.026  47.850 -40.430  1.00100.02           O  
ANISOU  138  O   GLY A  14    11917  13310  12778   3451  -2798  -1715       O  
ATOM    139  H01 GLY A  14     -27.275  46.828 -40.994  1.00 97.08           H  
ATOM    140  H02 GLY A  14     -27.763  48.557 -41.183  1.00 97.08           H  
ATOM    141  H10 GLY A  14     -26.193  47.355 -38.980  1.00100.16           H  
ATOM    142  N   GLU A  15     -29.042  46.553 -38.877  1.00103.84           N  
ANISOU  142  N   GLU A  15    12441  13903  13111   3823  -2659  -2155       N  
ATOM    143  CA  GLU A  15     -30.293  46.196 -38.207  1.00 96.16           C  
ANISOU  143  CA  GLU A  15    11501  12808  12226   3878  -2761  -2072       C  
ATOM    144  C   GLU A  15     -30.831  47.371 -37.399  1.00 98.88           C  
ANISOU  144  C   GLU A  15    11609  13028  12932   3902  -2790  -2019       C  
ATOM    145  O   GLU A  15     -32.012  47.417 -37.060  1.00105.18           O  
ANISOU  145  O   GLU A  15    12390  13710  13863   3887  -2887  -1891       O  
ATOM    146  CB  GLU A  15     -30.107  44.978 -37.296  1.00 79.11           C  
ANISOU  146  CB  GLU A  15     9460  10690   9909   4096  -2720  -2282       C  
ATOM    147  H01 GLU A  15     -31.017  45.941 -38.981  1.00 96.16           H  
ATOM    148  H02 GLU A  15     -29.322  45.185 -36.569  1.00 79.11           H  
ATOM    149  H03 GLU A  15     -28.175  46.163 -38.536  1.00103.84           H  
ATOM    150  H04 GLU A  15     -31.040  44.769 -36.772  1.00 79.11           H  
ATOM    151  H05 GLU A  15     -29.826  44.113 -37.897  1.00 79.11           H  
ATOM    152  N   ARG A  16     -29.961  48.325 -37.093  1.00 89.90           N  
ANISOU  152  N   ARG A  16    10285  11917  11955   3932  -2697  -2129       N  
ATOM    153  CA  ARG A  16     -30.385  49.480 -36.323  1.00 88.38           C  
ANISOU  153  CA  ARG A  16     9867  11598  12116   3950  -2701  -2105       C  
ATOM    154  C   ARG A  16     -30.946  50.567 -37.216  1.00 84.97           C  
ANISOU  154  C   ARG A  16     9362  11045  11877   3746  -2772  -1830       C  
ATOM    155  O   ARG A  16     -32.074  51.004 -37.007  1.00 89.70           O  
ANISOU  155  O   ARG A  16     9890  11497  12696   3717  -2864  -1668       O  
ATOM    156  CB  ARG A  16     -29.251  50.033 -35.456  1.00 95.24           C  
ANISOU  156  CB  ARG A  16    10559  12543  13086   4073  -2562  -2364       C  
ATOM    157  CG  ARG A  16     -28.750  49.061 -34.399  1.00 96.74           C  
ANISOU  157  CG  ARG A  16    10787  12849  13123   4296  -2506  -2625       C  
ATOM    158  CD  ARG A  16     -29.901  48.429 -33.653  1.00 95.71           C  
ANISOU  158  CD  ARG A  16    10721  12626  13017   4377  -2591  -2587       C  
ATOM    159  NE  ARG A  16     -29.455  47.536 -32.589  1.00 98.83           N  
ANISOU  159  NE  ARG A  16    11158  13122  13273   4587  -2544  -2817       N  
ATOM    160  CZ  ARG A  16     -29.412  46.212 -32.692  1.00 98.83           C  
ANISOU  160  CZ  ARG A  16    11376  13180  12993   4672  -2565  -2853       C  
ATOM    161  NH1 ARG A  16     -29.786  45.618 -33.818  1.00106.53           N1+
ANISOU  161  NH1 ARG A  16    12549  14134  13794   4551  -2623  -2693       N1+
ATOM    162  NH2 ARG A  16     -29.003  45.483 -31.664  1.00 80.52           N  
ANISOU  162  NH2 ARG A  16     9084  10940  10570   4872  -2527  -3046       N  
ATOM    163  H01 ARG A  16     -31.180  49.140 -35.659  1.00 88.38           H  
ATOM    164  H02 ARG A  16     -29.652  50.896 -34.925  1.00 95.24           H  
ATOM    165  H03 ARG A  16     -28.416  50.293 -36.107  1.00 95.24           H  
ATOM    166  H04 ARG A  16     -28.136  49.611 -33.686  1.00 96.74           H  
ATOM    167  H05 ARG A  16     -28.165  48.278 -34.882  1.00 96.74           H  
ATOM    168  H06 ARG A  16     -29.001  48.247 -37.397  1.00 89.90           H  
ATOM    169  H07 ARG A  16     -30.471  47.834 -34.367  1.00 95.71           H  
ATOM    170  H08 ARG A  16     -30.510  49.219 -33.214  1.00 95.71           H  
ATOM    171  H09 ARG A  16     -29.160  47.951 -31.717  1.00 98.83           H  
ATOM    172  H10 ARG A  16     -29.755  44.611 -33.892  1.00106.53           H  
ATOM    173  H11 ARG A  16     -30.101  46.173 -34.601  1.00106.53           H  
ATOM    174  H12 ARG A  16     -28.721  45.934 -30.805  1.00 80.52           H  
ATOM    175  H13 ARG A  16     -28.973  44.476 -31.739  1.00 80.52           H  
ATOM    176  N   PHE A  17     -30.176  51.003 -38.211  1.00 81.04           N  
ANISOU  176  N   PHE A  17     8881  10611  11300   3605  -2730  -1773       N  
ATOM    177  CA  PHE A  17     -30.620  52.122 -39.040  1.00 80.28           C  
ANISOU  177  CA  PHE A  17     8713  10395  11396   3412  -2795  -1501       C  
ATOM    178  C   PHE A  17     -31.810  51.760 -39.908  1.00 85.26           C  
ANISOU  178  C   PHE A  17     9474  10971  11952   3276  -2959  -1204       C  
ATOM    179  O   PHE A  17     -32.630  52.609 -40.258  1.00 82.23           O  
ANISOU  179  O   PHE A  17     9004  10445  11793   3171  -3057   -951       O  
ATOM    180  CB  PHE A  17     -29.508  52.686 -39.906  1.00 70.39           C  
ANISOU  180  CB  PHE A  17     7454   9229  10061   3271  -2708  -1504       C  
ATOM    181  CG  PHE A  17     -29.787  54.074 -40.378  1.00 69.27           C  
ANISOU  181  CG  PHE A  17     7189   8934  10196   3115  -2739  -1277       C  
ATOM    182  CD1 PHE A  17     -30.466  54.292 -41.566  1.00 67.67           C  
ANISOU  182  CD1 PHE A  17     7075   8679   9956   2915  -2868   -947       C  
ATOM    183  CD2 PHE A  17     -29.411  55.166 -39.606  1.00 67.70           C  
ANISOU  183  CD2 PHE A  17     6786   8637  10300   3168  -2642  -1387       C  
ATOM    184  CE1 PHE A  17     -30.745  55.575 -41.993  1.00 66.53           C  
ANISOU  184  CE1 PHE A  17     6823   8378  10078   2783  -2905   -715       C  
ATOM    185  CE2 PHE A  17     -29.686  56.456 -40.020  1.00 71.79           C  
ANISOU  185  CE2 PHE A  17     7199   8983  11094   3032  -2664  -1173       C  
ATOM    186  CZ  PHE A  17     -30.353  56.661 -41.221  1.00 77.65           C  
ANISOU  186  CZ  PHE A  17     8038   9664  11803   2846  -2800   -827       C  
ATOM    187  H01 PHE A  17     -30.928  52.895 -38.336  1.00 80.28           H  
ATOM    188  H02 PHE A  17     -29.427  52.051 -40.788  1.00 70.39           H  
ATOM    189  H03 PHE A  17     -28.585  52.694 -39.326  1.00 70.39           H  
ATOM    190  H04 PHE A  17     -30.783  53.442 -42.170  1.00 67.67           H  
ATOM    191  H05 PHE A  17     -28.892  55.004 -38.661  1.00 67.70           H  
ATOM    192  H06 PHE A  17     -31.272  55.735 -42.934  1.00 66.53           H  
ATOM    193  H07 PHE A  17     -29.382  57.306 -39.409  1.00 71.79           H  
ATOM    194  H08 PHE A  17     -30.569  57.675 -41.558  1.00 77.65           H  
ATOM    195  H14 PHE A  17     -29.286  50.561 -38.393  1.00 81.04           H  
ATOM    196  N   GLY A  18     -31.903  50.489 -40.251  1.00 81.96           N  
ANISOU  196  N   GLY A  18    10486  11924   8730   1318   -238  -2633       N  
ATOM    197  CA  GLY A  18     -33.060  50.011 -40.971  1.00 85.77           C  
ANISOU  197  CA  GLY A  18    11164  12309   9116    858    -85  -2468       C  
ATOM    198  C   GLY A  18     -34.264  50.087 -40.064  1.00 90.28           C  
ANISOU  198  C   GLY A  18    11729  13057   9515    961   -163  -2178       C  
ATOM    199  O   GLY A  18     -35.311  50.588 -40.466  1.00103.22           O  
ANISOU  199  O   GLY A  18    13299  14837  11083    649   -216  -2036       O  
ATOM    200  H01 GLY A  18     -32.899  48.980 -41.287  1.00 85.77           H  
ATOM    201  H02 GLY A  18     -33.225  50.630 -41.853  1.00 85.77           H  
ATOM    202  H09 GLY A  18     -31.161  49.848 -40.009  1.00 81.96           H  
ATOM    203  N   ARG A  19     -34.106  49.589 -38.838  1.00 78.86           N  
ANISOU  203  N   ARG A  19    10328  11631   8002   1412   -158  -2048       N  
ATOM    204  CA  ARG A  19     -35.179  49.587 -37.849  1.00 71.65           C  
ANISOU  204  CA  ARG A  19     9440  10869   6913   1553   -178  -1777       C  
ATOM    205  C   ARG A  19     -35.730  50.999 -37.655  1.00 72.96           C  
ANISOU  205  C   ARG A  19     9377  11298   7046   1524   -361  -1813       C  
ATOM    206  O   ARG A  19     -36.943  51.225 -37.733  1.00 70.00           O  
ANISOU  206  O   ARG A  19     8968  10986   6644   1319   -318  -1594       O  
ATOM    207  CB  ARG A  19     -34.686  49.007 -36.511  1.00 61.40           C  
ANISOU  207  CB  ARG A  19     8199   9638   5493   2091   -179  -1639       C  
ATOM    208  H01 ARG A  19     -35.984  48.951 -38.218  1.00 71.65           H  
ATOM    209  H02 ARG A  19     -33.807  49.559 -36.179  1.00 61.40           H  
ATOM    210  H03 ARG A  19     -33.210  49.198 -38.584  1.00 78.86           H  
ATOM    211  H04 ARG A  19     -35.474  49.096 -35.763  1.00 61.40           H  
ATOM    212  H05 ARG A  19     -34.427  47.957 -36.643  1.00 61.40           H  
ATOM    213  N   TYR A  20     -34.823  51.941 -37.422  1.00 69.06           N  
ANISOU  213  N   TYR A  20     8705  10935   6601   1719   -520  -2088       N  
ATOM    214  CA  TYR A  20     -35.178  53.336 -37.205  1.00 67.78           C  
ANISOU  214  CA  TYR A  20     8340  10929   6484   1714   -590  -2184       C  
ATOM    215  C   TYR A  20     -35.760  53.980 -38.447  1.00 73.32           C  
ANISOU  215  C   TYR A  20     8927  11563   7370   1322   -550  -2096       C  
ATOM    216  O   TYR A  20     -36.838  54.555 -38.393  1.00 75.94           O  
ANISOU  216  O   TYR A  20     9149  11960   7746   1242   -492  -1860       O  
ATOM    217  CB  TYR A  20     -33.947  54.114 -36.759  1.00 75.20           C  
ANISOU  217  CB  TYR A  20     9125  11997   7450   1930   -723  -2571       C  
ATOM    218  CG  TYR A  20     -34.184  55.581 -36.485  1.00 79.65           C  
ANISOU  218  CG  TYR A  20     9511  12641   8113   1909   -692  -2758       C  
ATOM    219  CD1 TYR A  20     -34.988  55.991 -35.429  1.00 84.28           C  
ANISOU  219  CD1 TYR A  20    10113  13347   8563   2050   -602  -2690       C  
ATOM    220  CD2 TYR A  20     -33.572  56.558 -37.261  1.00 80.16           C  
ANISOU  220  CD2 TYR A  20     9407  12615   8437   1749   -677  -3015       C  
ATOM    221  CE1 TYR A  20     -35.192  57.340 -35.170  1.00 85.30           C  
ANISOU  221  CE1 TYR A  20    10101  13463   8845   2022   -457  -2896       C  
ATOM    222  CE2 TYR A  20     -33.767  57.906 -37.008  1.00 80.32           C  
ANISOU  222  CE2 TYR A  20     9278  12618   8622   1733   -545  -3190       C  
ATOM    223  CZ  TYR A  20     -34.579  58.294 -35.963  1.00 77.85           C  
ANISOU  223  CZ  TYR A  20     8991  12386   8204   1867   -415  -3142       C  
ATOM    224  OH  TYR A  20     -34.776  59.632 -35.712  1.00 67.85           O  
ANISOU  224  OH  TYR A  20     7600  11019   7162   1841   -172  -3344       O  
ATOM    225  H01 TYR A  20     -35.944  53.362 -36.430  1.00 67.78           H  
ATOM    226  H02 TYR A  20     -33.241  54.069 -37.589  1.00 75.20           H  
ATOM    227  H03 TYR A  20     -33.569  53.655 -35.845  1.00 75.20           H  
ATOM    228  H04 TYR A  20     -35.465  55.244 -34.795  1.00 84.28           H  
ATOM    229  H05 TYR A  20     -32.925  56.258 -38.085  1.00 80.16           H  
ATOM    230  H06 TYR A  20     -33.848  51.679 -37.394  1.00 69.06           H  
ATOM    231  H07 TYR A  20     -35.834  57.647 -34.344  1.00 85.30           H  
ATOM    232  H08 TYR A  20     -33.281  58.656 -37.632  1.00 80.32           H  
ATOM    233  H09 TYR A  20     -34.761  60.119 -36.539  1.00 67.85           H  
ATOM    234  N   SER A  21     -35.035  53.884 -39.564  1.00 79.09           N  
ANISOU  234  N   SER A  21     9660  12184   8207   1090   -563  -2246       N  
ATOM    235  CA  SER A  21     -35.474  54.448 -40.845  1.00 68.53           C  
ANISOU  235  CA  SER A  21     8214  10852   6971    692   -545  -2126       C  
ATOM    236  C   SER A  21     -36.932  54.070 -41.170  1.00 76.10           C  
ANISOU  236  C   SER A  21     9169  11925   7822    400   -513  -1708       C  
ATOM    237  O   SER A  21     -37.792  54.948 -41.345  1.00 76.63           O  
ANISOU  237  O   SER A  21     9006  12128   7981    331   -520  -1431       O  
ATOM    238  CB  SER A  21     -34.526  54.017 -41.970  1.00 52.67           C  
ANISOU  238  CB  SER A  21     6304   8712   4997    437   -513  -2342       C  
ATOM    239  H01 SER A  21     -35.440  55.534 -40.760  1.00 68.53           H  
ATOM    240  H02 SER A  21     -33.567  53.722 -41.543  1.00 52.67           H  
ATOM    241  H03 SER A  21     -34.959  53.173 -42.507  1.00 52.67           H  
ATOM    242  H04 SER A  21     -34.376  54.849 -42.659  1.00 52.67           H  
ATOM    243  H10 SER A  21     -34.148  53.403 -39.525  1.00 79.09           H  
ATOM    244  N   LYS A  22     -37.206  52.768 -41.235  1.00 77.35           N  
ANISOU  244  N   LYS A  22     9550  12018   7821    230   -443  -1646       N  
ATOM    245  CA  LYS A  22     -38.554  52.265 -41.510  1.00 71.66           C  
ANISOU  245  CA  LYS A  22     8815  11432   6981   -115   -407  -1302       C  
ATOM    246  C   LYS A  22     -39.640  52.929 -40.646  1.00 73.89           C  
ANISOU  246  C   LYS A  22     8883  11867   7326    110   -416   -982       C  
ATOM    247  O   LYS A  22     -40.718  53.281 -41.144  1.00 71.68           O  
ANISOU  247  O   LYS A  22     8367  11803   7065   -157   -450   -627       O  
ATOM    248  CB  LYS A  22     -38.608  50.750 -41.312  1.00 58.38           C  
ANISOU  248  CB  LYS A  22     7443   9562   5178   -227   -233  -1348       C  
ATOM    249  CG  LYS A  22     -39.934  50.140 -41.710  1.00 57.84           C  
ANISOU  249  CG  LYS A  22     7360   9636   4980   -704   -172  -1073       C  
ATOM    250  CD  LYS A  22     -40.032  48.674 -41.303  1.00 65.70           C  
ANISOU  250  CD  LYS A  22     8682  10358   5925   -763     99  -1124       C  
ATOM    251  CE  LYS A  22     -41.335  48.062 -41.829  1.00 84.85           C  
ANISOU  251  CE  LYS A  22    11074  12948   8219  -1371    177   -927       C  
ATOM    252  NZ  LYS A  22     -41.438  46.577 -41.681  1.00 90.85           N1+
ANISOU  252  NZ  LYS A  22    12185  13370   8966  -1580    541  -1035       N1+
ATOM    253  H01 LYS A  22     -38.766  52.520 -42.548  1.00 71.66           H  
ATOM    254  H02 LYS A  22     -38.473  50.559 -40.247  1.00 58.38           H  
ATOM    255  H03 LYS A  22     -37.822  50.294 -41.914  1.00 58.38           H  
ATOM    256  H04 LYS A  22     -40.018  50.195 -42.795  1.00 57.84           H  
ATOM    257  H05 LYS A  22     -36.458  52.105 -41.090  1.00 77.35           H  
ATOM    258  H06 LYS A  22     -40.737  50.695 -41.226  1.00 57.84           H  
ATOM    259  H07 LYS A  22     -40.023  48.607 -40.215  1.00 65.70           H  
ATOM    260  H08 LYS A  22     -39.184  48.128 -41.717  1.00 65.70           H  
ATOM    261  H09 LYS A  22     -41.357  48.265 -42.900  1.00 84.85           H  
ATOM    262  H10 LYS A  22     -42.165  48.515 -41.288  1.00 84.85           H  
ATOM    263  H11 LYS A  22     -42.315  46.261 -42.069  1.00 90.85           H  
ATOM    264  H12 LYS A  22     -40.674  46.135 -42.172  1.00 90.85           H  
ATOM    265  H13 LYS A  22     -41.396  46.332 -40.702  1.00 90.85           H  
ATOM    266  N   TYR A  23     -39.349  53.101 -39.356  1.00 68.26           N  
ANISOU  266  N   TYR A  23     8228  11074   6632    589   -371  -1093       N  
ATOM    267  CA  TYR A  23     -40.348  53.565 -38.392  1.00 66.23           C  
ANISOU  267  CA  TYR A  23     7845  10906   6415    811   -284   -846       C  
ATOM    268  C   TYR A  23     -40.632  55.062 -38.533  1.00 73.80           C  
ANISOU  268  C   TYR A  23     8494  11928   7620    889   -257   -753       C  
ATOM    269  O   TYR A  23     -41.798  55.496 -38.436  1.00 74.89           O  
ANISOU  269  O   TYR A  23     8406  12159   7890    866   -154   -377       O  
ATOM    270  CB  TYR A  23     -39.919  53.208 -36.961  1.00 59.52           C  
ANISOU  270  CB  TYR A  23     7198   9999   5417   1248   -222  -1012       C  
ATOM    271  CG  TYR A  23     -40.823  53.721 -35.855  1.00 72.80           C  
ANISOU  271  CG  TYR A  23     8806  11756   7098   1488    -71   -843       C  
ATOM    272  CD1 TYR A  23     -40.632  54.980 -35.309  1.00 76.78           C  
ANISOU  272  CD1 TYR A  23     9178  12284   7711   1707     -4  -1025       C  
ATOM    273  CD2 TYR A  23     -41.847  52.931 -35.329  1.00 71.82           C  
ANISOU  273  CD2 TYR A  23     8767  11642   6879   1473     71   -538       C  
ATOM    274  CE1 TYR A  23     -41.444  55.449 -34.292  1.00 83.99           C  
ANISOU  274  CE1 TYR A  23    10058  13223   8631   1903    222   -919       C  
ATOM    275  CE2 TYR A  23     -42.666  53.395 -34.300  1.00 64.95           C  
ANISOU  275  CE2 TYR A  23     7843  10822   6014   1694    266   -393       C  
ATOM    276  CZ  TYR A  23     -42.462  54.659 -33.793  1.00 84.31           C  
ANISOU  276  CZ  TYR A  23    10177  13291   8567   1908    351   -590       C  
ATOM    277  OH  TYR A  23     -43.261  55.152 -32.775  1.00 94.57           O  
ANISOU  277  OH  TYR A  23    11450  14599   9885   2103    629   -497       O  
ATOM    278  H01 TYR A  23     -41.283  53.048 -38.610  1.00 66.23           H  
ATOM    279  H02 TYR A  23     -38.957  53.698 -36.809  1.00 59.52           H  
ATOM    280  H03 TYR A  23     -39.878  52.121 -36.884  1.00 59.52           H  
ATOM    281  H04 TYR A  23     -39.828  55.612 -35.687  1.00 76.78           H  
ATOM    282  H05 TYR A  23     -42.010  51.931 -35.731  1.00 71.82           H  
ATOM    283  H06 TYR A  23     -41.280  56.446 -33.883  1.00 83.99           H  
ATOM    284  H07 TYR A  23     -43.460  52.763 -33.901  1.00 64.95           H  
ATOM    285  H08 TYR A  23     -43.374  56.099 -32.886  1.00 94.57           H  
ATOM    286  H14 TYR A  23     -38.412  52.905 -39.035  1.00 68.26           H  
ATOM    287  N   ILE A  24     -39.570  55.833 -38.782  1.00 68.68           N  
ANISOU  287  N   ILE A  24     7813  11201   7082    983   -302  -1072       N  
ATOM    288  CA  ILE A  24     -39.656  57.292 -38.876  1.00 71.89           C  
ANISOU  288  CA  ILE A  24     7963  11564   7788   1085   -181  -1042       C  
ATOM    289  C   ILE A  24     -40.388  57.673 -40.162  1.00 73.30           C  
ANISOU  289  C   ILE A  24     7872  11861   8118    770   -210   -586       C  
ATOM    290  O   ILE A  24     -41.119  58.668 -40.204  1.00 77.03           O  
ANISOU  290  O   ILE A  24     8056  12334   8879    860    -45   -252       O  
ATOM    291  CB  ILE A  24     -38.243  57.955 -38.748  1.00 68.46           C  
ANISOU  291  CB  ILE A  24     7576  11003   7433   1231   -192  -1562       C  
ATOM    292  CG1 ILE A  24     -37.738  57.743 -37.335  1.00 75.38           C  
ANISOU  292  CG1 ILE A  24     8622  11905   8113   1537   -183  -1917       C  
ATOM    293  CG2 ILE A  24     -38.275  59.443 -38.973  1.00 75.88           C  
ANISOU  293  CG2 ILE A  24     8277  11812   8741   1283     18  -1557       C  
ATOM    294  CD1 ILE A  24     -38.862  57.469 -36.384  1.00 80.06           C  
ANISOU  294  CD1 ILE A  24     9262  12560   8598   1676    -47  -1658       C  
ATOM    295  H01 ILE A  24     -40.236  57.681 -38.039  1.00 71.89           H  
ATOM    296  H02 ILE A  24     -37.606  57.496 -39.504  1.00 68.46           H  
ATOM    297  H03 ILE A  24     -37.233  58.654 -37.013  1.00 75.38           H  
ATOM    298  H04 ILE A  24     -37.052  56.896 -37.327  1.00 75.38           H  
ATOM    299  H05 ILE A  24     -38.940  59.906 -38.244  1.00 75.88           H  
ATOM    300  H06 ILE A  24     -37.270  59.850 -38.858  1.00 75.88           H  
ATOM    301  H07 ILE A  24     -38.639  59.651 -39.979  1.00 75.88           H  
ATOM    302  H08 ILE A  24     -39.752  57.187 -36.946  1.00 80.06           H  
ATOM    303  H09 ILE A  24     -38.671  55.392 -38.911  1.00 68.68           H  
ATOM    304  H10 ILE A  24     -38.582  56.655 -35.715  1.00 80.06           H  
ATOM    305  H11 ILE A  24     -39.071  58.365 -35.800  1.00 80.06           H  
ATOM    306  N   ILE A  25     -40.220  56.844 -41.191  1.00 56.68           N  
ANISOU  306  N   ILE A  25     5853   9877   5806    393   -389   -547       N  
ATOM    307  CA  ILE A  25     -40.905  57.039 -42.448  1.00 45.34           C  
ANISOU  307  CA  ILE A  25     4170   8691   4366      7   -480   -106       C  
ATOM    308  C   ILE A  25     -42.379  56.624 -42.391  1.00 54.14           C  
ANISOU  308  C   ILE A  25     5081  10071   5420   -167   -501    404       C  
ATOM    309  O   ILE A  25     -43.265  57.352 -42.866  1.00 60.64           O  
ANISOU  309  O   ILE A  25     5508  11119   6412   -231   -499    938       O  
ATOM    310  CB  ILE A  25     -40.212  56.241 -43.546  1.00 61.89           C  
ANISOU  310  CB  ILE A  25     6471  10854   6191   -420   -623   -320       C  
ATOM    311  CG1 ILE A  25     -38.751  56.688 -43.667  1.00 56.88           C  
ANISOU  311  CG1 ILE A  25     5977   9968   5668   -252   -584   -789       C  
ATOM    312  CG2 ILE A  25     -40.952  56.402 -44.868  1.00 63.23           C  
ANISOU  312  CG2 ILE A  25     6388  11410   6229   -903   -755    141       C  
ATOM    313  CD1 ILE A  25     -37.883  55.803 -44.551  1.00 51.39           C  
ANISOU  313  CD1 ILE A  25     5544   9231   4751   -595   -629  -1103       C  
ATOM    314  H01 ILE A  25     -40.867  58.107 -42.663  1.00 45.34           H  
ATOM    315  H02 ILE A  25     -40.227  55.183 -43.286  1.00 61.89           H  
ATOM    316  H03 ILE A  25     -38.328  56.628 -42.664  1.00 56.88           H  
ATOM    317  H04 ILE A  25     -38.738  57.697 -44.079  1.00 56.88           H  
ATOM    318  H05 ILE A  25     -41.849  57.001 -44.711  1.00 63.23           H  
ATOM    319  H06 ILE A  25     -40.304  56.900 -45.589  1.00 63.23           H  
ATOM    320  H07 ILE A  25     -41.234  55.420 -45.249  1.00 63.23           H  
ATOM    321  H08 ILE A  25     -36.916  55.649 -44.072  1.00 51.39           H  
ATOM    322  H09 ILE A  25     -38.374  54.840 -44.696  1.00 51.39           H  
ATOM    323  H10 ILE A  25     -37.736  56.286 -45.517  1.00 51.39           H  
ATOM    324  H12 ILE A  25     -39.596  56.056 -41.090  1.00 56.68           H  
ATOM    325  N   GLN A  26     -42.647  55.454 -41.822  1.00 51.64           N  
ANISOU  325  N   GLN A  26     4997   9732   4893   -237   -499    285       N  
ATOM    326  CA  GLN A  26     -44.015  54.932 -41.777  1.00 62.74           C  
ANISOU  326  CA  GLN A  26     6214  11388   6236   -469   -503    717       C  
ATOM    327  C   GLN A  26     -44.873  55.536 -40.668  1.00 69.62           C  
ANISOU  327  C   GLN A  26     6877  12197   7377    -56   -300    994       C  
ATOM    328  O   GLN A  26     -46.070  55.766 -40.870  1.00 63.47           O  
ANISOU  328  O   GLN A  26     5713  11676   6725   -178   -287   1523       O  
ATOM    329  CB  GLN A  26     -44.014  53.411 -41.597  1.00 67.68           C  
ANISOU  329  CB  GLN A  26     7188  11946   6580   -730   -486    485       C  
ATOM    330  CG  GLN A  26     -43.167  52.637 -42.590  1.00 74.66           C  
ANISOU  330  CG  GLN A  26     8349  12796   7222  -1151   -561    141       C  
ATOM    331  CD  GLN A  26     -43.584  51.179 -42.664  1.00 77.74           C  
ANISOU  331  CD  GLN A  26     8984  13157   7395  -1568   -458     49       C  
ATOM    332  NE2 GLN A  26     -43.821  50.689 -43.880  1.00 72.72           N  
ANISOU  332  NE2 GLN A  26     8336  12775   6517  -2250   -535     38       N  
ATOM    333  OE1 GLN A  26     -43.722  50.509 -41.637  1.00 83.73           O  
ANISOU  333  OE1 GLN A  26     9943  13679   8191  -1310   -280     -7       O  
ATOM    334  H01 GLN A  26     -44.453  55.216 -42.734  1.00 62.74           H  
ATOM    335  H02 GLN A  26     -45.042  53.089 -41.765  1.00 67.68           H  
ATOM    336  H03 GLN A  26     -43.644  53.191 -40.596  1.00 67.68           H  
ATOM    337  H04 GLN A  26     -42.130  52.678 -42.257  1.00 74.66           H  
ATOM    338  H05 GLN A  26     -43.277  53.088 -43.576  1.00 74.66           H  
ATOM    339  H06 GLN A  26     -44.114  49.728 -43.989  1.00 72.72           H  
ATOM    340  H07 GLN A  26     -43.708  51.278 -44.693  1.00 72.72           H  
ATOM    341  H11 GLN A  26     -41.896  54.916 -41.414  1.00 51.64           H  
ATOM    342  N   ASP A  27     -44.247  55.792 -39.513  1.00 72.83           N  
ANISOU  342  N   ASP A  27     7520  12298   7855    405   -131    635       N  
ATOM    343  CA  ASP A  27     -44.945  56.000 -38.241  1.00 73.15           C  
ANISOU  343  CA  ASP A  27     7535  12238   8022    755    123    740       C  
ATOM    344  C   ASP A  27     -44.515  57.226 -37.457  1.00 70.88           C  
ANISOU  344  C   ASP A  27     7229  11726   7977   1183    360    522       C  
ATOM    345  O   ASP A  27     -44.562  57.197 -36.234  1.00 75.20           O  
ANISOU  345  O   ASP A  27     7955  12155   8461   1467    558    332       O  
ATOM    346  CB  ASP A  27     -44.690  54.811 -37.313  1.00 82.96           C  
ANISOU  346  CB  ASP A  27     9180  13374   8966    846    154    467       C  
ATOM    347  CG  ASP A  27     -45.403  53.561 -37.748  1.00 97.42           C  
ANISOU  347  CG  ASP A  27    11050  15336  10629    444     93    686       C  
ATOM    348  OD1 ASP A  27     -46.630  53.477 -37.533  1.00107.69           O  
ANISOU  348  OD1 ASP A  27    12120  16767  12031    362    209   1078       O  
ATOM    349  OD2 ASP A  27     -44.731  52.652 -38.281  1.00 98.81           O1-
ANISOU  349  OD2 ASP A  27    11485  15459  10598    197    -22    444       O1-
ATOM    350  H01 ASP A  27     -45.989  56.125 -38.529  1.00 73.15           H  
ATOM    351  H02 ASP A  27     -45.074  55.079 -36.329  1.00 82.96           H  
ATOM    352  H03 ASP A  27     -43.619  54.611 -37.291  1.00 82.96           H  
ATOM    353  H08 ASP A  27     -43.238  55.845 -39.518  1.00 72.83           H  
ATOM    354  N   ARG A  28     -44.069  58.283 -38.125  1.00 68.28           N  
ANISOU  354  N   ARG A  28     6712  11332   7897   1201    377    516       N  
ATOM    355  CA  ARG A  28     -43.682  59.492 -37.413  1.00 50.95           C  
ANISOU  355  CA  ARG A  28     4504   8872   5981   1538    689    256       C  
ATOM    356  C   ARG A  28     -43.836  60.724 -38.279  1.00 52.49           C  
ANISOU  356  C   ARG A  28     4339   8982   6622   1545    844    576       C  
ATOM    357  O   ARG A  28     -44.850  61.395 -38.212  1.00 61.36           O  
ANISOU  357  O   ARG A  28     5134  10062   8118   1681   1131   1059       O  
ATOM    358  CB  ARG A  28     -42.245  59.397 -36.871  1.00 55.52           C  
ANISOU  358  CB  ARG A  28     5435   9339   6321   1642    598   -445       C  
ATOM    359  CG  ARG A  28     -42.000  60.284 -35.643  1.00 64.56           C  
ANISOU  359  CG  ARG A  28     6670  10294   7567   1931    939   -841       C  
ATOM    360  CD  ARG A  28     -40.537  60.677 -35.412  1.00 76.51           C  
ANISOU  360  CD  ARG A  28     8352  11745   8973   1960    864  -1497       C  
ATOM    361  NE  ARG A  28     -39.759  59.836 -34.488  1.00 72.82           N  
ANISOU  361  NE  ARG A  28     8180  11462   8026   2044    648  -1908       N  
ATOM    362  CZ  ARG A  28     -40.254  58.918 -33.664  1.00 73.26           C  
ANISOU  362  CZ  ARG A  28     8413  11666   7756   2148    611  -1779       C  
ATOM    363  NH1 ARG A  28     -41.566  58.691 -33.587  1.00 79.08           N1+
ANISOU  363  NH1 ARG A  28     9070  12379   8597   2154    787  -1308       N1+
ATOM    364  NH2 ARG A  28     -39.423  58.228 -32.902  1.00 56.08           N  
ANISOU  364  NH2 ARG A  28     6463   9684   5160   2256    409  -2085       N  
ATOM    365  H01 ARG A  28     -44.360  59.586 -36.564  1.00 50.95           H  
ATOM    366  H02 ARG A  28     -41.579  59.747 -37.660  1.00 55.52           H  
ATOM    367  H03 ARG A  28     -42.046  58.361 -36.596  1.00 55.52           H  
ATOM    368  H04 ARG A  28     -43.998  58.248 -39.132  1.00 68.28           H  
ATOM    369  H05 ARG A  28     -42.298  59.694 -34.776  1.00 64.56           H  
ATOM    370  H06 ARG A  28     -42.582  61.198 -35.763  1.00 64.56           H  
ATOM    371  H07 ARG A  28     -40.578  61.657 -34.937  1.00 76.51           H  
ATOM    372  H08 ARG A  28     -40.034  60.658 -36.379  1.00 76.51           H  
ATOM    373  H09 ARG A  28     -38.758  59.969 -34.479  1.00 72.82           H  
ATOM    374  H10 ARG A  28     -41.921  57.991 -32.951  1.00 79.08           H  
ATOM    375  H11 ARG A  28     -42.205  59.219 -34.165  1.00 79.08           H  
ATOM    376  H12 ARG A  28     -38.429  58.400 -32.955  1.00 56.08           H  
ATOM    377  H13 ARG A  28     -39.782  57.529 -32.267  1.00 56.08           H  
ATOM    378  N   ALA A  29     -42.840  60.994 -39.122  1.00 52.16           N  
ANISOU  378  N   ALA A  29     4339   8912   6568   1412    684    363       N  
ATOM    379  CA  ALA A  29     -42.720  62.282 -39.809  1.00 56.46           C  
ANISOU  379  CA  ALA A  29     4608   9289   7554   1479    908    576       C  
ATOM    380  C   ALA A  29     -43.609  62.506 -41.031  1.00 61.09           C  
ANISOU  380  C   ALA A  29     4767  10143   8304   1308    817   1384       C  
ATOM    381  O   ALA A  29     -43.783  63.648 -41.462  1.00 66.66           O  
ANISOU  381  O   ALA A  29     5173  10694   9462   1460   1099   1751       O  
ATOM    382  CB  ALA A  29     -41.260  62.523 -40.198  1.00 55.95           C  
ANISOU  382  CB  ALA A  29     4752   9084   7425   1401    811     21       C  
ATOM    383  H01 ALA A  29     -43.084  63.002 -39.076  1.00 56.46           H  
ATOM    384  H02 ALA A  29     -40.626  61.788 -39.701  1.00 55.95           H  
ATOM    385  H03 ALA A  29     -41.150  62.426 -41.278  1.00 55.95           H  
ATOM    386  H04 ALA A  29     -40.962  63.526 -39.891  1.00 55.95           H  
ATOM    387  H14 ALA A  29     -42.142  60.284 -39.294  1.00 52.16           H  
ATOM    388  N   LEU A  30     -44.133  61.429 -41.613  1.00 66.38           N  
ANISOU  388  N   LEU A  30     5396  11228   8596    970    442   1667       N  
ATOM    389  CA  LEU A  30     -44.828  61.529 -42.903  1.00 57.20           C  
ANISOU  389  CA  LEU A  30     3827  10482   7424    685    242   2386       C  
ATOM    390  C   LEU A  30     -46.313  61.224 -42.826  1.00 68.48           C  
ANISOU  390  C   LEU A  30     4862  12256   8901    622    210   3054       C  
ATOM    391  O   LEU A  30     -46.736  60.241 -42.223  1.00 59.49           O  
ANISOU  391  O   LEU A  30     3880  11206   7516    511    121   2897       O  
ATOM    392  CB  LEU A  30     -44.156  60.648 -43.955  1.00 68.49           C  
ANISOU  392  CB  LEU A  30     5476  12202   8344    192   -164   2165       C  
ATOM    393  CG  LEU A  30     -42.682  61.002 -44.221  1.00 67.22           C  
ANISOU  393  CG  LEU A  30     5620  11738   8182    233   -127   1590       C  
ATOM    394  CD1 LEU A  30     -42.000  59.998 -45.158  1.00 63.46           C  
ANISOU  394  CD1 LEU A  30     5415  11485   7212   -249   -445   1301       C  
ATOM    395  CD2 LEU A  30     -42.551  62.418 -44.763  1.00 55.28           C  
ANISOU  395  CD2 LEU A  30     3812  10081   7109    430    118   1943       C  
ATOM    396  H01 LEU A  30     -44.747  62.575 -43.200  1.00 57.20           H  
ATOM    397  H02 LEU A  30     -44.692  60.810 -44.890  1.00 68.49           H  
ATOM    398  H03 LEU A  30     -44.205  59.613 -43.618  1.00 68.49           H  
ATOM    399  H04 LEU A  30     -42.167  60.947 -43.262  1.00 67.22           H  
ATOM    400  H05 LEU A  30     -44.051  60.530 -41.160  1.00 66.38           H  
ATOM    401  H06 LEU A  30     -41.006  59.764 -44.777  1.00 63.46           H  
ATOM    402  H07 LEU A  30     -42.594  59.085 -45.208  1.00 63.46           H  
ATOM    403  H08 LEU A  30     -41.914  60.431 -46.155  1.00 63.46           H  
ATOM    404  H09 LEU A  30     -41.544  62.566 -45.153  1.00 55.28           H  
ATOM    405  H10 LEU A  30     -43.275  62.570 -45.563  1.00 55.28           H  
ATOM    406  H11 LEU A  30     -42.738  63.133 -43.962  1.00 55.28           H  
ATOM    407  N   PRO A  31     -47.116  62.085 -43.448  1.00 43.77           N  
ANISOU  407  N   PRO A  31     5216   6995   4419   -298    142    428       N  
ATOM    408  CA  PRO A  31     -48.578  61.985 -43.440  1.00 47.10           C  
ANISOU  408  CA  PRO A  31     5721   7334   4842   -343    106    366       C  
ATOM    409  C   PRO A  31     -49.021  60.812 -44.273  1.00 55.15           C  
ANISOU  409  C   PRO A  31     6845   8280   5829   -255     94    345       C  
ATOM    410  O   PRO A  31     -48.380  60.519 -45.290  1.00 59.37           O  
ANISOU  410  O   PRO A  31     7403   8818   6335   -159    134    359       O  
ATOM    411  CB  PRO A  31     -49.002  63.246 -44.184  1.00 48.33           C  
ANISOU  411  CB  PRO A  31     5868   7485   5011   -380    133    346       C  
ATOM    412  CG  PRO A  31     -47.886  63.464 -45.167  1.00 42.68           C  
ANISOU  412  CG  PRO A  31     5118   6820   4277   -303    186    388       C  
ATOM    413  CD  PRO A  31     -46.641  63.151 -44.347  1.00 42.38           C  
ANISOU  413  CD  PRO A  31     4999   6859   4246   -291    191    445       C  
ATOM    414  H01 PRO A  31     -49.157  64.098 -43.522  1.00 48.33           H  
ATOM    415  H02 PRO A  31     -49.951  63.096 -44.698  1.00 48.33           H  
ATOM    416  H03 PRO A  31     -47.879  64.467 -45.593  1.00 42.68           H  
ATOM    417  H04 PRO A  31     -47.975  62.789 -46.018  1.00 42.68           H  
ATOM    418  H05 PRO A  31     -45.782  62.861 -44.952  1.00 42.38           H  
ATOM    419  H06 PRO A  31     -46.308  64.023 -43.785  1.00 42.38           H  
ATOM    420  H12 PRO A  31     -48.986  61.873 -42.435  1.00 47.10           H  
ATOM    421  N   ASP A  32     -50.100  60.159 -43.856  1.00 55.57           N  
ANISOU  421  N   ASP A  32     6965   8267   5883   -291     42    313       N  
ATOM    422  CA  ASP A  32     -50.791  59.196 -44.698  1.00 52.13           C  
ANISOU  422  CA  ASP A  32     6646   7746   5414   -238     16    284       C  
ATOM    423  C   ASP A  32     -51.458  59.963 -45.850  1.00 54.28           C  
ANISOU  423  C   ASP A  32     6953   7996   5676   -249     30    259       C  
ATOM    424  O   ASP A  32     -52.093  60.998 -45.628  1.00 61.10           O  
ANISOU  424  O   ASP A  32     7771   8874   6572   -328     28    250       O  
ATOM    425  CB  ASP A  32     -51.837  58.454 -43.880  1.00 52.62           C  
ANISOU  425  CB  ASP A  32     6755   7753   5486   -298    -50    268       C  
ATOM    426  CG  ASP A  32     -52.603  57.431 -44.699  1.00 69.26           C  
ANISOU  426  CG  ASP A  32     8990   9765   7559   -263    -91    242       C  
ATOM    427  OD1 ASP A  32     -52.196  56.247 -44.681  1.00 69.16           O  
ANISOU  427  OD1 ASP A  32     9041   9711   7526   -197   -105    249       O  
ATOM    428  OD2 ASP A  32     -53.611  57.810 -45.356  1.00 72.41           O1-
ANISOU  428  OD2 ASP A  32     9430  10130   7952   -303   -111    218       O1-
ATOM    429  H01 ASP A  32     -50.089  58.464 -45.097  1.00 52.13           H  
ATOM    430  H02 ASP A  32     -52.555  59.190 -43.518  1.00 52.62           H  
ATOM    431  H03 ASP A  32     -51.338  57.941 -43.058  1.00 52.62           H  
ATOM    432  H07 ASP A  32     -50.451  60.337 -42.926  1.00 55.57           H  
ATOM    433  N   ILE A  33     -51.296  59.472 -47.074  1.00 45.75           N  
ANISOU  433  N   ILE A  33     5954   6882   4548   -168     47    248       N  
ATOM    434  CA  ILE A  33     -51.818  60.165 -48.261  1.00 56.90           C  
ANISOU  434  CA  ILE A  33     7400   8281   5938   -175     58    234       C  
ATOM    435  C   ILE A  33     -53.358  60.302 -48.302  1.00 56.69           C  
ANISOU  435  C   ILE A  33     7416   8198   5925   -260     -5    212       C  
ATOM    436  O   ILE A  33     -53.894  61.240 -48.900  1.00 51.84           O  
ANISOU  436  O   ILE A  33     6783   7591   5321   -297      0    215       O  
ATOM    437  CB  ILE A  33     -51.368  59.452 -49.537  1.00 57.04           C  
ANISOU  437  CB  ILE A  33     7518   8271   5885    -72     85    222       C  
ATOM    438  CG1 ILE A  33     -51.615  60.332 -50.756  1.00 52.94           C  
ANISOU  438  CG1 ILE A  33     7011   7766   5338    -78    108    222       C  
ATOM    439  CG2 ILE A  33     -52.093  58.110 -49.672  1.00 44.56           C  
ANISOU  439  CG2 ILE A  33     6072   6592   4266    -59     25    188       C  
ATOM    440  CD1 ILE A  33     -51.056  59.744 -52.031  1.00 60.12           C  
ANISOU  440  CD1 ILE A  33     8018   8662   6165     24    150    210       C  
ATOM    441  H01 ILE A  33     -51.407  61.172 -48.198  1.00 56.90           H  
ATOM    442  H02 ILE A  33     -50.297  59.259 -49.475  1.00 57.04           H  
ATOM    443  H03 ILE A  33     -51.105  61.280 -50.583  1.00 52.94           H  
ATOM    444  H04 ILE A  33     -50.801  58.600 -47.192  1.00 45.75           H  
ATOM    445  H05 ILE A  33     -52.690  60.466 -50.877  1.00 52.94           H  
ATOM    446  H06 ILE A  33     -53.044  58.261 -50.183  1.00 44.56           H  
ATOM    447  H07 ILE A  33     -51.477  57.420 -50.249  1.00 44.56           H  
ATOM    448  H08 ILE A  33     -52.276  57.694 -48.681  1.00 44.56           H  
ATOM    449  H09 ILE A  33     -50.040  59.391 -51.853  1.00 60.12           H  
ATOM    450  H10 ILE A  33     -51.679  58.909 -52.350  1.00 60.12           H  
ATOM    451  H11 ILE A  33     -51.044  60.507 -52.809  1.00 60.12           H  
ATOM    452  N   ARG A  34     -54.062  59.372 -47.666  1.00 51.75           N  
ANISOU  452  N   ARG A  34     6840   7519   5303   -290    -65    200       N  
ATOM    453  CA  ARG A  34     -55.525  59.399 -47.623  1.00 48.32           C  
ANISOU  453  CA  ARG A  34     6435   7040   4885   -373   -127    193       C  
ATOM    454  C   ARG A  34     -56.158  60.405 -46.661  1.00 50.20           C  
ANISOU  454  C   ARG A  34     6571   7313   5191   -459   -124    204       C  
ATOM    455  O   ARG A  34     -57.025  61.184 -47.057  1.00 55.78           O  
ANISOU  455  O   ARG A  34     7259   8015   5922   -504   -131    211       O  
ATOM    456  CB  ARG A  34     -56.029  58.024 -47.263  1.00 49.60           C  
ANISOU  456  CB  ARG A  34     6684   7134   5027   -380   -193    184       C  
ATOM    457  CG  ARG A  34     -55.702  57.020 -48.309  1.00 47.49           C  
ANISOU  457  CG  ARG A  34     6547   6806   4690   -304   -204    163       C  
ATOM    458  CD  ARG A  34     -55.965  55.648 -47.782  1.00 39.61           C  
ANISOU  458  CD  ARG A  34     5632   5737   3681   -306   -263    157       C  
ATOM    459  NE  ARG A  34     -55.035  55.321 -46.728  1.00 46.43           N  
ANISOU  459  NE  ARG A  34     6436   6634   4573   -268   -233    174       N  
ATOM    460  CZ  ARG A  34     -55.096  54.182 -46.053  1.00 57.63           C  
ANISOU  460  CZ  ARG A  34     7903   8000   5993   -266   -278    181       C  
ATOM    461  NH1 ARG A  34     -56.045  53.308 -46.381  1.00 46.78           N1+
ANISOU  461  NH1 ARG A  34     6645   6536   4594   -303   -353    168       N1+
ATOM    462  NH2 ARG A  34     -54.224  53.922 -45.063  1.00 47.54           N  
ANISOU  462  NH2 ARG A  34     6560   6760   4743   -234   -255    208       N  
ATOM    463  H01 ARG A  34     -55.824  59.723 -48.620  1.00 48.32           H  
ATOM    464  H02 ARG A  34     -57.114  58.076 -47.174  1.00 49.60           H  
ATOM    465  H03 ARG A  34     -55.572  57.716 -46.323  1.00 49.60           H  
ATOM    466  H04 ARG A  34     -54.650  57.109 -48.581  1.00 47.49           H  
ATOM    467  H05 ARG A  34     -56.320  57.197 -49.189  1.00 47.49           H  
ATOM    468  H06 ARG A  34     -55.842  54.931 -48.594  1.00 39.61           H  
ATOM    469  H07 ARG A  34     -56.981  55.603 -47.391  1.00 39.61           H  
ATOM    470  H08 ARG A  34     -54.310  55.985 -46.496  1.00 46.43           H  
ATOM    471  H09 ARG A  34     -56.118  52.432 -45.884  1.00 46.78           H  
ATOM    472  H10 ARG A  34     -56.692  53.521 -47.127  1.00 46.78           H  
ATOM    473  H11 ARG A  34     -53.511  54.598 -44.827  1.00 47.54           H  
ATOM    474  H12 ARG A  34     -53.573  58.623 -47.198  1.00 51.75           H  
ATOM    475  H13 ARG A  34     -54.282  53.051 -44.555  1.00 47.54           H  
ATOM    476  N   ASP A  35     -55.764  60.373 -45.391  1.00 52.22           N  
ANISOU  476  N   ASP A  35     6765   7602   5474   -482   -113    208       N  
ATOM    477  CA  ASP A  35     -56.374  61.287 -44.419  1.00 54.41           C  
ANISOU  477  CA  ASP A  35     6962   7907   5804   -562   -103    210       C  
ATOM    478  C   ASP A  35     -55.483  62.486 -44.090  1.00 59.33           C  
ANISOU  478  C   ASP A  35     7500   8592   6452   -568    -39    211       C  
ATOM    479  O   ASP A  35     -55.910  63.410 -43.403  1.00 58.50           O  
ANISOU  479  O   ASP A  35     7338   8501   6386   -629    -19    204       O  
ATOM    480  CB  ASP A  35     -56.794  60.555 -43.142  1.00 51.18           C  
ANISOU  480  CB  ASP A  35     6549   7494   5404   -609   -139    212       C  
ATOM    481  CG  ASP A  35     -55.604  60.080 -42.322  1.00 62.47           C  
ANISOU  481  CG  ASP A  35     7954   8963   6819   -584   -127    221       C  
ATOM    482  OD1 ASP A  35     -54.490  60.590 -42.599  1.00 64.15           O  
ANISOU  482  OD1 ASP A  35     8129   9219   7026   -543    -81    226       O  
ATOM    483  OD2 ASP A  35     -55.781  59.207 -41.415  1.00 61.40           O1-
ANISOU  483  OD2 ASP A  35     7831   8820   6679   -608   -165    231       O1-
ATOM    484  H01 ASP A  35     -57.271  61.680 -44.898  1.00 54.41           H  
ATOM    485  H02 ASP A  35     -57.363  59.674 -43.439  1.00 51.18           H  
ATOM    486  H03 ASP A  35     -57.392  61.232 -42.531  1.00 51.18           H  
ATOM    487  H14 ASP A  35     -55.049  59.723 -45.097  1.00 52.22           H  
ATOM    488  N   GLY A  36     -54.247  62.456 -44.581  1.00 58.22           N  
ANISOU  488  N   GLY A  36     7353   8483   6285   -505     -8    222       N  
ATOM    489  CA  GLY A  36     -53.307  63.548 -44.403  1.00 48.58           C  
ANISOU  489  CA  GLY A  36     6053   7323   5084   -516     45    234       C  
ATOM    490  C   GLY A  36     -52.725  63.743 -43.008  1.00 51.08           C  
ANISOU  490  C   GLY A  36     6305   7688   5415   -567     50    239       C  
ATOM    491  O   GLY A  36     -52.170  64.815 -42.728  1.00 58.44           O  
ANISOU  491  O   GLY A  36     7175   8662   6366   -606     84    245       O  
ATOM    492  H01 GLY A  36     -53.885  64.452 -44.596  1.00 48.58           H  
ATOM    493  H02 GLY A  36     -52.474  63.380 -45.086  1.00 48.58           H  
ATOM    494  H04 GLY A  36     -53.951  61.641 -45.098  1.00 58.22           H  
ATOM    495  N   LEU A  37     -52.831  62.727 -42.146  1.00 58.09           N  
ANISOU  495  N   LEU A  37     7212   8571   6290   -575     13    240       N  
ATOM    496  CA  LEU A  37     -52.331  62.806 -40.751  1.00 51.26           C  
ANISOU  496  CA  LEU A  37     6292   7758   5428   -633      9    249       C  
ATOM    497  C   LEU A  37     -51.079  61.976 -40.472  1.00 49.99           C  
ANISOU  497  C   LEU A  37     6109   7642   5244   -583      0    292       C  
ATOM    498  O   LEU A  37     -50.943  60.843 -40.932  1.00 48.76           O  
ANISOU  498  O   LEU A  37     6003   7455   5070   -507    -18    306       O  
ATOM    499  CB  LEU A  37     -53.419  62.383 -39.753  1.00 39.29           C  
ANISOU  499  CB  LEU A  37     4798   6216   3916   -696    -26    231       C  
ATOM    500  CG  LEU A  37     -54.731  63.164 -39.908  1.00 43.55           C  
ANISOU  500  CG  LEU A  37     5346   6715   4485   -741    -13    200       C  
ATOM    501  CD1 LEU A  37     -55.894  62.402 -39.278  1.00 40.38           C  
ANISOU  501  CD1 LEU A  37     4976   6283   4084   -778    -53    196       C  
ATOM    502  CD2 LEU A  37     -54.622  64.612 -39.349  1.00 31.06           C  
ANISOU  502  CD2 LEU A  37     3713   5162   2928   -805     36    178       C  
ATOM    503  H01 LEU A  37     -52.060  63.854 -40.622  1.00 51.26           H  
ATOM    504  H02 LEU A  37     -53.037  62.595 -38.754  1.00 39.29           H  
ATOM    505  H03 LEU A  37     -53.269  61.871 -42.456  1.00 58.09           H  
ATOM    506  H04 LEU A  37     -53.628  61.323 -39.899  1.00 39.29           H  
ATOM    507  H05 LEU A  37     -54.930  63.259 -40.975  1.00 43.55           H  
ATOM    508  H06 LEU A  37     -56.766  62.469 -39.928  1.00 40.38           H  
ATOM    509  H07 LEU A  37     -55.617  61.356 -39.150  1.00 40.38           H  
ATOM    510  H08 LEU A  37     -56.131  62.837 -38.307  1.00 40.38           H  
ATOM    511  H09 LEU A  37     -53.873  65.164 -39.916  1.00 31.06           H  
ATOM    512  H10 LEU A  37     -55.587  65.111 -39.441  1.00 31.06           H  
ATOM    513  H11 LEU A  37     -54.329  64.576 -38.300  1.00 31.06           H  
ATOM    514  N   LYS A  38     -50.164  62.546 -39.702  1.00 56.75           N  
ANISOU  514  N   LYS A  38     6892   8569   6102   -628     12    317       N  
ATOM    515  CA  LYS A  38     -49.101  61.755 -39.089  1.00 53.02           C  
ANISOU  515  CA  LYS A  38     6381   8150   5615   -603     -7    370       C  
ATOM    516  C   LYS A  38     -49.710  60.952 -37.935  1.00 56.23           C  
ANISOU  516  C   LYS A  38     6812   8542   6011   -652    -56    366       C  
ATOM    517  O   LYS A  38     -50.728  61.343 -37.364  1.00 59.06           O  
ANISOU  517  O   LYS A  38     7189   8877   6372   -729    -64    325       O  
ATOM    518  CB  LYS A  38     -48.002  62.665 -38.557  1.00 46.49           C  
ANISOU  518  CB  LYS A  38     5463   7410   4790   -658      9    406       C  
ATOM    519  CG  LYS A  38     -47.346  63.529 -39.597  1.00 49.80           C  
ANISOU  519  CG  LYS A  38     5846   7853   5221   -624     55    422       C  
ATOM    520  CD  LYS A  38     -46.772  64.797 -38.971  1.00 54.10           C  
ANISOU  520  CD  LYS A  38     6323   8459   5773   -729     62    434       C  
ATOM    521  CE  LYS A  38     -45.828  65.492 -39.942  1.00 57.93           C  
ANISOU  521  CE  LYS A  38     6753   8988   6270   -692    102    477       C  
ATOM    522  NZ  LYS A  38     -45.009  66.556 -39.296  1.00 51.69           N1+
ANISOU  522  NZ  LYS A  38     5889   8266   5484   -797     96    509       N1+
ATOM    523  H01 LYS A  38     -48.662  61.087 -39.830  1.00 53.02           H  
ATOM    524  H02 LYS A  38     -47.224  62.011 -38.164  1.00 46.49           H  
ATOM    525  H03 LYS A  38     -48.436  63.316 -37.798  1.00 46.49           H  
ATOM    526  H04 LYS A  38     -48.096  63.815 -40.335  1.00 49.80           H  
ATOM    527  H05 LYS A  38     -46.540  62.968 -40.071  1.00 49.80           H  
ATOM    528  H06 LYS A  38     -46.216  64.526 -38.073  1.00 54.10           H  
ATOM    529  H07 LYS A  38     -47.588  65.473 -38.717  1.00 54.10           H  
ATOM    530  H08 LYS A  38     -46.441  65.971 -40.706  1.00 57.93           H  
ATOM    531  H09 LYS A  38     -45.157  64.747 -40.369  1.00 57.93           H  
ATOM    532  H10 LYS A  38     -44.160  66.694 -39.825  1.00 51.69           H  
ATOM    533  H11 LYS A  38     -45.534  67.418 -39.272  1.00 51.69           H  
ATOM    534  H12 LYS A  38     -50.202  63.542 -39.537  1.00 56.75           H  
ATOM    535  H13 LYS A  38     -44.776  66.277 -38.354  1.00 51.69           H  
ATOM    536  N   PRO A  39     -49.095  59.821 -37.582  1.00 57.47           N  
ANISOU  536  N   PRO A  39     6966   8713   6159   -604    -85    415       N  
ATOM    537  CA  PRO A  39     -49.636  59.011 -36.473  1.00 61.75           C  
ANISOU  537  CA  PRO A  39     7529   9244   6690   -654   -136    422       C  
ATOM    538  C   PRO A  39     -49.986  59.805 -35.178  1.00 60.67           C  
ANISOU  538  C   PRO A  39     7356   9157   6539   -786   -146    404       C  
ATOM    539  O   PRO A  39     -51.077  59.621 -34.632  1.00 58.39           O  
ANISOU  539  O   PRO A  39     7105   8836   6244   -840   -164    374       O  
ATOM    540  CB  PRO A  39     -48.531  57.984 -36.227  1.00 50.26           C  
ANISOU  540  CB  PRO A  39     6045   7819   5232   -587   -158    496       C  
ATOM    541  CG  PRO A  39     -47.891  57.820 -37.584  1.00 52.26           C  
ANISOU  541  CG  PRO A  39     6312   8050   5495   -463   -114    506       C  
ATOM    542  CD  PRO A  39     -47.922  59.196 -38.219  1.00 58.53           C  
ANISOU  542  CD  PRO A  39     7078   8867   6293   -494    -68    470       C  
ATOM    543  H01 PRO A  39     -48.908  57.046 -35.820  1.00 50.26           H  
ATOM    544  H02 PRO A  39     -47.810  58.354 -35.498  1.00 50.26           H  
ATOM    545  H03 PRO A  39     -48.418  57.084 -38.191  1.00 52.26           H  
ATOM    546  H04 PRO A  39     -46.864  57.471 -37.481  1.00 52.26           H  
ATOM    547  H05 PRO A  39     -47.000  59.760 -38.074  1.00 58.53           H  
ATOM    548  H06 PRO A  39     -48.050  59.128 -39.299  1.00 58.53           H  
ATOM    549  H14 PRO A  39     -50.601  58.580 -36.741  1.00 61.75           H  
ATOM    550  N   VAL A  40     -49.105  60.688 -34.716  1.00 51.69           N  
ANISOU  550  N   VAL A  40     6150   8095   5394   -841   -131    422       N  
ATOM    551  CA  VAL A  40     -49.386  61.442 -33.499  1.00 52.98           C  
ANISOU  551  CA  VAL A  40     6298   8301   5532   -968   -137    397       C  
ATOM    552  C   VAL A  40     -50.664  62.256 -33.594  1.00 53.73           C  
ANISOU  552  C   VAL A  40     6438   8341   5636  -1012   -102    319       C  
ATOM    553  O   VAL A  40     -51.398  62.381 -32.600  1.00 48.30           O  
ANISOU  553  O   VAL A  40     5769   7658   4926  -1091   -107    290       O  
ATOM    554  CB  VAL A  40     -48.224  62.383 -33.085  1.00 47.79           C  
ANISOU  554  CB  VAL A  40     5570   7726   4861  -1033   -132    425       C  
ATOM    555  CG1 VAL A  40     -48.076  63.568 -34.056  1.00 41.54           C  
ANISOU  555  CG1 VAL A  40     4770   6917   4096  -1021    -81    394       C  
ATOM    556  CG2 VAL A  40     -48.441  62.878 -31.679  1.00 39.08           C  
ANISOU  556  CG2 VAL A  40     4469   6665   3714  -1166   -150    402       C  
ATOM    557  H01 VAL A  40     -49.508  60.679 -32.731  1.00 52.98           H  
ATOM    558  H02 VAL A  40     -47.297  61.811 -33.127  1.00 47.79           H  
ATOM    559  H03 VAL A  40     -47.037  63.648 -34.374  1.00 41.54           H  
ATOM    560  H04 VAL A  40     -48.711  63.406 -34.927  1.00 41.54           H  
ATOM    561  H05 VAL A  40     -48.374  64.489 -33.555  1.00 41.54           H  
ATOM    562  H06 VAL A  40     -49.490  62.758 -31.410  1.00 39.08           H  
ATOM    563  H07 VAL A  40     -48.237  60.837 -35.210  1.00 51.69           H  
ATOM    564  H08 VAL A  40     -47.822  62.302 -30.991  1.00 39.08           H  
ATOM    565  H09 VAL A  40     -48.169  63.932 -31.618  1.00 39.08           H  
ATOM    566  N   GLN A  41     -50.932  62.825 -34.772  1.00 50.40           N  
ANISOU  566  N   GLN A  41     6031   7872   5247   -959    -64    291       N  
ATOM    567  CA  GLN A  41     -52.144  63.636 -34.924  1.00 47.15           C  
ANISOU  567  CA  GLN A  41     5652   7407   4854   -992    -29    229       C  
ATOM    568  C   GLN A  41     -53.409  62.772 -34.963  1.00 51.19           C  
ANISOU  568  C   GLN A  41     6213   7865   5373   -972    -50    219       C  
ATOM    569  O   GLN A  41     -54.406  63.094 -34.315  1.00 48.46           O  
ANISOU  569  O   GLN A  41     5880   7506   5027  -1029    -36    187       O  
ATOM    570  CB  GLN A  41     -52.063  64.536 -36.153  1.00 41.00           C  
ANISOU  570  CB  GLN A  41     4870   6599   4110   -949     12    214       C  
ATOM    571  CG  GLN A  41     -50.743  65.248 -36.313  1.00 41.79           C  
ANISOU  571  CG  GLN A  41     4917   6753   4207   -959     26    241       C  
ATOM    572  CD  GLN A  41     -50.544  65.797 -37.728  1.00 53.80           C  
ANISOU  572  CD  GLN A  41     6434   8249   5758   -894     59    247       C  
ATOM    573  NE2 GLN A  41     -50.706  64.942 -38.747  1.00 51.58           N  
ANISOU  573  NE2 GLN A  41     6184   7936   5479   -798     52    262       N  
ATOM    574  OE1 GLN A  41     -50.247  66.971 -37.896  1.00 58.24           O  
ANISOU  574  OE1 GLN A  41     6974   8819   6337   -934     89    237       O  
ATOM    575  H01 GLN A  41     -52.210  64.274 -34.043  1.00 47.15           H  
ATOM    576  H02 GLN A  41     -52.821  65.308 -36.025  1.00 41.00           H  
ATOM    577  H03 GLN A  41     -52.231  63.923 -37.038  1.00 41.00           H  
ATOM    578  H04 GLN A  41     -49.950  64.524 -36.123  1.00 41.79           H  
ATOM    579  H05 GLN A  41     -50.704  66.077 -35.606  1.00 41.79           H  
ATOM    580  H06 GLN A  41     -50.584  65.260 -39.698  1.00 51.58           H  
ATOM    581  H07 GLN A  41     -50.951  63.979 -38.564  1.00 51.58           H  
ATOM    582  H10 GLN A  41     -50.304  62.698 -35.553  1.00 50.40           H  
ATOM    583  N   ARG A  42     -53.369  61.681 -35.731  1.00 53.97           N  
ANISOU  583  N   ARG A  42     6595   8183   5729   -891    -83    248       N  
ATOM    584  CA  ARG A  42     -54.483  60.732 -35.756  1.00 48.26           C  
ANISOU  584  CA  ARG A  42     5922   7407   5009   -883   -118    248       C  
ATOM    585  C   ARG A  42     -54.832  60.252 -34.333  1.00 51.37           C  
ANISOU  585  C   ARG A  42     6308   7833   5376   -957   -146    260       C  
ATOM    586  O   ARG A  42     -56.003  60.191 -33.956  1.00 44.83           O  
ANISOU  586  O   ARG A  42     5497   6985   4553   -999   -148    247       O  
ATOM    587  CB  ARG A  42     -54.159  59.529 -36.645  1.00 41.68           C  
ANISOU  587  CB  ARG A  42     5135   6529   4171   -792   -155    278       C  
ATOM    588  CG  ARG A  42     -55.359  58.627 -36.894  1.00 48.69           C  
ANISOU  588  CG  ARG A  42     6087   7349   5063   -791   -199    277       C  
ATOM    589  CD  ARG A  42     -55.098  57.471 -37.891  1.00 60.03           C  
ANISOU  589  CD  ARG A  42     7597   8722   6490   -702   -234    293       C  
ATOM    590  NE  ARG A  42     -54.623  57.897 -39.205  1.00 59.92           N  
ANISOU  590  NE  ARG A  42     7600   8691   6476   -629   -200    277       N  
ATOM    591  CZ  ARG A  42     -53.336  58.019 -39.503  1.00 53.90           C  
ANISOU  591  CZ  ARG A  42     6809   7965   5705   -566   -166    293       C  
ATOM    592  NH1 ARG A  42     -52.425  57.750 -38.575  1.00 62.25           N1+
ANISOU  592  NH1 ARG A  42     7816   9078   6760   -570   -170    329       N1+
ATOM    593  NH2 ARG A  42     -52.956  58.407 -40.710  1.00 44.23           N  
ANISOU  593  NH2 ARG A  42     5600   6730   4475   -502   -131    282       N  
ATOM    594  H01 ARG A  42     -55.347  61.251 -36.172  1.00 48.26           H  
ATOM    595  H02 ARG A  42     -53.409  58.934 -36.123  1.00 41.68           H  
ATOM    596  H03 ARG A  42     -53.795  59.895 -37.605  1.00 41.68           H  
ATOM    597  H04 ARG A  42     -56.130  59.254 -37.342  1.00 48.69           H  
ATOM    598  H05 ARG A  42     -55.663  58.194 -35.941  1.00 48.69           H  
ATOM    599  H06 ARG A  42     -56.058  56.981 -38.054  1.00 60.03           H  
ATOM    600  H07 ARG A  42     -54.349  56.809 -37.456  1.00 60.03           H  
ATOM    601  H08 ARG A  42     -52.556  61.507 -36.305  1.00 53.97           H  
ATOM    602  H09 ARG A  42     -55.305  58.108 -39.919  1.00 59.92           H  
ATOM    603  H10 ARG A  42     -51.442  57.841 -38.791  1.00 62.25           H  
ATOM    604  H11 ARG A  42     -52.715  57.455 -37.654  1.00 62.25           H  
ATOM    605  H12 ARG A  42     -53.649  58.613 -41.416  1.00 44.23           H  
ATOM    606  H13 ARG A  42     -51.973  58.497 -40.925  1.00 44.23           H  
ATOM    607  N   ARG A  43     -53.814  59.903 -33.549  1.00 54.04           N  
ANISOU  607  N   ARG A  43     6616   8228   5687   -975   -167    295       N  
ATOM    608  CA  ARG A  43     -54.046  59.451 -32.174  1.00 45.15           C  
ANISOU  608  CA  ARG A  43     5484   7144   4528  -1052   -196    314       C  
ATOM    609  C   ARG A  43     -54.655  60.562 -31.333  1.00 48.66           C  
ANISOU  609  C   ARG A  43     5914   7618   4955  -1144   -151    266       C  
ATOM    610  O   ARG A  43     -55.646  60.334 -30.652  1.00 49.00           O  
ANISOU  610  O   ARG A  43     5973   7660   4985  -1191   -151    258       O  
ATOM    611  CB  ARG A  43     -52.763  58.932 -31.539  1.00 40.80           C  
ANISOU  611  CB  ARG A  43     4896   6655   3951  -1055   -231    372       C  
ATOM    612  CG  ARG A  43     -52.491  57.504 -31.944  1.00 43.79           C  
ANISOU  612  CG  ARG A  43     5301   6994   4342   -973   -281    426       C  
ATOM    613  CD  ARG A  43     -51.008  57.252 -32.040  1.00 48.87           C  
ANISOU  613  CD  ARG A  43     5898   7683   4987   -920   -290    484       C  
ATOM    614  NE  ARG A  43     -50.755  55.855 -32.359  1.00 54.49           N  
ANISOU  614  NE  ARG A  43     6643   8347   5715   -832   -330    535       N  
ATOM    615  CZ  ARG A  43     -49.547  55.309 -32.407  1.00 62.37           C  
ANISOU  615  CZ  ARG A  43     7602   9373   6721   -765   -341    602       C  
ATOM    616  NH1 ARG A  43     -48.462  56.043 -32.155  1.00 57.13           N1+
ANISOU  616  NH1 ARG A  43     6857   8799   6052   -785   -323    634       N1+
ATOM    617  NH2 ARG A  43     -49.432  54.022 -32.707  1.00 64.03           N  
ANISOU  617  NH2 ARG A  43     7859   9521   6949   -679   -371    642       N  
ATOM    618  H01 ARG A  43     -54.756  58.625 -32.212  1.00 45.15           H  
ATOM    619  H02 ARG A  43     -52.876  58.967 -30.455  1.00 40.80           H  
ATOM    620  H03 ARG A  43     -51.929  59.558 -31.858  1.00 40.80           H  
ATOM    621  H04 ARG A  43     -52.941  57.325 -32.920  1.00 43.79           H  
ATOM    622  H05 ARG A  43     -52.922  56.832 -31.201  1.00 43.79           H  
ATOM    623  H06 ARG A  43     -50.545  57.487 -31.082  1.00 48.87           H  
ATOM    624  H07 ARG A  43     -50.585  57.883 -32.822  1.00 48.87           H  
ATOM    625  H08 ARG A  43     -51.550  55.264 -32.556  1.00 54.49           H  
ATOM    626  H09 ARG A  43     -47.546  55.620 -32.193  1.00 57.13           H  
ATOM    627  H10 ARG A  43     -48.557  57.022 -31.926  1.00 57.13           H  
ATOM    628  H11 ARG A  43     -50.258  53.472 -32.896  1.00 64.03           H  
ATOM    629  H12 ARG A  43     -48.519  53.592 -32.747  1.00 64.03           H  
ATOM    630  H14 ARG A  43     -52.870  59.950 -33.906  1.00 54.04           H  
ATOM    631  N   ILE A  44     -54.084  61.763 -31.408  1.00 40.87           N  
ANISOU  631  N   ILE A  44     4904   6657   3969  -1167   -107    234       N  
ATOM    632  CA  ILE A  44     -54.717  62.929 -30.807  1.00 46.77           C  
ANISOU  632  CA  ILE A  44     5657   7408   4706  -1239    -51    174       C  
ATOM    633  C   ILE A  44     -56.220  63.029 -31.107  1.00 47.44           C  
ANISOU  633  C   ILE A  44     5766   7436   4824  -1224    -19    146       C  
ATOM    634  O   ILE A  44     -57.052  63.101 -30.185  1.00 48.61           O  
ANISOU  634  O   ILE A  44     5922   7598   4950  -1280      3    128       O  
ATOM    635  CB  ILE A  44     -54.051  64.225 -31.250  1.00 47.31           C  
ANISOU  635  CB  ILE A  44     5709   7476   4788  -1247     -9    142       C  
ATOM    636  CG1 ILE A  44     -52.603  64.249 -30.770  1.00 44.87           C  
ANISOU  636  CG1 ILE A  44     5366   7240   4444  -1286    -42    179       C  
ATOM    637  CG2 ILE A  44     -54.828  65.430 -30.710  1.00 29.97           C  
ANISOU  637  CG2 ILE A  44     3536   5262   2591  -1309     57     74       C  
ATOM    638  CD1 ILE A  44     -52.022  65.624 -30.682  1.00 46.65           C  
ANISOU  638  CD1 ILE A  44     5582   7479   4663  -1345     -6    145       C  
ATOM    639  H01 ILE A  44     -54.590  62.791 -29.733  1.00 46.77           H  
ATOM    640  H02 ILE A  44     -54.056  64.280 -32.339  1.00 47.31           H  
ATOM    641  H03 ILE A  44     -52.014  63.701 -31.506  1.00 44.87           H  
ATOM    642  H04 ILE A  44     -52.560  63.792 -29.781  1.00 44.87           H  
ATOM    643  H05 ILE A  44     -55.800  65.100 -30.344  1.00 29.97           H  
ATOM    644  H06 ILE A  44     -54.269  65.887 -29.893  1.00 29.97           H  
ATOM    645  H07 ILE A  44     -54.969  66.159 -31.508  1.00 29.97           H  
ATOM    646  H08 ILE A  44     -51.065  65.647 -31.203  1.00 46.65           H  
ATOM    647  H09 ILE A  44     -52.704  66.338 -31.144  1.00 46.65           H  
ATOM    648  H10 ILE A  44     -51.872  65.889 -29.636  1.00 46.65           H  
ATOM    649  H13 ILE A  44     -53.201  61.866 -31.888  1.00 40.87           H  
ATOM    650  N   LEU A  45     -56.569  63.040 -32.389  1.00 42.30           N  
ANISOU  650  N   LEU A  45     5123   6727   4223  -1150    -16    147       N  
ATOM    651  CA  LEU A  45     -57.966  63.170 -32.781  1.00 42.66           C  
ANISOU  651  CA  LEU A  45     5179   6724   4307  -1137      7    135       C  
ATOM    652  C   LEU A  45     -58.800  61.974 -32.342  1.00 46.79           C  
ANISOU  652  C   LEU A  45     5715   7245   4818  -1150    -39    172       C  
ATOM    653  O   LEU A  45     -59.941  62.133 -31.900  1.00 49.70           O  
ANISOU  653  O   LEU A  45     6077   7611   5196  -1182    -12    167       O  
ATOM    654  CB  LEU A  45     -58.087  63.321 -34.286  1.00 46.49           C  
ANISOU  654  CB  LEU A  45     5672   7153   4838  -1063      5    140       C  
ATOM    655  CG  LEU A  45     -57.558  64.613 -34.881  1.00 53.05           C  
ANISOU  655  CG  LEU A  45     6488   7975   5694  -1049     55    111       C  
ATOM    656  CD1 LEU A  45     -57.855  64.631 -36.383  1.00 54.09           C  
ANISOU  656  CD1 LEU A  45     6631   8056   5865   -980     47    125       C  
ATOM    657  CD2 LEU A  45     -58.228  65.758 -34.184  1.00 62.95           C  
ANISOU  657  CD2 LEU A  45     7732   9224   6962  -1100    123     68       C  
ATOM    658  H01 LEU A  45     -58.347  64.061 -32.282  1.00 42.66           H  
ATOM    659  H02 LEU A  45     -59.158  63.327 -34.490  1.00 46.49           H  
ATOM    660  H03 LEU A  45     -57.544  62.496 -34.747  1.00 46.49           H  
ATOM    661  H04 LEU A  45     -56.480  64.695 -34.746  1.00 53.05           H  
ATOM    662  H05 LEU A  45     -58.642  65.356 -36.588  1.00 54.09           H  
ATOM    663  H06 LEU A  45     -56.954  64.910 -36.929  1.00 54.09           H  
ATOM    664  H07 LEU A  45     -58.182  63.641 -36.701  1.00 54.09           H  
ATOM    665  H08 LEU A  45     -59.216  65.448 -33.844  1.00 62.95           H  
ATOM    666  H09 LEU A  45     -57.629  66.063 -33.326  1.00 62.95           H  
ATOM    667  H10 LEU A  45     -58.328  66.596 -34.874  1.00 62.95           H  
ATOM    668  H11 LEU A  45     -55.857  62.957 -33.100  1.00 42.30           H  
ATOM    669  N   TYR A  46     -58.240  60.775 -32.488  1.00 42.20           N  
ANISOU  669  N   TYR A  46     5152   6662   4219  -1123   -106    214       N  
ATOM    670  CA  TYR A  46     -58.991  59.570 -32.163  1.00 45.69           C  
ANISOU  670  CA  TYR A  46     5615   7092   4655  -1138   -160    256       C  
ATOM    671  C   TYR A  46     -59.306  59.532 -30.667  1.00 50.79           C  
ANISOU  671  C   TYR A  46     6242   7798   5259  -1221   -148    261       C  
ATOM    672  O   TYR A  46     -60.425  59.260 -30.260  1.00 46.42           O  
ANISOU  672  O   TYR A  46     5685   7244   4709  -1256   -147    277       O  
ATOM    673  CB  TYR A  46     -58.235  58.293 -32.573  1.00 38.66           C  
ANISOU  673  CB  TYR A  46     4758   6176   3755  -1088   -231    299       C  
ATOM    674  CG  TYR A  46     -59.012  57.062 -32.189  1.00 44.12           C  
ANISOU  674  CG  TYR A  46     5478   6844   4440  -1114   -292    344       C  
ATOM    675  CD1 TYR A  46     -58.557  56.197 -31.191  1.00 44.25           C  
ANISOU  675  CD1 TYR A  46     5494   6894   4423  -1146   -335    387       C  
ATOM    676  CD2 TYR A  46     -60.245  56.800 -32.769  1.00 47.43           C  
ANISOU  676  CD2 TYR A  46     5921   7214   4888  -1118   -312    354       C  
ATOM    677  CE1 TYR A  46     -59.307  55.082 -30.802  1.00 48.30           C  
ANISOU  677  CE1 TYR A  46     6035   7385   4933  -1178   -393    436       C  
ATOM    678  CE2 TYR A  46     -60.998  55.692 -32.396  1.00 47.19           C  
ANISOU  678  CE2 TYR A  46     5915   7163   4853  -1155   -373    403       C  
ATOM    679  CZ  TYR A  46     -60.530  54.835 -31.416  1.00 48.86           C  
ANISOU  679  CZ  TYR A  46     6130   7402   5032  -1184   -413    442       C  
ATOM    680  OH  TYR A  46     -61.288  53.735 -31.058  1.00 51.25           O  
ANISOU  680  OH  TYR A  46     6459   7680   5334  -1227   -477    497       O  
ATOM    681  H01 TYR A  46     -59.921  59.601 -32.731  1.00 45.69           H  
ATOM    682  H02 TYR A  46     -57.276  58.275 -32.055  1.00 38.66           H  
ATOM    683  H03 TYR A  46     -58.084  58.298 -33.652  1.00 38.66           H  
ATOM    684  H04 TYR A  46     -57.601  56.394 -30.707  1.00 44.25           H  
ATOM    685  H05 TYR A  46     -60.631  57.476 -33.532  1.00 47.43           H  
ATOM    686  H06 TYR A  46     -58.936  54.413 -30.025  1.00 48.30           H  
ATOM    687  H07 TYR A  46     -61.957  55.499 -32.876  1.00 47.19           H  
ATOM    688  H08 TYR A  46     -61.440  53.745 -30.110  1.00 51.25           H  
ATOM    689  H11 TYR A  46     -57.291  60.701 -32.825  1.00 42.20           H  
ATOM    690  N   SER A  47     -58.293  59.819 -29.859  1.00 53.42           N  
ANISOU  690  N   SER A  47     6560   8189   5550  -1257   -140    253       N  
ATOM    691  CA  SER A  47     -58.419  59.758 -28.424  1.00 53.41           C  
ANISOU  691  CA  SER A  47     6549   8253   5492  -1341   -134    259       C  
ATOM    692  C   SER A  47     -59.384  60.824 -27.909  1.00 53.11           C  
ANISOU  692  C   SER A  47     6505   8226   5449  -1385    -51    206       C  
ATOM    693  O   SER A  47     -60.218  60.534 -27.042  1.00 57.55           O  
ANISOU  693  O   SER A  47     7065   8819   5984  -1435    -38    219       O  
ATOM    694  CB  SER A  47     -57.043  59.874 -27.741  1.00 53.27           C  
ANISOU  694  CB  SER A  47     6517   8297   5425  -1377   -152    268       C  
ATOM    695  OG  SER A  47     -57.145  59.667 -26.334  1.00 55.34           O  
ANISOU  695  OG  SER A  47     6778   8628   5621  -1466   -159    282       O  
ATOM    696  H01 SER A  47     -58.836  58.784 -28.168  1.00 53.41           H  
ATOM    697  H02 SER A  47     -56.656  60.878 -27.914  1.00 53.27           H  
ATOM    698  H03 SER A  47     -56.372  59.126 -28.163  1.00 53.27           H  
ATOM    699  H04 SER A  47     -56.656  60.353 -25.873  1.00 55.34           H  
ATOM    700  H09 SER A  47     -57.407  60.088 -30.262  1.00 53.42           H  
ATOM    701  N   MET A  48     -59.299  62.048 -28.426  1.00 39.33           N  
ANISOU  701  N   MET A  48     4757   6455   3731  -1365     11    151       N  
ATOM    702  CA  MET A  48     -60.206  63.062 -27.912  1.00 41.01           C  
ANISOU  702  CA  MET A  48     4970   6669   3944  -1396     99    100       C  
ATOM    703  C   MET A  48     -61.640  62.735 -28.307  1.00 52.62           C  
ANISOU  703  C   MET A  48     6424   8107   5464  -1366    112    128       C  
ATOM    704  O   MET A  48     -62.587  63.039 -27.572  1.00 54.72           O  
ANISOU  704  O   MET A  48     6678   8393   5718  -1396    172    118       O  
ATOM    705  CB  MET A  48     -59.806  64.453 -28.358  1.00 39.87           C  
ANISOU  705  CB  MET A  48     4833   6494   3824  -1382    162     39       C  
ATOM    706  CG  MET A  48     -58.474  64.868 -27.807  1.00 44.07           C  
ANISOU  706  CG  MET A  48     5377   7068   4301  -1434    149     17       C  
ATOM    707  SD  MET A  48     -57.831  66.423 -28.473  1.00 57.83           S  
ANISOU  707  SD  MET A  48     7130   8767   6077  -1424    203    -42       S  
ATOM    708  CE  MET A  48     -58.970  67.620 -27.792  1.00 48.57           C  
ANISOU  708  CE  MET A  48     5989   7561   4904  -1453    317   -117       C  
ATOM    709  H01 MET A  48     -60.141  63.054 -26.824  1.00 41.01           H  
ATOM    710  H02 MET A  48     -60.554  65.151 -27.981  1.00 39.87           H  
ATOM    711  H03 MET A  48     -59.757  64.472 -29.447  1.00 39.87           H  
ATOM    712  H04 MET A  48     -57.766  64.092 -28.098  1.00 44.07           H  
ATOM    713  H05 MET A  48     -58.628  62.265 -29.150  1.00 39.33           H  
ATOM    714  H06 MET A  48     -58.571  64.975 -26.727  1.00 44.07           H  
ATOM    715  H07 MET A  48     -59.908  67.125 -27.538  1.00 48.57           H  
ATOM    716  H08 MET A  48     -58.539  68.063 -26.894  1.00 48.57           H  
ATOM    717  H09 MET A  48     -59.160  68.401 -28.528  1.00 48.57           H  
ATOM    718  N   ASN A  49     -61.799  62.072 -29.448  1.00 50.40           N  
ANISOU  718  N   ASN A  49     6140   7778   5232  -1309     54    169       N  
ATOM    719  CA  ASN A  49     -63.130  61.761 -29.945  1.00 42.49           C  
ANISOU  719  CA  ASN A  49     5119   6745   4279  -1289     51    206       C  
ATOM    720  C   ASN A  49     -63.693  60.579 -29.172  1.00 49.62           C  
ANISOU  720  C   ASN A  49     6019   7683   5152  -1336      2    263       C  
ATOM    721  O   ASN A  49     -64.875  60.556 -28.820  1.00 52.80           O  
ANISOU  721  O   ASN A  49     6391   8100   5568  -1358     31    290       O  
ATOM    722  CB  ASN A  49     -63.104  61.508 -31.464  1.00 45.19           C  
ANISOU  722  CB  ASN A  49     5474   7023   4674  -1224      1    227       C  
ATOM    723  CG  ASN A  49     -64.497  61.273 -32.056  1.00 50.26           C  
ANISOU  723  CG  ASN A  49     6094   7636   5368  -1214    -11    272       C  
ATOM    724  ND2 ASN A  49     -65.246  62.355 -32.338  1.00 42.51           N  
ANISOU  724  ND2 ASN A  49     5076   6642   4435  -1195     61    258       N  
ATOM    725  OD1 ASN A  49     -64.887  60.129 -32.268  1.00 57.10           O  
ANISOU  725  OD1 ASN A  49     6976   8488   6232  -1225    -89    326       O  
ATOM    726  H01 ASN A  49     -63.789  62.615 -29.785  1.00 42.49           H  
ATOM    727  H02 ASN A  49     -62.521  60.603 -31.633  1.00 45.19           H  
ATOM    728  H03 ASN A  49     -62.660  62.375 -31.954  1.00 45.19           H  
ATOM    729  H04 ASN A  49     -66.168  62.242 -32.734  1.00 42.51           H  
ATOM    730  H05 ASN A  49     -64.886  63.280 -32.153  1.00 42.51           H  
ATOM    731  H10 ASN A  49     -60.988  61.781 -29.975  1.00 50.40           H  
ATOM    732  N   LYS A  50     -62.838  59.603 -28.886  1.00 50.87           N  
ANISOU  732  N   LYS A  50     6204   7856   5270  -1350    -71    290       N  
ATOM    733  CA  LYS A  50     -63.251  58.480 -28.046  1.00 56.68           C  
ANISOU  733  CA  LYS A  50     6940   8625   5973  -1403   -121    349       C  
ATOM    734  C   LYS A  50     -63.793  59.027 -26.725  1.00 64.77           C  
ANISOU  734  C   LYS A  50     7938   9721   6951  -1468    -46    333       C  
ATOM    735  O   LYS A  50     -64.767  58.503 -26.187  1.00 68.61           O  
ANISOU  735  O   LYS A  50     8403  10235   7430  -1507    -49    381       O  
ATOM    736  CB  LYS A  50     -62.077  57.527 -27.774  1.00 58.69           C  
ANISOU  736  CB  LYS A  50     7222   8888   6189  -1407   -198    378       C  
ATOM    737  CG  LYS A  50     -62.479  56.097 -27.393  1.00 60.41           C  
ANISOU  737  CG  LYS A  50     7455   9103   6396  -1439   -279    456       C  
ATOM    738  CD  LYS A  50     -61.448  55.476 -26.436  1.00 65.44           C  
ANISOU  738  CD  LYS A  50     8099   9789   6977  -1473   -322    486       C  
ATOM    739  H01 LYS A  50     -64.024  57.915 -28.567  1.00 56.68           H  
ATOM    740  H02 LYS A  50     -61.547  57.934 -26.913  1.00 58.69           H  
ATOM    741  H03 LYS A  50     -61.464  57.478 -28.674  1.00 58.69           H  
ATOM    742  H04 LYS A  50     -62.522  55.493 -28.300  1.00 60.41           H  
ATOM    743  H05 LYS A  50     -63.454  56.117 -26.905  1.00 60.41           H  
ATOM    744  H06 LYS A  50     -61.897  59.637 -29.251  1.00 50.87           H  
ATOM    745  H07 LYS A  50     -60.577  56.128 -26.368  1.00 65.44           H  
ATOM    746  H08 LYS A  50     -61.892  55.360 -25.447  1.00 65.44           H  
ATOM    747  H09 LYS A  50     -61.142  54.500 -26.814  1.00 65.44           H  
ATOM    748  N   ASP A  51     -63.168  60.092 -26.220  1.00 62.08           N  
ANISOU  748  N   ASP A  51     7603   9410   6575  -1482     22    266       N  
ATOM    749  CA  ASP A  51     -63.548  60.666 -24.926  1.00 58.08           C  
ANISOU  749  CA  ASP A  51     7092   8969   6007  -1545    101    236       C  
ATOM    750  C   ASP A  51     -64.678  61.711 -24.972  1.00 62.11           C  
ANISOU  750  C   ASP A  51     7580   9465   6553  -1523    211    199       C  
ATOM    751  O   ASP A  51     -64.964  62.350 -23.954  1.00 67.19           O  
ANISOU  751  O   ASP A  51     8232  10154   7144  -1563    296    158       O  
ATOM    752  CB  ASP A  51     -62.333  61.263 -24.207  1.00 65.44           C  
ANISOU  752  CB  ASP A  51     8055   9940   6868  -1590    116    182       C  
ATOM    753  CG  ASP A  51     -61.248  60.225 -23.909  1.00 82.50           C  
ANISOU  753  CG  ASP A  51    10225  12134   8988  -1618     14    235       C  
ATOM    754  OD1 ASP A  51     -61.583  59.012 -23.853  1.00 89.49           O  
ANISOU  754  OD1 ASP A  51    11101  13023   9879  -1621    -54    308       O  
ATOM    755  OD2 ASP A  51     -60.067  60.635 -23.720  1.00 75.70           O1-
ANISOU  755  OD2 ASP A  51     9377  11295   8092  -1639      2    209       O1-
ATOM    756  H01 ASP A  51     -63.947  59.818 -24.370  1.00 58.08           H  
ATOM    757  H02 ASP A  51     -62.680  61.657 -23.252  1.00 65.44           H  
ATOM    758  H03 ASP A  51     -61.905  62.044 -24.836  1.00 65.44           H  
ATOM    759  H10 ASP A  51     -62.414  60.514 -26.743  1.00 62.08           H  
ATOM    760  N   SER A  52     -65.299  61.899 -26.137  1.00 52.72           N  
ANISOU  760  N   SER A  52     6366   8214   5450  -1458    212    214       N  
ATOM    761  CA  SER A  52     -66.465  62.787 -26.249  1.00 52.11           C  
ANISOU  761  CA  SER A  52     6252   8124   5423  -1427    311    201       C  
ATOM    762  C   SER A  52     -66.084  64.239 -26.087  1.00 54.28           C  
ANISOU  762  C   SER A  52     6553   8377   5693  -1411    412    110       C  
ATOM    763  O   SER A  52     -66.934  65.088 -25.813  1.00 60.61           O  
ANISOU  763  O   SER A  52     7336   9173   6518  -1390    518     86       O  
ATOM    764  CB  SER A  52     -67.525  62.461 -25.197  1.00 49.56           C  
ANISOU  764  CB  SER A  52     5897   7866   5069  -1469    359    240       C  
ATOM    765  OG  SER A  52     -68.001  61.136 -25.324  1.00 54.60           O  
ANISOU  765  OG  SER A  52     6509   8519   5715  -1494    265    333       O  
ATOM    766  H01 SER A  52     -66.869  62.622 -27.248  1.00 52.11           H  
ATOM    767  H02 SER A  52     -68.366  63.138 -25.343  1.00 49.56           H  
ATOM    768  H03 SER A  52     -67.090  62.587 -24.206  1.00 49.56           H  
ATOM    769  H04 SER A  52     -64.961  61.421 -26.960  1.00 52.72           H  
ATOM    770  H05 SER A  52     -68.121  60.754 -24.452  1.00 54.60           H  
ATOM    771  N   ASN A  53     -64.800  64.514 -26.242  1.00 48.57           N  
ANISOU  771  N   ASN A  53     5872   7640   4942  -1420    379     65       N  
ATOM    772  CA  ASN A  53     -64.261  65.857 -26.084  1.00 42.47           C  
ANISOU  772  CA  ASN A  53     5136   6842   4159  -1421    457    -21       C  
ATOM    773  C   ASN A  53     -64.388  66.572 -27.459  1.00 55.87           C  
ANISOU  773  C   ASN A  53     6816   8460   5953  -1344    470    -25       C  
ATOM    774  O   ASN A  53     -63.402  66.942 -28.109  1.00 49.43           O  
ANISOU  774  O   ASN A  53     6019   7613   5148  -1332    439    -48       O  
ATOM    775  CB  ASN A  53     -62.817  65.740 -25.558  1.00 43.61           C  
ANISOU  775  CB  ASN A  53     5323   7022   4225  -1483    404    -48       C  
ATOM    776  CG  ASN A  53     -62.167  67.079 -25.245  1.00 50.29           C  
ANISOU  776  CG  ASN A  53     6218   7846   5044  -1510    471   -135       C  
ATOM    777  ND2 ASN A  53     -60.869  67.038 -24.975  1.00 49.29           N  
ANISOU  777  ND2 ASN A  53     6117   7749   4861  -1564    413   -146       N  
ATOM    778  OD1 ASN A  53     -62.806  68.128 -25.249  1.00 54.61           O  
ANISOU  778  OD1 ASN A  53     6779   8348   5622  -1485    569   -186       O  
ATOM    779  H01 ASN A  53     -64.803  66.459 -25.355  1.00 42.47           H  
ATOM    780  H02 ASN A  53     -62.227  65.279 -26.350  1.00 43.61           H  
ATOM    781  H03 ASN A  53     -62.830  65.142 -24.647  1.00 43.61           H  
ATOM    782  H04 ASN A  53     -60.371  67.890 -24.760  1.00 49.29           H  
ATOM    783  H05 ASN A  53     -60.379  66.155 -24.984  1.00 49.29           H  
ATOM    784  H06 ASN A  53     -64.168  63.763 -26.479  1.00 48.57           H  
ATOM    785  N   THR A  54     -65.640  66.755 -27.873  1.00 52.21           N  
ANISOU  785  N   THR A  54     6308   7972   5559  -1296    516      7       N  
ATOM    786  CA  THR A  54     -65.991  67.297 -29.177  1.00 57.30           C  
ANISOU  786  CA  THR A  54     6924   8549   6297  -1226    521     24       C  
ATOM    787  C   THR A  54     -66.426  68.768 -29.163  1.00 60.35           C  
ANISOU  787  C   THR A  54     7313   8886   6732  -1188    641    -28       C  
ATOM    788  O   THR A  54     -66.576  69.369 -28.105  1.00 62.84           O  
ANISOU  788  O   THR A  54     7657   9214   7005  -1213    732    -84       O  
ATOM    789  CB  THR A  54     -67.074  66.432 -29.847  1.00 56.01           C  
ANISOU  789  CB  THR A  54     6704   8389   6190  -1199    468    116       C  
ATOM    790  CG2 THR A  54     -66.504  65.083 -30.165  1.00 46.89           C  
ANISOU  790  CG2 THR A  54     5566   7252   5000  -1223    344    160       C  
ATOM    791  OG1 THR A  54     -68.178  66.248 -28.953  1.00 64.88           O  
ANISOU  791  OG1 THR A  54     7789   9558   7306  -1217    526    145       O  
ATOM    792  H01 THR A  54     -65.069  67.267 -29.758  1.00 57.30           H  
ATOM    793  H02 THR A  54     -67.410  66.932 -30.755  1.00 56.01           H  
ATOM    794  H03 THR A  54     -65.528  64.980 -29.690  1.00 46.89           H  
ATOM    795  H04 THR A  54     -67.173  64.308 -29.791  1.00 46.89           H  
ATOM    796  H05 THR A  54     -66.395  64.979 -31.245  1.00 46.89           H  
ATOM    797  H06 THR A  54     -66.390  66.503 -27.245  1.00 52.21           H  
ATOM    798  H07 THR A  54     -68.369  67.075 -28.505  1.00 64.88           H  
ATOM    799  N   PHE A  55     -66.643  69.323 -30.353  1.00 66.22           N  
ANISOU  799  N   PHE A  55     8032   9570   7561  -1128    641     -7       N  
ATOM    800  CA  PHE A  55     -66.829  70.764 -30.540  1.00 65.79           C  
ANISOU  800  CA  PHE A  55     7986   9449   7562  -1086    741    -53       C  
ATOM    801  C   PHE A  55     -68.058  71.262 -29.797  1.00 65.36           C  
ANISOU  801  C   PHE A  55     7904   9395   7534  -1059    859    -55       C  
ATOM    802  O   PHE A  55     -68.133  72.424 -29.411  1.00 67.61           O  
ANISOU  802  O   PHE A  55     8223   9631   7834  -1038    967   -118       O  
ATOM    803  CB  PHE A  55     -66.948  71.117 -32.044  1.00 59.77           C  
ANISOU  803  CB  PHE A  55     7189   8629   6890  -1025    706     -7       C  
ATOM    804  CG  PHE A  55     -68.344  70.959 -32.595  1.00 53.54           C  
ANISOU  804  CG  PHE A  55     6323   7837   6183   -975    717     78       C  
ATOM    805  CD1 PHE A  55     -68.832  69.700 -32.941  1.00 48.80           C  
ANISOU  805  CD1 PHE A  55     5684   7282   5578   -989    624    157       C  
ATOM    806  CD2 PHE A  55     -69.177  72.062 -32.739  1.00 46.13           C  
ANISOU  806  CD2 PHE A  55     5350   6848   5327   -916    818     84       C  
ATOM    807  CE1 PHE A  55     -70.120  69.546 -33.421  1.00 42.23           C  
ANISOU  807  CE1 PHE A  55     4774   6453   4817   -957    624    246       C  
ATOM    808  CE2 PHE A  55     -70.466  71.921 -33.218  1.00 43.26           C  
ANISOU  808  CE2 PHE A  55     4902   6492   5043   -871    825    177       C  
ATOM    809  CZ  PHE A  55     -70.943  70.660 -33.562  1.00 43.11           C  
ANISOU  809  CZ  PHE A  55     4839   6528   5015   -897    724    261       C  
ATOM    810  H01 PHE A  55     -65.950  71.260 -30.129  1.00 65.79           H  
ATOM    811  H02 PHE A  55     -66.311  70.419 -32.586  1.00 59.77           H  
ATOM    812  H03 PHE A  55     -66.638  72.153 -32.181  1.00 59.77           H  
ATOM    813  H04 PHE A  55     -68.190  68.826 -32.832  1.00 48.80           H  
ATOM    814  H05 PHE A  55     -68.809  73.052 -32.470  1.00 46.13           H  
ATOM    815  H06 PHE A  55     -70.489  68.556 -33.688  1.00 42.23           H  
ATOM    816  H07 PHE A  55     -71.107  72.796 -33.326  1.00 43.26           H  
ATOM    817  H08 PHE A  55     -66.681  68.723 -31.165  1.00 66.22           H  
ATOM    818  H09 PHE A  55     -71.958  70.545 -33.941  1.00 43.11           H  
ATOM    819  N   ASP A  56     -69.019  70.368 -29.610  1.00 56.81           N  
ANISOU  819  N   ASP A  56     6761   8366   6458  -1058    840     19       N  
ATOM    820  CA  ASP A  56     -70.314  70.721 -29.041  1.00 59.56           C  
ANISOU  820  CA  ASP A  56     7059   8728   6844  -1021    951     44       C  
ATOM    821  C   ASP A  56     -70.355  70.556 -27.518  1.00 60.82           C  
ANISOU  821  C   ASP A  56     7255   8947   6906  -1071   1020     -6       C  
ATOM    822  O   ASP A  56     -71.394  70.749 -26.902  1.00 59.61           O  
ANISOU  822  O   ASP A  56     7062   8819   6767  -1042   1121     14       O  
ATOM    823  CB  ASP A  56     -71.413  69.858 -29.674  1.00 55.76           C  
ANISOU  823  CB  ASP A  56     6480   8281   6425  -1001    892    167       C  
ATOM    824  CG  ASP A  56     -71.098  68.374 -29.587  1.00 70.62           C  
ANISOU  824  CG  ASP A  56     8367  10224   8243  -1069    763    211       C  
ATOM    825  OD1 ASP A  56     -69.922  68.006 -29.835  1.00 82.85           O  
ANISOU  825  OD1 ASP A  56     9976  11762   9742  -1102    679    173       O  
ATOM    826  OD2 ASP A  56     -72.011  67.579 -29.259  1.00 68.14           O1-
ANISOU  826  OD2 ASP A  56     7993   9966   7930  -1088    746    289       O1-
ATOM    827  H01 ASP A  56     -70.482  71.775 -29.262  1.00 59.56           H  
ATOM    828  H02 ASP A  56     -71.482  70.124 -30.729  1.00 55.76           H  
ATOM    829  H03 ASP A  56     -72.353  70.049 -29.156  1.00 55.76           H  
ATOM    830  H10 ASP A  56     -68.848  69.408 -29.871  1.00 56.81           H  
ATOM    831  N   LYS A  57     -69.237  70.180 -26.916  1.00 57.40           N  
ANISOU  831  N   LYS A  57     6895   8543   6373  -1145    967    -63       N  
ATOM    832  CA  LYS A  57     -69.197  70.015 -25.464  1.00 58.71           C  
ANISOU  832  CA  LYS A  57     7103   8771   6432  -1205   1023   -109       C  
ATOM    833  C   LYS A  57     -68.099  70.861 -24.823  1.00 60.62           C  
ANISOU  833  C   LYS A  57     7451   8985   6596  -1252   1061   -224       C  
ATOM    834  O   LYS A  57     -67.289  71.476 -25.522  1.00 67.99           O  
ANISOU  834  O   LYS A  57     8419   9856   7560  -1244   1032   -260       O  
ATOM    835  CB  LYS A  57     -69.088  68.534 -25.102  1.00 57.39           C  
ANISOU  835  CB  LYS A  57     6914   8689   6204  -1269    915    -43       C  
ATOM    836  CG  LYS A  57     -70.121  67.700 -25.877  1.00 55.40           C  
ANISOU  836  CG  LYS A  57     6566   8452   6033  -1233    859     74       C  
ATOM    837  CD  LYS A  57     -70.245  66.266 -25.387  1.00 62.12           C  
ANISOU  837  CD  LYS A  57     7395   9380   6828  -1297    768    145       C  
ATOM    838  CE  LYS A  57     -71.253  65.514 -26.259  1.00 78.78           C  
ANISOU  838  CE  LYS A  57     9420  11492   9021  -1272    703    260       C  
ATOM    839  NZ  LYS A  57     -71.164  64.030 -26.140  1.00 87.79           N1+
ANISOU  839  NZ  LYS A  57    10556  12678  10123  -1335    577    332       N1+
ATOM    840  H01 LYS A  57     -70.135  70.386 -25.050  1.00 58.71           H  
ATOM    841  H02 LYS A  57     -69.282  68.422 -24.035  1.00 57.39           H  
ATOM    842  H03 LYS A  57     -68.087  68.179 -25.346  1.00 57.39           H  
ATOM    843  H04 LYS A  57     -68.406  70.006 -27.464  1.00 57.40           H  
ATOM    844  H05 LYS A  57     -69.779  67.653 -26.911  1.00 55.40           H  
ATOM    845  H06 LYS A  57     -71.094  68.182 -25.781  1.00 55.40           H  
ATOM    846  H07 LYS A  57     -70.588  66.264 -24.352  1.00 62.12           H  
ATOM    847  H08 LYS A  57     -69.274  65.775 -25.448  1.00 62.12           H  
ATOM    848  H09 LYS A  57     -71.023  65.763 -27.295  1.00 78.78           H  
ATOM    849  H10 LYS A  57     -72.257  65.823 -25.969  1.00 78.78           H  
ATOM    850  H11 LYS A  57     -70.352  63.785 -25.591  1.00 87.79           H  
ATOM    851  H12 LYS A  57     -71.995  63.678 -25.687  1.00 87.79           H  
ATOM    852  H13 LYS A  57     -71.083  63.622 -27.060  1.00 87.79           H  
ATOM    853  N   SER A  58     -68.088  70.913 -23.500  1.00 59.11           N  
ANISOU  853  N   SER A  58     7314   8843   6301  -1308   1126   -278       N  
ATOM    854  CA  SER A  58     -67.198  71.828 -22.779  1.00 67.17           C  
ANISOU  854  CA  SER A  58     8447   9835   7240  -1364   1175   -392       C  
ATOM    855  C   SER A  58     -65.740  71.532 -23.058  1.00 64.88           C  
ANISOU  855  C   SER A  58     8193   9553   6908  -1433   1046   -402       C  
ATOM    856  O   SER A  58     -65.361  70.383 -23.263  1.00 60.19           O  
ANISOU  856  O   SER A  58     7555   9015   6298  -1461    930   -333       O  
ATOM    857  CB  SER A  58     -67.433  71.747 -21.270  1.00 63.03           C  
ANISOU  857  CB  SER A  58     7978   9378   6590  -1426   1252   -440       C  
ATOM    858  OG  SER A  58     -68.715  71.220 -20.994  1.00 72.16           O  
ANISOU  858  OG  SER A  58     9060  10588   7771  -1382   1311   -372       O  
ATOM    859  H01 SER A  58     -67.431  72.831 -23.136  1.00 67.17           H  
ATOM    860  H02 SER A  58     -67.368  72.751 -20.850  1.00 63.03           H  
ATOM    861  H03 SER A  58     -66.676  71.103 -20.823  1.00 63.03           H  
ATOM    862  H04 SER A  58     -68.985  71.480 -20.110  1.00 72.16           H  
ATOM    863  H14 SER A  58     -68.706  70.309 -22.976  1.00 59.11           H  
ATOM    864  N   TYR A  59     -64.920  72.572 -23.047  1.00 58.44           N  
ANISOU  864  N   TYR A  59     7454   8675   6073  -1461   1069   -485       N  
ATOM    865  CA  TYR A  59     -63.499  72.364 -23.190  1.00 58.81           C  
ANISOU  865  CA  TYR A  59     7530   8742   6074  -1534    956   -490       C  
ATOM    866  C   TYR A  59     -63.047  71.440 -22.066  1.00 60.09           C  
ANISOU  866  C   TYR A  59     7711   9008   6111  -1631    899   -478       C  
ATOM    867  O   TYR A  59     -63.635  71.421 -20.999  1.00 65.35           O  
ANISOU  867  O   TYR A  59     8411   9715   6703  -1662    971   -508       O  
ATOM    868  CB  TYR A  59     -62.751  73.692 -23.163  1.00 67.77           C  
ANISOU  868  CB  TYR A  59     8753   9800   7197  -1569    996   -580       C  
ATOM    869  CG  TYR A  59     -62.952  74.562 -24.407  1.00 71.89           C  
ANISOU  869  CG  TYR A  59     9252  10217   7847  -1481   1027   -577       C  
ATOM    870  CD1 TYR A  59     -64.027  75.437 -24.499  1.00 74.69           C  
ANISOU  870  CD1 TYR A  59     9616  10494   8270  -1402   1155   -609       C  
ATOM    871  CD2 TYR A  59     -62.048  74.526 -25.473  1.00 62.42           C  
ANISOU  871  CD2 TYR A  59     8020   9000   6697  -1477    932   -538       C  
ATOM    872  CE1 TYR A  59     -64.214  76.243 -25.612  1.00 73.74           C  
ANISOU  872  CE1 TYR A  59     9473  10279   8268  -1325   1180   -597       C  
ATOM    873  CE2 TYR A  59     -62.224  75.341 -26.595  1.00 68.48           C  
ANISOU  873  CE2 TYR A  59     8769   9677   7575  -1404    958   -530       C  
ATOM    874  CZ  TYR A  59     -63.314  76.195 -26.657  1.00 76.20           C  
ANISOU  874  CZ  TYR A  59     9755  10575   8621  -1330   1078   -558       C  
ATOM    875  OH  TYR A  59     -63.519  77.009 -27.747  1.00 76.77           O  
ANISOU  875  OH  TYR A  59     9806  10557   8804  -1258   1103   -541       O  
ATOM    876  H01 TYR A  59     -63.277  71.903 -24.153  1.00 58.81           H  
ATOM    877  H02 TYR A  59     -61.689  73.448 -23.125  1.00 67.77           H  
ATOM    878  H03 TYR A  59     -63.090  74.256 -22.294  1.00 67.77           H  
ATOM    879  H04 TYR A  59     -64.741  75.491 -23.677  1.00 74.69           H  
ATOM    880  H05 TYR A  59     -65.287  73.507 -22.939  1.00 58.44           H  
ATOM    881  H06 TYR A  59     -61.193  73.852 -25.428  1.00 62.42           H  
ATOM    882  H07 TYR A  59     -65.071  76.914 -25.661  1.00 73.74           H  
ATOM    883  H08 TYR A  59     -61.508  75.305 -27.416  1.00 68.48           H  
ATOM    884  H09 TYR A  59     -63.808  76.479 -28.493  1.00 76.77           H  
ATOM    885  N   ARG A  60     -62.018  70.648 -22.324  1.00 56.90           N  
ANISOU  885  N   ARG A  60     7283   8651   5687  -1673    770   -426       N  
ATOM    886  CA  ARG A  60     -61.509  69.698 -21.344  1.00 55.22           C  
ANISOU  886  CA  ARG A  60     7077   8538   5365  -1762    700   -396       C  
ATOM    887  C   ARG A  60     -60.041  70.038 -21.157  1.00 46.60           C  
ANISOU  887  C   ARG A  60     6031   7462   4214  -1848    630   -421       C  
ATOM    888  O   ARG A  60     -59.370  70.452 -22.089  1.00 51.83           O  
ANISOU  888  O   ARG A  60     6678   8075   4939  -1821    593   -418       O  
ATOM    889  CB  ARG A  60     -61.726  68.267 -21.850  1.00 53.08           C  
ANISOU  889  CB  ARG A  60     6722   8311   5137  -1723    606   -288       C  
ATOM    890  CG  ARG A  60     -61.139  67.141 -21.017  1.00 68.22           C  
ANISOU  890  CG  ARG A  60     8634  10324   6965  -1802    515   -234       C  
ATOM    891  CD  ARG A  60     -60.986  65.811 -21.824  1.00108.81           C  
ANISOU  891  CD  ARG A  60    13703  15474  12165  -1755    403   -131       C  
ATOM    892  NE  ARG A  60     -62.183  64.963 -22.006  1.00104.38           N  
ANISOU  892  NE  ARG A  60    13095  14918  11649  -1708    405    -69       N  
ATOM    893  CZ  ARG A  60     -63.460  65.360 -21.961  1.00101.57           C  
ANISOU  893  CZ  ARG A  60    12724  14542  11326  -1670    501    -83       C  
ATOM    894  NH1 ARG A  60     -63.781  66.630 -21.729  1.00105.66           N1+
ANISOU  894  NH1 ARG A  60    13280  15024  11841  -1661    615   -166       N1+
ATOM    895  NH2 ARG A  60     -64.435  64.473 -22.165  1.00 87.55           N  
ANISOU  895  NH2 ARG A  60    10895  12779   9592  -1641    480     -8       N  
ATOM    896  H01 ARG A  60     -62.027  69.760 -20.387  1.00 55.22           H  
ATOM    897  H02 ARG A  60     -61.194  68.221 -22.800  1.00 53.08           H  
ATOM    898  H03 ARG A  60     -62.801  68.101 -21.916  1.00 53.08           H  
ATOM    899  H04 ARG A  60     -61.826  66.949 -20.193  1.00 68.22           H  
ATOM    900  H05 ARG A  60     -60.156  67.447 -20.658  1.00 68.22           H  
ATOM    901  H06 ARG A  60     -60.314  65.203 -21.218  1.00108.81           H  
ATOM    902  H07 ARG A  60     -60.622  66.075 -22.817  1.00108.81           H  
ATOM    903  H08 ARG A  60     -62.020  63.982 -22.183  1.00104.38           H  
ATOM    904  H09 ARG A  60     -64.751  66.909 -21.704  1.00105.66           H  
ATOM    905  H10 ARG A  60     -61.572  70.704 -23.228  1.00 56.90           H  
ATOM    906  H11 ARG A  60     -63.054  67.315 -21.577  1.00105.66           H  
ATOM    907  H12 ARG A  60     -64.208  63.506 -22.347  1.00 87.55           H  
ATOM    908  H13 ARG A  60     -65.400  64.768 -22.137  1.00 87.55           H  
ATOM    909  N   LYS A  61     -59.552  69.925 -19.936  1.00 52.95           N  
ANISOU  909  N   LYS A  61     6889   8337   4893  -1958    613   -444       N  
ATOM    910  CA  LYS A  61     -58.181  70.306 -19.632  1.00 59.92           C  
ANISOU  910  CA  LYS A  61     7813   9243   5709  -2058    544   -463       C  
ATOM    911  C   LYS A  61     -57.177  69.633 -20.579  1.00 55.11           C  
ANISOU  911  C   LYS A  61     7124   8652   5163  -2031    423   -374       C  
ATOM    912  O   LYS A  61     -57.187  68.418 -20.741  1.00 55.00           O  
ANISOU  912  O   LYS A  61     7045   8688   5166  -1999    354   -288       O  
ATOM    913  CB  LYS A  61     -57.882  69.958 -18.173  1.00 64.59           C  
ANISOU  913  CB  LYS A  61     8458   9932   6152  -2183    521   -471       C  
ATOM    914  CG  LYS A  61     -56.440  70.144 -17.763  1.00 78.11           C  
ANISOU  914  CG  LYS A  61    10199  11693   7786  -2303    426   -464       C  
ATOM    915  CD  LYS A  61     -55.991  71.586 -17.888  1.00 85.88           C  
ANISOU  915  CD  LYS A  61    11266  12600   8765  -2347    471   -557       C  
ATOM    916  CE  LYS A  61     -56.633  72.474 -16.842  1.00 80.61           C  
ANISOU  916  CE  LYS A  61    10726  11904   7998  -2408    586   -675       C  
ATOM    917  NZ  LYS A  61     -56.071  73.858 -16.911  1.00 79.43           N1+
ANISOU  917  NZ  LYS A  61    10674  11670   7835  -2468    615   -765       N1+
ATOM    918  H01 LYS A  61     -58.073  71.380 -19.781  1.00 59.92           H  
ATOM    919  H02 LYS A  61     -58.100  68.896 -18.059  1.00 64.59           H  
ATOM    920  H03 LYS A  61     -58.501  70.592 -17.538  1.00 64.59           H  
ATOM    921  H04 LYS A  61     -55.822  69.542 -18.430  1.00 78.11           H  
ATOM    922  H05 LYS A  61     -56.326  69.829 -16.726  1.00 78.11           H  
ATOM    923  H06 LYS A  61     -56.296  71.949 -18.870  1.00 85.88           H  
ATOM    924  H07 LYS A  61     -54.908  71.629 -17.771  1.00 85.88           H  
ATOM    925  H08 LYS A  61     -56.427  72.060 -15.855  1.00 80.61           H  
ATOM    926  H09 LYS A  61     -57.708  72.514 -17.016  1.00 80.61           H  
ATOM    927  H10 LYS A  61     -55.177  73.835 -17.380  1.00 79.43           H  
ATOM    928  H11 LYS A  61     -56.704  74.454 -17.425  1.00 79.43           H  
ATOM    929  H12 LYS A  61     -55.951  74.220 -15.976  1.00 79.43           H  
ATOM    930  H14 LYS A  61     -60.141  69.567 -19.198  1.00 52.95           H  
ATOM    931  N   SER A  62     -56.317  70.418 -21.215  1.00 51.15           N  
ANISOU  931  N   SER A  62     6630   8107   4696  -2039    403   -392       N  
ATOM    932  CA  SER A  62     -55.290  69.831 -22.080  1.00 58.96           C  
ANISOU  932  CA  SER A  62     7544   9122   5738  -2011    300   -307       C  
ATOM    933  C   SER A  62     -54.572  68.622 -21.463  1.00 67.42           C  
ANISOU  933  C   SER A  62     8572  10299   6745  -2064    196   -221       C  
ATOM    934  O   SER A  62     -54.445  67.579 -22.110  1.00 67.09           O  
ANISOU  934  O   SER A  62     8459  10272   6759  -1991    137   -139       O  
ATOM    935  CB  SER A  62     -54.262  70.872 -22.509  1.00 50.64           C  
ANISOU  935  CB  SER A  62     6509   8036   4698  -2054    284   -331       C  
ATOM    936  OG  SER A  62     -54.864  71.813 -23.381  1.00 52.98           O  
ANISOU  936  OG  SER A  62     6822   8226   5081  -1979    363   -384       O  
ATOM    937  H01 SER A  62     -55.832  69.467 -22.953  1.00 58.96           H  
ATOM    938  H02 SER A  62     -53.443  70.375 -23.028  1.00 50.64           H  
ATOM    939  H03 SER A  62     -53.879  71.388 -21.628  1.00 50.64           H  
ATOM    940  H04 SER A  62     -55.075  71.387 -24.215  1.00 52.98           H  
ATOM    941  H13 SER A  62     -56.370  71.420 -21.103  1.00 51.15           H  
ATOM    942  N   ALA A  63     -54.109  68.758 -20.221  1.00 54.36           N  
ANISOU  942  N   ALA A  63     6968   8713   4974  -2192    174   -239       N  
ATOM    943  CA  ALA A  63     -53.329  67.692 -19.600  1.00 45.70           C  
ANISOU  943  CA  ALA A  63     5827   7721   3817  -2251     70   -147       C  
ATOM    944  C   ALA A  63     -54.120  66.384 -19.457  1.00 46.84           C  
ANISOU  944  C   ALA A  63     5930   7893   3973  -2192     55    -86       C  
ATOM    945  O   ALA A  63     -53.576  65.297 -19.607  1.00 49.05           O  
ANISOU  945  O   ALA A  63     6146   8219   4271  -2169    -32     12       O  
ATOM    946  CB  ALA A  63     -52.779  68.140 -18.276  1.00 34.76           C  
ANISOU  946  CB  ALA A  63     4509   6405   2294  -2409     49   -178       C  
ATOM    947  H01 ALA A  63     -52.496  67.477 -20.269  1.00 45.70           H  
ATOM    948  H02 ALA A  63     -51.893  68.753 -18.440  1.00 34.76           H  
ATOM    949  H03 ALA A  63     -53.532  68.725 -17.748  1.00 34.76           H  
ATOM    950  H04 ALA A  63     -52.512  67.268 -17.679  1.00 34.76           H  
ATOM    951  H05 ALA A  63     -54.299  69.605 -19.705  1.00 54.36           H  
ATOM    952  N   LYS A  64     -55.409  66.470 -19.171  1.00 46.73           N  
ANISOU  952  N   LYS A  64     5953   7849   3954  -2165    142   -137       N  
ATOM    953  CA  LYS A  64     -56.197  65.253 -19.162  1.00 43.97           C  
ANISOU  953  CA  LYS A  64     5559   7519   3629  -2110    124    -71       C  
ATOM    954  C   LYS A  64     -56.124  64.594 -20.550  1.00 49.19           C  
ANISOU  954  C   LYS A  64     6152   8126   4413  -1989     78     -9       C  
ATOM    955  O   LYS A  64     -55.869  63.400 -20.672  1.00 54.29           O  
ANISOU  955  O   LYS A  64     6752   8800   5076  -1963     -1     79       O  
ATOM    956  CB  LYS A  64     -57.640  65.561 -18.758  1.00 42.29           C  
ANISOU  956  CB  LYS A  64     5383   7282   3404  -2093    233   -130       C  
ATOM    957  CG  LYS A  64     -58.604  64.363 -18.730  1.00 45.65           C  
ANISOU  957  CG  LYS A  64     5762   7728   3857  -2046    220    -58       C  
ATOM    958  CD  LYS A  64     -59.975  64.808 -18.169  1.00 50.42           C  
ANISOU  958  CD  LYS A  64     6396   8325   4435  -2042    340   -112       C  
ATOM    959  CE  LYS A  64     -60.938  63.649 -17.940  1.00 60.89           C  
ANISOU  959  CE  LYS A  64     7676   9689   5771  -2023    325    -33       C  
ATOM    960  NZ  LYS A  64     -62.358  64.119 -18.020  1.00 63.15           N1+
ANISOU  960  NZ  LYS A  64     7956   9942   6096  -1967    444    -67       N1+
ATOM    961  H01 LYS A  64     -55.795  64.555 -18.427  1.00 43.97           H  
ATOM    962  H02 LYS A  64     -58.024  66.228 -19.530  1.00 42.29           H  
ATOM    963  H03 LYS A  64     -57.621  65.998 -17.760  1.00 42.29           H  
ATOM    964  H04 LYS A  64     -58.190  63.582 -18.092  1.00 45.65           H  
ATOM    965  H05 LYS A  64     -55.834  67.362 -18.964  1.00 46.73           H  
ATOM    966  H06 LYS A  64     -58.734  63.978 -19.741  1.00 45.65           H  
ATOM    967  H07 LYS A  64     -60.430  65.463 -18.912  1.00 50.42           H  
ATOM    968  H08 LYS A  64     -59.812  65.316 -17.219  1.00 50.42           H  
ATOM    969  H09 LYS A  64     -60.760  63.236 -16.947  1.00 60.89           H  
ATOM    970  H10 LYS A  64     -60.769  62.886 -18.700  1.00 60.89           H  
ATOM    971  H11 LYS A  64     -62.934  63.553 -17.414  1.00 63.15           H  
ATOM    972  H12 LYS A  64     -62.411  65.084 -17.728  1.00 63.15           H  
ATOM    973  H13 LYS A  64     -62.688  64.036 -18.971  1.00 63.15           H  
ATOM    974  N   SER A  65     -56.348  65.367 -21.606  1.00 57.96           N  
ANISOU  974  N   SER A  65     7261   9154   5607  -1914    129    -55       N  
ATOM    975  CA  SER A  65     -56.364  64.772 -22.946  1.00 54.15           C  
ANISOU  975  CA  SER A  65     6726   8619   5229  -1802     93     -3       C  
ATOM    976  C   SER A  65     -55.030  64.117 -23.283  1.00 50.44           C  
ANISOU  976  C   SER A  65     6213   8185   4765  -1794     -4     71       C  
ATOM    977  O   SER A  65     -54.986  62.957 -23.687  1.00 49.42           O  
ANISOU  977  O   SER A  65     6051   8057   4672  -1737    -63    143       O  
ATOM    978  CB  SER A  65     -56.730  65.812 -23.999  1.00 53.83           C  
ANISOU  978  CB  SER A  65     6692   8491   5268  -1734    161    -60       C  
ATOM    979  OG  SER A  65     -58.126  66.046 -23.966  1.00 66.43           O  
ANISOU  979  OG  SER A  65     8302  10048   6890  -1701    240    -95       O  
ATOM    980  H01 SER A  65     -57.128  63.994 -22.948  1.00 54.15           H  
ATOM    981  H02 SER A  65     -56.447  65.445 -24.986  1.00 53.83           H  
ATOM    982  H03 SER A  65     -56.200  66.742 -23.792  1.00 53.83           H  
ATOM    983  H04 SER A  65     -58.433  66.278 -24.845  1.00 66.43           H  
ATOM    984  H14 SER A  65     -56.506  66.357 -21.487  1.00 57.96           H  
ATOM    985  N   VAL A  66     -53.949  64.872 -23.097  1.00 44.26           N  
ANISOU  985  N   VAL A  66     5435   7432   3950  -1855    -17     56       N  
ATOM    986  CA  VAL A  66     -52.603  64.414 -23.403  1.00 44.59           C  
ANISOU  986  CA  VAL A  66     5423   7517   4001  -1849    -99    133       C  
ATOM    987  C   VAL A  66     -52.245  63.127 -22.686  1.00 47.10           C  
ANISOU  987  C   VAL A  66     5711   7907   4278  -1873   -179    223       C  
ATOM    988  O   VAL A  66     -51.679  62.203 -23.272  1.00 57.41           O  
ANISOU  988  O   VAL A  66     6968   9215   5630  -1800   -236    302       O  
ATOM    989  CB  VAL A  66     -51.576  65.460 -23.010  1.00 42.40           C  
ANISOU  989  CB  VAL A  66     5157   7279   3676  -1945   -107    110       C  
ATOM    990  CG1 VAL A  66     -50.187  64.853 -22.995  1.00 35.31           C  
ANISOU  990  CG1 VAL A  66     4190   6456   2771  -1960   -199    212       C  
ATOM    991  CG2 VAL A  66     -51.662  66.643 -23.957  1.00 46.05           C  
ANISOU  991  CG2 VAL A  66     5635   7663   4198  -1907    -45     45       C  
ATOM    992  H01 VAL A  66     -52.589  64.237 -24.478  1.00 44.59           H  
ATOM    993  H02 VAL A  66     -51.787  65.818 -22.002  1.00 42.40           H  
ATOM    994  H03 VAL A  66     -49.499  65.535 -22.496  1.00 35.31           H  
ATOM    995  H04 VAL A  66     -50.210  63.904 -22.459  1.00 35.31           H  
ATOM    996  H05 VAL A  66     -54.069  65.804 -22.727  1.00 44.26           H  
ATOM    997  H06 VAL A  66     -49.852  64.685 -24.019  1.00 35.31           H  
ATOM    998  H07 VAL A  66     -52.198  67.458 -23.471  1.00 46.05           H  
ATOM    999  H08 VAL A  66     -50.657  66.974 -24.218  1.00 46.05           H  
ATOM   1000  H09 VAL A  66     -52.194  66.347 -24.861  1.00 46.05           H  
ATOM   1001  N   GLY A  67     -52.581  63.070 -21.412  1.00 47.67           N  
ANISOU 1001  N   GLY A  67     5817   8035   4260  -1973   -179    211       N  
ATOM   1002  CA  GLY A  67     -52.291  61.895 -20.614  1.00 58.30           C  
ANISOU 1002  CA  GLY A  67     7138   9454   5561  -2009   -256    301       C  
ATOM   1003  C   GLY A  67     -52.979  60.652 -21.140  1.00 55.09           C  
ANISOU 1003  C   GLY A  67     6711   9002   5217  -1910   -277    354       C  
ATOM   1004  O   GLY A  67     -52.366  59.584 -21.161  1.00 52.25           O  
ANISOU 1004  O   GLY A  67     6311   8667   4875  -1881   -353    448       O  
ATOM   1005  H01 GLY A  67     -52.665  62.079 -19.607  1.00 58.30           H  
ATOM   1006  H02 GLY A  67     -51.214  61.727 -20.617  1.00 58.30           H  
ATOM   1007  H10 GLY A  67     -53.048  63.858 -20.985  1.00 47.67           H  
ATOM   1008  N   ASN A  68     -54.238  60.789 -21.567  1.00 40.87           N  
ANISOU 1008  N   ASN A  68     4939   7134   3455  -1861   -212    299       N  
ATOM   1009  CA  ASN A  68     -54.968  59.661 -22.112  1.00 49.19           C  
ANISOU 1009  CA  ASN A  68     5983   8139   4569  -1780   -237    347       C  
ATOM   1010  C   ASN A  68     -54.381  59.166 -23.425  1.00 56.08           C  
ANISOU 1010  C   ASN A  68     6828   8951   5527  -1667   -274    385       C  
ATOM   1011  O   ASN A  68     -54.331  57.963 -23.677  1.00 58.25           O  
ANISOU 1011  O   ASN A  68     7094   9206   5833  -1615   -333    456       O  
ATOM   1012  CB  ASN A  68     -56.445  60.002 -22.277  1.00 56.48           C  
ANISOU 1012  CB  ASN A  68     6933   9013   5514  -1762   -162    289       C  
ATOM   1013  CG  ASN A  68     -57.142  60.203 -20.946  1.00 65.79           C  
ANISOU 1013  CG  ASN A  68     8138  10254   6605  -1860   -121    267       C  
ATOM   1014  ND2 ASN A  68     -57.058  59.205 -20.061  1.00 59.98           N  
ANISOU 1014  ND2 ASN A  68     7394   9580   5815  -1914   -182    340       N  
ATOM   1015  OD1 ASN A  68     -57.738  61.249 -20.709  1.00 81.79           O  
ANISOU 1015  OD1 ASN A  68    10193  12272   8610  -1883    -32    186       O  
ATOM   1016  H01 ASN A  68     -54.872  58.846 -21.394  1.00 49.19           H  
ATOM   1017  H02 ASN A  68     -56.926  59.164 -22.781  1.00 56.48           H  
ATOM   1018  H03 ASN A  68     -54.688  61.692 -21.509  1.00 40.87           H  
ATOM   1019  H04 ASN A  68     -56.531  60.919 -22.860  1.00 56.48           H  
ATOM   1020  H05 ASN A  68     -57.501  59.293 -19.157  1.00 59.98           H  
ATOM   1021  H06 ASN A  68     -56.552  58.363 -20.296  1.00 59.98           H  
ATOM   1022  N   ILE A  69     -53.936  60.106 -24.254  1.00 63.40           N  
ANISOU 1022  N   ILE A  69     7749   9847   6491  -1629   -237    338       N  
ATOM   1023  CA  ILE A  69     -53.300  59.799 -25.531  1.00 61.09           C  
ANISOU 1023  CA  ILE A  69     7434   9507   6270  -1523   -258    367       C  
ATOM   1024  C   ILE A  69     -52.019  58.992 -25.293  1.00 60.78           C  
ANISOU 1024  C   ILE A  69     7352   9521   6221  -1513   -331    458       C  
ATOM   1025  O   ILE A  69     -51.797  57.936 -25.901  1.00 56.76           O  
ANISOU 1025  O   ILE A  69     6836   8975   5756  -1424   -370    516       O  
ATOM   1026  CB  ILE A  69     -52.938  61.094 -26.262  1.00 52.73           C  
ANISOU 1026  CB  ILE A  69     6372   8427   5238  -1508   -203    307       C  
ATOM   1027  CG1 ILE A  69     -54.185  61.730 -26.881  1.00 44.85           C  
ANISOU 1027  CG1 ILE A  69     5406   7355   4279  -1476   -135    236       C  
ATOM   1028  CG2 ILE A  69     -51.870  60.826 -27.296  1.00 54.69           C  
ANISOU 1028  CG2 ILE A  69     6582   8664   5533  -1421   -230    354       C  
ATOM   1029  CD1 ILE A  69     -54.106  63.236 -26.962  1.00 40.03           C  
ANISOU 1029  CD1 ILE A  69     4807   6735   3668  -1512    -69    163       C  
ATOM   1030  H01 ILE A  69     -53.997  59.219 -26.136  1.00 61.09           H  
ATOM   1031  H02 ILE A  69     -52.534  61.808 -25.544  1.00 52.73           H  
ATOM   1032  H03 ILE A  69     -55.028  61.484 -26.236  1.00 44.85           H  
ATOM   1033  H04 ILE A  69     -54.313  61.334 -27.889  1.00 44.85           H  
ATOM   1034  H05 ILE A  69     -50.952  60.514 -26.797  1.00 54.69           H  
ATOM   1035  H06 ILE A  69     -52.204  60.035 -27.968  1.00 54.69           H  
ATOM   1036  H07 ILE A  69     -54.043  61.074 -23.988  1.00 63.40           H  
ATOM   1037  H08 ILE A  69     -51.681  61.734 -27.868  1.00 54.69           H  
ATOM   1038  H09 ILE A  69     -53.171  63.525 -27.443  1.00 40.03           H  
ATOM   1039  H10 ILE A  69     -54.946  63.614 -27.545  1.00 40.03           H  
ATOM   1040  H11 ILE A  69     -54.142  63.657 -25.957  1.00 40.03           H  
ATOM   1041  N   MET A  70     -51.190  59.501 -24.386  1.00 58.02           N  
ANISOU 1041  N   MET A  70     6977   9256   5811  -1607   -348    474       N  
ATOM   1042  CA  MET A  70     -49.979  58.807 -23.943  1.00 54.40           C  
ANISOU 1042  CA  MET A  70     6464   8869   5337  -1618   -422    575       C  
ATOM   1043  C   MET A  70     -50.218  57.396 -23.367  1.00 58.92           C  
ANISOU 1043  C   MET A  70     7037   9449   5900  -1608   -483    654       C  
ATOM   1044  O   MET A  70     -49.492  56.456 -23.696  1.00 72.68           O  
ANISOU 1044  O   MET A  70     8745  11188   7684  -1533   -531    740       O  
ATOM   1045  CB  MET A  70     -49.236  59.663 -22.920  1.00 45.41           C  
ANISOU 1045  CB  MET A  70     5307   7827   4120  -1751   -437    576       C  
ATOM   1046  CG  MET A  70     -47.793  59.257 -22.695  1.00 52.40           C  
ANISOU 1046  CG  MET A  70     6115   8792   5001  -1759   -509    687       C  
ATOM   1047  SD  MET A  70     -46.927  60.420 -21.603  1.00 90.35           S  
ANISOU 1047  SD  MET A  70    10907  13710   9712  -1936   -535    684       S  
ATOM   1048  CE  MET A  70     -47.547  61.985 -22.218  1.00 60.49           C  
ANISOU 1048  CE  MET A  70     7190   9855   5940  -1951   -440    539       C  
ATOM   1049  H01 MET A  70     -49.379  58.662 -24.841  1.00 54.40           H  
ATOM   1050  H02 MET A  70     -49.750  59.527 -21.968  1.00 45.41           H  
ATOM   1051  H03 MET A  70     -49.250  60.697 -23.265  1.00 45.41           H  
ATOM   1052  H04 MET A  70     -47.287  59.259 -23.660  1.00 52.40           H  
ATOM   1053  H05 MET A  70     -47.771  58.265 -22.243  1.00 52.40           H  
ATOM   1054  H06 MET A  70     -48.478  62.232 -21.708  1.00 60.49           H  
ATOM   1055  H07 MET A  70     -46.812  62.767 -22.030  1.00 60.49           H  
ATOM   1056  H08 MET A  70     -47.730  61.908 -23.290  1.00 60.49           H  
ATOM   1057  H12 MET A  70     -51.405  60.403 -23.986  1.00 58.02           H  
ATOM   1058  N   GLY A  71     -51.226  57.243 -22.514  1.00 49.08           N  
ANISOU 1058  N   GLY A  71     5831   8212   4605  -1681   -477    630       N  
ATOM   1059  CA  GLY A  71     -51.396  55.991 -21.799  1.00 51.59           C  
ANISOU 1059  CA  GLY A  71     6147   8550   4905  -1697   -541    714       C  
ATOM   1060  C   GLY A  71     -52.090  54.939 -22.634  1.00 63.96           C  
ANISOU 1060  C   GLY A  71     7741  10017   6543  -1591   -552    733       C  
ATOM   1061  O   GLY A  71     -51.980  53.742 -22.374  1.00 75.36           O  
ANISOU 1061  O   GLY A  71     9182  11452   7999  -1570   -615    818       O  
ATOM   1062  H01 GLY A  71     -52.021  56.189 -20.928  1.00 51.59           H  
ATOM   1063  H02 GLY A  71     -50.414  55.617 -21.509  1.00 51.59           H  
ATOM   1064  H09 GLY A  71     -51.876  58.001 -22.363  1.00 49.08           H  
ATOM   1065  N   ASN A  72     -52.810  55.386 -23.652  1.00 65.56           N  
ANISOU 1065  N   ASN A  72     7976  10141   6794  -1530   -496    657       N  
ATOM   1066  CA  ASN A  72     -53.610  54.475 -24.451  1.00 62.36           C  
ANISOU 1066  CA  ASN A  72     7609   9637   6446  -1449   -510    666       C  
ATOM   1067  C   ASN A  72     -53.066  54.192 -25.856  1.00 54.95           C  
ANISOU 1067  C   ASN A  72     6680   8621   5579  -1319   -510    667       C  
ATOM   1068  O   ASN A  72     -53.217  53.068 -26.362  1.00 49.39           O  
ANISOU 1068  O   ASN A  72     6009   7843   4913  -1248   -551    708       O  
ATOM   1069  CB  ASN A  72     -55.049  54.977 -24.524  1.00 68.14           C  
ANISOU 1069  CB  ASN A  72     8375  10338   7176  -1481   -457    596       C  
ATOM   1070  CG  ASN A  72     -55.764  54.879 -23.190  1.00 77.35           C  
ANISOU 1070  CG  ASN A  72     9543  11570   8276  -1591   -459    610       C  
ATOM   1071  ND2 ASN A  72     -56.689  55.800 -22.943  1.00 80.98           N  
ANISOU 1071  ND2 ASN A  72    10014  12043   8714  -1638   -386    539       N  
ATOM   1072  OD1 ASN A  72     -55.496  53.979 -22.397  1.00 78.13           O  
ANISOU 1072  OD1 ASN A  72     9635  11708   8345  -1629   -520    687       O  
ATOM   1073  H01 ASN A  72     -53.564  53.515 -23.936  1.00 62.36           H  
ATOM   1074  H02 ASN A  72     -55.585  54.348 -25.235  1.00 68.14           H  
ATOM   1075  H03 ASN A  72     -52.802  56.371 -23.875  1.00 65.56           H  
ATOM   1076  H04 ASN A  72     -55.041  56.020 -24.842  1.00 68.14           H  
ATOM   1077  H05 ASN A  72     -57.201  55.781 -22.072  1.00 80.98           H  
ATOM   1078  H06 ASN A  72     -56.881  56.519 -23.626  1.00 80.98           H  
ATOM   1079  N   PHE A  73     -52.422  55.188 -26.472  1.00 52.76           N  
ANISOU 1079  N   PHE A  73     6377   8356   5314  -1290   -464    624       N  
ATOM   1080  CA  PHE A  73     -52.060  55.076 -27.888  1.00 51.81           C  
ANISOU 1080  CA  PHE A  73     6270   8164   5252  -1169   -447    613       C  
ATOM   1081  C   PHE A  73     -50.634  55.455 -28.262  1.00 57.04           C  
ANISOU 1081  C   PHE A  73     6876   8871   5926  -1121   -437    643       C  
ATOM   1082  O   PHE A  73     -50.042  54.817 -29.126  1.00 67.96           O  
ANISOU 1082  O   PHE A  73     8262  10210   7349  -1010   -443    677       O  
ATOM   1083  CB  PHE A  73     -53.040  55.887 -28.743  1.00 47.56           C  
ANISOU 1083  CB  PHE A  73     5766   7568   4735  -1156   -391    526       C  
ATOM   1084  CG  PHE A  73     -54.476  55.579 -28.450  1.00 55.36           C  
ANISOU 1084  CG  PHE A  73     6795   8520   5719  -1201   -396    506       C  
ATOM   1085  CD1 PHE A  73     -55.281  56.506 -27.807  1.00 56.39           C  
ANISOU 1085  CD1 PHE A  73     6918   8687   5822  -1285   -350    456       C  
ATOM   1086  CD2 PHE A  73     -55.010  54.345 -28.780  1.00 60.97           C  
ANISOU 1086  CD2 PHE A  73     7553   9160   6452  -1160   -446    543       C  
ATOM   1087  CE1 PHE A  73     -56.600  56.221 -27.520  1.00 53.87           C  
ANISOU 1087  CE1 PHE A  73     6622   8345   5501  -1323   -349    451       C  
ATOM   1088  CE2 PHE A  73     -56.336  54.044 -28.492  1.00 66.75           C  
ANISOU 1088  CE2 PHE A  73     8313   9867   7183  -1211   -458    539       C  
ATOM   1089  CZ  PHE A  73     -57.132  54.988 -27.859  1.00 64.28           C  
ANISOU 1089  CZ  PHE A  73     7975   9602   6844  -1291   -406    497       C  
ATOM   1090  H01 PHE A  73     -52.123  54.007 -28.091  1.00 51.81           H  
ATOM   1091  H02 PHE A  73     -52.858  55.619 -29.784  1.00 47.56           H  
ATOM   1092  H03 PHE A  73     -52.868  56.947 -28.557  1.00 47.56           H  
ATOM   1093  H04 PHE A  73     -54.866  57.474 -27.524  1.00 56.39           H  
ATOM   1094  H05 PHE A  73     -54.383  53.601 -29.271  1.00 60.97           H  
ATOM   1095  H06 PHE A  73     -57.224  56.966 -27.026  1.00 53.87           H  
ATOM   1096  H07 PHE A  73     -52.183  56.024 -25.958  1.00 52.76           H  
ATOM   1097  H08 PHE A  73     -56.748  53.072 -28.762  1.00 66.75           H  
ATOM   1098  H09 PHE A  73     -58.173  54.760 -27.629  1.00 64.28           H  
ATOM   1099  N   HIS A  74     -50.093  56.495 -27.633  1.00 59.14           N  
ANISOU 1099  N   HIS A  74     7093   9221   6155  -1204   -420    631       N  
ATOM   1100  CA  HIS A  74     -48.866  57.116 -28.117  1.00 59.15           C  
ANISOU 1100  CA  HIS A  74     7037   9267   6171  -1172   -403    653       C  
ATOM   1101  C   HIS A  74     -47.767  57.104 -27.068  1.00 69.51           C  
ANISOU 1101  C   HIS A  74     8279  10687   7446  -1244   -450    733       C  
ATOM   1102  O   HIS A  74     -47.687  57.995 -26.232  1.00 71.31           O  
ANISOU 1102  O   HIS A  74     8493  10981   7620  -1365   -449    709       O  
ATOM   1103  CB  HIS A  74     -49.150  58.549 -28.554  1.00 47.80           C  
ANISOU 1103  CB  HIS A  74     5607   7824   4732  -1208   -341    567       C  
ATOM   1104  CG  HIS A  74     -48.146  59.111 -29.517  1.00 58.77           C  
ANISOU 1104  CG  HIS A  74     6951   9225   6155  -1145   -313    581       C  
ATOM   1105  CD2 HIS A  74     -47.315  60.176 -29.416  1.00 58.29           C  
ANISOU 1105  CD2 HIS A  74     6839   9228   6081  -1202   -299    584       C  
ATOM   1106  ND1 HIS A  74     -47.951  58.593 -30.779  1.00 66.92           N  
ANISOU 1106  ND1 HIS A  74     7993  10200   7235  -1012   -294    594       N  
ATOM   1107  CE1 HIS A  74     -47.037  59.311 -31.414  1.00 59.21           C  
ANISOU 1107  CE1 HIS A  74     6965   9258   6275   -985   -264    608       C  
ATOM   1108  NE2 HIS A  74     -46.636  60.277 -30.610  1.00 53.09           N  
ANISOU 1108  NE2 HIS A  74     6149   8555   5467  -1101   -270    606       N  
ATOM   1109  H01 HIS A  74     -48.514  56.532 -28.967  1.00 59.15           H  
ATOM   1110  H02 HIS A  74     -49.100  59.165 -27.656  1.00 47.80           H  
ATOM   1111  H03 HIS A  74     -50.131  58.574 -29.029  1.00 47.80           H  
ATOM   1112  H04 HIS A  74     -47.204  60.831 -28.551  1.00 58.29           H  
ATOM   1113  H05 HIS A  74     -46.678  59.134 -32.428  1.00 59.21           H  
ATOM   1114  H06 HIS A  74     -45.943  60.977 -30.834  1.00 53.09           H  
ATOM   1115  H10 HIS A  74     -50.541  56.861 -26.805  1.00 59.14           H  
ATOM   1116  N   PRO A  75     -46.886  56.104 -27.141  1.00 75.39           N  
ANISOU 1116  N   PRO A  75     8980  11448   8218  -1169   -490    833       N  
ATOM   1117  CA  PRO A  75     -45.848  55.857 -26.140  1.00 72.31           C  
ANISOU 1117  CA  PRO A  75     8514  11162   7799  -1229   -549    936       C  
ATOM   1118  C   PRO A  75     -44.655  56.813 -26.229  1.00 60.50           C  
ANISOU 1118  C   PRO A  75     6935   9754   6300  -1263   -542    969       C  
ATOM   1119  O   PRO A  75     -43.517  56.345 -26.322  1.00 63.43           O  
ANISOU 1119  O   PRO A  75     7224  10177   6699  -1206   -568   1077       O  
ATOM   1120  CB  PRO A  75     -45.390  54.447 -26.491  1.00 77.75           C  
ANISOU 1120  CB  PRO A  75     9189  11811   8541  -1101   -579   1029       C  
ATOM   1121  CG  PRO A  75     -45.533  54.394 -27.974  1.00 71.77           C  
ANISOU 1121  CG  PRO A  75     8471  10959   7840   -963   -519    978       C  
ATOM   1122  CD  PRO A  75     -46.793  55.164 -28.273  1.00 74.40           C  
ANISOU 1122  CD  PRO A  75     8879  11236   8155  -1013   -478    854       C  
ATOM   1123  H01 PRO A  75     -45.966  53.674 -25.981  1.00 77.75           H  
ATOM   1124  H02 PRO A  75     -44.354  54.287 -26.193  1.00 77.75           H  
ATOM   1125  H03 PRO A  75     -45.582  53.370 -28.344  1.00 71.77           H  
ATOM   1126  H04 PRO A  75     -44.675  54.859 -28.459  1.00 71.77           H  
ATOM   1127  H05 PRO A  75     -46.771  55.662 -29.243  1.00 74.40           H  
ATOM   1128  H06 PRO A  75     -47.659  54.502 -28.306  1.00 74.40           H  
ATOM   1129  H07 PRO A  75     -46.233  55.995 -25.129  1.00 72.31           H  
ATOM   1130  N   HIS A  76     -44.906  58.119 -26.185  1.00 53.16           N  
ANISOU 1130  N   HIS A  76     6022   8840   5336  -1353   -507    886       N  
ATOM   1131  CA  HIS A  76     -43.826  59.103 -26.222  1.00 58.79           C  
ANISOU 1131  CA  HIS A  76     6663   9633   6041  -1408   -508    916       C  
ATOM   1132  C   HIS A  76     -44.050  60.255 -25.251  1.00 67.79           C  
ANISOU 1132  C   HIS A  76     7831  10821   7104  -1582   -516    855       C  
ATOM   1133  O   HIS A  76     -45.013  60.270 -24.485  1.00 72.29           O  
ANISOU 1133  O   HIS A  76     8472  11372   7623  -1656   -514    792       O  
ATOM   1134  CB  HIS A  76     -43.638  59.643 -27.635  1.00 67.38           C  
ANISOU 1134  CB  HIS A  76     7743  10670   7187  -1306   -443    881       C  
ATOM   1135  CG  HIS A  76     -43.386  58.574 -28.653  1.00 75.94           C  
ANISOU 1135  CG  HIS A  76     8815  11702   8335  -1131   -424    930       C  
ATOM   1136  CD2 HIS A  76     -44.231  57.922 -29.484  1.00 76.86           C  
ANISOU 1136  CD2 HIS A  76     9006  11711   8485  -1021   -391    878       C  
ATOM   1137  ND1 HIS A  76     -42.135  58.045 -28.881  1.00 75.35           N  
ANISOU 1137  ND1 HIS A  76     8647  11688   8296  -1054   -440   1048       N  
ATOM   1138  CE1 HIS A  76     -42.218  57.118 -29.819  1.00 79.27           C  
ANISOU 1138  CE1 HIS A  76     9170  12107   8840   -895   -408   1058       C  
ATOM   1139  NE2 HIS A  76     -43.477  57.024 -30.202  1.00 78.06           N  
ANISOU 1139  NE2 HIS A  76     9124  11851   8684   -879   -383    953       N  
ATOM   1140  H01 HIS A  76     -42.920  58.584 -25.908  1.00 58.79           H  
ATOM   1141  H02 HIS A  76     -42.757  60.285 -27.619  1.00 67.38           H  
ATOM   1142  H03 HIS A  76     -44.539  60.187 -27.920  1.00 67.38           H  
ATOM   1143  H04 HIS A  76     -45.306  58.079 -29.568  1.00 76.86           H  
ATOM   1144  H05 HIS A  76     -41.387  56.531 -30.210  1.00 79.27           H  
ATOM   1145  H06 HIS A  76     -43.830  56.394 -30.908  1.00 78.06           H  
ATOM   1146  H07 HIS A  76     -45.863  58.437 -26.125  1.00 53.16           H  
ATOM   1147  N   GLY A  77     -43.144  61.220 -25.279  1.00 68.77           N  
ANISOU 1147  N   GLY A  77     7904  11009   7217  -1650   -522    875       N  
ATOM   1148  CA  GLY A  77     -43.227  62.345 -24.371  1.00 71.41           C  
ANISOU 1148  CA  GLY A  77     8276  11383   7474  -1821   -533    817       C  
ATOM   1149  C   GLY A  77     -44.507  63.137 -24.531  1.00 67.87           C  
ANISOU 1149  C   GLY A  77     7934  10840   7013  -1840   -460    670       C  
ATOM   1150  O   GLY A  77     -45.120  63.149 -25.603  1.00 63.67           O  
ANISOU 1150  O   GLY A  77     7428  10219   6544  -1727   -400    618       O  
ATOM   1151  H01 GLY A  77     -42.398  63.014 -24.602  1.00 71.41           H  
ATOM   1152  H02 GLY A  77     -43.173  61.972 -23.348  1.00 71.41           H  
ATOM   1153  H07 GLY A  77     -42.384  61.171 -25.943  1.00 68.77           H  
ATOM   1154  N   ASP A  78     -44.907  63.803 -23.452  1.00 70.02           N  
ANISOU 1154  N   ASP A  78     8270  11134   7202  -1984   -464    607       N  
ATOM   1155  CA  ASP A  78     -46.093  64.644 -23.461  1.00 66.62           C  
ANISOU 1155  CA  ASP A  78     7937  10618   6755  -2008   -388    472       C  
ATOM   1156  C   ASP A  78     -45.809  65.956 -24.168  1.00 62.35           C  
ANISOU 1156  C   ASP A  78     7408  10039   6245  -2024   -345    418       C  
ATOM   1157  O   ASP A  78     -46.649  66.450 -24.908  1.00 74.29           O  
ANISOU 1157  O   ASP A  78     8966  11459   7804  -1960   -273    336       O  
ATOM   1158  CB  ASP A  78     -46.633  64.876 -22.049  1.00 69.99           C  
ANISOU 1158  CB  ASP A  78     8438  11079   7077  -2147   -395    420       C  
ATOM   1159  CG  ASP A  78     -45.554  65.270 -21.073  1.00 76.68           C  
ANISOU 1159  CG  ASP A  78     9265  12030   7840  -2301   -468    470       C  
ATOM   1160  OD1 ASP A  78     -45.249  66.477 -20.970  1.00 75.76           O  
ANISOU 1160  OD1 ASP A  78     9187  11907   7691  -2396   -454    414       O  
ATOM   1161  OD2 ASP A  78     -45.013  64.367 -20.404  1.00 88.18           O1-
ANISOU 1161  OD2 ASP A  78    10671  13573   9262  -2333   -545    572       O1-
ATOM   1162  H01 ASP A  78     -46.871  64.120 -24.016  1.00 66.62           H  
ATOM   1163  H02 ASP A  78     -47.064  63.937 -21.702  1.00 69.99           H  
ATOM   1164  H03 ASP A  78     -44.371  63.722 -22.600  1.00 70.02           H  
ATOM   1165  H04 ASP A  78     -47.378  65.670 -22.086  1.00 69.99           H  
ATOM   1166  N   SER A  79     -44.622  66.513 -23.976  1.00 60.74           N  
ANISOU 1166  N   SER A  79     7155   9905   6017  -2112   -394    473       N  
ATOM   1167  CA  SER A  79     -44.243  67.684 -24.759  1.00 68.24           C  
ANISOU 1167  CA  SER A  79     8103  10819   7006  -2122   -360    441       C  
ATOM   1168  C   SER A  79     -44.621  67.501 -26.239  1.00 69.34           C  
ANISOU 1168  C   SER A  79     8220  10880   7246  -1954   -300    432       C  
ATOM   1169  O   SER A  79     -45.322  68.330 -26.821  1.00 64.21           O  
ANISOU 1169  O   SER A  79     7627  10143   6628  -1931   -234    344       O  
ATOM   1170  CB  SER A  79     -42.747  67.951 -24.642  1.00 69.97           C  
ANISOU 1170  CB  SER A  79     8233  11139   7212  -2203   -434    547       C  
ATOM   1171  OG  SER A  79     -42.020  66.802 -25.054  1.00 82.45           O  
ANISOU 1171  OG  SER A  79     9703  12783   8840  -2098   -473    674       O  
ATOM   1172  H01 SER A  79     -44.788  68.539 -24.360  1.00 68.24           H  
ATOM   1173  H02 SER A  79     -42.502  68.179 -23.605  1.00 69.97           H  
ATOM   1174  H03 SER A  79     -42.479  68.796 -25.276  1.00 69.97           H  
ATOM   1175  H04 SER A  79     -41.884  66.832 -26.004  1.00 82.45           H  
ATOM   1176  H05 SER A  79     -43.985  66.130 -23.293  1.00 60.74           H  
ATOM   1177  N   SER A  80     -44.160  66.409 -26.841  1.00 68.38           N  
ANISOU 1177  N   SER A  80     8021  10788   7172  -1836   -323    524       N  
ATOM   1178  CA  SER A  80     -44.376  66.190 -28.267  1.00 65.53           C  
ANISOU 1178  CA  SER A  80     7643  10363   6893  -1682   -272    522       C  
ATOM   1179  C   SER A  80     -45.851  66.069 -28.616  1.00 64.52           C  
ANISOU 1179  C   SER A  80     7599  10130   6786  -1617   -213    425       C  
ATOM   1180  O   SER A  80     -46.309  66.654 -29.593  1.00 69.31           O  
ANISOU 1180  O   SER A  80     8230  10666   7440  -1558   -159    376       O  
ATOM   1181  CB  SER A  80     -43.611  64.962 -28.755  1.00 76.93           C  
ANISOU 1181  CB  SER A  80     9003  11853   8374  -1566   -302    634       C  
ATOM   1182  OG  SER A  80     -42.242  65.283 -28.923  1.00 84.94           O  
ANISOU 1182  OG  SER A  80     9920  12954   9398  -1590   -332    730       O  
ATOM   1183  H01 SER A  80     -43.991  67.071 -28.781  1.00 65.53           H  
ATOM   1184  H02 SER A  80     -44.024  64.638 -29.711  1.00 76.93           H  
ATOM   1185  H03 SER A  80     -43.708  64.160 -28.023  1.00 76.93           H  
ATOM   1186  H04 SER A  80     -41.958  65.860 -28.210  1.00 84.94           H  
ATOM   1187  H05 SER A  80     -43.653  65.721 -26.303  1.00 68.38           H  
ATOM   1188  N   ILE A  81     -46.593  65.312 -27.817  1.00 56.31           N  
ANISOU 1188  N   ILE A  81     6599   9086   5711  -1631   -229    409       N  
ATOM   1189  CA  ILE A  81     -48.026  65.206 -28.030  1.00 47.09           C  
ANISOU 1189  CA  ILE A  81     5501   7830   4560  -1584   -179    329       C  
ATOM   1190  C   ILE A  81     -48.682  66.570 -27.888  1.00 39.52           C  
ANISOU 1190  C   ILE A  81     4603   6820   3591  -1653   -119    229       C  
ATOM   1191  O   ILE A  81     -49.447  66.999 -28.747  1.00 51.21           O  
ANISOU 1191  O   ILE A  81     6112   8222   5124  -1587    -63    178       O  
ATOM   1192  CB  ILE A  81     -48.667  64.253 -27.046  1.00 51.46           C  
ANISOU 1192  CB  ILE A  81     6082   8401   5070  -1610   -207    336       C  
ATOM   1193  CG1 ILE A  81     -48.114  62.839 -27.247  1.00 53.08           C  
ANISOU 1193  CG1 ILE A  81     6236   8635   5296  -1528   -263    435       C  
ATOM   1194  CG2 ILE A  81     -50.169  64.302 -27.207  1.00 53.46           C  
ANISOU 1194  CG2 ILE A  81     6399   8573   5341  -1578   -152    258       C  
ATOM   1195  CD1 ILE A  81     -48.375  61.906 -26.067  1.00 55.53           C  
ANISOU 1195  CD1 ILE A  81     6556   8988   5554  -1581   -313    472       C  
ATOM   1196  H01 ILE A  81     -48.175  64.821 -29.039  1.00 47.09           H  
ATOM   1197  H02 ILE A  81     -48.427  64.552 -26.026  1.00 51.46           H  
ATOM   1198  H03 ILE A  81     -47.033  62.931 -27.348  1.00 53.08           H  
ATOM   1199  H04 ILE A  81     -48.578  62.410 -28.135  1.00 53.08           H  
ATOM   1200  H05 ILE A  81     -46.159  64.807 -27.057  1.00 56.31           H  
ATOM   1201  H06 ILE A  81     -50.593  64.968 -26.456  1.00 53.46           H  
ATOM   1202  H07 ILE A  81     -50.416  64.673 -28.202  1.00 53.46           H  
ATOM   1203  H08 ILE A  81     -50.582  63.301 -27.079  1.00 53.46           H  
ATOM   1204  H09 ILE A  81     -49.404  61.549 -26.107  1.00 55.53           H  
ATOM   1205  H10 ILE A  81     -47.694  61.056 -26.118  1.00 55.53           H  
ATOM   1206  H11 ILE A  81     -48.214  62.446 -25.134  1.00 55.53           H  
ATOM   1207  N   TYR A  82     -48.363  67.268 -26.812  1.00 45.18           N  
ANISOU 1207  N   TYR A  82     5346   7580   4241  -1786   -131    204       N  
ATOM   1208  CA  TYR A  82     -48.968  68.565 -26.566  1.00 52.18           C  
ANISOU 1208  CA  TYR A  82     6306   8408   5113  -1853    -69    103       C  
ATOM   1209  C   TYR A  82     -48.647  69.558 -27.690  1.00 50.42           C  
ANISOU 1209  C   TYR A  82     6070   8132   4955  -1817    -35     89       C  
ATOM   1210  O   TYR A  82     -49.556  70.171 -28.247  1.00 46.70           O  
ANISOU 1210  O   TYR A  82     5642   7574   4530  -1770     32     24       O  
ATOM   1211  CB  TYR A  82     -48.573  69.110 -25.190  1.00 47.55           C  
ANISOU 1211  CB  TYR A  82     5763   7876   4428  -2012    -94     77       C  
ATOM   1212  CG  TYR A  82     -49.230  70.426 -24.845  1.00 50.52           C  
ANISOU 1212  CG  TYR A  82     6235   8179   4782  -2079    -22    -37       C  
ATOM   1213  CD1 TYR A  82     -50.607  70.513 -24.648  1.00 49.37           C  
ANISOU 1213  CD1 TYR A  82     6151   7966   4640  -2040     56   -116       C  
ATOM   1214  CD2 TYR A  82     -48.472  71.598 -24.738  1.00 50.71           C  
ANISOU 1214  CD2 TYR A  82     6287   8197   4785  -2180    -29    -61       C  
ATOM   1215  CE1 TYR A  82     -51.211  71.738 -24.333  1.00 54.35           C  
ANISOU 1215  CE1 TYR A  82     6872   8523   5256  -2087    135   -220       C  
ATOM   1216  CE2 TYR A  82     -49.068  72.818 -24.423  1.00 52.94           C  
ANISOU 1216  CE2 TYR A  82     6671   8396   5049  -2237     42   -171       C  
ATOM   1217  CZ  TYR A  82     -50.435  72.884 -24.223  1.00 53.24           C  
ANISOU 1217  CZ  TYR A  82     6772   8365   5094  -2183    128   -251       C  
ATOM   1218  OH  TYR A  82     -51.008  74.101 -23.916  1.00 46.84           O  
ANISOU 1218  OH  TYR A  82     6063   7466   4270  -2226    209   -357       O  
ATOM   1219  H01 TYR A  82     -50.050  68.430 -26.561  1.00 52.18           H  
ATOM   1220  H02 TYR A  82     -47.498  69.289 -25.216  1.00 47.55           H  
ATOM   1221  H03 TYR A  82     -48.854  68.376 -24.435  1.00 47.55           H  
ATOM   1222  H04 TYR A  82     -51.222  69.618 -24.740  1.00 49.37           H  
ATOM   1223  H05 TYR A  82     -47.396  71.556 -24.904  1.00 50.71           H  
ATOM   1224  H06 TYR A  82     -52.288  71.791 -24.175  1.00 54.35           H  
ATOM   1225  H07 TYR A  82     -48.459  73.717 -24.335  1.00 52.94           H  
ATOM   1226  H08 TYR A  82     -51.113  74.617 -24.718  1.00 46.84           H  
ATOM   1227  H12 TYR A  82     -47.692  66.896 -26.155  1.00 45.18           H  
ATOM   1228  N   ASP A  83     -47.372  69.699 -28.040  1.00 50.64           N  
ANISOU 1228  N   ASP A  83     6034   8217   4991  -1837    -81    161       N  
ATOM   1229  CA  ASP A  83     -46.981  70.592 -29.138  1.00 51.65           C  
ANISOU 1229  CA  ASP A  83     6141   8305   5179  -1805    -53    164       C  
ATOM   1230  C   ASP A  83     -47.699  70.260 -30.436  1.00 58.97           C  
ANISOU 1230  C   ASP A  83     7059   9163   6182  -1658     -7    158       C  
ATOM   1231  O   ASP A  83     -48.080  71.150 -31.191  1.00 58.56           O  
ANISOU 1231  O   ASP A  83     7032   9042   6178  -1633     42    117       O  
ATOM   1232  CB  ASP A  83     -45.473  70.565 -29.376  1.00 45.53           C  
ANISOU 1232  CB  ASP A  83     5276   7619   4405  -1833   -112    266       C  
ATOM   1233  CG  ASP A  83     -44.701  71.163 -28.230  1.00 67.79           C  
ANISOU 1233  CG  ASP A  83     8105  10502   7151  -2002   -164    275       C  
ATOM   1234  OD1 ASP A  83     -45.343  71.763 -27.322  1.00 67.57           O  
ANISOU 1234  OD1 ASP A  83     8172  10434   7069  -2097   -145    185       O  
ATOM   1235  OD2 ASP A  83     -43.453  71.040 -28.240  1.00 70.89           O1-
ANISOU 1235  OD2 ASP A  83     8411  10985   7537  -2039   -224    375       O1-
ATOM   1236  H01 ASP A  83     -47.276  71.594 -28.827  1.00 51.65           H  
ATOM   1237  H02 ASP A  83     -45.266  71.162 -30.264  1.00 45.53           H  
ATOM   1238  H03 ASP A  83     -45.157  69.530 -29.510  1.00 45.53           H  
ATOM   1239  H09 ASP A  83     -46.661  69.183 -27.542  1.00 50.64           H  
ATOM   1240  N   ALA A  84     -47.867  68.973 -30.697  1.00 56.81           N  
ANISOU 1240  N   ALA A  84     6757   8910   5920  -1564    -28    202       N  
ATOM   1241  CA  ALA A  84     -48.611  68.538 -31.865  1.00 49.78           C  
ANISOU 1241  CA  ALA A  84     5873   7955   5087  -1435      6    195       C  
ATOM   1242  C   ALA A  84     -50.083  68.971 -31.775  1.00 53.34           C  
ANISOU 1242  C   ALA A  84     6393   8321   5554  -1433     60    109       C  
ATOM   1243  O   ALA A  84     -50.640  69.480 -32.743  1.00 60.80           O  
ANISOU 1243  O   ALA A  84     7351   9200   6552  -1374    102     85       O  
ATOM   1244  CB  ALA A  84     -48.478  67.021 -32.047  1.00 50.04           C  
ANISOU 1244  CB  ALA A  84     5877   8017   5120  -1347    -33    256       C  
ATOM   1245  H01 ALA A  84     -48.187  69.020 -32.746  1.00 49.78           H  
ATOM   1246  H02 ALA A  84     -47.528  66.688 -31.630  1.00 50.04           H  
ATOM   1247  H03 ALA A  84     -49.297  66.519 -31.531  1.00 50.04           H  
ATOM   1248  H04 ALA A  84     -47.472  68.283 -30.074  1.00 56.81           H  
ATOM   1249  H05 ALA A  84     -48.514  66.777 -33.109  1.00 50.04           H  
ATOM   1250  N   MET A  85     -50.687  68.795 -30.601  1.00 45.24           N  
ANISOU 1250  N   MET A  85     5406   7302   4480  -1497     60     72       N  
ATOM   1251  CA  MET A  85     -52.072  69.199 -30.335  1.00 46.32           C  
ANISOU 1251  CA  MET A  85     5600   7372   4628  -1499    119     -2       C  
ATOM   1252  C   MET A  85     -52.244  70.724 -30.450  1.00 46.98           C  
ANISOU 1252  C   MET A  85     5722   7395   4734  -1541    180    -66       C  
ATOM   1253  O   MET A  85     -53.203  71.228 -31.040  1.00 54.15           O  
ANISOU 1253  O   MET A  85     6651   8227   5697  -1488    236   -102       O  
ATOM   1254  CB  MET A  85     -52.471  68.704 -28.942  1.00 49.84           C  
ANISOU 1254  CB  MET A  85     6075   7858   5004  -1570    108    -20       C  
ATOM   1255  CG  MET A  85     -53.880  69.034 -28.472  1.00 63.37           C  
ANISOU 1255  CG  MET A  85     7841   9520   6718  -1575    176    -88       C  
ATOM   1256  SD  MET A  85     -54.231  68.327 -26.826  1.00 60.19           S  
ANISOU 1256  SD  MET A  85     7466   9184   6219  -1660    160    -95       S  
ATOM   1257  H01 MET A  85     -52.726  68.750 -31.083  1.00 46.32           H  
ATOM   1258  H02 MET A  85     -51.811  69.232 -28.253  1.00 49.84           H  
ATOM   1259  H03 MET A  85     -52.366  67.619 -28.935  1.00 49.84           H  
ATOM   1260  H04 MET A  85     -54.583  68.600 -29.183  1.00 63.37           H  
ATOM   1261  H05 MET A  85     -53.991  70.117 -28.422  1.00 63.37           H  
ATOM   1262  H06 MET A  85     -50.164  68.360 -29.854  1.00 45.24           H  
ATOM   1263  H07 MET A  85     -54.029  69.260 -25.886  1.00 60.19           H  
ATOM   1264  N   VAL A  86     -51.292  71.455 -29.893  1.00 39.59           N  
ANISOU 1264  N   VAL A  86     4795   6490   3757  -1639    164    -73       N  
ATOM   1265  CA  VAL A  86     -51.294  72.903 -29.967  1.00 45.70           C  
ANISOU 1265  CA  VAL A  86     5614   7200   4549  -1690    212   -130       C  
ATOM   1266  C   VAL A  86     -51.208  73.356 -31.448  1.00 54.20           C  
ANISOU 1266  C   VAL A  86     6656   8227   5711  -1606    230   -102       C  
ATOM   1267  O   VAL A  86     -51.958  74.236 -31.896  1.00 49.00           O  
ANISOU 1267  O   VAL A  86     6032   7481   5104  -1579    291   -147       O  
ATOM   1268  CB  VAL A  86     -50.108  73.490 -29.136  1.00 48.56           C  
ANISOU 1268  CB  VAL A  86     5991   7616   4846  -1827    169   -128       C  
ATOM   1269  CG1 VAL A  86     -49.677  74.878 -29.653  1.00 44.04           C  
ANISOU 1269  CG1 VAL A  86     5441   6982   4309  -1870    193   -150       C  
ATOM   1270  CG2 VAL A  86     -50.431  73.505 -27.637  1.00 43.78           C  
ANISOU 1270  CG2 VAL A  86     5454   7030   4149  -1930    175   -187       C  
ATOM   1271  H01 VAL A  86     -52.224  73.280 -29.543  1.00 45.70           H  
ATOM   1272  H02 VAL A  86     -49.253  72.828 -29.273  1.00 48.56           H  
ATOM   1273  H03 VAL A  86     -48.689  74.805 -30.107  1.00 44.04           H  
ATOM   1274  H04 VAL A  86     -50.393  75.228 -30.396  1.00 44.04           H  
ATOM   1275  H05 VAL A  86     -49.643  75.582 -28.821  1.00 44.04           H  
ATOM   1276  H06 VAL A  86     -51.472  73.218 -27.487  1.00 43.78           H  
ATOM   1277  H07 VAL A  86     -49.782  72.800 -27.118  1.00 43.78           H  
ATOM   1278  H08 VAL A  86     -50.542  70.990 -29.402  1.00 39.59           H  
ATOM   1279  H09 VAL A  86     -50.271  74.507 -27.240  1.00 43.78           H  
ATOM   1280  N   ARG A  87     -50.300  72.749 -32.209  1.00 50.26           N  
ANISOU 1280  N   ARG A  87     6087   7785   5225  -1561    181    -22       N  
ATOM   1281  CA  ARG A  87     -50.139  73.159 -33.585  1.00 48.12           C  
ANISOU 1281  CA  ARG A  87     5784   7479   5019  -1488    198      9       C  
ATOM   1282  C   ARG A  87     -51.467  73.015 -34.327  1.00 53.01           C  
ANISOU 1282  C   ARG A  87     6424   8024   5692  -1391    242    -17       C  
ATOM   1283  O   ARG A  87     -51.902  73.955 -34.988  1.00 56.94           O  
ANISOU 1283  O   ARG A  87     6939   8452   6244  -1372    286    -37       O  
ATOM   1284  CB  ARG A  87     -49.023  72.393 -34.293  1.00 41.89           C  
ANISOU 1284  CB  ARG A  87     4919   6769   4229  -1438    149     99       C  
ATOM   1285  CG  ARG A  87     -48.742  72.930 -35.710  1.00 43.21           C  
ANISOU 1285  CG  ARG A  87     5055   6911   4453  -1374    172    134       C  
ATOM   1286  CD  ARG A  87     -47.544  72.250 -36.378  1.00 56.99           C  
ANISOU 1286  CD  ARG A  87     6722   8740   6190  -1322    138    225       C  
ATOM   1287  NE  ARG A  87     -47.164  72.892 -37.646  1.00 64.73           N  
ANISOU 1287  NE  ARG A  87     7673   9708   7212  -1278    163    262       N  
ATOM   1288  CZ  ARG A  87     -47.794  72.704 -38.800  1.00 60.55           C  
ANISOU 1288  CZ  ARG A  87     7156   9135   6717  -1179    191    262       C  
ATOM   1289  NH1 ARG A  87     -48.853  71.911 -38.839  1.00 66.13           N1+
ANISOU 1289  NH1 ARG A  87     7904   9800   7423  -1117    195    226       N1+
ATOM   1290  NH2 ARG A  87     -47.385  73.317 -39.906  1.00 58.44           N  
ANISOU 1290  NH2 ARG A  87     6861   8867   6478  -1149    213    301       N  
ATOM   1291  H01 ARG A  87     -49.841  74.207 -33.589  1.00 48.12           H  
ATOM   1292  H02 ARG A  87     -49.345  71.356 -34.391  1.00 41.89           H  
ATOM   1293  H03 ARG A  87     -48.112  72.476 -33.701  1.00 41.89           H  
ATOM   1294  H04 ARG A  87     -48.506  73.990 -35.617  1.00 43.21           H  
ATOM   1295  H05 ARG A  87     -49.625  72.765 -36.327  1.00 43.21           H  
ATOM   1296  H06 ARG A  87     -47.830  71.222 -36.601  1.00 56.99           H  
ATOM   1297  H07 ARG A  87     -46.694  72.291 -35.697  1.00 56.99           H  
ATOM   1298  H08 ARG A  87     -46.371  73.518 -37.638  1.00 64.73           H  
ATOM   1299  H09 ARG A  87     -49.344  71.767 -39.710  1.00 66.13           H  
ATOM   1300  H10 ARG A  87     -49.729  72.008 -31.828  1.00 50.26           H  
ATOM   1301  H11 ARG A  87     -49.170  71.450 -37.998  1.00 66.13           H  
ATOM   1302  H12 ARG A  87     -46.582  73.928 -39.877  1.00 58.44           H  
ATOM   1303  H13 ARG A  87     -47.878  73.171 -40.776  1.00 58.44           H  
ATOM   1304  N   MET A  88     -52.120  71.859 -34.191  1.00 49.53           N  
ANISOU 1304  N   MET A  88     5982   7598   5239  -1337    227     -9       N  
ATOM   1305  CA  MET A  88     -53.419  71.622 -34.842  1.00 49.72           C  
ANISOU 1305  CA  MET A  88     6021   7560   5311  -1257    257    -22       C  
ATOM   1306  C   MET A  88     -54.491  72.631 -34.406  1.00 56.97           C  
ANISOU 1306  C   MET A  88     6983   8406   6258  -1284    324    -86       C  
ATOM   1307  O   MET A  88     -55.620  72.559 -34.877  1.00 62.32           O  
ANISOU 1307  O   MET A  88     7663   9036   6981  -1224    352    -89       O  
ATOM   1308  CB  MET A  88     -53.954  70.200 -34.573  1.00 45.64           C  
ANISOU 1308  CB  MET A  88     5502   7071   4770  -1218    221     -2       C  
ATOM   1309  CG  MET A  88     -53.053  69.005 -34.937  1.00 37.40           C  
ANISOU 1309  CG  MET A  88     4426   6086   3700  -1174    160     60       C  
ATOM   1310  SD  MET A  88     -53.948  67.465 -34.620  1.00 69.10           S  
ANISOU 1310  SD  MET A  88     8458  10101   7697  -1135    123     75       S  
ATOM   1311  CE  MET A  88     -53.043  66.843 -33.222  1.00 66.73           C  
ANISOU 1311  CE  MET A  88     8143   9883   7328  -1208     79     97       C  
ATOM   1312  H01 MET A  88     -53.227  71.744 -35.908  1.00 49.72           H  
ATOM   1313  H02 MET A  88     -54.813  70.104 -35.237  1.00 45.64           H  
ATOM   1314  H03 MET A  88     -54.169  70.131 -33.507  1.00 45.64           H  
ATOM   1315  H04 MET A  88     -52.147  69.033 -34.331  1.00 37.40           H  
ATOM   1316  H05 MET A  88     -52.783  69.060 -35.991  1.00 37.40           H  
ATOM   1317  H06 MET A  88     -52.141  67.438 -33.080  1.00 66.73           H  
ATOM   1318  H07 MET A  88     -53.664  66.908 -32.329  1.00 66.73           H  
ATOM   1319  H08 MET A  88     -52.768  65.803 -33.400  1.00 66.73           H  
ATOM   1320  H14 MET A  88     -51.712  71.127 -33.627  1.00 49.53           H  
ATOM   1321  N   SER A  89     -54.155  73.551 -33.502  1.00 52.62           N  
ANISOU 1321  N   SER A  89     6468   7845   5680  -1372    351   -135       N  
ATOM   1322  CA  SER A  89     -55.132  74.534 -33.040  1.00 48.23           C  
ANISOU 1322  CA  SER A  89     5964   7211   5149  -1389    428   -202       C  
ATOM   1323  C   SER A  89     -54.764  75.949 -33.495  1.00 52.18           C  
ANISOU 1323  C   SER A  89     6489   7644   5694  -1414    463   -223       C  
ATOM   1324  O   SER A  89     -55.554  76.890 -33.382  1.00 55.73           O  
ANISOU 1324  O   SER A  89     6981   8008   6185  -1407    534   -271       O  
ATOM   1325  CB  SER A  89     -55.211  74.522 -31.520  1.00 54.91           C  
ANISOU 1325  CB  SER A  89     6860   8082   5919  -1475    444   -259       C  
ATOM   1326  OG  SER A  89     -54.288  75.452 -30.976  1.00 54.69           O  
ANISOU 1326  OG  SER A  89     6875   8050   5854  -1574    442   -294       O  
ATOM   1327  H01 SER A  89     -56.094  74.261 -33.473  1.00 48.23           H  
ATOM   1328  H02 SER A  89     -54.966  73.523 -31.158  1.00 54.91           H  
ATOM   1329  H03 SER A  89     -56.220  74.791 -31.209  1.00 54.91           H  
ATOM   1330  H04 SER A  89     -54.042  75.178 -30.089  1.00 54.69           H  
ATOM   1331  H09 SER A  89     -53.215  73.569 -33.133  1.00 52.62           H  
ATOM   1332  N   GLN A  90     -53.544  76.106 -33.982  1.00 47.48           N  
ANISOU 1332  N   GLN A  90     5864   7086   5091  -1443    415   -181       N  
ATOM   1333  CA  GLN A  90     -53.090  77.419 -34.422  1.00 56.89           C  
ANISOU 1333  CA  GLN A  90     7076   8218   6323  -1480    437   -189       C  
ATOM   1334  C   GLN A  90     -53.592  77.692 -35.836  1.00 60.06           C  
ANISOU 1334  C   GLN A  90     7444   8568   6809  -1384    458   -147       C  
ATOM   1335  O   GLN A  90     -53.318  76.933 -36.762  1.00 61.23           O  
ANISOU 1335  O   GLN A  90     7535   8765   6963  -1320    419    -84       O  
ATOM   1336  CB  GLN A  90     -51.569  77.507 -34.327  1.00 51.12           C  
ANISOU 1336  CB  GLN A  90     6319   7558   5549  -1561    376   -148       C  
ATOM   1337  CG  GLN A  90     -51.069  76.979 -33.013  1.00 48.28           C  
ANISOU 1337  CG  GLN A  90     5976   7269   5100  -1650    337   -167       C  
ATOM   1338  CD  GLN A  90     -49.573  76.974 -32.924  1.00 55.40           C  
ANISOU 1338  CD  GLN A  90     6833   8254   5961  -1730    269   -107       C  
ATOM   1339  NE2 GLN A  90     -49.041  77.796 -32.026  1.00 62.46           N  
ANISOU 1339  NE2 GLN A  90     7781   9141   6810  -1861    257   -145       N  
ATOM   1340  OE1 GLN A  90     -48.889  76.237 -33.642  1.00 56.60           O  
ANISOU 1340  OE1 GLN A  90     6904   8478   6122  -1676    227    -26       O  
ATOM   1341  H01 GLN A  90     -53.502  78.189 -33.770  1.00 56.89           H  
ATOM   1342  H02 GLN A  90     -51.281  78.555 -34.406  1.00 51.12           H  
ATOM   1343  H03 GLN A  90     -51.128  76.923 -35.135  1.00 51.12           H  
ATOM   1344  H04 GLN A  90     -51.408  75.947 -32.923  1.00 48.28           H  
ATOM   1345  H05 GLN A  90     -52.924  75.312 -34.049  1.00 47.48           H  
ATOM   1346  H06 GLN A  90     -51.465  77.603 -32.212  1.00 48.28           H  
ATOM   1347  H07 GLN A  90     -48.038  77.839 -31.912  1.00 62.46           H  
ATOM   1348  H08 GLN A  90     -49.639  78.378 -31.457  1.00 62.46           H  
ATOM   1349  N   ASN A  91     -54.354  78.766 -35.988  1.00 63.65           N  
ANISOU 1349  N   ASN A  91     7939   8921   7326  -1371    522   -183       N  
ATOM   1350  CA  ASN A  91     -55.034  79.039 -37.250  1.00 59.30           C  
ANISOU 1350  CA  ASN A  91     7357   8319   6857  -1281    543   -140       C  
ATOM   1351  C   ASN A  91     -54.176  79.798 -38.275  1.00 63.88           C  
ANISOU 1351  C   ASN A  91     7913   8885   7472  -1291    524    -89       C  
ATOM   1352  O   ASN A  91     -54.634  80.101 -39.369  1.00 66.45           O  
ANISOU 1352  O   ASN A  91     8215   9173   7862  -1226    537    -46       O  
ATOM   1353  CB  ASN A  91     -56.368  79.746 -37.000  1.00 51.82           C  
ANISOU 1353  CB  ASN A  91     6447   7271   5971  -1244    623   -184       C  
ATOM   1354  CG  ASN A  91     -56.203  81.200 -36.607  1.00 60.93           C  
ANISOU 1354  CG  ASN A  91     7668   8326   7155  -1301    677   -236       C  
ATOM   1355  ND2 ASN A  91     -55.008  81.583 -36.179  1.00 62.81           N  
ANISOU 1355  ND2 ASN A  91     7935   8585   7343  -1401    643   -252       N  
ATOM   1356  OD1 ASN A  91     -57.146  81.970 -36.696  1.00 64.05           O  
ANISOU 1356  OD1 ASN A  91     8089   8626   7621  -1257    747   -256       O  
ATOM   1357  H01 ASN A  91     -55.227  78.068 -37.706  1.00 59.30           H  
ATOM   1358  H02 ASN A  91     -56.856  79.237 -36.168  1.00 51.82           H  
ATOM   1359  H03 ASN A  91     -56.964  79.697 -37.911  1.00 51.82           H  
ATOM   1360  H04 ASN A  91     -54.852  82.544 -35.909  1.00 62.81           H  
ATOM   1361  H05 ASN A  91     -54.253  80.914 -36.123  1.00 62.81           H  
ATOM   1362  H09 ASN A  91     -54.466  79.407 -35.216  1.00 63.65           H  
ATOM   1363  N   TRP A  92     -52.930  80.085 -37.911  1.00 56.55           N  
ANISOU 1363  N   TRP A  92     6989   7998   6501  -1379    490    -85       N  
ATOM   1364  CA  TRP A  92     -51.960  80.639 -38.838  1.00 54.46           C  
ANISOU 1364  CA  TRP A  92     6687   7747   6257  -1398    464    -21       C  
ATOM   1365  C   TRP A  92     -51.012  79.556 -39.336  1.00 55.99           C  
ANISOU 1365  C   TRP A  92     6808   8063   6404  -1372    406     49       C  
ATOM   1366  O   TRP A  92     -50.123  79.828 -40.156  1.00 65.37           O  
ANISOU 1366  O   TRP A  92     7951   9288   7600  -1377    385    115       O  
ATOM   1367  CB  TRP A  92     -51.160  81.755 -38.171  1.00 60.30           C  
ANISOU 1367  CB  TRP A  92     7474   8450   6986  -1520    462    -49       C  
ATOM   1368  CG  TRP A  92     -50.368  81.301 -36.979  1.00 60.12           C  
ANISOU 1368  CG  TRP A  92     7463   8502   6876  -1615    420    -74       C  
ATOM   1369  CD1 TRP A  92     -49.066  80.897 -36.967  1.00 54.57           C  
ANISOU 1369  CD1 TRP A  92     6703   7906   6126  -1670    356    -12       C  
ATOM   1370  CD2 TRP A  92     -50.831  81.199 -35.620  1.00 59.71           C  
ANISOU 1370  CD2 TRP A  92     7482   8432   6774  -1668    440   -159       C  
ATOM   1371  CE2 TRP A  92     -49.746  80.739 -34.841  1.00 60.53           C  
ANISOU 1371  CE2 TRP A  92     7569   8633   6796  -1762    376   -142       C  
ATOM   1372  CE3 TRP A  92     -52.058  81.439 -34.994  1.00 45.63           C  
ANISOU 1372  CE3 TRP A  92     5769   6564   5004  -1641    508   -241       C  
ATOM   1373  NE1 TRP A  92     -48.682  80.565 -35.685  1.00 57.60           N  
ANISOU 1373  NE1 TRP A  92     7114   8337   6434  -1759    326    -49       N  
ATOM   1374  CZ2 TRP A  92     -49.852  80.511 -33.468  1.00 51.88           C  
ANISOU 1374  CZ2 TRP A  92     6533   7555   5626  -1838    373   -207       C  
ATOM   1375  CZ3 TRP A  92     -52.157  81.221 -33.637  1.00 50.90           C  
ANISOU 1375  CZ3 TRP A  92     6496   7248   5595  -1711    514   -309       C  
ATOM   1376  CH2 TRP A  92     -51.060  80.758 -32.886  1.00 54.24           C  
ANISOU 1376  CH2 TRP A  92     6909   7770   5931  -1812    444   -294       C  
ATOM   1377  H01 TRP A  92     -52.504  81.050 -39.689  1.00 54.46           H  
ATOM   1378  H02 TRP A  92     -51.879  82.492 -37.813  1.00 60.30           H  
ATOM   1379  H03 TRP A  92     -50.470  82.171 -38.905  1.00 60.30           H  
ATOM   1380  H04 TRP A  92     -48.421  80.844 -37.844  1.00 54.57           H  
ATOM   1381  H05 TRP A  92     -52.917  81.790 -35.566  1.00 45.63           H  
ATOM   1382  H06 TRP A  92     -52.649  79.912 -36.957  1.00 56.55           H  
ATOM   1383  H07 TRP A  92     -47.764  80.245 -35.412  1.00 57.60           H  
ATOM   1384  H08 TRP A  92     -49.004  80.150 -32.885  1.00 51.88           H  
ATOM   1385  H09 TRP A  92     -53.105  81.411 -33.134  1.00 50.90           H  
ATOM   1386  H10 TRP A  92     -51.179  80.593 -31.815  1.00 54.24           H  
ATOM   1387  N   LYS A  93     -51.180  78.340 -38.818  1.00 52.57           N  
ANISOU 1387  N   LYS A  93     6363   7690   5919  -1344    383     38       N  
ATOM   1388  CA  LYS A  93     -50.419  77.190 -39.304  1.00 55.86           C  
ANISOU 1388  CA  LYS A  93     6719   8209   6296  -1297    337    101       C  
ATOM   1389  C   LYS A  93     -51.375  76.230 -40.018  1.00 63.96           C  
ANISOU 1389  C   LYS A  93     7740   9227   7334  -1186    341    110       C  
ATOM   1390  O   LYS A  93     -50.996  75.605 -41.013  1.00 67.41           O  
ANISOU 1390  O   LYS A  93     8141   9710   7763  -1118    322    165       O  
ATOM   1391  CB  LYS A  93     -49.639  76.485 -38.177  1.00 52.58           C  
ANISOU 1391  CB  LYS A  93     6292   7876   5812  -1358    295     99       C  
ATOM   1392  CG  LYS A  93     -48.730  77.414 -37.353  1.00 62.61           C  
ANISOU 1392  CG  LYS A  93     7574   9157   7059  -1489    280     90       C  
ATOM   1393  CD  LYS A  93     -47.230  77.085 -37.464  1.00 55.88           C  
ANISOU 1393  CD  LYS A  93     6645   8415   6172  -1524    227    174       C  
ATOM   1394  H01 LYS A  93     -49.665  77.541 -40.009  1.00 55.86           H  
ATOM   1395  H02 LYS A  93     -48.984  75.759 -38.660  1.00 52.58           H  
ATOM   1396  H03 LYS A  93     -50.359  76.024 -37.501  1.00 52.58           H  
ATOM   1397  H04 LYS A  93     -49.005  77.277 -36.307  1.00 62.61           H  
ATOM   1398  H05 LYS A  93     -48.883  78.437 -37.697  1.00 62.61           H  
ATOM   1399  H06 LYS A  93     -46.669  77.710 -36.769  1.00 55.88           H  
ATOM   1400  H07 LYS A  93     -47.069  76.035 -37.219  1.00 55.88           H  
ATOM   1401  H08 LYS A  93     -46.889  77.278 -38.481  1.00 55.88           H  
ATOM   1402  H11 LYS A  93     -51.849  78.210 -38.072  1.00 52.57           H  
ATOM   1403  N   ASN A  94     -52.619  76.144 -39.535  1.00 56.18           N  
ANISOU 1403  N   ASN A  94     6795   8185   6366  -1171    366     58       N  
ATOM   1404  CA  ASN A  94     -53.633  75.309 -40.184  1.00 57.57           C  
ANISOU 1404  CA  ASN A  94     6968   8348   6557  -1083    362     71       C  
ATOM   1405  C   ASN A  94     -54.744  76.072 -40.897  1.00 60.91           C  
ANISOU 1405  C   ASN A  94     7403   8689   7053  -1044    401     73       C  
ATOM   1406  O   ASN A  94     -55.401  76.933 -40.301  1.00 59.10           O  
ANISOU 1406  O   ASN A  94     7201   8392   6862  -1073    447     30       O  
ATOM   1407  CB  ASN A  94     -54.234  74.307 -39.208  1.00 51.14           C  
ANISOU 1407  CB  ASN A  94     6172   7553   5706  -1086    349     39       C  
ATOM   1408  CG  ASN A  94     -53.288  73.173 -38.896  1.00 53.19           C  
ANISOU 1408  CG  ASN A  94     6410   7897   5902  -1087    298     64       C  
ATOM   1409  ND2 ASN A  94     -53.095  72.282 -39.869  1.00 47.95           N  
ANISOU 1409  ND2 ASN A  94     5729   7262   5228  -1012    269    110       N  
ATOM   1410  OD1 ASN A  94     -52.724  73.098 -37.797  1.00 66.52           O  
ANISOU 1410  OD1 ASN A  94     8101   9624   7548  -1155    286     45       O  
ATOM   1411  H01 ASN A  94     -53.085  74.785 -40.967  1.00 57.57           H  
ATOM   1412  H02 ASN A  94     -55.123  73.881 -39.673  1.00 51.14           H  
ATOM   1413  H03 ASN A  94     -54.480  74.824 -38.281  1.00 51.14           H  
ATOM   1414  H04 ASN A  94     -52.470  71.502 -39.723  1.00 47.95           H  
ATOM   1415  H05 ASN A  94     -53.574  72.387 -40.752  1.00 47.95           H  
ATOM   1416  H09 ASN A  94     -52.865  76.665 -38.706  1.00 56.18           H  
ATOM   1417  N   ARG A  95     -54.945  75.742 -42.177  1.00 57.65           N  
ANISOU 1417  N   ARG A  95     6970   8281   6654   -976    382    124       N  
ATOM   1418  CA  ARG A  95     -55.939  76.420 -43.005  1.00 52.09           C  
ANISOU 1418  CA  ARG A  95     6265   7510   6018   -938    407    146       C  
ATOM   1419  C   ARG A  95     -57.317  76.137 -42.436  1.00 51.88           C  
ANISOU 1419  C   ARG A  95     6250   7445   6019   -921    424    120       C  
ATOM   1420  O   ARG A  95     -58.206  76.992 -42.446  1.00 65.59           O  
ANISOU 1420  O   ARG A  95     7987   9111   7823   -912    468    117       O  
ATOM   1421  CB  ARG A  95     -55.848  75.948 -44.474  1.00 52.26           C  
ANISOU 1421  CB  ARG A  95     6270   7560   6028   -877    373    209       C  
ATOM   1422  CG  ARG A  95     -56.885  76.545 -45.413  1.00 39.22           C  
ANISOU 1422  CG  ARG A  95     4611   5850   4440   -841    384    247       C  
ATOM   1423  CD  ARG A  95     -56.626  78.021 -45.587  1.00 43.63           C  
ANISOU 1423  CD  ARG A  95     5163   6355   5061   -870    425    259       C  
ATOM   1424  NE  ARG A  95     -57.627  78.683 -46.411  1.00 55.84           N  
ANISOU 1424  NE  ARG A  95     6696   7841   6678   -835    438    305       N  
ATOM   1425  CZ  ARG A  95     -58.831  79.040 -45.981  1.00 50.20           C  
ANISOU 1425  CZ  ARG A  95     5981   7064   6029   -822    470    294       C  
ATOM   1426  NH1 ARG A  95     -59.176  78.790 -44.736  1.00 48.44           N1+
ANISOU 1426  NH1 ARG A  95     5775   6830   5799   -840    496    232       N1+
ATOM   1427  NH2 ARG A  95     -59.689  79.651 -46.792  1.00 56.21           N  
ANISOU 1427  NH2 ARG A  95     6720   7776   6862   -787    478    352       N  
ATOM   1428  H01 ARG A  95     -55.750  77.493 -42.995  1.00 52.09           H  
ATOM   1429  H02 ARG A  95     -56.038  74.875 -44.458  1.00 52.26           H  
ATOM   1430  H03 ARG A  95     -54.860  76.210 -44.852  1.00 52.26           H  
ATOM   1431  H04 ARG A  95     -57.879  76.401 -44.990  1.00 39.22           H  
ATOM   1432  H05 ARG A  95     -56.825  76.049 -46.382  1.00 39.22           H  
ATOM   1433  H06 ARG A  95     -54.392  75.001 -42.584  1.00 57.65           H  
ATOM   1434  H07 ARG A  95     -55.667  78.125 -46.095  1.00 43.63           H  
ATOM   1435  H08 ARG A  95     -56.619  78.491 -44.604  1.00 43.63           H  
ATOM   1436  H09 ARG A  95     -57.390  78.884 -47.372  1.00 55.84           H  
ATOM   1437  H10 ARG A  95     -60.090  79.060 -44.401  1.00 48.44           H  
ATOM   1438  H11 ARG A  95     -58.527  78.328 -44.115  1.00 48.44           H  
ATOM   1439  H12 ARG A  95     -59.428  79.847 -47.748  1.00 56.21           H  
ATOM   1440  H13 ARG A  95     -60.602  79.919 -46.452  1.00 56.21           H  
ATOM   1441  N   GLU A  96     -57.478  74.926 -41.926  1.00 45.21           N  
ANISOU 1441  N   GLU A  96     5410   6644   5122   -915    392    107       N  
ATOM   1442  CA  GLU A  96     -58.725  74.510 -41.290  1.00 50.93           C  
ANISOU 1442  CA  GLU A  96     6138   7348   5863   -907    403     90       C  
ATOM   1443  C   GLU A  96     -58.440  73.790 -39.948  1.00 56.87           C  
ANISOU 1443  C   GLU A  96     6908   8144   6555   -951    396     45       C  
ATOM   1444  O   GLU A  96     -58.314  72.557 -39.922  1.00 53.09           O  
ANISOU 1444  O   GLU A  96     6431   7714   6029   -939    345     60       O  
ATOM   1445  CB  GLU A  96     -59.473  73.586 -42.250  1.00 41.79           C  
ANISOU 1445  CB  GLU A  96     4971   6201   4706   -855    354    141       C  
ATOM   1446  CG  GLU A  96     -60.950  73.827 -42.309  1.00 64.70           C  
ANISOU 1446  CG  GLU A  96     7852   9059   7671   -834    375    163       C  
ATOM   1447  CD  GLU A  96     -61.313  75.108 -43.017  1.00 77.58           C  
ANISOU 1447  CD  GLU A  96     9463  10632   9381   -813    416    192       C  
ATOM   1448  OE1 GLU A  96     -60.872  75.283 -44.170  1.00 81.37           O  
ANISOU 1448  OE1 GLU A  96     9940  11116   9860   -794    388    233       O  
ATOM   1449  OE2 GLU A  96     -62.055  75.929 -42.429  1.00 87.69           O1-
ANISOU 1449  OE2 GLU A  96    10733  11862  10724   -812    480    177       O1-
ATOM   1450  H01 GLU A  96     -59.337  75.385 -41.070  1.00 50.93           H  
ATOM   1451  H02 GLU A  96     -59.336  72.571 -41.877  1.00 41.79           H  
ATOM   1452  H03 GLU A  96     -59.063  73.727 -43.250  1.00 41.79           H  
ATOM   1453  H04 GLU A  96     -61.306  73.911 -41.282  1.00 64.70           H  
ATOM   1454  H05 GLU A  96     -61.417  72.995 -42.835  1.00 64.70           H  
ATOM   1455  H14 GLU A  96     -56.713  74.268 -41.978  1.00 45.21           H  
ATOM   1456  N   ILE A  97     -58.343  74.536 -38.840  1.00 48.80           N  
ANISOU 1456  N   ILE A  97     5907   7103   5532  -1005    445     -9       N  
ATOM   1457  CA  ILE A  97     -57.945  73.910 -37.564  1.00 50.59           C  
ANISOU 1457  CA  ILE A  97     6151   7380   5690  -1059    433    -47       C  
ATOM   1458  C   ILE A  97     -58.839  72.780 -37.072  1.00 48.18           C  
ANISOU 1458  C   ILE A  97     5842   7101   5364  -1043    414    -40       C  
ATOM   1459  O   ILE A  97     -60.057  72.840 -37.199  1.00 46.18           O  
ANISOU 1459  O   ILE A  97     5576   6813   5156  -1011    442    -29       O  
ATOM   1460  CB  ILE A  97     -57.809  74.901 -36.414  1.00 51.26           C  
ANISOU 1460  CB  ILE A  97     6275   7437   5765  -1127    491   -112       C  
ATOM   1461  CG1 ILE A  97     -59.186  75.371 -35.935  1.00 56.77           C  
ANISOU 1461  CG1 ILE A  97     6986   8076   6508  -1106    564   -142       C  
ATOM   1462  CG2 ILE A  97     -56.870  76.044 -36.784  1.00 47.77           C  
ANISOU 1462  CG2 ILE A  97     5844   6964   5341  -1161    503   -118       C  
ATOM   1463  CD1 ILE A  97     -59.093  76.360 -34.755  1.00 28.54           C  
ANISOU 1463  CD1 ILE A  97     3470   4463   2912  -1170    633   -220       C  
ATOM   1464  H01 ILE A  97     -56.976  73.491 -37.833  1.00 50.59           H  
ATOM   1465  H02 ILE A  97     -57.347  74.397 -35.565  1.00 51.26           H  
ATOM   1466  H03 ILE A  97     -59.734  74.494 -35.591  1.00 56.77           H  
ATOM   1467  H04 ILE A  97     -59.697  75.861 -36.764  1.00 56.77           H  
ATOM   1468  H05 ILE A  97     -55.932  75.636 -37.159  1.00 47.77           H  
ATOM   1469  H06 ILE A  97     -58.542  75.526 -38.878  1.00 48.80           H  
ATOM   1470  H07 ILE A  97     -57.332  76.659 -37.556  1.00 47.77           H  
ATOM   1471  H08 ILE A  97     -56.673  76.653 -35.902  1.00 47.77           H  
ATOM   1472  H09 ILE A  97     -58.610  77.278 -35.089  1.00 28.54           H  
ATOM   1473  H10 ILE A  97     -60.095  76.588 -34.392  1.00 28.54           H  
ATOM   1474  H11 ILE A  97     -58.507  75.914 -33.951  1.00 28.54           H  
ATOM   1475  N   LEU A  98     -58.204  71.758 -36.499  1.00 48.28           N  
ANISOU 1475  N   LEU A  98     5858   7177   5309  -1070    365    -37       N  
ATOM   1476  CA  LEU A  98     -58.886  70.553 -36.040  1.00 48.89           C  
ANISOU 1476  CA  LEU A  98     5934   7284   5360  -1063    333    -21       C  
ATOM   1477  C   LEU A  98     -59.024  70.494 -34.507  1.00 54.13           C  
ANISOU 1477  C   LEU A  98     6615   7976   5975  -1128    359    -63       C  
ATOM   1478  O   LEU A  98     -59.698  69.631 -33.957  1.00 48.31           O  
ANISOU 1478  O   LEU A  98     5875   7263   5217  -1133    344    -51       O  
ATOM   1479  CB  LEU A  98     -58.119  69.327 -36.516  1.00 46.99           C  
ANISOU 1479  CB  LEU A  98     5690   7086   5079  -1038    256     19       C  
ATOM   1480  CG  LEU A  98     -57.796  69.317 -38.000  1.00 52.49           C  
ANISOU 1480  CG  LEU A  98     6379   7764   5801   -976    232     55       C  
ATOM   1481  CD1 LEU A  98     -56.731  68.255 -38.344  1.00 33.74           C  
ANISOU 1481  CD1 LEU A  98     4008   5433   3378   -949    176     85       C  
ATOM   1482  CD2 LEU A  98     -59.090  69.111 -38.776  1.00 56.74           C  
ANISOU 1482  CD2 LEU A  98     6917   8260   6383   -935    225     82       C  
ATOM   1483  H01 LEU A  98     -59.892  70.573 -36.460  1.00 48.89           H  
ATOM   1484  H02 LEU A  98     -58.768  68.470 -36.337  1.00 46.99           H  
ATOM   1485  H03 LEU A  98     -57.181  69.277 -35.963  1.00 46.99           H  
ATOM   1486  H04 LEU A  98     -57.360  70.274 -38.286  1.00 52.49           H  
ATOM   1487  H05 LEU A  98     -55.826  68.449 -37.769  1.00 33.74           H  
ATOM   1488  H06 LEU A  98     -57.112  67.264 -38.097  1.00 33.74           H  
ATOM   1489  H07 LEU A  98     -56.501  68.301 -39.409  1.00 33.74           H  
ATOM   1490  H08 LEU A  98     -59.837  69.827 -38.433  1.00 56.74           H  
ATOM   1491  H09 LEU A  98     -58.905  69.262 -39.839  1.00 56.74           H  
ATOM   1492  H10 LEU A  98     -59.456  68.098 -38.611  1.00 56.74           H  
ATOM   1493  H12 LEU A  98     -57.203  71.821 -36.377  1.00 48.28           H  
ATOM   1494  N   VAL A  99     -58.357  71.401 -33.818  1.00 53.65           N  
ANISOU 1494  N   VAL A  99     6578   7915   5891  -1186    395   -111       N  
ATOM   1495  CA  VAL A  99     -58.440  71.450 -32.377  1.00 50.95           C  
ANISOU 1495  CA  VAL A  99     6267   7601   5490  -1256    424   -156       C  
ATOM   1496  C   VAL A  99     -58.684  72.898 -32.003  1.00 53.44           C  
ANISOU 1496  C   VAL A  99     6622   7856   5828  -1283    509   -220       C  
ATOM   1497  O   VAL A  99     -58.016  73.798 -32.532  1.00 61.00           O  
ANISOU 1497  O   VAL A  99     7589   8777   6811  -1291    517   -230       O  
ATOM   1498  CB  VAL A  99     -57.136  70.945 -31.738  1.00 48.39           C  
ANISOU 1498  CB  VAL A  99     5947   7349   5090  -1320    364   -149       C  
ATOM   1499  CG1 VAL A  99     -57.172  71.127 -30.265  1.00 34.80           C  
ANISOU 1499  CG1 VAL A  99     4266   5658   3297  -1406    391   -198       C  
ATOM   1500  CG2 VAL A  99     -56.931  69.486 -32.065  1.00 48.40           C  
ANISOU 1500  CG2 VAL A  99     5917   7398   5075  -1282    287    -86       C  
ATOM   1501  H01 VAL A  99     -59.244  70.809 -32.015  1.00 50.95           H  
ATOM   1502  H02 VAL A  99     -56.307  71.525 -32.143  1.00 48.39           H  
ATOM   1503  H03 VAL A  99     -58.031  71.741 -29.996  1.00 34.80           H  
ATOM   1504  H04 VAL A  99     -57.256  70.154 -29.780  1.00 34.80           H  
ATOM   1505  H05 VAL A  99     -56.257  71.620 -29.937  1.00 34.80           H  
ATOM   1506  H06 VAL A  99     -55.963  69.161 -31.684  1.00 48.40           H  
ATOM   1507  H07 VAL A  99     -57.720  68.895 -31.601  1.00 48.40           H  
ATOM   1508  H08 VAL A  99     -56.960  69.348 -33.146  1.00 48.40           H  
ATOM   1509  H11 VAL A  99     -57.780  72.071 -34.306  1.00 53.65           H  
ATOM   1510  N   GLU A 100     -59.676  73.117 -31.142  1.00 50.09           N  
ANISOU 1510  N   GLU A 100     6220   7415   5396  -1291    578   -259       N  
ATOM   1511  CA  GLU A 100     -59.917  74.422 -30.526  1.00 49.41           C  
ANISOU 1511  CA  GLU A 100     6192   7268   5315  -1320    671   -334       C  
ATOM   1512  C   GLU A 100     -59.370  74.424 -29.097  1.00 55.49           C  
ANISOU 1512  C   GLU A 100     7022   8083   5978  -1421    676   -391       C  
ATOM   1513  O   GLU A 100     -59.683  73.543 -28.289  1.00 61.64           O  
ANISOU 1513  O   GLU A 100     7796   8927   6698  -1444    663   -383       O  
ATOM   1514  CB  GLU A 100     -61.403  74.753 -30.485  1.00 49.05           C  
ANISOU 1514  CB  GLU A 100     6135   7172   5329  -1255    761   -340       C  
ATOM   1515  CG  GLU A 100     -62.061  74.737 -31.828  1.00 65.35           C  
ANISOU 1515  CG  GLU A 100     8138   9198   7495  -1165    750   -274       C  
ATOM   1516  CD  GLU A 100     -63.509  75.165 -31.757  1.00 77.70           C  
ANISOU 1516  CD  GLU A 100     9679  10716   9126  -1102    842   -268       C  
ATOM   1517  OE1 GLU A 100     -63.938  75.906 -32.664  1.00 84.15           O  
ANISOU 1517  OE1 GLU A 100    10472  11466  10034  -1041    872   -242       O  
ATOM   1518  OE2 GLU A 100     -64.215  74.772 -30.801  1.00 74.50           O1-
ANISOU 1518  OE2 GLU A 100     9274  10346   8685  -1111    885   -281       O1-
ATOM   1519  H01 GLU A 100     -59.410  75.175 -31.130  1.00 49.41           H  
ATOM   1520  H02 GLU A 100     -61.492  75.769 -30.100  1.00 49.05           H  
ATOM   1521  H03 GLU A 100     -61.901  74.022 -29.848  1.00 49.05           H  
ATOM   1522  H04 GLU A 100     -62.032  73.714 -32.204  1.00 65.35           H  
ATOM   1523  H05 GLU A 100     -61.525  75.416 -32.491  1.00 65.35           H  
ATOM   1524  H09 GLU A 100     -60.288  72.350 -30.904  1.00 50.09           H  
ATOM   1525  N   MET A 101     -58.558  75.428 -28.799  1.00 50.29           N  
ANISOU 1525  N   MET A 101     6423   7393   5294  -1488    691   -445       N  
ATOM   1526  CA  MET A 101     -57.853  75.507 -27.546  1.00 44.07           C  
ANISOU 1526  CA  MET A 101     5699   6650   4397  -1602    679   -495       C  
ATOM   1527  C   MET A 101     -58.142  76.858 -26.921  1.00 52.40           C  
ANISOU 1527  C   MET A 101     6852   7618   5439  -1640    778   -592       C  
ATOM   1528  O   MET A 101     -58.050  77.897 -27.582  1.00 49.64           O  
ANISOU 1528  O   MET A 101     6525   7179   5158  -1618    811   -611       O  
ATOM   1529  CB  MET A 101     -56.344  75.311 -27.772  1.00 44.93           C  
ANISOU 1529  CB  MET A 101     5787   6814   4470  -1669    578   -456       C  
ATOM   1530  CG  MET A 101     -55.505  75.342 -26.497  1.00 59.56           C  
ANISOU 1530  CG  MET A 101     7697   8727   6205  -1801    544   -490       C  
ATOM   1531  SD  MET A 101     -53.834  74.680 -26.686  1.00 67.64           S  
ANISOU 1531  SD  MET A 101     8657   9853   7189  -1866    411   -405       S  
ATOM   1532  CE  MET A 101     -54.196  73.042 -27.297  1.00 44.13           C  
ANISOU 1532  CE  MET A 101     5584   6937   4247  -1758    361   -314       C  
ATOM   1533  H01 MET A 101     -58.188  74.718 -26.873  1.00 44.07           H  
ATOM   1534  H02 MET A 101     -56.010  76.149 -28.383  1.00 44.93           H  
ATOM   1535  H03 MET A 101     -56.194  74.346 -28.256  1.00 44.93           H  
ATOM   1536  H04 MET A 101     -56.013  74.702 -25.775  1.00 59.56           H  
ATOM   1537  H05 MET A 101     -55.427  76.377 -26.165  1.00 59.56           H  
ATOM   1538  H06 MET A 101     -58.429  76.166 -29.477  1.00 50.29           H  
ATOM   1539  H07 MET A 101     -55.096  73.074 -27.910  1.00 44.13           H  
ATOM   1540  H08 MET A 101     -53.360  72.685 -27.898  1.00 44.13           H  
ATOM   1541  H09 MET A 101     -54.354  72.367 -26.456  1.00 44.13           H  
ATOM   1542  N   HIS A 102     -58.508  76.822 -25.642  1.00 63.23           N  
ANISOU 1542  N   HIS A 102     8289   9014   6723  -1695    827   -652       N  
ATOM   1543  CA  HIS A 102     -58.757  78.012 -24.837  1.00 61.77           C  
ANISOU 1543  CA  HIS A 102     8220   8748   6499  -1740    927   -758       C  
ATOM   1544  C   HIS A 102     -57.500  78.391 -24.074  1.00 64.19           C  
ANISOU 1544  C   HIS A 102     8609   9082   6699  -1888    868   -802       C  
ATOM   1545  O   HIS A 102     -56.990  77.600 -23.280  1.00 67.03           O  
ANISOU 1545  O   HIS A 102     8966   9545   6958  -1970    803   -785       O  
ATOM   1546  CB  HIS A 102     -59.850  77.718 -23.818  1.00 70.88           C  
ANISOU 1546  CB  HIS A 102     9405   9925   7600  -1722   1018   -800       C  
ATOM   1547  CG  HIS A 102     -61.145  78.389 -24.116  1.00 95.58           C  
ANISOU 1547  CG  HIS A 102    12537  12960  10820  -1608   1148   -825       C  
ATOM   1548  CD2 HIS A 102     -61.590  79.012 -25.231  1.00109.85           C  
ANISOU 1548  CD2 HIS A 102    14304  14675  12757  -1510   1184   -799       C  
ATOM   1549  ND1 HIS A 102     -62.166  78.469 -23.194  1.00108.44           N  
ANISOU 1549  ND1 HIS A 102    14207  14587  12408  -1583   1264   -876       N  
ATOM   1550  CE1 HIS A 102     -63.186  79.115 -23.730  1.00121.02           C  
ANISOU 1550  CE1 HIS A 102    15781  16091  14111  -1468   1368   -876       C  
ATOM   1551  NE2 HIS A 102     -62.863  79.453 -24.967  1.00122.48           N  
ANISOU 1551  NE2 HIS A 102    15916  16219  14401  -1425   1318   -829       N  
ATOM   1552  H01 HIS A 102     -59.057  78.824 -25.499  1.00 61.77           H  
ATOM   1553  H02 HIS A 102     -59.504  78.107 -22.860  1.00 70.88           H  
ATOM   1554  H03 HIS A 102     -60.018  76.641 -23.794  1.00 70.88           H  
ATOM   1555  H04 HIS A 102     -61.041  79.140 -26.164  1.00109.85           H  
ATOM   1556  H05 HIS A 102     -64.133  79.333 -23.236  1.00121.02           H  
ATOM   1557  H06 HIS A 102     -63.456  79.954 -25.613  1.00122.48           H  
ATOM   1558  H10 HIS A 102     -58.620  75.919 -25.204  1.00 63.23           H  
ATOM   1559  N   GLY A 103     -57.013  79.608 -24.292  1.00 65.39           N  
ANISOU 1559  N   GLY A 103     8833   9140   6872  -1930    888   -853       N  
ATOM   1560  CA  GLY A 103     -55.835  80.098 -23.596  1.00 63.55           C  
ANISOU 1560  CA  GLY A 103     8684   8922   6540  -2085    829   -893       C  
ATOM   1561  C   GLY A 103     -54.701  80.470 -24.534  1.00 61.52           C  
ANISOU 1561  C   GLY A 103     8383   8656   6337  -2120    740   -835       C  
ATOM   1562  O   GLY A 103     -54.848  80.453 -25.747  1.00 69.99           O  
ANISOU 1562  O   GLY A 103     9373   9700   7522  -2020    735   -774       O  
ATOM   1563  H01 GLY A 103     -55.476  79.291 -22.957  1.00 63.55           H  
ATOM   1564  H02 GLY A 103     -56.113  80.981 -23.020  1.00 63.55           H  
ATOM   1565  H07 GLY A 103     -57.474  80.209 -24.960  1.00 65.39           H  
ATOM   1566  N   ASN A 104     -53.560  80.801 -23.965  1.00 54.52           N  
ANISOU 1566  N   ASN A 104     7550   7802   5364  -2268    667   -847       N  
ATOM   1567  CA  ASN A 104     -52.385  81.088 -24.755  1.00 66.04           C  
ANISOU 1567  CA  ASN A 104     8956   9274   6863  -2316    576   -778       C  
ATOM   1568  C   ASN A 104     -51.916  79.832 -25.493  1.00 62.68           C  
ANISOU 1568  C   ASN A 104     8376   8968   6473  -2253    488   -653       C  
ATOM   1569  O   ASN A 104     -51.332  78.929 -24.899  1.00 57.85           O  
ANISOU 1569  O   ASN A 104     7724   8474   5783  -2311    412   -607       O  
ATOM   1570  CB  ASN A 104     -51.265  81.661 -23.863  1.00 72.21           C  
ANISOU 1570  CB  ASN A 104     9826  10078   7534  -2507    508   -809       C  
ATOM   1571  CG  ASN A 104     -50.008  81.981 -24.643  1.00 76.79           C  
ANISOU 1571  CG  ASN A 104    10340  10682   8154  -2567    411   -725       C  
ATOM   1572  ND2 ASN A 104     -48.993  82.466 -23.947  1.00 76.87           N  
ANISOU 1572  ND2 ASN A 104    10413  10719   8075  -2741    338   -733       N  
ATOM   1573  OD1 ASN A 104     -49.953  81.799 -25.865  1.00 75.76           O  
ANISOU 1573  OD1 ASN A 104    10104  10551   8130  -2462    402   -648       O  
ATOM   1574  H01 ASN A 104     -52.640  81.840 -25.502  1.00 66.04           H  
ATOM   1575  H02 ASN A 104     -51.011  80.902 -23.123  1.00 72.21           H  
ATOM   1576  H03 ASN A 104     -53.506  80.855 -22.958  1.00 54.52           H  
ATOM   1577  H04 ASN A 104     -51.626  82.575 -23.391  1.00 72.21           H  
ATOM   1578  H05 ASN A 104     -48.128  82.701 -24.412  1.00 76.87           H  
ATOM   1579  H06 ASN A 104     -49.083  82.601 -22.950  1.00 76.87           H  
ATOM   1580  N   ASN A 105     -52.186  79.776 -26.792  1.00 66.05           N  
ANISOU 1580  N   ASN A 105     8720   9360   7015  -2130    501   -598       N  
ATOM   1581  CA  ASN A 105     -51.683  78.687 -27.619  1.00 59.58           C  
ANISOU 1581  CA  ASN A 105     7769   8637   6231  -2064    425   -487       C  
ATOM   1582  C   ASN A 105     -50.690  79.216 -28.623  1.00 61.84           C  
ANISOU 1582  C   ASN A 105     8005   8918   6573  -2077    377   -423       C  
ATOM   1583  O   ASN A 105     -50.596  78.702 -29.723  1.00 61.78           O  
ANISOU 1583  O   ASN A 105     7904   8936   6632  -1980    357   -348       O  
ATOM   1584  CB  ASN A 105     -52.812  77.985 -28.355  1.00 51.92           C  
ANISOU 1584  CB  ASN A 105     6742   7650   5336  -1910    471   -464       C  
ATOM   1585  CG  ASN A 105     -53.556  78.917 -29.298  1.00 60.37           C  
ANISOU 1585  CG  ASN A 105     7826   8600   6511  -1826    546   -486       C  
ATOM   1586  ND2 ASN A 105     -54.029  78.373 -30.426  1.00 59.91           N  
ANISOU 1586  ND2 ASN A 105     7687   8543   6532  -1706    544   -424       N  
ATOM   1587  OD1 ASN A 105     -53.699  80.114 -29.021  1.00 59.85           O  
ANISOU 1587  OD1 ASN A 105     7848   8439   6454  -1871    603   -555       O  
ATOM   1588  H01 ASN A 105     -51.197  77.967 -26.960  1.00 59.58           H  
ATOM   1589  H02 ASN A 105     -53.523  77.629 -27.610  1.00 51.92           H  
ATOM   1590  H03 ASN A 105     -52.395  77.161 -28.933  1.00 51.92           H  
ATOM   1591  H04 ASN A 105     -54.529  78.945 -31.091  1.00 59.91           H  
ATOM   1592  H05 ASN A 105     -53.886  77.391 -30.612  1.00 59.91           H  
ATOM   1593  H07 ASN A 105     -52.749  80.500 -27.214  1.00 66.05           H  
ATOM   1594  N   GLY A 106     -49.954  80.251 -28.234  1.00 69.45           N  
ANISOU 1594  N   GLY A 106     9036   9848   7504  -2204    359   -454       N  
ATOM   1595  CA  GLY A 106     -48.964  80.858 -29.106  1.00 70.96           C  
ANISOU 1595  CA  GLY A 106     9181  10037   7745  -2236    312   -389       C  
ATOM   1596  C   GLY A 106     -49.497  82.010 -29.944  1.00 65.95           C  
ANISOU 1596  C   GLY A 106     8588   9264   7204  -2186    381   -422       C  
ATOM   1597  O   GLY A 106     -50.633  82.464 -29.763  1.00 64.30           O  
ANISOU 1597  O   GLY A 106     8455   8951   7025  -2132    471   -503       O  
ATOM   1598  H01 GLY A 106     -48.644  80.084 -29.804  1.00 70.96           H  
ATOM   1599  H02 GLY A 106     -48.147  81.232 -28.489  1.00 70.96           H  
ATOM   1600  H06 GLY A 106     -50.087  80.626 -27.306  1.00 69.45           H  
ATOM   1601  N   SER A 107     -48.670  82.474 -30.877  1.00 64.35           N  
ANISOU 1601  N   SER A 107     8330   9065   7054  -2200    341   -349       N  
ATOM   1602  CA  SER A 107     -49.014  83.614 -31.726  1.00 63.16           C  
ANISOU 1602  CA  SER A 107     8213   8788   6995  -2166    393   -362       C  
ATOM   1603  C   SER A 107     -48.165  83.580 -32.984  1.00 69.76           C  
ANISOU 1603  C   SER A 107     8938   9679   7888  -2137    343   -246       C  
ATOM   1604  O   SER A 107     -47.206  82.815 -33.065  1.00 71.10           O  
ANISOU 1604  O   SER A 107     9018   9978   8020  -2160    271   -164       O  
ATOM   1605  CB  SER A 107     -48.745  84.919 -30.986  1.00 59.61           C  
ANISOU 1605  CB  SER A 107     7895   8237   6516  -2306    403   -438       C  
ATOM   1606  OG  SER A 107     -47.349  85.069 -30.748  1.00 58.08           O  
ANISOU 1606  OG  SER A 107     7677   8122   6267  -2452    306   -380       O  
ATOM   1607  H01 SER A 107     -50.071  83.555 -31.984  1.00 63.16           H  
ATOM   1608  H02 SER A 107     -49.269  84.901 -30.030  1.00 59.61           H  
ATOM   1609  H03 SER A 107     -47.775  82.024 -31.003  1.00 64.35           H  
ATOM   1610  H04 SER A 107     -49.101  85.755 -31.588  1.00 59.61           H  
ATOM   1611  H05 SER A 107     -46.991  84.245 -30.410  1.00 58.08           H  
ATOM   1612  N   MET A 108     -48.507  84.410 -33.966  1.00 70.48           N  
ANISOU 1612  N   MET A 108     9034   9674   8070  -2083    384   -233       N  
ATOM   1613  CA  MET A 108     -47.656  84.552 -35.145  1.00 63.68           C  
ANISOU 1613  CA  MET A 108     8079   8861   7256  -2071    342   -124       C  
ATOM   1614  C   MET A 108     -46.264  85.043 -34.768  1.00 65.94           C  
ANISOU 1614  C   MET A 108     8357   9200   7495  -2230    266    -79       C  
ATOM   1615  O   MET A 108     -45.326  84.865 -35.529  1.00 73.81           O  
ANISOU 1615  O   MET A 108     9252  10285   8506  -2233    218     28       O  
ATOM   1616  CB  MET A 108     -48.269  85.501 -36.160  1.00 66.09           C  
ANISOU 1616  CB  MET A 108     8403   9045   7662  -2005    397   -119       C  
ATOM   1617  CG  MET A 108     -49.466  84.926 -36.896  1.00 71.54           C  
ANISOU 1617  CG  MET A 108     9059   9714   8408  -1842    453   -117       C  
ATOM   1618  SD  MET A 108     -49.847  85.830 -38.397  1.00 75.60           S  
ANISOU 1618  SD  MET A 108     9550  10139   9038  -1766    487    -57       S  
ATOM   1619  CE  MET A 108     -48.458  85.371 -39.425  1.00 95.37           C  
ANISOU 1619  CE  MET A 108    11930  12783  11521  -1777    414     74       C  
ATOM   1620  H01 MET A 108     -47.572  83.563 -35.595  1.00 63.68           H  
ATOM   1621  H02 MET A 108     -47.503  85.700 -36.910  1.00 66.09           H  
ATOM   1622  H03 MET A 108     -48.587  86.404 -35.638  1.00 66.09           H  
ATOM   1623  H04 MET A 108     -50.329  85.002 -36.235  1.00 71.54           H  
ATOM   1624  H05 MET A 108     -49.253  83.889 -37.156  1.00 71.54           H  
ATOM   1625  H06 MET A 108     -49.361  84.945 -33.896  1.00 70.48           H  
ATOM   1626  H07 MET A 108     -47.589  85.180 -38.796  1.00 95.37           H  
ATOM   1627  H08 MET A 108     -48.704  84.470 -39.988  1.00 95.37           H  
ATOM   1628  H09 MET A 108     -48.234  86.183 -40.117  1.00 95.37           H  
ATOM   1629  N   ASP A 109     -46.130  85.659 -33.596  1.00 60.17           N  
ANISOU 1629  N   ASP A 109     7737   8418   6707  -2366    255   -157       N  
ATOM   1630  CA  ASP A 109     -44.822  86.118 -33.124  1.00 64.64           C  
ANISOU 1630  CA  ASP A 109     8303   9037   7219  -2540    169   -113       C  
ATOM   1631  C   ASP A 109     -44.017  84.952 -32.547  1.00 65.12           C  
ANISOU 1631  C   ASP A 109     8275   9270   7198  -2577     94    -52       C  
ATOM   1632  O   ASP A 109     -42.904  85.129 -32.059  1.00 67.45           O  
ANISOU 1632  O   ASP A 109     8551   9639   7439  -2723     12      1       O  
ATOM   1633  CB  ASP A 109     -44.972  87.204 -32.051  1.00 77.29           C  
ANISOU 1633  CB  ASP A 109    10073  10517   8777  -2685    179   -225       C  
ATOM   1634  CG  ASP A 109     -45.401  88.549 -32.619  1.00 88.23           C  
ANISOU 1634  CG  ASP A 109    11545  11729  10248  -2684    234   -262       C  
ATOM   1635  OD1 ASP A 109     -45.278  88.755 -33.842  1.00 86.17           O  
ANISOU 1635  OD1 ASP A 109    11201  11465  10073  -2611    239   -178       O  
ATOM   1636  OD2 ASP A 109     -45.851  89.409 -31.830  1.00 92.40           O1-
ANISOU 1636  OD2 ASP A 109    12230  12123  10754  -2756    274   -375       O1-
ATOM   1637  H01 ASP A 109     -44.294  86.536 -33.981  1.00 64.64           H  
ATOM   1638  H02 ASP A 109     -43.994  87.343 -31.591  1.00 77.29           H  
ATOM   1639  H03 ASP A 109     -45.720  86.878 -31.328  1.00 77.29           H  
ATOM   1640  H10 ASP A 109     -46.946  85.813 -33.021  1.00 60.17           H  
ATOM   1641  N   GLY A 110     -44.591  83.758 -32.588  1.00 64.75           N  
ANISOU 1641  N   GLY A 110     8175   9284   7143  -2449    119    -52       N  
ATOM   1642  CA  GLY A 110     -43.944  82.597 -32.010  1.00 68.82           C  
ANISOU 1642  CA  GLY A 110     8613   9949   7588  -2468     55      4       C  
ATOM   1643  C   GLY A 110     -43.594  82.671 -30.526  1.00 78.03           C  
ANISOU 1643  C   GLY A 110     9855  11144   8648  -2629      4    -44       C  
ATOM   1644  O   GLY A 110     -42.530  82.192 -30.129  1.00 83.70           O  
ANISOU 1644  O   GLY A 110    10499  11990   9313  -2713    -82     40       O  
ATOM   1645  H01 GLY A 110     -42.986  82.519 -32.525  1.00 68.82           H  
ATOM   1646  H02 GLY A 110     -44.608  81.744 -32.151  1.00 68.82           H  
ATOM   1647  H04 GLY A 110     -45.494  83.656 -33.029  1.00 64.75           H  
ATOM   1648  N   ASP A 111     -44.454  83.252 -29.689  1.00 81.05           N  
ANISOU 1648  N   ASP A 111    10385  11415   8996  -2674     55   -174       N  
ATOM   1649  CA  ASP A 111     -44.225  83.098 -28.245  1.00 85.35           C  
ANISOU 1649  CA  ASP A 111    11005  12003   9422  -2813     11   -224       C  
ATOM   1650  C   ASP A 111     -44.772  81.772 -27.691  1.00 84.69           C  
ANISOU 1650  C   ASP A 111    10886  12000   9291  -2732     20   -232       C  
ATOM   1651  O   ASP A 111     -45.858  81.321 -28.065  1.00 86.77           O  
ANISOU 1651  O   ASP A 111    11149  12219   9602  -2584     97   -271       O  
ATOM   1652  CB  ASP A 111     -44.640  84.323 -27.387  1.00112.99           C  
ANISOU 1652  CB  ASP A 111    14692  15365  12874  -2936     48   -357       C  
ATOM   1653  CG  ASP A 111     -45.770  85.143 -27.995  1.00110.78           C  
ANISOU 1653  CG  ASP A 111    14492  14914  12684  -2828    162   -443       C  
ATOM   1654  OD1 ASP A 111     -45.700  86.392 -27.921  1.00108.15           O  
ANISOU 1654  OD1 ASP A 111    14271  14458  12362  -2917    179   -499       O  
ATOM   1655  OD2 ASP A 111     -46.737  84.554 -28.513  1.00110.02           O1-
ANISOU 1655  OD2 ASP A 111    14352  14804  12647  -2661    233   -451       O1-
ATOM   1656  H01 ASP A 111     -43.140  83.054 -28.149  1.00 85.35           H  
ATOM   1657  H02 ASP A 111     -43.770  84.977 -27.325  1.00112.99           H  
ATOM   1658  H03 ASP A 111     -45.240  83.782 -30.037  1.00 81.05           H  
ATOM   1659  H04 ASP A 111     -44.961  83.966 -26.409  1.00112.99           H  
ATOM   1660  N   PRO A 112     -44.002  81.144 -26.795  1.00 82.24           N  
ANISOU 1660  N   PRO A 112    10545  11813   8888  -2836    -65   -184       N  
ATOM   1661  CA  PRO A 112     -44.357  79.832 -26.240  1.00 77.72           C  
ANISOU 1661  CA  PRO A 112     9931  11330   8270  -2773    -72   -171       C  
ATOM   1662  C   PRO A 112     -45.823  79.819 -25.857  1.00 73.58           C  
ANISOU 1662  C   PRO A 112     9510  10708   7739  -2696     30   -295       C  
ATOM   1663  O   PRO A 112     -46.268  80.764 -25.199  1.00 77.02           O  
ANISOU 1663  O   PRO A 112    10085  11047   8132  -2777     76   -405       O  
ATOM   1664  CB  PRO A 112     -43.530  79.753 -24.957  1.00 75.40           C  
ANISOU 1664  CB  PRO A 112     9667  11129   7853  -2958   -164   -153       C  
ATOM   1665  CG  PRO A 112     -42.443  80.739 -25.121  1.00 80.17           C  
ANISOU 1665  CG  PRO A 112    10270  11735   8456  -3099   -230   -107       C  
ATOM   1666  CD  PRO A 112     -42.917  81.806 -26.053  1.00 78.21           C  
ANISOU 1666  CD  PRO A 112    10073  11342   8300  -3043   -155   -162       C  
ATOM   1667  H01 PRO A 112     -43.140  78.749 -24.791  1.00 75.40           H  
ATOM   1668  H02 PRO A 112     -44.144  80.004 -24.092  1.00 75.40           H  
ATOM   1669  H03 PRO A 112     -41.554  80.255 -25.525  1.00 80.17           H  
ATOM   1670  H04 PRO A 112     -42.192  81.177 -24.155  1.00 80.17           H  
ATOM   1671  H05 PRO A 112     -44.176  79.016 -26.939  1.00 77.72           H  
ATOM   1672  H06 PRO A 112     -43.240  82.711 -25.539  1.00 78.21           H  
ATOM   1673  H07 PRO A 112     -42.119  82.123 -26.725  1.00 78.21           H  
ATOM   1674  N   PRO A 113     -46.567  78.788 -26.284  1.00 62.42           N  
ANISOU 1674  N   PRO A 113     8032   9316   6370  -2540     67   -275       N  
ATOM   1675  CA  PRO A 113     -47.907  78.485 -25.751  1.00 59.87           C  
ANISOU 1675  CA  PRO A 113     7780   8941   6027  -2474    149   -366       C  
ATOM   1676  C   PRO A 113     -47.831  78.228 -24.242  1.00 62.73           C  
ANISOU 1676  C   PRO A 113     8215   9362   6257  -2601    120   -409       C  
ATOM   1677  O   PRO A 113     -46.772  77.850 -23.721  1.00 56.30           O  
ANISOU 1677  O   PRO A 113     7359   8656   5375  -2708     21   -339       O  
ATOM   1678  CB  PRO A 113     -48.278  77.179 -26.469  1.00 48.51           C  
ANISOU 1678  CB  PRO A 113     6229   7558   4646  -2319    146   -293       C  
ATOM   1679  CG  PRO A 113     -47.504  77.236 -27.759  1.00 46.58           C  
ANISOU 1679  CG  PRO A 113     5885   7330   4484  -2262    112   -202       C  
ATOM   1680  CD  PRO A 113     -46.191  77.896 -27.396  1.00 45.24           C  
ANISOU 1680  CD  PRO A 113     5714   7208   4269  -2415     38   -163       C  
ATOM   1681  H01 PRO A 113     -49.352  77.081 -26.630  1.00 48.51           H  
ATOM   1682  H02 PRO A 113     -47.981  76.313 -25.877  1.00 48.51           H  
ATOM   1683  H03 PRO A 113     -48.039  77.785 -28.534  1.00 46.58           H  
ATOM   1684  H04 PRO A 113     -47.335  76.233 -28.150  1.00 46.58           H  
ATOM   1685  H05 PRO A 113     -45.410  77.183 -27.131  1.00 45.24           H  
ATOM   1686  H06 PRO A 113     -45.791  78.463 -28.236  1.00 45.24           H  
ATOM   1687  H08 PRO A 113     -48.621  79.294 -25.906  1.00 59.87           H  
ATOM   1688  N   ALA A 114     -48.931  78.445 -23.534  1.00 65.59           N  
ANISOU 1688  N   ALA A 114     8683   9658   6579  -2592    205   -516       N  
ATOM   1689  CA  ALA A 114     -48.985  78.074 -22.127  1.00 67.12           C  
ANISOU 1689  CA  ALA A 114     8945   9917   6641  -2697    187   -555       C  
ATOM   1690  C   ALA A 114     -48.756  76.563 -22.036  1.00 62.86           C  
ANISOU 1690  C   ALA A 114     8286   9509   6088  -2651    117   -450       C  
ATOM   1691  O   ALA A 114     -49.110  75.811 -22.970  1.00 51.65           O  
ANISOU 1691  O   ALA A 114     6770   8095   4762  -2505    128   -391       O  
ATOM   1692  CB  ALA A 114     -50.342  78.460 -21.522  1.00 63.21           C  
ANISOU 1692  CB  ALA A 114     8568   9331   6118  -2659    311   -680       C  
ATOM   1693  H01 ALA A 114     -48.217  78.603 -21.563  1.00 67.12           H  
ATOM   1694  H02 ALA A 114     -51.102  77.755 -21.857  1.00 63.21           H  
ATOM   1695  H03 ALA A 114     -50.276  78.433 -20.434  1.00 63.21           H  
ATOM   1696  H04 ALA A 114     -50.612  79.465 -21.846  1.00 63.21           H  
ATOM   1697  H07 ALA A 114     -49.735  78.870 -23.973  1.00 65.59           H  
ATOM   1698  N   ALA A 115     -48.154  76.111 -20.936  1.00 61.29           N  
ANISOU 1698  N   ALA A 115     8101   9415   5773  -2778     42   -422       N  
ATOM   1699  CA  ALA A 115     -47.970  74.671 -20.737  1.00 53.29           C  
ANISOU 1699  CA  ALA A 115     6984   8520   4745  -2737    -23   -322       C  
ATOM   1700  C   ALA A 115     -49.315  74.002 -20.574  1.00 55.93           C  
ANISOU 1700  C   ALA A 115     7334   8827   5089  -2628     57   -364       C  
ATOM   1701  O   ALA A 115     -50.305  74.651 -20.222  1.00 55.23           O  
ANISOU 1701  O   ALA A 115     7348   8657   4981  -2621    157   -474       O  
ATOM   1702  CB  ALA A 115     -47.107  74.392 -19.563  1.00 50.35           C  
ANISOU 1702  CB  ALA A 115     6624   8261   4245  -2900   -119   -280       C  
ATOM   1703  H01 ALA A 115     -47.470  74.266 -21.617  1.00 53.29           H  
ATOM   1704  H02 ALA A 115     -46.217  75.020 -19.609  1.00 50.35           H  
ATOM   1705  H03 ALA A 115     -47.657  74.609 -18.647  1.00 50.35           H  
ATOM   1706  H04 ALA A 115     -46.811  73.343 -19.570  1.00 50.35           H  
ATOM   1707  H05 ALA A 115     -47.824  76.762 -20.238  1.00 61.29           H  
ATOM   1708  N   MET A 116     -49.356  72.702 -20.848  1.00 50.36           N  
ANISOU 1708  N   MET A 116     6527   8189   4418  -2540     16   -272       N  
ATOM   1709  CA  MET A 116     -50.623  71.990 -20.864  1.00 51.41           C  
ANISOU 1709  CA  MET A 116     6659   8297   4578  -2431     81   -293       C  
ATOM   1710  C   MET A 116     -51.385  71.967 -19.523  1.00 66.27           C  
ANISOU 1710  C   MET A 116     8633  10200   6345  -2507    127   -364       C  
ATOM   1711  O   MET A 116     -52.470  71.379 -19.431  1.00 68.22           O  
ANISOU 1711  O   MET A 116     8876  10437   6608  -2428    183   -375       O  
ATOM   1712  CB  MET A 116     -50.402  70.569 -21.350  1.00 50.73           C  
ANISOU 1712  CB  MET A 116     6458   8276   4541  -2341     14   -178       C  
ATOM   1713  CG  MET A 116     -49.581  69.763 -20.414  1.00 57.47           C  
ANISOU 1713  CG  MET A 116     7279   9250   5308  -2435    -84    -98       C  
ATOM   1714  SD  MET A 116     -49.555  68.008 -20.775  1.00 67.19           S  
ANISOU 1714  SD  MET A 116     8400  10538   6589  -2324   -147     27       S  
ATOM   1715  CE  MET A 116     -48.867  67.413 -19.202  1.00 51.71           C  
ANISOU 1715  CE  MET A 116     6443   8712   4492  -2478   -240     90       C  
ATOM   1716  H01 MET A 116     -51.261  72.552 -21.547  1.00 51.41           H  
ATOM   1717  H02 MET A 116     -49.862  70.626 -22.295  1.00 50.73           H  
ATOM   1718  H03 MET A 116     -51.372  70.086 -21.468  1.00 50.73           H  
ATOM   1719  H04 MET A 116     -50.036  69.871 -19.429  1.00 57.47           H  
ATOM   1720  H05 MET A 116     -48.500  72.205 -21.047  1.00 50.36           H  
ATOM   1721  H06 MET A 116     -48.557  70.135 -20.451  1.00 57.47           H  
ATOM   1722  H07 MET A 116     -47.974  67.988 -18.956  1.00 51.71           H  
ATOM   1723  H08 MET A 116     -49.607  67.536 -18.411  1.00 51.71           H  
ATOM   1724  H09 MET A 116     -48.606  66.359 -19.295  1.00 51.71           H  
ATOM   1725  N   ARG A 117     -50.826  72.570 -18.476  1.00 69.31           N  
ANISOU 1725  N   ARG A 117     9103  10621   6611  -2664    103   -406       N  
ATOM   1726  CA AARG A 117     -51.538  72.654 -17.205  0.54 63.61           C  
ANISOU 1726  CA AARG A 117     8485   9916   5767  -2739    158   -484       C  
ATOM   1727  CA BARG A 117     -51.537  72.660 -17.202  0.46 63.61           C  
ANISOU 1727  CA BARG A 117     8486   9917   5768  -2740    159   -484       C  
ATOM   1728  C   ARG A 117     -52.534  73.819 -17.215  1.00 64.14           C  
ANISOU 1728  C   ARG A 117     8665   9858   5845  -2706    298   -621       C  
ATOM   1729  O   ARG A 117     -53.530  73.800 -16.491  1.00 56.39           O  
ANISOU 1729  O   ARG A 117     7750   8869   4806  -2697    387   -686       O  
ATOM   1730  CB AARG A 117     -50.563  72.737 -16.019  0.54 61.71           C  
ANISOU 1730  CB AARG A 117     8297   9772   5377  -2928     70   -471       C  
ATOM   1731  CB BARG A 117     -50.573  72.784 -16.013  0.46 61.46           C  
ANISOU 1731  CB BARG A 117     8270   9737   5345  -2930     73   -476       C  
ATOM   1732  CG AARG A 117     -49.771  74.032 -15.904  0.54 61.11           C  
ANISOU 1732  CG AARG A 117     8310   9652   5259  -3055     53   -532       C  
ATOM   1733  CG BARG A 117     -49.793  74.089 -15.947  0.46 60.59           C  
ANISOU 1733  CG BARG A 117     8247   9579   5198  -3051     58   -537       C  
ATOM   1734  CD AARG A 117     -48.711  73.947 -14.799  0.54 63.52           C  
ANISOU 1734  CD AARG A 117     8646  10071   5418  -3251    -62   -491       C  
ATOM   1735  CD BARG A 117     -49.342  74.415 -14.514  0.46 63.33           C  
ANISOU 1735  CD BARG A 117     8709   9991   5362  -3251     15   -580       C  
ATOM   1736  NE AARG A 117     -47.418  73.568 -15.347  0.54 60.71           N  
ANISOU 1736  NE AARG A 117     8163   9791   5115  -3276   -191   -355       N  
ATOM   1737  NE BARG A 117     -50.449  74.849 -13.652  0.46 58.66           N  
ANISOU 1737  NE BARG A 117     8260   9348   4678  -3265    138   -712       N  
ATOM   1738  CZ AARG A 117     -46.414  74.413 -15.542  0.54 68.41           C  
ANISOU 1738  CZ AARG A 117     9150  10757   6085  -3381   -251   -344       C  
ATOM   1739  CZ BARG A 117     -50.316  75.202 -12.375  0.46 53.40           C  
ANISOU 1739  CZ BARG A 117     7727   8723   3840  -3426    133   -778       C  
ATOM   1740  NH1AARG A 117     -46.533  75.689 -15.200  0.54 71.34           N1+
ANISOU 1740  NH1AARG A 117     9671  11040   6397  -3481   -202   -468       N1+
ATOM   1741  NH1BARG A 117     -49.118  75.175 -11.788  0.46 51.82           N1+
ANISOU 1741  NH1BARG A 117     7532   8618   3541  -3600     -1   -718       N1+
ATOM   1742  NH2AARG A 117     -45.284  73.978 -16.076  0.54 75.88           N  
ANISOU 1742  NH2AARG A 117     9959  11783   7087  -3386   -360   -206       N  
ATOM   1743  NH2BARG A 117     -51.383  75.586 -11.685  0.46 46.39           N  
ANISOU 1743  NH2BARG A 117     6966   7785   2877  -3415    264   -899       N  
ATOM   1744  H01BARG A 117     -52.090  71.729 -17.075  0.46 63.61           H  
ATOM   1745  H02AARG A 117     -49.825  71.952 -16.186  0.54 61.71           H  
ATOM   1746  H03AARG A 117     -51.139  72.614 -15.102  0.54 61.71           H  
ATOM   1747  H04BARG A 117     -49.832  71.994 -16.140  0.46 61.46           H  
ATOM   1748  H05BARG A 117     -51.154  72.690 -15.095  0.46 61.46           H  
ATOM   1749  H06AARG A 117     -50.464  74.835 -15.652  0.54 61.11           H  
ATOM   1750  H07AARG A 117     -49.277  74.231 -16.855  0.54 61.11           H  
ATOM   1751  H08BARG A 117     -50.448  74.892 -16.286  0.46 60.59           H  
ATOM   1752  H09BARG A 117     -48.913  74.007 -16.584  0.46 60.59           H  
ATOM   1753  H10AARG A 117     -52.111  71.736 -17.076  0.54 63.61           H  
ATOM   1754  H11AARG A 117     -49.019  73.189 -14.079  0.54 63.52           H  
ATOM   1755  H12AARG A 117     -48.622  74.919 -14.313  0.54 63.52           H  
ATOM   1756  H13BARG A 117     -48.632  75.240 -14.574  0.46 63.33           H  
ATOM   1757  H14BARG A 117     -48.891  73.523 -14.079  0.46 63.33           H  
ATOM   1758  H15AARG A 117     -47.275  72.599 -15.595  0.54 60.71           H  
ATOM   1759  H16BARG A 117     -51.374  74.882 -14.055  0.46 58.66           H  
ATOM   1760  H17AARG A 117     -45.763  76.326 -15.349  0.54 71.34           H  
ATOM   1761  H18AARG A 117     -47.393  76.024 -14.790  0.54 71.34           H  
ATOM   1762  H19BARG A 117     -49.024  75.445 -10.819  0.46 51.82           H  
ATOM   1763  H20BARG A 117     -48.305  74.884 -12.312  0.46 51.82           H  
ATOM   1764  H21AARG A 117     -45.189  73.007 -16.335  0.54 75.88           H  
ATOM   1765  H22AARG A 117     -44.516  74.617 -16.224  0.54 75.88           H  
ATOM   1766  H23BARG A 117     -52.290  75.608 -12.129  0.46 46.39           H  
ATOM   1767  H24BARG A 117     -51.288  75.856 -10.716  0.46 46.39           H  
ATOM   1768  N   TYR A 118     -52.275  74.815 -18.065  1.00 67.52           N  
ANISOU 1768  N   TYR A 118     9110  10190   6355  -2681    322   -656       N  
ATOM   1769  CA  TYR A 118     -53.136  75.995 -18.158  1.00 60.98           C  
ANISOU 1769  CA  TYR A 118     8389   9229   5553  -2643    454   -778       C  
ATOM   1770  C   TYR A 118     -54.277  75.868 -19.161  1.00 67.37           C  
ANISOU 1770  C   TYR A 118     9136   9962   6500  -2461    543   -774       C  
ATOM   1771  O   TYR A 118     -55.429  76.187 -18.851  1.00 71.46           O  
ANISOU 1771  O   TYR A 118     9711  10422   7017  -2403    663   -848       O  
ATOM   1772  CB  TYR A 118     -52.313  77.245 -18.474  1.00 55.68           C  
ANISOU 1772  CB  TYR A 118     7784   8481   4893  -2723    435   -822       C  
ATOM   1773  CG  TYR A 118     -51.215  77.519 -17.468  1.00 62.02           C  
ANISOU 1773  CG  TYR A 118     8661   9350   5554  -2922    345   -830       C  
ATOM   1774  CD1 TYR A 118     -51.503  77.974 -16.176  1.00 64.96           C  
ANISOU 1774  CD1 TYR A 118     9185   9717   5779  -3037    393   -935       C  
ATOM   1775  CD2 TYR A 118     -49.886  77.316 -17.806  1.00 58.00           C  
ANISOU 1775  CD2 TYR A 118     8068   8915   5054  -2998    211   -728       C  
ATOM   1776  CE1 TYR A 118     -50.483  78.220 -15.257  1.00 67.22           C  
ANISOU 1776  CE1 TYR A 118     9545  10069   5926  -3234    298   -938       C  
ATOM   1777  CE2 TYR A 118     -48.876  77.556 -16.905  1.00 60.81           C  
ANISOU 1777  CE2 TYR A 118     8481   9341   5283  -3188    117   -720       C  
ATOM   1778  CZ  TYR A 118     -49.170  78.011 -15.641  1.00 71.52           C  
ANISOU 1778  CZ  TYR A 118     9994  10689   6491  -3312    155   -826       C  
ATOM   1779  OH  TYR A 118     -48.124  78.219 -14.777  1.00 84.89           O  
ANISOU 1779  OH  TYR A 118    11742  12458   8052  -3514     46   -808       O  
ATOM   1780  H01 TYR A 118     -53.599  76.084 -17.175  1.00 60.98           H  
ATOM   1781  H02 TYR A 118     -52.996  78.094 -18.440  1.00 55.68           H  
ATOM   1782  H03 TYR A 118     -51.858  77.119 -19.456  1.00 55.68           H  
ATOM   1783  H04 TYR A 118     -52.540  78.139 -15.884  1.00 64.96           H  
ATOM   1784  H05 TYR A 118     -49.637  76.959 -18.805  1.00 58.00           H  
ATOM   1785  H06 TYR A 118     -50.716  78.571 -14.252  1.00 67.22           H  
ATOM   1786  H07 TYR A 118     -47.839  77.385 -17.193  1.00 60.81           H  
ATOM   1787  H08 TYR A 118     -47.821  77.376 -14.431  1.00 84.89           H  
ATOM   1788  H25 TYR A 118     -51.353  75.154 -17.832  1.00 67.52           H  
ATOM   1789  N   THR A 119     -53.953  75.383 -20.354  1.00 60.82           N  
ANISOU 1789  N   THR A 119     8187   9138   5784  -2372    484   -683       N  
ATOM   1790  CA  THR A 119     -54.869  75.417 -21.488  1.00 45.59           C  
ANISOU 1790  CA  THR A 119     6201   7130   3990  -2214    551   -672       C  
ATOM   1791  C   THR A 119     -55.944  74.342 -21.420  1.00 52.90           C  
ANISOU 1791  C   THR A 119     7068   8095   4935  -2122    580   -635       C  
ATOM   1792  O   THR A 119     -55.827  73.385 -20.654  1.00 60.30           O  
ANISOU 1792  O   THR A 119     7987   9131   5794  -2170    530   -595       O  
ATOM   1793  CB  THR A 119     -54.078  75.275 -22.787  1.00 48.23           C  
ANISOU 1793  CB  THR A 119     6440   7463   4424  -2163    475   -589       C  
ATOM   1794  CG2 THR A 119     -52.865  76.195 -22.759  1.00 57.07           C  
ANISOU 1794  CG2 THR A 119     7601   8569   5513  -2276    425   -602       C  
ATOM   1795  OG1 THR A 119     -53.623  73.926 -22.939  1.00 48.18           O  
ANISOU 1795  OG1 THR A 119     6333   7559   4413  -2141    380   -485       O  
ATOM   1796  H01 THR A 119     -55.383  76.378 -21.455  1.00 45.59           H  
ATOM   1797  H02 THR A 119     -54.729  75.542 -23.619  1.00 48.23           H  
ATOM   1798  H03 THR A 119     -52.039  75.722 -23.290  1.00 57.07           H  
ATOM   1799  H04 THR A 119     -53.114  77.140 -23.242  1.00 57.07           H  
ATOM   1800  H05 THR A 119     -52.573  76.381 -21.725  1.00 57.07           H  
ATOM   1801  H06 THR A 119     -53.536  73.720 -23.873  1.00 48.18           H  
ATOM   1802  H09 THR A 119     -53.038  74.975 -20.481  1.00 60.82           H  
ATOM   1803  N   GLU A 120     -57.002  74.513 -22.208  1.00 57.36           N  
ANISOU 1803  N   GLU A 120     7603   8586   5605  -1996    658   -640       N  
ATOM   1804  CA  GLU A 120     -58.012  73.461 -22.396  1.00 57.89           C  
ANISOU 1804  CA  GLU A 120     7596   8687   5712  -1904    671   -584       C  
ATOM   1805  C   GLU A 120     -58.479  73.348 -23.871  1.00 54.92           C  
ANISOU 1805  C   GLU A 120     7138   8253   5477  -1774    671   -529       C  
ATOM   1806  O   GLU A 120     -58.373  74.290 -24.658  1.00 49.43           O  
ANISOU 1806  O   GLU A 120     6454   7475   4853  -1739    701   -553       O  
ATOM   1807  CB  GLU A 120     -59.185  73.634 -21.434  1.00 55.75           C  
ANISOU 1807  CB  GLU A 120     7380   8411   5392  -1899    784   -644       C  
ATOM   1808  CG  GLU A 120     -59.627  75.083 -21.222  1.00 86.54           C  
ANISOU 1808  CG  GLU A 120    11378  12205   9298  -1894    909   -752       C  
ATOM   1809  CD  GLU A 120     -60.815  75.227 -20.252  1.00103.57           C  
ANISOU 1809  CD  GLU A 120    13587  14361  11404  -1875   1038   -810       C  
ATOM   1810  OE1 GLU A 120     -61.592  76.200 -20.401  1.00110.52           O  
ANISOU 1810  OE1 GLU A 120    14510  15144  12339  -1806   1161   -871       O  
ATOM   1811  OE2 GLU A 120     -60.972  74.379 -19.342  1.00 94.00           O1-
ANISOU 1811  OE2 GLU A 120    12371  13247  10098  -1925   1020   -789       O1-
ATOM   1812  H01 GLU A 120     -57.532  72.513 -22.154  1.00 57.89           H  
ATOM   1813  H02 GLU A 120     -58.845  73.270 -20.464  1.00 55.75           H  
ATOM   1814  H03 GLU A 120     -60.033  73.073 -21.827  1.00 55.75           H  
ATOM   1815  H04 GLU A 120     -59.955  75.463 -22.190  1.00 86.54           H  
ATOM   1816  H05 GLU A 120     -58.784  75.647 -20.822  1.00 86.54           H  
ATOM   1817  H07 GLU A 120     -57.115  75.392 -22.692  1.00 57.36           H  
ATOM   1818  N   ALA A 121     -58.976  72.179 -24.249  1.00 43.99           N  
ANISOU 1818  N   ALA A 121     5676   6913   4127  -1711    630   -453       N  
ATOM   1819  CA  ALA A 121     -59.149  71.885 -25.650  1.00 42.40           C  
ANISOU 1819  CA  ALA A 121     5401   6673   4034  -1612    597   -391       C  
ATOM   1820  C   ALA A 121     -60.327  70.966 -25.958  1.00 47.87           C  
ANISOU 1820  C   ALA A 121     6036   7378   4774  -1535    603   -336       C  
ATOM   1821  O   ALA A 121     -60.899  70.334 -25.075  1.00 45.66           O  
ANISOU 1821  O   ALA A 121     5757   7151   4441  -1561    615   -327       O  
ATOM   1822  CB  ALA A 121     -57.864  71.304 -26.201  1.00 41.17           C  
ANISOU 1822  CB  ALA A 121     5208   6562   3874  -1629    486   -333       C  
ATOM   1823  H01 ALA A 121     -59.386  72.829 -26.140  1.00 42.40           H  
ATOM   1824  H02 ALA A 121     -57.067  71.426 -25.468  1.00 41.17           H  
ATOM   1825  H03 ALA A 121     -58.005  70.244 -26.411  1.00 41.17           H  
ATOM   1826  H04 ALA A 121     -57.594  71.824 -27.120  1.00 41.17           H  
ATOM   1827  H06 ALA A 121     -59.234  71.493 -23.554  1.00 43.99           H  
ATOM   1828  N   ARG A 122     -60.694  70.925 -27.232  1.00 49.90           N  
ANISOU 1828  N   ARG A 122     6243   7587   5130  -1448    590   -293       N  
ATOM   1829  CA  ARG A 122     -61.697  69.995 -27.742  1.00 50.11           C  
ANISOU 1829  CA  ARG A 122     6212   7622   5207  -1383    570   -226       C  
ATOM   1830  C   ARG A 122     -61.513  69.963 -29.257  1.00 51.27           C  
ANISOU 1830  C   ARG A 122     6321   7723   5437  -1312    523   -182       C  
ATOM   1831  O   ARG A 122     -60.857  70.837 -29.819  1.00 45.79           O  
ANISOU 1831  O   ARG A 122     5642   6987   4770  -1306    533   -207       O  
ATOM   1832  CB  ARG A 122     -63.104  70.477 -27.420  1.00 48.96           C  
ANISOU 1832  CB  ARG A 122     6058   7447   5096  -1347    675   -243       C  
ATOM   1833  CG  ARG A 122     -63.383  71.866 -28.007  1.00 49.54           C  
ANISOU 1833  CG  ARG A 122     6147   7431   5246  -1297    759   -285       C  
ATOM   1834  CD  ARG A 122     -64.826  72.290 -27.822  1.00 57.30           C  
ANISOU 1834  CD  ARG A 122     7105   8384   6281  -1239    865   -283       C  
ATOM   1835  NE  ARG A 122     -65.053  73.680 -28.212  1.00 65.68           N  
ANISOU 1835  NE  ARG A 122     8191   9353   7413  -1192    956   -328       N  
ATOM   1836  CZ  ARG A 122     -66.090  74.404 -27.799  1.00 66.15           C  
ANISOU 1836  CZ  ARG A 122     8253   9372   7507  -1146   1079   -353       C  
ATOM   1837  NH1 ARG A 122     -66.978  73.864 -26.968  1.00 60.61           N1+
ANISOU 1837  NH1 ARG A 122     7527   8727   6773  -1145   1127   -336       N1+
ATOM   1838  NH2 ARG A 122     -66.232  75.667 -28.195  1.00 66.68           N  
ANISOU 1838  NH2 ARG A 122     8347   9343   7645  -1098   1158   -390       N  
ATOM   1839  H01 ARG A 122     -61.574  69.012 -27.287  1.00 50.11           H  
ATOM   1840  H02 ARG A 122     -63.197  70.545 -26.336  1.00 48.96           H  
ATOM   1841  H03 ARG A 122     -63.823  69.769 -27.833  1.00 48.96           H  
ATOM   1842  H04 ARG A 122     -63.184  71.821 -29.078  1.00 49.54           H  
ATOM   1843  H05 ARG A 122     -60.259  71.567 -27.879  1.00 49.90           H  
ATOM   1844  H06 ARG A 122     -62.738  72.592 -27.513  1.00 49.54           H  
ATOM   1845  H07 ARG A 122     -65.065  72.199 -26.762  1.00 57.30           H  
ATOM   1846  H08 ARG A 122     -65.461  71.647 -28.431  1.00 57.30           H  
ATOM   1847  H09 ARG A 122     -64.384  74.116 -28.831  1.00 65.68           H  
ATOM   1848  H10 ARG A 122     -67.764  74.410 -26.644  1.00 60.61           H  
ATOM   1849  H11 ARG A 122     -66.866  72.908 -26.661  1.00 60.61           H  
ATOM   1850  H12 ARG A 122     -65.554  76.080 -28.820  1.00 66.68           H  
ATOM   1851  H13 ARG A 122     -67.018  76.213 -27.871  1.00 66.68           H  
ATOM   1852  N   LEU A 123     -62.080  68.954 -29.909  1.00 47.30           N  
ANISOU 1852  N   LEU A 123     5775   7229   4969  -1267    468   -114       N  
ATOM   1853  CA  LEU A 123     -62.053  68.883 -31.357  1.00 47.36           C  
ANISOU 1853  CA  LEU A 123     5755   7195   5045  -1201    426    -72       C  
ATOM   1854  C   LEU A 123     -62.882  70.025 -31.978  1.00 49.05           C  
ANISOU 1854  C   LEU A 123     5955   7342   5342  -1151    503    -84       C  
ATOM   1855  O   LEU A 123     -63.869  70.481 -31.390  1.00 44.43           O  
ANISOU 1855  O   LEU A 123     5362   6745   4776  -1145    582    -99       O  
ATOM   1856  CB  LEU A 123     -62.568  67.519 -31.824  1.00 45.44           C  
ANISOU 1856  CB  LEU A 123     5486   6971   4810  -1176    349     -2       C  
ATOM   1857  CG  LEU A 123     -61.753  66.315 -31.356  1.00 50.97           C  
ANISOU 1857  CG  LEU A 123     6200   7723   5443  -1211    268     21       C  
ATOM   1858  CD1 LEU A 123     -62.416  65.010 -31.749  1.00 55.18           C  
ANISOU 1858  CD1 LEU A 123     6721   8258   5987  -1192    197     87       C  
ATOM   1859  CD2 LEU A 123     -60.318  66.353 -31.862  1.00 42.58           C  
ANISOU 1859  CD2 LEU A 123     5151   6665   4362  -1204    225     15       C  
ATOM   1860  H01 LEU A 123     -61.023  69.000 -31.693  1.00 47.36           H  
ATOM   1861  H02 LEU A 123     -62.494  67.527 -32.911  1.00 45.44           H  
ATOM   1862  H03 LEU A 123     -63.587  67.400 -31.456  1.00 45.44           H  
ATOM   1863  H04 LEU A 123     -61.719  66.373 -30.268  1.00 50.97           H  
ATOM   1864  H05 LEU A 123     -63.359  65.220 -32.254  1.00 55.18           H  
ATOM   1865  H06 LEU A 123     -61.760  64.456 -32.421  1.00 55.18           H  
ATOM   1866  H07 LEU A 123     -62.607  64.416 -30.856  1.00 55.18           H  
ATOM   1867  H08 LEU A 123     -59.656  65.929 -31.107  1.00 42.58           H  
ATOM   1868  H09 LEU A 123     -60.240  65.771 -32.780  1.00 42.58           H  
ATOM   1869  H10 LEU A 123     -60.029  67.385 -32.060  1.00 42.58           H  
ATOM   1870  H14 LEU A 123     -62.539  68.222 -29.386  1.00 47.30           H  
ATOM   1871  N   SER A 124     -62.478  70.491 -33.159  1.00 47.86           N  
ANISOU 1871  N   SER A 124     5796   7148   5240  -1110    484    -70       N  
ATOM   1872  CA  SER A 124     -63.277  71.478 -33.891  1.00 53.31           C  
ANISOU 1872  CA  SER A 124     6465   7773   6017  -1057    543    -61       C  
ATOM   1873  C   SER A 124     -64.425  70.744 -34.541  1.00 48.76           C  
ANISOU 1873  C   SER A 124     5840   7201   5487  -1015    509     12       C  
ATOM   1874  O   SER A 124     -64.391  69.518 -34.627  1.00 39.45           O  
ANISOU 1874  O   SER A 124     4656   6061   4271  -1026    431     50       O  
ATOM   1875  CB  SER A 124     -62.446  72.179 -34.960  1.00 47.60           C  
ANISOU 1875  CB  SER A 124     5749   7011   5326  -1036    526    -60       C  
ATOM   1876  OG  SER A 124     -62.092  71.270 -35.982  1.00 53.32           O  
ANISOU 1876  OG  SER A 124     6459   7757   6044  -1009    439     -7       O  
ATOM   1877  H01 SER A 124     -63.637  72.241 -33.201  1.00 53.31           H  
ATOM   1878  H02 SER A 124     -61.537  72.568 -34.502  1.00 47.60           H  
ATOM   1879  H03 SER A 124     -63.027  72.995 -35.390  1.00 47.60           H  
ATOM   1880  H04 SER A 124     -62.141  71.710 -36.834  1.00 53.32           H  
ATOM   1881  H11 SER A 124     -61.610  70.160 -33.555  1.00 47.86           H  
ATOM   1882  N   GLU A 125     -65.440  71.469 -34.999  1.00 47.01           N  
ANISOU 1882  N   GLU A 125     5581   6934   5345   -968    564     39       N  
ATOM   1883  CA  GLU A 125     -66.500  70.798 -35.741  1.00 50.76           C  
ANISOU 1883  CA  GLU A 125     6004   7417   5867   -938    517    123       C  
ATOM   1884  C   GLU A 125     -65.951  70.087 -36.997  1.00 56.03           C  
ANISOU 1884  C   GLU A 125     6683   8086   6522   -928    411    163       C  
ATOM   1885  O   GLU A 125     -66.307  68.935 -37.269  1.00 46.59           O  
ANISOU 1885  O   GLU A 125     5481   6916   5305   -938    333    211       O  
ATOM   1886  CB  GLU A 125     -67.626  71.750 -36.120  1.00 41.59           C  
ANISOU 1886  CB  GLU A 125     4789   6212   4802   -886    588    160       C  
ATOM   1887  CG  GLU A 125     -68.887  71.019 -36.506  1.00 55.10           C  
ANISOU 1887  CG  GLU A 125     6434   7949   6553   -873    547    254       C  
ATOM   1888  CD  GLU A 125     -70.036  71.956 -36.815  1.00 72.50           C  
ANISOU 1888  CD  GLU A 125     8569  10117   8860   -817    622    307       C  
ATOM   1889  OE1 GLU A 125     -69.795  73.180 -36.859  1.00 67.99           O  
ANISOU 1889  OE1 GLU A 125     8012   9489   8332   -782    701    266       O  
ATOM   1890  OE2 GLU A 125     -71.179  71.472 -37.009  1.00 77.95           O1-
ANISOU 1890  OE2 GLU A 125     9190  10837   9591   -810    599    395       O1-
ATOM   1891  H01 GLU A 125     -66.914  70.043 -35.073  1.00 50.76           H  
ATOM   1892  H02 GLU A 125     -67.298  72.328 -36.984  1.00 41.59           H  
ATOM   1893  H03 GLU A 125     -67.841  72.396 -35.269  1.00 41.59           H  
ATOM   1894  H04 GLU A 125     -69.184  70.405 -35.656  1.00 55.10           H  
ATOM   1895  H05 GLU A 125     -65.476  72.465 -34.836  1.00 47.01           H  
ATOM   1896  H06 GLU A 125     -68.683  70.413 -37.389  1.00 55.10           H  
ATOM   1897  N   ILE A 126     -65.072  70.750 -37.752  1.00 48.35           N  
ANISOU 1897  N   ILE A 126     5732   7082   5557   -910    409    143       N  
ATOM   1898  CA  ILE A 126     -64.609  70.125 -38.975  1.00 48.63           C  
ANISOU 1898  CA  ILE A 126     5781   7120   5577   -893    323    180       C  
ATOM   1899  C   ILE A 126     -63.844  68.820 -38.704  1.00 55.07           C  
ANISOU 1899  C   ILE A 126     6636   7978   6312   -918    251    170       C  
ATOM   1900  O   ILE A 126     -63.965  67.843 -39.468  1.00 52.31           O  
ANISOU 1900  O   ILE A 126     6301   7631   5942   -907    174    210       O  
ATOM   1901  CB  ILE A 126     -63.801  71.088 -39.860  1.00 59.30           C  
ANISOU 1901  CB  ILE A 126     7143   8438   6949   -869    339    169       C  
ATOM   1902  CG1 ILE A 126     -64.218  70.902 -41.329  1.00 54.71           C  
ANISOU 1902  CG1 ILE A 126     6550   7842   6395   -835    282    236       C  
ATOM   1903  CG2 ILE A 126     -62.315  70.892 -39.656  1.00 56.52           C  
ANISOU 1903  CG2 ILE A 126     6830   8114   6532   -890    320    126       C  
ATOM   1904  CD1 ILE A 126     -63.240  71.439 -42.352  1.00 48.74           C  
ANISOU 1904  CD1 ILE A 126     5813   7074   5633   -814    273    236       C  
ATOM   1905  H01 ILE A 126     -65.503  69.860 -39.540  1.00 48.63           H  
ATOM   1906  H02 ILE A 126     -64.019  72.117 -39.573  1.00 59.30           H  
ATOM   1907  H03 ILE A 126     -65.134  71.478 -41.457  1.00 54.71           H  
ATOM   1908  H04 ILE A 126     -64.345  69.835 -41.511  1.00 54.71           H  
ATOM   1909  H05 ILE A 126     -61.810  71.856 -39.718  1.00 56.52           H  
ATOM   1910  H06 ILE A 126     -62.137  70.452 -38.675  1.00 56.52           H  
ATOM   1911  H07 ILE A 126     -64.738  71.663 -37.478  1.00 48.35           H  
ATOM   1912  H08 ILE A 126     -61.926  70.228 -40.428  1.00 56.52           H  
ATOM   1913  H09 ILE A 126     -62.293  70.907 -42.262  1.00 48.74           H  
ATOM   1914  H10 ILE A 126     -63.644  71.293 -43.354  1.00 48.74           H  
ATOM   1915  H11 ILE A 126     -63.077  72.502 -42.177  1.00 48.74           H  
ATOM   1916  N   ALA A 127     -63.071  68.808 -37.614  1.00 53.39           N  
ANISOU 1916  N   ALA A 127     6441   7793   6050   -953    275    119       N  
ATOM   1917  CA  ALA A 127     -62.378  67.597 -37.155  1.00 54.67           C  
ANISOU 1917  CA  ALA A 127     6632   7997   6143   -976    214    117       C  
ATOM   1918  C   ALA A 127     -63.350  66.434 -36.943  1.00 53.75           C  
ANISOU 1918  C   ALA A 127     6511   7893   6018   -988    164    160       C  
ATOM   1919  O   ALA A 127     -62.999  65.265 -37.113  1.00 51.90           O  
ANISOU 1919  O   ALA A 127     6307   7670   5744   -989     91    181       O  
ATOM   1920  CB  ALA A 127     -61.611  67.870 -35.882  1.00 51.28           C  
ANISOU 1920  CB  ALA A 127     6215   7603   5668  -1024    250     67       C  
ATOM   1921  H01 ALA A 127     -61.676  67.310 -37.938  1.00 54.67           H  
ATOM   1922  H02 ALA A 127     -60.714  68.444 -36.115  1.00 51.28           H  
ATOM   1923  H03 ALA A 127     -62.237  68.439 -35.195  1.00 51.28           H  
ATOM   1924  H04 ALA A 127     -61.327  66.925 -35.419  1.00 51.28           H  
ATOM   1925  H12 ALA A 127     -62.959  69.662 -37.087  1.00 53.39           H  
ATOM   1926  N   GLY A 128     -64.576  66.766 -36.560  1.00 45.86           N  
ANISOU 1926  N   GLY A 128     5473   6889   5061   -997    205    179       N  
ATOM   1927  CA  GLY A 128     -65.628  65.781 -36.500  1.00 46.28           C  
ANISOU 1927  CA  GLY A 128     5509   6955   5119  -1014    155    237       C  
ATOM   1928  C   GLY A 128     -65.806  65.072 -37.825  1.00 48.44           C  
ANISOU 1928  C   GLY A 128     5804   7201   5400   -993     67    286       C  
ATOM   1929  O   GLY A 128     -66.073  63.877 -37.863  1.00 54.16           O  
ANISOU 1929  O   GLY A 128     6552   7930   6097  -1015     -9    321       O  
ATOM   1930  H01 GLY A 128     -66.560  66.293 -36.261  1.00 46.28           H  
ATOM   1931  H02 GLY A 128     -65.381  65.045 -35.735  1.00 46.28           H  
ATOM   1932  H05 GLY A 128     -64.776  67.723 -36.307  1.00 45.86           H  
ATOM   1933  N   TYR A 129     -65.633  65.806 -38.919  1.00 48.32           N  
ANISOU 1933  N   TYR A 129     5788   7153   5417   -954     75    288       N  
ATOM   1934  CA  TYR A 129     -65.803  65.228 -40.235  1.00 46.84           C  
ANISOU 1934  CA  TYR A 129     5630   6941   5227   -938     -5    330       C  
ATOM   1935  C   TYR A 129     -64.646  64.317 -40.631  1.00 50.24           C  
ANISOU 1935  C   TYR A 129     6134   7366   5588   -924    -62    305       C  
ATOM   1936  O   TYR A 129     -64.811  63.458 -41.481  1.00 57.92           O  
ANISOU 1936  O   TYR A 129     7154   8316   6536   -920   -138    333       O  
ATOM   1937  CB  TYR A 129     -66.083  66.315 -41.277  1.00 41.00           C  
ANISOU 1937  CB  TYR A 129     4863   6174   4542   -904     22    352       C  
ATOM   1938  CG  TYR A 129     -67.516  66.769 -41.221  1.00 46.29           C  
ANISOU 1938  CG  TYR A 129     5462   6843   5283   -913     44    412       C  
ATOM   1939  CD1 TYR A 129     -68.407  66.438 -42.224  1.00 44.95           C  
ANISOU 1939  CD1 TYR A 129     5279   6663   5136   -920    -25    487       C  
ATOM   1940  CD2 TYR A 129     -68.003  67.467 -40.117  1.00 54.95           C  
ANISOU 1940  CD2 TYR A 129     6504   7952   6421   -915    134    398       C  
ATOM   1941  CE1 TYR A 129     -69.731  66.819 -42.158  1.00 49.80           C  
ANISOU 1941  CE1 TYR A 129     5813   7286   5823   -927     -8    559       C  
ATOM   1942  CE2 TYR A 129     -69.331  67.858 -40.040  1.00 55.40           C  
ANISOU 1942  CE2 TYR A 129     6488   8013   6550   -911    164    462       C  
ATOM   1943  CZ  TYR A 129     -70.196  67.531 -41.073  1.00 54.47           C  
ANISOU 1943  CZ  TYR A 129     6341   7891   6463   -916     91    549       C  
ATOM   1944  OH  TYR A 129     -71.526  67.915 -41.029  1.00 62.65           O  
ANISOU 1944  OH  TYR A 129     7288   8939   7577   -911    118    630       O  
ATOM   1945  H01 TYR A 129     -66.679  64.581 -40.196  1.00 46.84           H  
ATOM   1946  H02 TYR A 129     -65.892  65.900 -42.267  1.00 41.00           H  
ATOM   1947  H03 TYR A 129     -65.380  66.780 -38.831  1.00 48.32           H  
ATOM   1948  H04 TYR A 129     -65.432  67.168 -41.085  1.00 41.00           H  
ATOM   1949  H05 TYR A 129     -68.057  65.865 -43.083  1.00 44.95           H  
ATOM   1950  H06 TYR A 129     -67.326  67.710 -39.298  1.00 54.95           H  
ATOM   1951  H07 TYR A 129     -70.412  66.556 -42.967  1.00 49.80           H  
ATOM   1952  H08 TYR A 129     -69.691  68.417 -39.176  1.00 55.40           H  
ATOM   1953  H09 TYR A 129     -71.827  68.129 -41.915  1.00 62.65           H  
ATOM   1954  N   LEU A 130     -63.483  64.474 -40.009  1.00 46.87           N  
ANISOU 1954  N   LEU A 130     5718   6960   5129   -916    -27    255       N  
ATOM   1955  CA  LEU A 130     -62.408  63.499 -40.231  1.00 45.52           C  
ANISOU 1955  CA  LEU A 130     5606   6791   4899   -895    -76    242       C  
ATOM   1956  C   LEU A 130     -62.722  62.163 -39.574  1.00 54.46           C  
ANISOU 1956  C   LEU A 130     6767   7925   6000   -926   -136    262       C  
ATOM   1957  O   LEU A 130     -62.176  61.135 -39.969  1.00 62.34           O  
ANISOU 1957  O   LEU A 130     7825   8903   6957   -903   -192    266       O  
ATOM   1958  CB  LEU A 130     -61.056  64.003 -39.706  1.00 44.92           C  
ANISOU 1958  CB  LEU A 130     5520   6747   4801   -885    -29    201       C  
ATOM   1959  CG  LEU A 130     -60.241  64.879 -40.654  1.00 47.47           C  
ANISOU 1959  CG  LEU A 130     5840   7064   5132   -844      3    189       C  
ATOM   1960  CD1 LEU A 130     -59.066  65.537 -39.940  1.00 42.60           C  
ANISOU 1960  CD1 LEU A 130     5198   6485   4502   -857     50    158       C  
ATOM   1961  CD2 LEU A 130     -59.759  64.084 -41.870  1.00 48.72           C  
ANISOU 1961  CD2 LEU A 130     6053   7203   5254   -791    -46    205       C  
ATOM   1962  H01 LEU A 130     -62.340  63.366 -41.311  1.00 45.52           H  
ATOM   1963  H02 LEU A 130     -60.454  63.107 -39.553  1.00 44.92           H  
ATOM   1964  H03 LEU A 130     -61.246  64.580 -38.801  1.00 44.92           H  
ATOM   1965  H04 LEU A 130     -60.902  65.671 -41.007  1.00 47.47           H  
ATOM   1966  H05 LEU A 130     -58.247  65.679 -40.645  1.00 42.60           H  
ATOM   1967  H06 LEU A 130     -59.376  66.504 -39.544  1.00 42.60           H  
ATOM   1968  H07 LEU A 130     -58.734  64.899 -39.121  1.00 42.60           H  
ATOM   1969  H08 LEU A 130     -58.742  63.734 -41.695  1.00 48.72           H  
ATOM   1970  H09 LEU A 130     -60.415  63.228 -42.028  1.00 48.72           H  
ATOM   1971  H10 LEU A 130     -63.339  65.258 -39.388  1.00 46.87           H  
ATOM   1972  H11 LEU A 130     -59.776  64.723 -42.753  1.00 48.72           H  
ATOM   1973  N   LEU A 131     -63.579  62.181 -38.552  1.00 50.52           N  
ANISOU 1973  N   LEU A 131     6227   7449   5519   -975   -120    276       N  
ATOM   1974  CA  LEU A 131     -63.868  60.976 -37.769  1.00 54.10           C  
ANISOU 1974  CA  LEU A 131     6701   7913   5944  -1014   -173    301       C  
ATOM   1975  C   LEU A 131     -65.236  60.413 -38.118  1.00 52.52           C  
ANISOU 1975  C   LEU A 131     6497   7691   5768  -1047   -229    359       C  
ATOM   1976  O   LEU A 131     -65.643  59.356 -37.618  1.00 46.82           O  
ANISOU 1976  O   LEU A 131     5794   6970   5028  -1087   -285    393       O  
ATOM   1977  CB  LEU A 131     -63.756  61.250 -36.250  1.00 53.72           C  
ANISOU 1977  CB  LEU A 131     6612   7918   5882  -1056   -120    282       C  
ATOM   1978  CG  LEU A 131     -62.380  61.661 -35.687  1.00 46.21           C  
ANISOU 1978  CG  LEU A 131     5664   6998   4897  -1047    -82    235       C  
ATOM   1979  CD1 LEU A 131     -62.490  62.708 -34.579  1.00 33.30           C  
ANISOU 1979  CD1 LEU A 131     3986   5403   3262  -1086      1    200       C  
ATOM   1980  CD2 LEU A 131     -61.551  60.448 -35.235  1.00 47.12           C  
ANISOU 1980  CD2 LEU A 131     5816   7126   4963  -1051   -142    250       C  
ATOM   1981  H01 LEU A 131     -63.118  60.228 -38.028  1.00 54.10           H  
ATOM   1982  H02 LEU A 131     -63.963  60.287 -35.784  1.00 53.72           H  
ATOM   1983  H03 LEU A 131     -64.456  62.051 -36.012  1.00 53.72           H  
ATOM   1984  H04 LEU A 131     -61.844  62.129 -36.513  1.00 46.21           H  
ATOM   1985  H05 LEU A 131     -63.540  62.876 -34.342  1.00 33.30           H  
ATOM   1986  H06 LEU A 131     -61.969  62.353 -33.690  1.00 33.30           H  
ATOM   1987  H07 LEU A 131     -62.040  63.642 -34.915  1.00 33.30           H  
ATOM   1988  H08 LEU A 131     -60.622  60.792 -34.781  1.00 47.12           H  
ATOM   1989  H09 LEU A 131     -62.119  59.871 -34.505  1.00 47.12           H  
ATOM   1990  H10 LEU A 131     -61.323  59.821 -36.097  1.00 47.12           H  
ATOM   1991  H12 LEU A 131     -64.040  63.047 -38.312  1.00 50.52           H  
ATOM   1992  N   GLN A 132     -65.949  61.109 -38.995  1.00 50.51           N  
ANISOU 1992  N   GLN A 132     6215   7419   5556  -1035   -219    381       N  
ATOM   1993  CA  GLN A 132     -67.295  60.680 -39.345  1.00 46.52           C  
ANISOU 1993  CA  GLN A 132     5692   6903   5080  -1075   -275    450       C  
ATOM   1994  C   GLN A 132     -67.349  59.182 -39.687  1.00 49.39           C  
ANISOU 1994  C   GLN A 132     6136   7230   5399  -1104   -385    478       C  
ATOM   1995  O   GLN A 132     -66.586  58.675 -40.527  1.00 51.03           O  
ANISOU 1995  O   GLN A 132     6428   7394   5566  -1070   -429    452       O  
ATOM   1996  CB  GLN A 132     -67.818  61.521 -40.490  1.00 50.87           C  
ANISOU 1996  CB  GLN A 132     6217   7436   5675  -1052   -268    475       C  
ATOM   1997  CG  GLN A 132     -69.308  61.452 -40.692  1.00 58.47           C  
ANISOU 1997  CG  GLN A 132     7123   8407   6685  -1095   -304    559       C  
ATOM   1998  CD  GLN A 132     -69.696  62.071 -42.032  1.00 68.40           C  
ANISOU 1998  CD  GLN A 132     8372   9642   7974  -1076   -325    594       C  
ATOM   1999  NE2 GLN A 132     -69.167  61.498 -43.124  1.00 81.65           N  
ANISOU 1999  NE2 GLN A 132    10143  11281   9600  -1068   -398    581       N  
ATOM   2000  OE1 GLN A 132     -70.439  63.061 -42.089  1.00 56.88           O  
ANISOU 2000  OE1 GLN A 132     6828   8201   6584  -1065   -272    633       O  
ATOM   2001  H01 GLN A 132     -67.936  60.826 -38.476  1.00 46.52           H  
ATOM   2002  H02 GLN A 132     -67.366  61.120 -41.397  1.00 50.87           H  
ATOM   2003  H03 GLN A 132     -67.548  62.560 -40.300  1.00 50.87           H  
ATOM   2004  H04 GLN A 132     -69.798  62.008 -39.893  1.00 58.47           H  
ATOM   2005  H05 GLN A 132     -69.625  60.409 -40.673  1.00 58.47           H  
ATOM   2006  H06 GLN A 132     -69.378  61.867 -44.040  1.00 81.65           H  
ATOM   2007  H07 GLN A 132     -68.558  60.698 -43.030  1.00 81.65           H  
ATOM   2008  H11 GLN A 132     -65.557  61.937 -39.420  1.00 50.51           H  
ATOM   2009  N   ASP A 133     -68.239  58.480 -38.998  1.00 47.10           N  
ANISOU 2009  N   ASP A 133     5824   6956   5116  -1165   -425    531       N  
ATOM   2010  CA  ASP A 133     -68.510  57.076 -39.266  1.00 54.07           C  
ANISOU 2010  CA  ASP A 133     6782   7795   5966  -1209   -537    569       C  
ATOM   2011  C   ASP A 133     -67.415  56.122 -38.788  1.00 57.04           C  
ANISOU 2011  C   ASP A 133     7236   8147   6289  -1192   -561    531       C  
ATOM   2012  O   ASP A 133     -67.436  54.943 -39.143  1.00 61.60           O  
ANISOU 2012  O   ASP A 133     7901   8668   6837  -1213   -652    550       O  
ATOM   2013  CB  ASP A 133     -68.799  56.872 -40.757  1.00 65.90           C  
ANISOU 2013  CB  ASP A 133     8345   9239   7457  -1207   -610    586       C  
ATOM   2014  CG  ASP A 133     -70.178  57.409 -41.170  1.00 86.15           C  
ANISOU 2014  CG  ASP A 133    10830  11827  10076  -1252   -626    663       C  
ATOM   2015  OD1 ASP A 133     -71.144  57.277 -40.378  1.00 92.35           O  
ANISOU 2015  OD1 ASP A 133    11540  12654  10896  -1307   -628    726       O  
ATOM   2016  OD2 ASP A 133     -70.296  57.961 -42.288  1.00 89.26           O1-
ANISOU 2016  OD2 ASP A 133    11233  12204  10479  -1231   -636    668       O1-
ATOM   2017  H01 ASP A 133     -69.391  56.819 -38.678  1.00 54.07           H  
ATOM   2018  H02 ASP A 133     -68.791  55.799 -40.951  1.00 65.90           H  
ATOM   2019  H03 ASP A 133     -68.034  57.390 -41.336  1.00 65.90           H  
ATOM   2020  H08 ASP A 133     -68.749  58.939 -38.257  1.00 47.10           H  
ATOM   2021  N   ILE A 134     -66.476  56.609 -37.967  1.00 49.46           N  
ANISOU 2021  N   ILE A 134     6247   7226   5318  -1157   -485    482       N  
ATOM   2022  CA  ILE A 134     -65.423  55.731 -37.429  1.00 52.55           C  
ANISOU 2022  CA  ILE A 134     6694   7605   5666  -1140   -508    461       C  
ATOM   2023  C   ILE A 134     -65.974  54.555 -36.621  1.00 50.20           C  
ANISOU 2023  C   ILE A 134     6413   7302   5357  -1206   -575    516       C  
ATOM   2024  O   ILE A 134     -65.291  53.551 -36.406  1.00 52.11           O  
ANISOU 2024  O   ILE A 134     6721   7509   5568  -1195   -622    517       O  
ATOM   2025  CB  ILE A 134     -64.445  56.468 -36.513  1.00 53.35           C  
ANISOU 2025  CB  ILE A 134     6748   7766   5758  -1116   -424    417       C  
ATOM   2026  CG1 ILE A 134     -63.232  55.578 -36.244  1.00 51.08           C  
ANISOU 2026  CG1 ILE A 134     6515   7461   5430  -1083   -454    406       C  
ATOM   2027  CG2 ILE A 134     -65.131  56.833 -35.184  1.00 40.26           C  
ANISOU 2027  CG2 ILE A 134     5012   6176   4110  -1178   -379    438       C  
ATOM   2028  CD1 ILE A 134     -61.923  56.291 -36.423  1.00 55.01           C  
ANISOU 2028  CD1 ILE A 134     7002   7982   5917  -1020   -395    358       C  
ATOM   2029  H01 ILE A 134     -64.913  55.369 -38.321  1.00 52.55           H  
ATOM   2030  H02 ILE A 134     -64.121  57.387 -37.002  1.00 53.35           H  
ATOM   2031  H03 ILE A 134     -63.260  54.766 -36.970  1.00 51.08           H  
ATOM   2032  H04 ILE A 134     -66.490  57.587 -37.715  1.00 49.46           H  
ATOM   2033  H05 ILE A 134     -63.291  55.212 -35.219  1.00 51.08           H  
ATOM   2034  H06 ILE A 134     -66.140  56.421 -35.171  1.00 40.26           H  
ATOM   2035  H07 ILE A 134     -64.559  56.419 -34.354  1.00 40.26           H  
ATOM   2036  H08 ILE A 134     -65.181  57.917 -35.086  1.00 40.26           H  
ATOM   2037  H09 ILE A 134     -61.163  55.579 -36.744  1.00 55.01           H  
ATOM   2038  H10 ILE A 134     -62.033  57.069 -37.178  1.00 55.01           H  
ATOM   2039  H11 ILE A 134     -61.622  56.741 -35.477  1.00 55.01           H  
ATOM   2040  N   GLU A 135     -67.210  54.689 -36.165  1.00 45.17           N  
ANISOU 2040  N   GLU A 135     5713   6702   4749  -1272   -578    569       N  
ATOM   2041  CA  GLU A 135     -67.818  53.653 -35.331  1.00 45.85           C  
ANISOU 2041  CA  GLU A 135     5800   6796   4826  -1346   -638    632       C  
ATOM   2042  C   GLU A 135     -68.481  52.587 -36.155  1.00 55.12           C  
ANISOU 2042  C   GLU A 135     7049   7894   6000  -1387   -754    682       C  
ATOM   2043  O   GLU A 135     -69.052  51.643 -35.612  1.00 53.93           O  
ANISOU 2043  O   GLU A 135     6909   7737   5845  -1457   -820    745       O  
ATOM   2044  CB  GLU A 135     -68.882  54.263 -34.422  1.00 52.44           C  
ANISOU 2044  CB  GLU A 135     6523   7712   5688  -1400   -581    676       C  
ATOM   2045  CG  GLU A 135     -70.206  54.556 -35.139  1.00 67.87           C  
ANISOU 2045  CG  GLU A 135     8431   9666   7691  -1432   -603    734       C  
ATOM   2046  CD  GLU A 135     -70.342  56.004 -35.621  1.00 79.73           C  
ANISOU 2046  CD  GLU A 135     9869  11192   9233  -1379   -512    701       C  
ATOM   2047  OE1 GLU A 135     -69.307  56.715 -35.796  1.00 76.15           O  
ANISOU 2047  OE1 GLU A 135     9436  10732   8767  -1313   -451    623       O  
ATOM   2048  OE2 GLU A 135     -71.510  56.419 -35.823  1.00 84.97           O1-
ANISOU 2048  OE2 GLU A 135    10458  11882   9945  -1405   -503    762       O1-
ATOM   2049  H01 GLU A 135     -67.012  53.209 -34.747  1.00 45.85           H  
ATOM   2050  H02 GLU A 135     -68.492  55.217 -34.068  1.00 52.44           H  
ATOM   2051  H03 GLU A 135     -69.078  53.569 -33.605  1.00 52.44           H  
ATOM   2052  H04 GLU A 135     -71.003  54.387 -34.415  1.00 67.87           H  
ATOM   2053  H05 GLU A 135     -70.282  53.897 -36.004  1.00 67.87           H  
ATOM   2054  H12 GLU A 135     -67.740  55.517 -36.396  1.00 45.17           H  
ATOM   2055  N   LYS A 136     -68.442  52.769 -37.472  1.00 61.74           N  
ANISOU 2055  N   LYS A 136     7942   8678   6839  -1353   -780    659       N  
ATOM   2056  CA  LYS A 136     -69.206  51.919 -38.371  1.00 51.09           C  
ANISOU 2056  CA  LYS A 136     6668   7258   5484  -1406   -892    705       C  
ATOM   2057  C   LYS A 136     -68.337  50.897 -39.096  1.00 53.10           C  
ANISOU 2057  C   LYS A 136     7075   7409   5691  -1366   -958    663       C  
ATOM   2058  O   LYS A 136     -68.735  50.347 -40.107  1.00 67.92           O  
ANISOU 2058  O   LYS A 136     9043   9213   7548  -1393  -1041    674       O  
ATOM   2059  CB  LYS A 136     -70.039  52.769 -39.339  1.00 49.14           C  
ANISOU 2059  CB  LYS A 136     6376   7026   5268  -1416   -890    727       C  
ATOM   2060  CG  LYS A 136     -71.432  53.109 -38.792  1.00 43.37           C  
ANISOU 2060  CG  LYS A 136     5523   6365   4589  -1493   -887    817       C  
ATOM   2061  CD  LYS A 136     -71.980  54.427 -39.330  1.00 44.36           C  
ANISOU 2061  CD  LYS A 136     5555   6537   4763  -1467   -823    828       C  
ATOM   2062  CE  LYS A 136     -73.451  54.614 -38.950  1.00 51.15           C  
ANISOU 2062  CE  LYS A 136     6295   7460   5678  -1539   -832    935       C  
ATOM   2063  NZ  LYS A 136     -74.319  55.157 -40.060  1.00 49.21           N1+
ANISOU 2063  NZ  LYS A 136     6009   7215   5471  -1556   -867    994       N1+
ATOM   2064  H01 LYS A 136     -69.895  51.334 -37.762  1.00 51.09           H  
ATOM   2065  H02 LYS A 136     -70.180  52.184 -40.248  1.00 49.14           H  
ATOM   2066  H03 LYS A 136     -69.505  53.699 -39.533  1.00 49.14           H  
ATOM   2067  H04 LYS A 136     -71.340  53.212 -37.711  1.00 43.37           H  
ATOM   2068  H05 LYS A 136     -72.119  52.309 -39.068  1.00 43.37           H  
ATOM   2069  H06 LYS A 136     -67.872  53.510 -37.854  1.00 61.74           H  
ATOM   2070  H07 LYS A 136     -71.905  54.412 -40.417  1.00 44.36           H  
ATOM   2071  H08 LYS A 136     -71.398  55.250 -38.915  1.00 44.36           H  
ATOM   2072  H09 LYS A 136     -73.473  55.353 -38.149  1.00 51.15           H  
ATOM   2073  H10 LYS A 136     -73.851  53.647 -38.646  1.00 51.15           H  
ATOM   2074  H11 LYS A 136     -75.146  55.580 -39.664  1.00 49.21           H  
ATOM   2075  H12 LYS A 136     -73.804  55.851 -40.582  1.00 49.21           H  
ATOM   2076  H13 LYS A 136     -74.589  54.404 -40.676  1.00 49.21           H  
ATOM   2077  N   LYS A 137     -67.164  50.623 -38.544  1.00 59.58           N  
ANISOU 2077  N   LYS A 137     7923   8223   6490  -1305   -920    620       N  
ATOM   2078  CA  LYS A 137     -66.250  49.635 -39.112  1.00 57.91           C  
ANISOU 2078  CA  LYS A 137     7850   7915   6239  -1249   -965    583       C  
ATOM   2079  C   LYS A 137     -65.914  50.012 -40.550  1.00 59.22           C  
ANISOU 2079  C   LYS A 137     8087   8034   6380  -1187   -956    529       C  
ATOM   2080  O   LYS A 137     -65.985  49.191 -41.455  1.00 61.96           O  
ANISOU 2080  O   LYS A 137     8565   8285   6692  -1188  -1029    519       O  
ATOM   2081  CB  LYS A 137     -66.804  48.200 -38.970  1.00 42.57           C  
ANISOU 2081  CB  LYS A 137     6001   5888   4284  -1321  -1080    635       C  
ATOM   2082  CG  LYS A 137     -66.829  47.730 -37.490  1.00 70.43           C  
ANISOU 2082  CG  LYS A 137     9469   9462   7828  -1366  -1082    687       C  
ATOM   2083  CD  LYS A 137     -67.174  46.256 -37.289  1.00 63.97           C  
ANISOU 2083  CD  LYS A 137     8751   8553   7000  -1429  -1194    741       C  
ATOM   2084  H01 LYS A 137     -65.318  49.641 -38.547  1.00 57.91           H  
ATOM   2085  H02 LYS A 137     -66.148  47.530 -39.525  1.00 42.57           H  
ATOM   2086  H03 LYS A 137     -67.819  48.173 -39.366  1.00 42.57           H  
ATOM   2087  H04 LYS A 137     -67.621  48.298 -37.003  1.00 70.43           H  
ATOM   2088  H05 LYS A 137     -65.843  47.909 -37.060  1.00 70.43           H  
ATOM   2089  H06 LYS A 137     -68.138  46.043 -37.752  1.00 63.97           H  
ATOM   2090  H07 LYS A 137     -66.405  45.636 -37.750  1.00 63.97           H  
ATOM   2091  H08 LYS A 137     -67.227  46.037 -36.223  1.00 63.97           H  
ATOM   2092  H14 LYS A 137     -66.893  51.113 -37.703  1.00 59.58           H  
ATOM   2093  N   THR A 138     -65.539  51.277 -40.720  1.00 57.93           N  
ANISOU 2093  N   THR A 138     7841   7939   6232  -1136   -864    494       N  
ATOM   2094  CA  THR A 138     -65.270  51.875 -42.017  1.00 59.67           C  
ANISOU 2094  CA  THR A 138     8099   8139   6432  -1083   -842    453       C  
ATOM   2095  C   THR A 138     -63.782  51.904 -42.350  1.00 62.60           C  
ANISOU 2095  C   THR A 138     8518   8495   6772   -970   -781    390       C  
ATOM   2096  O   THR A 138     -63.399  52.110 -43.499  1.00 69.10           O  
ANISOU 2096  O   THR A 138     9404   9287   7563   -917   -769    353       O  
ATOM   2097  CB  THR A 138     -65.749  53.341 -42.068  1.00 57.67           C  
ANISOU 2097  CB  THR A 138     7721   7969   6221  -1092   -775    460       C  
ATOM   2098  CG2 THR A 138     -67.269  53.420 -42.027  1.00 55.44           C  
ANISOU 2098  CG2 THR A 138     7386   7705   5974  -1190   -829    531       C  
ATOM   2099  OG1 THR A 138     -65.179  54.082 -40.974  1.00 48.96           O  
ANISOU 2099  OG1 THR A 138     6516   6941   5145  -1067   -684    444       O  
ATOM   2100  H01 THR A 138     -65.806  51.252 -42.733  1.00 59.67           H  
ATOM   2101  H02 THR A 138     -65.415  53.780 -43.008  1.00 57.67           H  
ATOM   2102  H03 THR A 138     -67.684  52.867 -42.869  1.00 55.44           H  
ATOM   2103  H04 THR A 138     -67.631  52.986 -41.095  1.00 55.44           H  
ATOM   2104  H05 THR A 138     -67.581  54.463 -42.089  1.00 55.44           H  
ATOM   2105  H06 THR A 138     -64.955  53.479 -40.261  1.00 48.96           H  
ATOM   2106  H09 THR A 138     -65.435  51.856 -39.899  1.00 57.93           H  
ATOM   2107  N   VAL A 139     -62.951  51.692 -41.340  1.00 63.29           N  
ANISOU 2107  N   VAL A 139     8570   8610   6867   -937   -743    386       N  
ATOM   2108  CA  VAL A 139     -61.514  51.846 -41.474  1.00 53.05           C  
ANISOU 2108  CA  VAL A 139     7281   7323   5553   -834   -676    344       C  
ATOM   2109  C   VAL A 139     -60.846  50.698 -40.727  1.00 58.18           C  
ANISOU 2109  C   VAL A 139     7975   7935   6194   -807   -702    360       C  
ATOM   2110  O   VAL A 139     -61.401  50.193 -39.772  1.00 67.40           O  
ANISOU 2110  O   VAL A 139     9121   9109   7379   -877   -746    402       O  
ATOM   2111  CB  VAL A 139     -61.080  53.193 -40.865  1.00 52.00           C  
ANISOU 2111  CB  VAL A 139     7014   7294   5449   -825   -586    334       C  
ATOM   2112  CG1 VAL A 139     -59.729  53.078 -40.243  1.00 64.10           C  
ANISOU 2112  CG1 VAL A 139     8521   8859   6976   -762   -540    325       C  
ATOM   2113  CG2 VAL A 139     -61.113  54.296 -41.916  1.00 47.39           C  
ANISOU 2113  CG2 VAL A 139     6410   6728   4867   -798   -540    306       C  
ATOM   2114  H01 VAL A 139     -61.224  51.830 -42.525  1.00 53.05           H  
ATOM   2115  H02 VAL A 139     -61.788  53.460 -40.080  1.00 52.00           H  
ATOM   2116  H03 VAL A 139     -59.053  53.795 -40.709  1.00 64.10           H  
ATOM   2117  H04 VAL A 139     -59.801  53.288 -39.176  1.00 64.10           H  
ATOM   2118  H05 VAL A 139     -59.345  52.068 -40.390  1.00 64.10           H  
ATOM   2119  H06 VAL A 139     -61.143  55.267 -41.422  1.00 47.39           H  
ATOM   2120  H07 VAL A 139     -63.330  51.414 -40.446  1.00 63.29           H  
ATOM   2121  H08 VAL A 139     -60.220  54.233 -42.538  1.00 47.39           H  
ATOM   2122  H09 VAL A 139     -62.000  54.179 -42.539  1.00 47.39           H  
ATOM   2123  N   PRO A 140     -59.649  50.286 -41.166  1.00 63.23           N  
ANISOU 2123  N   PRO A 140     8675   8539   6810   -703   -672    333       N  
ATOM   2124  CA  PRO A 140     -58.859  49.199 -40.566  1.00 61.12           C  
ANISOU 2124  CA  PRO A 140     8450   8231   6542   -654   -689    354       C  
ATOM   2125  C   PRO A 140     -58.241  49.585 -39.226  1.00 62.10           C  
ANISOU 2125  C   PRO A 140     8448   8453   6692   -665   -649    387       C  
ATOM   2126  O   PRO A 140     -57.582  50.623 -39.125  1.00 56.05           O  
ANISOU 2126  O   PRO A 140     7592   7772   5934   -638   -577    372       O  
ATOM   2127  CB  PRO A 140     -57.726  48.978 -41.576  1.00 46.68           C  
ANISOU 2127  CB  PRO A 140     6696   6357   4683   -523   -640    315       C  
ATOM   2128  CG  PRO A 140     -58.086  49.804 -42.773  1.00 48.66           C  
ANISOU 2128  CG  PRO A 140     6966   6613   4909   -520   -616    273       C  
ATOM   2129  CD  PRO A 140     -58.946  50.907 -42.294  1.00 55.30           C  
ANISOU 2129  CD  PRO A 140     7690   7539   5782   -617   -611    288       C  
ATOM   2130  H01 PRO A 140     -57.614  47.924 -41.832  1.00 46.68           H  
ATOM   2131  H02 PRO A 140     -56.774  49.306 -41.159  1.00 46.68           H  
ATOM   2132  H03 PRO A 140     -58.605  49.202 -43.519  1.00 48.66           H  
ATOM   2133  H04 PRO A 140     -57.185  50.205 -43.237  1.00 48.66           H  
ATOM   2134  H05 PRO A 140     -58.393  51.806 -42.022  1.00 55.30           H  
ATOM   2135  H06 PRO A 140     -59.644  51.229 -43.067  1.00 55.30           H  
ATOM   2136  H10 PRO A 140     -59.484  48.327 -40.373  1.00 61.12           H  
ATOM   2137  N   PHE A 141     -58.428  48.731 -38.223  1.00 70.99           N  
ANISOU 2137  N   PHE A 141     9577   9565   7829   -710   -701    435       N  
ATOM   2138  CA  PHE A 141     -57.917  48.972 -36.875  1.00 72.64           C  
ANISOU 2138  CA  PHE A 141     9680   9867   8054   -737   -678    473       C  
ATOM   2139  C   PHE A 141     -56.789  48.007 -36.496  1.00 73.69           C  
ANISOU 2139  C   PHE A 141     9839   9970   8190   -659   -687    510       C  
ATOM   2140  O   PHE A 141     -56.783  46.851 -36.918  1.00 80.45           O  
ANISOU 2140  O   PHE A 141    10808  10715   9044   -616   -735    519       O  
ATOM   2141  CB  PHE A 141     -59.052  48.834 -35.862  1.00 65.43           C  
ANISOU 2141  CB  PHE A 141     8728   8983   7149   -859   -727    514       C  
ATOM   2142  CG  PHE A 141     -59.843  50.094 -35.654  1.00 67.22           C  
ANISOU 2142  CG  PHE A 141     8865   9294   7383   -930   -684    495       C  
ATOM   2143  CD1 PHE A 141     -60.675  50.583 -36.655  1.00 68.93           C  
ANISOU 2143  CD1 PHE A 141     9105   9481   7605   -942   -684    465       C  
ATOM   2144  CD2 PHE A 141     -59.769  50.783 -34.443  1.00 67.87           C  
ANISOU 2144  CD2 PHE A 141     8843   9480   7465   -985   -644    509       C  
ATOM   2145  CE1 PHE A 141     -61.414  51.746 -36.464  1.00 69.69           C  
ANISOU 2145  CE1 PHE A 141     9115   9647   7717   -996   -640    455       C  
ATOM   2146  CE2 PHE A 141     -60.502  51.941 -34.244  1.00 63.30           C  
ANISOU 2146  CE2 PHE A 141     8191   8967   6894  -1040   -594    487       C  
ATOM   2147  CZ  PHE A 141     -61.326  52.429 -35.265  1.00 63.40           C  
ANISOU 2147  CZ  PHE A 141     8221   8945   6923  -1040   -590    462       C  
ATOM   2148  H01 PHE A 141     -57.510  49.983 -36.862  1.00 72.64           H  
ATOM   2149  H02 PHE A 141     -58.591  48.590 -34.905  1.00 65.43           H  
ATOM   2150  H03 PHE A 141     -59.731  48.056 -36.211  1.00 65.43           H  
ATOM   2151  H04 PHE A 141     -60.749  50.048 -37.602  1.00 68.93           H  
ATOM   2152  H05 PHE A 141     -59.128  50.406 -33.646  1.00 67.87           H  
ATOM   2153  H06 PHE A 141     -62.061  52.118 -37.258  1.00 69.69           H  
ATOM   2154  H07 PHE A 141     -58.944  47.881 -38.400  1.00 70.99           H  
ATOM   2155  H08 PHE A 141     -60.437  52.472 -33.294  1.00 63.30           H  
ATOM   2156  H09 PHE A 141     -61.897  53.345 -35.115  1.00 63.40           H  
ATOM   2157  N   ALA A 142     -55.842  48.489 -35.696  1.00 70.67           N  
ANISOU 2157  N   ALA A 142     9354   9683   7813   -644   -644    535       N  
ATOM   2158  CA  ALA A 142     -54.758  47.657 -35.170  1.00 66.18           C  
ANISOU 2158  CA  ALA A 142     8782   9108   7256   -578   -653    590       C  
ATOM   2159  C   ALA A 142     -54.691  47.735 -33.650  1.00 74.96           C  
ANISOU 2159  C   ALA A 142     9799  10316   8369   -665   -674    650       C  
ATOM   2160  O   ALA A 142     -55.318  48.593 -33.028  1.00 75.66           O  
ANISOU 2160  O   ALA A 142     9820  10485   8444   -764   -662    636       O  
ATOM   2161  CB  ALA A 142     -53.423  48.077 -35.763  1.00 48.80           C  
ANISOU 2161  CB  ALA A 142     6545   6939   5057   -461   -582    580       C  
ATOM   2162  H01 ALA A 142     -54.967  46.626 -35.456  1.00 66.18           H  
ATOM   2163  H02 ALA A 142     -52.656  47.359 -35.474  1.00 48.80           H  
ATOM   2164  H03 ALA A 142     -53.501  48.107 -36.850  1.00 48.80           H  
ATOM   2165  H04 ALA A 142     -53.154  49.065 -35.390  1.00 48.80           H  
ATOM   2166  H10 ALA A 142     -55.872  49.466 -35.442  1.00 70.67           H  
ATOM   2167  N   TRP A 143     -53.914  46.842 -33.053  1.00 79.18           N  
ANISOU 2167  N   TRP A 143    10330  10839   8915   -624   -702    717       N  
ATOM   2168  CA  TRP A 143     -53.694  46.885 -31.618  1.00 67.07           C  
ANISOU 2168  CA  TRP A 143     8706   9404   7374   -704   -725    783       C  
ATOM   2169  C   TRP A 143     -52.750  48.015 -31.291  1.00 66.57           C  
ANISOU 2169  C   TRP A 143     8530   9466   7299   -704   -666    780       C  
ATOM   2170  O   TRP A 143     -51.833  48.300 -32.060  1.00 56.55           O  
ANISOU 2170  O   TRP A 143     7247   8197   6042   -605   -618    766       O  
ATOM   2171  CB  TRP A 143     -53.144  45.557 -31.117  1.00 68.26           C  
ANISOU 2171  CB  TRP A 143     8887   9502   7546   -660   -781    868       C  
ATOM   2172  CG  TRP A 143     -54.206  44.528 -31.078  1.00 81.48           C  
ANISOU 2172  CG  TRP A 143    10661  11072   9228   -707   -853    884       C  
ATOM   2173  CD1 TRP A 143     -54.351  43.463 -31.912  1.00 86.92           C  
ANISOU 2173  CD1 TRP A 143    11478  11609   9937   -634   -887    877       C  
ATOM   2174  CD2 TRP A 143     -55.316  44.486 -30.178  1.00 81.10           C  
ANISOU 2174  CD2 TRP A 143    10596  11059   9161   -845   -901    908       C  
ATOM   2175  CE2 TRP A 143     -56.085  43.356 -30.516  1.00 79.20           C  
ANISOU 2175  CE2 TRP A 143    10468  10687   8936   -855   -971    925       C  
ATOM   2176  CE3 TRP A 143     -55.729  45.291 -29.118  1.00 81.25           C  
ANISOU 2176  CE3 TRP A 143    10518  11205   9147   -961   -889    918       C  
ATOM   2177  NE1 TRP A 143     -55.477  42.747 -31.576  1.00 82.70           N  
ANISOU 2177  NE1 TRP A 143    11008  11013   9402   -727   -964    902       N  
ATOM   2178  CZ2 TRP A 143     -57.241  43.012 -29.829  1.00 77.38           C  
ANISOU 2178  CZ2 TRP A 143    10244  10461   8696   -979  -1031    963       C  
ATOM   2179  CZ3 TRP A 143     -56.878  44.947 -28.437  1.00 79.06           C  
ANISOU 2179  CZ3 TRP A 143    10250  10933   8856  -1074   -937    949       C  
ATOM   2180  CH2 TRP A 143     -57.622  43.816 -28.794  1.00 73.80           C  
ANISOU 2180  CH2 TRP A 143     9684  10145   8212  -1084  -1009    976       C  
ATOM   2181  H01 TRP A 143     -54.645  47.059 -31.115  1.00 67.07           H  
ATOM   2182  H02 TRP A 143     -52.758  45.698 -30.107  1.00 68.26           H  
ATOM   2183  H03 TRP A 143     -52.348  45.225 -31.784  1.00 68.26           H  
ATOM   2184  H04 TRP A 143     -53.673  43.213 -32.728  1.00 86.92           H  
ATOM   2185  H05 TRP A 143     -53.469  46.122 -33.604  1.00 79.18           H  
ATOM   2186  H06 TRP A 143     -55.156  46.174 -28.833  1.00 81.25           H  
ATOM   2187  H07 TRP A 143     -55.800  41.909 -32.038  1.00 82.70           H  
ATOM   2188  H08 TRP A 143     -57.823  42.133 -30.106  1.00 77.38           H  
ATOM   2189  H09 TRP A 143     -57.213  45.567 -27.606  1.00 79.06           H  
ATOM   2190  H10 TRP A 143     -58.525  43.572 -28.234  1.00 73.80           H  
ATOM   2191  N   ASN A 144     -52.994  48.678 -30.162  1.00 75.46           N  
ANISOU 2191  N   ASN A 144     9577  10697   8395   -819   -668    792       N  
ATOM   2192  CA  ASN A 144     -52.095  49.733 -29.708  1.00 78.79           C  
ANISOU 2192  CA  ASN A 144     9900  11239   8799   -841   -624    794       C  
ATOM   2193  C   ASN A 144     -50.775  49.117 -29.263  1.00 76.29           C  
ANISOU 2193  C   ASN A 144     9533  10959   8496   -785   -647    885       C  
ATOM   2194  O   ASN A 144     -50.684  47.901 -29.118  1.00 72.86           O  
ANISOU 2194  O   ASN A 144     9140  10460   8083   -741   -696    947       O  
ATOM   2195  CB  ASN A 144     -52.724  50.576 -28.587  1.00 82.52           C  
ANISOU 2195  CB  ASN A 144    10321  11806   9226   -982   -619    777       C  
ATOM   2196  CG  ASN A 144     -53.224  49.735 -27.427  1.00 81.03           C  
ANISOU 2196  CG  ASN A 144    10139  11634   9016  -1063   -681    840       C  
ATOM   2197  ND2 ASN A 144     -53.874  50.378 -26.452  1.00 69.36           N  
ANISOU 2197  ND2 ASN A 144     8628  10234   7490  -1183   -670    823       N  
ATOM   2198  OD1 ASN A 144     -53.031  48.523 -27.409  1.00 83.33           O  
ANISOU 2198  OD1 ASN A 144    10467  11864   9332  -1017   -735    905       O  
ATOM   2199  H01 ASN A 144     -51.909  50.412 -30.540  1.00 78.79           H  
ATOM   2200  H02 ASN A 144     -53.584  51.094 -29.011  1.00 82.52           H  
ATOM   2201  H03 ASN A 144     -51.975  51.275 -28.214  1.00 82.52           H  
ATOM   2202  H04 ASN A 144     -54.228  49.865 -25.658  1.00 69.36           H  
ATOM   2203  H05 ASN A 144     -54.011  51.377 -26.510  1.00 69.36           H  
ATOM   2204  H11 ASN A 144     -53.811  48.448 -29.614  1.00 75.46           H  
ATOM   2205  N   PHE A 145     -49.754  49.954 -29.088  1.00 83.37           N  
ANISOU 2205  N   PHE A 145    10340  11953   9383   -785   -613    900       N  
ATOM   2206  CA  PHE A 145     -48.461  49.537 -28.530  1.00 90.37           C  
ANISOU 2206  CA  PHE A 145    11152  12905  10281   -751   -637   1003       C  
ATOM   2207  C   PHE A 145     -48.620  48.518 -27.401  1.00 88.74           C  
ANISOU 2207  C   PHE A 145    10946  12704  10066   -804   -712   1089       C  
ATOM   2208  O   PHE A 145     -47.745  47.694 -27.160  1.00 80.95           O  
ANISOU 2208  O   PHE A 145     9929  11720   9110   -740   -744   1187       O  
ATOM   2209  CB  PHE A 145     -47.694  50.755 -27.983  1.00 83.88           C  
ANISOU 2209  CB  PHE A 145    10225  12218   9426   -827   -615   1011       C  
ATOM   2210  CG  PHE A 145     -48.305  51.348 -26.744  1.00 76.63           C  
ANISOU 2210  CG  PHE A 145     9289  11380   8446   -990   -639    994       C  
ATOM   2211  CD1 PHE A 145     -47.980  50.855 -25.488  1.00 82.78           C  
ANISOU 2211  CD1 PHE A 145    10026  12232   9195  -1065   -701   1083       C  
ATOM   2212  CD2 PHE A 145     -49.206  52.398 -26.830  1.00 77.64           C  
ANISOU 2212  CD2 PHE A 145     9444  11511   8544  -1064   -596    892       C  
ATOM   2213  CE1 PHE A 145     -48.546  51.395 -24.332  1.00 81.47           C  
ANISOU 2213  CE1 PHE A 145     9853  12143   8958  -1217   -717   1064       C  
ATOM   2214  CE2 PHE A 145     -49.776  52.943 -25.682  1.00 82.60           C  
ANISOU 2214  CE2 PHE A 145    10064  12209   9110  -1204   -605    872       C  
ATOM   2215  CZ  PHE A 145     -49.442  52.441 -24.428  1.00 76.96           C  
ANISOU 2215  CZ  PHE A 145     9316  11570   8355  -1283   -664    954       C  
ATOM   2216  H01 PHE A 145     -47.906  49.071 -29.344  1.00 90.37           H  
ATOM   2217  H02 PHE A 145     -47.728  51.525 -28.754  1.00 83.88           H  
ATOM   2218  H03 PHE A 145     -46.675  50.445 -27.750  1.00 83.88           H  
ATOM   2219  H04 PHE A 145     -47.271  50.032 -25.403  1.00 82.78           H  
ATOM   2220  H05 PHE A 145     -49.471  52.802 -27.807  1.00 77.64           H  
ATOM   2221  H06 PHE A 145     -49.875  50.922 -29.352  1.00 83.37           H  
ATOM   2222  H07 PHE A 145     -48.281  50.991 -23.355  1.00 81.47           H  
ATOM   2223  H08 PHE A 145     -50.486  53.766 -25.766  1.00 82.60           H  
ATOM   2224  H09 PHE A 145     -49.884  52.870 -23.529  1.00 76.96           H  
ATOM   2225  N   ASP A 146     -49.765  48.576 -26.738  1.00 89.59           N  
ANISOU 2225  N   ASP A 146    11089  12814  10137   -918   -737   1058       N  
ATOM   2226  CA  ASP A 146     -49.958  47.959 -25.442  1.00 96.15           C  
ANISOU 2226  CA  ASP A 146    11903  13692  10939  -1011   -803   1136       C  
ATOM   2227  C   ASP A 146     -50.655  46.603 -25.544  1.00 97.22           C  
ANISOU 2227  C   ASP A 146    12123  13710  11106   -978   -856   1172       C  
ATOM   2228  O   ASP A 146     -50.724  45.853 -24.572  1.00102.63           O  
ANISOU 2228  O   ASP A 146    12800  14416  11779  -1035   -918   1256       O  
ATOM   2229  CB  ASP A 146     -50.777  48.946 -24.598  1.00106.63           C  
ANISOU 2229  CB  ASP A 146    13213  15106  12197  -1161   -787   1080       C  
ATOM   2230  CG  ASP A 146     -51.168  48.401 -23.250  1.00106.90           C  
ANISOU 2230  CG  ASP A 146    13237  15196  12185  -1272   -846   1149       C  
ATOM   2231  OD1 ASP A 146     -50.816  49.045 -22.240  1.00102.70           O  
ANISOU 2231  OD1 ASP A 146    12648  14784  11590  -1375   -850   1166       O  
ATOM   2232  OD2 ASP A 146     -51.861  47.362 -23.204  1.00107.17           O1-
ANISOU 2232  OD2 ASP A 146    13327  15154  12240  -1265   -890   1184       O1-
ATOM   2233  H01 ASP A 146     -48.993  47.755 -24.978  1.00 96.15           H  
ATOM   2234  H02 ASP A 146     -51.699  49.146 -25.143  1.00106.63           H  
ATOM   2235  H03 ASP A 146     -50.184  49.848 -24.448  1.00106.63           H  
ATOM   2236  H10 ASP A 146     -50.539  49.073 -27.155  1.00 89.59           H  
ATOM   2237  N   ASP A 147     -51.164  46.287 -26.727  1.00 94.56           N  
ANISOU 2237  N   ASP A 147    11873  13248  10805   -894   -836   1111       N  
ATOM   2238  CA  ASP A 147     -52.029  45.113 -26.918  1.00 94.40           C  
ANISOU 2238  CA  ASP A 147    11953  13104  10809   -884   -890   1127       C  
ATOM   2239  C   ASP A 147     -53.262  45.093 -26.011  1.00 86.22           C  
ANISOU 2239  C   ASP A 147    10925  12102   9734  -1029   -928   1132       C  
ATOM   2240  O   ASP A 147     -53.873  44.046 -25.797  1.00 71.03           O  
ANISOU 2240  O   ASP A 147     9060  10102   7824  -1051   -989   1179       O  
ATOM   2241  CB  ASP A 147     -51.244  43.807 -26.813  1.00100.18           C  
ANISOU 2241  CB  ASP A 147    12710  13768  11587   -795   -938   1227       C  
ATOM   2242  CG  ASP A 147     -50.706  43.357 -28.154  1.00112.06           C  
ANISOU 2242  CG  ASP A 147    14285  15151  13140   -631   -903   1196       C  
ATOM   2243  OD1 ASP A 147     -49.542  43.675 -28.491  1.00111.33           O  
ANISOU 2243  OD1 ASP A 147    14133  15101  13066   -536   -855   1213       O  
ATOM   2244  OD2 ASP A 147     -51.469  42.698 -28.887  1.00121.13           O1-
ANISOU 2244  OD2 ASP A 147    15553  16165  14304   -602   -922   1154       O1-
ATOM   2245  H01 ASP A 147     -52.410  45.203 -27.935  1.00 94.40           H  
ATOM   2246  H02 ASP A 147     -51.923  43.036 -26.448  1.00100.18           H  
ATOM   2247  H03 ASP A 147     -50.408  43.953 -26.129  1.00100.18           H  
ATOM   2248  H04 ASP A 147     -50.951  46.871 -27.523  1.00 94.56           H  
ATOM   2249  N   THR A 148     -53.629  46.271 -25.512  1.00 90.63           N  
ANISOU 2249  N   THR A 148    11424  12769  10244  -1124   -885   1082       N  
ATOM   2250  CA  THR A 148     -54.810  46.447 -24.677  1.00 85.83           C  
ANISOU 2250  CA  THR A 148    10812  12208   9593  -1254   -897   1077       C  
ATOM   2251  C   THR A 148     -56.027  46.967 -25.441  1.00 86.97           C  
ANISOU 2251  C   THR A 148    10998  12303   9743  -1269   -860    990       C  
ATOM   2252  O   THR A 148     -57.171  46.667 -25.072  1.00 79.16           O  
ANISOU 2252  O   THR A 148    10029  11305   8743  -1347   -884   1004       O  
ATOM   2253  CB  THR A 148     -54.544  47.454 -23.557  1.00 83.49           C  
ANISOU 2253  CB  THR A 148    10433  12062   9229  -1354   -865   1073       C  
ATOM   2254  CG2 THR A 148     -53.799  48.668 -24.095  1.00 79.42           C  
ANISOU 2254  CG2 THR A 148     9876  11589   8710  -1313   -797   1002       C  
ATOM   2255  OG1 THR A 148     -55.798  47.898 -23.031  1.00 86.12           O  
ANISOU 2255  OG1 THR A 148    10768  12433   9520  -1458   -842   1037       O  
ATOM   2256  H01 THR A 148     -55.023  45.451 -24.290  1.00 85.83           H  
ATOM   2257  H02 THR A 148     -53.942  46.972 -22.787  1.00 83.49           H  
ATOM   2258  H03 THR A 148     -52.823  48.358 -24.470  1.00 79.42           H  
ATOM   2259  H04 THR A 148     -53.063  47.080 -25.722  1.00 90.63           H  
ATOM   2260  H05 THR A 148     -54.373  49.117 -24.905  1.00 79.42           H  
ATOM   2261  H06 THR A 148     -53.666  49.397 -23.296  1.00 79.42           H  
ATOM   2262  H07 THR A 148     -56.037  48.735 -23.436  1.00 86.12           H  
ATOM   2263  N   GLU A 149     -55.781  47.758 -26.491  1.00 87.77           N  
ANISOU 2263  N   GLU A 149    11104  12380   9864  -1198   -802    911       N  
ATOM   2264  CA  GLU A 149     -56.856  48.468 -27.193  1.00 79.08           C  
ANISOU 2264  CA  GLU A 149    10026  11253   8770  -1216   -761    833       C  
ATOM   2265  C   GLU A 149     -56.622  48.651 -28.696  1.00 75.04           C  
ANISOU 2265  C   GLU A 149     9563  10654   8296  -1108   -734    773       C  
ATOM   2266  O   GLU A 149     -55.483  48.780 -29.161  1.00 71.78           O  
ANISOU 2266  O   GLU A 149     9139  10240   7895  -1022   -711    768       O  
ATOM   2267  CB  GLU A 149     -57.052  49.840 -26.557  1.00 85.40           C  
ANISOU 2267  CB  GLU A 149    10755  12164   9528  -1290   -692    783       C  
ATOM   2268  CG  GLU A 149     -58.401  50.456 -26.823  1.00 90.11           C  
ANISOU 2268  CG  GLU A 149    11358  12753  10128  -1335   -654    732       C  
ATOM   2269  CD  GLU A 149     -58.533  51.825 -26.189  1.00 99.08           C  
ANISOU 2269  CD  GLU A 149    12435  13986  11225  -1396   -576    678       C  
ATOM   2270  OE1 GLU A 149     -57.804  52.101 -25.208  1.00 90.02           O  
ANISOU 2270  OE1 GLU A 149    11249  12923  10030  -1441   -568    693       O  
ATOM   2271  OE2 GLU A 149     -59.356  52.629 -26.683  1.00110.95           O1-
ANISOU 2271  OE2 GLU A 149    13934  15477  12744  -1398   -523    622       O1-
ATOM   2272  H01 GLU A 149     -57.742  47.841 -27.093  1.00 79.08           H  
ATOM   2273  H02 GLU A 149     -56.311  50.502 -27.006  1.00 85.40           H  
ATOM   2274  H03 GLU A 149     -56.928  49.739 -25.479  1.00 85.40           H  
ATOM   2275  H04 GLU A 149     -59.160  49.807 -26.385  1.00 90.11           H  
ATOM   2276  H05 GLU A 149     -58.539  50.551 -27.900  1.00 90.11           H  
ATOM   2277  H08 GLU A 149     -54.829  47.870 -26.809  1.00 87.77           H  
ATOM   2278  N   LYS A 150     -57.710  48.682 -29.453  1.00 72.05           N  
ANISOU 2278  N   LYS A 150     9233  10210   7933  -1118   -737    735       N  
ATOM   2279  CA  LYS A 150     -57.616  48.912 -30.892  1.00 69.25           C  
ANISOU 2279  CA  LYS A 150     8931   9779   7602  -1030   -713    677       C  
ATOM   2280  C   LYS A 150     -57.585  50.423 -31.222  1.00 63.15           C  
ANISOU 2280  C   LYS A 150     8098   9072   6824  -1032   -632    609       C  
ATOM   2281  O   LYS A 150     -58.265  51.219 -30.568  1.00 66.66           O  
ANISOU 2281  O   LYS A 150     8488   9585   7253  -1112   -600    594       O  
ATOM   2282  CB  LYS A 150     -58.764  48.196 -31.629  1.00 69.42           C  
ANISOU 2282  CB  LYS A 150     9040   9696   7640  -1046   -768    676       C  
ATOM   2283  CG  LYS A 150     -58.613  46.666 -31.760  1.00 61.53           C  
ANISOU 2283  CG  LYS A 150     8137   8588   6654  -1013   -847    727       C  
ATOM   2284  H01 LYS A 150     -56.674  48.489 -31.242  1.00 69.25           H  
ATOM   2285  H02 LYS A 150     -58.757  48.587 -32.647  1.00 69.42           H  
ATOM   2286  H03 LYS A 150     -59.689  48.398 -31.089  1.00 69.42           H  
ATOM   2287  H04 LYS A 150     -57.671  46.355 -31.309  1.00 61.53           H  
ATOM   2288  H05 LYS A 150     -59.440  46.174 -31.249  1.00 61.53           H  
ATOM   2289  H06 LYS A 150     -58.616  48.545 -29.029  1.00 72.05           H  
ATOM   2290  H07 LYS A 150     -58.620  46.389 -32.814  1.00 61.53           H  
ATOM   2291  N   GLU A 151     -56.769  50.807 -32.208  1.00 57.03           N  
ANISOU 2291  N   GLU A 151     7334   8274   6060   -940   -594    572       N  
ATOM   2292  CA  GLU A 151     -56.775  52.166 -32.759  1.00 51.50           C  
ANISOU 2292  CA  GLU A 151     6593   7613   5362   -934   -524    510       C  
ATOM   2293  C   GLU A 151     -56.903  52.150 -34.294  1.00 58.09           C  
ANISOU 2293  C   GLU A 151     7494   8364   6212   -855   -517    471       C  
ATOM   2294  O   GLU A 151     -56.543  51.174 -34.945  1.00 63.87           O  
ANISOU 2294  O   GLU A 151     8302   9017   6947   -783   -550    483       O  
ATOM   2295  CB  GLU A 151     -55.515  52.935 -32.359  1.00 48.43           C  
ANISOU 2295  CB  GLU A 151     6131   7309   4961   -916   -477    509       C  
ATOM   2296  CG  GLU A 151     -54.230  52.218 -32.704  1.00 62.45           C  
ANISOU 2296  CG  GLU A 151     7917   9065   6744   -819   -489    547       C  
ATOM   2297  CD  GLU A 151     -52.974  53.054 -32.444  1.00 76.16           C  
ANISOU 2297  CD  GLU A 151     9571  10893   8474   -805   -444    556       C  
ATOM   2298  OE1 GLU A 151     -51.887  52.441 -32.332  1.00 83.02           O  
ANISOU 2298  OE1 GLU A 151    10419  11774   9349   -743   -458    612       O  
ATOM   2299  OE2 GLU A 151     -53.061  54.308 -32.371  1.00 64.67           O1-
ANISOU 2299  OE2 GLU A 151     8069   9493   7011   -854   -397    513       O1-
ATOM   2300  H01 GLU A 151     -57.644  52.673 -32.340  1.00 51.50           H  
ATOM   2301  H02 GLU A 151     -55.538  53.042 -31.274  1.00 48.43           H  
ATOM   2302  H03 GLU A 151     -55.521  53.897 -32.871  1.00 48.43           H  
ATOM   2303  H04 GLU A 151     -54.258  52.007 -33.773  1.00 62.45           H  
ATOM   2304  H05 GLU A 151     -54.170  51.309 -32.105  1.00 62.45           H  
ATOM   2305  H08 GLU A 151     -56.121  50.133 -32.590  1.00 57.03           H  
ATOM   2306  N   PRO A 152     -57.415  53.241 -34.883  1.00 62.60           N  
ANISOU 2306  N   PRO A 152     8044   8950   6792   -868   -472    424       N  
ATOM   2307  CA  PRO A 152     -57.553  53.250 -36.336  1.00 56.00           C  
ANISOU 2307  CA  PRO A 152     7273   8043   5962   -803   -469    391       C  
ATOM   2308  C   PRO A 152     -56.196  53.511 -36.991  1.00 58.77           C  
ANISOU 2308  C   PRO A 152     7618   8405   6307   -706   -423    377       C  
ATOM   2309  O   PRO A 152     -55.431  54.307 -36.449  1.00 70.27           O  
ANISOU 2309  O   PRO A 152     8994   9942   7764   -713   -377    379       O  
ATOM   2310  CB  PRO A 152     -58.508  54.427 -36.565  1.00 43.58           C  
ANISOU 2310  CB  PRO A 152     5657   6497   4405   -856   -433    361       C  
ATOM   2311  CG  PRO A 152     -58.157  55.375 -35.473  1.00 50.63           C  
ANISOU 2311  CG  PRO A 152     6458   7482   5296   -903   -381    355       C  
ATOM   2312  CD  PRO A 152     -57.874  54.507 -34.283  1.00 60.77           C  
ANISOU 2312  CD  PRO A 152     7735   8792   6562   -938   -419    398       C  
ATOM   2313  H01 PRO A 152     -59.557  54.132 -36.551  1.00 43.58           H  
ATOM   2314  H02 PRO A 152     -58.343  54.879 -37.543  1.00 43.58           H  
ATOM   2315  H03 PRO A 152     -58.957  56.090 -35.278  1.00 50.63           H  
ATOM   2316  H04 PRO A 152     -57.277  55.960 -35.740  1.00 50.63           H  
ATOM   2317  H05 PRO A 152     -57.143  54.944 -33.603  1.00 60.77           H  
ATOM   2318  H06 PRO A 152     -57.914  52.312 -36.757  1.00 56.00           H  
ATOM   2319  H07 PRO A 152     -58.775  54.354 -33.689  1.00 60.77           H  
ATOM   2320  N   THR A 153     -55.904  52.858 -38.119  1.00 50.53           N  
ANISOU 2320  N   THR A 153     6660   7285   5255   -620   -433    366       N  
ATOM   2321  CA  THR A 153     -54.670  53.112 -38.874  1.00 51.97           C  
ANISOU 2321  CA  THR A 153     6836   7480   5428   -518   -379    356       C  
ATOM   2322  C   THR A 153     -54.790  54.299 -39.834  1.00 51.19           C  
ANISOU 2322  C   THR A 153     6717   7404   5329   -510   -328    315       C  
ATOM   2323  O   THR A 153     -53.775  54.852 -40.272  1.00 51.16           O  
ANISOU 2323  O   THR A 153     6674   7442   5322   -448   -272    313       O  
ATOM   2324  CB  THR A 153     -54.271  51.896 -39.701  1.00 59.17           C  
ANISOU 2324  CB  THR A 153     7860   8298   6324   -419   -399    357       C  
ATOM   2325  CG2 THR A 153     -53.889  50.751 -38.796  1.00 48.54           C  
ANISOU 2325  CG2 THR A 153     6527   6928   4987   -406   -440    407       C  
ATOM   2326  OG1 THR A 153     -55.375  51.504 -40.530  1.00 69.49           O  
ANISOU 2326  OG1 THR A 153     9272   9516   7614   -442   -444    326       O  
ATOM   2327  H01 THR A 153     -53.915  53.337 -38.120  1.00 51.97           H  
ATOM   2328  H02 THR A 153     -53.414  52.154 -40.323  1.00 59.17           H  
ATOM   2329  H03 THR A 153     -53.002  51.022 -38.223  1.00 48.54           H  
ATOM   2330  H04 THR A 153     -54.711  50.538 -38.113  1.00 48.54           H  
ATOM   2331  H05 THR A 153     -53.677  49.867 -39.397  1.00 48.54           H  
ATOM   2332  H06 THR A 153     -55.673  50.628 -40.274  1.00 69.49           H  
ATOM   2333  H08 THR A 153     -56.554  52.166 -38.464  1.00 50.53           H  
ATOM   2334  N   VAL A 154     -56.031  54.657 -40.171  1.00 42.83           N  
ANISOU 2334  N   VAL A 154     5680   6317   4274   -572   -349    293       N  
ATOM   2335  CA  VAL A 154     -56.348  55.848 -40.961  1.00 44.75           C  
ANISOU 2335  CA  VAL A 154     5897   6582   4526   -580   -308    265       C  
ATOM   2336  C   VAL A 154     -57.773  56.307 -40.617  1.00 50.05           C  
ANISOU 2336  C   VAL A 154     6543   7252   5220   -675   -332    265       C  
ATOM   2337  O   VAL A 154     -58.636  55.487 -40.303  1.00 50.68           O  
ANISOU 2337  O   VAL A 154     6665   7292   5301   -720   -392    283       O  
ATOM   2338  CB  VAL A 154     -56.273  55.558 -42.500  1.00 49.16           C  
ANISOU 2338  CB  VAL A 154     6548   7078   5053   -507   -309    243       C  
ATOM   2339  CG1 VAL A 154     -56.995  54.259 -42.844  1.00 45.21           C  
ANISOU 2339  CG1 VAL A 154     6167   6482   4529   -512   -384    244       C  
ATOM   2340  CG2 VAL A 154     -56.879  56.699 -43.296  1.00 43.46           C  
ANISOU 2340  CG2 VAL A 154     5802   6370   4340   -534   -285    226       C  
ATOM   2341  H01 VAL A 154     -55.617  56.620 -40.721  1.00 44.75           H  
ATOM   2342  H02 VAL A 154     -55.220  55.460 -42.765  1.00 49.16           H  
ATOM   2343  H03 VAL A 154     -57.938  54.489 -43.341  1.00 45.21           H  
ATOM   2344  H04 VAL A 154     -56.371  53.661 -43.508  1.00 45.21           H  
ATOM   2345  H05 VAL A 154     -57.194  53.700 -41.930  1.00 45.21           H  
ATOM   2346  H06 VAL A 154     -57.799  57.029 -42.814  1.00 43.46           H  
ATOM   2347  H07 VAL A 154     -56.795  54.073 -39.863  1.00 42.83           H  
ATOM   2348  H08 VAL A 154     -56.173  57.529 -43.337  1.00 43.46           H  
ATOM   2349  H09 VAL A 154     -57.101  56.359 -44.308  1.00 43.46           H  
ATOM   2350  N   LEU A 155     -58.041  57.605 -40.684  1.00 45.48           N  
ANISOU 2350  N   LEU A 155     6086   6189   5005     70      4   -452       N  
ATOM   2351  CA  LEU A 155     -59.406  58.073 -40.428  1.00 53.16           C  
ANISOU 2351  CA  LEU A 155     7077   7065   6057    -22     15   -350       C  
ATOM   2352  C   LEU A 155     -60.305  58.094 -41.684  1.00 58.27           C  
ANISOU 2352  C   LEU A 155     7660   7806   6673   -142      7   -300       C  
ATOM   2353  O   LEU A 155     -59.808  58.124 -42.819  1.00 59.87           O  
ANISOU 2353  O   LEU A 155     7788   8167   6791   -175     -5   -322       O  
ATOM   2354  CB  LEU A 155     -59.368  59.446 -39.743  1.00 49.09           C  
ANISOU 2354  CB  LEU A 155     6507   6519   5626    -47     23   -240       C  
ATOM   2355  CG  LEU A 155     -58.581  59.486 -38.427  1.00 46.23           C  
ANISOU 2355  CG  LEU A 155     6224   6054   5288     45     18   -277       C  
ATOM   2356  CD1 LEU A 155     -58.731  60.837 -37.758  1.00 41.92           C  
ANISOU 2356  CD1 LEU A 155     5659   5452   4816     -3     36   -166       C  
ATOM   2357  CD2 LEU A 155     -59.061  58.390 -37.489  1.00 46.93           C  
ANISOU 2357  CD2 LEU A 155     6479   5961   5392    111     29   -343       C  
ATOM   2358  H01 LEU A 155     -59.868  57.346 -39.760  1.00 53.16           H  
ATOM   2359  H02 LEU A 155     -60.400  59.692 -39.491  1.00 49.09           H  
ATOM   2360  H03 LEU A 155     -58.914  60.157 -40.433  1.00 49.09           H  
ATOM   2361  H04 LEU A 155     -57.528  59.322 -38.655  1.00 46.23           H  
ATOM   2362  H05 LEU A 155     -59.747  60.942 -37.377  1.00 41.92           H  
ATOM   2363  H06 LEU A 155     -58.024  60.915 -36.932  1.00 41.92           H  
ATOM   2364  H07 LEU A 155     -58.532  61.626 -38.483  1.00 41.92           H  
ATOM   2365  H08 LEU A 155     -60.066  58.082 -37.776  1.00 46.93           H  
ATOM   2366  H09 LEU A 155     -58.388  57.535 -37.553  1.00 46.93           H  
ATOM   2367  H10 LEU A 155     -57.310  58.265 -40.910  1.00 45.48           H  
ATOM   2368  H11 LEU A 155     -59.075  58.767 -36.466  1.00 46.93           H  
ATOM   2369  N   PRO A 156     -61.634  58.052 -41.484  1.00 63.32           N  
ANISOU 2369  N   PRO A 156     8329   8351   7378   -211     13   -230       N  
ATOM   2370  CA  PRO A 156     -62.599  58.098 -42.598  1.00 59.36           C  
ANISOU 2370  CA  PRO A 156     7759   7938   6856   -337    -12   -162       C  
ATOM   2371  C   PRO A 156     -62.462  59.312 -43.525  1.00 52.82           C  
ANISOU 2371  C   PRO A 156     6779   7268   6022   -410    -32    -54       C  
ATOM   2372  O   PRO A 156     -62.845  59.223 -44.695  1.00 59.41           O  
ANISOU 2372  O   PRO A 156     7561   8221   6790   -505    -68    -28       O  
ATOM   2373  CB  PRO A 156     -63.964  58.100 -41.880  1.00 49.99           C  
ANISOU 2373  CB  PRO A 156     6603   6609   5781   -378      6    -79       C  
ATOM   2374  CG  PRO A 156     -63.712  57.272 -40.662  1.00 51.36           C  
ANISOU 2374  CG  PRO A 156     6931   6613   5970   -278     39   -178       C  
ATOM   2375  CD  PRO A 156     -62.285  57.649 -40.222  1.00 57.65           C  
ANISOU 2375  CD  PRO A 156     7730   7434   6739   -171     42   -233       C  
ATOM   2376  H01 PRO A 156     -64.773  57.712 -42.500  1.00 49.99           H  
ATOM   2377  H02 PRO A 156     -64.263  59.113 -41.610  1.00 49.99           H  
ATOM   2378  H03 PRO A 156     -63.814  56.205 -40.860  1.00 51.36           H  
ATOM   2379  H04 PRO A 156     -64.432  57.510 -39.879  1.00 51.36           H  
ATOM   2380  H05 PRO A 156     -62.266  58.432 -39.464  1.00 57.65           H  
ATOM   2381  H06 PRO A 156     -61.776  56.796 -39.774  1.00 57.65           H  
ATOM   2382  H12 PRO A 156     -62.443  57.259 -43.277  1.00 59.36           H  
ATOM   2383  N   ALA A 157     -61.935  60.421 -43.011  1.00 52.09           N  
ANISOU 2383  N   ALA A 157     6631   7173   5988   -375    -11      8       N  
ATOM   2384  CA  ALA A 157     -61.676  61.620 -43.822  1.00 54.28           C  
ANISOU 2384  CA  ALA A 157     6780   7589   6253   -439    -23    107       C  
ATOM   2385  C   ALA A 157     -62.800  62.035 -44.789  1.00 49.25           C  
ANISOU 2385  C   ALA A 157     6060   7025   5629   -555    -54    234       C  
ATOM   2386  O   ALA A 157     -62.652  61.926 -45.984  1.00 59.93           O  
ANISOU 2386  O   ALA A 157     7365   8523   6883   -624    -91    227       O  
ATOM   2387  CB  ALA A 157     -60.358  61.466 -44.593  1.00 45.70           C  
ANISOU 2387  CB  ALA A 157     5659   6657   5048   -421    -31     15       C  
ATOM   2388  H01 ALA A 157     -61.617  62.431 -43.096  1.00 54.28           H  
ATOM   2389  H02 ALA A 157     -59.564  61.182 -43.902  1.00 45.70           H  
ATOM   2390  H03 ALA A 157     -60.470  60.693 -45.354  1.00 45.70           H  
ATOM   2391  H04 ALA A 157     -60.103  62.412 -45.070  1.00 45.70           H  
ATOM   2392  H07 ALA A 157     -61.705  60.440 -42.028  1.00 52.09           H  
ATOM   2393  N   ALA A 158     -63.900  62.549 -44.264  1.00 46.16           N  
ANISOU 2393  N   ALA A 158     5647   6533   5358   -574    -38    356       N  
ATOM   2394  CA  ALA A 158     -64.970  63.084 -45.086  1.00 40.07           C  
ANISOU 2394  CA  ALA A 158     4772   5831   4620   -671    -73    504       C  
ATOM   2395  C   ALA A 158     -64.627  64.419 -45.755  1.00 48.64           C  
ANISOU 2395  C   ALA A 158     5756   7025   5698   -709    -79    619       C  
ATOM   2396  O   ALA A 158     -65.454  64.990 -46.450  1.00 55.94           O  
ANISOU 2396  O   ALA A 158     6591   8012   6653   -780   -113    759       O  
ATOM   2397  CB  ALA A 158     -66.220  63.229 -44.263  1.00 47.34           C  
ANISOU 2397  CB  ALA A 158     5690   6610   5687   -662    -38    607       C  
ATOM   2398  H01 ALA A 158     -65.125  62.369 -45.894  1.00 40.07           H  
ATOM   2399  H02 ALA A 158     -67.044  62.720 -44.763  1.00 47.34           H  
ATOM   2400  H03 ALA A 158     -66.062  62.785 -43.280  1.00 47.34           H  
ATOM   2401  H04 ALA A 158     -66.461  64.286 -44.151  1.00 47.34           H  
ATOM   2402  H05 ALA A 158     -63.998  62.570 -43.259  1.00 46.16           H  
ATOM   2403  N   PHE A 159     -63.430  64.941 -45.524  1.00 59.14           N  
ANISOU 2403  N   PHE A 159     7100   8377   6992   -664    -50    569       N  
ATOM   2404  CA  PHE A 159     -62.883  65.960 -46.420  1.00 62.31           C  
ANISOU 2404  CA  PHE A 159     7420   8916   7338   -720    -63    640       C  
ATOM   2405  C   PHE A 159     -61.401  65.631 -46.624  1.00 63.81           C  
ANISOU 2405  C   PHE A 159     7630   9199   7415   -692    -57    498       C  
ATOM   2406  O   PHE A 159     -60.802  64.974 -45.758  1.00 69.58           O  
ANISOU 2406  O   PHE A 159     8433   9854   8151   -608    -34    380       O  
ATOM   2407  CB  PHE A 159     -63.116  67.387 -45.899  1.00 59.51           C  
ANISOU 2407  CB  PHE A 159     7037   8485   7089   -711    -18    786       C  
ATOM   2408  CG  PHE A 159     -62.220  67.775 -44.761  1.00 60.68           C  
ANISOU 2408  CG  PHE A 159     7257   8533   7267   -642     39    728       C  
ATOM   2409  CD1 PHE A 159     -62.637  67.623 -43.450  1.00 55.89           C  
ANISOU 2409  CD1 PHE A 159     6736   7739   6759   -573     88    719       C  
ATOM   2410  CD2 PHE A 159     -60.953  68.294 -45.004  1.00 66.86           C  
ANISOU 2410  CD2 PHE A 159     8022   9410   7973   -659     41    686       C  
ATOM   2411  CE1 PHE A 159     -61.798  67.983 -42.395  1.00 61.63           C  
ANISOU 2411  CE1 PHE A 159     7544   8374   7498   -525    128    668       C  
ATOM   2412  CE2 PHE A 159     -60.103  68.652 -43.958  1.00 60.63           C  
ANISOU 2412  CE2 PHE A 159     7294   8539   7203   -614     76    638       C  
ATOM   2413  CZ  PHE A 159     -60.524  68.499 -42.656  1.00 63.00           C  
ANISOU 2413  CZ  PHE A 159     7693   8652   7593   -550    114    629       C  
ATOM   2414  H01 PHE A 159     -63.401  65.940 -47.379  1.00 62.31           H  
ATOM   2415  H02 PHE A 159     -64.138  67.421 -45.521  1.00 59.51           H  
ATOM   2416  H03 PHE A 159     -62.949  68.084 -46.720  1.00 59.51           H  
ATOM   2417  H04 PHE A 159     -63.628  67.219 -43.240  1.00 55.89           H  
ATOM   2418  H05 PHE A 159     -62.893  64.634 -44.726  1.00 59.14           H  
ATOM   2419  H06 PHE A 159     -60.617  68.424 -46.033  1.00 66.86           H  
ATOM   2420  H07 PHE A 159     -62.136  67.862 -41.366  1.00 61.63           H  
ATOM   2421  H08 PHE A 159     -59.111  69.051 -44.170  1.00 60.63           H  
ATOM   2422  H09 PHE A 159     -59.867  68.779 -41.832  1.00 63.00           H  
ATOM   2423  N   PRO A 160     -60.829  66.042 -47.780  1.00 63.83           N  
ANISOU 2423  N   PRO A 160     7568   9368   7316   -760    -77    512       N  
ATOM   2424  CA  PRO A 160     -59.453  65.765 -48.246  1.00 64.20           C  
ANISOU 2424  CA  PRO A 160     7605   9540   7248   -748    -62    392       C  
ATOM   2425  C   PRO A 160     -58.374  66.582 -47.514  1.00 55.91           C  
ANISOU 2425  C   PRO A 160     6536   8477   6229   -707    -23    386       C  
ATOM   2426  O   PRO A 160     -57.740  67.487 -48.069  1.00 50.61           O  
ANISOU 2426  O   PRO A 160     5803   7912   5515   -765    -12    434       O  
ATOM   2427  CB  PRO A 160     -59.485  66.133 -49.743  1.00 61.88           C  
ANISOU 2427  CB  PRO A 160     7250   9414   6847   -858    -90    450       C  
ATOM   2428  CG  PRO A 160     -60.918  66.426 -50.067  1.00 71.92           C  
ANISOU 2428  CG  PRO A 160     8501  10653   8173   -925   -139    593       C  
ATOM   2429  CD  PRO A 160     -61.596  66.799 -48.780  1.00 65.57           C  
ANISOU 2429  CD  PRO A 160     7715   9670   7527   -860   -114    662       C  
ATOM   2430  H01 PRO A 160     -59.094  65.324 -50.361  1.00 61.88           H  
ATOM   2431  H02 PRO A 160     -58.867  67.011 -49.931  1.00 61.88           H  
ATOM   2432  H03 PRO A 160     -61.398  65.558 -50.520  1.00 71.92           H  
ATOM   2433  H04 PRO A 160     -60.980  67.252 -50.776  1.00 71.92           H  
ATOM   2434  H05 PRO A 160     -61.609  67.873 -48.593  1.00 65.57           H  
ATOM   2435  H06 PRO A 160     -62.643  66.497 -48.785  1.00 65.57           H  
ATOM   2436  H10 PRO A 160     -59.182  64.727 -48.051  1.00 64.20           H  
ATOM   2437  N   ASN A 161     -58.152  66.204 -46.261  1.00 51.53           N  
ANISOU 2437  N   ASN A 161     6046   7792   5741   -617     -6    322       N  
ATOM   2438  CA  ASN A 161     -57.293  66.928 -45.340  1.00 51.23           C  
ANISOU 2438  CA  ASN A 161     6013   7711   5743   -587     18    322       C  
ATOM   2439  C   ASN A 161     -55.815  67.080 -45.781  1.00 53.51           C  
ANISOU 2439  C   ASN A 161     6228   8159   5945   -595     24    254       C  
ATOM   2440  O   ASN A 161     -55.169  68.058 -45.420  1.00 61.15           O  
ANISOU 2440  O   ASN A 161     7168   9138   6928   -629     36    299       O  
ATOM   2441  CB  ASN A 161     -57.454  66.296 -43.941  1.00 48.28           C  
ANISOU 2441  CB  ASN A 161     5741   7161   5442   -492     24    262       C  
ATOM   2442  CG  ASN A 161     -56.599  66.950 -42.889  1.00 46.56           C  
ANISOU 2442  CG  ASN A 161     5550   6885   5255   -470     34    258       C  
ATOM   2443  ND2 ASN A 161     -55.590  66.232 -42.450  1.00 54.73           N  
ANISOU 2443  ND2 ASN A 161     6592   7949   6254   -398     16    143       N  
ATOM   2444  OD1 ASN A 161     -56.850  68.078 -42.457  1.00 45.69           O  
ANISOU 2444  OD1 ASN A 161     5461   6701   5200   -517     58    361       O  
ATOM   2445  H01 ASN A 161     -57.624  67.966 -45.324  1.00 51.23           H  
ATOM   2446  H02 ASN A 161     -57.132  65.257 -44.018  1.00 48.28           H  
ATOM   2447  H03 ASN A 161     -58.498  66.381 -43.641  1.00 48.28           H  
ATOM   2448  H04 ASN A 161     -54.978  66.603 -41.737  1.00 54.73           H  
ATOM   2449  H05 ASN A 161     -55.426  65.309 -42.825  1.00 54.73           H  
ATOM   2450  H07 ASN A 161     -58.606  65.365 -45.929  1.00 51.53           H  
ATOM   2451  N   LEU A 162     -55.296  66.149 -46.585  1.00 52.75           N  
ANISOU 2451  N   LEU A 162     6101   8186   5756   -572     23    151       N  
ATOM   2452  CA  LEU A 162     -53.886  66.186 -47.011  1.00 48.91           C  
ANISOU 2452  CA  LEU A 162     5530   7857   5195   -565     45     82       C  
ATOM   2453  C   LEU A 162     -53.560  67.492 -47.722  1.00 48.04           C  
ANISOU 2453  C   LEU A 162     5339   7860   5052   -682     59    183       C  
ATOM   2454  O   LEU A 162     -52.549  68.125 -47.440  1.00 49.23           O  
ANISOU 2454  O   LEU A 162     5431   8073   5202   -701     72    185       O  
ATOM   2455  CB  LEU A 162     -53.558  65.014 -47.944  1.00 51.09           C  
ANISOU 2455  CB  LEU A 162     5800   8239   5370   -525     64    -32       C  
ATOM   2456  CG  LEU A 162     -52.134  64.437 -47.976  1.00 51.10           C  
ANISOU 2456  CG  LEU A 162     5740   8352   5323   -440     99   -149       C  
ATOM   2457  CD1 LEU A 162     -51.696  64.243 -49.393  1.00 56.94           C  
ANISOU 2457  CD1 LEU A 162     6427   9263   5943   -486    147   -186       C  
ATOM   2458  CD2 LEU A 162     -51.142  65.303 -47.248  1.00 48.46           C  
ANISOU 2458  CD2 LEU A 162     5323   8052   5037   -443     94   -117       C  
ATOM   2459  H01 LEU A 162     -53.279  66.107 -46.109  1.00 48.91           H  
ATOM   2460  H02 LEU A 162     -53.678  65.443 -48.939  1.00 51.09           H  
ATOM   2461  H03 LEU A 162     -54.224  64.196 -47.670  1.00 51.09           H  
ATOM   2462  H04 LEU A 162     -52.164  63.478 -47.459  1.00 51.10           H  
ATOM   2463  H05 LEU A 162     -50.666  63.886 -49.409  1.00 56.94           H  
ATOM   2464  H06 LEU A 162     -55.887  65.398 -46.911  1.00 52.75           H  
ATOM   2465  H07 LEU A 162     -52.342  63.510 -49.876  1.00 56.94           H  
ATOM   2466  H08 LEU A 162     -51.759  65.191 -49.927  1.00 56.94           H  
ATOM   2467  H09 LEU A 162     -50.261  65.450 -47.873  1.00 48.46           H  
ATOM   2468  H10 LEU A 162     -51.595  66.269 -47.028  1.00 48.46           H  
ATOM   2469  H11 LEU A 162     -50.849  64.817 -46.317  1.00 48.46           H  
ATOM   2470  N   LEU A 163     -54.439  67.893 -48.631  1.00 45.68           N  
ANISOU 2470  N   LEU A 163     5042   7588   4727   -768     52    273       N  
ATOM   2471  CA  LEU A 163     -54.234  69.104 -49.408  1.00 54.17           C  
ANISOU 2471  CA  LEU A 163     6058   8764   5761   -883     65    377       C  
ATOM   2472  C   LEU A 163     -54.805  70.300 -48.675  1.00 51.35           C  
ANISOU 2472  C   LEU A 163     5734   8276   5500   -919     61    512       C  
ATOM   2473  O   LEU A 163     -54.258  71.398 -48.776  1.00 60.03           O  
ANISOU 2473  O   LEU A 163     6803   9419   6587   -993     82    578       O  
ATOM   2474  CB  LEU A 163     -54.877  69.003 -50.811  1.00 58.88           C  
ANISOU 2474  CB  LEU A 163     6646   9458   6268   -963     51    422       C  
ATOM   2475  CG  LEU A 163     -54.283  68.023 -51.827  1.00 50.61           C  
ANISOU 2475  CG  LEU A 163     5583   8556   5092   -960     73    303       C  
ATOM   2476  CD1 LEU A 163     -55.196  67.889 -53.012  1.00 50.88           C  
ANISOU 2476  CD1 LEU A 163     5646   8643   5043  -1048     39    359       C  
ATOM   2477  CD2 LEU A 163     -52.896  68.448 -52.263  1.00 47.98           C  
ANISOU 2477  CD2 LEU A 163     5166   8376   4687   -988    129    263       C  
ATOM   2478  H01 LEU A 163     -53.159  69.229 -49.536  1.00 54.17           H  
ATOM   2479  H02 LEU A 163     -54.696  69.982 -51.254  1.00 58.88           H  
ATOM   2480  H03 LEU A 163     -55.920  68.722 -50.666  1.00 58.88           H  
ATOM   2481  H04 LEU A 163     -54.189  67.051 -51.343  1.00 50.61           H  
ATOM   2482  H05 LEU A 163     -56.078  68.511 -52.862  1.00 50.88           H  
ATOM   2483  H06 LEU A 163     -54.673  68.212 -53.912  1.00 50.88           H  
ATOM   2484  H07 LEU A 163     -55.500  66.848 -53.121  1.00 50.88           H  
ATOM   2485  H08 LEU A 163     -52.186  67.651 -52.042  1.00 47.98           H  
ATOM   2486  H09 LEU A 163     -52.896  68.646 -53.335  1.00 47.98           H  
ATOM   2487  H10 LEU A 163     -52.607  69.351 -51.726  1.00 47.98           H  
ATOM   2488  H12 LEU A 163     -55.272  67.343 -48.787  1.00 45.68           H  
ATOM   2489  N   VAL A 164     -55.913  70.096 -47.961  1.00 49.45           N  
ANISOU 2489  N   VAL A 164     5563   7872   5354   -871     46    553       N  
ATOM   2490  CA  VAL A 164     -56.558  71.202 -47.258  1.00 55.09           C  
ANISOU 2490  CA  VAL A 164     6323   8443   6165   -891     62    684       C  
ATOM   2491  C   VAL A 164     -55.640  71.806 -46.181  1.00 58.84           C  
ANISOU 2491  C   VAL A 164     6831   8854   6670   -884     87    661       C  
ATOM   2492  O   VAL A 164     -55.371  73.018 -46.206  1.00 58.52           O  
ANISOU 2492  O   VAL A 164     6794   8812   6628   -960    112    750       O  
ATOM   2493  CB  VAL A 164     -57.914  70.814 -46.633  1.00 50.88           C  
ANISOU 2493  CB  VAL A 164     5852   7744   5735   -832     57    729       C  
ATOM   2494  CG1 VAL A 164     -58.361  71.904 -45.702  1.00 44.27           C  
ANISOU 2494  CG1 VAL A 164     5078   6742   5000   -829    100    841       C  
ATOM   2495  CG2 VAL A 164     -58.985  70.572 -47.724  1.00 48.49           C  
ANISOU 2495  CG2 VAL A 164     5507   7503   5413   -874     21    805       C  
ATOM   2496  H01 VAL A 164     -56.753  71.956 -48.021  1.00 55.09           H  
ATOM   2497  H02 VAL A 164     -57.789  69.884 -46.078  1.00 50.88           H  
ATOM   2498  H03 VAL A 164     -59.371  71.691 -45.352  1.00 44.27           H  
ATOM   2499  H04 VAL A 164     -57.685  71.954 -44.849  1.00 44.27           H  
ATOM   2500  H05 VAL A 164     -58.353  72.858 -46.229  1.00 44.27           H  
ATOM   2501  H06 VAL A 164     -59.840  71.223 -47.543  1.00 48.49           H  
ATOM   2502  H07 VAL A 164     -58.562  70.792 -48.704  1.00 48.49           H  
ATOM   2503  H08 VAL A 164     -59.308  69.531 -47.693  1.00 48.49           H  
ATOM   2504  H11 VAL A 164     -56.309  69.169 -47.906  1.00 49.45           H  
ATOM   2505  N   ASN A 165     -55.143  70.970 -45.265  1.00 43.32           N  
ANISOU 2505  N   ASN A 165     4898   6839   4721   -802     76    545       N  
ATOM   2506  CA  ASN A 165     -54.238  71.447 -44.179  1.00 52.33           C  
ANISOU 2506  CA  ASN A 165     6075   7925   5882   -803     81    519       C  
ATOM   2507  C   ASN A 165     -52.739  71.377 -44.406  1.00 61.60           C  
ANISOU 2507  C   ASN A 165     7156   9268   6982   -827     66    439       C  
ATOM   2508  O   ASN A 165     -51.984  72.176 -43.844  1.00 66.47           O  
ANISOU 2508  O   ASN A 165     7778   9881   7598   -886     66    460       O  
ATOM   2509  CB  ASN A 165     -54.572  70.825 -42.816  1.00 45.86           C  
ANISOU 2509  CB  ASN A 165     5364   6926   5135   -710     73    468       C  
ATOM   2510  CG  ASN A 165     -55.735  71.515 -42.165  1.00 44.01           C  
ANISOU 2510  CG  ASN A 165     5235   6494   4990   -716    114    577       C  
ATOM   2511  ND2 ASN A 165     -56.643  70.736 -41.577  1.00 35.92           N  
ANISOU 2511  ND2 ASN A 165     4282   5336   4028   -636    120    555       N  
ATOM   2512  OD1 ASN A 165     -55.850  72.745 -42.240  1.00 43.02           O  
ANISOU 2512  OD1 ASN A 165     5131   6337   4879   -792    148    685       O  
ATOM   2513  H01 ASN A 165     -54.464  72.513 -44.194  1.00 52.33           H  
ATOM   2514  H02 ASN A 165     -53.703  70.937 -42.168  1.00 45.86           H  
ATOM   2515  H03 ASN A 165     -54.818  69.773 -42.957  1.00 45.86           H  
ATOM   2516  H04 ASN A 165     -57.457  71.148 -41.144  1.00 35.92           H  
ATOM   2517  H05 ASN A 165     -56.517  69.734 -41.564  1.00 35.92           H  
ATOM   2518  H09 ASN A 165     -55.386  69.991 -45.309  1.00 43.32           H  
ATOM   2519  N   GLY A 166     -52.311  70.438 -45.236  1.00 59.73           N  
ANISOU 2519  N   GLY A 166     6836   9179   6681   -787     60    350       N  
ATOM   2520  CA  GLY A 166     -50.906  70.332 -45.565  1.00 51.52           C  
ANISOU 2520  CA  GLY A 166     5684   8314   5576   -798     62    280       C  
ATOM   2521  C   GLY A 166     -50.169  69.432 -44.596  1.00 50.32           C  
ANISOU 2521  C   GLY A 166     5530   8141   5449   -688     30    173       C  
ATOM   2522  O   GLY A 166     -50.779  68.671 -43.857  1.00 57.84           O  
ANISOU 2522  O   GLY A 166     6576   8952   6449   -595     11    134       O  
ATOM   2523  H01 GLY A 166     -50.467  71.328 -45.503  1.00 51.52           H  
ATOM   2524  H02 GLY A 166     -50.808  69.924 -46.571  1.00 51.52           H  
ATOM   2525  H06 GLY A 166     -52.971  69.790 -45.643  1.00 59.73           H  
ATOM   2526  N   SER A 167     -48.847  69.513 -44.619  1.00 50.94           N  
ANISOU 2526  N   SER A 167     5496   8365   5493   -699     26    131       N  
ATOM   2527  CA  SER A 167     -48.009  68.629 -43.831  1.00 58.92           C  
ANISOU 2527  CA  SER A 167     6476   9389   6522   -586    -11     38       C  
ATOM   2528  C   SER A 167     -46.551  68.971 -44.096  1.00 66.58           C  
ANISOU 2528  C   SER A 167     7280  10560   7456   -629     -9     23       C  
ATOM   2529  O   SER A 167     -46.198  69.371 -45.199  1.00 78.59           O  
ANISOU 2529  O   SER A 167     8706  12236   8921   -704     41     41       O  
ATOM   2530  CB  SER A 167     -48.299  67.163 -44.187  1.00 57.72           C  
ANISOU 2530  CB  SER A 167     6342   9233   6355   -444      4    -64       C  
ATOM   2531  OG  SER A 167     -47.651  66.278 -43.287  1.00 69.30           O  
ANISOU 2531  OG  SER A 167     7809  10673   7850   -315    -34   -143       O  
ATOM   2532  H01 SER A 167     -48.224  68.763 -42.771  1.00 58.92           H  
ATOM   2533  H02 SER A 167     -47.921  66.971 -45.191  1.00 57.72           H  
ATOM   2534  H03 SER A 167     -48.409  70.211 -45.203  1.00 50.94           H  
ATOM   2535  H04 SER A 167     -49.375  66.992 -44.142  1.00 57.72           H  
ATOM   2536  H05 SER A 167     -47.437  65.460 -43.741  1.00 69.30           H  
ATOM   2537  N   THR A 168     -45.720  68.800 -43.072  1.00 71.06           N  
ANISOU 2537  N   THR A 168     7816  11126   8055   -586    -67     -5       N  
ATOM   2538  CA  THR A 168     -44.272  69.004 -43.120  1.00 60.16           C  
ANISOU 2538  CA  THR A 168     6260   9940   6658   -614    -82    -17       C  
ATOM   2539  C   THR A 168     -43.772  68.373 -41.832  1.00 55.80           C  
ANISOU 2539  C   THR A 168     5723   9325   6153   -511   -167    -58       C  
ATOM   2540  O   THR A 168     -44.363  68.655 -40.796  1.00 77.47           O  
ANISOU 2540  O   THR A 168     8621  11885   8930   -534   -218    -25       O  
ATOM   2541  CB  THR A 168     -43.929  70.520 -43.051  1.00 57.61           C  
ANISOU 2541  CB  THR A 168     5916   9655   6319   -813    -92     81       C  
ATOM   2542  CG2 THR A 168     -45.088  71.333 -42.495  1.00 51.06           C  
ANISOU 2542  CG2 THR A 168     5282   8606   5513   -893    -99    159       C  
ATOM   2543  OG1 THR A 168     -42.825  70.721 -42.167  1.00 63.86           O  
ANISOU 2543  OG1 THR A 168     6626  10511   7128   -842   -165     83       O  
ATOM   2544  H01 THR A 168     -43.839  68.591 -44.031  1.00 60.16           H  
ATOM   2545  H02 THR A 168     -43.702  70.843 -44.067  1.00 57.61           H  
ATOM   2546  H03 THR A 168     -45.960  70.690 -42.380  1.00 51.06           H  
ATOM   2547  H04 THR A 168     -44.811  71.745 -41.525  1.00 51.06           H  
ATOM   2548  H05 THR A 168     -45.325  72.146 -43.182  1.00 51.06           H  
ATOM   2549  H06 THR A 168     -46.120  68.506 -42.192  1.00 71.06           H  
ATOM   2550  H07 THR A 168     -42.519  69.873 -41.838  1.00 63.86           H  
ATOM   2551  N   GLY A 169     -42.768  67.491 -41.829  1.00 43.59           N  
ANISOU 2551  N   GLY A 169     4038   7910   4612   -387   -180   -124       N  
ATOM   2552  CA  GLY A 169     -42.221  66.821 -42.967  1.00 53.93           C  
ANISOU 2552  CA  GLY A 169     5204   9396   5889   -305   -100   -184       C  
ATOM   2553  C   GLY A 169     -40.714  66.613 -42.970  1.00 62.28           C  
ANISOU 2553  C   GLY A 169     6037  10667   6959   -257   -111   -203       C  
ATOM   2554  O   GLY A 169     -40.076  67.034 -43.943  1.00 83.70           O  
ANISOU 2554  O   GLY A 169     8597  13568   9635   -328    -39   -191       O  
ATOM   2555  H01 GLY A 169     -42.424  67.477 -43.814  1.00 53.93           H  
ATOM   2556  H02 GLY A 169     -42.692  65.840 -43.033  1.00 53.93           H  
ATOM   2557  H08 GLY A 169     -42.354  67.276 -40.933  1.00 43.59           H  
ATOM   2558  N   ILE A 170     -40.126  65.975 -41.950  1.00 48.89           N  
ANISOU 2558  N   ILE A 170     4310   8953   5312   -138   -194   -225       N  
ATOM   2559  CA  ILE A 170     -38.713  65.499 -42.095  1.00 50.42           C  
ANISOU 2559  CA  ILE A 170     4264   9364   5528    -41   -191   -248       C  
ATOM   2560  C   ILE A 170     -38.390  64.109 -41.530  1.00 57.36           C  
ANISOU 2560  C   ILE A 170     5138  10206   6450    202   -221   -315       C  
ATOM   2561  O   ILE A 170     -38.334  63.944 -40.320  1.00 70.72           O  
ANISOU 2561  O   ILE A 170     6895  11796   8179    240   -339   -297       O  
ATOM   2562  CB  ILE A 170     -37.690  66.410 -41.399  1.00 51.96           C  
ANISOU 2562  CB  ILE A 170     4314   9682   5747   -174   -289   -170       C  
ATOM   2563  CG1 ILE A 170     -37.927  67.886 -41.718  1.00 51.31           C  
ANISOU 2563  CG1 ILE A 170     4259   9615   5623   -428   -277    -93       C  
ATOM   2564  CG2 ILE A 170     -36.248  65.940 -41.724  1.00 39.45           C  
ANISOU 2564  CG2 ILE A 170     2444   8352   4194    -74   -270   -183       C  
ATOM   2565  CD1 ILE A 170     -37.069  68.810 -40.873  1.00 50.14           C  
ANISOU 2565  CD1 ILE A 170     4023   9541   5486   -586   -388    -17       C  
ATOM   2566  H01 ILE A 170     -38.634  65.493 -43.182  1.00 50.42           H  
ATOM   2567  H02 ILE A 170     -37.825  66.324 -40.321  1.00 51.96           H  
ATOM   2568  H03 ILE A 170     -40.631  65.816 -41.090  1.00 48.89           H  
ATOM   2569  H04 ILE A 170     -38.970  68.109 -41.495  1.00 51.31           H  
ATOM   2570  H05 ILE A 170     -37.696  68.058 -42.769  1.00 51.31           H  
ATOM   2571  H06 ILE A 170     -35.570  66.285 -40.944  1.00 39.45           H  
ATOM   2572  H07 ILE A 170     -36.222  64.851 -41.772  1.00 39.45           H  
ATOM   2573  H08 ILE A 170     -35.938  66.354 -42.683  1.00 39.45           H  
ATOM   2574  H09 ILE A 170     -36.163  69.067 -41.422  1.00 50.14           H  
ATOM   2575  H10 ILE A 170     -37.627  69.719 -40.647  1.00 50.14           H  
ATOM   2576  H11 ILE A 170     -36.799  68.308 -39.944  1.00 50.14           H  
ATOM   2577  N   SER A 171     -38.119  63.115 -42.372  1.00 59.32           N  
ANISOU 2577  N   SER A 171     5317  10534   6689    366   -115   -390       N  
ATOM   2578  CA  SER A 171     -37.745  61.803 -41.816  1.00 60.28           C  
ANISOU 2578  CA  SER A 171     5437  10613   6852    608   -140   -447       C  
ATOM   2579  C   SER A 171     -36.306  61.372 -42.098  1.00 65.93           C  
ANISOU 2579  C   SER A 171     5882  11560   7608    739   -104   -452       C  
ATOM   2580  O   SER A 171     -35.351  62.142 -41.875  1.00 69.75           O  
ANISOU 2580  O   SER A 171     6160  12219   8122    639   -161   -380       O  
ATOM   2581  CB  SER A 171     -38.744  60.687 -42.174  1.00 59.08           C  
ANISOU 2581  CB  SER A 171     5494  10286   6669    747    -64   -539       C  
ATOM   2582  OG  SER A 171     -38.531  60.168 -43.468  1.00 70.85           O  
ANISOU 2582  OG  SER A 171     6920  11886   8115    818     87   -603       O  
ATOM   2583  H01 SER A 171     -37.798  61.960 -40.739  1.00 60.28           H  
ATOM   2584  H02 SER A 171     -39.745  61.118 -42.150  1.00 59.08           H  
ATOM   2585  H03 SER A 171     -38.640  59.878 -41.451  1.00 59.08           H  
ATOM   2586  H04 SER A 171     -38.744  60.839 -44.121  1.00 70.85           H  
ATOM   2587  H12 SER A 171     -38.169  63.257 -43.371  1.00 59.32           H  
ATOM   2588  N   ALA A 172     -36.148  60.119 -42.519  1.00 66.30           N  
ANISOU 2588  N   ALA A 172     5933  11601   7659    965    -11   -533       N  
ATOM   2589  CA  ALA A 172     -34.844  59.594 -42.943  1.00 72.54           C  
ANISOU 2589  CA  ALA A 172     6468  12605   8490   1124     62   -543       C  
ATOM   2590  C   ALA A 172     -34.923  59.257 -44.438  1.00 81.46           C  
ANISOU 2590  C   ALA A 172     7588  13808   9554   1158    264   -617       C  
ATOM   2591  O   ALA A 172     -35.836  58.551 -44.865  1.00 80.65           O  
ANISOU 2591  O   ALA A 172     7703  13546   9395   1221    336   -696       O  
ATOM   2592  CB  ALA A 172     -34.463  58.358 -42.121  1.00 61.02           C  
ANISOU 2592  CB  ALA A 172     5022  11072   7092   1388     10   -571       C  
ATOM   2593  H01 ALA A 172     -34.070  60.343 -42.776  1.00 72.54           H  
ATOM   2594  H02 ALA A 172     -33.570  58.574 -41.534  1.00 61.02           H  
ATOM   2595  H03 ALA A 172     -35.283  58.099 -41.451  1.00 61.02           H  
ATOM   2596  H04 ALA A 172     -34.263  57.522 -42.792  1.00 61.02           H  
ATOM   2597  H05 ALA A 172     -36.952  59.509 -42.548  1.00 66.30           H  
ATOM   2598  N   GLY A 173     -33.994  59.777 -45.236  1.00 78.63           N  
ANISOU 2598  N   GLY A 173     6991  13690   9197   1100    355   -591       N  
ATOM   2599  CA  GLY A 173     -34.036  59.555 -46.675  1.00 71.65           C  
ANISOU 2599  CA  GLY A 173     6107  12881   8237   1109    552   -657       C  
ATOM   2600  C   GLY A 173     -35.185  60.285 -47.363  1.00 73.18           C  
ANISOU 2600  C   GLY A 173     6491  12984   8332    890    576   -660       C  
ATOM   2601  O   GLY A 173     -35.259  60.313 -48.579  1.00 82.18           O  
ANISOU 2601  O   GLY A 173     7638  14194   9391    846    722   -700       O  
ATOM   2602  H01 GLY A 173     -34.190  58.488 -46.833  1.00 71.65           H  
ATOM   2603  H02 GLY A 173     -33.097  59.901 -47.107  1.00 71.65           H  
ATOM   2604  H05 GLY A 173     -33.250  60.333 -44.839  1.00 78.63           H  
ATOM   2605  N   TYR A 174     -36.093  60.876 -46.588  1.00 67.49           N  
ANISOU 2605  N   TYR A 174     5927  12103   7614    755    436   -614       N  
ATOM   2606  CA  TYR A 174     -37.208  61.623 -47.170  1.00 71.83           C  
ANISOU 2606  CA  TYR A 174     6643  12565   8085    556    448   -598       C  
ATOM   2607  C   TYR A 174     -37.676  62.757 -46.260  1.00 68.23           C  
ANISOU 2607  C   TYR A 174     6241  12025   7659    370    300   -504       C  
ATOM   2608  O   TYR A 174     -37.643  62.633 -45.045  1.00 75.85           O  
ANISOU 2608  O   TYR A 174     7235  12896   8687    419    177   -480       O  
ATOM   2609  CB  TYR A 174     -38.410  60.710 -47.448  1.00 78.08           C  
ANISOU 2609  CB  TYR A 174     7694  13152   8821    633    484   -678       C  
ATOM   2610  CG  TYR A 174     -38.156  59.488 -48.308  1.00 80.48           C  
ANISOU 2610  CG  TYR A 174     8021  13481   9075    814    634   -784       C  
ATOM   2611  CD1 TYR A 174     -38.510  59.467 -49.649  1.00 79.47           C  
ANISOU 2611  CD1 TYR A 174     7960  13396   8840    744    765   -827       C  
ATOM   2612  CD2 TYR A 174     -37.602  58.342 -47.764  1.00 88.46           C  
ANISOU 2612  CD2 TYR A 174     9012  14458  10141   1056    644   -839       C  
ATOM   2613  CE1 TYR A 174     -38.295  58.349 -50.423  1.00 89.43           C  
ANISOU 2613  CE1 TYR A 174     9273  14663  10043    901    911   -930       C  
ATOM   2614  CE2 TYR A 174     -37.383  57.221 -48.527  1.00 94.74           C  
ANISOU 2614  CE2 TYR A 174     9853  15255  10888   1228    794   -938       C  
ATOM   2615  CZ  TYR A 174     -37.730  57.225 -49.855  1.00 98.93           C  
ANISOU 2615  CZ  TYR A 174    10459  15825  11306   1147    931   -987       C  
ATOM   2616  OH  TYR A 174     -37.505  56.095 -50.609  1.00104.06           O  
ANISOU 2616  OH  TYR A 174    11181  16463  11896   1314   1091  -1091       O  
ATOM   2617  H01 TYR A 174     -36.832  62.040 -48.104  1.00 71.83           H  
ATOM   2618  H02 TYR A 174     -39.106  61.322 -48.022  1.00 78.08           H  
ATOM   2619  H03 TYR A 174     -36.010  60.807 -45.584  1.00 67.49           H  
ATOM   2620  H04 TYR A 174     -38.791  60.364 -46.487  1.00 78.08           H  
ATOM   2621  H05 TYR A 174     -38.966  60.350 -50.097  1.00 79.47           H  
ATOM   2622  H06 TYR A 174     -37.334  58.329 -46.708  1.00 88.46           H  
ATOM   2623  H07 TYR A 174     -38.569  58.351 -51.478  1.00 89.43           H  
ATOM   2624  H08 TYR A 174     -36.936  56.333 -48.080  1.00 94.74           H  
ATOM   2625  H09 TYR A 174     -37.598  56.307 -51.541  1.00104.06           H  
ATOM   2626  N   ALA A 175     -38.120  63.851 -46.872  1.00 62.53           N  
ANISOU 2626  N   ALA A 175     5546  11330   6883    159    321   -450       N  
ATOM   2627  CA  ALA A 175     -38.790  64.961 -46.196  1.00 52.83           C  
ANISOU 2627  CA  ALA A 175     4419   9988   5665    -24    213   -365       C  
ATOM   2628  C   ALA A 175     -40.123  65.210 -46.906  1.00 58.01           C  
ANISOU 2628  C   ALA A 175     5268  10517   6255   -117    253   -361       C  
ATOM   2629  O   ALA A 175     -40.379  64.629 -47.955  1.00 65.23           O  
ANISOU 2629  O   ALA A 175     6216  11462   7105    -69    355   -420       O  
ATOM   2630  CB  ALA A 175     -37.916  66.222 -46.226  1.00 38.15           C  
ANISOU 2630  CB  ALA A 175     2386   8300   3811   -207    193   -279       C  
ATOM   2631  H01 ALA A 175     -38.964  64.712 -45.149  1.00 52.83           H  
ATOM   2632  H02 ALA A 175     -36.976  66.000 -46.732  1.00 38.15           H  
ATOM   2633  H03 ALA A 175     -38.438  67.014 -46.762  1.00 38.15           H  
ATOM   2634  H04 ALA A 175     -37.711  66.547 -45.206  1.00 38.15           H  
ATOM   2635  H10 ALA A 175     -37.985  63.920 -47.871  1.00 62.53           H  
ATOM   2636  N   THR A 176     -40.989  66.044 -46.342  1.00 50.30           N  
ANISOU 2636  N   THR A 176     4424   9395   5292   -246    176   -290       N  
ATOM   2637  CA  THR A 176     -42.223  66.389 -47.045  1.00 47.76           C  
ANISOU 2637  CA  THR A 176     4255   8974   4918   -340    209   -265       C  
ATOM   2638  C   THR A 176     -42.630  67.832 -46.803  1.00 54.12           C  
ANISOU 2638  C   THR A 176     5105   9731   5728   -536    163   -153       C  
ATOM   2639  O   THR A 176     -42.570  68.317 -45.694  1.00 55.68           O  
ANISOU 2639  O   THR A 176     5333   9842   5979   -572     81   -108       O  
ATOM   2640  CB  THR A 176     -43.413  65.480 -46.656  1.00 50.45           C  
ANISOU 2640  CB  THR A 176     4790   9104   5274   -234    181   -310       C  
ATOM   2641  CG2 THR A 176     -43.808  65.708 -45.194  1.00 38.40           C  
ANISOU 2641  CG2 THR A 176     3363   7401   3825   -229     74   -271       C  
ATOM   2642  OG1 THR A 176     -44.547  65.779 -47.489  1.00 63.61           O  
ANISOU 2642  OG1 THR A 176     6571  10710   6887   -329    213   -279       O  
ATOM   2643  H01 THR A 176     -41.995  66.239 -48.100  1.00 47.76           H  
ATOM   2644  H02 THR A 176     -43.108  64.442 -46.792  1.00 50.45           H  
ATOM   2645  H03 THR A 176     -44.842  65.398 -45.045  1.00 38.40           H  
ATOM   2646  H04 THR A 176     -43.157  65.122 -44.545  1.00 38.40           H  
ATOM   2647  H05 THR A 176     -40.796  66.438 -45.432  1.00 50.30           H  
ATOM   2648  H06 THR A 176     -43.707  66.766 -44.951  1.00 38.40           H  
ATOM   2649  H07 THR A 176     -44.855  64.974 -47.912  1.00 63.61           H  
ATOM   2650  N   ASP A 177     -43.066  68.503 -47.857  1.00 53.84           N  
ANISOU 2650  N   ASP A 177     5089   9740   5627   -661    221   -106       N  
ATOM   2651  CA  ASP A 177     -43.667  69.812 -47.730  1.00 55.43           C  
ANISOU 2651  CA  ASP A 177     5368   9863   5829   -829    191      4       C  
ATOM   2652  C   ASP A 177     -44.821  69.920 -48.694  1.00 65.08           C  
ANISOU 2652  C   ASP A 177     6699  11028   6998   -876    229     37       C  
ATOM   2653  O   ASP A 177     -44.628  69.945 -49.915  1.00 76.34           O  
ANISOU 2653  O   ASP A 177     8073  12589   8342   -923    300     29       O  
ATOM   2654  CB  ASP A 177     -42.641  70.908 -47.985  1.00 59.25           C  
ANISOU 2654  CB  ASP A 177     5718  10508   6287   -981    211     63       C  
ATOM   2655  CG  ASP A 177     -42.003  71.388 -46.714  1.00 74.39           C  
ANISOU 2655  CG  ASP A 177     7604  12395   8266  -1019    128     93       C  
ATOM   2656  OD1 ASP A 177     -42.716  72.048 -45.915  1.00 82.99           O  
ANISOU 2656  OD1 ASP A 177     8839  13307   9386  -1084     72    156       O  
ATOM   2657  OD2 ASP A 177     -40.806  71.091 -46.504  1.00 77.63           O1-
ANISOU 2657  OD2 ASP A 177     7848  12957   8691   -983    119     56       O1-
ATOM   2658  H01 ASP A 177     -44.035  69.942 -46.712  1.00 55.43           H  
ATOM   2659  H02 ASP A 177     -43.157  71.752 -48.442  1.00 59.25           H  
ATOM   2660  H03 ASP A 177     -41.865  70.518 -48.644  1.00 59.25           H  
ATOM   2661  H08 ASP A 177     -42.977  68.090 -48.774  1.00 53.84           H  
ATOM   2662  N   ILE A 178     -46.023  69.957 -48.134  1.00 54.68           N  
ANISOU 2662  N   ILE A 178     5534   9515   5727   -862    181     76       N  
ATOM   2663  CA  ILE A 178     -47.260  70.059 -48.905  1.00 47.92           C  
ANISOU 2663  CA  ILE A 178     4780   8590   4838   -904    195    125       C  
ATOM   2664  C   ILE A 178     -48.014  71.244 -48.335  1.00 56.82           C  
ANISOU 2664  C   ILE A 178     5999   9574   6016  -1001    161    248       C  
ATOM   2665  O   ILE A 178     -48.327  71.263 -47.150  1.00 57.82           O  
ANISOU 2665  O   ILE A 178     6202   9546   6221   -958    117    257       O  
ATOM   2666  CB  ILE A 178     -48.128  68.808 -48.702  1.00 38.33           C  
ANISOU 2666  CB  ILE A 178     3663   7257   3645   -773    177     55       C  
ATOM   2667  CG1 ILE A 178     -47.409  67.554 -49.200  1.00 48.50           C  
ANISOU 2667  CG1 ILE A 178     4889   8657   4881   -658    222    -74       C  
ATOM   2668  CG2 ILE A 178     -49.513  68.979 -49.333  1.00 35.76           C  
ANISOU 2668  CG2 ILE A 178     3436   6850   3302   -829    169    125       C  
ATOM   2669  CD1 ILE A 178     -48.228  66.272 -48.965  1.00 49.68           C  
ANISOU 2669  CD1 ILE A 178     5156   8677   5044   -535    205   -150       C  
ATOM   2670  H01 ILE A 178     -47.039  70.164 -49.967  1.00 47.92           H  
ATOM   2671  H02 ILE A 178     -48.289  68.678 -47.632  1.00 38.33           H  
ATOM   2672  H03 ILE A 178     -46.480  67.460 -48.638  1.00 48.50           H  
ATOM   2673  H04 ILE A 178     -46.086  69.913 -47.127  1.00 54.68           H  
ATOM   2674  H05 ILE A 178     -47.222  67.659 -50.269  1.00 48.50           H  
ATOM   2675  H06 ILE A 178     -50.190  69.427 -48.606  1.00 35.76           H  
ATOM   2676  H07 ILE A 178     -49.438  69.627 -50.206  1.00 35.76           H  
ATOM   2677  H08 ILE A 178     -49.898  68.005 -49.635  1.00 35.76           H  
ATOM   2678  H09 ILE A 178     -49.183  66.351 -49.484  1.00 49.68           H  
ATOM   2679  H10 ILE A 178     -47.677  65.413 -49.348  1.00 49.68           H  
ATOM   2680  H11 ILE A 178     -48.405  66.144 -47.897  1.00 49.68           H  
ATOM   2681  N   PRO A 179     -48.294  72.258 -49.153  1.00 53.94           N  
ANISOU 2681  N   PRO A 179     5639   9251   5606  -1131    187    347       N  
ATOM   2682  CA  PRO A 179     -48.940  73.410 -48.523  1.00 48.54           C  
ANISOU 2682  CA  PRO A 179     5051   8416   4978  -1208    167    466       C  
ATOM   2683  C   PRO A 179     -50.448  73.210 -48.461  1.00 50.60           C  
ANISOU 2683  C   PRO A 179     5423   8514   5287  -1160    148    520       C  
ATOM   2684  O   PRO A 179     -50.964  72.281 -49.067  1.00 54.60           O  
ANISOU 2684  O   PRO A 179     5930   9049   5768  -1100    143    474       O  
ATOM   2685  CB  PRO A 179     -48.597  74.550 -49.482  1.00 39.95           C  
ANISOU 2685  CB  PRO A 179     3923   7441   3817  -1360    206    553       C  
ATOM   2686  CG  PRO A 179     -48.598  73.868 -50.821  1.00 53.01           C  
ANISOU 2686  CG  PRO A 179     5519   9244   5381  -1350    238    508       C  
ATOM   2687  CD  PRO A 179     -47.984  72.501 -50.573  1.00 48.48           C  
ANISOU 2687  CD  PRO A 179     4880   8730   4809  -1217    240    361       C  
ATOM   2688  H01 PRO A 179     -47.653  75.042 -49.248  1.00 39.95           H  
ATOM   2689  H02 PRO A 179     -49.349  75.338 -49.441  1.00 39.95           H  
ATOM   2690  H03 PRO A 179     -48.041  74.435 -51.567  1.00 53.01           H  
ATOM   2691  H04 PRO A 179     -49.615  73.768 -51.199  1.00 53.01           H  
ATOM   2692  H05 PRO A 179     -48.369  71.728 -51.238  1.00 48.48           H  
ATOM   2693  H06 PRO A 179     -46.908  72.516 -50.744  1.00 48.48           H  
ATOM   2694  H12 PRO A 179     -48.613  73.584 -47.498  1.00 48.54           H  
ATOM   2695  N   PRO A 180     -51.146  74.089 -47.740  1.00 47.94           N  
ANISOU 2695  N   PRO A 180     5185   8011   5021  -1192    142    622       N  
ATOM   2696  CA  PRO A 180     -52.593  74.058 -47.542  1.00 44.42           C  
ANISOU 2696  CA  PRO A 180     4832   7401   4644  -1146    133    695       C  
ATOM   2697  C   PRO A 180     -53.319  74.606 -48.751  1.00 52.78           C  
ANISOU 2697  C   PRO A 180     5880   8512   5660  -1217    142    806       C  
ATOM   2698  O   PRO A 180     -52.786  75.427 -49.480  1.00 54.16           O  
ANISOU 2698  O   PRO A 180     6018   8792   5767  -1321    164    858       O  
ATOM   2699  CB  PRO A 180     -52.815  75.030 -46.378  1.00 41.82           C  
ANISOU 2699  CB  PRO A 180     4608   6891   4393  -1169    148    772       C  
ATOM   2700  CG  PRO A 180     -51.469  75.575 -46.016  1.00 45.82           C  
ANISOU 2700  CG  PRO A 180     5080   7473   4858  -1246    150    737       C  
ATOM   2701  CD  PRO A 180     -50.537  75.273 -47.123  1.00 50.66           C  
ANISOU 2701  CD  PRO A 180     5555   8317   5376  -1287    154    681       C  
ATOM   2702  H01 PRO A 180     -53.278  74.528 -45.529  1.00 41.82           H  
ATOM   2703  H02 PRO A 180     -53.480  75.838 -46.683  1.00 41.82           H  
ATOM   2704  H03 PRO A 180     -51.115  75.121 -45.091  1.00 45.82           H  
ATOM   2705  H04 PRO A 180     -51.533  76.653 -45.870  1.00 45.82           H  
ATOM   2706  H05 PRO A 180     -50.404  76.103 -47.817  1.00 50.66           H  
ATOM   2707  H06 PRO A 180     -49.538  75.052 -46.748  1.00 50.66           H  
ATOM   2708  H07 PRO A 180     -52.957  73.045 -47.368  1.00 44.42           H  
ATOM   2709  N   HIS A 181     -54.555  74.176 -48.926  1.00 53.49           N  
ANISOU 2709  N   HIS A 181     6004   8525   5793  -1167    120    849       N  
ATOM   2710  CA  HIS A 181     -55.379  74.649 -50.008  1.00 47.82           C  
ANISOU 2710  CA  HIS A 181     5276   7849   5044  -1228    109    970       C  
ATOM   2711  C   HIS A 181     -56.766  74.952 -49.479  1.00 50.45           C  
ANISOU 2711  C   HIS A 181     5671   8004   5493  -1181    103   1087       C  
ATOM   2712  O   HIS A 181     -57.142  74.498 -48.404  1.00 54.45           O  
ANISOU 2712  O   HIS A 181     6226   8371   6090  -1096    109   1049       O  
ATOM   2713  CB  HIS A 181     -55.481  73.573 -51.081  1.00 55.59           C  
ANISOU 2713  CB  HIS A 181     6210   8972   5938  -1225     77    897       C  
ATOM   2714  CG  HIS A 181     -54.166  73.218 -51.710  1.00 63.49           C  
ANISOU 2714  CG  HIS A 181     7147  10152   6824  -1259    103    783       C  
ATOM   2715  CD2 HIS A 181     -53.642  73.534 -52.921  1.00 55.73           C  
ANISOU 2715  CD2 HIS A 181     6120   9334   5722  -1354    122    797       C  
ATOM   2716  ND1 HIS A 181     -53.227  72.433 -51.079  1.00 56.98           N  
ANISOU 2716  ND1 HIS A 181     6295   9352   6002  -1186    120    640       N  
ATOM   2717  CE1 HIS A 181     -52.180  72.279 -51.874  1.00 59.39           C  
ANISOU 2717  CE1 HIS A 181     6529   9832   6204  -1226    154    572       C  
ATOM   2718  NE2 HIS A 181     -52.408  72.935 -52.995  1.00 53.27           N  
ANISOU 2718  NE2 HIS A 181     5747   9143   5351  -1332    161    660       N  
ATOM   2719  H01 HIS A 181     -54.937  75.549 -50.435  1.00 47.82           H  
ATOM   2720  H02 HIS A 181     -56.113  73.974 -51.873  1.00 55.59           H  
ATOM   2721  H03 HIS A 181     -55.900  72.674 -50.629  1.00 55.59           H  
ATOM   2722  H04 HIS A 181     -54.112  74.147 -53.690  1.00 55.73           H  
ATOM   2723  H05 HIS A 181     -51.282  71.707 -51.642  1.00 59.39           H  
ATOM   2724  H06 HIS A 181     -51.777  72.988 -53.782  1.00 53.27           H  
ATOM   2725  H07 HIS A 181     -54.933  73.496 -48.282  1.00 53.49           H  
ATOM   2726  N   ASN A 182     -57.515  75.709 -50.263  1.00 47.82           N  
ANISOU 2726  N   ASN A 182     5331   7682   5157  -1234     94   1236       N  
ATOM   2727  CA  ASN A 182     -58.904  76.044 -50.001  1.00 52.01           C  
ANISOU 2727  CA  ASN A 182     5889   8073   5798  -1189     90   1375       C  
ATOM   2728  C   ASN A 182     -59.822  74.822 -50.130  1.00 60.68           C  
ANISOU 2728  C   ASN A 182     6956   9175   6926  -1133     36   1337       C  
ATOM   2729  O   ASN A 182     -59.779  74.099 -51.126  1.00 63.19           O  
ANISOU 2729  O   ASN A 182     7226   9637   7145  -1175    -16   1289       O  
ATOM   2730  CB  ASN A 182     -59.328  77.120 -50.994  1.00 51.82           C  
ANISOU 2730  CB  ASN A 182     5849   8095   5744  -1264     81   1547       C  
ATOM   2731  CG  ASN A 182     -60.671  77.698 -50.684  1.00 66.75           C  
ANISOU 2731  CG  ASN A 182     7759   9840   7765  -1208     91   1717       C  
ATOM   2732  ND2 ASN A 182     -60.683  78.777 -49.919  1.00 68.37           N  
ANISOU 2732  ND2 ASN A 182     8043   9891   8044  -1189    166   1800       N  
ATOM   2733  OD1 ASN A 182     -61.695  77.195 -51.137  1.00 79.63           O  
ANISOU 2733  OD1 ASN A 182     9335  11494   9427  -1186     35   1778       O  
ATOM   2734  H01 ASN A 182     -58.993  76.404 -48.976  1.00 52.01           H  
ATOM   2735  H02 ASN A 182     -59.391  76.652 -51.977  1.00 51.82           H  
ATOM   2736  H03 ASN A 182     -58.590  77.922 -50.975  1.00 51.82           H  
ATOM   2737  H04 ASN A 182     -61.560  79.217 -49.680  1.00 68.37           H  
ATOM   2738  H05 ASN A 182     -59.815  79.161 -49.574  1.00 68.37           H  
ATOM   2739  H07 ASN A 182     -57.092  76.080 -51.102  1.00 47.82           H  
ATOM   2740  N   LEU A 183     -60.660  74.613 -49.122  1.00 60.85           N  
ANISOU 2740  N   LEU A 183     7015   9032   7075  -1048     57   1361       N  
ATOM   2741  CA  LEU A 183     -61.523  73.440 -49.012  1.00 55.26           C  
ANISOU 2741  CA  LEU A 183     6288   8301   6408   -998     16   1318       C  
ATOM   2742  C   LEU A 183     -62.477  73.315 -50.214  1.00 57.96           C  
ANISOU 2742  C   LEU A 183     6555   8746   6719  -1055    -58   1427       C  
ATOM   2743  O   LEU A 183     -62.571  72.264 -50.854  1.00 55.97           O  
ANISOU 2743  O   LEU A 183     6281   8597   6389  -1085   -118   1346       O  
ATOM   2744  CB  LEU A 183     -62.289  73.531 -47.681  1.00 53.97           C  
ANISOU 2744  CB  LEU A 183     6182   7927   6396   -907     71   1357       C  
ATOM   2745  CG  LEU A 183     -63.144  72.461 -46.983  1.00 51.36           C  
ANISOU 2745  CG  LEU A 183     5867   7498   6148   -837     67   1308       C  
ATOM   2746  CD1 LEU A 183     -64.585  72.567 -47.418  1.00 61.07           C  
ANISOU 2746  CD1 LEU A 183     7025   8715   7462   -841     40   1464       C  
ATOM   2747  CD2 LEU A 183     -62.604  71.048 -47.150  1.00 58.09           C  
ANISOU 2747  CD2 LEU A 183     6727   8435   6910   -834     20   1127       C  
ATOM   2748  H01 LEU A 183     -60.914  72.536 -49.023  1.00 55.26           H  
ATOM   2749  H02 LEU A 183     -63.098  74.182 -48.013  1.00 53.97           H  
ATOM   2750  H03 LEU A 183     -61.527  73.792 -46.946  1.00 53.97           H  
ATOM   2751  H04 LEU A 183     -63.089  72.665 -45.914  1.00 51.36           H  
ATOM   2752  H05 LEU A 183     -65.165  73.058 -46.636  1.00 61.07           H  
ATOM   2753  H06 LEU A 183     -60.703  75.306 -48.388  1.00 60.85           H  
ATOM   2754  H07 LEU A 183     -64.646  73.152 -48.336  1.00 61.07           H  
ATOM   2755  H08 LEU A 183     -64.986  71.569 -47.595  1.00 61.07           H  
ATOM   2756  H09 LEU A 183     -61.635  70.969 -46.658  1.00 58.09           H  
ATOM   2757  H10 LEU A 183     -63.298  70.338 -46.700  1.00 58.09           H  
ATOM   2758  H11 LEU A 183     -62.491  70.825 -48.211  1.00 58.09           H  
ATOM   2759  N   ALA A 184     -63.181  74.391 -50.530  1.00 57.53           N  
ANISOU 2759  N   ALA A 184     6474   8664   6722  -1073    -56   1614       N  
ATOM   2760  CA  ALA A 184     -64.106  74.363 -51.651  1.00 61.28           C  
ANISOU 2760  CA  ALA A 184     6872   9240   7172  -1130   -140   1740       C  
ATOM   2761  C   ALA A 184     -63.368  74.012 -52.954  1.00 66.56           C  
ANISOU 2761  C   ALA A 184     7526  10109   7654  -1237   -202   1670       C  
ATOM   2762  O   ALA A 184     -63.828  73.195 -53.751  1.00 71.70           O  
ANISOU 2762  O   ALA A 184     8145  10862   8234  -1292   -283   1653       O  
ATOM   2763  CB  ALA A 184     -64.828  75.699 -51.774  1.00 57.41           C  
ANISOU 2763  CB  ALA A 184     6356   8686   6770  -1119   -121   1962       C  
ATOM   2764  H01 ALA A 184     -64.851  73.588 -51.469  1.00 61.28           H  
ATOM   2765  H02 ALA A 184     -65.779  75.648 -51.243  1.00 57.41           H  
ATOM   2766  H03 ALA A 184     -64.212  76.487 -51.340  1.00 57.41           H  
ATOM   2767  H04 ALA A 184     -65.011  75.918 -52.826  1.00 57.41           H  
ATOM   2768  H12 ALA A 184     -63.075  75.237 -49.989  1.00 57.53           H  
ATOM   2769  N   GLU A 185     -62.208  74.621 -53.155  1.00 59.99           N  
ANISOU 2769  N   GLU A 185     6724   9331   6738  -1275   -156   1625       N  
ATOM   2770  CA  GLU A 185     -61.415  74.346 -54.341  1.00 52.90           C  
ANISOU 2770  CA  GLU A 185     5819   8617   5663  -1372   -188   1554       C  
ATOM   2771  C   GLU A 185     -60.982  72.881 -54.438  1.00 58.54           C  
ANISOU 2771  C   GLU A 185     6547   9400   6297  -1364   -203   1358       C  
ATOM   2772  O   GLU A 185     -61.179  72.244 -55.469  1.00 60.16           O  
ANISOU 2772  O   GLU A 185     6748   9724   6387  -1435   -263   1335       O  
ATOM   2773  CB  GLU A 185     -60.216  75.302 -54.431  1.00 42.10           C  
ANISOU 2773  CB  GLU A 185     4474   7289   4235  -1416   -122   1543       C  
ATOM   2774  CG  GLU A 185     -60.627  76.727 -54.722  1.00 43.39           C  
ANISOU 2774  CG  GLU A 185     4643   7412   4431  -1453   -115   1743       C  
ATOM   2775  CD  GLU A 185     -59.461  77.699 -54.721  1.00 64.19           C  
ANISOU 2775  CD  GLU A 185     7313  10069   7007  -1509    -44   1733       C  
ATOM   2776  OE1 GLU A 185     -58.296  77.245 -54.742  1.00 73.53           O  
ANISOU 2776  OE1 GLU A 185     8490  11342   8104  -1537    -12   1578       O  
ATOM   2777  OE2 GLU A 185     -59.718  78.922 -54.693  1.00 67.43           O1-
ANISOU 2777  OE2 GLU A 185     7757  10404   7460  -1526    -17   1886       O1-
ATOM   2778  H01 GLU A 185     -62.058  74.527 -55.203  1.00 52.90           H  
ATOM   2779  H02 GLU A 185     -59.588  74.966 -55.256  1.00 42.10           H  
ATOM   2780  H03 GLU A 185     -59.679  75.280 -53.482  1.00 42.10           H  
ATOM   2781  H04 GLU A 185     -61.306  77.036 -53.927  1.00 43.39           H  
ATOM   2782  H05 GLU A 185     -61.870  75.286 -52.474  1.00 59.99           H  
ATOM   2783  H06 GLU A 185     -61.103  76.757 -55.702  1.00 43.39           H  
ATOM   2784  N   VAL A 186     -60.390  72.345 -53.377  1.00 63.40           N  
ANISOU 2784  N   VAL A 186     7191   9934   6964  -1278   -149   1220       N  
ATOM   2785  CA  VAL A 186     -59.949  70.954 -53.406  1.00 64.55           C  
ANISOU 2785  CA  VAL A 186     7361  10127   7039  -1251   -153   1037       C  
ATOM   2786  C   VAL A 186     -61.109  69.995 -53.662  1.00 69.32           C  
ANISOU 2786  C   VAL A 186     7974  10715   7651  -1260   -224   1045       C  
ATOM   2787  O   VAL A 186     -60.938  68.964 -54.316  1.00 73.46           O  
ANISOU 2787  O   VAL A 186     8528  11323   8060  -1293   -248    934       O  
ATOM   2788  CB  VAL A 186     -59.255  70.539 -52.101  1.00 62.82           C  
ANISOU 2788  CB  VAL A 186     7173   9804   6891  -1144    -96    909       C  
ATOM   2789  CG1 VAL A 186     -58.975  69.040 -52.118  1.00 63.65           C  
ANISOU 2789  CG1 VAL A 186     7313   9936   6934  -1099   -102    736       C  
ATOM   2790  CG2 VAL A 186     -57.966  71.322 -51.913  1.00 66.45           C  
ANISOU 2790  CG2 VAL A 186     7616  10309   7321  -1155    -38    880       C  
ATOM   2791  H01 VAL A 186     -59.235  70.890 -54.228  1.00 64.55           H  
ATOM   2792  H02 VAL A 186     -59.914  70.764 -51.262  1.00 62.82           H  
ATOM   2793  H03 VAL A 186     -58.032  68.841 -51.610  1.00 63.65           H  
ATOM   2794  H04 VAL A 186     -59.781  68.513 -51.606  1.00 63.65           H  
ATOM   2795  H05 VAL A 186     -58.911  68.693 -53.149  1.00 63.65           H  
ATOM   2796  H06 VAL A 186     -57.194  70.913 -52.565  1.00 66.45           H  
ATOM   2797  H07 VAL A 186     -60.244  72.902 -52.547  1.00 63.40           H  
ATOM   2798  H08 VAL A 186     -58.136  72.369 -52.165  1.00 66.45           H  
ATOM   2799  H09 VAL A 186     -57.642  71.245 -50.875  1.00 66.45           H  
ATOM   2800  N   ILE A 187     -62.281  70.335 -53.132  1.00 57.46           N  
ANISOU 2800  N   ILE A 187     6449   9100   6283  -1233   -249   1176       N  
ATOM   2801  CA  ILE A 187     -63.465  69.499 -53.279  1.00 55.15           C  
ANISOU 2801  CA  ILE A 187     6148   8788   6018  -1252   -318   1202       C  
ATOM   2802  C   ILE A 187     -64.040  69.585 -54.709  1.00 55.46           C  
ANISOU 2802  C   ILE A 187     6150   8973   5949  -1379   -414   1305       C  
ATOM   2803  O   ILE A 187     -64.500  68.586 -55.277  1.00 49.98           O  
ANISOU 2803  O   ILE A 187     5477   8336   5176  -1443   -481   1254       O  
ATOM   2804  CB  ILE A 187     -64.519  69.837 -52.197  1.00 53.21           C  
ANISOU 2804  CB  ILE A 187     5876   8378   5964  -1176   -299   1313       C  
ATOM   2805  CG1 ILE A 187     -64.143  69.172 -50.879  1.00 46.26           C  
ANISOU 2805  CG1 ILE A 187     5064   7360   5154  -1072   -231   1172       C  
ATOM   2806  CG2 ILE A 187     -65.902  69.349 -52.570  1.00 46.76           C  
ANISOU 2806  CG2 ILE A 187     5006   7572   5187  -1224   -383   1410       C  
ATOM   2807  CD1 ILE A 187     -65.093  69.524 -49.756  1.00 41.05           C  
ANISOU 2807  CD1 ILE A 187     4397   6527   4673   -996   -189   1270       C  
ATOM   2808  H01 ILE A 187     -63.170  68.461 -53.124  1.00 55.15           H  
ATOM   2809  H02 ILE A 187     -64.534  70.923 -52.108  1.00 53.21           H  
ATOM   2810  H03 ILE A 187     -63.154  69.533 -50.599  1.00 46.26           H  
ATOM   2811  H04 ILE A 187     -64.152  68.091 -51.018  1.00 46.26           H  
ATOM   2812  H05 ILE A 187     -66.578  70.200 -52.647  1.00 46.76           H  
ATOM   2813  H06 ILE A 187     -65.859  68.832 -53.529  1.00 46.76           H  
ATOM   2814  H07 ILE A 187     -66.266  68.665 -51.803  1.00 46.76           H  
ATOM   2815  H08 ILE A 187     -66.050  69.029 -49.922  1.00 41.05           H  
ATOM   2816  H09 ILE A 187     -64.673  69.192 -48.806  1.00 41.05           H  
ATOM   2817  H10 ILE A 187     -62.352  71.198 -52.612  1.00 57.46           H  
ATOM   2818  H11 ILE A 187     -65.242  70.603 -49.731  1.00 41.05           H  
ATOM   2819  N   ASP A 188     -63.990  70.773 -55.296  1.00 52.91           N  
ANISOU 2819  N   ASP A 188     5786   8706   5610  -1425   -423   1448       N  
ATOM   2820  CA  ASP A 188     -64.373  70.928 -56.693  1.00 51.55           C  
ANISOU 2820  CA  ASP A 188     5593   8680   5313  -1552   -517   1544       C  
ATOM   2821  C   ASP A 188     -63.522  70.017 -57.590  1.00 53.77           C  
ANISOU 2821  C   ASP A 188     5946   9092   5392  -1629   -521   1375       C  
ATOM   2822  O   ASP A 188     -64.051  69.310 -58.446  1.00 59.52           O  
ANISOU 2822  O   ASP A 188     6697   9902   6014  -1726   -606   1370       O  
ATOM   2823  CB  ASP A 188     -64.293  72.397 -57.116  1.00 55.32           C  
ANISOU 2823  CB  ASP A 188     6035   9184   5799  -1578   -511   1717       C  
ATOM   2824  CG  ASP A 188     -65.382  73.255 -56.454  1.00 68.13           C  
ANISOU 2824  CG  ASP A 188     7590  10682   7613  -1507   -515   1915       C  
ATOM   2825  OD1 ASP A 188     -66.405  72.667 -56.019  1.00 72.52           O  
ANISOU 2825  OD1 ASP A 188     8104  11180   8272  -1474   -555   1948       O  
ATOM   2826  OD2 ASP A 188     -65.216  74.503 -56.370  1.00 64.74           O1-
ANISOU 2826  OD2 ASP A 188     7156  10212   7231  -1485   -470   2037       O1-
ATOM   2827  H01 ASP A 188     -65.411  70.617 -56.811  1.00 51.55           H  
ATOM   2828  H02 ASP A 188     -64.444  72.442 -58.195  1.00 55.32           H  
ATOM   2829  H03 ASP A 188     -63.316  72.791 -56.835  1.00 55.32           H  
ATOM   2830  H12 ASP A 188     -63.683  71.578 -54.769  1.00 52.91           H  
ATOM   2831  N   ALA A 189     -62.213  70.005 -57.355  1.00 52.68           N  
ANISOU 2831  N   ALA A 189     5845   8969   5204  -1586   -425   1234       N  
ATOM   2832  CA  ALA A 189     -61.310  69.122 -58.077  1.00 48.12           C  
ANISOU 2832  CA  ALA A 189     5332   8499   4451  -1629   -397   1063       C  
ATOM   2833  C   ALA A 189     -61.660  67.647 -57.870  1.00 54.63           C  
ANISOU 2833  C   ALA A 189     6220   9284   5254  -1607   -418    925       C  
ATOM   2834  O   ALA A 189     -61.695  66.871 -58.823  1.00 55.17           O  
ANISOU 2834  O   ALA A 189     6355   9440   5167  -1696   -452    858       O  
ATOM   2835  CB  ALA A 189     -59.828  69.403 -57.689  1.00 35.02           C  
ANISOU 2835  CB  ALA A 189     3673   6858   2776  -1566   -282    948       C  
ATOM   2836  H01 ALA A 189     -61.433  69.335 -59.139  1.00 48.12           H  
ATOM   2837  H02 ALA A 189     -59.236  69.540 -58.594  1.00 35.02           H  
ATOM   2838  H03 ALA A 189     -59.776  70.306 -57.081  1.00 35.02           H  
ATOM   2839  H04 ALA A 189     -61.835  70.627 -56.655  1.00 52.68           H  
ATOM   2840  H05 ALA A 189     -59.434  68.559 -57.122  1.00 35.02           H  
ATOM   2841  N   ALA A 190     -61.915  67.253 -56.628  1.00 55.09           N  
ANISOU 2841  N   ALA A 190     6274   9201   5455  -1497   -392    882       N  
ATOM   2842  CA  ALA A 190     -62.203  65.849 -56.353  1.00 50.68           C  
ANISOU 2842  CA  ALA A 190     5789   8588   4877  -1473   -403    747       C  
ATOM   2843  C   ALA A 190     -63.481  65.447 -57.051  1.00 52.27           C  
ANISOU 2843  C   ALA A 190     5998   8823   5040  -1592   -516    836       C  
ATOM   2844  O   ALA A 190     -63.589  64.355 -57.598  1.00 55.89           O  
ANISOU 2844  O   ALA A 190     6546   9314   5375  -1655   -544    731       O  
ATOM   2845  CB  ALA A 190     -62.318  65.585 -54.847  1.00 42.71           C  
ANISOU 2845  CB  ALA A 190     4780   7413   4034  -1339   -357    703       C  
ATOM   2846  H01 ALA A 190     -61.375  65.250 -56.732  1.00 50.68           H  
ATOM   2847  H02 ALA A 190     -63.369  65.592 -54.557  1.00 42.71           H  
ATOM   2848  H03 ALA A 190     -61.884  64.613 -54.614  1.00 42.71           H  
ATOM   2849  H04 ALA A 190     -61.785  66.362 -54.300  1.00 42.71           H  
ATOM   2850  H06 ALA A 190     -61.910  67.925 -55.874  1.00 55.09           H  
ATOM   2851  N   VAL A 191     -64.462  66.331 -57.012  1.00 48.05           N  
ANISOU 2851  N   VAL A 191     5370   8274   4611  -1622   -582   1034       N  
ATOM   2852  CA  VAL A 191     -65.723  66.029 -57.644  1.00 53.71           C  
ANISOU 2852  CA  VAL A 191     6064   9034   5308  -1739   -705   1144       C  
ATOM   2853  C   VAL A 191     -65.573  65.894 -59.153  1.00 63.53           C  
ANISOU 2853  C   VAL A 191     7361  10439   6337  -1894   -775   1146       C  
ATOM   2854  O   VAL A 191     -66.199  65.020 -59.768  1.00 67.76           O  
ANISOU 2854  O   VAL A 191     7953  11020   6773  -2008   -861   1123       O  
ATOM   2855  CB  VAL A 191     -66.777  67.074 -57.311  1.00 45.66           C  
ANISOU 2855  CB  VAL A 191     4915   7974   4458  -1723   -754   1374       C  
ATOM   2856  CG1 VAL A 191     -67.981  66.967 -58.268  1.00 33.98           C  
ANISOU 2856  CG1 VAL A 191     3384   6593   2932  -1868   -904   1523       C  
ATOM   2857  CG2 VAL A 191     -67.204  66.871 -55.906  1.00 40.00           C  
ANISOU 2857  CG2 VAL A 191     4174   7094   3931  -1601   -696   1360       C  
ATOM   2858  H01 VAL A 191     -66.055  65.070 -57.247  1.00 53.71           H  
ATOM   2859  H02 VAL A 191     -66.357  68.072 -57.432  1.00 45.66           H  
ATOM   2860  H03 VAL A 191     -68.785  67.611 -57.912  1.00 33.98           H  
ATOM   2861  H04 VAL A 191     -67.680  67.281 -59.268  1.00 33.98           H  
ATOM   2862  H05 VAL A 191     -64.330  67.215 -56.542  1.00 48.05           H  
ATOM   2863  H06 VAL A 191     -68.330  65.935 -58.300  1.00 33.98           H  
ATOM   2864  H07 VAL A 191     -68.234  66.515 -55.888  1.00 40.00           H  
ATOM   2865  H08 VAL A 191     -66.557  66.133 -55.432  1.00 40.00           H  
ATOM   2866  H09 VAL A 191     -67.136  67.815 -55.365  1.00 40.00           H  
ATOM   2867  N   TYR A 192     -64.744  66.740 -59.759  1.00 55.67           N  
ANISOU 2867  N   TYR A 192     6361   9530   5261  -1910   -737   1172       N  
ATOM   2868  CA  TYR A 192     -64.556  66.632 -61.200  1.00 62.28           C  
ANISOU 2868  CA  TYR A 192     7266  10516   5882  -2061   -792   1171       C  
ATOM   2869  C   TYR A 192     -63.907  65.299 -61.517  1.00 65.55           C  
ANISOU 2869  C   TYR A 192     7821  10946   6137  -2083   -740    946       C  
ATOM   2870  O   TYR A 192     -64.352  64.569 -62.395  1.00 68.19           O  
ANISOU 2870  O   TYR A 192     8245  11345   6320  -2217   -816    920       O  
ATOM   2871  CB  TYR A 192     -63.712  67.769 -61.754  1.00 60.11           C  
ANISOU 2871  CB  TYR A 192     6970  10322   5545  -2074   -743   1230       C  
ATOM   2872  CG  TYR A 192     -63.585  67.736 -63.263  1.00 64.74           C  
ANISOU 2872  CG  TYR A 192     7636  11061   5902  -2239   -799   1246       C  
ATOM   2873  CD1 TYR A 192     -62.464  67.194 -63.878  1.00 65.12           C  
ANISOU 2873  CD1 TYR A 192     7793  11178   5770  -2267   -706   1070       C  
ATOM   2874  CD2 TYR A 192     -64.593  68.240 -64.074  1.00 67.37           C  
ANISOU 2874  CD2 TYR A 192     7936  11466   6196  -2364   -944   1441       C  
ATOM   2875  CE1 TYR A 192     -62.345  67.175 -65.257  1.00 72.24           C  
ANISOU 2875  CE1 TYR A 192     8786  12210   6451  -2423   -745   1082       C  
ATOM   2876  CE2 TYR A 192     -64.491  68.210 -65.449  1.00 69.69           C  
ANISOU 2876  CE2 TYR A 192     8318  11893   6266  -2526  -1003   1459       C  
ATOM   2877  CZ  TYR A 192     -63.363  67.686 -66.039  1.00 77.94           C  
ANISOU 2877  CZ  TYR A 192     9489  12999   7126  -2559   -899   1276       C  
ATOM   2878  OH  TYR A 192     -63.259  67.670 -67.417  1.00 78.12           O  
ANISOU 2878  OH  TYR A 192     9620  13148   6914  -2726   -946   1292       O  
ATOM   2879  H01 TYR A 192     -65.534  66.698 -61.676  1.00 62.28           H  
ATOM   2880  H02 TYR A 192     -62.709  67.659 -61.342  1.00 60.11           H  
ATOM   2881  H03 TYR A 192     -64.170  68.715 -61.465  1.00 60.11           H  
ATOM   2882  H04 TYR A 192     -61.665  66.777 -63.265  1.00 65.12           H  
ATOM   2883  H05 TYR A 192     -65.484  68.668 -63.614  1.00 67.37           H  
ATOM   2884  H06 TYR A 192     -61.452  66.759 -65.724  1.00 72.24           H  
ATOM   2885  H07 TYR A 192     -65.300  68.600 -66.066  1.00 69.69           H  
ATOM   2886  H08 TYR A 192     -63.735  68.419 -67.783  1.00 78.12           H  
ATOM   2887  H10 TYR A 192     -64.253  67.446 -59.229  1.00 55.67           H  
ATOM   2888  N   MET A 193     -62.864  64.972 -60.772  1.00 59.16           N  
ANISOU 2888  N   MET A 193     7038  10075   5364  -1949   -610    785       N  
ATOM   2889  CA  MET A 193     -62.147  63.725 -60.980  1.00 57.65           C  
ANISOU 2889  CA  MET A 193     6980   9884   5040  -1934   -536    570       C  
ATOM   2890  C   MET A 193     -62.998  62.467 -60.730  1.00 62.10           C  
ANISOU 2890  C   MET A 193     7630  10367   5599  -1963   -592    500       C  
ATOM   2891  O   MET A 193     -62.759  61.416 -61.311  1.00 65.69           O  
ANISOU 2891  O   MET A 193     8228  10839   5894  -2016   -570    358       O  
ATOM   2892  CB  MET A 193     -60.893  63.723 -60.114  1.00 56.31           C  
ANISOU 2892  CB  MET A 193     6791   9664   4942  -1766   -396    441       C  
ATOM   2893  CG  MET A 193     -60.048  62.491 -60.244  1.00 52.62           C  
ANISOU 2893  CG  MET A 193     6445   9190   4358  -1714   -301    225       C  
ATOM   2894  SD  MET A 193     -58.337  62.935 -60.020  1.00 76.26           S  
ANISOU 2894  SD  MET A 193     9382  12239   7355  -1588   -149    129       S  
ATOM   2895  CE  MET A 193     -57.724  61.330 -59.508  1.00 70.55           C  
ANISOU 2895  CE  MET A 193     8776  11428   6603  -1453    -54   -101       C  
ATOM   2896  H01 MET A 193     -61.877  63.677 -62.035  1.00 57.65           H  
ATOM   2897  H02 MET A 193     -61.232  63.757 -59.079  1.00 56.31           H  
ATOM   2898  H03 MET A 193     -60.285  64.584 -60.392  1.00 56.31           H  
ATOM   2899  H04 MET A 193     -60.188  62.051 -61.231  1.00 52.62           H  
ATOM   2900  H05 MET A 193     -60.340  61.765 -59.485  1.00 52.62           H  
ATOM   2901  H06 MET A 193     -56.786  61.456 -58.968  1.00 70.55           H  
ATOM   2902  H07 MET A 193     -58.456  60.852 -58.857  1.00 70.55           H  
ATOM   2903  H08 MET A 193     -57.556  60.707 -60.387  1.00 70.55           H  
ATOM   2904  H09 MET A 193     -62.560  65.602 -60.044  1.00 59.16           H  
ATOM   2905  N   ILE A 194     -63.982  62.562 -59.851  1.00 56.56           N  
ANISOU 2905  N   ILE A 194     6851   9569   5072  -1929   -653    596       N  
ATOM   2906  CA  ILE A 194     -64.848  61.429 -59.631  1.00 51.27           C  
ANISOU 2906  CA  ILE A 194     6254   8826   4399  -1977   -710    544       C  
ATOM   2907  C   ILE A 194     -65.614  61.150 -60.924  1.00 58.84           C  
ANISOU 2907  C   ILE A 194     7271   9896   5188  -2188   -837    609       C  
ATOM   2908  O   ILE A 194     -65.846  59.994 -61.260  1.00 64.41           O  
ANISOU 2908  O   ILE A 194     8118  10585   5771  -2272   -859    496       O  
ATOM   2909  CB  ILE A 194     -65.822  61.669 -58.439  1.00 58.47           C  
ANISOU 2909  CB  ILE A 194     7056   9620   5540  -1908   -744    654       C  
ATOM   2910  CG1 ILE A 194     -65.045  61.697 -57.123  1.00 48.74           C  
ANISOU 2910  CG1 ILE A 194     5814   8261   4444  -1713   -621    558       C  
ATOM   2911  CG2 ILE A 194     -66.963  60.609 -58.397  1.00 33.36           C  
ANISOU 2911  CG2 ILE A 194     3931   6392   2352  -2008   -831    645       C  
ATOM   2912  CD1 ILE A 194     -65.865  62.137 -55.952  1.00 47.58           C  
ANISOU 2912  CD1 ILE A 194     5567   7995   4516  -1637   -629    671       C  
ATOM   2913  H01 ILE A 194     -64.245  60.561 -59.364  1.00 51.27           H  
ATOM   2914  H02 ILE A 194     -66.299  62.638 -58.585  1.00 58.47           H  
ATOM   2915  H03 ILE A 194     -64.242  62.425 -57.242  1.00 48.74           H  
ATOM   2916  H04 ILE A 194     -64.668  60.694 -56.923  1.00 48.74           H  
ATOM   2917  H05 ILE A 194     -67.836  60.995 -58.923  1.00 33.36           H  
ATOM   2918  H06 ILE A 194     -66.625  59.692 -58.879  1.00 33.36           H  
ATOM   2919  H07 ILE A 194     -67.227  60.399 -57.360  1.00 33.36           H  
ATOM   2920  H08 ILE A 194     -66.849  61.671 -56.003  1.00 47.58           H  
ATOM   2921  H09 ILE A 194     -64.126  63.420 -59.338  1.00 56.56           H  
ATOM   2922  H10 ILE A 194     -65.370  61.839 -55.028  1.00 47.58           H  
ATOM   2923  H11 ILE A 194     -65.975  63.221 -55.972  1.00 47.58           H  
ATOM   2924  N   ASP A 195     -65.989  62.212 -61.642  1.00 58.61           N  
ANISOU 2924  N   ASP A 195     7147   9976   5145  -2278   -922    792       N  
ATOM   2925  CA  ASP A 195     -66.783  62.103 -62.874  1.00 68.53           C  
ANISOU 2925  CA  ASP A 195     8443  11350   6245  -2489  -1069    888       C  
ATOM   2926  C   ASP A 195     -65.879  61.824 -64.070  1.00 72.50           C  
ANISOU 2926  C   ASP A 195     9102  11954   6491  -2581  -1025    772       C  
ATOM   2927  O   ASP A 195     -66.238  61.103 -64.988  1.00 75.53           O  
ANISOU 2927  O   ASP A 195     9617  12394   6687  -2749  -1100    735       O  
ATOM   2928  CB  ASP A 195     -67.560  63.405 -63.139  1.00 74.75           C  
ANISOU 2928  CB  ASP A 195     9062  12210   7128  -2533  -1181   1150       C  
ATOM   2929  CG  ASP A 195     -68.860  63.496 -62.346  1.00 82.59           C  
ANISOU 2929  CG  ASP A 195     9914  13137   8330  -2514  -1268   1299       C  
ATOM   2930  OD1 ASP A 195     -69.441  62.433 -62.037  1.00 74.67           O  
ANISOU 2930  OD1 ASP A 195     8963  12079   7331  -2560  -1301   1225       O  
ATOM   2931  OD2 ASP A 195     -69.307  64.631 -62.042  1.00 85.87           O1-
ANISOU 2931  OD2 ASP A 195    10170  13551   8904  -2454  -1295   1492       O1-
ATOM   2932  H01 ASP A 195     -67.485  61.280 -62.742  1.00 68.53           H  
ATOM   2933  H02 ASP A 195     -67.822  63.418 -64.197  1.00 74.75           H  
ATOM   2934  H03 ASP A 195     -66.927  64.250 -62.867  1.00 74.75           H  
ATOM   2935  H12 ASP A 195     -65.715  63.131 -61.324  1.00 58.61           H  
ATOM   2936  N   HIS A 196     -64.692  62.407 -64.026  1.00 67.33           N  
ANISOU 2936  N   HIS A 196     8434  11319   5831  -2473   -896    715       N  
ATOM   2937  CA  HIS A 196     -63.717  62.306 -65.085  1.00 57.81           C  
ANISOU 2937  CA  HIS A 196     7353  10209   4405  -2536   -823    613       C  
ATOM   2938  C   HIS A 196     -62.360  61.816 -64.531  1.00 58.38           C  
ANISOU 2938  C   HIS A 196     7476  10223   4481  -2368   -632    404       C  
ATOM   2939  O   HIS A 196     -61.432  62.611 -64.358  1.00 61.48           O  
ANISOU 2939  O   HIS A 196     7789  10648   4921  -2275   -537    408       O  
ATOM   2940  CB  HIS A 196     -63.548  63.691 -65.714  1.00 61.93           C  
ANISOU 2940  CB  HIS A 196     7782  10840   4909  -2584   -853    780       C  
ATOM   2941  CG  HIS A 196     -64.828  64.281 -66.225  1.00 71.13           C  
ANISOU 2941  CG  HIS A 196     8875  12066   6086  -2724  -1041   1008       C  
ATOM   2942  CD2 HIS A 196     -65.446  64.171 -67.427  1.00 74.47           C  
ANISOU 2942  CD2 HIS A 196     9377  12595   6324  -2927  -1176   1089       C  
ATOM   2943  ND1 HIS A 196     -65.636  65.094 -65.456  1.00 80.91           N  
ANISOU 2943  ND1 HIS A 196     9938  13255   7549  -2655  -1111   1192       N  
ATOM   2944  CE1 HIS A 196     -66.689  65.463 -66.162  1.00 78.62           C  
ANISOU 2944  CE1 HIS A 196     9605  13045   7224  -2798  -1280   1382       C  
ATOM   2945  NE2 HIS A 196     -66.603  64.910 -67.359  1.00 77.46           N  
ANISOU 2945  NE2 HIS A 196     9609  12996   6827  -2971  -1333   1326       N  
ATOM   2946  H01 HIS A 196     -64.059  61.587 -65.830  1.00 57.81           H  
ATOM   2947  H02 HIS A 196     -62.887  63.572 -66.573  1.00 61.93           H  
ATOM   2948  H03 HIS A 196     -63.135  64.363 -64.962  1.00 61.93           H  
ATOM   2949  H04 HIS A 196     -64.456  62.951 -63.208  1.00 67.33           H  
ATOM   2950  H05 HIS A 196     -65.091  63.603 -68.287  1.00 74.47           H  
ATOM   2951  H06 HIS A 196     -67.493  66.113 -65.816  1.00 78.62           H  
ATOM   2952  H07 HIS A 196     -67.278  65.014 -68.103  1.00 77.46           H  
ATOM   2953  N   PRO A 197     -62.238  60.499 -64.277  1.00 55.36           N  
ANISOU 2953  N   PRO A 197     7229   9759   4048  -2333   -578    226       N  
ATOM   2954  CA  PRO A 197     -61.094  59.864 -63.594  1.00 52.41           C  
ANISOU 2954  CA  PRO A 197     6898   9310   3705  -2152   -411     34       C  
ATOM   2955  C   PRO A 197     -59.753  60.110 -64.281  1.00 64.64           C  
ANISOU 2955  C   PRO A 197     8478  10955   5127  -2119   -271    -55       C  
ATOM   2956  O   PRO A 197     -58.716  60.249 -63.631  1.00 89.57           O  
ANISOU 2956  O   PRO A 197    11566  14094   8373  -1955   -147   -131       O  
ATOM   2957  CB  PRO A 197     -61.436  58.367 -63.635  1.00 45.62           C  
ANISOU 2957  CB  PRO A 197     6226   8362   2746  -2185   -407   -116       C  
ATOM   2958  CG  PRO A 197     -62.919  58.310 -63.871  1.00 47.51           C  
ANISOU 2958  CG  PRO A 197     6466   8602   2985  -2358   -588     18       C  
ATOM   2959  CD  PRO A 197     -63.260  59.518 -64.686  1.00 53.34           C  
ANISOU 2959  CD  PRO A 197     7100   9477   3689  -2483   -687    209       C  
ATOM   2960  H01 PRO A 197     -61.149  57.858 -62.715  1.00 45.62           H  
ATOM   2961  H02 PRO A 197     -60.900  57.873 -64.445  1.00 45.62           H  
ATOM   2962  H03 PRO A 197     -63.470  58.298 -62.931  1.00 47.51           H  
ATOM   2963  H04 PRO A 197     -63.181  57.401 -64.413  1.00 47.51           H  
ATOM   2964  H05 PRO A 197     -63.261  59.324 -65.759  1.00 53.34           H  
ATOM   2965  H06 PRO A 197     -64.263  59.877 -64.454  1.00 53.34           H  
ATOM   2966  H08 PRO A 197     -60.967  60.273 -62.592  1.00 52.41           H  
ATOM   2967  N   THR A 198     -59.776  60.172 -65.597  1.00 69.58           N  
ANISOU 2967  N   THR A 198     9205  11689   5542  -2283   -292    -39       N  
ATOM   2968  CA  THR A 198     -58.562  60.379 -66.379  1.00 78.15           C  
ANISOU 2968  CA  THR A 198    10334  12873   6485  -2275   -151   -120       C  
ATOM   2969  C   THR A 198     -58.210  61.855 -66.568  1.00 82.57           C  
ANISOU 2969  C   THR A 198    10738  13536   7098  -2292   -157     30       C  
ATOM   2970  O   THR A 198     -57.481  62.200 -67.495  1.00 74.31           O  
ANISOU 2970  O   THR A 198     9734  12597   5901  -2354    -77     11       O  
ATOM   2971  CB  THR A 198     -58.757  59.798 -67.764  1.00 74.27           C  
ANISOU 2971  CB  THR A 198    10051  12447   5721  -2461   -164   -170       C  
ATOM   2972  CG2 THR A 198     -59.005  58.298 -67.671  1.00 78.56           C  
ANISOU 2972  CG2 THR A 198    10786  12882   6183  -2457   -137   -335       C  
ATOM   2973  OG1 THR A 198     -59.909  60.418 -68.347  1.00 68.45           O  
ANISOU 2973  OG1 THR A 198     9293  11770   4944  -2651   -355     18       O  
ATOM   2974  H01 THR A 198     -57.757  59.895 -65.826  1.00 78.15           H  
ATOM   2975  H02 THR A 198     -57.867  59.977 -68.367  1.00 74.27           H  
ATOM   2976  H03 THR A 198     -59.952  58.056 -68.154  1.00 78.56           H  
ATOM   2977  H04 THR A 198     -58.196  57.764 -68.170  1.00 78.56           H  
ATOM   2978  H05 THR A 198     -59.046  58.000 -66.623  1.00 78.56           H  
ATOM   2979  H06 THR A 198     -60.208  59.898 -69.097  1.00 68.45           H  
ATOM   2980  H07 THR A 198     -60.659  60.073 -66.078  1.00 69.58           H  
ATOM   2981  N   ALA A 199     -58.716  62.725 -65.696  1.00 82.62           N  
ANISOU 2981  N   ALA A 199    10578  13502   7311  -2239   -240    176       N  
ATOM   2982  CA  ALA A 199     -58.527  64.166 -65.878  1.00 75.72           C  
ANISOU 2982  CA  ALA A 199     9578  12708   6485  -2269   -258    335       C  
ATOM   2983  C   ALA A 199     -57.062  64.606 -65.844  1.00 78.94           C  
ANISOU 2983  C   ALA A 199     9931  13176   6886  -2180    -92    255       C  
ATOM   2984  O   ALA A 199     -56.238  64.055 -65.107  1.00 69.38           O  
ANISOU 2984  O   ALA A 199     8697  11918   5748  -2028     23    115       O  
ATOM   2985  CB  ALA A 199     -59.343  64.944 -64.867  1.00 73.52           C  
ANISOU 2985  CB  ALA A 199     9151  12349   6434  -2212   -357    496       C  
ATOM   2986  H01 ALA A 199     -58.884  64.391 -66.883  1.00 75.72           H  
ATOM   2987  H02 ALA A 199     -60.325  64.482 -64.761  1.00 73.52           H  
ATOM   2988  H03 ALA A 199     -58.832  64.937 -63.904  1.00 73.52           H  
ATOM   2989  H04 ALA A 199     -59.461  65.972 -65.209  1.00 73.52           H  
ATOM   2990  H07 ALA A 199     -59.237  62.387 -64.899  1.00 82.62           H  
ATOM   2991  N   LYS A 200     -56.748  65.608 -66.656  1.00 83.83           N  
ANISOU 2991  N   LYS A 200    10526  13905   7418  -2280    -84    354       N  
ATOM   2992  CA  LYS A 200     -55.386  66.113 -66.764  1.00 78.84           C  
ANISOU 2992  CA  LYS A 200     9838  13353   6765  -2230     70    296       C  
ATOM   2993  C   LYS A 200     -55.207  67.313 -65.835  1.00 68.38           C  
ANISOU 2993  C   LYS A 200     8346  11999   5638  -2159     60    415       C  
ATOM   2994  O   LYS A 200     -56.180  68.010 -65.546  1.00 66.80           O  
ANISOU 2994  O   LYS A 200     8098  11747   5535  -2193    -66    579       O  
ATOM   2995  CB  LYS A 200     -55.096  66.500 -68.221  1.00 74.12           C  
ANISOU 2995  CB  LYS A 200     9332  12890   5940  -2395    100    327       C  
ATOM   2996  H01 LYS A 200     -54.680  65.338 -66.464  1.00 78.84           H  
ATOM   2997  H02 LYS A 200     -54.053  66.283 -68.453  1.00 74.12           H  
ATOM   2998  H03 LYS A 200     -55.742  65.927 -68.885  1.00 74.12           H  
ATOM   2999  H04 LYS A 200     -55.285  67.565 -68.359  1.00 74.12           H  
ATOM   3000  H05 LYS A 200     -57.474  66.032 -67.215  1.00 83.83           H  
ATOM   3001  N   ILE A 201     -53.977  67.561 -65.380  1.00 62.06           N  
ANISOU 3001  N   ILE A 201     7458  11229   4892  -2064    192    338       N  
ATOM   3002  CA  ILE A 201     -53.702  68.698 -64.492  1.00 75.30           C  
ANISOU 3002  CA  ILE A 201     8997  12876   6739  -2013    191    438       C  
ATOM   3003  C   ILE A 201     -54.266  70.034 -64.980  1.00 79.02           C  
ANISOU 3003  C   ILE A 201     9452  13375   7197  -2140    108    642       C  
ATOM   3004  O   ILE A 201     -54.930  70.733 -64.219  1.00 77.86           O  
ANISOU 3004  O   ILE A 201     9245  13135   7203  -2110     29    769       O  
ATOM   3005  CB  ILE A 201     -52.198  68.883 -64.171  1.00 79.01           C  
ANISOU 3005  CB  ILE A 201     9372  13414   7233  -1938    341    340       C  
ATOM   3006  CG1 ILE A 201     -51.731  67.829 -63.170  1.00 88.14           C  
ANISOU 3006  CG1 ILE A 201    10497  14500   8490  -1765    395    185       C  
ATOM   3007  CG2 ILE A 201     -51.963  70.235 -63.530  1.00 70.98           C  
ANISOU 3007  CG2 ILE A 201     8244  12381   6342  -1947    328    467       C  
ATOM   3008  CD1 ILE A 201     -51.572  66.449 -63.766  1.00 98.08           C  
ANISOU 3008  CD1 ILE A 201    11870  15779   9619  -1732    460     25       C  
ATOM   3009  H01 ILE A 201     -54.230  68.420 -63.580  1.00 75.30           H  
ATOM   3010  H02 ILE A 201     -51.649  68.794 -65.109  1.00 79.01           H  
ATOM   3011  H03 ILE A 201     -52.502  67.756 -62.403  1.00 88.14           H  
ATOM   3012  H04 ILE A 201     -50.769  68.142 -62.764  1.00 88.14           H  
ATOM   3013  H05 ILE A 201     -53.218  66.953 -65.653  1.00 62.06           H  
ATOM   3014  H06 ILE A 201     -51.110  70.719 -64.006  1.00 70.98           H  
ATOM   3015  H07 ILE A 201     -52.849  70.857 -63.657  1.00 70.98           H  
ATOM   3016  H08 ILE A 201     -51.759  70.103 -62.467  1.00 70.98           H  
ATOM   3017  H09 ILE A 201     -50.571  66.074 -63.551  1.00 98.08           H  
ATOM   3018  H10 ILE A 201     -52.312  65.777 -63.331  1.00 98.08           H  
ATOM   3019  H11 ILE A 201     -51.716  66.500 -64.845  1.00 98.08           H  
ATOM   3020  N   ASP A 202     -53.994  70.391 -66.231  1.00 81.38           N  
ANISOU 3020  N   ASP A 202     9812  13794   7314  -2276    136    674       N  
ATOM   3021  CA  ASP A 202     -54.480  71.656 -66.794  1.00 80.16           C  
ANISOU 3021  CA  ASP A 202     9659  13669   7128  -2398     60    873       C  
ATOM   3022  C   ASP A 202     -55.945  71.890 -66.456  1.00 72.50           C  
ANISOU 3022  C   ASP A 202     8685  12600   6263  -2402   -107   1030       C  
ATOM   3023  O   ASP A 202     -56.352  73.003 -66.102  1.00 75.20           O  
ANISOU 3023  O   ASP A 202     8969  12891   6713  -2404   -158   1196       O  
ATOM   3024  CB  ASP A 202     -54.305  71.699 -68.321  1.00 78.76           C  
ANISOU 3024  CB  ASP A 202     9595  13623   6707  -2560     79    884       C  
ATOM   3025  CG  ASP A 202     -52.871  71.993 -68.744  1.00 93.53           C  
ANISOU 3025  CG  ASP A 202    11447  15606   8486  -2584    252    795       C  
ATOM   3026  OD1 ASP A 202     -52.068  72.394 -67.876  1.00 97.50           O  
ANISOU 3026  OD1 ASP A 202    11831  16093   9122  -2494    333    763       O  
ATOM   3027  OD2 ASP A 202     -52.550  71.837 -69.951  1.00100.94           O1-
ANISOU 3027  OD2 ASP A 202    12489  16651   9214  -2701    306    763       O1-
ATOM   3028  H01 ASP A 202     -53.879  72.446 -66.344  1.00 80.16           H  
ATOM   3029  H02 ASP A 202     -54.930  72.507 -68.700  1.00 78.76           H  
ATOM   3030  H03 ASP A 202     -54.599  70.734 -68.733  1.00 78.76           H  
ATOM   3031  H12 ASP A 202     -53.439  69.776 -66.809  1.00 81.38           H  
ATOM   3032  N   LYS A 203     -56.732  70.830 -66.584  1.00 59.73           N  
ANISOU 3032  N   LYS A 203     7130  10953   4612  -2404   -184    981       N  
ATOM   3033  CA  LYS A 203     -58.161  70.902 -66.352  1.00 60.50           C  
ANISOU 3033  CA  LYS A 203     7213  10975   4801  -2418   -343   1126       C  
ATOM   3034  C   LYS A 203     -58.460  70.955 -64.836  1.00 66.67           C  
ANISOU 3034  C   LYS A 203     7893  11610   5827  -2261   -344   1133       C  
ATOM   3035  O   LYS A 203     -59.305  71.739 -64.386  1.00 65.68           O  
ANISOU 3035  O   LYS A 203     7704  11412   5837  -2242   -423   1303       O  
ATOM   3036  CB  LYS A 203     -58.851  69.710 -67.024  1.00 47.53           C  
ANISOU 3036  CB  LYS A 203     5678   9357   3024  -2497   -423   1062       C  
ATOM   3037  CG  LYS A 203     -60.333  69.598 -66.735  1.00 54.54           C  
ANISOU 3037  CG  LYS A 203     6532  10177   4013  -2513   -589   1198       C  
ATOM   3038  CD  LYS A 203     -61.094  70.732 -67.391  1.00 64.89           C  
ANISOU 3038  CD  LYS A 203     7812  11537   5308  -2616   -711   1438       C  
ATOM   3039  CE  LYS A 203     -62.571  70.627 -67.046  1.00 83.23           C  
ANISOU 3039  CE  LYS A 203    10069  13798   7755  -2617   -870   1585       C  
ATOM   3040  NZ  LYS A 203     -63.404  71.560 -67.853  1.00 95.04           N1+
ANISOU 3040  NZ  LYS A 203    11540  15359   9213  -2726  -1010   1827       N1+
ATOM   3041  H01 LYS A 203     -58.556  71.817 -66.793  1.00 60.50           H  
ATOM   3042  H02 LYS A 203     -58.387  68.813 -66.615  1.00 47.53           H  
ATOM   3043  H03 LYS A 203     -58.720  69.803 -68.102  1.00 47.53           H  
ATOM   3044  H04 LYS A 203     -56.323  69.946 -66.851  1.00 59.73           H  
ATOM   3045  H05 LYS A 203     -60.485  69.652 -65.657  1.00 54.54           H  
ATOM   3046  H06 LYS A 203     -60.703  68.648 -67.121  1.00 54.54           H  
ATOM   3047  H07 LYS A 203     -60.971  70.670 -68.472  1.00 64.89           H  
ATOM   3048  H08 LYS A 203     -60.705  71.685 -67.033  1.00 64.89           H  
ATOM   3049  H09 LYS A 203     -62.689  70.896 -65.996  1.00 83.23           H  
ATOM   3050  H10 LYS A 203     -62.904  69.606 -67.233  1.00 83.23           H  
ATOM   3051  H11 LYS A 203     -64.245  71.787 -67.342  1.00 95.04           H  
ATOM   3052  H12 LYS A 203     -62.883  72.406 -68.035  1.00 95.04           H  
ATOM   3053  H13 LYS A 203     -63.651  71.121 -68.728  1.00 95.04           H  
ATOM   3054  N   LEU A 204     -57.760  70.132 -64.054  1.00 59.68           N  
ANISOU 3054  N   LEU A 204     7000  10680   4997  -2145   -250    953       N  
ATOM   3055  CA  LEU A 204     -57.894  70.175 -62.600  1.00 64.37           C  
ANISOU 3055  CA  LEU A 204     7517  11137   5806  -2001   -238    946       C  
ATOM   3056  C   LEU A 204     -57.596  71.579 -62.069  1.00 62.07           C  
ANISOU 3056  C   LEU A 204     7147  10810   5627  -1978   -208   1070       C  
ATOM   3057  O   LEU A 204     -58.258  72.042 -61.147  1.00 62.00           O  
ANISOU 3057  O   LEU A 204     7092  10680   5786  -1911   -246   1167       O  
ATOM   3058  CB  LEU A 204     -57.022  69.111 -61.916  1.00 60.10           C  
ANISOU 3058  CB  LEU A 204     6986  10565   5286  -1882   -139    734       C  
ATOM   3059  CG  LEU A 204     -57.426  67.674 -62.284  1.00 59.05           C  
ANISOU 3059  CG  LEU A 204     6953  10427   5057  -1892   -165    611       C  
ATOM   3060  CD1 LEU A 204     -56.363  66.655 -61.928  1.00 53.40           C  
ANISOU 3060  CD1 LEU A 204     6267   9708   4316  -1782    -45    401       C  
ATOM   3061  CD2 LEU A 204     -58.739  67.310 -61.651  1.00 56.71           C  
ANISOU 3061  CD2 LEU A 204     6655  10014   4879  -1871   -275    678       C  
ATOM   3062  H01 LEU A 204     -58.929  69.938 -62.354  1.00 64.37           H  
ATOM   3063  H02 LEU A 204     -57.158  69.222 -60.840  1.00 60.10           H  
ATOM   3064  H03 LEU A 204     -55.985  69.268 -62.213  1.00 60.10           H  
ATOM   3065  H04 LEU A 204     -57.536  67.650 -63.368  1.00 59.05           H  
ATOM   3066  H05 LEU A 204     -55.486  67.168 -61.535  1.00 53.40           H  
ATOM   3067  H06 LEU A 204     -56.752  65.972 -61.173  1.00 53.40           H  
ATOM   3068  H07 LEU A 204     -56.085  66.093 -62.819  1.00 53.40           H  
ATOM   3069  H08 LEU A 204     -59.511  67.262 -62.419  1.00 56.71           H  
ATOM   3070  H09 LEU A 204     -58.651  66.339 -61.163  1.00 56.71           H  
ATOM   3071  H10 LEU A 204     -59.009  68.065 -60.913  1.00 56.71           H  
ATOM   3072  H14 LEU A 204     -57.126  69.467 -64.474  1.00 59.68           H  
ATOM   3073  N   MET A 205     -56.646  72.280 -62.680  1.00 61.28           N  
ANISOU 3073  N   MET A 205     7044  10810   5429  -2044   -135   1074       N  
ATOM   3074  CA  MET A 205     -56.288  73.608 -62.184  1.00 59.55           C  
ANISOU 3074  CA  MET A 205     6771  10553   5303  -2038    -99   1183       C  
ATOM   3075  C   MET A 205     -57.333  74.687 -62.473  1.00 60.51           C  
ANISOU 3075  C   MET A 205     6897  10631   5463  -2098   -191   1410       C  
ATOM   3076  O   MET A 205     -57.189  75.828 -62.047  1.00 64.17           O  
ANISOU 3076  O   MET A 205     7337  11037   6007  -2091   -164   1516       O  
ATOM   3077  CB  MET A 205     -54.882  74.029 -62.644  1.00 53.29           C  
ANISOU 3077  CB  MET A 205     5964   9878   4405  -2093     17   1113       C  
ATOM   3078  CG  MET A 205     -53.771  73.185 -62.012  1.00 46.17           C  
ANISOU 3078  CG  MET A 205     5019   8997   3527  -1996    117    914       C  
ATOM   3079  SD  MET A 205     -52.103  73.595 -62.537  1.00 79.18           S  
ANISOU 3079  SD  MET A 205     9150  13335   7598  -2056    261    833       S  
ATOM   3080  CE  MET A 205     -52.125  75.352 -62.204  1.00 53.08           C  
ANISOU 3080  CE  MET A 205     5820   9979   4369  -2131    247   1020       C  
ATOM   3081  H01 MET A 205     -56.270  73.515 -61.098  1.00 59.55           H  
ATOM   3082  H02 MET A 205     -54.729  75.061 -62.327  1.00 53.29           H  
ATOM   3083  H03 MET A 205     -54.824  73.926 -63.728  1.00 53.29           H  
ATOM   3084  H04 MET A 205     -53.947  72.161 -62.341  1.00 46.17           H  
ATOM   3085  H05 MET A 205     -53.825  73.311 -60.931  1.00 46.17           H  
ATOM   3086  H06 MET A 205     -53.146  75.725 -62.289  1.00 53.08           H  
ATOM   3087  H07 MET A 205     -51.755  75.536 -61.195  1.00 53.08           H  
ATOM   3088  H08 MET A 205     -51.490  75.867 -62.925  1.00 53.08           H  
ATOM   3089  H11 MET A 205     -56.172  71.896 -63.485  1.00 61.28           H  
ATOM   3090  N   GLU A 206     -58.387  74.334 -63.193  1.00 59.57           N  
ANISOU 3090  N   GLU A 206     6810  10538   5286  -2156   -302   1490       N  
ATOM   3091  CA  GLU A 206     -59.475  75.280 -63.394  1.00 64.91           C  
ANISOU 3091  CA  GLU A 206     7472  11170   6022  -2188   -400   1720       C  
ATOM   3092  C   GLU A 206     -60.304  75.299 -62.110  1.00 69.91           C  
ANISOU 3092  C   GLU A 206     8045  11640   6877  -2058   -424   1774       C  
ATOM   3093  O   GLU A 206     -61.086  76.213 -61.864  1.00 72.16           O  
ANISOU 3093  O   GLU A 206     8300  11845   7273  -2034   -465   1959       O  
ATOM   3094  CB  GLU A 206     -60.330  74.890 -64.603  1.00 69.65           C  
ANISOU 3094  CB  GLU A 206     8115  11865   6484  -2304   -527   1799       C  
ATOM   3095  CG  GLU A 206     -59.557  74.821 -65.931  1.00 80.96           C  
ANISOU 3095  CG  GLU A 206     9633  13454   7676  -2443   -498   1743       C  
ATOM   3096  CD  GLU A 206     -60.465  74.624 -67.159  1.00 95.31           C  
ANISOU 3096  CD  GLU A 206    11509  15360   9342  -2580   -640   1854       C  
ATOM   3097  OE1 GLU A 206     -61.574  74.069 -66.996  1.00 92.45           O  
ANISOU 3097  OE1 GLU A 206    11122  14962   9044  -2569   -758   1907       O  
ATOM   3098  OE2 GLU A 206     -60.068  75.023 -68.288  1.00100.03           O1-
ANISOU 3098  OE2 GLU A 206    12183  16069   9756  -2708   -638   1890       O1-
ATOM   3099  H01 GLU A 206     -59.081  76.274 -63.604  1.00 64.91           H  
ATOM   3100  H02 GLU A 206     -61.080  75.673 -64.720  1.00 69.65           H  
ATOM   3101  H03 GLU A 206     -60.767  73.910 -64.411  1.00 69.65           H  
ATOM   3102  H04 GLU A 206     -58.900  73.953 -65.875  1.00 80.96           H  
ATOM   3103  H05 GLU A 206     -59.002  75.751 -66.057  1.00 80.96           H  
ATOM   3104  H09 GLU A 206     -58.436  73.411 -63.601  1.00 59.57           H  
ATOM   3105  N   PHE A 207     -60.097  74.282 -61.282  1.00 66.94           N  
ANISOU 3105  N   PHE A 207     7660  11210   6564  -1970   -387   1610       N  
ATOM   3106  CA  PHE A 207     -60.847  74.118 -60.045  1.00 69.82           C  
ANISOU 3106  CA  PHE A 207     7984  11420   7125  -1850   -398   1635       C  
ATOM   3107  C   PHE A 207     -59.975  74.394 -58.822  1.00 73.63           C  
ANISOU 3107  C   PHE A 207     8459  11804   7715  -1750   -288   1544       C  
ATOM   3108  O   PHE A 207     -60.440  74.958 -57.837  1.00 67.68           O  
ANISOU 3108  O   PHE A 207     7687  10909   7120  -1670   -272   1626       O  
ATOM   3109  CB  PHE A 207     -61.388  72.696 -59.959  1.00 71.09           C  
ANISOU 3109  CB  PHE A 207     8157  11577   7276  -1832   -450   1524       C  
ATOM   3110  CG  PHE A 207     -62.322  72.330 -61.080  1.00 75.57           C  
ANISOU 3110  CG  PHE A 207     8738  12237   7738  -1946   -575   1610       C  
ATOM   3111  CD1 PHE A 207     -61.892  71.531 -62.122  1.00 76.85           C  
ANISOU 3111  CD1 PHE A 207     8974  12526   7699  -2047   -589   1496       C  
ATOM   3112  CD2 PHE A 207     -63.639  72.776 -61.081  1.00 69.46           C  
ANISOU 3112  CD2 PHE A 207     7903  11422   7065  -1953   -677   1810       C  
ATOM   3113  CE1 PHE A 207     -62.755  71.188 -63.141  1.00 76.45           C  
ANISOU 3113  CE1 PHE A 207     8953  12559   7537  -2170   -714   1576       C  
ATOM   3114  CE2 PHE A 207     -64.489  72.435 -62.093  1.00 63.83           C  
ANISOU 3114  CE2 PHE A 207     7193  10804   6254  -2069   -808   1897       C  
ATOM   3115  CZ  PHE A 207     -64.048  71.636 -63.124  1.00 68.14           C  
ANISOU 3115  CZ  PHE A 207     7829  11475   6586  -2186   -833   1778       C  
ATOM   3116  H01 PHE A 207     -61.667  74.836 -60.054  1.00 69.82           H  
ATOM   3117  H02 PHE A 207     -61.963  72.632 -59.035  1.00 71.09           H  
ATOM   3118  H03 PHE A 207     -60.545  72.006 -59.975  1.00 71.09           H  
ATOM   3119  H04 PHE A 207     -60.864  71.170 -62.139  1.00 76.85           H  
ATOM   3120  H05 PHE A 207     -63.996  73.404 -60.265  1.00 69.46           H  
ATOM   3121  H06 PHE A 207     -59.394  73.597 -61.519  1.00 66.94           H  
ATOM   3122  H07 PHE A 207     -62.407  70.560 -63.961  1.00 76.45           H  
ATOM   3123  H08 PHE A 207     -65.518  72.795 -62.085  1.00 63.83           H  
ATOM   3124  H09 PHE A 207     -64.730  71.360 -63.928  1.00 68.14           H  
ATOM   3125  N   LEU A 208     -58.707  73.996 -58.931  1.00 72.04           N  
ANISOU 3125  N   LEU A 208     8272  11682   7417  -1760   -213   1379       N  
ATOM   3126  CA  LEU A 208     -57.711  74.063 -57.881  1.00 55.09           C  
ANISOU 3126  CA  LEU A 208     6112   9478   5342  -1681   -122   1269       C  
ATOM   3127  C   LEU A 208     -56.498  74.828 -58.423  1.00 59.15           C  
ANISOU 3127  C   LEU A 208     6618  10103   5754  -1761    -50   1256       C  
ATOM   3128  O   LEU A 208     -55.515  74.223 -58.821  1.00 67.57           O  
ANISOU 3128  O   LEU A 208     7674  11282   6717  -1777      3   1115       O  
ATOM   3129  CB  LEU A 208     -57.285  72.634 -57.528  1.00 55.54           C  
ANISOU 3129  CB  LEU A 208     6176   9547   5380  -1609   -100   1070       C  
ATOM   3130  CG  LEU A 208     -56.896  72.151 -56.114  1.00 64.75           C  
ANISOU 3130  CG  LEU A 208     7336  10597   6670  -1481    -57    959       C  
ATOM   3131  CD1 LEU A 208     -55.632  71.298 -56.194  1.00 61.03           C  
ANISOU 3131  CD1 LEU A 208     6853  10221   6115  -1447      8    771       C  
ATOM   3132  CD2 LEU A 208     -56.738  73.273 -55.096  1.00 56.16           C  
ANISOU 3132  CD2 LEU A 208     6236   9396   5706  -1451    -23   1042       C  
ATOM   3133  H01 LEU A 208     -58.109  74.563 -56.998  1.00 55.09           H  
ATOM   3134  H02 LEU A 208     -56.316  72.589 -58.025  1.00 55.54           H  
ATOM   3135  H03 LEU A 208     -58.115  71.998 -57.835  1.00 55.54           H  
ATOM   3136  H04 LEU A 208     -57.728  71.550 -55.747  1.00 64.75           H  
ATOM   3137  H05 LEU A 208     -54.829  71.786 -55.641  1.00 61.03           H  
ATOM   3138  H06 LEU A 208     -55.827  70.317 -55.761  1.00 61.03           H  
ATOM   3139  H07 LEU A 208     -55.336  71.183 -57.237  1.00 61.03           H  
ATOM   3140  H08 LEU A 208     -56.025  74.007 -55.472  1.00 56.16           H  
ATOM   3141  H09 LEU A 208     -57.702  73.755 -54.933  1.00 56.16           H  
ATOM   3142  H10 LEU A 208     -58.416  73.616 -59.820  1.00 72.04           H  
ATOM   3143  H11 LEU A 208     -56.373  72.862 -54.155  1.00 56.16           H  
ATOM   3144  N   PRO A 209     -56.563  76.165 -58.431  1.00 57.39           N  
ANISOU 3144  N   PRO A 209     6401   9842   5561  -1810    -40   1405       N  
ATOM   3145  CA  PRO A 209     -55.516  76.964 -59.077  1.00 50.96           C  
ANISOU 3145  CA  PRO A 209     5588   9137   4638  -1913     23   1414       C  
ATOM   3146  C   PRO A 209     -54.189  76.965 -58.312  1.00 66.20           C  
ANISOU 3146  C   PRO A 209     7480  11083   6592  -1887    112   1283       C  
ATOM   3147  O   PRO A 209     -53.145  77.305 -58.879  1.00 72.73           O  
ANISOU 3147  O   PRO A 209     8284  12034   7316  -1972    175   1246       O  
ATOM   3148  CB  PRO A 209     -56.103  78.377 -59.090  1.00 46.61           C  
ANISOU 3148  CB  PRO A 209     5072   8499   4138  -1955      7   1619       C  
ATOM   3149  CG  PRO A 209     -57.522  78.253 -58.592  1.00 54.67           C  
ANISOU 3149  CG  PRO A 209     6096   9383   5291  -1869    -67   1725       C  
ATOM   3150  CD  PRO A 209     -57.616  76.996 -57.827  1.00 53.46           C  
ANISOU 3150  CD  PRO A 209     5918   9190   5203  -1769    -74   1576       C  
ATOM   3151  H01 PRO A 209     -56.072  78.809 -60.090  1.00 46.61           H  
ATOM   3152  H02 PRO A 209     -55.528  79.031 -58.434  1.00 46.61           H  
ATOM   3153  H03 PRO A 209     -58.222  78.247 -59.427  1.00 54.67           H  
ATOM   3154  H04 PRO A 209     -57.767  79.099 -57.950  1.00 54.67           H  
ATOM   3155  H05 PRO A 209     -57.492  77.135 -56.753  1.00 53.46           H  
ATOM   3156  H06 PRO A 209     -58.597  76.536 -57.946  1.00 53.46           H  
ATOM   3157  H12 PRO A 209     -55.272  76.563 -60.061  1.00 50.96           H  
ATOM   3158  N   GLY A 210     -54.212  76.597 -57.039  1.00 55.69           N  
ANISOU 3158  N   GLY A 210     6137   9633   5391  -1779    116   1219       N  
ATOM   3159  CA  GLY A 210     -52.984  76.610 -56.266  1.00 54.57           C  
ANISOU 3159  CA  GLY A 210     5953   9509   5274  -1758    181   1109       C  
ATOM   3160  C   GLY A 210     -53.265  76.702 -54.787  1.00 59.67           C  
ANISOU 3160  C   GLY A 210     6622   9976   6072  -1665    172   1110       C  
ATOM   3161  O   GLY A 210     -54.428  76.818 -54.371  1.00 60.88           O  
ANISOU 3161  O   GLY A 210     6826   9988   6319  -1613    132   1200       O  
ATOM   3162  H01 GLY A 210     -52.404  77.485 -56.559  1.00 54.57           H  
ATOM   3163  H02 GLY A 210     -52.429  75.694 -56.466  1.00 54.57           H  
ATOM   3164  H07 GLY A 210     -55.079  76.309 -56.609  1.00 55.69           H  
ATOM   3165  N   PRO A 211     -52.198  76.668 -53.982  1.00 54.97           N  
ANISOU 3165  N   PRO A 211     5992   9390   5504  -1648    210   1015       N  
ATOM   3166  CA  PRO A 211     -52.285  76.652 -52.525  1.00 55.03           C  
ANISOU 3166  CA  PRO A 211     6034   9238   5636  -1566    203    992       C  
ATOM   3167  C   PRO A 211     -53.101  77.843 -52.034  1.00 60.41           C  
ANISOU 3167  C   PRO A 211     6808   9749   6397  -1593    204   1149       C  
ATOM   3168  O   PRO A 211     -53.289  78.816 -52.771  1.00 54.77           O  
ANISOU 3168  O   PRO A 211     6118   9057   5637  -1685    218   1271       O  
ATOM   3169  CB  PRO A 211     -50.822  76.806 -52.092  1.00 56.82           C  
ANISOU 3169  CB  PRO A 211     6198   9552   5838  -1604    239    905       C  
ATOM   3170  CG  PRO A 211     -50.019  76.348 -53.270  1.00 58.16           C  
ANISOU 3170  CG  PRO A 211     6276   9937   5886  -1649    272    833       C  
ATOM   3171  CD  PRO A 211     -50.810  76.791 -54.452  1.00 54.13           C  
ANISOU 3171  CD  PRO A 211     5809   9456   5304  -1723    266    942       C  
ATOM   3172  H01 PRO A 211     -50.598  76.229 -51.195  1.00 56.82           H  
ATOM   3173  H02 PRO A 211     -50.599  77.847 -51.857  1.00 56.82           H  
ATOM   3174  H03 PRO A 211     -52.765  75.757 -52.130  1.00 55.03           H  
ATOM   3175  H04 PRO A 211     -49.849  75.271 -53.264  1.00 58.16           H  
ATOM   3176  H05 PRO A 211     -49.033  76.812 -53.269  1.00 58.16           H  
ATOM   3177  H06 PRO A 211     -50.556  77.797 -54.788  1.00 54.13           H  
ATOM   3178  H07 PRO A 211     -50.627  76.146 -55.311  1.00 54.13           H  
ATOM   3179  N   ASP A 212     -53.589  77.753 -50.800  1.00 58.72           N  
ANISOU 3179  N   ASP A 212     6655   9358   6299  -1508    199   1148       N  
ATOM   3180  CA  ASP A 212     -54.319  78.845 -50.171  1.00 51.34           C  
ANISOU 3180  CA  ASP A 212     5823   8237   5449  -1515    223   1285       C  
ATOM   3181  C   ASP A 212     -53.863  78.943 -48.710  1.00 52.39           C  
ANISOU 3181  C   ASP A 212     6020   8236   5650  -1483    243   1225       C  
ATOM   3182  O   ASP A 212     -54.368  78.267 -47.826  1.00 57.86           O  
ANISOU 3182  O   ASP A 212     6749   8812   6425  -1380    232   1178       O  
ATOM   3183  CB  ASP A 212     -55.824  78.615 -50.292  1.00 57.08           C  
ANISOU 3183  CB  ASP A 212     6574   8862   6253  -1435    198   1380       C  
ATOM   3184  CG  ASP A 212     -56.637  79.797 -49.800  1.00 65.09           C  
ANISOU 3184  CG  ASP A 212     7686   9689   7358  -1429    240   1541       C  
ATOM   3185  OD1 ASP A 212     -56.122  80.937 -49.900  1.00 68.13           O  
ANISOU 3185  OD1 ASP A 212     8122  10060   7704  -1519    282   1610       O  
ATOM   3186  OD2 ASP A 212     -57.785  79.584 -49.313  1.00 56.80           O1-
ANISOU 3186  OD2 ASP A 212     6663   8503   6417  -1334    240   1601       O1-
ATOM   3187  H01 ASP A 212     -54.108  79.791 -50.670  1.00 51.34           H  
ATOM   3188  H02 ASP A 212     -56.078  77.758 -49.668  1.00 57.08           H  
ATOM   3189  H03 ASP A 212     -56.067  78.435 -51.339  1.00 57.08           H  
ATOM   3190  H08 ASP A 212     -53.448  76.898 -50.281  1.00 58.72           H  
ATOM   3191  N   PHE A 213     -52.862  79.761 -48.466  1.00 55.12           N  
ANISOU 3191  N   PHE A 213     6386   8606   5953  -1585    271   1224       N  
ATOM   3192  CA  PHE A 213     -52.321  79.889 -47.127  1.00 53.81           C  
ANISOU 3192  CA  PHE A 213     6287   8330   5829  -1582    277   1167       C  
ATOM   3193  C   PHE A 213     -53.296  80.608 -46.219  1.00 53.44           C  
ANISOU 3193  C   PHE A 213     6398   8032   5876  -1547    318   1268       C  
ATOM   3194  O   PHE A 213     -53.950  81.565 -46.654  1.00 57.49           O  
ANISOU 3194  O   PHE A 213     6973   8472   6400  -1581    359   1405       O  
ATOM   3195  CB  PHE A 213     -51.026  80.664 -47.181  1.00 51.46           C  
ANISOU 3195  CB  PHE A 213     5968   8132   5453  -1726    291   1155       C  
ATOM   3196  CG  PHE A 213     -49.947  79.970 -47.936  1.00 49.27           C  
ANISOU 3196  CG  PHE A 213     5527   8099   5094  -1754    269   1051       C  
ATOM   3197  CD1 PHE A 213     -49.481  78.737 -47.523  1.00 51.20           C  
ANISOU 3197  CD1 PHE A 213     5688   8412   5356  -1656    230    917       C  
ATOM   3198  CD2 PHE A 213     -49.379  80.554 -49.050  1.00 55.71           C  
ANISOU 3198  CD2 PHE A 213     6279   9073   5817  -1874    297   1091       C  
ATOM   3199  CE1 PHE A 213     -48.463  78.091 -48.214  1.00 57.19           C  
ANISOU 3199  CE1 PHE A 213     6293   9391   6045  -1665    227    824       C  
ATOM   3200  CE2 PHE A 213     -48.364  79.915 -49.739  1.00 60.26           C  
ANISOU 3200  CE2 PHE A 213     6704   9874   6320  -1895    297    994       C  
ATOM   3201  CZ  PHE A 213     -47.898  78.685 -49.312  1.00 57.76           C  
ANISOU 3201  CZ  PHE A 213     6296   9622   6027  -1785    266    861       C  
ATOM   3202  H01 PHE A 213     -52.144  78.890 -46.728  1.00 53.81           H  
ATOM   3203  H02 PHE A 213     -50.677  80.775 -46.154  1.00 51.46           H  
ATOM   3204  H03 PHE A 213     -51.218  81.625 -47.658  1.00 51.46           H  
ATOM   3205  H04 PHE A 213     -52.466  80.305 -49.219  1.00 55.12           H  
ATOM   3206  H05 PHE A 213     -49.918  78.264 -46.643  1.00 51.20           H  
ATOM   3207  H06 PHE A 213     -49.733  81.527 -49.390  1.00 55.71           H  
ATOM   3208  H07 PHE A 213     -48.114  77.113 -47.883  1.00 57.19           H  
ATOM   3209  H08 PHE A 213     -47.930  80.383 -50.622  1.00 60.26           H  
ATOM   3210  H09 PHE A 213     -47.086  78.191 -49.846  1.00 57.76           H  
ATOM   3211  N   PRO A 214     -53.412  80.129 -44.961  1.00 61.55           N  
ANISOU 3211  N   PRO A 214     7495   8922   6969  -1471    313   1202       N  
ATOM   3212  CA  PRO A 214     -54.183  80.760 -43.880  1.00 59.22           C  
ANISOU 3212  CA  PRO A 214     7370   8372   6757  -1438    369   1275       C  
ATOM   3213  C   PRO A 214     -53.688  82.174 -43.638  1.00 53.82           C  
ANISOU 3213  C   PRO A 214     6806   7611   6034  -1570    420   1351       C  
ATOM   3214  O   PRO A 214     -54.481  83.076 -43.399  1.00 60.81           O  
ANISOU 3214  O   PRO A 214     7824   8314   6967  -1563    492   1469       O  
ATOM   3215  CB  PRO A 214     -53.880  79.874 -42.656  1.00 62.58           C  
ANISOU 3215  CB  PRO A 214     7834   8729   7214  -1371    337   1151       C  
ATOM   3216  CG  PRO A 214     -52.704  79.025 -43.046  1.00 64.68           C  
ANISOU 3216  CG  PRO A 214     7949   9219   7406  -1390    264   1024       C  
ATOM   3217  CD  PRO A 214     -52.824  78.849 -44.532  1.00 65.54           C  
ANISOU 3217  CD  PRO A 214     7925   9509   7470  -1401    257   1051       C  
ATOM   3218  H01 PRO A 214     -54.740  79.264 -42.380  1.00 62.58           H  
ATOM   3219  H02 PRO A 214     -53.634  80.491 -41.792  1.00 62.58           H  
ATOM   3220  H03 PRO A 214     -52.698  78.070 -42.521  1.00 64.68           H  
ATOM   3221  H04 PRO A 214     -51.769  79.526 -42.793  1.00 64.68           H  
ATOM   3222  H05 PRO A 214     -51.876  78.623 -45.019  1.00 65.54           H  
ATOM   3223  H06 PRO A 214     -53.478  78.013 -44.778  1.00 65.54           H  
ATOM   3224  H10 PRO A 214     -55.248  80.834 -44.102  1.00 59.22           H  
ATOM   3225  N   THR A 215     -52.374  82.348 -43.747  1.00 51.76           N  
ANISOU 3225  N   THR A 215     6491   7493   5682  -1691    386   1286       N  
ATOM   3226  CA  THR A 215     -51.724  83.657 -43.671  1.00 50.72           C  
ANISOU 3226  CA  THR A 215     6456   7326   5487  -1852    424   1348       C  
ATOM   3227  C   THR A 215     -51.855  84.536 -44.928  1.00 49.75           C  
ANISOU 3227  C   THR A 215     6311   7278   5314  -1933    461   1463       C  
ATOM   3228  O   THR A 215     -51.389  85.670 -44.949  1.00 58.74           O  
ANISOU 3228  O   THR A 215     7543   8377   6396  -2072    502   1525       O  
ATOM   3229  CB  THR A 215     -50.226  83.505 -43.289  1.00 64.37           C  
ANISOU 3229  CB  THR A 215     8120   9198   7142  -1966    365   1240       C  
ATOM   3230  CG2 THR A 215     -50.080  83.228 -41.780  1.00 64.86           C  
ANISOU 3230  CG2 THR A 215     8298   9109   7238  -1941    341   1173       C  
ATOM   3231  OG1 THR A 215     -49.647  82.418 -44.020  1.00 49.09           O  
ANISOU 3231  OG1 THR A 215     5971   7502   5178  -1921    306   1145       O  
ATOM   3232  H01 THR A 215     -52.270  84.186 -42.890  1.00 50.72           H  
ATOM   3233  H02 THR A 215     -49.712  84.434 -43.535  1.00 64.37           H  
ATOM   3234  H03 THR A 215     -49.493  84.023 -41.320  1.00 64.86           H  
ATOM   3235  H04 THR A 215     -51.067  83.194 -41.319  1.00 64.86           H  
ATOM   3236  H05 THR A 215     -49.576  82.273 -41.632  1.00 64.86           H  
ATOM   3237  H06 THR A 215     -49.577  82.657 -44.947  1.00 49.09           H  
ATOM   3238  H07 THR A 215     -51.794  81.534 -43.890  1.00 51.76           H  
ATOM   3239  N   GLY A 216     -52.497  84.008 -45.965  1.00 60.00           N  
ANISOU 3239  N   GLY A 216     7497   8678   6624  -1853    445   1493       N  
ATOM   3240  CA  GLY A 216     -52.790  84.759 -47.180  1.00 51.63           C  
ANISOU 3240  CA  GLY A 216     6423   7678   5517  -1913    471   1614       C  
ATOM   3241  C   GLY A 216     -51.579  85.077 -48.043  1.00 54.50           C  
ANISOU 3241  C   GLY A 216     6698   8252   5757  -2067    460   1584       C  
ATOM   3242  O   GLY A 216     -50.810  84.188 -48.404  1.00 58.01           O  
ANISOU 3242  O   GLY A 216     6991   8894   6155  -2071    415   1468       O  
ATOM   3243  H01 GLY A 216     -53.195  85.718 -46.857  1.00 51.63           H  
ATOM   3244  H02 GLY A 216     -53.490  84.176 -47.779  1.00 51.63           H  
ATOM   3245  H07 GLY A 216     -52.795  83.045 -45.909  1.00 60.00           H  
ATOM   3246  N   ALA A 217     -51.409  86.356 -48.352  1.00 57.03           N  
ANISOU 3246  N   ALA A 217     7120   8523   6026  -2193    512   1691       N  
ATOM   3247  CA  ALA A 217     -50.301  86.835 -49.171  1.00 57.83           C  
ANISOU 3247  CA  ALA A 217     7157   8807   6007  -2361    518   1683       C  
ATOM   3248  C   ALA A 217     -50.512  86.593 -50.662  1.00 67.55           C  
ANISOU 3248  C   ALA A 217     8280  10212   7175  -2361    506   1723       C  
ATOM   3249  O   ALA A 217     -51.618  86.286 -51.119  1.00 77.67           O  
ANISOU 3249  O   ALA A 217     9558  11452   8501  -2248    489   1790       O  
ATOM   3250  CB  ALA A 217     -49.012  86.217 -48.732  1.00 54.71           C  
ANISOU 3250  CB  ALA A 217     6645   8565   5576  -2420    479   1534       C  
ATOM   3251  H01 ALA A 217     -50.258  87.914 -49.024  1.00 57.83           H  
ATOM   3252  H02 ALA A 217     -48.265  86.998 -48.591  1.00 54.71           H  
ATOM   3253  H03 ALA A 217     -52.077  87.029 -48.004  1.00 57.03           H  
ATOM   3254  H04 ALA A 217     -49.164  85.687 -47.792  1.00 54.71           H  
ATOM   3255  H05 ALA A 217     -48.666  85.517 -49.493  1.00 54.71           H  
ATOM   3256  N   ILE A 218     -49.419  86.732 -51.401  1.00 62.89           N  
ANISOU 3256  N   ILE A 218     7600   9820   6476  -2498    514   1682       N  
ATOM   3257  CA  ILE A 218     -49.411  86.633 -52.852  1.00 61.34           C  
ANISOU 3257  CA  ILE A 218     7322   9796   6187  -2537    515   1716       C  
ATOM   3258  C   ILE A 218     -48.517  85.473 -53.297  1.00 61.07           C  
ANISOU 3258  C   ILE A 218     7100  10003   6102  -2528    493   1564       C  
ATOM   3259  O   ILE A 218     -47.337  85.404 -52.942  1.00 55.96           O  
ANISOU 3259  O   ILE A 218     6374   9461   5427  -2607    504   1473       O  
ATOM   3260  CB  ILE A 218     -48.892  87.954 -53.470  1.00 64.20           C  
ANISOU 3260  CB  ILE A 218     7767  10178   6451  -2723    572   1817       C  
ATOM   3261  CG1 ILE A 218     -49.784  89.122 -53.049  1.00 70.02           C  
ANISOU 3261  CG1 ILE A 218     8708  10660   7237  -2720    607   1974       C  
ATOM   3262  CG2 ILE A 218     -48.780  87.858 -54.992  1.00 48.41           C  
ANISOU 3262  CG2 ILE A 218     5691   8365   4336  -2781    577   1847       C  
ATOM   3263  CD1 ILE A 218     -49.105  90.455 -53.173  1.00 68.38           C  
ANISOU 3263  CD1 ILE A 218     8619  10417   6946  -2913    670   2048       C  
ATOM   3264  H01 ILE A 218     -50.429  86.451 -53.195  1.00 61.34           H  
ATOM   3265  H02 ILE A 218     -47.887  88.135 -53.089  1.00 64.20           H  
ATOM   3266  H03 ILE A 218     -50.031  88.980 -51.997  1.00 70.02           H  
ATOM   3267  H04 ILE A 218     -50.674  89.125 -53.679  1.00 70.02           H  
ATOM   3268  H05 ILE A 218     -47.731  87.917 -55.283  1.00 48.41           H  
ATOM   3269  H06 ILE A 218     -48.545  86.917 -50.930  1.00 62.89           H  
ATOM   3270  H07 ILE A 218     -49.197  86.909 -55.328  1.00 48.41           H  
ATOM   3271  H08 ILE A 218     -49.330  88.680 -55.450  1.00 48.41           H  
ATOM   3272  H09 ILE A 218     -48.141  90.327 -53.666  1.00 68.38           H  
ATOM   3273  H10 ILE A 218     -49.728  91.127 -53.764  1.00 68.38           H  
ATOM   3274  H11 ILE A 218     -48.952  90.879 -52.181  1.00 68.38           H  
ATOM   3275  N   ILE A 219     -49.091  84.550 -54.058  1.00 60.45           N  
ANISOU 3275  N   ILE A 219     6950  10006   6011  -2429    462   1539       N
[truncated: 511,608 more chars]
