# Supplementary material for: In Silico Study for Algerian Essential Oils as Antimicrobial Agents against Multidrug-Resistant Bacteria Isolated from Pus Samples
Source: Antibiotics (Basel). 2022 Sep 27;11(10):1317. doi: 10.3390/antibiotics11101317 (PMC9598771; doi:10.3390/antibiotics11101317)
Supplement: Supplementary file 1 [file antibiotics-11-01317-s001.zip › 3raeChainA_thymol_out_2.-5.9.complex.pdb]

REMARK The PDB FILE IS CREATED BY CY's PROGRAM CurvatureSurface AT Wed Aug 17 06:35:58 2022
ATOM      0  N   ASN A   3     -22.782  34.586 -22.355  1.00  1.00           N  
ATOM      1  CA  ASN A   3     -22.244  35.809 -21.775  1.00  1.00           C  
ATOM      2  C   ASN A   3     -22.073  36.913 -22.817  1.00  2.00           C  
ATOM      3  O   ASN A   3     -22.622  37.999 -22.661  1.00  1.00           O  
ATOM      4  CB  ASN A   3     -20.920  35.537 -21.054  1.00  1.00           C  
ATOM      5  N   ILE A   4     -21.319  36.634 -23.879  1.00  2.00           N  
ATOM      6  CA  ILE A   4     -21.095  37.621 -24.931  1.00  2.00           C  
ATOM      7  C   ILE A   4     -21.221  37.008 -26.320  1.00  3.00           C  
ATOM      8  O   ILE A   4     -20.754  35.898 -26.558  1.00  2.00           O  
ATOM      9  CB  ILE A   4     -19.716  38.290 -24.803  1.00  2.00           C  
ATOM     10  N   GLN A   5     -21.862  37.741 -27.226  1.00  2.00           N  
ATOM     11  CA  GLN A   5     -22.033  37.320 -28.622  1.00  2.00           C  
ATOM     12  C   GLN A   5     -21.619  38.434 -29.588  1.00  4.00           C  
ATOM     13  O   GLN A   5     -22.033  39.585 -29.443  1.00  2.00           O  
ATOM     14  CB  GLN A   5     -23.482  36.898 -28.901  1.00  2.00           C  
ATOM     15  N   ASN A   6     -20.806  38.085 -30.580  1.00  2.00           N  
ATOM     16  CA  ASN A   6     -20.271  39.075 -31.507  1.00  3.00           C  
ATOM     17  C   ASN A   6     -21.196  39.400 -32.680  1.00  3.00           C  
ATOM     18  O   ASN A   6     -21.938  38.547 -33.172  1.00  2.00           O  
ATOM     19  CB  ASN A   6     -18.906  38.625 -32.033  1.00  2.00           C  
ATOM     20  CG  ASN A   6     -17.952  38.240 -30.923  1.00  2.00           C  
ATOM     21  OD1 ASN A   6     -17.003  38.964 -30.626  1.00  1.00           O  
ATOM     22  ND2 ASN A   6     -18.202  37.095 -30.299  1.00  2.00           N  
ATOM     23  N   MET A   7     -21.151  40.652 -33.112  1.00  3.00           N  
ATOM     24  CA  MET A   7     -21.808  41.063 -34.336  1.00  3.00           C  
ATOM     25  C   MET A   7     -20.884  42.069 -35.004  1.00  3.00           C  
ATOM     26  O   MET A   7     -20.060  42.697 -34.339  1.00  3.00           O  
ATOM     27  CB  MET A   7     -23.189  41.660 -34.052  1.00  3.00           C  
ATOM     28  N   SER A   8     -21.000  42.201 -36.320  1.00  3.00           N  
ATOM     29  CA  SER A   8     -20.105  43.069 -37.076  1.00  2.00           C  
ATOM     30  C   SER A   8     -20.514  44.530 -36.933  1.00  6.00           C  
ATOM     31  O   SER A   8     -21.687  44.826 -36.705  1.00  7.00           O  
ATOM     32  CB  SER A   8     -20.100  42.663 -38.554  1.00  2.00           C  
ATOM     33  OG  SER A   8     -19.369  43.594 -39.334  1.00  2.00           O  
ATOM     34  N   LEU A   9     -19.556  45.445 -37.054  1.00  3.00           N  
ATOM     35  CA  LEU A   9     -19.908  46.853 -37.111  1.00  4.00           C  
ATOM     36  C   LEU A   9     -20.852  47.043 -38.292  1.00  0.00           C  
ATOM     37  O   LEU A   9     -21.850  47.754 -38.188  1.00  0.00           O  
ATOM     38  CB  LEU A   9     -18.676  47.731 -37.286  1.00  2.00           C  
ATOM     39  CG  LEU A   9     -18.862  49.163 -36.788  1.00  2.00           C  
ATOM     40  CD1 LEU A   9     -17.894  50.126 -37.447  1.00  2.00           C  
ATOM     41  CD2 LEU A   9     -20.267  49.606 -37.043  1.00  3.00           C  
ATOM     42  N   GLU A  10     -20.540  46.385 -39.409  1.00  3.00           N  
ATOM     43  CA  GLU A  10     -21.353  46.478 -40.625  1.00  4.00           C  
ATOM     44  C   GLU A  10     -22.774  45.950 -40.429  1.00  3.00           C  
ATOM     45  O   GLU A  10     -23.714  46.452 -41.034  1.00  3.00           O  
ATOM     46  CB  GLU A  10     -20.677  45.741 -41.787  1.00  2.00           C  
ATOM     47  N   ASP A  11     -22.920  44.935 -39.585  1.00  0.00           N  
ATOM     48  CA  ASP A  11     -24.223  44.341 -39.300  1.00  4.00           C  
ATOM     49  C   ASP A  11     -25.010  45.137 -38.261  1.00  7.00           C  
ATOM     50  O   ASP A  11     -26.211  45.334 -38.415  1.00  4.00           O  
ATOM     51  CB  ASP A  11     -24.069  42.895 -38.813  1.00  4.00           C  
ATOM     52  CG  ASP A  11     -23.544  41.962 -39.889  1.00  2.00           C  
ATOM     53  OD1 ASP A  11     -22.319  41.716 -39.925  1.00  2.00           O  
ATOM     54  OD2 ASP A  11     -24.361  41.464 -40.692  1.00  1.00           O  
ATOM     55  N   ILE A  12     -24.342  45.566 -37.190  1.00  0.00           N  
ATOM     56  CA  ILE A  12     -25.007  46.340 -36.147  1.00  9.00           C  
ATOM     57  C   ILE A  12     -25.656  47.572 -36.781  1.00  0.00           C  
ATOM     58  O   ILE A  12     -26.863  47.768 -36.660  1.00  0.00           O  
ATOM     59  CB  ILE A  12     -24.045  46.740 -34.977  1.00  4.00           C  
ATOM     60  N   MET A  13     -24.865  48.379 -37.485  1.00  0.00           N  
ATOM     61  CA  MET A  13     -25.374  49.606 -38.098  1.00  8.00           C  
ATOM     62  C   MET A  13     -26.436  49.351 -39.170  1.00  5.00           C  
ATOM     63  O   MET A  13     -27.019  50.286 -39.707  1.00  5.00           O  
ATOM     64  CB  MET A  13     -24.231  50.429 -38.689  1.00  5.00           C  
ATOM     65  CG  MET A  13     -23.303  51.035 -37.652  1.00  4.00           C  
ATOM     66  SD  MET A  13     -23.511  52.817 -37.464  1.00  3.00           S  
ATOM     67  CE  MET A  13     -23.303  53.368 -39.152  1.00  2.00           C  
ATOM     68  N   GLY A  14     -26.687  48.085 -39.473  1.00  0.00           N  
ATOM     69  CA  GLY A  14     -27.652  47.720 -40.493  1.00  3.00           C  
ATOM     70  C   GLY A  14     -29.014  47.378 -39.924  1.00  2.00           C  
ATOM     71  O   GLY A  14     -30.026  47.850 -40.430  1.00  3.00           O  
ATOM     72  N   GLU A  15     -29.042  46.553 -38.877  1.00  3.00           N  
ATOM     73  CA  GLU A  15     -30.293  46.196 -38.207  1.00  3.00           C  
ATOM     74  C   GLU A  15     -30.831  47.371 -37.399  1.00  0.00           C  
ATOM     75  O   GLU A  15     -32.012  47.417 -37.060  1.00  3.00           O  
ATOM     76  CB  GLU A  15     -30.107  44.978 -37.296  1.00  2.00           C  
ATOM     77  N   ARG A  16     -29.961  48.325 -37.093  1.00  0.00           N  
ATOM     78  CA  ARG A  16     -30.385  49.480 -36.323  1.00  5.00           C  
ATOM     79  C   ARG A  16     -30.946  50.567 -37.216  1.00  7.00           C  
ATOM     80  O   ARG A  16     -32.074  51.004 -37.007  1.00  5.00           O  
ATOM     81  CB  ARG A  16     -29.251  50.033 -35.456  1.00  5.00           C  
ATOM     82  CG  ARG A  16     -28.750  49.061 -34.399  1.00  3.00           C  
ATOM     83  CD  ARG A  16     -29.901  48.429 -33.653  1.00  3.00           C  
ATOM     84  NE  ARG A  16     -29.455  47.536 -32.589  1.00  2.00           N  
ATOM     85  CZ  ARG A  16     -29.412  46.212 -32.692  1.00  3.00           C  
ATOM     86  NH1 ARG A  16     -29.786  45.618 -33.818  1.00  3.00           N  
ATOM     87  NH2 ARG A  16     -29.003  45.483 -31.664  1.00  2.00           N  
ATOM     88  N   PHE A  17     -30.176  51.003 -38.211  1.00 11.00           N  
ATOM     89  CA  PHE A  17     -30.620  52.122 -39.040  1.00  8.00           C  
ATOM     90  C   PHE A  17     -31.810  51.760 -39.908  1.00  0.00           C  
ATOM     91  O   PHE A  17     -32.630  52.609 -40.258  1.00  0.00           O  
ATOM     92  CB  PHE A  17     -29.508  52.686 -39.906  1.00  6.00           C  
ATOM     93  CG  PHE A  17     -29.787  54.074 -40.378  1.00  3.00           C  
ATOM     94  CD1 PHE A  17     -30.466  54.292 -41.566  1.00  3.00           C  
ATOM     95  CD2 PHE A  17     -29.411  55.166 -39.606  1.00  4.00           C  
ATOM     96  CE1 PHE A  17     -30.745  55.575 -41.993  1.00  3.00           C  
ATOM     97  CE2 PHE A  17     -29.686  56.456 -40.020  1.00  2.00           C  
ATOM     98  CZ  PHE A  17     -30.353  56.661 -41.221  1.00  3.00           C  
ATOM     99  N   GLY A  18     -31.903  50.489 -40.251  1.00  5.00           N  
ATOM    100  CA  GLY A  18     -33.060  50.011 -40.971  1.00  3.00           C  
ATOM    101  C   GLY A  18     -34.264  50.087 -40.064  1.00  4.00           C  
ATOM    102  O   GLY A  18     -35.311  50.588 -40.466  1.00  4.00           O  
ATOM    103  N   ARG A  19     -34.106  49.589 -38.838  1.00  4.00           N  
ATOM    104  CA  ARG A  19     -35.179  49.587 -37.849  1.00  4.00           C  
ATOM    105  C   ARG A  19     -35.730  50.999 -37.655  1.00  5.00           C  
ATOM    106  O   ARG A  19     -36.943  51.225 -37.733  1.00  5.00           O  
ATOM    107  CB  ARG A  19     -34.686  49.007 -36.511  1.00  3.00           C  
ATOM    108  N   TYR A  20     -34.823  51.941 -37.422  1.00  4.00           N  
ATOM    109  CA  TYR A  20     -35.178  53.336 -37.205  1.00  6.00           C  
ATOM    110  C   TYR A  20     -35.760  53.980 -38.447  1.00  0.00           C  
ATOM    111  O   TYR A  20     -36.838  54.555 -38.393  1.00  0.00           O  
ATOM    112  CB  TYR A  20     -33.947  54.114 -36.759  1.00  5.00           C  
ATOM    113  CG  TYR A  20     -34.184  55.581 -36.485  1.00  3.00           C  
ATOM    114  CD1 TYR A  20     -34.988  55.991 -35.429  1.00  4.00           C  
ATOM    115  CD2 TYR A  20     -33.572  56.558 -37.261  1.00  4.00           C  
ATOM    116  CE1 TYR A  20     -35.192  57.340 -35.170  1.00  2.00           C  
ATOM    117  CE2 TYR A  20     -33.767  57.906 -37.008  1.00  4.00           C  
ATOM    118  CZ  TYR A  20     -34.579  58.294 -35.963  1.00  2.00           C  
ATOM    119  OH  TYR A  20     -34.776  59.632 -35.712  1.00  3.00           O  
ATOM    120  N   SER A  21     -35.035  53.884 -39.564  1.00  0.00           N  
ATOM    121  CA  SER A  21     -35.474  54.448 -40.845  1.00  0.00           C  
ATOM    122  C   SER A  21     -36.932  54.070 -41.170  1.00  0.00           C  
ATOM    123  O   SER A  21     -37.792  54.948 -41.345  1.00  0.00           O  
ATOM    124  CB  SER A  21     -34.526  54.017 -41.970  1.00  5.00           C  
ATOM    125  N   LYS A  22     -37.206  52.768 -41.235  1.00  6.00           N  
ATOM    126  CA  LYS A  22     -38.554  52.265 -41.510  1.00  9.00           C  
ATOM    127  C   LYS A  22     -39.640  52.929 -40.646  1.00  0.00           C  
ATOM    128  O   LYS A  22     -40.718  53.281 -41.144  1.00  0.00           O  
ATOM    129  CB  LYS A  22     -38.608  50.750 -41.312  1.00  4.00           C  
ATOM    130  CG  LYS A  22     -39.934  50.140 -41.710  1.00  6.00           C  
ATOM    131  CD  LYS A  22     -40.032  48.674 -41.303  1.00  3.00           C  
ATOM    132  CE  LYS A  22     -41.335  48.062 -41.829  1.00  3.00           C  
ATOM    133  NZ  LYS A  22     -41.438  46.577 -41.681  1.00  1.00           N  
ATOM    134  N   TYR A  23     -39.349  53.101 -39.356  1.00 14.00           N  
ATOM    135  CA  TYR A  23     -40.348  53.565 -38.392  1.00 13.00           C  
ATOM    136  C   TYR A  23     -40.632  55.062 -38.533  1.00  0.00           C  
ATOM    137  O   TYR A  23     -41.798  55.496 -38.436  1.00  0.00           O  
ATOM    138  CB  TYR A  23     -39.919  53.208 -36.961  1.00  6.00           C  
ATOM    139  CG  TYR A  23     -40.823  53.721 -35.855  1.00  4.00           C  
ATOM    140  CD1 TYR A  23     -40.632  54.980 -35.309  1.00  7.00           C  
ATOM    141  CD2 TYR A  23     -41.847  52.931 -35.329  1.00  3.00           C  
ATOM    142  CE1 TYR A  23     -41.444  55.449 -34.292  1.00  5.00           C  
ATOM    143  CE2 TYR A  23     -42.666  53.395 -34.300  1.00  4.00           C  
ATOM    144  CZ  TYR A  23     -42.462  54.659 -33.793  1.00  4.00           C  
ATOM    145  OH  TYR A  23     -43.261  55.152 -32.775  1.00 38.00           O  
ATOM    146  N   ILE A  24     -39.570  55.833 -38.782  1.00  0.00           N  
ATOM    147  CA  ILE A  24     -39.656  57.292 -38.876  1.00  0.00           C  
ATOM    148  C   ILE A  24     -40.388  57.673 -40.162  1.00  0.00           C  
ATOM    149  O   ILE A  24     -41.119  58.668 -40.204  1.00  0.00           O  
ATOM    150  CB  ILE A  24     -38.243  57.955 -38.748  1.00  0.00           C  
ATOM    151  CG1 ILE A  24     -37.738  57.743 -37.335  1.00  0.00           C  
ATOM    152  CD1 ILE A  24     -38.862  57.469 -36.384  1.00 10.00           C  
ATOM    153  CG2 ILE A  24     -38.275  59.443 -38.973  1.00  9.00           C  
ATOM    154  N   ILE A  25     -40.220  56.844 -41.191  1.00  0.00           N  
ATOM    155  CA  ILE A  25     -40.905  57.039 -42.448  1.00  0.00           C  
ATOM    156  C   ILE A  25     -42.379  56.624 -42.391  1.00  0.00           C  
ATOM    157  O   ILE A  25     -43.265  57.352 -42.866  1.00  0.00           O  
ATOM    158  CB  ILE A  25     -40.212  56.241 -43.546  1.00 27.00           C  
ATOM    159  CG1 ILE A  25     -38.751  56.688 -43.667  1.00  0.00           C  
ATOM    160  CD1 ILE A  25     -37.883  55.803 -44.551  1.00  7.00           C  
ATOM    161  CG2 ILE A  25     -40.952  56.402 -44.868  1.00 23.00           C  
ATOM    162  N   GLN A  26     -42.647  55.454 -41.822  1.00  0.00           N  
ATOM    163  CA  GLN A  26     -44.015  54.932 -41.777  1.00  0.00           C  
ATOM    164  C   GLN A  26     -44.873  55.536 -40.668  1.00  2.00           C  
ATOM    165  O   GLN A  26     -46.070  55.766 -40.870  1.00 35.00           O  
ATOM    166  CB  GLN A  26     -44.014  53.411 -41.597  1.00 16.00           C  
ATOM    167  CG  GLN A  26     -43.167  52.637 -42.590  1.00 24.00           C  
ATOM    168  CD  GLN A  26     -43.584  51.179 -42.664  1.00  9.00           C  
ATOM    169  OE1 GLN A  26     -43.722  50.509 -41.637  1.00  5.00           O  
ATOM    170  NE2 GLN A  26     -43.821  50.689 -43.880  1.00  6.00           N  
ATOM    171  N   ASP A  27     -44.247  55.792 -39.513  1.00  0.00           N  
ATOM    172  CA  ASP A  27     -44.945  56.000 -38.241  1.00  0.00           C  
ATOM    173  C   ASP A  27     -44.515  57.226 -37.457  1.00  0.00           C  
ATOM    174  O   ASP A  27     -44.562  57.197 -36.234  1.00 60.00           O  
ATOM    175  CB  ASP A  27     -44.690  54.811 -37.313  1.00 23.00           C  
ATOM    176  CG  ASP A  27     -45.403  53.561 -37.748  1.00  4.00           C  
ATOM    177  OD1 ASP A  27     -46.630  53.477 -37.533  1.00  7.00           O  
ATOM    178  OD2 ASP A  27     -44.731  52.652 -38.281  1.00  5.00           O  
ATOM    179  N   ARG A  28     -44.069  58.283 -38.125  1.00  0.00           N  
ATOM    180  CA  ARG A  28     -43.682  59.492 -37.413  1.00 60.00           C  
ATOM    181  C   ARG A  28     -43.836  60.724 -38.279  1.00 11.00           C  
ATOM    182  O   ARG A  28     -44.850  61.395 -38.212  1.00 24.00           O  
ATOM    183  CB  ARG A  28     -42.245  59.397 -36.871  1.00  0.00           C  
ATOM    184  CG  ARG A  28     -42.000  60.284 -35.643  1.00 18.00           C  
ATOM    185  CD  ARG A  28     -40.537  60.677 -35.412  1.00  4.00           C  
ATOM    186  NE  ARG A  28     -39.759  59.836 -34.488  1.00  3.00           N  
ATOM    187  CZ  ARG A  28     -40.254  58.918 -33.664  1.00  4.00           C  
ATOM    188  NH1 ARG A  28     -41.566  58.691 -33.587  1.00 35.00           N  
ATOM    189  NH2 ARG A  28     -39.423  58.228 -32.902  1.00  3.00           N  
ATOM    190  N   ALA A  29     -42.840  60.994 -39.122  1.00  0.00           N  
ATOM    191  CA  ALA A  29     -42.720  62.282 -39.809  1.00  8.00           C  
ATOM    192  C   ALA A  29     -43.609  62.506 -41.031  1.00  0.00           C  
ATOM    193  O   ALA A  29     -43.783  63.648 -41.462  1.00  0.00           O  
ATOM    194  CB  ALA A  29     -41.260  62.523 -40.198  1.00  8.00           C  
ATOM    195  N   LEU A  30     -44.133  61.429 -41.613  1.00  0.00           N  
ATOM    196  CA  LEU A  30     -44.828  61.529 -42.903  1.00  0.00           C  
ATOM    197  C   LEU A  30     -46.313  61.224 -42.826  1.00  0.00           C  
ATOM    198  O   LEU A  30     -46.736  60.241 -42.223  1.00 60.00           O  
ATOM    199  CB  LEU A  30     -44.156  60.648 -43.955  1.00  0.00           C  
ATOM    200  CG  LEU A  30     -42.682  61.002 -44.221  1.00  0.00           C  
ATOM    201  CD1 LEU A  30     -42.000  59.998 -45.158  1.00  0.00           C  
ATOM    202  CD2 LEU A  30     -42.551  62.418 -44.763  1.00  0.00           C  
ATOM    203  N   PRO A  31     -47.116  62.085 -43.448  1.00  0.00           N  
ATOM    204  CA  PRO A  31     -48.578  61.985 -43.440  1.00  0.00           C  
ATOM    205  C   PRO A  31     -49.021  60.812 -44.273  1.00  0.00           C  
ATOM    206  O   PRO A  31     -48.380  60.519 -45.290  1.00  0.00           O  
ATOM    207  CB  PRO A  31     -49.002  63.246 -44.184  1.00  0.00           C  
ATOM    208  CG  PRO A  31     -47.886  63.464 -45.167  1.00  0.00           C  
ATOM    209  CD  PRO A  31     -46.641  63.151 -44.347  1.00  0.00           C  
ATOM    210  N   ASP A  32     -50.100  60.159 -43.856  1.00 60.00           N  
ATOM    211  CA  ASP A  32     -50.791  59.196 -44.698  1.00 60.00           C  
ATOM    212  C   ASP A  32     -51.458  59.963 -45.850  1.00  0.00           C  
ATOM    213  O   ASP A  32     -52.093  60.998 -45.628  1.00  0.00           O  
ATOM    214  CB  ASP A  32     -51.837  58.454 -43.880  1.00 54.00           C  
ATOM    215  CG  ASP A  32     -52.603  57.431 -44.699  1.00  0.00           C  
ATOM    216  OD1 ASP A  32     -52.196  56.247 -44.681  1.00 32.00           O  
ATOM    217  OD2 ASP A  32     -53.611  57.810 -45.356  1.00  0.00           O  
ATOM    218  N   ILE A  33     -51.296  59.472 -47.074  1.00  0.00           N  
ATOM    219  CA  ILE A  33     -51.818  60.165 -48.261  1.00  0.00           C  
ATOM    220  C   ILE A  33     -53.358  60.302 -48.302  1.00  0.00           C  
ATOM    221  O   ILE A  33     -53.894  61.240 -48.900  1.00  1.00           O  
ATOM    222  CB  ILE A  33     -51.368  59.452 -49.537  1.00  0.00           C  
ATOM    223  CG1 ILE A  33     -51.615  60.332 -50.756  1.00  0.00           C  
ATOM    224  CD1 ILE A  33     -51.056  59.744 -52.031  1.00  1.00           C  
ATOM    225  CG2 ILE A  33     -52.093  58.110 -49.672  1.00 29.00           C  
ATOM    226  N   ARG A  34     -54.062  59.372 -47.666  1.00  0.00           N  
ATOM    227  CA  ARG A  34     -55.525  59.399 -47.623  1.00  0.00           C  
ATOM    228  C   ARG A  34     -56.158  60.405 -46.661  1.00  0.00           C  
ATOM    229  O   ARG A  34     -57.025  61.184 -47.057  1.00  1.00           O  
ATOM    230  CB  ARG A  34     -56.029  58.024 -47.263  1.00  0.00           C  
ATOM    231  CG  ARG A  34     -55.702  57.020 -48.309  1.00 22.00           C  
ATOM    232  CD  ARG A  34     -55.965  55.648 -47.782  1.00 12.00           C  
ATOM    233  NE  ARG A  34     -55.035  55.321 -46.728  1.00 37.00           N  
ATOM    234  CZ  ARG A  34     -55.096  54.182 -46.053  1.00 10.00           C  
ATOM    235  NH1 ARG A  34     -56.045  53.308 -46.381  1.00  6.00           N  
ATOM    236  NH2 ARG A  34     -54.224  53.922 -45.063  1.00 14.00           N  
ATOM    237  N   ASP A  35     -55.764  60.373 -45.391  1.00  0.00           N  
ATOM    238  CA  ASP A  35     -56.374  61.287 -44.419  1.00  0.00           C  
ATOM    239  C   ASP A  35     -55.483  62.486 -44.090  1.00  0.00           C  
ATOM    240  O   ASP A  35     -55.910  63.410 -43.403  1.00  0.00           O  
ATOM    241  CB  ASP A  35     -56.794  60.555 -43.142  1.00  0.00           C  
ATOM    242  CG  ASP A  35     -55.604  60.080 -42.322  1.00  0.00           C  
ATOM    243  OD1 ASP A  35     -54.490  60.590 -42.599  1.00  0.00           O  
ATOM    244  OD2 ASP A  35     -55.781  59.207 -41.415  1.00  0.00           O  
ATOM    245  N   GLY A  36     -54.247  62.456 -44.581  1.00  0.00           N  
ATOM    246  CA  GLY A  36     -53.307  63.548 -44.403  1.00  0.00           C  
ATOM    247  C   GLY A  36     -52.725  63.743 -43.008  1.00  0.00           C  
ATOM    248  O   GLY A  36     -52.170  64.815 -42.728  1.00  6.00           O  
ATOM    249  N   LEU A  37     -52.831  62.727 -42.146  1.00  0.00           N  
ATOM    250  CA  LEU A  37     -52.331  62.806 -40.751  1.00  0.00           C  
ATOM    251  C   LEU A  37     -51.079  61.976 -40.472  1.00  0.00           C  
ATOM    252  O   LEU A  37     -50.943  60.843 -40.932  1.00 54.00           O  
ATOM    253  CB  LEU A  37     -53.419  62.383 -39.753  1.00  0.00           C  
ATOM    254  CG  LEU A  37     -54.731  63.164 -39.908  1.00  0.00           C  
ATOM    255  CD1 LEU A  37     -55.894  62.402 -39.278  1.00  0.00           C  
ATOM    256  CD2 LEU A  37     -54.622  64.612 -39.349  1.00  5.00           C  
ATOM    257  N   LYS A  38     -50.164  62.546 -39.702  1.00  0.00           N  
ATOM    258  CA  LYS A  38     -49.101  61.755 -39.089  1.00  0.00           C  
ATOM    259  C   LYS A  38     -49.710  60.952 -37.935  1.00  0.00           C  
ATOM    260  O   LYS A  38     -50.728  61.343 -37.364  1.00  0.00           O  
ATOM    261  CB  LYS A  38     -48.002  62.665 -38.557  1.00 52.00           C  
ATOM    262  CG  LYS A  38     -47.346  63.529 -39.597  1.00  0.00           C  
ATOM    263  CD  LYS A  38     -46.772  64.797 -38.971  1.00 16.00           C  
ATOM    264  CE  LYS A  38     -45.828  65.492 -39.942  1.00 60.00           C  
ATOM    265  NZ  LYS A  38     -45.009  66.556 -39.296  1.00  7.00           N  
ATOM    266  N   PRO A  39     -49.095  59.821 -37.582  1.00  0.00           N  
ATOM    267  CA  PRO A  39     -49.636  59.011 -36.473  1.00 60.00           C  
ATOM    268  C   PRO A  39     -49.986  59.805 -35.178  1.00  0.00           C  
ATOM    269  O   PRO A  39     -51.077  59.621 -34.632  1.00 14.00           O  
ATOM    270  CB  PRO A  39     -48.531  57.984 -36.227  1.00 31.00           C  
ATOM    271  CG  PRO A  39     -47.891  57.820 -37.584  1.00 22.00           C  
ATOM    272  CD  PRO A  39     -47.922  59.196 -38.219  1.00 60.00           C  
ATOM    273  N   VAL A  40     -49.105  60.688 -34.716  1.00 60.00           N  
ATOM    274  CA  VAL A  40     -49.386  61.442 -33.499  1.00  0.00           C  
ATOM    275  C   VAL A  40     -50.664  62.256 -33.594  1.00  0.00           C  
ATOM    276  O   VAL A  40     -51.398  62.381 -32.600  1.00  1.00           O  
ATOM    277  CB  VAL A  40     -48.224  62.383 -33.085  1.00 27.00           C  
ATOM    278  CG1 VAL A  40     -48.076  63.568 -34.056  1.00 14.00           C  
ATOM    279  CG2 VAL A  40     -48.441  62.878 -31.679  1.00 19.00           C  
ATOM    280  N   GLN A  41     -50.932  62.825 -34.772  1.00  0.00           N  
ATOM    281  CA  GLN A  41     -52.144  63.636 -34.924  1.00  0.00           C  
ATOM    282  C   GLN A  41     -53.409  62.772 -34.963  1.00  0.00           C  
ATOM    283  O   GLN A  41     -54.406  63.094 -34.315  1.00  0.00           O  
ATOM    284  CB  GLN A  41     -52.063  64.536 -36.153  1.00  5.00           C  
ATOM    285  CG  GLN A  41     -50.743  65.248 -36.313  1.00 33.00           C  
ATOM    286  CD  GLN A  41     -50.544  65.797 -37.728  1.00 12.00           C  
ATOM    287  OE1 GLN A  41     -50.247  66.971 -37.896  1.00 53.00           O  
ATOM    288  NE2 GLN A  41     -50.706  64.942 -38.747  1.00 31.00           N  
ATOM    289  N   ARG A  42     -53.369  61.681 -35.731  1.00  0.00           N  
ATOM    290  CA  ARG A  42     -54.483  60.732 -35.756  1.00  0.00           C  
ATOM    291  C   ARG A  42     -54.832  60.252 -34.333  1.00  0.00           C  
ATOM    292  O   ARG A  42     -56.003  60.191 -33.956  1.00  0.00           O  
ATOM    293  CB  ARG A  42     -54.159  59.529 -36.645  1.00 11.00           C  
ATOM    294  CG  ARG A  42     -55.359  58.627 -36.894  1.00  3.00           C  
ATOM    295  CD  ARG A  42     -55.098  57.471 -37.891  1.00 54.00           C  
ATOM    296  NE  ARG A  42     -54.623  57.897 -39.205  1.00  0.00           N  
ATOM    297  CZ  ARG A  42     -53.336  58.019 -39.503  1.00  0.00           C  
ATOM    298  NH1 ARG A  42     -52.425  57.750 -38.575  1.00 37.00           N  
ATOM    299  NH2 ARG A  42     -52.956  58.407 -40.710  1.00 52.00           N  
ATOM    300  N   ARG A  43     -53.814  59.903 -33.549  1.00  0.00           N  
ATOM    301  CA  ARG A  43     -54.046  59.451 -32.174  1.00  1.00           C  
ATOM    302  C   ARG A  43     -54.655  60.562 -31.333  1.00  0.00           C  
ATOM    303  O   ARG A  43     -55.646  60.334 -30.652  1.00  0.00           O  
ATOM    304  CB  ARG A  43     -52.763  58.932 -31.539  1.00  1.00           C  
ATOM    305  CG  ARG A  43     -52.491  57.504 -31.944  1.00  6.00           C  
ATOM    306  CD  ARG A  43     -51.008  57.252 -32.040  1.00  0.00           C  
ATOM    307  NE  ARG A  43     -50.755  55.855 -32.359  1.00 57.00           N  
ATOM    308  CZ  ARG A  43     -49.547  55.309 -32.407  1.00 33.00           C  
ATOM    309  NH1 ARG A  43     -48.462  56.043 -32.155  1.00 47.00           N  
ATOM    310  NH2 ARG A  43     -49.432  54.022 -32.707  1.00 12.00           N  
ATOM    311  N   ILE A  44     -54.084  61.763 -31.408  1.00  0.00           N  
ATOM    312  CA  ILE A  44     -54.717  62.929 -30.807  1.00  0.00           C  
ATOM    313  C   ILE A  44     -56.220  63.029 -31.107  1.00  0.00           C  
ATOM    314  O   ILE A  44     -57.052  63.101 -30.185  1.00  0.00           O  
ATOM    315  CB  ILE A  44     -54.051  64.225 -31.250  1.00  0.00           C  
ATOM    316  CG1 ILE A  44     -52.603  64.249 -30.770  1.00  0.00           C  
ATOM    317  CD1 ILE A  44     -52.022  65.624 -30.682  1.00  0.00           C  
ATOM    318  CG2 ILE A  44     -54.828  65.430 -30.710  1.00  0.00           C  
ATOM    319  N   LEU A  45     -56.569  63.040 -32.389  1.00  0.00           N  
ATOM    320  CA  LEU A  45     -57.966  63.170 -32.781  1.00  0.00           C  
ATOM    321  C   LEU A  45     -58.800  61.974 -32.342  1.00  0.00           C  
ATOM    322  O   LEU A  45     -59.941  62.133 -31.900  1.00  0.00           O  
ATOM    323  CB  LEU A  45     -58.087  63.321 -34.286  1.00  0.00           C  
ATOM    324  CG  LEU A  45     -57.558  64.613 -34.881  1.00  0.00           C  
ATOM    325  CD1 LEU A  45     -57.855  64.631 -36.383  1.00  0.00           C  
ATOM    326  CD2 LEU A  45     -58.228  65.758 -34.184  1.00  0.00           C  
ATOM    327  N   TYR A  46     -58.240  60.775 -32.488  1.00  0.00           N  
ATOM    328  CA  TYR A  46     -58.991  59.570 -32.163  1.00  0.00           C  
ATOM    329  C   TYR A  46     -59.306  59.532 -30.667  1.00  0.00           C  
ATOM    330  O   TYR A  46     -60.425  59.260 -30.260  1.00  0.00           O  
ATOM    331  CB  TYR A  46     -58.235  58.293 -32.573  1.00  1.00           C  
ATOM    332  CG  TYR A  46     -59.012  57.062 -32.189  1.00  0.00           C  
ATOM    333  CD1 TYR A  46     -58.557  56.197 -31.191  1.00  1.00           C  
ATOM    334  CD2 TYR A  46     -60.245  56.800 -32.769  1.00 60.00           C  
ATOM    335  CE1 TYR A  46     -59.307  55.082 -30.802  1.00  0.00           C  
ATOM    336  CE2 TYR A  46     -60.998  55.692 -32.396  1.00 23.00           C  
ATOM    337  CZ  TYR A  46     -60.530  54.835 -31.416  1.00  0.00           C  
ATOM    338  OH  TYR A  46     -61.288  53.735 -31.058  1.00  6.00           O  
ATOM    339  N   SER A  47     -58.293  59.819 -29.859  1.00  0.00           N  
ATOM    340  CA  SER A  47     -58.419  59.758 -28.424  1.00 15.00           C  
ATOM    341  C   SER A  47     -59.384  60.824 -27.909  1.00  1.00           C  
ATOM    342  O   SER A  47     -60.218  60.534 -27.042  1.00 49.00           O  
ATOM    343  CB  SER A  47     -57.043  59.874 -27.741  1.00  1.00           C  
ATOM    344  OG  SER A  47     -57.145  59.667 -26.334  1.00 46.00           O  
ATOM    345  N   MET A  48     -59.299  62.048 -28.426  1.00  0.00           N  
ATOM    346  CA  MET A  48     -60.206  63.062 -27.912  1.00  1.00           C  
ATOM    347  C   MET A  48     -61.640  62.735 -28.307  1.00  0.00           C  
ATOM    348  O   MET A  48     -62.587  63.039 -27.572  1.00  0.00           O  
ATOM    349  CB  MET A  48     -59.806  64.453 -28.358  1.00  0.00           C  
ATOM    350  CG  MET A  48     -58.474  64.868 -27.807  1.00  1.00           C  
ATOM    351  SD  MET A  48     -57.831  66.423 -28.473  1.00  0.00           S  
ATOM    352  CE  MET A  48     -58.970  67.620 -27.792  1.00  0.00           C  
ATOM    353  N   ASN A  49     -61.799  62.072 -29.448  1.00  0.00           N  
ATOM    354  CA  ASN A  49     -63.130  61.761 -29.945  1.00  0.00           C  
ATOM    355  C   ASN A  49     -63.693  60.579 -29.172  1.00  0.00           C  
ATOM    356  O   ASN A  49     -64.875  60.556 -28.820  1.00  5.00           O  
ATOM    357  CB  ASN A  49     -63.104  61.508 -31.464  1.00 60.00           C  
ATOM    358  CG  ASN A  49     -64.497  61.273 -32.056  1.00  0.00           C  
ATOM    359  OD1 ASN A  49     -64.887  60.129 -32.268  1.00 12.00           O  
ATOM    360  ND2 ASN A  49     -65.246  62.355 -32.338  1.00  9.00           N  
ATOM    361  N   LYS A  50     -62.838  59.603 -28.886  1.00 43.00           N  
ATOM    362  CA  LYS A  50     -63.251  58.480 -28.046  1.00  8.00           C  
ATOM    363  C   LYS A  50     -63.793  59.027 -26.725  1.00  0.00           C  
ATOM    364  O   LYS A  50     -64.767  58.503 -26.187  1.00  2.00           O  
ATOM    365  CB  LYS A  50     -62.077  57.527 -27.774  1.00  0.00           C  
ATOM    366  CG  LYS A  50     -62.479  56.097 -27.393  1.00  3.00           C  
ATOM    367  CD  LYS A  50     -61.448  55.476 -26.436  1.00 11.00           C  
ATOM    368  N   ASP A  51     -63.168  60.092 -26.220  1.00  0.00           N  
ATOM    369  CA  ASP A  51     -63.548  60.666 -24.926  1.00  3.00           C  
ATOM    370  C   ASP A  51     -64.678  61.711 -24.972  1.00  3.00           C  
ATOM    371  O   ASP A  51     -64.964  62.350 -23.954  1.00  3.00           O  
ATOM    372  CB  ASP A  51     -62.333  61.263 -24.207  1.00  6.00           C  
ATOM    373  CG  ASP A  51     -61.248  60.225 -23.909  1.00 18.00           C  
ATOM    374  OD1 ASP A  51     -61.583  59.012 -23.853  1.00  6.00           O  
ATOM    375  OD2 ASP A  51     -60.067  60.635 -23.720  1.00 14.00           O  
ATOM    376  N   SER A  52     -65.299  61.899 -26.137  1.00  0.00           N  
ATOM    377  CA  SER A  52     -66.465  62.787 -26.249  1.00  7.00           C  
ATOM    378  C   SER A  52     -66.084  64.239 -26.087  1.00  0.00           C  
ATOM    379  O   SER A  52     -66.934  65.088 -25.813  1.00 17.00           O  
ATOM    380  CB  SER A  52     -67.525  62.461 -25.197  1.00  3.00           C  
ATOM    381  OG  SER A  52     -68.001  61.136 -25.324  1.00  2.00           O  
ATOM    382  N   ASN A  53     -64.800  64.514 -26.242  1.00  0.00           N  
ATOM    383  CA  ASN A  53     -64.261  65.857 -26.084  1.00 32.00           C  
ATOM    384  C   ASN A  53     -64.388  66.572 -27.459  1.00  2.00           C  
ATOM    385  O   ASN A  53     -63.402  66.942 -28.109  1.00  0.00           O  
ATOM    386  CB  ASN A  53     -62.817  65.740 -25.558  1.00  0.00           C  
ATOM    387  CG  ASN A  53     -62.167  67.079 -25.245  1.00  0.00           C  
ATOM    388  OD1 ASN A  53     -62.806  68.128 -25.249  1.00  0.00           O  
ATOM    389  ND2 ASN A  53     -60.869  67.038 -24.975  1.00  1.00           N  
ATOM    390  N   THR A  54     -65.640  66.755 -27.873  1.00  0.00           N  
ATOM    391  CA  THR A  54     -65.991  67.297 -29.177  1.00  0.00           C  
ATOM    392  C   THR A  54     -66.426  68.768 -29.163  1.00  0.00           C  
ATOM    393  O   THR A  54     -66.576  69.369 -28.105  1.00  0.00           O  
ATOM    394  CB  THR A  54     -67.074  66.432 -29.847  1.00 22.00           C  
ATOM    395  OG1 THR A  54     -68.178  66.248 -28.953  1.00  7.00           O  
ATOM    396  CG2 THR A  54     -66.504  65.083 -30.165  1.00 14.00           C  
ATOM    397  N   PHE A  55     -66.643  69.323 -30.353  1.00 16.00           N  
ATOM    398  CA  PHE A  55     -66.829  70.764 -30.540  1.00  0.00           C  
ATOM    399  C   PHE A  55     -68.058  71.262 -29.797  1.00  0.00           C  
ATOM    400  O   PHE A  55     -68.133  72.424 -29.411  1.00  5.00           O  
ATOM    401  CB  PHE A  55     -66.948  71.117 -32.044  1.00 11.00           C  
ATOM    402  CG  PHE A  55     -68.344  70.959 -32.595  1.00  0.00           C  
ATOM    403  CD1 PHE A  55     -68.832  69.700 -32.941  1.00 30.00           C  
ATOM    404  CD2 PHE A  55     -69.177  72.062 -32.739  1.00  4.00           C  
ATOM    405  CE1 PHE A  55     -70.120  69.546 -33.421  1.00  5.00           C  
ATOM    406  CE2 PHE A  55     -70.466  71.921 -33.218  1.00  2.00           C  
ATOM    407  CZ  PHE A  55     -70.943  70.660 -33.562  1.00  2.00           C  
ATOM    408  N   ASP A  56     -69.019  70.368 -29.610  1.00  0.00           N  
ATOM    409  CA  ASP A  56     -70.314  70.721 -29.041  1.00  3.00           C  
ATOM    410  C   ASP A  56     -70.355  70.556 -27.518  1.00  4.00           C  
ATOM    411  O   ASP A  56     -71.394  70.749 -26.902  1.00  2.00           O  
ATOM    412  CB  ASP A  56     -71.413  69.858 -29.674  1.00  2.00           C  
ATOM    413  CG  ASP A  56     -71.098  68.374 -29.587  1.00  3.00           C  
ATOM    414  OD1 ASP A  56     -69.922  68.006 -29.835  1.00  5.00           O  
ATOM    415  OD2 ASP A  56     -72.011  67.579 -29.259  1.00  2.00           O  
ATOM    416  N   LYS A  57     -69.237  70.180 -26.916  1.00  0.00           N  
ATOM    417  CA  LYS A  57     -69.197  70.015 -25.464  1.00  3.00           C  
ATOM    418  C   LYS A  57     -68.099  70.861 -24.823  1.00  4.00           C  
ATOM    419  O   LYS A  57     -67.289  71.476 -25.522  1.00  0.00           O  
ATOM    420  CB  LYS A  57     -69.088  68.534 -25.102  1.00 13.00           C  
ATOM    421  CG  LYS A  57     -70.121  67.700 -25.877  1.00  3.00           C  
ATOM    422  CD  LYS A  57     -70.245  66.266 -25.387  1.00  3.00           C  
ATOM    423  CE  LYS A  57     -71.253  65.514 -26.259  1.00  2.00           C  
ATOM    424  NZ  LYS A  57     -71.164  64.030 -26.140  1.00  2.00           N  
ATOM    425  N   SER A  58     -68.088  70.913 -23.500  1.00  4.00           N  
ATOM    426  CA  SER A  58     -67.198  71.828 -22.779  1.00  4.00           C  
ATOM    427  C   SER A  58     -65.740  71.532 -23.058  1.00  0.00           C  
ATOM    428  O   SER A  58     -65.361  70.383 -23.263  1.00 23.00           O  
ATOM    429  CB  SER A  58     -67.433  71.747 -21.270  1.00  2.00           C  
ATOM    430  OG  SER A  58     -68.715  71.220 -20.994  1.00  2.00           O  
ATOM    431  N   TYR A  59     -64.920  72.572 -23.047  1.00  5.00           N  
ATOM    432  CA  TYR A  59     -63.499  72.364 -23.190  1.00  0.00           C  
ATOM    433  C   TYR A  59     -63.047  71.440 -22.066  1.00  0.00           C  
ATOM    434  O   TYR A  59     -63.635  71.421 -20.999  1.00  4.00           O  
ATOM    435  CB  TYR A  59     -62.751  73.692 -23.163  1.00  6.00           C  
ATOM    436  CG  TYR A  59     -62.952  74.562 -24.407  1.00  0.00           C  
ATOM    437  CD1 TYR A  59     -64.027  75.437 -24.499  1.00  5.00           C  
ATOM    438  CD2 TYR A  59     -62.048  74.526 -25.473  1.00  0.00           C  
ATOM    439  CE1 TYR A  59     -64.214  76.243 -25.612  1.00  3.00           C  
ATOM    440  CE2 TYR A  59     -62.224  75.341 -26.595  1.00  0.00           C  
ATOM    441  CZ  TYR A  59     -63.314  76.195 -26.657  1.00  0.00           C  
ATOM    442  OH  TYR A  59     -63.519  77.009 -27.747  1.00  4.00           O  
ATOM    443  N   ARG A  60     -62.018  70.648 -22.324  1.00  0.00           N  
ATOM    444  CA  ARG A  60     -61.509  69.698 -21.344  1.00  6.00           C  
ATOM    445  C   ARG A  60     -60.041  70.038 -21.157  1.00  0.00           C  
ATOM    446  O   ARG A  60     -59.370  70.452 -22.089  1.00  1.00           O  
ATOM    447  CB  ARG A  60     -61.726  68.267 -21.850  1.00  0.00           C  
ATOM    448  CG  ARG A  60     -61.139  67.141 -21.017  1.00  5.00           C  
ATOM    449  CD  ARG A  60     -60.986  65.811 -21.824  1.00 26.00           C  
ATOM    450  NE  ARG A  60     -62.183  64.963 -22.006  1.00 23.00           N  
ATOM    451  CZ  ARG A  60     -63.460  65.360 -21.961  1.00  3.00           C  
ATOM    452  NH1 ARG A  60     -63.781  66.630 -21.729  1.00  8.00           N  
ATOM    453  NH2 ARG A  60     -64.435  64.473 -22.165  1.00  4.00           N  
ATOM    454  N   LYS A  61     -59.552  69.925 -19.936  1.00  6.00           N  
ATOM    455  CA  LYS A  61     -58.181  70.306 -19.632  1.00  0.00           C  
ATOM    456  C   LYS A  61     -57.177  69.633 -20.579  1.00  0.00           C  
ATOM    457  O   LYS A  61     -57.187  68.418 -20.741  1.00  0.00           O  
ATOM    458  CB  LYS A  61     -57.882  69.958 -18.173  1.00  3.00           C  
ATOM    459  CG  LYS A  61     -56.440  70.144 -17.763  1.00  3.00           C  
ATOM    460  CD  LYS A  61     -55.991  71.586 -17.888  1.00  5.00           C  
ATOM    461  CE  LYS A  61     -56.633  72.474 -16.842  1.00  2.00           C  
ATOM    462  NZ  LYS A  61     -56.071  73.858 -16.911  1.00  3.00           N  
ATOM    463  N   SER A  62     -56.317  70.418 -21.215  1.00  0.00           N  
ATOM    464  CA  SER A  62     -55.290  69.831 -22.080  1.00  0.00           C  
ATOM    465  C   SER A  62     -54.572  68.622 -21.463  1.00  0.00           C  
ATOM    466  O   SER A  62     -54.445  67.579 -22.110  1.00  0.00           O  
ATOM    467  CB  SER A  62     -54.262  70.872 -22.509  1.00  0.00           C  
ATOM    468  OG  SER A  62     -54.864  71.813 -23.381  1.00  0.00           O  
ATOM    469  N   ALA A  63     -54.109  68.758 -20.221  1.00  0.00           N  
ATOM    470  CA  ALA A  63     -53.329  67.692 -19.600  1.00  0.00           C  
ATOM    471  C   ALA A  63     -54.120  66.384 -19.457  1.00  4.00           C  
ATOM    472  O   ALA A  63     -53.576  65.297 -19.607  1.00  5.00           O  
ATOM    473  CB  ALA A  63     -52.779  68.140 -18.276  1.00  4.00           C  
ATOM    474  N   LYS A  64     -55.409  66.470 -19.171  1.00  4.00           N  
ATOM    475  CA  LYS A  64     -56.197  65.253 -19.162  1.00  4.00           C  
ATOM    476  C   LYS A  64     -56.124  64.594 -20.550  1.00  0.00           C  
ATOM    477  O   LYS A  64     -55.869  63.400 -20.672  1.00  6.00           O  
ATOM    478  CB  LYS A  64     -57.640  65.561 -18.758  1.00  3.00           C  
ATOM    479  CG  LYS A  64     -58.604  64.363 -18.730  1.00  3.00           C  
ATOM    480  CD  LYS A  64     -59.975  64.808 -18.169  1.00  3.00           C  
ATOM    481  CE  LYS A  64     -60.938  63.649 -17.940  1.00  3.00           C  
ATOM    482  NZ  LYS A  64     -62.358  64.119 -18.020  1.00  2.00           N  
ATOM    483  N   SER A  65     -56.348  65.367 -21.606  1.00  0.00           N  
ATOM    484  CA  SER A  65     -56.364  64.772 -22.946  1.00  2.00           C  
ATOM    485  C   SER A  65     -55.030  64.117 -23.283  1.00  0.00           C  
ATOM    486  O   SER A  65     -54.986  62.957 -23.687  1.00  1.00           O  
ATOM    487  CB  SER A  65     -56.730  65.812 -23.999  1.00  1.00           C  
ATOM    488  OG  SER A  65     -58.126  66.046 -23.966  1.00  1.00           O  
ATOM    489  N   VAL A  66     -53.949  64.872 -23.097  1.00  0.00           N  
ATOM    490  CA  VAL A  66     -52.603  64.414 -23.403  1.00  0.00           C  
ATOM    491  C   VAL A  66     -52.245  63.127 -22.686  1.00  0.00           C  
ATOM    492  O   VAL A  66     -51.679  62.203 -23.272  1.00  0.00           O  
ATOM    493  CB  VAL A  66     -51.576  65.460 -23.010  1.00  0.00           C  
ATOM    494  CG1 VAL A  66     -50.187  64.853 -22.995  1.00 17.00           C  
ATOM    495  CG2 VAL A  66     -51.662  66.643 -23.957  1.00  0.00           C  
ATOM    496  N   GLY A  67     -52.581  63.070 -21.412  1.00 18.00           N  
ATOM    497  CA  GLY A  67     -52.291  61.895 -20.614  1.00  4.00           C  
ATOM    498  C   GLY A  67     -52.979  60.652 -21.140  1.00  4.00           C  
ATOM    499  O   GLY A  67     -52.366  59.584 -21.161  1.00  4.00           O  
ATOM    500  N   ASN A  68     -54.238  60.789 -21.567  1.00  6.00           N  
ATOM    501  CA  ASN A  68     -54.968  59.661 -22.112  1.00  6.00           C  
ATOM    502  C   ASN A  68     -54.381  59.166 -23.425  1.00  0.00           C  
ATOM    503  O   ASN A  68     -54.331  57.963 -23.677  1.00  0.00           O  
ATOM    504  CB  ASN A  68     -56.445  60.002 -22.277  1.00 18.00           C  
ATOM    505  CG  ASN A  68     -57.142  60.203 -20.946  1.00  6.00           C  
ATOM    506  OD1 ASN A  68     -57.738  61.249 -20.709  1.00 21.00           O  
ATOM    507  ND2 ASN A  68     -57.058  59.205 -20.061  1.00  3.00           N  
ATOM    508  N   ILE A  69     -53.936  60.106 -24.254  1.00  0.00           N  
ATOM    509  CA  ILE A  69     -53.300  59.799 -25.531  1.00  0.00           C  
ATOM    510  C   ILE A  69     -52.019  58.992 -25.293  1.00  0.00           C  
ATOM    511  O   ILE A  69     -51.797  57.936 -25.901  1.00  0.00           O  
ATOM    512  CB  ILE A  69     -52.938  61.094 -26.262  1.00  0.00           C  
ATOM    513  CG1 ILE A  69     -54.185  61.730 -26.881  1.00  0.00           C  
ATOM    514  CD1 ILE A  69     -54.106  63.236 -26.962  1.00  1.00           C  
ATOM    515  CG2 ILE A  69     -51.870  60.826 -27.296  1.00  1.00           C  
ATOM    516  N   MET A  70     -51.190  59.501 -24.386  1.00  0.00           N  
ATOM    517  CA  MET A  70     -49.979  58.807 -23.943  1.00  0.00           C  
ATOM    518  C   MET A  70     -50.218  57.396 -23.367  1.00  0.00           C  
ATOM    519  O   MET A  70     -49.492  56.456 -23.696  1.00  7.00           O  
ATOM    520  CB  MET A  70     -49.236  59.663 -22.920  1.00  5.00           C  
ATOM    521  CG  MET A  70     -47.793  59.257 -22.695  1.00  4.00           C  
ATOM    522  SD  MET A  70     -46.927  60.420 -21.603  1.00  3.00           S  
ATOM    523  CE  MET A  70     -47.547  61.985 -22.218  1.00  7.00           C  
ATOM    524  N   GLY A  71     -51.226  57.243 -22.514  1.00  0.00           N  
ATOM    525  CA  GLY A  71     -51.396  55.991 -21.799  1.00  3.00           C  
ATOM    526  C   GLY A  71     -52.090  54.939 -22.634  1.00  4.00           C  
ATOM    527  O   GLY A  71     -51.980  53.742 -22.374  1.00  5.00           O  
ATOM    528  N   ASN A  72     -52.810  55.386 -23.652  1.00  0.00           N  
ATOM    529  CA  ASN A  72     -53.610  54.475 -24.451  1.00 20.00           C  
ATOM    530  C   ASN A  72     -53.066  54.192 -25.856  1.00  0.00           C  
ATOM    531  O   ASN A  72     -53.217  53.068 -26.362  1.00  0.00           O  
ATOM    532  CB  ASN A  72     -55.049  54.977 -24.524  1.00  0.00           C  
ATOM    533  CG  ASN A  72     -55.764  54.879 -23.190  1.00  4.00           C  
ATOM    534  OD1 ASN A  72     -55.496  53.979 -22.397  1.00  4.00           O  
ATOM    535  ND2 ASN A  72     -56.689  55.800 -22.943  1.00 11.00           N  
ATOM    536  N   PHE A  73     -52.422  55.188 -26.472  1.00  0.00           N  
ATOM    537  CA  PHE A  73     -52.060  55.076 -27.888  1.00  0.00           C  
ATOM    538  C   PHE A  73     -50.634  55.455 -28.262  1.00  0.00           C  
ATOM    539  O   PHE A  73     -50.042  54.817 -29.126  1.00  0.00           O  
ATOM    540  CB  PHE A  73     -53.040  55.887 -28.743  1.00  0.00           C  
ATOM    541  CG  PHE A  73     -54.476  55.579 -28.450  1.00  0.00           C  
ATOM    542  CD1 PHE A  73     -55.281  56.506 -27.807  1.00  1.00           C  
ATOM    543  CD2 PHE A  73     -55.010  54.345 -28.780  1.00  1.00           C  
ATOM    544  CE1 PHE A  73     -56.600  56.221 -27.520  1.00 60.00           C  
ATOM    545  CE2 PHE A  73     -56.336  54.044 -28.492  1.00  0.00           C  
ATOM    546  CZ  PHE A  73     -57.132  54.988 -27.859  1.00 25.00           C  
ATOM    547  N   HIS A  74     -50.093  56.495 -27.633  1.00  0.00           N  
ATOM    548  CA  HIS A  74     -48.866  57.116 -28.117  1.00  0.00           C  
ATOM    549  C   HIS A  74     -47.767  57.104 -27.068  1.00  0.00           C  
ATOM    550  O   HIS A  74     -47.687  57.995 -26.232  1.00  0.00           O  
ATOM    551  CB  HIS A  74     -49.150  58.549 -28.554  1.00  0.00           C  
ATOM    552  CG  HIS A  74     -48.146  59.111 -29.517  1.00  1.00           C  
ATOM    553  ND1 HIS A  74     -47.951  58.593 -30.779  1.00  0.00           N  
ATOM    554  CD2 HIS A  74     -47.315  60.176 -29.416  1.00 47.00           C  
ATOM    555  CE1 HIS A  74     -47.037  59.311 -31.414  1.00 60.00           C  
ATOM    556  NE2 HIS A  74     -46.636  60.277 -30.610  1.00 27.00           N  
ATOM    557  N   PRO A  75     -46.886  56.104 -27.141  1.00  0.00           N  
ATOM    558  CA  PRO A  75     -45.848  55.857 -26.140  1.00  6.00           C  
ATOM    559  C   PRO A  75     -44.655  56.813 -26.229  1.00  4.00           C  
ATOM    560  O   PRO A  75     -43.517  56.345 -26.322  1.00  2.00           O  
ATOM    561  CB  PRO A  75     -45.390  54.447 -26.491  1.00  3.00           C  
ATOM    562  CG  PRO A  75     -45.533  54.394 -27.974  1.00  6.00           C  
ATOM    563  CD  PRO A  75     -46.793  55.164 -28.273  1.00 27.00           C  
ATOM    564  N   HIS A  76     -44.906  58.119 -26.185  1.00  0.00           N  
ATOM    565  CA  HIS A  76     -43.826  59.103 -26.222  1.00  3.00           C  
ATOM    566  C   HIS A  76     -44.050  60.255 -25.251  1.00  3.00           C  
ATOM    567  O   HIS A  76     -45.013  60.270 -24.485  1.00  5.00           O  
ATOM    568  CB  HIS A  76     -43.638  59.643 -27.635  1.00 11.00           C  
ATOM    569  CG  HIS A  76     -43.386  58.574 -28.653  1.00 15.00           C  
ATOM    570  ND1 HIS A  76     -42.135  58.045 -28.881  1.00  3.00           N  
ATOM    571  CD2 HIS A  76     -44.231  57.922 -29.484  1.00 34.00           C  
ATOM    572  CE1 HIS A  76     -42.218  57.118 -29.819  1.00  3.00           C  
ATOM    573  NE2 HIS A  76     -43.477  57.024 -30.202  1.00 60.00           N  
ATOM    574  N   GLY A  77     -43.144  61.220 -25.279  1.00  3.00           N  
ATOM    575  CA  GLY A  77     -43.227  62.345 -24.371  1.00  3.00           C  
ATOM    576  C   GLY A  77     -44.507  63.137 -24.531  1.00  0.00           C  
ATOM    577  O   GLY A  77     -45.120  63.149 -25.603  1.00  0.00           O  
ATOM    578  N   ASP A  78     -44.907  63.803 -23.452  1.00  4.00           N  
ATOM    579  CA  ASP A  78     -46.093  64.644 -23.461  1.00  0.00           C  
ATOM    580  C   ASP A  78     -45.809  65.956 -24.168  1.00 23.00           C  
ATOM    581  O   ASP A  78     -46.649  66.450 -24.908  1.00  0.00           O  
ATOM    582  CB  ASP A  78     -46.633  64.876 -22.049  1.00  8.00           C  
ATOM    583  CG  ASP A  78     -45.554  65.270 -21.073  1.00  3.00           C  
ATOM    584  OD1 ASP A  78     -45.249  66.477 -20.970  1.00  4.00           O  
ATOM    585  OD2 ASP A  78     -45.013  64.367 -20.404  1.00  2.00           O  
ATOM    586  N   SER A  79     -44.622  66.513 -23.976  1.00  4.00           N  
ATOM    587  CA  SER A  79     -44.243  67.684 -24.759  1.00 11.00           C  
ATOM    588  C   SER A  79     -44.621  67.501 -26.239  1.00  0.00           C  
ATOM    589  O   SER A  79     -45.322  68.330 -26.821  1.00  0.00           O  
ATOM    590  CB  SER A  79     -42.747  67.951 -24.642  1.00  2.00           C  
ATOM    591  OG  SER A  79     -42.020  66.802 -25.054  1.00  2.00           O  
ATOM    592  N   SER A  80     -44.160  66.409 -26.841  1.00  0.00           N  
ATOM    593  CA  SER A  80     -44.376  66.190 -28.267  1.00  4.00           C  
ATOM    594  C   SER A  80     -45.851  66.069 -28.616  1.00 17.00           C  
ATOM    595  O   SER A  80     -46.309  66.654 -29.593  1.00  8.00           O  
ATOM    596  CB  SER A  80     -43.611  64.962 -28.755  1.00 11.00           C  
ATOM    597  OG  SER A  80     -42.242  65.283 -28.923  1.00  2.00           O  
ATOM    598  N   ILE A  81     -46.593  65.312 -27.817  1.00  0.00           N  
ATOM    599  CA  ILE A  81     -48.026  65.206 -28.030  1.00  0.00           C  
ATOM    600  C   ILE A  81     -48.682  66.570 -27.888  1.00  0.00           C  
ATOM    601  O   ILE A  81     -49.447  66.999 -28.747  1.00  0.00           O  
ATOM    602  CB  ILE A  81     -48.667  64.253 -27.046  1.00  0.00           C  
ATOM    603  CG1 ILE A  81     -48.114  62.839 -27.247  1.00 60.00           C  
ATOM    604  CD1 ILE A  81     -48.375  61.906 -26.067  1.00  0.00           C  
ATOM    605  CG2 ILE A  81     -50.169  64.302 -27.207  1.00  0.00           C  
ATOM    606  N   TYR A  82     -48.363  67.268 -26.812  1.00  0.00           N  
ATOM    607  CA  TYR A  82     -48.968  68.565 -26.566  1.00  0.00           C  
ATOM    608  C   TYR A  82     -48.647  69.558 -27.690  1.00  0.00           C  
ATOM    609  O   TYR A  82     -49.556  70.171 -28.247  1.00  0.00           O  
ATOM    610  CB  TYR A  82     -48.573  69.110 -25.190  1.00 30.00           C  
ATOM    611  CG  TYR A  82     -49.230  70.426 -24.845  1.00  0.00           C  
ATOM    612  CD1 TYR A  82     -50.607  70.513 -24.648  1.00  0.00           C  
ATOM    613  CD2 TYR A  82     -48.472  71.598 -24.738  1.00 14.00           C  
ATOM    614  CE1 TYR A  82     -51.211  71.738 -24.333  1.00  0.00           C  
ATOM    615  CE2 TYR A  82     -49.068  72.818 -24.423  1.00 18.00           C  
ATOM    616  CZ  TYR A  82     -50.435  72.884 -24.223  1.00  0.00           C  
ATOM    617  OH  TYR A  82     -51.008  74.101 -23.916  1.00  1.00           O  
ATOM    618  N   ASP A  83     -47.372  69.699 -28.040  1.00  0.00           N  
ATOM    619  CA  ASP A  83     -46.981  70.592 -29.138  1.00 10.00           C  
ATOM    620  C   ASP A  83     -47.699  70.260 -30.436  1.00  6.00           C  
ATOM    621  O   ASP A  83     -48.080  71.150 -31.191  1.00  9.00           O  
ATOM    622  CB  ASP A  83     -45.473  70.565 -29.376  1.00  4.00           C  
ATOM    623  CG  ASP A  83     -44.701  71.163 -28.230  1.00  3.00           C  
ATOM    624  OD1 ASP A  83     -45.343  71.763 -27.322  1.00  9.00           O  
ATOM    625  OD2 ASP A  83     -43.453  71.040 -28.240  1.00  2.00           O  
ATOM    626  N   ALA A  84     -47.867  68.973 -30.697  1.00  6.00           N  
ATOM    627  CA  ALA A  84     -48.611  68.538 -31.865  1.00 12.00           C  
ATOM    628  C   ALA A  84     -50.083  68.971 -31.775  1.00  0.00           C  
ATOM    629  O   ALA A  84     -50.640  69.480 -32.743  1.00 60.00           O  
ATOM    630  CB  ALA A  84     -48.478  67.021 -32.047  1.00 12.00           C  
ATOM    631  N   MET A  85     -50.687  68.795 -30.601  1.00  0.00           N  
ATOM    632  CA  MET A  85     -52.072  69.199 -30.335  1.00  0.00           C  
ATOM    633  C   MET A  85     -52.244  70.724 -30.450  1.00  0.00           C  
ATOM    634  O   MET A  85     -53.203  71.228 -31.040  1.00  0.00           O  
ATOM    635  CB  MET A  85     -52.471  68.704 -28.942  1.00  0.00           C  
ATOM    636  CG  MET A  85     -53.880  69.034 -28.472  1.00  0.00           C  
ATOM    637  SD  MET A  85     -54.231  68.327 -26.826  1.00  0.00           S  
ATOM    638  N   VAL A  86     -51.292  71.455 -29.893  1.00  0.00           N  
ATOM    639  CA  VAL A  86     -51.294  72.903 -29.967  1.00  0.00           C  
ATOM    640  C   VAL A  86     -51.208  73.356 -31.448  1.00  0.00           C  
ATOM    641  O   VAL A  86     -51.958  74.236 -31.896  1.00  0.00           O  
ATOM    642  CB  VAL A  86     -50.108  73.490 -29.136  1.00 33.00           C  
ATOM    643  CG1 VAL A  86     -49.677  74.878 -29.653  1.00 15.00           C  
ATOM    644  CG2 VAL A  86     -50.431  73.505 -27.637  1.00 33.00           C  
ATOM    645  N   ARG A  87     -50.300  72.749 -32.209  1.00  0.00           N  
ATOM    646  CA  ARG A  87     -50.139  73.159 -33.585  1.00  0.00           C  
ATOM    647  C   ARG A  87     -51.467  73.015 -34.327  1.00  0.00           C  
ATOM    648  O   ARG A  87     -51.902  73.955 -34.988  1.00  0.00           O  
ATOM    649  CB  ARG A  87     -49.023  72.393 -34.293  1.00 13.00           C  
ATOM    650  CG  ARG A  87     -48.742  72.930 -35.710  1.00 46.00           C  
ATOM    651  CD  ARG A  87     -47.544  72.250 -36.378  1.00  8.00           C  
ATOM    652  NE  ARG A  87     -47.164  72.892 -37.646  1.00  4.00           N  
ATOM    653  CZ  ARG A  87     -47.794  72.704 -38.800  1.00 12.00           C  
ATOM    654  NH1 ARG A  87     -48.853  71.911 -38.839  1.00 60.00           N  
ATOM    655  NH2 ARG A  87     -47.385  73.317 -39.906  1.00 29.00           N  
ATOM    656  N   MET A  88     -52.120  71.859 -34.191  1.00 60.00           N  
ATOM    657  CA  MET A  88     -53.419  71.622 -34.842  1.00 37.00           C  
ATOM    658  C   MET A  88     -54.491  72.631 -34.406  1.00  0.00           C  
ATOM    659  O   MET A  88     -55.620  72.559 -34.877  1.00  1.00           O  
ATOM    660  CB  MET A  88     -53.954  70.200 -34.573  1.00  3.00           C  
ATOM    661  CG  MET A  88     -53.053  69.005 -34.937  1.00 45.00           C  
ATOM    662  SD  MET A  88     -53.948  67.465 -34.620  1.00  4.00           S  
ATOM    663  CE  MET A  88     -53.043  66.843 -33.222  1.00  0.00           C  
ATOM    664  N   SER A  89     -54.155  73.551 -33.502  1.00  0.00           N  
ATOM    665  CA  SER A  89     -55.132  74.534 -33.040  1.00  0.00           C  
ATOM    666  C   SER A  89     -54.764  75.949 -33.495  1.00  0.00           C  
ATOM    667  O   SER A  89     -55.554  76.890 -33.382  1.00 14.00           O  
ATOM    668  CB  SER A  89     -55.211  74.522 -31.520  1.00 35.00           C  
ATOM    669  OG  SER A  89     -54.288  75.452 -30.976  1.00  0.00           O  
ATOM    670  N   GLN A  90     -53.544  76.106 -33.982  1.00  0.00           N  
ATOM    671  CA  GLN A  90     -53.090  77.419 -34.422  1.00 19.00           C  
ATOM    672  C   GLN A  90     -53.592  77.692 -35.836  1.00  0.00           C  
ATOM    673  O   GLN A  90     -53.318  76.933 -36.762  1.00  0.00           O  
ATOM    674  CB  GLN A  90     -51.569  77.507 -34.327  1.00  0.00           C  
ATOM    675  CG  GLN A  90     -51.069  76.979 -33.013  1.00  0.00           C  
ATOM    676  CD  GLN A  90     -49.573  76.974 -32.924  1.00  0.00           C  
ATOM    677  OE1 GLN A  90     -48.889  76.237 -33.642  1.00  9.00           O  
ATOM    678  NE2 GLN A  90     -49.041  77.796 -32.026  1.00 12.00           N  
ATOM    679  N   ASN A  91     -54.354  78.766 -35.988  1.00 13.00           N  
ATOM    680  CA  ASN A  91     -55.034  79.039 -37.250  1.00  0.00           C  
ATOM    681  C   ASN A  91     -54.176  79.798 -38.275  1.00  0.00           C  
ATOM    682  O   ASN A  91     -54.634  80.101 -39.369  1.00  9.00           O  
ATOM    683  CB  ASN A  91     -56.368  79.746 -37.000  1.00  6.00           C  
ATOM    684  CG  ASN A  91     -56.203  81.200 -36.607  1.00  4.00           C  
ATOM    685  OD1 ASN A  91     -57.146  81.970 -36.696  1.00  2.00           O  
ATOM    686  ND2 ASN A  91     -55.008  81.583 -36.179  1.00  4.00           N  
ATOM    687  N   TRP A  92     -52.930  80.085 -37.911  1.00  0.00           N  
ATOM    688  CA  TRP A  92     -51.960  80.639 -38.838  1.00 13.00           C  
ATOM    689  C   TRP A  92     -51.012  79.556 -39.336  1.00  0.00           C  
ATOM    690  O   TRP A  92     -50.123  79.828 -40.156  1.00 38.00           O  
ATOM    691  CB  TRP A  92     -51.160  81.755 -38.171  1.00  9.00           C  
ATOM    692  CG  TRP A  92     -50.368  81.301 -36.979  1.00  0.00           C  
ATOM    693  CD1 TRP A  92     -49.066  80.897 -36.967  1.00 52.00           C  
ATOM    694  CD2 TRP A  92     -50.831  81.199 -35.620  1.00  0.00           C  
ATOM    695  CE2 TRP A  92     -49.746  80.739 -34.841  1.00  0.00           C  
ATOM    696  NE1 TRP A  92     -48.682  80.565 -35.685  1.00 17.00           N  
ATOM    697  CE3 TRP A  92     -52.058  81.439 -34.994  1.00  6.00           C  
ATOM    698  CZ3 TRP A  92     -52.157  81.221 -33.637  1.00  6.00           C  
ATOM    699  CH2 TRP A  92     -51.060  80.758 -32.886  1.00  0.00           C  
ATOM    700  CZ2 TRP A  92     -49.852  80.511 -33.468  1.00 21.00           C  
ATOM    701  N   LYS A  93     -51.180  78.340 -38.818  1.00  0.00           N  
ATOM    702  CA  LYS A  93     -50.419  77.190 -39.304  1.00 31.00           C  
ATOM    703  C   LYS A  93     -51.375  76.230 -40.018  1.00  0.00           C  
ATOM    704  O   LYS A  93     -50.996  75.605 -41.013  1.00  4.00           O  
ATOM    705  CB  LYS A  93     -49.639  76.485 -38.177  1.00  0.00           C  
ATOM    706  CG  LYS A  93     -48.730  77.414 -37.353  1.00  0.00           C  
ATOM    707  CD  LYS A  93     -47.230  77.085 -37.464  1.00 15.00           C  
ATOM    708  N   ASN A  94     -52.619  76.144 -39.535  1.00  0.00           N  
ATOM    709  CA  ASN A  94     -53.633  75.309 -40.184  1.00  0.00           C  
ATOM    710  C   ASN A  94     -54.744  76.072 -40.897  1.00  0.00           C  
ATOM    711  O   ASN A  94     -55.401  76.933 -40.301  1.00 20.00           O  
ATOM    712  CB  ASN A  94     -54.234  74.307 -39.208  1.00  0.00           C  
ATOM    713  CG  ASN A  94     -53.288  73.173 -38.896  1.00  2.00           C  
ATOM    714  OD1 ASN A  94     -52.724  73.098 -37.797  1.00 49.00           O  
ATOM    715  ND2 ASN A  94     -53.095  72.282 -39.869  1.00 14.00           N  
ATOM    716  N   ARG A  95     -54.945  75.742 -42.177  1.00  0.00           N  
ATOM    717  CA  ARG A  95     -55.939  76.420 -43.005  1.00  0.00           C  
ATOM    718  C   ARG A  95     -57.317  76.137 -42.436  1.00 24.00           C  
ATOM    719  O   ARG A  95     -58.206  76.992 -42.446  1.00 13.00           O  
ATOM    720  CB  ARG A  95     -55.848  75.948 -44.474  1.00  0.00           C  
ATOM    721  CG  ARG A  95     -56.885  76.545 -45.413  1.00  0.00           C  
ATOM    722  CD  ARG A  95     -56.626  78.021 -45.587  1.00  0.00           C  
ATOM    723  NE  ARG A  95     -57.627  78.683 -46.411  1.00  0.00           N  
ATOM    724  CZ  ARG A  95     -58.831  79.040 -45.981  1.00  1.00           C  
ATOM    725  NH1 ARG A  95     -59.176  78.790 -44.736  1.00  9.00           N  
ATOM    726  NH2 ARG A  95     -59.689  79.651 -46.792  1.00  6.00           N  
ATOM    727  N   GLU A  96     -57.478  74.926 -41.926  1.00  0.00           N  
ATOM    728  CA  GLU A  96     -58.725  74.510 -41.290  1.00 10.00           C  
ATOM    729  C   GLU A  96     -58.440  73.790 -39.948  1.00  0.00           C  
ATOM    730  O   GLU A  96     -58.314  72.557 -39.922  1.00  0.00           O  
ATOM    731  CB  GLU A  96     -59.473  73.586 -42.250  1.00  0.00           C  
ATOM    732  CG  GLU A  96     -60.950  73.827 -42.309  1.00 15.00           C  
ATOM    733  CD  GLU A  96     -61.313  75.108 -43.017  1.00  0.00           C  
ATOM    734  OE1 GLU A  96     -60.872  75.283 -44.170  1.00  4.00           O  
ATOM    735  OE2 GLU A  96     -62.055  75.929 -42.429  1.00  7.00           O  
ATOM    736  N   ILE A  97     -58.343  74.536 -38.840  1.00 12.00           N  
ATOM    737  CA  ILE A  97     -57.945  73.910 -37.564  1.00  0.00           C  
ATOM    738  C   ILE A  97     -58.839  72.780 -37.072  1.00  0.00           C  
ATOM    739  O   ILE A  97     -60.057  72.840 -37.199  1.00 22.00           O  
ATOM    740  CB  ILE A  97     -57.809  74.901 -36.414  1.00  0.00           C  
ATOM    741  CG1 ILE A  97     -59.186  75.371 -35.935  1.00  6.00           C  
ATOM    742  CD1 ILE A  97     -59.093  76.360 -34.755  1.00  6.00           C  
ATOM    743  CG2 ILE A  97     -56.870  76.044 -36.784  1.00 14.00           C  
ATOM    744  N   LEU A  98     -58.204  71.758 -36.499  1.00  1.00           N  
ATOM    745  CA  LEU A  98     -58.886  70.553 -36.040  1.00  0.00           C  
ATOM    746  C   LEU A  98     -59.024  70.494 -34.507  1.00  0.00           C  
ATOM    747  O   LEU A  98     -59.698  69.631 -33.957  1.00  0.00           O  
ATOM    748  CB  LEU A  98     -58.119  69.327 -36.516  1.00  0.00           C  
ATOM    749  CG  LEU A  98     -57.796  69.317 -38.000  1.00  2.00           C  
ATOM    750  CD1 LEU A  98     -56.731  68.255 -38.344  1.00  4.00           C  
ATOM    751  CD2 LEU A  98     -59.090  69.111 -38.776  1.00  0.00           C  
ATOM    752  N   VAL A  99     -58.357  71.401 -33.818  1.00  0.00           N  
ATOM    753  CA  VAL A  99     -58.440  71.450 -32.377  1.00  0.00           C  
ATOM    754  C   VAL A  99     -58.684  72.898 -32.003  1.00  0.00           C  
ATOM    755  O   VAL A  99     -58.016  73.798 -32.532  1.00  0.00           O  
ATOM    756  CB  VAL A  99     -57.136  70.945 -31.738  1.00  0.00           C  
ATOM    757  CG1 VAL A  99     -57.172  71.127 -30.265  1.00  0.00           C  
ATOM    758  CG2 VAL A  99     -56.931  69.486 -32.065  1.00  0.00           C  
ATOM    759  N   GLU A 100     -59.676  73.117 -31.142  1.00  0.00           N  
ATOM    760  CA  GLU A 100     -59.917  74.422 -30.526  1.00 16.00           C  
ATOM    761  C   GLU A 100     -59.370  74.424 -29.097  1.00  0.00           C  
ATOM    762  O   GLU A 100     -59.683  73.543 -28.289  1.00  0.00           O  
ATOM    763  CB  GLU A 100     -61.403  74.753 -30.485  1.00  8.00           C  
ATOM    764  CG  GLU A 100     -62.061  74.737 -31.828  1.00  6.00           C  
ATOM    765  CD  GLU A 100     -63.509  75.165 -31.757  1.00  5.00           C  
ATOM    766  OE1 GLU A 100     -63.938  75.906 -32.664  1.00  3.00           O  
ATOM    767  OE2 GLU A 100     -64.215  74.772 -30.801  1.00  8.00           O  
ATOM    768  N   MET A 101     -58.558  75.428 -28.799  1.00 16.00           N  
ATOM    769  CA  MET A 101     -57.853  75.507 -27.546  1.00  0.00           C  
ATOM    770  C   MET A 101     -58.142  76.858 -26.921  1.00 13.00           C  
ATOM    771  O   MET A 101     -58.050  77.897 -27.582  1.00  7.00           O  
ATOM    772  CB  MET A 101     -56.344  75.311 -27.772  1.00  0.00           C  
ATOM    773  CG  MET A 101     -55.505  75.342 -26.497  1.00  0.00           C  
ATOM    774  SD  MET A 101     -53.834  74.680 -26.686  1.00  0.00           S  
ATOM    775  CE  MET A 101     -54.196  73.042 -27.297  1.00  0.00           C  
ATOM    776  N   HIS A 102     -58.508  76.822 -25.642  1.00  0.00           N  
ATOM    777  CA  HIS A 102     -58.757  78.012 -24.837  1.00  4.00           C  
ATOM    778  C   HIS A 102     -57.500  78.391 -24.074  1.00  5.00           C  
ATOM    779  O   HIS A 102     -56.990  77.600 -23.280  1.00  9.00           O  
ATOM    780  CB  HIS A 102     -59.850  77.718 -23.818  1.00  5.00           C  
ATOM    781  CG  HIS A 102     -61.145  78.389 -24.116  1.00  3.00           C  
ATOM    782  ND1 HIS A 102     -62.166  78.469 -23.194  1.00  2.00           N  
ATOM    783  CD2 HIS A 102     -61.590  79.012 -25.231  1.00  3.00           C  
ATOM    784  CE1 HIS A 102     -63.186  79.115 -23.730  1.00  2.00           C  
ATOM    785  NE2 HIS A 102     -62.863  79.453 -24.967  1.00  2.00           N  
ATOM    786  N   GLY A 103     -57.013  79.608 -24.292  1.00  3.00           N  
ATOM    787  CA  GLY A 103     -55.835  80.098 -23.596  1.00  3.00           C  
ATOM    788  C   GLY A 103     -54.701  80.470 -24.534  1.00  2.00           C  
ATOM    789  O   GLY A 103     -54.848  80.453 -25.747  1.00  3.00           O  
ATOM    790  N   ASN A 104     -53.560  80.801 -23.965  1.00  4.00           N  
ATOM    791  CA  ASN A 104     -52.385  81.088 -24.755  1.00  4.00           C  
ATOM    792  C   ASN A 104     -51.916  79.832 -25.493  1.00  0.00           C  
ATOM    793  O   ASN A 104     -51.332  78.929 -24.899  1.00  0.00           O  
ATOM    794  CB  ASN A 104     -51.265  81.661 -23.863  1.00  2.00           C  
ATOM    795  CG  ASN A 104     -50.008  81.981 -24.643  1.00  4.00           C  
ATOM    796  OD1 ASN A 104     -49.953  81.799 -25.865  1.00  7.00           O  
ATOM    797  ND2 ASN A 104     -48.993  82.466 -23.947  1.00  3.00           N  
ATOM    798  N   ASN A 105     -52.186  79.776 -26.792  1.00  0.00           N  
ATOM    799  CA  ASN A 105     -51.683  78.687 -27.619  1.00  0.00           C  
ATOM    800  C   ASN A 105     -50.690  79.216 -28.623  1.00  0.00           C  
ATOM    801  O   ASN A 105     -50.596  78.702 -29.723  1.00  0.00           O  
ATOM    802  CB  ASN A 105     -52.812  77.985 -28.355  1.00  0.00           C  
ATOM    803  CG  ASN A 105     -53.556  78.917 -29.298  1.00 10.00           C  
ATOM    804  OD1 ASN A 105     -53.699  80.114 -29.021  1.00  4.00           O  
ATOM    805  ND2 ASN A 105     -54.029  78.373 -30.426  1.00 12.00           N  
ATOM    806  N   GLY A 106     -49.954  80.251 -28.234  1.00  0.00           N  
ATOM    807  CA  GLY A 106     -48.964  80.858 -29.106  1.00 26.00           C  
ATOM    808  C   GLY A 106     -49.497  82.010 -29.944  1.00 10.00           C  
ATOM    809  O   GLY A 106     -50.633  82.464 -29.763  1.00  5.00           O  
ATOM    810  N   SER A 107     -48.670  82.474 -30.877  1.00 34.00           N  
ATOM    811  CA  SER A 107     -49.014  83.614 -31.726  1.00  5.00           C  
ATOM    812  C   SER A 107     -48.165  83.580 -32.984  1.00  0.00           C  
ATOM    813  O   SER A 107     -47.206  82.815 -33.065  1.00 22.00           O  
ATOM    814  CB  SER A 107     -48.745  84.919 -30.986  1.00  4.00           C  
ATOM    815  OG  SER A 107     -47.349  85.069 -30.748  1.00  0.00           O  
ATOM    816  N   MET A 108     -48.507  84.410 -33.966  1.00  8.00           N  
ATOM    817  CA  MET A 108     -47.656  84.552 -35.145  1.00 54.00           C  
ATOM    818  C   MET A 108     -46.264  85.043 -34.768  1.00 25.00           C  
ATOM    819  O   MET A 108     -45.326  84.865 -35.529  1.00 35.00           O  
ATOM    820  CB  MET A 108     -48.269  85.501 -36.160  1.00 13.00           C  
ATOM    821  CG  MET A 108     -49.466  84.926 -36.896  1.00  7.00           C  
ATOM    822  SD  MET A 108     -49.847  85.830 -38.397  1.00 10.00           S  
ATOM    823  CE  MET A 108     -48.458  85.371 -39.425  1.00 17.00           C  
ATOM    824  N   ASP A 109     -46.130  85.659 -33.596  1.00 15.00           N  
ATOM    825  CA  ASP A 109     -44.822  86.118 -33.124  1.00  0.00           C  
ATOM    826  C   ASP A 109     -44.017  84.952 -32.547  1.00  0.00           C  
ATOM    827  O   ASP A 109     -42.904  85.129 -32.059  1.00  5.00           O  
ATOM    828  CB  ASP A 109     -44.972  87.204 -32.051  1.00  4.00           C  
ATOM    829  CG  ASP A 109     -45.401  88.549 -32.619  1.00  8.00           C  
ATOM    830  OD1 ASP A 109     -45.278  88.755 -33.842  1.00  0.00           O  
ATOM    831  OD2 ASP A 109     -45.851  89.409 -31.830  1.00  3.00           O  
ATOM    832  N   GLY A 110     -44.591  83.758 -32.588  1.00 25.00           N  
ATOM    833  CA  GLY A 110     -43.944  82.597 -32.010  1.00  8.00           C  
ATOM    834  C   GLY A 110     -43.594  82.671 -30.526  1.00  6.00           C  
ATOM    835  O   GLY A 110     -42.530  82.192 -30.129  1.00  3.00           O  
ATOM    836  N   ASP A 111     -44.454  83.252 -29.689  1.00  0.00           N  
ATOM    837  CA  ASP A 111     -44.225  83.098 -28.245  1.00  4.00           C  
ATOM    838  C   ASP A 111     -44.772  81.772 -27.691  1.00  7.00           C  
ATOM    839  O   ASP A 111     -45.858  81.321 -28.065  1.00 18.00           O  
ATOM    840  CB  ASP A 111     -44.640  84.323 -27.387  1.00  3.00           C  
ATOM    841  CG  ASP A 111     -45.770  85.143 -27.995  1.00  4.00           C  
ATOM    842  OD1 ASP A 111     -45.700  86.392 -27.921  1.00  2.00           O  
ATOM    843  OD2 ASP A 111     -46.737  84.554 -28.513  1.00  7.00           O  
ATOM    844  N   PRO A 112     -44.002  81.144 -26.795  1.00  4.00           N  
ATOM    845  CA  PRO A 112     -44.357  79.832 -26.240  1.00  3.00           C  
ATOM    846  C   PRO A 112     -45.823  79.819 -25.857  1.00  0.00           C  
ATOM    847  O   PRO A 112     -46.268  80.764 -25.199  1.00  5.00           O  
ATOM    848  CB  PRO A 112     -43.530  79.753 -24.957  1.00  2.00           C  
ATOM    849  CG  PRO A 112     -42.443  80.739 -25.121  1.00  1.00           C  
ATOM    850  CD  PRO A 112     -42.917  81.806 -26.053  1.00  2.00           C  
ATOM    851  N   PRO A 113     -46.567  78.788 -26.284  1.00  0.00           N  
ATOM    852  CA  PRO A 113     -47.907  78.485 -25.751  1.00  0.00           C  
ATOM    853  C   PRO A 113     -47.831  78.228 -24.242  1.00  7.00           C  
ATOM    854  O   PRO A 113     -46.772  77.850 -23.721  1.00  6.00           O  
ATOM    855  CB  PRO A 113     -48.278  77.179 -26.469  1.00 15.00           C  
ATOM    856  CG  PRO A 113     -47.504  77.236 -27.759  1.00 11.00           C  
ATOM    857  CD  PRO A 113     -46.191  77.896 -27.396  1.00  5.00           C  
ATOM    858  N   ALA A 114     -48.931  78.445 -23.534  1.00  0.00           N  
ATOM    859  CA  ALA A 114     -48.985  78.074 -22.127  1.00  5.00           C  
ATOM    860  C   ALA A 114     -48.756  76.563 -22.036  1.00  0.00           C  
ATOM    861  O   ALA A 114     -49.110  75.811 -22.970  1.00 18.00           O  
ATOM    862  CB  ALA A 114     -50.342  78.460 -21.522  1.00  5.00           C  
ATOM    863  N   ALA A 115     -48.154  76.111 -20.936  1.00  5.00           N  
ATOM    864  CA  ALA A 115     -47.970  74.671 -20.737  1.00  8.00           C  
ATOM    865  C   ALA A 115     -49.315  74.002 -20.574  1.00  0.00           C  
ATOM    866  O   ALA A 115     -50.305  74.651 -20.222  1.00  0.00           O  
ATOM    867  CB  ALA A 115     -47.107  74.392 -19.563  1.00  4.00           C  
ATOM    868  N   MET A 116     -49.356  72.702 -20.848  1.00 14.00           N  
ATOM    869  CA  MET A 116     -50.623  71.990 -20.864  1.00  0.00           C  
ATOM    870  C   MET A 116     -51.385  71.967 -19.523  1.00  0.00           C  
ATOM    871  O   MET A 116     -52.470  71.379 -19.431  1.00  0.00           O  
ATOM    872  CB  MET A 116     -50.402  70.569 -21.350  1.00  0.00           C  
ATOM    873  CG  MET A 116     -49.581  69.763 -20.414  1.00 13.00           C  
ATOM    874  SD  MET A 116     -49.555  68.008 -20.775  1.00 26.00           S  
ATOM    875  CE  MET A 116     -48.867  67.413 -19.202  1.00  4.00           C  
ATOM    876  N   ARG A 117     -50.826  72.570 -18.476  1.00  0.00           N  
ATOM    877  CA  ARG A 117     -51.538  72.654 -17.205  1.00  7.00           C  
ATOM    878  C   ARG A 117     -52.534  73.819 -17.215  1.00  0.00           C  
ATOM    879  O   ARG A 117     -53.530  73.800 -16.491  1.00  3.00           O  
ATOM    880  CB  ARG A 117     -50.563  72.737 -16.019  1.00  4.00           C  
ATOM    881  CG  ARG A 117     -49.771  74.032 -15.904  1.00  4.00           C  
ATOM    882  CD  ARG A 117     -48.711  73.947 -14.799  1.00  2.00           C  
ATOM    883  NE  ARG A 117     -47.418  73.568 -15.347  1.00  3.00           N  
ATOM    884  CZ  ARG A 117     -46.414  74.413 -15.542  1.00  1.00           C  
ATOM    885  NH1 ARG A 117     -46.533  75.689 -15.200  1.00  2.00           N  
ATOM    886  NH2 ARG A 117     -45.284  73.978 -16.076  1.00  2.00           N  
ATOM    887  N   TYR A 118     -52.275  74.815 -18.065  1.00  0.00           N  
ATOM    888  CA  TYR A 118     -53.136  75.995 -18.158  1.00  3.00           C  
ATOM    889  C   TYR A 118     -54.277  75.868 -19.161  1.00  9.00           C  
ATOM    890  O   TYR A 118     -55.429  76.187 -18.851  1.00  5.00           O  
ATOM    891  CB  TYR A 118     -52.313  77.245 -18.474  1.00  5.00           C  
ATOM    892  CG  TYR A 118     -51.215  77.519 -17.468  1.00  4.00           C  
ATOM    893  CD1 TYR A 118     -51.503  77.974 -16.176  1.00  2.00           C  
ATOM    894  CD2 TYR A 118     -49.886  77.316 -17.806  1.00  4.00           C  
ATOM    895  CE1 TYR A 118     -50.483  78.220 -15.257  1.00  2.00           C  
ATOM    896  CE2 TYR A 118     -48.876  77.556 -16.905  1.00  3.00           C  
ATOM    897  CZ  TYR A 118     -49.170  78.011 -15.641  1.00  2.00           C  
ATOM    898  OH  TYR A 118     -48.124  78.219 -14.777  1.00  1.00           O  
ATOM    899  N   THR A 119     -53.953  75.383 -20.354  1.00  0.00           N  
ATOM    900  CA  THR A 119     -54.869  75.417 -21.488  1.00 15.00           C  
ATOM    901  C   THR A 119     -55.944  74.342 -21.420  1.00  0.00           C  
ATOM    902  O   THR A 119     -55.827  73.385 -20.654  1.00  0.00           O  
ATOM    903  CB  THR A 119     -54.078  75.275 -22.787  1.00  0.00           C  
ATOM    904  OG1 THR A 119     -53.623  73.926 -22.939  1.00  0.00           O  
ATOM    905  CG2 THR A 119     -52.865  76.195 -22.759  1.00 17.00           C  
ATOM    906  N   GLU A 120     -57.002  74.513 -22.208  1.00  0.00           N  
ATOM    907  CA  GLU A 120     -58.012  73.461 -22.396  1.00  0.00           C  
ATOM    908  C   GLU A 120     -58.479  73.348 -23.871  1.00  0.00           C  
ATOM    909  O   GLU A 120     -58.373  74.290 -24.658  1.00  0.00           O  
ATOM    910  CB  GLU A 120     -59.185  73.634 -21.434  1.00  0.00           C  
ATOM    911  CG  GLU A 120     -59.627  75.083 -21.222  1.00  7.00           C  
ATOM    912  CD  GLU A 120     -60.815  75.227 -20.252  1.00  3.00           C  
ATOM    913  OE1 GLU A 120     -61.592  76.200 -20.401  1.00  3.00           O  
ATOM    914  OE2 GLU A 120     -60.972  74.379 -19.342  1.00  3.00           O  
ATOM    915  N   ALA A 121     -58.976  72.179 -24.249  1.00  0.00           N  
ATOM    916  CA  ALA A 121     -59.149  71.885 -25.650  1.00  0.00           C  
ATOM    917  C   ALA A 121     -60.327  70.966 -25.958  1.00  0.00           C  
ATOM    918  O   ALA A 121     -60.899  70.334 -25.075  1.00  0.00           O  
ATOM    919  CB  ALA A 121     -57.864  71.304 -26.201  1.00  1.00           C  
ATOM    920  N   ARG A 122     -60.694  70.925 -27.232  1.00  0.00           N  
ATOM    921  CA  ARG A 122     -61.697  69.995 -27.742  1.00  0.00           C  
ATOM    922  C   ARG A 122     -61.513  69.963 -29.257  1.00  0.00           C  
ATOM    923  O   ARG A 122     -60.857  70.837 -29.819  1.00  0.00           O  
ATOM    924  CB  ARG A 122     -63.104  70.477 -27.420  1.00  0.00           C  
ATOM    925  CG  ARG A 122     -63.383  71.866 -28.007  1.00  0.00           C  
ATOM    926  CD  ARG A 122     -64.826  72.290 -27.822  1.00  0.00           C  
ATOM    927  NE  ARG A 122     -65.053  73.680 -28.212  1.00  0.00           N  
ATOM    928  CZ  ARG A 122     -66.090  74.404 -27.799  1.00  0.00           C  
ATOM    929  NH1 ARG A 122     -66.978  73.864 -26.968  1.00  4.00           N  
ATOM    930  NH2 ARG A 122     -66.232  75.667 -28.195  1.00  3.00           N  
ATOM    931  N   LEU A 123     -62.080  68.954 -29.909  1.00  0.00           N  
ATOM    932  CA  LEU A 123     -62.053  68.883 -31.357  1.00  0.00           C  
ATOM    933  C   LEU A 123     -62.882  70.025 -31.978  1.00  0.00           C  
ATOM    934  O   LEU A 123     -63.869  70.481 -31.390  1.00  0.00           O  
ATOM    935  CB  LEU A 123     -62.568  67.519 -31.824  1.00 60.00           C  
ATOM    936  CG  LEU A 123     -61.753  66.315 -31.356  1.00  0.00           C  
ATOM    937  CD1 LEU A 123     -62.416  65.010 -31.749  1.00 60.00           C  
ATOM    938  CD2 LEU A 123     -60.318  66.353 -31.862  1.00  0.00           C  
ATOM    939  N   SER A 124     -62.478  70.491 -33.159  1.00  0.00           N  
ATOM    940  CA  SER A 124     -63.277  71.478 -33.891  1.00  0.00           C  
ATOM    941  C   SER A 124     -64.425  70.744 -34.541  1.00  0.00           C  
ATOM    942  O   SER A 124     -64.391  69.518 -34.627  1.00 60.00           O  
ATOM    943  CB  SER A 124     -62.446  72.179 -34.960  1.00 11.00           C  
ATOM    944  OG  SER A 124     -62.092  71.270 -35.982  1.00  0.00           O  
ATOM    945  N   GLU A 125     -65.440  71.469 -34.999  1.00 11.00           N  
ATOM    946  CA  GLU A 125     -66.500  70.798 -35.741  1.00  0.00           C  
ATOM    947  C   GLU A 125     -65.951  70.087 -36.997  1.00  0.00           C  
ATOM    948  O   GLU A 125     -66.307  68.935 -37.269  1.00 23.00           O  
ATOM    949  CB  GLU A 125     -67.626  71.750 -36.120  1.00  6.00           C  
ATOM    950  CG  GLU A 125     -68.887  71.019 -36.506  1.00 12.00           C  
ATOM    951  CD  GLU A 125     -70.036  71.956 -36.815  1.00  2.00           C  
ATOM    952  OE1 GLU A 125     -69.795  73.180 -36.859  1.00  3.00           O  
ATOM    953  OE2 GLU A 125     -71.179  71.472 -37.009  1.00  3.00           O  
ATOM    954  N   ILE A 126     -65.072  70.750 -37.752  1.00 14.00           N  
ATOM    955  CA  ILE A 126     -64.609  70.125 -38.975  1.00  0.00           C  
ATOM    956  C   ILE A 126     -63.844  68.820 -38.704  1.00  0.00           C  
ATOM    957  O   ILE A 126     -63.965  67.843 -39.468  1.00  0.00           O  
ATOM    958  CB  ILE A 126     -63.801  71.088 -39.860  1.00 16.00           C  
ATOM    959  CG1 ILE A 126     -64.218  70.902 -41.329  1.00  0.00           C  
ATOM    960  CD1 ILE A 126     -63.240  71.439 -42.352  1.00 22.00           C  
ATOM    961  CG2 ILE A 126     -62.315  70.892 -39.656  1.00 24.00           C  
ATOM    962  N   ALA A 127     -63.071  68.808 -37.614  1.00  0.00           N  
ATOM    963  CA  ALA A 127     -62.378  67.597 -37.155  1.00  0.00           C  
ATOM    964  C   ALA A 127     -63.350  66.434 -36.943  1.00  0.00           C  
ATOM    965  O   ALA A 127     -62.999  65.265 -37.113  1.00  0.00           O  
ATOM    966  CB  ALA A 127     -61.611  67.870 -35.882  1.00  0.00           C  
ATOM    967  N   GLY A 128     -64.576  66.766 -36.560  1.00  0.00           N  
ATOM    968  CA  GLY A 128     -65.628  65.781 -36.500  1.00 25.00           C  
ATOM    969  C   GLY A 128     -65.806  65.072 -37.825  1.00 10.00           C  
ATOM    970  O   GLY A 128     -66.073  63.877 -37.863  1.00  9.00           O  
ATOM    971  N   TYR A 129     -65.633  65.806 -38.919  1.00  0.00           N  
ATOM    972  CA  TYR A 129     -65.803  65.228 -40.235  1.00 17.00           C  
ATOM    973  C   TYR A 129     -64.646  64.317 -40.631  1.00  0.00           C  
ATOM    974  O   TYR A 129     -64.811  63.458 -41.481  1.00  0.00           O  
ATOM    975  CB  TYR A 129     -66.083  66.315 -41.277  1.00  0.00           C  
ATOM    976  CG  TYR A 129     -67.516  66.769 -41.221  1.00  0.00           C  
ATOM    977  CD1 TYR A 129     -68.407  66.438 -42.224  1.00 34.00           C  
ATOM    978  CD2 TYR A 129     -68.003  67.467 -40.117  1.00 13.00           C  
ATOM    979  CE1 TYR A 129     -69.731  66.819 -42.158  1.00 18.00           C  
ATOM    980  CE2 TYR A 129     -69.331  67.858 -40.040  1.00  7.00           C  
ATOM    981  CZ  TYR A 129     -70.196  67.531 -41.073  1.00  4.00           C  
ATOM    982  OH  TYR A 129     -71.526  67.915 -41.029  1.00  3.00           O  
ATOM    983  N   LEU A 130     -63.483  64.474 -40.009  1.00  0.00           N  
ATOM    984  CA  LEU A 130     -62.408  63.499 -40.231  1.00  0.00           C  
ATOM    985  C   LEU A 130     -62.722  62.163 -39.574  1.00  0.00           C  
ATOM    986  O   LEU A 130     -62.176  61.135 -39.969  1.00  0.00           O  
ATOM    987  CB  LEU A 130     -61.056  64.003 -39.706  1.00  0.00           C  
ATOM    988  CG  LEU A 130     -60.241  64.879 -40.654  1.00  0.00           C  
ATOM    989  CD1 LEU A 130     -59.066  65.537 -39.940  1.00  0.00           C  
ATOM    990  CD2 LEU A 130     -59.759  64.084 -41.870  1.00  0.00           C  
ATOM    991  N   LEU A 131     -63.579  62.181 -38.552  1.00  0.00           N  
ATOM    992  CA  LEU A 131     -63.868  60.976 -37.769  1.00  0.00           C  
ATOM    993  C   LEU A 131     -65.236  60.413 -38.118  1.00 13.00           C  
ATOM    994  O   LEU A 131     -65.643  59.356 -37.618  1.00 14.00           O  
ATOM    995  CB  LEU A 131     -63.756  61.250 -36.250  1.00 14.00           C  
ATOM    996  CG  LEU A 131     -62.380  61.661 -35.687  1.00  0.00           C  
ATOM    997  CD1 LEU A 131     -62.490  62.708 -34.579  1.00  0.00           C  
ATOM    998  CD2 LEU A 131     -61.551  60.448 -35.235  1.00 60.00           C  
ATOM    999  N   GLN A 132     -65.949  61.109 -38.995  1.00  0.00           N  
ATOM   1000  CA  GLN A 132     -67.295  60.680 -39.345  1.00  7.00           C  
ATOM   1001  C   GLN A 132     -67.349  59.182 -39.687  1.00  0.00           C  
ATOM   1002  O   GLN A 132     -66.586  58.675 -40.527  1.00  1.00           O  
ATOM   1003  CB  GLN A 132     -67.818  61.521 -40.490  1.00  9.00           C  
ATOM   1004  CG  GLN A 132     -69.308  61.452 -40.692  1.00  4.00           C  
ATOM   1005  CD  GLN A 132     -69.696  62.071 -42.032  1.00  5.00           C  
ATOM   1006  OE1 GLN A 132     -70.439  63.061 -42.089  1.00  7.00           O  
ATOM   1007  NE2 GLN A 132     -69.167  61.498 -43.124  1.00 33.00           N  
ATOM   1008  N   ASP A 133     -68.239  58.480 -38.998  1.00  7.00           N  
ATOM   1009  CA  ASP A 133     -68.510  57.076 -39.266  1.00  0.00           C  
ATOM   1010  C   ASP A 133     -67.415  56.122 -38.788  1.00  0.00           C  
ATOM   1011  O   ASP A 133     -67.436  54.943 -39.143  1.00  0.00           O  
ATOM   1012  CB  ASP A 133     -68.799  56.872 -40.757  1.00  1.00           C  
ATOM   1013  CG  ASP A 133     -70.178  57.409 -41.170  1.00  6.00           C  
ATOM   1014  OD1 ASP A 133     -71.144  57.277 -40.378  1.00  5.00           O  
ATOM   1015  OD2 ASP A 133     -70.296  57.961 -42.288  1.00  5.00           O  
ATOM   1016  N   ILE A 134     -66.476  56.609 -37.967  1.00  0.00           N  
ATOM   1017  CA  ILE A 134     -65.423  55.731 -37.429  1.00  1.00           C  
ATOM   1018  C   ILE A 134     -65.974  54.555 -36.621  1.00  0.00           C  
ATOM   1019  O   ILE A 134     -65.291  53.551 -36.406  1.00 18.00           O  
ATOM   1020  CB  ILE A 134     -64.445  56.468 -36.513  1.00  0.00           C  
ATOM   1021  CG1 ILE A 134     -63.232  55.578 -36.244  1.00 10.00           C  
ATOM   1022  CD1 ILE A 134     -61.923  56.291 -36.423  1.00  0.00           C  
ATOM   1023  CG2 ILE A 134     -65.131  56.833 -35.184  1.00 12.00           C  
ATOM   1024  N   GLU A 135     -67.210  54.689 -36.165  1.00  0.00           N  
ATOM   1025  CA  GLU A 135     -67.818  53.653 -35.331  1.00  5.00           C  
ATOM   1026  C   GLU A 135     -68.481  52.587 -36.155  1.00  9.00           C  
ATOM   1027  O   GLU A 135     -69.052  51.643 -35.612  1.00  4.00           O  
ATOM   1028  CB  GLU A 135     -68.882  54.263 -34.422  1.00  2.00           C  
ATOM   1029  CG  GLU A 135     -70.206  54.556 -35.139  1.00  3.00           C  
ATOM   1030  CD  GLU A 135     -70.342  56.004 -35.621  1.00  2.00           C  
ATOM   1031  OE1 GLU A 135     -69.307  56.715 -35.796  1.00  5.00           O  
ATOM   1032  OE2 GLU A 135     -71.510  56.419 -35.823  1.00  2.00           O  
ATOM   1033  N   LYS A 136     -68.442  52.769 -37.472  1.00  0.00           N  
ATOM   1034  CA  LYS A 136     -69.206  51.919 -38.371  1.00  0.00           C  
ATOM   1035  C   LYS A 136     -68.337  50.897 -39.096  1.00  0.00           C  
ATOM   1036  O   LYS A 136     -68.735  50.347 -40.107  1.00  0.00           O  
ATOM   1037  CB  LYS A 136     -70.039  52.769 -39.339  1.00  0.00           C  
ATOM   1038  CG  LYS A 136     -71.432  53.109 -38.792  1.00  8.00           C  
ATOM   1039  CD  LYS A 136     -71.980  54.427 -39.330  1.00  0.00           C  
ATOM   1040  CE  LYS A 136     -73.451  54.614 -38.950  1.00  4.00           C  
ATOM   1041  NZ  LYS A 136     -74.319  55.157 -40.060  1.00  3.00           N  
ATOM   1042  N   LYS A 137     -67.164  50.623 -38.544  1.00 13.00           N  
ATOM   1043  CA  LYS A 137     -66.250  49.635 -39.112  1.00 20.00           C  
ATOM   1044  C   LYS A 137     -65.914  50.012 -40.550  1.00  8.00           C  
ATOM   1045  O   LYS A 137     -65.985  49.191 -41.455  1.00  7.00           O  
ATOM   1046  CB  LYS A 137     -66.804  48.200 -38.970  1.00  5.00           C  
ATOM   1047  CG  LYS A 137     -66.829  47.730 -37.490  1.00  5.00           C  
ATOM   1048  CD  LYS A 137     -67.174  46.256 -37.289  1.00  2.00           C  
ATOM   1049  N   THR A 138     -65.539  51.277 -40.720  1.00  5.00           N  
ATOM   1050  CA  THR A 138     -65.270  51.875 -42.017  1.00  0.00           C  
ATOM   1051  C   THR A 138     -63.782  51.904 -42.350  1.00 10.00           C  
ATOM   1052  O   THR A 138     -63.399  52.110 -43.499  1.00 26.00           O  
ATOM   1053  CB  THR A 138     -65.749  53.341 -42.068  1.00  0.00           C  
ATOM   1054  OG1 THR A 138     -65.179  54.082 -40.974  1.00  0.00           O  
ATOM   1055  CG2 THR A 138     -67.269  53.420 -42.027  1.00  0.00           C  
ATOM   1056  N   VAL A 139     -62.951  51.692 -41.340  1.00 33.00           N  
ATOM   1057  CA  VAL A 139     -61.514  51.846 -41.474  1.00 11.00           C  
ATOM   1058  C   VAL A 139     -60.846  50.698 -40.727  1.00  6.00           C  
ATOM   1059  O   VAL A 139     -61.401  50.193 -39.772  1.00  8.00           O  
ATOM   1060  CB  VAL A 139     -61.080  53.193 -40.865  1.00  2.00           C  
ATOM   1061  CG1 VAL A 139     -59.729  53.078 -40.243  1.00  0.00           C  
ATOM   1062  CG2 VAL A 139     -61.113  54.296 -41.916  1.00 60.00           C  
ATOM   1063  N   PRO A 140     -59.649  50.286 -41.166  1.00  5.00           N  
ATOM   1064  CA  PRO A 140     -58.859  49.199 -40.566  1.00  3.00           C  
ATOM   1065  C   PRO A 140     -58.241  49.585 -39.226  1.00  0.00           C  
ATOM   1066  O   PRO A 140     -57.582  50.623 -39.125  1.00  0.00           O  
ATOM   1067  CB  PRO A 140     -57.726  48.978 -41.576  1.00  3.00           C  
ATOM   1068  CG  PRO A 140     -58.086  49.804 -42.773  1.00  4.00           C  
ATOM   1069  CD  PRO A 140     -58.946  50.907 -42.294  1.00 20.00           C  
ATOM   1070  N   PHE A 141     -58.428  48.731 -38.223  1.00  4.00           N  
ATOM   1071  CA  PHE A 141     -57.917  48.972 -36.875  1.00  0.00           C  
ATOM   1072  C   PHE A 141     -56.789  48.007 -36.496  1.00  6.00           C  
ATOM   1073  O   PHE A 141     -56.783  46.851 -36.918  1.00  3.00           O  
ATOM   1074  CB  PHE A 141     -59.052  48.834 -35.862  1.00  4.00           C  
ATOM   1075  CG  PHE A 141     -59.843  50.094 -35.654  1.00  6.00           C  
ATOM   1076  CD1 PHE A 141     -60.675  50.583 -36.655  1.00  8.00           C  
ATOM   1077  CD2 PHE A 141     -59.769  50.783 -34.443  1.00  6.00           C  
ATOM   1078  CE1 PHE A 141     -61.414  51.746 -36.464  1.00 22.00           C  
ATOM   1079  CE2 PHE A 141     -60.502  51.941 -34.244  1.00  6.00           C  
ATOM   1080  CZ  PHE A 141     -61.326  52.429 -35.265  1.00 10.00           C  
ATOM   1081  N   ALA A 142     -55.842  48.489 -35.696  1.00  0.00           N  
ATOM   1082  CA  ALA A 142     -54.758  47.657 -35.170  1.00  4.00           C  
ATOM   1083  C   ALA A 142     -54.691  47.735 -33.650  1.00 10.00           C  
ATOM   1084  O   ALA A 142     -55.318  48.593 -33.028  1.00  0.00           O  
ATOM   1085  CB  ALA A 142     -53.423  48.077 -35.763  1.00  4.00           C  
ATOM   1086  N   TRP A 143     -53.914  46.842 -33.053  1.00  4.00           N  
ATOM   1087  CA  TRP A 143     -53.694  46.885 -31.618  1.00  0.00           C  
ATOM   1088  C   TRP A 143     -52.750  48.015 -31.291  1.00  0.00           C  
ATOM   1089  O   TRP A 143     -51.833  48.300 -32.060  1.00  5.00           O  
ATOM   1090  CB  TRP A 143     -53.144  45.557 -31.117  1.00  4.00           C  
ATOM   1091  CG  TRP A 143     -54.206  44.528 -31.078  1.00  0.00           C  
ATOM   1092  CD1 TRP A 143     -54.351  43.463 -31.912  1.00  2.00           C  
ATOM   1093  CD2 TRP A 143     -55.316  44.486 -30.178  1.00  0.00           C  
ATOM   1094  CE2 TRP A 143     -56.085  43.356 -30.516  1.00  3.00           C  
ATOM   1095  NE1 TRP A 143     -55.477  42.747 -31.576  1.00  2.00           N  
ATOM   1096  CE3 TRP A 143     -55.729  45.291 -29.118  1.00  0.00           C  
ATOM   1097  CZ3 TRP A 143     -56.878  44.947 -28.437  1.00  3.00           C  
ATOM   1098  CH2 TRP A 143     -57.622  43.816 -28.794  1.00  2.00           C  
ATOM   1099  CZ2 TRP A 143     -57.241  43.012 -29.829  1.00  2.00           C  
ATOM   1100  N   ASN A 144     -52.994  48.678 -30.162  1.00  0.00           N  
ATOM   1101  CA  ASN A 144     -52.095  49.733 -29.708  1.00  0.00           C  
ATOM   1102  C   ASN A 144     -50.775  49.117 -29.263  1.00  5.00           C  
ATOM   1103  O   ASN A 144     -50.684  47.901 -29.118  1.00  5.00           O  
ATOM   1104  CB  ASN A 144     -52.724  50.576 -28.587  1.00  0.00           C  
ATOM   1105  CG  ASN A 144     -53.224  49.735 -27.427  1.00  0.00           C  
ATOM   1106  OD1 ASN A 144     -53.031  48.523 -27.409  1.00  0.00           O  
ATOM   1107  ND2 ASN A 144     -53.874  50.378 -26.452  1.00  0.00           N  
ATOM   1108  N   PHE A 145     -49.754  49.954 -29.088  1.00 12.00           N  
ATOM   1109  CA  PHE A 145     -48.461  49.537 -28.530  1.00  3.00           C  
ATOM   1110  C   PHE A 145     -48.620  48.518 -27.401  1.00  4.00           C  
ATOM   1111  O   PHE A 145     -47.745  47.694 -27.160  1.00  2.00           O  
ATOM   1112  CB  PHE A 145     -47.694  50.755 -27.983  1.00  6.00           C  
ATOM   1113  CG  PHE A 145     -48.305  51.348 -26.744  1.00  0.00           C  
ATOM   1114  CD1 PHE A 145     -47.980  50.855 -25.488  1.00  3.00           C  
ATOM   1115  CD2 PHE A 145     -49.206  52.398 -26.830  1.00  0.00           C  
ATOM   1116  CE1 PHE A 145     -48.546  51.395 -24.332  1.00  3.00           C  
ATOM   1117  CE2 PHE A 145     -49.776  52.943 -25.682  1.00  0.00           C  
ATOM   1118  CZ  PHE A 145     -49.442  52.441 -24.428  1.00  5.00           C  
ATOM   1119  N   ASP A 146     -49.765  48.576 -26.738  1.00  0.00           N  
ATOM   1120  CA  ASP A 146     -49.958  47.959 -25.442  1.00  3.00           C  
ATOM   1121  C   ASP A 146     -50.655  46.603 -25.544  1.00  3.00           C  
ATOM   1122  O   ASP A 146     -50.724  45.853 -24.572  1.00  2.00           O  
ATOM   1123  CB  ASP A 146     -50.777  48.946 -24.598  1.00 48.00           C  
ATOM   1124  CG  ASP A 146     -51.168  48.401 -23.250  1.00  2.00           C  
ATOM   1125  OD1 ASP A 146     -50.816  49.045 -22.240  1.00  2.00           O  
ATOM   1126  OD2 ASP A 146     -51.861  47.362 -23.204  1.00  2.00           O  
ATOM   1127  N   ASP A 147     -51.164  46.287 -26.727  1.00  0.00           N  
ATOM   1128  CA  ASP A 147     -52.029  45.113 -26.918  1.00  0.00           C  
ATOM   1129  C   ASP A 147     -53.262  45.093 -26.011  1.00  3.00           C  
ATOM   1130  O   ASP A 147     -53.873  44.046 -25.797  1.00  3.00           O  
ATOM   1131  CB  ASP A 147     -51.244  43.807 -26.813  1.00  2.00           C  
ATOM   1132  CG  ASP A 147     -50.706  43.357 -28.154  1.00  1.00           C  
ATOM   1133  OD1 ASP A 147     -49.542  43.675 -28.491  1.00  2.00           O  
ATOM   1134  OD2 ASP A 147     -51.469  42.698 -28.887  1.00  2.00           O  
ATOM   1135  N   THR A 148     -53.629  46.271 -25.512  1.00  0.00           N  
ATOM   1136  CA  THR A 148     -54.810  46.447 -24.677  1.00  2.00           C  
ATOM   1137  C   THR A 148     -56.027  46.967 -25.441  1.00  0.00           C  
ATOM   1138  O   THR A 148     -57.171  46.667 -25.072  1.00  2.00           O  
ATOM   1139  CB  THR A 148     -54.544  47.454 -23.557  1.00  2.00           C  
ATOM   1140  OG1 THR A 148     -55.798  47.898 -23.031  1.00  2.00           O  
ATOM   1141  CG2 THR A 148     -53.799  48.668 -24.095  1.00 10.00           C  
ATOM   1142  N   GLU A 149     -55.781  47.758 -26.491  1.00  0.00           N  
ATOM   1143  CA  GLU A 149     -56.856  48.468 -27.193  1.00  4.00           C  
ATOM   1144  C   GLU A 149     -56.622  48.651 -28.696  1.00  0.00           C  
ATOM   1145  O   GLU A 149     -55.483  48.780 -29.161  1.00  0.00           O  
ATOM   1146  CB  GLU A 149     -57.052  49.840 -26.557  1.00  4.00           C  
ATOM   1147  CG  GLU A 149     -58.401  50.456 -26.823  1.00  3.00           C  
ATOM   1148  CD  GLU A 149     -58.533  51.825 -26.189  1.00  3.00           C  
ATOM   1149  OE1 GLU A 149     -57.804  52.101 -25.208  1.00  6.00           O  
ATOM   1150  OE2 GLU A 149     -59.356  52.629 -26.683  1.00  5.00           O  
ATOM   1151  N   LYS A 150     -57.710  48.682 -29.453  1.00  5.00           N  
ATOM   1152  CA  LYS A 150     -57.616  48.912 -30.892  1.00  0.00           C  
ATOM   1153  C   LYS A 150     -57.585  50.423 -31.222  1.00  0.00           C  
ATOM   1154  O   LYS A 150     -58.265  51.219 -30.568  1.00 10.00           O  
ATOM   1155  CB  LYS A 150     -58.764  48.196 -31.629  1.00  4.00           C  
ATOM   1156  CG  LYS A 150     -58.613  46.666 -31.760  1.00  3.00           C  
ATOM   1157  N   GLU A 151     -56.769  50.807 -32.208  1.00  0.00           N  
ATOM   1158  CA  GLU A 151     -56.775  52.166 -32.759  1.00  0.00           C  
ATOM   1159  C   GLU A 151     -56.903  52.150 -34.294  1.00  0.00           C  
ATOM   1160  O   GLU A 151     -56.543  51.174 -34.945  1.00  0.00           O  
ATOM   1161  CB  GLU A 151     -55.515  52.935 -32.359  1.00  1.00           C  
ATOM   1162  CG  GLU A 151     -54.230  52.218 -32.704  1.00 33.00           C  
ATOM   1163  CD  GLU A 151     -52.974  53.054 -32.444  1.00 36.00           C  
ATOM   1164  OE1 GLU A 151     -51.887  52.441 -32.332  1.00 11.00           O  
ATOM   1165  OE2 GLU A 151     -53.061  54.308 -32.371  1.00 51.00           O  
ATOM   1166  N   PRO A 152     -57.415  53.241 -34.883  1.00  0.00           N  
ATOM   1167  CA  PRO A 152     -57.553  53.250 -36.336  1.00  0.00           C  
ATOM   1168  C   PRO A 152     -56.196  53.511 -36.991  1.00 47.00           C  
ATOM   1169  O   PRO A 152     -55.431  54.307 -36.449  1.00 40.00           O  
ATOM   1170  CB  PRO A 152     -58.508  54.427 -36.565  1.00  0.00           C  
ATOM   1171  CG  PRO A 152     -58.157  55.375 -35.473  1.00  1.00           C  
ATOM   1172  CD  PRO A 152     -57.874  54.507 -34.283  1.00  2.00           C  
ATOM   1173  N   THR A 153     -55.904  52.858 -38.119  1.00  0.00           N  
ATOM   1174  CA  THR A 153     -54.670  53.112 -38.874  1.00 22.00           C  
ATOM   1175  C   THR A 153     -54.790  54.299 -39.834  1.00  0.00           C  
ATOM   1176  O   THR A 153     -53.775  54.852 -40.272  1.00 18.00           O  
ATOM   1177  CB  THR A 153     -54.271  51.896 -39.701  1.00  9.00           C  
ATOM   1178  OG1 THR A 153     -55.375  51.504 -40.530  1.00 10.00           O  
ATOM   1179  CG2 THR A 153     -53.889  50.751 -38.796  1.00  6.00           C  
ATOM   1180  N   VAL A 154     -56.031  54.657 -40.171  1.00  0.00           N  
ATOM   1181  CA  VAL A 154     -56.348  55.848 -40.961  1.00  0.00           C  
ATOM   1182  C   VAL A 154     -57.773  56.307 -40.617  1.00  0.00           C  
ATOM   1183  O   VAL A 154     -58.636  55.487 -40.303  1.00  0.00           O  
ATOM   1184  CB  VAL A 154     -56.273  55.558 -42.500  1.00  0.00           C  
ATOM   1185  CG1 VAL A 154     -56.995  54.259 -42.844  1.00 40.00           C  
ATOM   1186  CG2 VAL A 154     -56.879  56.699 -43.296  1.00  0.00           C  
ATOM   1187  N   LEU A 155     -58.041  57.605 -40.684  1.00  0.00           N  
ATOM   1188  CA  LEU A 155     -59.406  58.073 -40.428  1.00  0.00           C  
ATOM   1189  C   LEU A 155     -60.305  58.094 -41.684  1.00  0.00           C  
ATOM   1190  O   LEU A 155     -59.808  58.124 -42.819  1.00  0.00           O  
ATOM   1191  CB  LEU A 155     -59.368  59.446 -39.743  1.00  0.00           C  
ATOM   1192  CG  LEU A 155     -58.581  59.486 -38.427  1.00  0.00           C  
ATOM   1193  CD1 LEU A 155     -58.731  60.837 -37.758  1.00  0.00           C  
ATOM   1194  CD2 LEU A 155     -59.061  58.390 -37.489  1.00  0.00           C  
ATOM   1195  N   PRO A 156     -61.634  58.052 -41.484  1.00  0.00           N  
ATOM   1196  CA  PRO A 156     -62.599  58.098 -42.598  1.00  0.00           C  
ATOM   1197  C   PRO A 156     -62.462  59.312 -43.525  1.00  0.00           C  
ATOM   1198  O   PRO A 156     -62.845  59.223 -44.695  1.00  0.00           O  
ATOM   1199  CB  PRO A 156     -63.964  58.100 -41.880  1.00  1.00           C  
ATOM   1200  CG  PRO A 156     -63.712  57.272 -40.662  1.00  0.00           C  
ATOM   1201  CD  PRO A 156     -62.285  57.649 -40.222  1.00  0.00           C  
ATOM   1202  N   ALA A 157     -61.935  60.421 -43.011  1.00  0.00           N  
ATOM   1203  CA  ALA A 157     -61.676  61.620 -43.822  1.00  0.00           C  
ATOM   1204  C   ALA A 157     -62.800  62.035 -44.789  1.00  0.00           C  
ATOM   1205  O   ALA A 157     -62.652  61.926 -45.984  1.00  0.00           O  
ATOM   1206  CB  ALA A 157     -60.358  61.466 -44.593  1.00  1.00           C  
ATOM   1207  N   ALA A 158     -63.900  62.549 -44.264  1.00  0.00           N  
ATOM   1208  CA  ALA A 158     -64.970  63.084 -45.086  1.00  0.00           C  
ATOM   1209  C   ALA A 158     -64.627  64.419 -45.755  1.00  0.00           C  
ATOM   1210  O   ALA A 158     -65.454  64.990 -46.450  1.00  1.00           O  
ATOM   1211  CB  ALA A 158     -66.220  63.229 -44.263  1.00 26.00           C  
ATOM   1212  N   PHE A 159     -63.430  64.941 -45.524  1.00  0.00           N  
ATOM   1213  CA  PHE A 159     -62.883  65.960 -46.420  1.00  0.00           C  
ATOM   1214  C   PHE A 159     -61.401  65.631 -46.624  1.00  0.00           C  
ATOM   1215  O   PHE A 159     -60.802  64.974 -45.758  1.00  0.00           O  
ATOM   1216  CB  PHE A 159     -63.116  67.387 -45.899  1.00  0.00           C  
ATOM   1217  CG  PHE A 159     -62.220  67.775 -44.761  1.00  0.00           C  
ATOM   1218  CD1 PHE A 159     -62.637  67.623 -43.450  1.00  0.00           C  
ATOM   1219  CD2 PHE A 159     -60.953  68.294 -45.004  1.00  0.00           C  
ATOM   1220  CE1 PHE A 159     -61.798  67.983 -42.395  1.00  0.00           C  
ATOM   1221  CE2 PHE A 159     -60.103  68.652 -43.958  1.00  0.00           C  
ATOM   1222  CZ  PHE A 159     -60.524  68.499 -42.656  1.00  0.00           C  
ATOM   1223  N   PRO A 160     -60.829  66.042 -47.780  1.00  0.00           N  
ATOM   1224  CA  PRO A 160     -59.453  65.765 -48.246  1.00  1.00           C  
ATOM   1225  C   PRO A 160     -58.374  66.582 -47.514  1.00  0.00           C  
ATOM   1226  O   PRO A 160     -57.740  67.487 -48.069  1.00  0.00           O  
ATOM   1227  CB  PRO A 160     -59.485  66.133 -49.743  1.00  1.00           C  
ATOM   1228  CG  PRO A 160     -60.918  66.426 -50.067  1.00  0.00           C  
ATOM   1229  CD  PRO A 160     -61.596  66.799 -48.780  1.00  0.00           C  
ATOM   1230  N   ASN A 161     -58.152  66.204 -46.261  1.00  1.00           N  
ATOM   1231  CA  ASN A 161     -57.293  66.928 -45.340  1.00  0.00           C  
ATOM   1232  C   ASN A 161     -55.815  67.080 -45.781  1.00  0.00           C  
ATOM   1233  O   ASN A 161     -55.169  68.058 -45.420  1.00  0.00           O  
ATOM   1234  CB  ASN A 161     -57.454  66.296 -43.941  1.00  0.00           C  
ATOM   1235  CG  ASN A 161     -56.599  66.950 -42.889  1.00  0.00           C  
ATOM   1236  OD1 ASN A 161     -56.850  68.078 -42.457  1.00  0.00           O  
ATOM   1237  ND2 ASN A 161     -55.590  66.232 -42.450  1.00  3.00           N  
ATOM   1238  N   LEU A 162     -55.296  66.149 -46.585  1.00  1.00           N  
ATOM   1239  CA  LEU A 162     -53.886  66.186 -47.011  1.00  2.00           C  
ATOM   1240  C   LEU A 162     -53.560  67.492 -47.722  1.00  0.00           C  
ATOM   1241  O   LEU A 162     -52.549  68.125 -47.440  1.00  0.00           O  
ATOM   1242  CB  LEU A 162     -53.558  65.014 -47.944  1.00  1.00           C  
ATOM   1243  CG  LEU A 162     -52.134  64.437 -47.976  1.00  0.00           C  
ATOM   1244  CD1 LEU A 162     -51.696  64.243 -49.393  1.00  0.00           C  
ATOM   1245  CD2 LEU A 162     -51.142  65.303 -47.248  1.00  0.00           C  
ATOM   1246  N   LEU A 163     -54.439  67.893 -48.631  1.00  1.00           N  
ATOM   1247  CA  LEU A 163     -54.234  69.104 -49.408  1.00  0.00           C  
ATOM   1248  C   LEU A 163     -54.805  70.300 -48.675  1.00  0.00           C  
ATOM   1249  O   LEU A 163     -54.258  71.398 -48.776  1.00  0.00           O  
ATOM   1250  CB  LEU A 163     -54.877  69.003 -50.811  1.00  1.00           C  
ATOM   1251  CG  LEU A 163     -54.283  68.023 -51.827  1.00  1.00           C  
ATOM   1252  CD1 LEU A 163     -55.196  67.889 -53.012  1.00  1.00           C  
ATOM   1253  CD2 LEU A 163     -52.896  68.448 -52.263  1.00  0.00           C  
ATOM   1254  N   VAL A 164     -55.913  70.096 -47.961  1.00  0.00           N  
ATOM   1255  CA  VAL A 164     -56.558  71.202 -47.258  1.00  0.00           C  
ATOM   1256  C   VAL A 164     -55.640  71.806 -46.181  1.00  0.00           C  
ATOM   1257  O   VAL A 164     -55.371  73.018 -46.206  1.00  0.00           O  
ATOM   1258  CB  VAL A 164     -57.914  70.814 -46.633  1.00  0.00           C  
ATOM   1259  CG1 VAL A 164     -58.361  71.904 -45.702  1.00  1.00           C  
ATOM   1260  CG2 VAL A 164     -58.985  70.572 -47.724  1.00  1.00           C  
ATOM   1261  N   ASN A 165     -55.143  70.970 -45.265  1.00  0.00           N  
ATOM   1262  CA  ASN A 165     -54.238  71.447 -44.179  1.00  0.00           C  
ATOM   1263  C   ASN A 165     -52.739  71.377 -44.406  1.00  0.00           C  
ATOM   1264  O   ASN A 165     -51.984  72.176 -43.844  1.00  7.00           O  
ATOM   1265  CB  ASN A 165     -54.572  70.825 -42.816  1.00  5.00           C  
ATOM   1266  CG  ASN A 165     -55.735  71.515 -42.165  1.00  0.00           C  
ATOM   1267  OD1 ASN A 165     -55.850  72.745 -42.240  1.00  0.00           O  
ATOM   1268  ND2 ASN A 165     -56.643  70.736 -41.577  1.00  0.00           N  
ATOM   1269  N   GLY A 166     -52.311  70.438 -45.236  1.00  0.00           N  
ATOM   1270  CA  GLY A 166     -50.906  70.332 -45.565  1.00  2.00           C  
ATOM   1271  C   GLY A 166     -50.169  69.432 -44.596  1.00 22.00           C  
ATOM   1272  O   GLY A 166     -50.779  68.671 -43.857  1.00 13.00           O  
ATOM   1273  N   SER A 167     -48.847  69.513 -44.619  1.00  6.00           N  
ATOM   1274  CA  SER A 167     -48.009  68.629 -43.831  1.00 60.00           C  
ATOM   1275  C   SER A 167     -46.551  68.971 -44.096  1.00  0.00           C  
ATOM   1276  O   SER A 167     -46.198  69.371 -45.199  1.00  2.00           O  
ATOM   1277  CB  SER A 167     -48.299  67.163 -44.187  1.00 13.00           C  
ATOM   1278  OG  SER A 167     -47.651  66.278 -43.287  1.00 39.00           O  
ATOM   1279  N   THR A 168     -45.720  68.800 -43.072  1.00 45.00           N  
ATOM   1280  CA  THR A 168     -44.272  69.004 -43.120  1.00  0.00           C  
ATOM   1281  C   THR A 168     -43.772  68.373 -41.832  1.00  0.00           C  
ATOM   1282  O   THR A 168     -44.363  68.655 -40.796  1.00  9.00           O  
ATOM   1283  CB  THR A 168     -43.929  70.520 -43.051  1.00 17.00           C  
ATOM   1284  OG1 THR A 168     -42.825  70.721 -42.167  1.00  5.00           O  
ATOM   1285  CG2 THR A 168     -45.088  71.333 -42.495  1.00 16.00           C  
ATOM   1286  N   GLY A 169     -42.768  67.491 -41.829  1.00  6.00           N  
ATOM   1287  CA  GLY A 169     -42.221  66.821 -42.967  1.00 21.00           C  
ATOM   1288  C   GLY A 169     -40.714  66.613 -42.970  1.00 13.00           C  
ATOM   1289  O   GLY A 169     -40.076  67.034 -43.943  1.00 11.00           O  
ATOM   1290  N   ILE A 170     -40.126  65.975 -41.950  1.00  7.00           N  
ATOM   1291  CA  ILE A 170     -38.713  65.499 -42.095  1.00  0.00           C  
ATOM   1292  C   ILE A 170     -38.390  64.109 -41.530  1.00  0.00           C  
ATOM   1293  O   ILE A 170     -38.334  63.944 -40.320  1.00  5.00           O  
ATOM   1294  CB  ILE A 170     -37.690  66.410 -41.399  1.00  3.00           C  
ATOM   1295  CG1 ILE A 170     -37.927  67.886 -41.718  1.00  5.00           C  
ATOM   1296  CD1 ILE A 170     -37.069  68.810 -40.873  1.00  2.00           C  
ATOM   1297  CG2 ILE A 170     -36.248  65.940 -41.724  1.00  2.00           C  
ATOM   1298  N   SER A 171     -38.119  63.115 -42.372  1.00  0.00           N  
ATOM   1299  CA  SER A 171     -37.745  61.803 -41.816  1.00  8.00           C  
ATOM   1300  C   SER A 171     -36.306  61.372 -42.098  1.00 10.00           C  
ATOM   1301  O   SER A 171     -35.351  62.142 -41.875  1.00  4.00           O  
ATOM   1302  CB  SER A 171     -38.744  60.687 -42.174  1.00  0.00           C  
ATOM   1303  OG  SER A 171     -38.531  60.168 -43.468  1.00  0.00           O  
ATOM   1304  N   ALA A 172     -36.148  60.119 -42.519  1.00  0.00           N  
ATOM   1305  CA  ALA A 172     -34.844  59.594 -42.943  1.00  4.00           C  
ATOM   1306  C   ALA A 172     -34.923  59.257 -44.438  1.00  8.00           C  
ATOM   1307  O   ALA A 172     -35.836  58.551 -44.865  1.00 10.00           O  
ATOM   1308  CB  ALA A 172     -34.463  58.358 -42.121  1.00  7.00           C  
ATOM   1309  N   GLY A 173     -33.994  59.777 -45.236  1.00  3.00           N  
ATOM   1310  CA  GLY A 173     -34.036  59.555 -46.675  1.00  2.00           C  
ATOM   1311  C   GLY A 173     -35.185  60.285 -47.363  1.00  3.00           C  
ATOM   1312  O   GLY A 173     -35.259  60.313 -48.579  1.00  2.00           O  
ATOM   1313  N   TYR A 174     -36.093  60.876 -46.588  1.00  5.00           N  
ATOM   1314  CA  TYR A 174     -37.208  61.623 -47.170  1.00  7.00           C  
ATOM   1315  C   TYR A 174     -37.676  62.757 -46.260  1.00  5.00           C  
ATOM   1316  O   TYR A 174     -37.643  62.633 -45.045  1.00  9.00           O  
ATOM   1317  CB  TYR A 174     -38.410  60.710 -47.448  1.00 23.00           C  
ATOM   1318  CG  TYR A 174     -38.156  59.488 -48.308  1.00  0.00           C  
ATOM   1319  CD1 TYR A 174     -38.510  59.467 -49.649  1.00 10.00           C  
ATOM   1320  CD2 TYR A 174     -37.602  58.342 -47.764  1.00  0.00           C  
ATOM   1321  CE1 TYR A 174     -38.295  58.349 -50.423  1.00  5.00           C  
ATOM   1322  CE2 TYR A 174     -37.383  57.221 -48.527  1.00  4.00           C  
ATOM   1323  CZ  TYR A 174     -37.730  57.225 -49.855  1.00  2.00           C  
ATOM   1324  OH  TYR A 174     -37.505  56.095 -50.609  1.00  2.00           O  
ATOM   1325  N   ALA A 175     -38.120  63.851 -46.872  1.00  9.00           N  
ATOM   1326  CA  ALA A 175     -38.790  64.961 -46.196  1.00  0.00           C  
ATOM   1327  C   ALA A 175     -40.123  65.210 -46.906  1.00  0.00           C  
ATOM   1328  O   ALA A 175     -40.379  64.629 -47.955  1.00 21.00           O  
ATOM   1329  CB  ALA A 175     -37.916  66.222 -46.226  1.00  4.00           C  
ATOM   1330  N   THR A 176     -40.989  66.044 -46.342  1.00 22.00           N  
ATOM   1331  CA  THR A 176     -42.223  66.389 -47.045  1.00  0.00           C  
ATOM   1332  C   THR A 176     -42.630  67.832 -46.803  1.00 19.00           C  
ATOM   1333  O   THR A 176     -42.570  68.317 -45.694  1.00  0.00           O  
ATOM   1334  CB  THR A 176     -43.413  65.480 -46.656  1.00  0.00           C  
ATOM   1335  OG1 THR A 176     -44.547  65.779 -47.489  1.00  0.00           O  
ATOM   1336  CG2 THR A 176     -43.808  65.708 -45.194  1.00  0.00           C  
ATOM   1337  N   ASP A 177     -43.066  68.503 -47.857  1.00  0.00           N  
ATOM   1338  CA  ASP A 177     -43.667  69.812 -47.730  1.00  0.00           C  
ATOM   1339  C   ASP A 177     -44.821  69.920 -48.694  1.00  0.00           C  
ATOM   1340  O   ASP A 177     -44.628  69.945 -49.915  1.00  0.00           O  
ATOM   1341  CB  ASP A 177     -42.641  70.908 -47.985  1.00  8.00           C  
ATOM   1342  CG  ASP A 177     -42.003  71.388 -46.714  1.00  8.00           C  
ATOM   1343  OD1 ASP A 177     -42.716  72.048 -45.915  1.00 15.00           O  
ATOM   1344  OD2 ASP A 177     -40.806  71.091 -46.504  1.00  6.00           O  
ATOM   1345  N   ILE A 178     -46.023  69.957 -48.134  1.00  2.00           N  
ATOM   1346  CA  ILE A 178     -47.260  70.059 -48.905  1.00  0.00           C  
ATOM   1347  C   ILE A 178     -48.014  71.244 -48.335  1.00  0.00           C  
ATOM   1348  O   ILE A 178     -48.327  71.263 -47.150  1.00  1.00           O  
ATOM   1349  CB  ILE A 178     -48.128  68.808 -48.702  1.00  0.00           C  
ATOM   1350  CG1 ILE A 178     -47.409  67.554 -49.200  1.00  0.00           C  
ATOM   1351  CD1 ILE A 178     -48.228  66.272 -48.965  1.00  0.00           C  
ATOM   1352  CG2 ILE A 178     -49.513  68.979 -49.333  1.00  0.00           C  
ATOM   1353  N   PRO A 179     -48.294  72.258 -49.153  1.00  0.00           N  
ATOM   1354  CA  PRO A 179     -48.940  73.410 -48.523  1.00  1.00           C  
ATOM   1355  C   PRO A 179     -50.448  73.210 -48.461  1.00  0.00           C  
ATOM   1356  O   PRO A 179     -50.964  72.281 -49.067  1.00  0.00           O  
ATOM   1357  CB  PRO A 179     -48.597  74.550 -49.482  1.00  0.00           C  
ATOM   1358  CG  PRO A 179     -48.598  73.868 -50.821  1.00  0.00           C  
ATOM   1359  CD  PRO A 179     -47.984  72.501 -50.573  1.00  0.00           C  
ATOM   1360  N   PRO A 180     -51.146  74.089 -47.740  1.00  0.00           N  
ATOM   1361  CA  PRO A 180     -52.593  74.058 -47.542  1.00  0.00           C  
ATOM   1362  C   PRO A 180     -53.319  74.606 -48.751  1.00  0.00           C  
ATOM   1363  O   PRO A 180     -52.786  75.427 -49.480  1.00  0.00           O  
ATOM   1364  CB  PRO A 180     -52.815  75.030 -46.378  1.00  0.00           C  
ATOM   1365  CG  PRO A 180     -51.469  75.575 -46.016  1.00  0.00           C  
ATOM   1366  CD  PRO A 180     -50.537  75.273 -47.123  1.00  1.00           C  
ATOM   1367  N   HIS A 181     -54.555  74.176 -48.926  1.00  0.00           N  
ATOM   1368  CA  HIS A 181     -55.379  74.649 -50.008  1.00  0.00           C  
ATOM   1369  C   HIS A 181     -56.766  74.952 -49.479  1.00  0.00           C  
ATOM   1370  O   HIS A 181     -57.142  74.498 -48.404  1.00  0.00           O  
ATOM   1371  CB  HIS A 181     -55.481  73.573 -51.081  1.00  0.00           C  
ATOM   1372  CG  HIS A 181     -54.166  73.218 -51.710  1.00  0.00           C  
ATOM   1373  ND1 HIS A 181     -53.227  72.433 -51.079  1.00  0.00           N  
ATOM   1374  CD2 HIS A 181     -53.642  73.534 -52.921  1.00  0.00           C  
ATOM   1375  CE1 HIS A 181     -52.180  72.279 -51.874  1.00  0.00           C  
ATOM   1376  NE2 HIS A 181     -52.408  72.935 -52.995  1.00  0.00           N  
ATOM   1377  N   ASN A 182     -57.515  75.709 -50.263  1.00  1.00           N  
ATOM   1378  CA  ASN A 182     -58.904  76.044 -50.001  1.00  0.00           C  
ATOM   1379  C   ASN A 182     -59.822  74.822 -50.130  1.00  0.00           C  
ATOM   1380  O   ASN A 182     -59.779  74.099 -51.126  1.00  0.00           O  
ATOM   1381  CB  ASN A 182     -59.328  77.120 -50.994  1.00  0.00           C  
ATOM   1382  CG  ASN A 182     -60.671  77.698 -50.684  1.00 10.00           C  
ATOM   1383  OD1 ASN A 182     -61.695  77.195 -51.137  1.00 12.00           O  
ATOM   1384  ND2 ASN A 182     -60.683  78.777 -49.919  1.00 10.00           N  
ATOM   1385  N   LEU A 183     -60.660  74.613 -49.122  1.00  1.00           N  
ATOM   1386  CA  LEU A 183     -61.523  73.440 -49.012  1.00  0.00           C  
ATOM   1387  C   LEU A 183     -62.477  73.315 -50.214  1.00  0.00           C  
ATOM   1388  O   LEU A 183     -62.571  72.264 -50.854  1.00  0.00           O  
ATOM   1389  CB  LEU A 183     -62.289  73.531 -47.681  1.00  1.00           C  
ATOM   1390  CG  LEU A 183     -63.144  72.461 -46.983  1.00  0.00           C  
ATOM   1391  CD1 LEU A 183     -64.585  72.567 -47.418  1.00  0.00           C  
ATOM   1392  CD2 LEU A 183     -62.604  71.048 -47.150  1.00  0.00           C  
ATOM   1393  N   ALA A 184     -63.181  74.391 -50.530  1.00  5.00           N  
ATOM   1394  CA  ALA A 184     -64.106  74.363 -51.651  1.00  0.00           C  
ATOM   1395  C   ALA A 184     -63.368  74.012 -52.954  1.00  0.00           C  
ATOM   1396  O   ALA A 184     -63.828  73.195 -53.751  1.00  0.00           O  
ATOM   1397  CB  ALA A 184     -64.828  75.699 -51.774  1.00  7.00           C  
ATOM   1398  N   GLU A 185     -62.208  74.621 -53.155  1.00  0.00           N  
ATOM   1399  CA  GLU A 185     -61.415  74.346 -54.341  1.00  0.00           C  
ATOM   1400  C   GLU A 185     -60.982  72.881 -54.438  1.00  0.00           C  
ATOM   1401  O   GLU A 185     -61.179  72.244 -55.469  1.00  0.00           O  
ATOM   1402  CB  GLU A 185     -60.216  75.302 -54.431  1.00  0.00           C  
ATOM   1403  CG  GLU A 185     -60.627  76.727 -54.722  1.00  7.00           C  
ATOM   1404  CD  GLU A 185     -59.461  77.699 -54.721  1.00  8.00           C  
ATOM   1405  OE1 GLU A 185     -58.296  77.245 -54.742  1.00  0.00           O  
ATOM   1406  OE2 GLU A 185     -59.718  78.922 -54.693  1.00  4.00           O  
ATOM   1407  N   VAL A 186     -60.390  72.345 -53.377  1.00  0.00           N  
ATOM   1408  CA  VAL A 186     -59.949  70.954 -53.406  1.00  0.00           C  
ATOM   1409  C   VAL A 186     -61.109  69.995 -53.662  1.00  0.00           C  
ATOM   1410  O   VAL A 186     -60.938  68.964 -54.316  1.00  0.00           O  
ATOM   1411  CB  VAL A 186     -59.255  70.539 -52.101  1.00  0.00           C  
ATOM   1412  CG1 VAL A 186     -58.975  69.040 -52.118  1.00  1.00           C  
ATOM   1413  CG2 VAL A 186     -57.966  71.322 -51.913  1.00  0.00           C  
ATOM   1414  N   ILE A 187     -62.281  70.335 -53.132  1.00  0.00           N  
ATOM   1415  CA  ILE A 187     -63.465  69.499 -53.279  1.00  0.00           C  
ATOM   1416  C   ILE A 187     -64.040  69.585 -54.709  1.00  0.00           C  
ATOM   1417  O   ILE A 187     -64.500  68.586 -55.277  1.00  0.00           O  
ATOM   1418  CB  ILE A 187     -64.519  69.837 -52.197  1.00  0.00           C  
ATOM   1419  CG1 ILE A 187     -64.143  69.172 -50.879  1.00  0.00           C  
ATOM   1420  CD1 ILE A 187     -65.093  69.524 -49.756  1.00  0.00           C  
ATOM   1421  CG2 ILE A 187     -65.902  69.349 -52.570  1.00 60.00           C  
ATOM   1422  N   ASP A 188     -63.990  70.773 -55.296  1.00  0.00           N  
ATOM   1423  CA  ASP A 188     -64.373  70.928 -56.693  1.00 14.00           C  
ATOM   1424  C   ASP A 188     -63.522  70.017 -57.590  1.00  0.00           C  
ATOM   1425  O   ASP A 188     -64.051  69.310 -58.446  1.00 16.00           O  
ATOM   1426  CB  ASP A 188     -64.293  72.397 -57.116  1.00  9.00           C  
ATOM   1427  CG  ASP A 188     -65.382  73.255 -56.454  1.00  4.00           C  
ATOM   1428  OD1 ASP A 188     -66.405  72.667 -56.019  1.00 18.00           O  
ATOM   1429  OD2 ASP A 188     -65.216  74.503 -56.370  1.00  5.00           O  
ATOM   1430  N   ALA A 189     -62.213  70.005 -57.355  1.00  0.00           N  
ATOM   1431  CA  ALA A 189     -61.310  69.122 -58.077  1.00  0.00           C  
ATOM   1432  C   ALA A 189     -61.660  67.647 -57.870  1.00  0.00           C  
ATOM   1433  O   ALA A 189     -61.695  66.871 -58.823  1.00  0.00           O  
ATOM   1434  CB  ALA A 189     -59.828  69.403 -57.689  1.00  1.00           C  
ATOM   1435  N   ALA A 190     -61.915  67.253 -56.628  1.00  0.00           N  
ATOM   1436  CA  ALA A 190     -62.203  65.849 -56.353  1.00  0.00           C  
ATOM   1437  C   ALA A 190     -63.481  65.447 -57.051  1.00  0.00           C  
ATOM   1438  O   ALA A 190     -63.589  64.355 -57.598  1.00  0.00           O  
ATOM   1439  CB  ALA A 190     -62.318  65.585 -54.847  1.00  0.00           C  
ATOM   1440  N   VAL A 191     -64.462  66.331 -57.012  1.00  0.00           N  
ATOM   1441  CA  VAL A 191     -65.723  66.029 -57.644  1.00  0.00           C  
ATOM   1442  C   VAL A 191     -65.573  65.894 -59.153  1.00  0.00           C  
ATOM   1443  O   VAL A 191     -66.199  65.020 -59.768  1.00  0.00           O  
ATOM   1444  CB  VAL A 191     -66.777  67.074 -57.311  1.00 23.00           C  
ATOM   1445  CG1 VAL A 191     -67.981  66.967 -58.268  1.00 10.00           C  
ATOM   1446  CG2 VAL A 191     -67.204  66.871 -55.906  1.00 56.00           C  
ATOM   1447  N   TYR A 192     -64.744  66.740 -59.759  1.00 16.00           N  
ATOM   1448  CA  TYR A 192     -64.556  66.632 -61.200  1.00 14.00           C  
ATOM   1449  C   TYR A 192     -63.907  65.299 -61.517  1.00  0.00           C  
ATOM   1450  O   TYR A 192     -64.352  64.569 -62.395  1.00  0.00           O  
ATOM   1451  CB  TYR A 192     -63.712  67.769 -61.754  1.00 14.00           C  
ATOM   1452  CG  TYR A 192     -63.585  67.736 -63.263  1.00  0.00           C  
ATOM   1453  CD1 TYR A 192     -62.464  67.194 -63.878  1.00  0.00           C  
ATOM   1454  CD2 TYR A 192     -64.593  68.240 -64.074  1.00  6.00           C  
ATOM   1455  CE1 TYR A 192     -62.345  67.175 -65.257  1.00 14.00           C  
ATOM   1456  CE2 TYR A 192     -64.491  68.210 -65.449  1.00  3.00           C  
ATOM   1457  CZ  TYR A 192     -63.363  67.686 -66.039  1.00  0.00           C  
ATOM   1458  OH  TYR A 192     -63.259  67.670 -67.417  1.00  3.00           O  
ATOM   1459  N   MET A 193     -62.864  64.972 -60.772  1.00  0.00           N  
ATOM   1460  CA  MET A 193     -62.147  63.725 -60.980  1.00  0.00           C  
ATOM   1461  C   MET A 193     -62.998  62.467 -60.730  1.00  0.00           C  
ATOM   1462  O   MET A 193     -62.759  61.416 -61.311  1.00 35.00           O  
ATOM   1463  CB  MET A 193     -60.893  63.723 -60.114  1.00  0.00           C  
ATOM   1464  CG  MET A 193     -60.048  62.491 -60.244  1.00 32.00           C  
ATOM   1465  SD  MET A 193     -58.337  62.935 -60.020  1.00 60.00           S  
ATOM   1466  CE  MET A 193     -57.724  61.330 -59.508  1.00 13.00           C  
ATOM   1467  N   ILE A 194     -63.982  62.562 -59.851  1.00  0.00           N  
ATOM   1468  CA  ILE A 194     -64.848  61.429 -59.631  1.00 36.00           C  
ATOM   1469  C   ILE A 194     -65.614  61.150 -60.924  1.00  0.00           C  
ATOM   1470  O   ILE A 194     -65.846  59.994 -61.260  1.00 12.00           O  
ATOM   1471  CB  ILE A 194     -65.822  61.669 -58.439  1.00  0.00           C  
ATOM   1472  CG1 ILE A 194     -65.045  61.697 -57.123  1.00  0.00           C  
ATOM   1473  CD1 ILE A 194     -65.865  62.137 -55.952  1.00  1.00           C  
ATOM   1474  CG2 ILE A 194     -66.963  60.609 -58.397  1.00 31.00           C  
ATOM   1475  N   ASP A 195     -65.989  62.212 -61.642  1.00  0.00           N  
ATOM   1476  CA  ASP A 195     -66.783  62.103 -62.874  1.00  7.00           C  
ATOM   1477  C   ASP A 195     -65.879  61.824 -64.070  1.00  0.00           C  
ATOM   1478  O   ASP A 195     -66.238  61.103 -64.988  1.00  3.00           O  
ATOM   1479  CB  ASP A 195     -67.560  63.405 -63.139  1.00  4.00           C  
ATOM   1480  CG  ASP A 195     -68.860  63.496 -62.346  1.00  3.00           C  
ATOM   1481  OD1 ASP A 195     -69.441  62.433 -62.037  1.00  7.00           O  
ATOM   1482  OD2 ASP A 195     -69.307  64.631 -62.042  1.00  5.00           O  
ATOM   1483  N   HIS A 196     -64.692  62.407 -64.026  1.00  0.00           N  
ATOM   1484  CA  HIS A 196     -63.717  62.306 -65.085  1.00  5.00           C  
ATOM   1485  C   HIS A 196     -62.360  61.816 -64.531  1.00  0.00           C  
ATOM   1486  O   HIS A 196     -61.432  62.611 -64.358  1.00  0.00           O  
ATOM   1487  CB  HIS A 196     -63.548  63.691 -65.714  1.00  7.00           C  
ATOM   1488  CG  HIS A 196     -64.828  64.281 -66.225  1.00  0.00           C  
ATOM   1489  ND1 HIS A 196     -65.636  65.094 -65.456  1.00  0.00           N  
ATOM   1490  CD2 HIS A 196     -65.446  64.171 -67.427  1.00  2.00           C  
ATOM   1491  CE1 HIS A 196     -66.689  65.463 -66.162  1.00  3.00           C  
ATOM   1492  NE2 HIS A 196     -66.603  64.910 -67.359  1.00  2.00           N  
ATOM   1493  N   PRO A 197     -62.238  60.499 -64.277  1.00  0.00           N  
ATOM   1494  CA  PRO A 197     -61.094  59.864 -63.594  1.00 17.00           C  
ATOM   1495  C   PRO A 197     -59.753  60.110 -64.281  1.00  4.00           C  
ATOM   1496  O   PRO A 197     -58.716  60.249 -63.631  1.00 12.00           O  
ATOM   1497  CB  PRO A 197     -61.436  58.367 -63.635  1.00  4.00           C  
ATOM   1498  CG  PRO A 197     -62.919  58.310 -63.871  1.00  4.00           C  
ATOM   1499  CD  PRO A 197     -63.260  59.518 -64.686  1.00  3.00           C  
ATOM   1500  N   THR A 198     -59.776  60.172 -65.597  1.00  0.00           N  
ATOM   1501  CA  THR A 198     -58.562  60.379 -66.379  1.00  4.00           C  
ATOM   1502  C   THR A 198     -58.210  61.855 -66.568  1.00  7.00           C  
ATOM   1503  O   THR A 198     -57.481  62.200 -67.495  1.00  3.00           O  
ATOM   1504  CB  THR A 198     -58.757  59.798 -67.764  1.00  2.00           C  
ATOM   1505  OG1 THR A 198     -59.909  60.418 -68.347  1.00  3.00           O  
ATOM   1506  CG2 THR A 198     -59.005  58.298 -67.671  1.00  1.00           C  
ATOM   1507  N   ALA A 199     -58.716  62.725 -65.696  1.00 11.00           N  
ATOM   1508  CA  ALA A 199     -58.527  64.166 -65.878  1.00  7.00           C  
ATOM   1509  C   ALA A 199     -57.062  64.606 -65.844  1.00  0.00           C  
ATOM   1510  O   ALA A 199     -56.238  64.055 -65.107  1.00 17.00           O  
ATOM   1511  CB  ALA A 199     -59.343  64.944 -64.867  1.00 16.00           C  
ATOM   1512  N   LYS A 200     -56.748  65.608 -66.656  1.00  6.00           N  
ATOM   1513  CA  LYS A 200     -55.386  66.113 -66.764  1.00  4.00           C  
ATOM   1514  C   LYS A 200     -55.207  67.313 -65.835  1.00  0.00           C  
ATOM   1515  O   LYS A 200     -56.180  68.010 -65.546  1.00  0.00           O  
ATOM   1516  CB  LYS A 200     -55.096  66.500 -68.221  1.00  2.00           C  
ATOM   1517  N   ILE A 201     -53.977  67.561 -65.380  1.00  7.00           N  
ATOM   1518  CA  ILE A 201     -53.702  68.698 -64.492  1.00  0.00           C  
ATOM   1519  C   ILE A 201     -54.266  70.034 -64.980  1.00  0.00           C  
ATOM   1520  O   ILE A 201     -54.930  70.733 -64.219  1.00  0.00           O  
ATOM   1521  CB  ILE A 201     -52.198  68.883 -64.171  1.00 11.00           C  
ATOM   1522  CG1 ILE A 201     -51.731  67.829 -63.170  1.00  0.00           C  
ATOM   1523  CD1 ILE A 201     -51.572  66.449 -63.766  1.00  5.00           C  
ATOM   1524  CG2 ILE A 201     -51.963  70.235 -63.530  1.00  1.00           C  
ATOM   1525  N   ASP A 202     -53.994  70.391 -66.231  1.00  9.00           N  
ATOM   1526  CA  ASP A 202     -54.480  71.656 -66.794  1.00 10.00           C  
ATOM   1527  C   ASP A 202     -55.945  71.890 -66.456  1.00  5.00           C  
ATOM   1528  O   ASP A 202     -56.352  73.003 -66.102  1.00  5.00           O  
ATOM   1529  CB  ASP A 202     -54.305  71.699 -68.321  1.00  3.00           C  
ATOM   1530  CG  ASP A 202     -52.871  71.993 -68.744  1.00  3.00           C  
ATOM   1531  OD1 ASP A 202     -52.068  72.394 -67.876  1.00  4.00           O  
ATOM   1532  OD2 ASP A 202     -52.550  71.837 -69.951  1.00  1.00           O  
ATOM   1533  N   LYS A 203     -56.732  70.830 -66.584  1.00  5.00           N  
ATOM   1534  CA  LYS A 203     -58.161  70.902 -66.352  1.00  5.00           C  
ATOM   1535  C   LYS A 203     -58.460  70.955 -64.836  1.00  0.00           C  
ATOM   1536  O   LYS A 203     -59.305  71.739 -64.386  1.00  0.00           O  
ATOM   1537  CB  LYS A 203     -58.851  69.710 -67.024  1.00  4.00           C  
ATOM   1538  CG  LYS A 203     -60.333  69.598 -66.735  1.00  7.00           C  
ATOM   1539  CD  LYS A 203     -61.094  70.732 -67.391  1.00  3.00           C  
ATOM   1540  CE  LYS A 203     -62.571  70.627 -67.046  1.00  2.00           C  
ATOM   1541  NZ  LYS A 203     -63.404  71.560 -67.853  1.00  2.00           N  
ATOM   1542  N   LEU A 204     -57.760  70.132 -64.054  1.00  0.00           N  
ATOM   1543  CA  LEU A 204     -57.894  70.175 -62.600  1.00  0.00           C  
ATOM   1544  C   LEU A 204     -57.596  71.579 -62.069  1.00  0.00           C  
ATOM   1545  O   LEU A 204     -58.258  72.042 -61.147  1.00  0.00           O  
ATOM   1546  CB  LEU A 204     -57.022  69.111 -61.916  1.00  1.00           C  
ATOM   1547  CG  LEU A 204     -57.426  67.674 -62.284  1.00  0.00           C  
ATOM   1548  CD1 LEU A 204     -56.363  66.655 -61.928  1.00  0.00           C  
ATOM   1549  CD2 LEU A 204     -58.739  67.310 -61.651  1.00  0.00           C  
ATOM   1550  N   MET A 205     -56.646  72.280 -62.680  1.00  0.00           N  
ATOM   1551  CA  MET A 205     -56.288  73.608 -62.184  1.00  0.00           C  
ATOM   1552  C   MET A 205     -57.333  74.687 -62.473  1.00  7.00           C  
ATOM   1553  O   MET A 205     -57.189  75.828 -62.047  1.00  7.00           O  
ATOM   1554  CB  MET A 205     -54.882  74.029 -62.644  1.00  8.00           C  
ATOM   1555  CG  MET A 205     -53.771  73.185 -62.012  1.00  1.00           C  
ATOM   1556  SD  MET A 205     -52.103  73.595 -62.537  1.00 12.00           S  
ATOM   1557  CE  MET A 205     -52.125  75.352 -62.204  1.00 13.00           C  
ATOM   1558  N   GLU A 206     -58.387  74.334 -63.193  1.00  0.00           N  
ATOM   1559  CA  GLU A 206     -59.475  75.280 -63.394  1.00  3.00           C  
ATOM   1560  C   GLU A 206     -60.304  75.299 -62.110  1.00  5.00           C  
ATOM   1561  O   GLU A 206     -61.086  76.213 -61.864  1.00  3.00           O  
ATOM   1562  CB  GLU A 206     -60.330  74.890 -64.603  1.00  3.00           C  
ATOM   1563  CG  GLU A 206     -59.557  74.821 -65.931  1.00  3.00           C  
ATOM   1564  CD  GLU A 206     -60.465  74.624 -67.159  1.00  2.00           C  
ATOM   1565  OE1 GLU A 206     -61.574  74.069 -66.996  1.00  3.00           O  
ATOM   1566  OE2 GLU A 206     -60.068  75.023 -68.288  1.00  2.00           O  
ATOM   1567  N   PHE A 207     -60.097  74.282 -61.282  1.00  0.00           N  
ATOM   1568  CA  PHE A 207     -60.847  74.118 -60.045  1.00  7.00           C  
ATOM   1569  C   PHE A 207     -59.975  74.394 -58.822  1.00  8.00           C  
ATOM   1570  O   PHE A 207     -60.440  74.958 -57.837  1.00  9.00           O  
ATOM   1571  CB  PHE A 207     -61.388  72.696 -59.959  1.00  0.00           C  
ATOM   1572  CG  PHE A 207     -62.322  72.330 -61.080  1.00  0.00           C  
ATOM   1573  CD1 PHE A 207     -61.892  71.531 -62.122  1.00  0.00           C  
ATOM   1574  CD2 PHE A 207     -63.639  72.776 -61.081  1.00  4.00           C  
ATOM   1575  CE1 PHE A 207     -62.755  71.188 -63.141  1.00  0.00           C  
ATOM   1576  CE2 PHE A 207     -64.489  72.435 -62.093  1.00  4.00           C  
ATOM   1577  CZ  PHE A 207     -64.048  71.636 -63.124  1.00  4.00           C  
ATOM   1578  N   LEU A 208     -58.707  73.996 -58.931  1.00  0.00           N  
ATOM   1579  CA  LEU A 208     -57.711  74.063 -57.881  1.00  0.00           C  
ATOM   1580  C   LEU A 208     -56.498  74.828 -58.423  1.00  0.00           C  
ATOM   1581  O   LEU A 208     -55.515  74.223 -58.821  1.00  0.00           O  
ATOM   1582  CB  LEU A 208     -57.285  72.634 -57.528  1.00  1.00           C  
ATOM   1583  CG  LEU A 208     -56.896  72.151 -56.114  1.00  0.00           C  
ATOM   1584  CD1 LEU A 208     -55.632  71.298 -56.194  1.00  1.00           C  
ATOM   1585  CD2 LEU A 208     -56.738  73.273 -55.096  1.00  1.00           C  
ATOM   1586  N   PRO A 209     -56.563  76.165 -58.431  1.00  0.00           N  
ATOM   1587  CA  PRO A 209     -55.516  76.964 -59.077  1.00 17.00           C  
ATOM   1588  C   PRO A 209     -54.189  76.965 -58.312  1.00  0.00           C  
ATOM   1589  O   PRO A 209     -53.145  77.305 -58.879  1.00 44.00           O  
ATOM   1590  CB  PRO A 209     -56.103  78.377 -59.090  1.00  8.00           C  
ATOM   1591  CG  PRO A 209     -57.522  78.253 -58.592  1.00  4.00           C  
ATOM   1592  CD  PRO A 209     -57.616  76.996 -57.827  1.00  0.00           C  
ATOM   1593  N   GLY A 210     -54.212  76.597 -57.039  1.00  0.00           N  
ATOM   1594  CA  GLY A 210     -52.984  76.610 -56.266  1.00  0.00           C  
ATOM   1595  C   GLY A 210     -53.265  76.702 -54.787  1.00  0.00           C  
ATOM   1596  O   GLY A 210     -54.428  76.818 -54.371  1.00  0.00           O  
ATOM   1597  N   PRO A 211     -52.198  76.668 -53.982  1.00  0.00           N  
ATOM   1598  CA  PRO A 211     -52.285  76.652 -52.525  1.00  0.00           C  
ATOM   1599  C   PRO A 211     -53.101  77.843 -52.034  1.00  0.00           C  
ATOM   1600  O   PRO A 211     -53.289  78.816 -52.771  1.00  0.00           O  
ATOM   1601  CB  PRO A 211     -50.822  76.806 -52.092  1.00  0.00           C  
ATOM   1602  CG  PRO A 211     -50.019  76.348 -53.270  1.00  1.00           C  
ATOM   1603  CD  PRO A 211     -50.810  76.791 -54.452  1.00  1.00           C  
ATOM   1604  N   ASP A 212     -53.589  77.753 -50.800  1.00  0.00           N  
ATOM   1605  CA  ASP A 212     -54.319  78.845 -50.171  1.00  0.00           C  
ATOM   1606  C   ASP A 212     -53.863  78.943 -48.710  1.00  0.00           C  
ATOM   1607  O   ASP A 212     -54.368  78.267 -47.826  1.00  0.00           O  
ATOM   1608  CB  ASP A 212     -55.824  78.615 -50.292  1.00  0.00           C  
ATOM   1609  CG  ASP A 212     -56.637  79.797 -49.800  1.00  0.00           C  
ATOM   1610  OD1 ASP A 212     -56.122  80.937 -49.900  1.00  0.00           O  
ATOM   1611  OD2 ASP A 212     -57.785  79.584 -49.313  1.00  0.00           O  
ATOM   1612  N   PHE A 213     -52.862  79.761 -48.466  1.00  0.00           N  
ATOM   1613  CA  PHE A 213     -52.321  79.889 -47.127  1.00  0.00           C  
ATOM   1614  C   PHE A 213     -53.296  80.608 -46.219  1.00  0.00           C  
ATOM   1615  O   PHE A 213     -53.950  81.565 -46.654  1.00  0.00           O  
ATOM   1616  CB  PHE A 213     -51.026  80.664 -47.181  1.00  1.00           C  
ATOM   1617  CG  PHE A 213     -49.947  79.970 -47.936  1.00  0.00           C  
ATOM   1618  CD1 PHE A 213     -49.481  78.737 -47.523  1.00  0.00           C  
ATOM   1619  CD2 PHE A 213     -49.379  80.554 -49.050  1.00  1.00           C  
ATOM   1620  CE1 PHE A 213     -48.463  78.091 -48.214  1.00  0.00           C  
ATOM   1621  CE2 PHE A 213     -48.364  79.915 -49.739  1.00  1.00           C  
ATOM   1622  CZ  PHE A 213     -47.898  78.685 -49.312  1.00  1.00           C  
ATOM   1623  N   PRO A 214     -53.412  80.129 -44.961  1.00  0.00           N  
ATOM   1624  CA  PRO A 214     -54.183  80.760 -43.880  1.00 15.00           C  
ATOM   1625  C   PRO A 214     -53.688  82.174 -43.638  1.00 15.00           C  
ATOM   1626  O   PRO A 214     -54.481  83.076 -43.399  1.00  6.00           O  
ATOM   1627  CB  PRO A 214     -53.880  79.874 -42.656  1.00 18.00           C  
ATOM   1628  CG  PRO A 214     -52.704  79.025 -43.046  1.00  0.00           C  
ATOM   1629  CD  PRO A 214     -52.824  78.849 -44.532  1.00  0.00           C  
ATOM   1630  N   THR A 215     -52.374  82.348 -43.747  1.00  0.00           N  
ATOM   1631  CA  THR A 215     -51.724  83.657 -43.671  1.00 14.00           C  
ATOM   1632  C   THR A 215     -51.855  84.536 -44.928  1.00 12.00           C  
ATOM   1633  O   THR A 215     -51.389  85.670 -44.949  1.00 26.00           O  
ATOM   1634  CB  THR A 215     -50.226  83.505 -43.289  1.00 60.00           C  
ATOM   1635  OG1 THR A 215     -49.647  82.418 -44.020  1.00  0.00           O  
ATOM   1636  CG2 THR A 215     -50.080  83.228 -41.780  1.00 16.00           C  
ATOM   1637  N   GLY A 216     -52.497  84.008 -45.965  1.00  0.00           N  
ATOM   1638  CA  GLY A 216     -52.790  84.759 -47.180  1.00 12.00           C  
ATOM   1639  C   GLY A 216     -51.579  85.077 -48.043  1.00  0.00           C  
ATOM   1640  O   GLY A 216     -50.810  84.188 -48.404  1.00  1.00           O  
ATOM   1641  N   ALA A 217     -51.409  86.356 -48.352  1.00  0.00           N  
ATOM   1642  CA  ALA A 217     -50.301  86.835 -49.171  1.00 52.00           C  
ATOM   1643  C   ALA A 217     -50.512  86.593 -50.662  1.00 39.00           C  
ATOM   1644  O   ALA A 217     -51.618  86.286 -51.119  1.00 28.00           O  
ATOM   1645  CB  ALA A 217     -49.012  86.217 -48.732  1.00  0.00           C  
ATOM   1646  N   ILE A 218     -49.419  86.732 -51.401  1.00  0.00           N  
ATOM   1647  CA  ILE A 218     -49.411  86.633 -52.852  1.00  0.00           C  
ATOM   1648  C   ILE A 218     -48.517  85.473 -53.297  1.00  0.00           C  
ATOM   1649  O   ILE A 218     -47.337  85.404 -52.942  1.00  1.00           O  
ATOM   1650  CB  ILE A 218     -48.892  87.954 -53.470  1.00  0.00           C  
ATOM   1651  CG1 ILE A 218     -49.784  89.122 -53.049  1.00 11.00           C  
ATOM   1652  CD1 ILE A 218     -49.105  90.455 -53.173  1.00  6.00           C  
ATOM   1653  CG2 ILE A 218     -48.780  87.858 -54.992  1.00  0.00           C  
ATOM   1654  N   ILE A 219     -49.091  84.550 -54.058  1.00  0.00           N  
ATOM   1655  CA  ILE A 219     -48.326  83.451 -54.616  1.00  0.00           C  
ATOM   1656  C   ILE A 219     -48.068  83.688 -56.106  1.00  0.00           C  
ATOM   1657  O   ILE A 219     -49.001  83.851 -56.892  1.00  1.00           O  
ATOM   1658  CB  ILE A 219     -49.045  82.120 -54.435  1.00  0.00           C  
ATOM   1659  CG1 ILE A 219     -49.487  81.946 -52.985  1.00  0.00           C  
ATOM   1660  CD1 ILE A 219     -50.079  80.594 -52.705  1.00  1.00           C  
ATOM   1661  CG2 ILE A 219     -48.133  80.975 -54.836  1.00  0.00           C  
ATOM   1662  N   GLN A 220     -46.794  83.724 -56.483  1.00  0.00           N  
ATOM   1663  CA  GLN A 220     -46.399  83.979 -57.863  1.00  0.00           C  
ATOM   1664  C   GLN A 220     -45.718  82.742 -58.441  1.00  8.00           C  
ATOM   1665  O   GLN A 220     -44.747  82.241 -57.864  1.00 10.00           O  
ATOM   1666  CB  GLN A 220     -45.419  85.150 -57.931  1.00  5.00           C  
ATOM   1667  CG  GLN A 220     -45.948  86.504 -57.513  1.00  5.00           C  
ATOM   1668  CD  GLN A 220     -44.814  87.478 -57.201  1.00  3.00           C  
ATOM   1669  OE1 GLN A 220     -43.633  87.120 -57.276  1.00  4.00           O  
ATOM   1670  NE2 GLN A 220     -45.167  88.709 -56.845  1.00  4.00           N  
ATOM   1671  N   GLY A 221     -46.225  82.244 -59.570  1.00  4.00           N  
ATOM   1672  CA  GLY A 221     -45.548  81.177 -60.284  1.00  8.00           C  
ATOM   1673  C   GLY A 221     -46.451  80.103 -60.829  1.00  0.00           C  
ATOM   1674  O   GLY A 221     -46.327  78.942 -60.450  1.00  0.00           O  
ATOM   1675  N   ARG A 222     -47.345  80.489 -61.731  1.00  0.00           N  
ATOM   1676  CA  ARG A 222     -48.287  79.558 -62.346  1.00  0.00           C  
ATOM   1677  C   ARG A 222     -47.643  78.260 -62.832  1.00  8.00           C  
ATOM   1678  O   ARG A 222     -48.191  77.184 -62.627  1.00 11.00           O  
ATOM   1679  CB  ARG A 222     -49.021  80.227 -63.511  1.00  4.00           C  
ATOM   1680  CG  ARG A 222     -50.478  80.589 -63.237  1.00 10.00           C  
ATOM   1681  CD  ARG A 222     -50.602  81.682 -62.169  1.00  1.00           C  
ATOM   1682  NE  ARG A 222     -51.991  81.928 -61.764  1.00 29.00           N  
ATOM   1683  CZ  ARG A 222     -52.718  82.981 -62.139  1.00  3.00           C  
ATOM   1684  NH1 ARG A 222     -52.194  83.910 -62.931  1.00  2.00           N  
ATOM   1685  NH2 ARG A 222     -53.971  83.107 -61.713  1.00  3.00           N  
ATOM   1686  N   ASP A 223     -46.482  78.351 -63.465  1.00  0.00           N  
ATOM   1687  CA  ASP A 223     -45.869  77.179 -64.102  1.00  5.00           C  
ATOM   1688  C   ASP A 223     -45.201  76.224 -63.123  1.00  7.00           C  
ATOM   1689  O   ASP A 223     -45.212  75.011 -63.317  1.00  6.00           O  
ATOM   1690  CB  ASP A 223     -44.859  77.615 -65.156  1.00  3.00           C  
ATOM   1691  CG  ASP A 223     -45.165  78.986 -65.706  1.00  2.00           C  
ATOM   1692  OD1 ASP A 223     -44.931  79.972 -64.966  1.00  3.00           O  
ATOM   1693  OD2 ASP A 223     -45.645  79.076 -66.862  1.00  2.00           O  
ATOM   1694  N   GLU A 224     -44.593  76.783 -62.089  1.00 12.00           N  
ATOM   1695  CA  GLU A 224     -44.059  75.991 -60.995  1.00  0.00           C  
ATOM   1696  C   GLU A 224     -45.195  75.353 -60.162  1.00  1.00           C  
ATOM   1697  O   GLU A 224     -45.089  74.204 -59.711  1.00  0.00           O  
ATOM   1698  CB  GLU A 224     -43.150  76.863 -60.143  1.00  1.00           C  
ATOM   1699  CG  GLU A 224     -41.842  77.222 -60.837  1.00  4.00           C  
ATOM   1700  CD  GLU A 224     -40.900  76.027 -60.955  1.00  3.00           C  
ATOM   1701  OE1 GLU A 224     -40.879  75.187 -60.022  1.00  5.00           O  
ATOM   1702  OE2 GLU A 224     -40.184  75.927 -61.981  1.00  2.00           O  
ATOM   1703  N   ILE A 225     -46.297  76.074 -59.984  1.00  0.00           N  
ATOM   1704  CA  ILE A 225     -47.470  75.448 -59.396  1.00  0.00           C  
ATOM   1705  C   ILE A 225     -47.864  74.212 -60.218  1.00  0.00           C  
ATOM   1706  O   ILE A 225     -48.044  73.121 -59.667  1.00  0.00           O  
ATOM   1707  CB  ILE A 225     -48.648  76.427 -59.286  1.00  0.00           C  
ATOM   1708  CG1 ILE A 225     -48.293  77.586 -58.349  1.00  0.00           C  
ATOM   1709  CD1 ILE A 225     -49.464  78.503 -58.036  1.00  4.00           C  
ATOM   1710  CG2 ILE A 225     -49.897  75.697 -58.809  1.00  0.00           C  
ATOM   1711  N   LYS A 226     -47.975  74.384 -61.539  1.00  0.00           N  
ATOM   1712  CA  LYS A 226     -48.291  73.277 -62.448  1.00  0.00           C  
ATOM   1713  C   LYS A 226     -47.247  72.170 -62.321  1.00  0.00           C  
ATOM   1714  O   LYS A 226     -47.593  70.981 -62.287  1.00  0.00           O  
ATOM   1715  CB  LYS A 226     -48.388  73.764 -63.903  1.00  7.00           C  
ATOM   1716  CG  LYS A 226     -48.736  72.692 -64.964  1.00  4.00           C  
ATOM   1717  N   LYS A 227     -45.975  72.562 -62.244  1.00  0.00           N  
ATOM   1718  CA  LYS A 227     -44.885  71.592 -62.213  1.00  6.00           C  
ATOM   1719  C   LYS A 227     -45.071  70.761 -60.958  1.00  0.00           C  
ATOM   1720  O   LYS A 227     -45.001  69.527 -61.008  1.00  0.00           O  
ATOM   1721  CB  LYS A 227     -43.497  72.266 -62.276  1.00  5.00           C  
ATOM   1722  CG  LYS A 227     -42.294  71.293 -62.186  1.00  4.00           C  
ATOM   1723  CD  LYS A 227     -40.916  71.997 -62.369  1.00  2.00           C  
ATOM   1724  N   ALA A 228     -45.365  71.441 -59.851  1.00  0.00           N  
ATOM   1725  CA  ALA A 228     -45.553  70.760 -58.568  1.00  0.00           C  
ATOM   1726  C   ALA A 228     -46.788  69.865 -58.578  1.00  0.00           C  
ATOM   1727  O   ALA A 228     -46.761  68.762 -58.036  1.00  0.00           O  
ATOM   1728  CB  ALA A 228     -45.605  71.765 -57.404  1.00  0.00           C  
ATOM   1729  N   TYR A 229     -47.869  70.316 -59.205  1.00  0.00           N  
ATOM   1730  CA  TYR A 229     -49.044  69.462 -59.271  1.00  0.00           C  
ATOM   1731  C   TYR A 229     -48.811  68.195 -60.113  1.00  0.00           C  
ATOM   1732  O   TYR A 229     -49.532  67.202 -59.968  1.00 35.00           O  
ATOM   1733  CB  TYR A 229     -50.267  70.234 -59.754  1.00  0.00           C  
ATOM   1734  CG  TYR A 229     -50.821  71.183 -58.727  1.00  0.00           C  
ATOM   1735  CD1 TYR A 229     -50.395  71.131 -57.404  1.00  0.00           C  
ATOM   1736  CD2 TYR A 229     -51.765  72.137 -59.077  1.00  1.00           C  
ATOM   1737  CE1 TYR A 229     -50.893  72.003 -56.464  1.00  0.00           C  
ATOM   1738  CE2 TYR A 229     -52.274  73.016 -58.136  1.00  0.00           C  
ATOM   1739  CZ  TYR A 229     -51.831  72.945 -56.834  1.00  0.00           C  
ATOM   1740  OH  TYR A 229     -52.325  73.819 -55.897  1.00  0.00           O  
ATOM   1741  N   GLU A 230     -47.798  68.225 -60.976  1.00  0.00           N  
ATOM   1742  CA  GLU A 230     -47.505  67.080 -61.827  1.00 15.00           C  
ATOM   1743  C   GLU A 230     -46.515  66.126 -61.194  1.00  0.00           C  
ATOM   1744  O   GLU A 230     -46.627  64.912 -61.354  1.00  6.00           O  
ATOM   1745  CB  GLU A 230     -46.922  67.532 -63.163  1.00  3.00           C  
ATOM   1746  CG  GLU A 230     -47.926  67.989 -64.172  1.00  3.00           C  
ATOM   1747  CD  GLU A 230     -47.264  68.713 -65.325  1.00  2.00           C  
ATOM   1748  OE1 GLU A 230     -46.109  69.193 -65.154  1.00  3.00           O  
ATOM   1749  OE2 GLU A 230     -47.900  68.797 -66.401  1.00  3.00           O  
ATOM   1750  N   THR A 231     -45.533  66.683 -60.496  1.00  0.00           N  
ATOM   1751  CA  THR A 231     -44.376  65.911 -60.062  1.00  4.00           C  
ATOM   1752  C   THR A 231     -44.222  65.883 -58.557  1.00 14.00           C  
ATOM   1753  O   THR A 231     -43.478  65.066 -58.020  1.00  7.00           O  
ATOM   1754  CB  THR A 231     -43.086  66.519 -60.627  1.00  3.00           C  
ATOM   1755  OG1 THR A 231     -42.860  67.796 -60.019  1.00  7.00           O  
ATOM   1756  CG2 THR A 231     -43.230  66.715 -62.086  1.00  2.00           C  
ATOM   1757  N   GLY A 232     -44.900  66.804 -57.883  1.00  0.00           N  
ATOM   1758  CA  GLY A 232     -44.781  66.931 -56.448  1.00  0.00           C  
ATOM   1759  C   GLY A 232     -43.641  67.828 -56.010  1.00  0.00           C  
ATOM   1760  O   GLY A 232     -43.474  68.060 -54.821  1.00  0.00           O  
ATOM   1761  N   LYS A 233     -42.831  68.309 -56.951  1.00  0.00           N  
ATOM   1762  CA  LYS A 233     -41.779  69.263 -56.604  1.00  0.00           C  
ATOM   1763  C   LYS A 233     -41.979  70.553 -57.375  1.00  8.00           C  
ATOM   1764  O   LYS A 233     -42.478  70.538 -58.510  1.00  8.00           O  
ATOM   1765  CB  LYS A 233     -40.397  68.698 -56.889  1.00  5.00           C  
ATOM   1766  CG  LYS A 233     -39.904  67.633 -55.911  1.00  5.00           C  
ATOM   1767  CD  LYS A 233     -38.371  67.724 -55.731  1.00  3.00           C  
ATOM   1768  CE  LYS A 233     -37.769  66.479 -55.103  1.00  2.00           C  
ATOM   1769  NZ  LYS A 233     -37.366  66.661 -53.668  1.00  3.00           N  
ATOM   1770  N   GLY A 234     -41.598  71.669 -56.760  1.00 12.00           N  
ATOM   1771  CA  GLY A 234     -41.736  72.979 -57.380  1.00  7.00           C  
ATOM   1772  C   GLY A 234     -41.427  74.136 -56.446  1.00  8.00           C  
ATOM   1773  O   GLY A 234     -41.720  74.070 -55.259  1.00  0.00           O  
ATOM   1774  N   ARG A 235     -40.833  75.199 -56.984  1.00  6.00           N  
ATOM   1775  CA  ARG A 235     -40.463  76.377 -56.199  1.00  0.00           C  
ATOM   1776  C   ARG A 235     -41.376  77.508 -56.641  1.00  0.00           C  
ATOM   1777  O   ARG A 235     -41.434  77.825 -57.812  1.00  8.00           O  
ATOM   1778  CB  ARG A 235     -38.979  76.729 -56.433  1.00  3.00           C  
ATOM   1779  CG  ARG A 235     -38.403  77.945 -55.683  1.00  4.00           C  
ATOM   1780  N   VAL A 236     -42.110  78.091 -55.705  1.00  0.00           N  
ATOM   1781  CA  VAL A 236     -43.042  79.171 -56.003  1.00 16.00           C  
ATOM   1782  C   VAL A 236     -42.603  80.380 -55.155  1.00 17.00           C  
ATOM   1783  O   VAL A 236     -41.880  80.204 -54.177  1.00  0.00           O  
ATOM   1784  CB  VAL A 236     -44.491  78.719 -55.649  1.00  1.00           C  
ATOM   1785  CG1 VAL A 236     -44.984  79.392 -54.389  1.00  1.00           C  
ATOM   1786  CG2 VAL A 236     -45.457  78.945 -56.803  1.00  1.00           C  
ATOM   1787  N   VAL A 237     -42.992  81.601 -55.517  1.00 13.00           N  
ATOM   1788  CA  VAL A 237     -42.684  82.745 -54.650  1.00  0.00           C  
ATOM   1789  C   VAL A 237     -43.874  83.172 -53.804  1.00  0.00           C  
ATOM   1790  O   VAL A 237     -45.006  83.211 -54.281  1.00  1.00           O  
ATOM   1791  CB  VAL A 237     -42.160  83.965 -55.434  1.00  0.00           C  
ATOM   1792  CG1 VAL A 237     -42.054  85.186 -54.514  1.00  0.00           C  
ATOM   1793  CG2 VAL A 237     -40.812  83.652 -56.035  1.00  5.00           C  
ATOM   1794  N   VAL A 238     -43.623  83.484 -52.539  1.00  0.00           N  
ATOM   1795  CA  VAL A 238     -44.699  83.943 -51.666  1.00  0.00           C  
ATOM   1796  C   VAL A 238     -44.365  85.320 -51.120  1.00  0.00           C  
ATOM   1797  O   VAL A 238     -43.313  85.511 -50.506  1.00  0.00           O  
ATOM   1798  CB  VAL A 238     -44.937  82.976 -50.499  1.00  0.00           C  
ATOM   1799  CG1 VAL A 238     -46.115  83.453 -49.662  1.00  1.00           C  
ATOM   1800  CG2 VAL A 238     -45.174  81.569 -51.020  1.00  1.00           C  
ATOM   1801  N   ARG A 239     -45.251  86.284 -51.353  1.00  0.00           N  
ATOM   1802  CA  ARG A 239     -44.915  87.682 -51.091  1.00  0.00           C  
ATOM   1803  C   ARG A 239     -45.970  88.445 -50.296  1.00  0.00           C  
ATOM   1804  O   ARG A 239     -47.170  88.302 -50.520  1.00  0.00           O  
ATOM   1805  CB  ARG A 239     -44.644  88.423 -52.400  1.00  1.00           C  
ATOM   1806  CG  ARG A 239     -44.590  89.930 -52.212  1.00  0.00           C  
ATOM   1807  CD  ARG A 239     -44.512  90.667 -53.523  1.00 12.00           C  
ATOM   1808  NE  ARG A 239     -43.229  90.486 -54.194  1.00  0.00           N  
ATOM   1809  CZ  ARG A 239     -42.842  91.208 -55.241  1.00  0.00           C  
ATOM   1810  NH1 ARG A 239     -43.646  92.152 -55.710  1.00  3.00           N  
ATOM   1811  NH2 ARG A 239     -41.661  90.996 -55.815  1.00  4.00           N  
ATOM   1812  N   SER A 240     -45.506  89.282 -49.382  1.00  0.00           N  
ATOM   1813  CA  SER A 240     -46.401  89.992 -48.490  1.00  0.00           C  
ATOM   1814  C   SER A 240     -47.343  90.911 -49.268  1.00  0.00           C  
ATOM   1815  O   SER A 240     -46.939  91.497 -50.262  1.00 28.00           O  
ATOM   1816  CB  SER A 240     -45.592  90.778 -47.442  1.00  0.00           C  
ATOM   1817  OG  SER A 240     -44.789  89.908 -46.652  1.00  0.00           O  
ATOM   1818  N   LYS A 241     -48.599  91.006 -48.823  1.00  0.00           N  
ATOM   1819  CA  LYS A 241     -49.522  92.032 -49.297  1.00  0.00           C  
ATOM   1820  C   LYS A 241     -49.079  93.380 -48.735  1.00  0.00           C  
ATOM   1821  O   LYS A 241     -48.911  93.532 -47.527  1.00  0.00           O  
ATOM   1822  CB  LYS A 241     -50.983  91.742 -48.895  1.00 30.00           C  
ATOM   1823  CG  LYS A 241     -51.999  92.774 -49.481  1.00  5.00           C  
ATOM   1824  CD  LYS A 241     -53.486  92.498 -49.189  1.00  3.00           C  
ATOM   1825  N   THR A 242     -48.893  94.353 -49.618  1.00  7.00           N  
ATOM   1826  CA  THR A 242     -48.355  95.658 -49.242  1.00  0.00           C  
ATOM   1827  C   THR A 242     -49.138  96.825 -49.858  1.00 10.00           C  
ATOM   1828  O   THR A 242     -49.534  96.790 -51.019  1.00  3.00           O  
ATOM   1829  CB  THR A 242     -46.835  95.787 -49.604  1.00 46.00           C  
ATOM   1830  OG1 THR A 242     -46.598  95.371 -50.962  1.00 10.00           O  
ATOM   1831  CG2 THR A 242     -45.989  94.931 -48.672  1.00  0.00           C  
ATOM   1832  N   GLU A 243     -49.371  97.851 -49.057  1.00 25.00           N  
ATOM   1833  CA  GLU A 243     -49.972  99.077 -49.539  1.00  3.00           C  
ATOM   1834  C   GLU A 243     -48.966 100.164 -49.217  1.00  0.00           C  
ATOM   1835  O   GLU A 243     -48.048  99.938 -48.432  1.00  0.00           O  
ATOM   1836  CB  GLU A 243     -51.303  99.346 -48.831  1.00  4.00           C  
ATOM   1837  N   ILE A 244     -49.110 101.331 -49.836  1.00  3.00           N  
ATOM   1838  CA  ILE A 244     -48.288 102.477 -49.470  1.00  0.00           C  
ATOM   1839  C   ILE A 244     -49.209 103.575 -48.952  1.00 10.00           C  
ATOM   1840  O   ILE A 244     -50.331 103.710 -49.428  1.00  3.00           O  
ATOM   1841  CB  ILE A 244     -47.432 102.984 -50.646  1.00  4.00           C  
ATOM   1842  CG1 ILE A 244     -46.647 101.835 -51.278  1.00 12.00           C  
ATOM   1843  CD1 ILE A 244     -47.517 100.868 -52.074  1.00  5.00           C  
ATOM   1844  CG2 ILE A 244     -46.465 104.052 -50.176  1.00  8.00           C  
ATOM   1845  N   GLU A 245     -48.752 104.334 -47.959  1.00  0.00           N  
ATOM   1846  CA  GLU A 245     -49.559 105.413 -47.390  1.00  4.00           C  
ATOM   1847  C   GLU A 245     -48.783 106.723 -47.362  1.00  0.00           C  
ATOM   1848  O   GLU A 245     -47.691 106.795 -46.792  1.00  0.00           O  
ATOM   1849  CB  GLU A 245     -50.020 105.064 -45.971  1.00  4.00           C  
ATOM   1850  CG  GLU A 245     -50.952 103.872 -45.880  1.00  3.00           C  
ATOM   1851  CD  GLU A 245     -51.332 103.538 -44.444  1.00  2.00           C  
ATOM   1852  OE1 GLU A 245     -50.682 104.065 -43.515  1.00  4.00           O  
ATOM   1853  OE2 GLU A 245     -52.282 102.748 -44.246  1.00  3.00           O  
ATOM   1854  N   LYS A 246     -49.356 107.764 -47.957  1.00  3.00           N  
ATOM   1855  CA  LYS A 246     -48.664 109.047 -48.072  1.00  0.00           C  
ATOM   1856  C   LYS A 246     -48.804 109.871 -46.798  1.00  5.00           C  
ATOM   1857  O   LYS A 246     -49.750 110.635 -46.653  1.00  2.00           O  
ATOM   1858  CB  LYS A 246     -49.171 109.836 -49.290  1.00  4.00           C  
ATOM   1859  CG  LYS A 246     -48.857 109.176 -50.639  1.00  5.00           C  
ATOM   1860  CD  LYS A 246     -49.676 109.776 -51.769  1.00  2.00           C  
ATOM   1861  N   LEU A 247     -47.863 109.701 -45.873  1.00  0.00           N  
ATOM   1862  CA  LEU A 247     -47.822 110.498 -44.650  1.00  3.00           C  
ATOM   1863  C   LEU A 247     -47.651 111.991 -44.975  1.00  3.00           C  
ATOM   1864  O   LEU A 247     -47.246 112.353 -46.087  1.00  6.00           O  
ATOM   1865  CB  LEU A 247     -46.671 110.025 -43.756  1.00  6.00           C  
ATOM   1866  CG  LEU A 247     -46.665 108.566 -43.292  1.00  6.00           C  
ATOM   1867  N   LYS A 248     -47.954 112.856 -44.008  1.00  2.00           N  
ATOM   1868  CA  LYS A 248     -47.794 114.301 -44.198  1.00  2.00           C  
ATOM   1869  C   LYS A 248     -46.324 114.678 -44.392  1.00  3.00           C  
ATOM   1870  O   LYS A 248     -45.427 113.903 -44.061  1.00  4.00           O  
ATOM   1871  CB  LYS A 248     -48.385 115.076 -43.017  1.00  1.00           C  
ATOM   1872  N   GLY A 249     -46.081 115.863 -44.942  1.00  2.00           N  
ATOM   1873  CA  GLY A 249     -44.725 116.362 -45.098  1.00  2.00           C  
ATOM   1874  C   GLY A 249     -43.848 115.641 -46.112  1.00  2.00           C  
ATOM   1875  O   GLY A 249     -42.621 115.627 -45.972  1.00  2.00           O  
ATOM   1876  N   GLY A 250     -44.470 115.037 -47.124  1.00  3.00           N  
ATOM   1877  CA  GLY A 250     -43.741 114.450 -48.243  1.00  2.00           C  
ATOM   1878  C   GLY A 250     -43.111 113.080 -48.017  1.00  8.00           C  
ATOM   1879  O   GLY A 250     -42.386 112.569 -48.881  1.00  7.00           O  
ATOM   1880  N   LYS A 251     -43.384 112.489 -46.857  1.00  0.00           N  
ATOM   1881  CA  LYS A 251     -42.864 111.172 -46.515  1.00 49.00           C  
ATOM   1882  C   LYS A 251     -43.867 110.091 -46.931  1.00  0.00           C  
ATOM   1883  O   LYS A 251     -45.074 110.331 -46.969  1.00 13.00           O  
ATOM   1884  CB  LYS A 251     -42.602 111.080 -45.004  1.00  0.00           C  
ATOM   1885  CG  LYS A 251     -41.707 112.176 -44.419  1.00  4.00           C  
ATOM   1886  CD  LYS A 251     -41.591 112.047 -42.897  1.00  4.00           C  
ATOM   1887  N   GLU A 252     -43.371 108.901 -47.252  1.00 58.00           N  
ATOM   1888  CA  GLU A 252     -44.256 107.769 -47.502  1.00  0.00           C  
ATOM   1889  C   GLU A 252     -44.097 106.683 -46.432  1.00  0.00           C  
ATOM   1890  O   GLU A 252     -43.228 106.764 -45.561  1.00  0.00           O  
ATOM   1891  CB  GLU A 252     -44.059 107.203 -48.916  1.00 55.00           C  
ATOM   1892  CG  GLU A 252     -44.726 108.042 -50.012  1.00  7.00           C  
ATOM   1893  CD  GLU A 252     -44.801 107.338 -51.373  1.00  3.00           C  
ATOM   1894  OE1 GLU A 252     -43.900 106.534 -51.703  1.00  4.00           O  
ATOM   1895  OE2 GLU A 252     -45.773 107.596 -52.118  1.00  3.00           O  
ATOM   1896  N   GLN A 253     -44.951 105.669 -46.500  1.00  0.00           N  
ATOM   1897  CA  GLN A 253     -44.950 104.601 -45.513  1.00  0.00           C  
ATOM   1898  C   GLN A 253     -45.474 103.312 -46.134  1.00  0.00           C  
ATOM   1899  O   GLN A 253     -46.571 103.290 -46.699  1.00  0.00           O  
ATOM   1900  CB  GLN A 253     -45.810 105.020 -44.331  1.00  0.00           C  
ATOM   1901  CG  GLN A 253     -46.329 103.900 -43.501  1.00  0.00           C  
ATOM   1902  CD  GLN A 253     -46.800 104.378 -42.157  1.00  0.00           C  
ATOM   1903  OE1 GLN A 253     -46.113 105.150 -41.491  1.00  6.00           O  
ATOM   1904  NE2 GLN A 253     -47.979 103.924 -41.742  1.00  6.00           N  
ATOM   1905  N   ILE A 254     -44.676 102.248 -46.054  1.00  0.00           N  
ATOM   1906  CA  ILE A 254     -45.073 100.936 -46.575  1.00  0.00           C  
ATOM   1907  C   ILE A 254     -45.815 100.153 -45.504  1.00  0.00           C  
ATOM   1908  O   ILE A 254     -45.278  99.925 -44.423  1.00  0.00           O  
ATOM   1909  CB  ILE A 254     -43.858 100.090 -46.954  1.00  0.00           C  
ATOM   1910  CG1 ILE A 254     -42.987 100.808 -47.973  1.00 60.00           C  
ATOM   1911  CD1 ILE A 254     -41.622 100.173 -48.092  1.00  0.00           C  
ATOM   1912  CG2 ILE A 254     -44.289  98.731 -47.493  1.00 52.00           C  
ATOM   1913  N   VAL A 255     -47.037  99.727 -45.797  1.00  0.00           N  
ATOM   1914  CA  VAL A 255     -47.799  98.969 -44.816  1.00  0.00           C  
ATOM   1915  C   VAL A 255     -48.054  97.536 -45.239  1.00  0.00           C  
ATOM   1916  O   VAL A 255     -48.784  97.280 -46.184  1.00 43.00           O  
ATOM   1917  CB  VAL A 255     -49.143  99.623 -44.502  1.00  9.00           C  
ATOM   1918  CG1 VAL A 255     -49.849  98.839 -43.397  1.00  8.00           C  
ATOM   1919  CG2 VAL A 255     -48.942 101.082 -44.101  1.00  0.00           C  
ATOM   1920  N   ILE A 256     -47.454  96.609 -44.506  1.00  0.00           N  
ATOM   1921  CA  ILE A 256     -47.625  95.182 -44.728  1.00  0.00           C  
ATOM   1922  C   ILE A 256     -48.843  94.671 -43.960  1.00  0.00           C  
ATOM   1923  O   ILE A 256     -49.072  95.090 -42.837  1.00  0.00           O  
ATOM   1924  CB  ILE A 256     -46.374  94.452 -44.246  1.00  0.00           C  
ATOM   1925  CG1 ILE A 256     -45.165  94.924 -45.060  1.00  0.00           C  
ATOM   1926  CD1 ILE A 256     -43.834  94.588 -44.440  1.00  0.00           C  
ATOM   1927  CG2 ILE A 256     -46.565  92.954 -44.335  1.00  0.00           C  
ATOM   1928  N   THR A 257     -49.626  93.775 -44.555  1.00  0.00           N  
ATOM   1929  CA  THR A 257     -50.839  93.289 -43.890  1.00  0.00           C  
ATOM   1930  C   THR A 257     -51.051  91.785 -43.994  1.00  0.00           C  
ATOM   1931  O   THR A 257     -51.928  91.235 -43.333  1.00  6.00           O  
ATOM   1932  CB  THR A 257     -52.119  94.013 -44.370  1.00  4.00           C  
ATOM   1933  OG1 THR A 257     -52.307  93.800 -45.777  1.00  8.00           O  
ATOM   1934  CG2 THR A 257     -52.033  95.504 -44.071  1.00  6.00           C  
ATOM   1935  N   GLU A 258     -50.261  91.120 -44.825  1.00  0.00           N  
ATOM   1936  CA  GLU A 258     -50.252  89.658 -44.862  1.00 32.00           C  
ATOM   1937  C   GLU A 258     -48.828  89.257 -45.149  1.00  0.00           C  
ATOM   1938  O   GLU A 258     -48.177  89.833 -46.012  1.00  0.00           O  
ATOM   1939  CB  GLU A 258     -51.184  89.094 -45.935  1.00  0.00           C  
ATOM   1940  CG  GLU A 258     -52.653  89.457 -45.760  1.00  7.00           C  
ATOM   1941  CD  GLU A 258     -53.528  89.053 -46.956  1.00  8.00           C  
ATOM   1942  OE1 GLU A 258     -53.166  88.103 -47.683  1.00 21.00           O  
ATOM   1943  OE2 GLU A 258     -54.586  89.688 -47.170  1.00  3.00           O  
ATOM   1944  N   ILE A 259     -48.326  88.291 -44.402  1.00 60.00           N  
ATOM   1945  CA  ILE A 259     -46.976  87.835 -44.622  1.00  0.00           C  
ATOM   1946  C   ILE A 259     -46.974  86.394 -45.096  1.00  0.00           C  
ATOM   1947  O   ILE A 259     -48.019  85.749 -45.167  1.00  1.00           O  
ATOM   1948  CB  ILE A 259     -46.086  88.018 -43.380  1.00  0.00           C  
ATOM   1949  CG1 ILE A 259     -46.589  87.178 -42.198  1.00 30.00           C  
ATOM   1950  CD1 ILE A 259     -45.606  87.154 -41.044  1.00  0.00           C  
ATOM   1951  CG2 ILE A 259     -46.002  89.486 -43.003  1.00  0.00           C  
ATOM   1952  N   PRO A 260     -45.792  85.900 -45.459  1.00  0.00           N  
ATOM   1953  CA  PRO A 260     -45.632  84.558 -46.014  1.00  0.00           C  
ATOM   1954  C   PRO A 260     -45.829  83.488 -44.968  1.00  0.00           C  
ATOM   1955  O   PRO A 260     -45.435  83.640 -43.811  1.00  2.00           O  
ATOM   1956  CB  PRO A 260     -44.177  84.549 -46.492  1.00  0.00           C  
ATOM   1957  CG  PRO A 260     -43.800  85.983 -46.612  1.00  0.00           C  
ATOM   1958  CD  PRO A 260     -44.562  86.701 -45.569  1.00  0.00           C  
ATOM   1959  N   TYR A 261     -46.435  82.397 -45.405  1.00  1.00           N  
ATOM   1960  CA  TYR A 261     -46.663  81.224 -44.584  1.00  0.00           C  
ATOM   1961  C   TYR A 261     -45.394  80.740 -43.896  1.00  0.00           C  
ATOM   1962  O   TYR A 261     -44.328  80.705 -44.505  1.00 40.00           O  
ATOM   1963  CB  TYR A 261     -47.212  80.117 -45.483  1.00  5.00           C  
ATOM   1964  CG  TYR A 261     -47.626  78.856 -44.782  1.00  0.00           C  
ATOM   1965  CD1 TYR A 261     -48.644  78.872 -43.818  1.00  0.00           C  
ATOM   1966  CD2 TYR A 261     -47.034  77.636 -45.104  1.00 60.00           C  
ATOM   1967  CE1 TYR A 261     -49.046  77.705 -43.174  1.00 49.00           C  
ATOM   1968  CE2 TYR A 261     -47.430  76.459 -44.470  1.00  3.00           C  
ATOM   1969  CZ  TYR A 261     -48.436  76.500 -43.500  1.00 60.00           C  
ATOM   1970  OH  TYR A 261     -48.830  75.341 -42.871  1.00 10.00           O  
ATOM   1971  N   GLU A 262     -45.546  80.350 -42.630  1.00  6.00           N  
ATOM   1972  CA  GLU A 262     -44.476  79.816 -41.771  1.00 51.00           C  
ATOM   1973  C   GLU A 262     -43.455  80.856 -41.320  1.00 17.00           C  
ATOM   1974  O   GLU A 262     -42.381  80.492 -40.852  1.00  4.00           O  
ATOM   1975  CB  GLU A 262     -43.739  78.626 -42.402  1.00  6.00           C  
ATOM   1976  CG  GLU A 262     -44.577  77.381 -42.636  1.00 28.00           C  
ATOM   1977  CD  GLU A 262     -43.809  76.284 -43.381  1.00 18.00           C  
ATOM   1978  OE1 GLU A 262     -42.823  75.751 -42.820  1.00  4.00           O  
ATOM   1979  OE2 GLU A 262     -44.189  75.958 -44.531  1.00 28.00           O  
ATOM   1980  N   ILE A 263     -43.778  82.137 -41.467  1.00 25.00           N  
ATOM   1981  CA  ILE A 263     -42.839  83.188 -41.093  1.00  5.00           C  
ATOM   1982  C   ILE A 263     -43.219  83.818 -39.759  1.00 32.00           C  
ATOM   1983  O   ILE A 263     -44.354  84.248 -39.563  1.00 55.00           O  
ATOM   1984  CB  ILE A 263     -42.715  84.282 -42.185  1.00  0.00           C  
ATOM   1985  CG1 ILE A 263     -42.023  83.715 -43.418  1.00  0.00           C  
ATOM   1986  CD1 ILE A 263     -40.636  83.176 -43.151  1.00  6.00           C  
ATOM   1987  CG2 ILE A 263     -41.929  85.471 -41.674  1.00 35.00           C  
ATOM   1988  N   ASN A 264     -42.256  83.851 -38.846  1.00 11.00           N  
ATOM   1989  CA  ASN A 264     -42.430  84.450 -37.535  1.00 17.00           C  
ATOM   1990  C   ASN A 264     -42.519  85.983 -37.650  1.00  0.00           C  
ATOM   1991  O   ASN A 264     -41.531  86.627 -37.966  1.00 47.00           O  
ATOM   1992  CB  ASN A 264     -41.255  84.004 -36.659  1.00  5.00           C  
ATOM   1993  CG  ASN A 264     -41.360  84.476 -35.218  1.00  0.00           C  
ATOM   1994  OD1 ASN A 264     -41.571  85.662 -34.937  1.00  0.00           O  
ATOM   1995  ND2 ASN A 264     -41.181  83.544 -34.290  1.00  3.00           N  
ATOM   1996  N   LYS A 265     -43.700  86.560 -37.410  1.00  0.00           N  
ATOM   1997  CA  LYS A 265     -43.910  88.005 -37.587  1.00  0.00           C  
ATOM   1998  C   LYS A 265     -42.833  88.812 -36.892  1.00  0.00           C  
ATOM   1999  O   LYS A 265     -42.202  89.677 -37.496  1.00  0.00           O  
ATOM   2000  CB  LYS A 265     -45.295  88.449 -37.077  1.00  0.00           C  
ATOM   2001  CG  LYS A 265     -45.589  89.957 -37.252  1.00  1.00           C  
ATOM   2002  CD  LYS A 265     -47.021  90.325 -36.810  1.00 26.00           C  
ATOM   2003  CE  LYS A 265     -47.207  90.354 -35.263  1.00 11.00           C  
ATOM   2004  N   ALA A 266     -42.622  88.506 -35.618  1.00  0.00           N  
ATOM   2005  CA  ALA A 266     -41.703  89.255 -34.766  1.00 10.00           C  
ATOM   2006  C   ALA A 266     -40.243  89.215 -35.219  1.00  5.00           C  
ATOM   2007  O   ALA A 266     -39.545  90.213 -35.086  1.00  5.00           O  
ATOM   2008  CB  ALA A 266     -41.818  88.774 -33.327  1.00  4.00           C  
ATOM   2009  N   ASN A 267     -39.781  88.066 -35.719  1.00  0.00           N  
ATOM   2010  CA  ASN A 267     -38.414  87.942 -36.234  1.00  6.00           C  
ATOM   2011  C   ASN A 267     -38.280  88.755 -37.502  1.00 18.00           C  
ATOM   2012  O   ASN A 267     -37.245  89.369 -37.769  1.00  8.00           O  
ATOM   2013  CB  ASN A 267     -38.014  86.477 -36.500  1.00  7.00           C  
ATOM   2014  CG  ASN A 267     -37.965  85.622 -35.211  1.00  2.00           C  
ATOM   2015  OD1 ASN A 267     -38.139  84.400 -35.259  1.00  2.00           O  
ATOM   2016  ND2 ASN A 267     -37.739  86.267 -34.064  1.00  3.00           N  
ATOM   2017  N   LEU A 268     -39.359  88.778 -38.270  1.00  0.00           N  
ATOM   2018  CA  LEU A 268     -39.369  89.471 -39.537  1.00 48.00           C  
ATOM   2019  C   LEU A 268     -39.286  90.956 -39.241  1.00  0.00           C  
ATOM   2020  O   LEU A 268     -38.553  91.694 -39.911  1.00  0.00           O  
ATOM   2021  CB  LEU A 268     -40.650  89.133 -40.299  1.00 60.00           C  
ATOM   2022  CG  LEU A 268     -40.835  89.401 -41.801  1.00  0.00           C  
ATOM   2023  CD1 LEU A 268     -41.911  90.441 -42.017  1.00  0.00           C  
ATOM   2024  CD2 LEU A 268     -39.529  89.774 -42.512  1.00  0.00           C  
ATOM   2025  N   VAL A 269     -40.026  91.396 -38.225  1.00  0.00           N  
ATOM   2026  CA  VAL A 269     -40.056  92.814 -37.924  1.00  0.00           C  
ATOM   2027  C   VAL A 269     -38.686  93.253 -37.456  1.00  0.00           C  
ATOM   2028  O   VAL A 269     -38.249  94.367 -37.763  1.00  0.00           O  
ATOM   2029  CB  VAL A 269     -41.111  93.177 -36.877  1.00 10.00           C  
ATOM   2030  CG1 VAL A 269     -40.814  94.559 -36.314  1.00  7.00           C  
ATOM   2031  CG2 VAL A 269     -42.501  93.136 -37.504  1.00  0.00           C  
ATOM   2032  N   LYS A 270     -38.006  92.364 -36.729  1.00  0.00           N  
ATOM   2033  CA  LYS A 270     -36.686  92.678 -36.173  1.00  7.00           C  
ATOM   2034  C   LYS A 270     -35.637  92.714 -37.275  1.00  0.00           C  
ATOM   2035  O   LYS A 270     -34.800  93.600 -37.304  1.00  0.00           O  
ATOM   2036  CB  LYS A 270     -36.286  91.698 -35.058  1.00  4.00           C  
ATOM   2037  CG  LYS A 270     -34.798  91.690 -34.686  1.00  3.00           C  
ATOM   2038  CD  LYS A 270     -34.415  92.766 -33.636  1.00  2.00           C  
ATOM   2039  N   LYS A 271     -35.698  91.763 -38.197  1.00  0.00           N  
ATOM   2040  CA  LYS A 271     -34.747  91.736 -39.290  1.00  6.00           C  
ATOM   2041  C   LYS A 271     -34.903  92.961 -40.219  1.00  0.00           C  
ATOM   2042  O   LYS A 271     -33.909  93.455 -40.778  1.00 17.00           O  
ATOM   2043  CB  LYS A 271     -34.850  90.414 -40.056  1.00  5.00           C  
ATOM   2044  CG  LYS A 271     -34.025  90.381 -41.340  1.00  7.00           C  
ATOM   2045  CD  LYS A 271     -34.080  89.010 -42.029  1.00  3.00           C  
ATOM   2046  CE  LYS A 271     -35.528  88.527 -42.237  1.00 12.00           C  
ATOM   2047  NZ  LYS A 271     -35.587  87.184 -42.859  1.00  4.00           N  
ATOM   2048  N   ILE A 272     -36.136  93.454 -40.371  1.00  0.00           N  
ATOM   2049  CA  ILE A 272     -36.397  94.629 -41.205  1.00  0.00           C  
ATOM   2050  C   ILE A 272     -35.860  95.864 -40.521  1.00  0.00           C  
ATOM   2051  O   ILE A 272     -35.354  96.779 -41.169  1.00  1.00           O  
ATOM   2052  CB  ILE A 272     -37.888  94.861 -41.463  1.00  0.00           C  
ATOM   2053  CG1 ILE A 272     -38.487  93.724 -42.287  1.00  0.00           C  
ATOM   2054  CD1 ILE A 272     -39.999  93.784 -42.406  1.00  0.00           C  
ATOM   2055  CG2 ILE A 272     -38.100  96.180 -42.183  1.00  1.00           C  
ATOM   2056  N   ASP A 273     -35.976  95.895 -39.204  1.00  0.00           N  
ATOM   2057  CA  ASP A 273     -35.398  96.980 -38.422  1.00  0.00           C  
ATOM   2058  C   ASP A 273     -33.868  96.885 -38.407  1.00  0.00           C  
ATOM   2059  O   ASP A 273     -33.184  97.902 -38.289  1.00  0.00           O  
ATOM   2060  CB  ASP A 273     -35.967  96.981 -37.000  1.00  8.00           C  
ATOM   2061  CG  ASP A 273     -35.539  98.201 -36.191  1.00  5.00           C  
ATOM   2062  OD1 ASP A 273     -35.968  99.334 -36.535  1.00  8.00           O  
ATOM   2063  OD2 ASP A 273     -34.789  98.020 -35.199  1.00  4.00           O  
ATOM   2064  N   ASP A 274     -33.335  95.669 -38.540  1.00  0.00           N  
ATOM   2065  CA  ASP A 274     -31.884  95.465 -38.602  1.00 10.00           C  
ATOM   2066  C   ASP A 274     -31.360  96.142 -39.856  1.00 17.00           C  
ATOM   2067  O   ASP A 274     -30.291  96.764 -39.854  1.00  0.00           O  
ATOM   2068  CB  ASP A 274     -31.533  93.971 -38.632  1.00  8.00           C  
ATOM   2069  CG  ASP A 274     -31.382  93.362 -37.237  1.00  3.00           C  
ATOM   2070  OD1 ASP A 274     -31.591  94.078 -36.229  1.00  5.00           O  
ATOM   2071  OD2 ASP A 274     -31.064  92.153 -37.153  1.00  2.00           O  
ATOM   2072  N   VAL A 275     -32.133  96.012 -40.931  1.00  0.00           N  
ATOM   2073  CA  VAL A 275     -31.825  96.692 -42.171  1.00 22.00           C  
ATOM   2074  C   VAL A 275     -31.771  98.200 -41.953  1.00  0.00           C  
ATOM   2075  O   VAL A 275     -30.915  98.875 -42.511  1.00  0.00           O  
ATOM   2076  CB  VAL A 275     -32.844  96.362 -43.263  1.00  0.00           C  
ATOM   2077  CG1 VAL A 275     -32.848  97.454 -44.340  1.00  1.00           C  
ATOM   2078  CG2 VAL A 275     -32.545  95.003 -43.858  1.00 18.00           C  
ATOM   2079  N   ARG A 276     -32.671  98.731 -41.135  1.00  0.00           N  
ATOM   2080  CA  ARG A 276     -32.674 100.168 -40.897  1.00 11.00           C  
ATOM   2081  C   ARG A 276     -31.517 100.615 -39.993  1.00  0.00           C  
ATOM   2082  O   ARG A 276     -30.841 101.608 -40.280  1.00  7.00           O  
ATOM   2083  CB  ARG A 276     -34.012 100.631 -40.329  1.00  0.00           C  
ATOM   2084  CG  ARG A 276     -34.035 102.105 -39.981  1.00 27.00           C  
ATOM   2085  CD  ARG A 276     -35.026 102.412 -38.873  1.00  0.00           C  
ATOM   2086  NE  ARG A 276     -34.649 101.777 -37.622  1.00 16.00           N  
ATOM   2087  CZ  ARG A 276     -34.133 102.426 -36.585  1.00  8.00           C  
ATOM   2088  NH1 ARG A 276     -33.941 103.736 -36.655  1.00  3.00           N  
ATOM   2089  NH2 ARG A 276     -33.815 101.769 -35.476  1.00  2.00           N  
ATOM   2090  N   VAL A 277     -31.293  99.885 -38.904  1.00  0.00           N  
ATOM   2091  CA  VAL A 277     -30.210 100.199 -37.978  1.00  5.00           C  
ATOM   2092  C   VAL A 277     -28.839 100.072 -38.649  1.00  0.00           C  
ATOM   2093  O   VAL A 277     -27.920 100.818 -38.331  1.00  3.00           O  
ATOM   2094  CB  VAL A 277     -30.258  99.305 -36.708  1.00  9.00           C  
ATOM   2095  CG1 VAL A 277     -29.003  99.473 -35.885  1.00  2.00           C  
ATOM   2096  CG2 VAL A 277     -31.501  99.617 -35.861  1.00  3.00           C  
ATOM   2097  N   ASN A 278     -28.701  99.140 -39.587  1.00  0.00           N  
ATOM   2098  CA  ASN A 278     -27.417  98.954 -40.263  1.00  2.00           C  
ATOM   2099  C   ASN A 278     -27.266  99.787 -41.532  1.00  3.00           C  
ATOM   2100  O   ASN A 278     -26.199  99.808 -42.143  1.00  2.00           O  
ATOM   2101  CB  ASN A 278     -27.180  97.479 -40.591  1.00  3.00           C  
ATOM   2102  CG  ASN A 278     -26.739  96.671 -39.381  1.00  2.00           C  
ATOM   2103  OD1 ASN A 278     -25.913  97.118 -38.572  1.00  2.00           O  
ATOM   2104  ND2 ASN A 278     -27.292  95.471 -39.252  1.00  3.00           N  
ATOM   2105  N   ASN A 279     -28.337 100.467 -41.927  1.00  0.00           N  
ATOM   2106  CA  ASN A 279     -28.354 101.236 -43.168  1.00 12.00           C  
ATOM   2107  C   ASN A 279     -27.775 100.479 -44.384  1.00  0.00           C  
ATOM   2108  O   ASN A 279     -26.968 101.018 -45.151  1.00  2.00           O  
ATOM   2109  CB  ASN A 279     -27.672 102.597 -42.971  1.00  2.00           C  
ATOM   2110  CG  ASN A 279     -28.605 103.765 -43.269  1.00  2.00           C  
ATOM   2111  OD1 ASN A 279     -29.482 104.088 -42.465  1.00 23.00           O  
ATOM   2112  ND2 ASN A 279     -28.423 104.402 -44.430  1.00  3.00           N  
ATOM   2113  N   LYS A 280     -28.203  99.229 -44.551  1.00  0.00           N  
ATOM   2114  CA  LYS A 280     -27.776  98.409 -45.677  1.00  3.00           C  
ATOM   2115  C   LYS A 280     -28.312  99.022 -46.960  1.00  0.00           C  
ATOM   2116  O   LYS A 280     -27.674  98.963 -48.018  1.00  3.00           O  
ATOM   2117  CB  LYS A 280     -28.301  96.987 -45.517  1.00  7.00           C  
ATOM   2118  CG  LYS A 280     -27.907  96.324 -44.203  1.00 13.00           C  
ATOM   2119  CD  LYS A 280     -26.499  95.763 -44.265  1.00  3.00           C  
ATOM   2120  CE  LYS A 280     -26.316  94.863 -45.482  1.00  4.00           C  
ATOM   2121  NZ  LYS A 280     -24.911  94.386 -45.603  1.00  1.00           N  
ATOM   2122  N   VAL A 281     -29.506  99.597 -46.848  1.00  0.00           N  
ATOM   2123  CA  VAL A 281     -30.082 100.438 -47.888  1.00  3.00           C  
ATOM   2124  C   VAL A 281     -30.606 101.691 -47.194  1.00  6.00           C  
ATOM   2125  O   VAL A 281     -30.993 101.637 -46.028  1.00 11.00           O  
ATOM   2126  CB  VAL A 281     -31.213  99.727 -48.678  1.00  5.00           C  
ATOM   2127  CG1 VAL A 281     -32.448  99.519 -47.808  1.00  1.00           C  
ATOM   2128  CG2 VAL A 281     -31.590 100.543 -49.874  1.00  4.00           C  
ATOM   2129  N   ALA A 282     -30.599 102.820 -47.894  1.00  4.00           N  
ATOM   2130  CA  ALA A 282     -30.990 104.094 -47.298  1.00 60.00           C  
ATOM   2131  C   ALA A 282     -32.488 104.338 -47.436  1.00  8.00           C  
ATOM   2132  O   ALA A 282     -33.105 103.910 -48.406  1.00 18.00           O  
ATOM   2133  CB  ALA A 282     -30.220 105.223 -47.950  1.00  3.00           C  
ATOM   2134  N   GLY A 283     -33.076 105.024 -46.465  1.00 19.00           N  
ATOM   2135  CA  GLY A 283     -34.484 105.361 -46.559  1.00 17.00           C  
ATOM   2136  C   GLY A 283     -35.384 105.110 -45.361  1.00  0.00           C  
ATOM   2137  O   GLY A 283     -36.311 105.887 -45.156  1.00  0.00           O  
ATOM   2138  N   ILE A 284     -35.148 104.043 -44.588  1.00 36.00           N  
ATOM   2139  CA  ILE A 284     -36.114 103.646 -43.547  1.00  0.00           C  
ATOM   2140  C   ILE A 284     -36.034 104.539 -42.291  1.00  0.00           C  
ATOM   2141  O   ILE A 284     -34.990 104.664 -41.641  1.00 26.00           O  
ATOM   2142  CB  ILE A 284     -36.107 102.097 -43.208  1.00  1.00           C  
ATOM   2143  N   ALA A 285     -37.158 105.181 -41.987  1.00  0.00           N  
ATOM   2144  CA  ALA A 285     -37.247 106.124 -40.883  1.00  5.00           C  
ATOM   2145  C   ALA A 285     -37.475 105.384 -39.579  1.00  4.00           C  
ATOM   2146  O   ALA A 285     -36.751 105.582 -38.615  1.00  4.00           O  
ATOM   2147  CB  ALA A 285     -38.374 107.121 -41.131  1.00  5.00           C  
ATOM   2148  N   GLU A 286     -38.482 104.520 -39.562  1.00  0.00           N  
ATOM   2149  CA  GLU A 286     -38.774 103.737 -38.382  1.00  7.00           C  
ATOM   2150  C   GLU A 286     -39.538 102.461 -38.750  1.00  0.00           C  
ATOM   2151  O   GLU A 286     -40.333 102.458 -39.687  1.00  1.00           O  
ATOM   2152  CB  GLU A 286     -39.585 104.586 -37.409  1.00  4.00           C  
ATOM   2153  CG  GLU A 286     -39.892 103.914 -36.096  1.00  4.00           C  
ATOM   2154  CD  GLU A 286     -40.955 104.665 -35.329  1.00  2.00           C  
ATOM   2155  OE1 GLU A 286     -41.507 105.634 -35.897  1.00  2.00           O  
ATOM   2156  OE2 GLU A 286     -41.236 104.295 -34.169  1.00  2.00           O  
ATOM   2157  N   VAL A 287     -39.278 101.378 -38.022  1.00 12.00           N  
ATOM   2158  CA  VAL A 287     -40.102 100.181 -38.128  1.00  0.00           C  
ATOM   2159  C   VAL A 287     -41.023 100.063 -36.898  1.00 11.00           C  
ATOM   2160  O   VAL A 287     -40.599 100.266 -35.759  1.00  6.00           O  
ATOM   2161  CB  VAL A 287     -39.253  98.910 -38.309  1.00 14.00           C  
ATOM   2162  CG1 VAL A 287     -40.153  97.706 -38.543  1.00 17.00           C  
ATOM   2163  CG2 VAL A 287     -38.281  99.080 -39.471  1.00  1.00           C  
ATOM   2164  N   ARG A 288     -42.290  99.750 -37.143  1.00  0.00           N  
ATOM   2165  CA  ARG A 288     -43.323  99.803 -36.118  1.00  5.00           C  
ATOM   2166  C   ARG A 288     -44.274  98.640 -36.331  1.00  0.00           C  
ATOM   2167  O   ARG A 288     -44.998  98.618 -37.327  1.00  0.00           O  
ATOM   2168  CB  ARG A 288     -44.115 101.100 -36.277  1.00  0.00           C  
ATOM   2169  CG  ARG A 288     -44.365 101.885 -35.009  1.00  3.00           C  
ATOM   2170  CD  ARG A 288     -45.222 103.109 -35.312  1.00  2.00           C  
ATOM   2171  NE  ARG A 288     -44.641 103.932 -36.367  1.00  3.00           N  
ATOM   2172  CZ  ARG A 288     -45.282 104.317 -37.469  1.00  3.00           C  
ATOM   2173  NH1 ARG A 288     -46.541 103.964 -37.673  1.00  3.00           N  
ATOM   2174  NH2 ARG A 288     -44.665 105.064 -38.373  1.00  4.00           N  
ATOM   2175  N   ASP A 289     -44.276  97.667 -35.420  1.00  5.00           N  
ATOM   2176  CA  ASP A 289     -45.266  96.598 -35.500  1.00  0.00           C  
ATOM   2177  C   ASP A 289     -46.535  97.146 -34.871  1.00  0.00           C  
ATOM   2178  O   ASP A 289     -46.535  97.522 -33.705  1.00  3.00           O  
ATOM   2179  CB  ASP A 289     -44.794  95.329 -34.782  1.00  4.00           C  
ATOM   2180  CG  ASP A 289     -45.725  94.127 -35.024  1.00  5.00           C  
ATOM   2181  OD1 ASP A 289     -45.377  92.997 -34.605  1.00  7.00           O  
ATOM   2182  OD2 ASP A 289     -46.801  94.305 -35.634  1.00  0.00           O  
ATOM   2183  N   GLU A 290     -47.605  97.232 -35.651  1.00  0.00           N  
ATOM   2184  CA  GLU A 290     -48.847  97.814 -35.155  1.00  3.00           C  
ATOM   2185  C   GLU A 290     -49.988  96.805 -35.109  1.00  4.00           C  
ATOM   2186  O   GLU A 290     -51.158  97.183 -35.045  1.00  5.00           O  
ATOM   2187  CB  GLU A 290     -49.236  99.037 -35.989  1.00  3.00           C  
ATOM   2188  CG  GLU A 290     -48.356 100.249 -35.700  1.00  3.00           C  
ATOM   2189  CD  GLU A 290     -48.550 101.414 -36.672  1.00  2.00           C  
ATOM   2190  OE1 GLU A 290     -49.452 101.370 -37.538  1.00  3.00           O  
ATOM   2191  OE2 GLU A 290     -47.781 102.386 -36.562  1.00  2.00           O  
ATOM   2192  N   SER A 291     -49.643  95.522 -35.145  1.00  8.00           N  
ATOM   2193  CA  SER A 291     -50.654  94.477 -35.108  1.00 20.00           C  
ATOM   2194  C   SER A 291     -51.298  94.432 -33.732  1.00  5.00           C  
ATOM   2195  O   SER A 291     -50.606  94.353 -32.716  1.00  3.00           O  
ATOM   2196  CB  SER A 291     -50.042  93.107 -35.390  1.00 11.00           C  
ATOM   2197  OG  SER A 291     -48.990  93.166 -36.322  1.00  0.00           O  
ATOM   2198  N   ASP A 292     -52.623  94.480 -33.697  1.00 14.00           N  
ATOM   2199  CA  ASP A 292     -53.343  94.236 -32.454  1.00  3.00           C  
ATOM   2200  C   ASP A 292     -54.058  92.889 -32.533  1.00  4.00           C  
ATOM   2201  O   ASP A 292     -53.834  92.111 -33.465  1.00  7.00           O  
ATOM   2202  CB  ASP A 292     -54.317  95.380 -32.119  1.00  2.00           C  
ATOM   2203  CG  ASP A 292     -55.336  95.637 -33.222  1.00  6.00           C  
ATOM   2204  OD1 ASP A 292     -55.527  94.754 -34.091  1.00  7.00           O  
ATOM   2205  OD2 ASP A 292     -55.955  96.725 -33.209  1.00  2.00           O  
ATOM   2206  N   ARG A 293     -54.913  92.621 -31.551  1.00  3.00           N  
ATOM   2207  CA  ARG A 293     -55.608  91.341 -31.458  1.00  2.00           C  
ATOM   2208  C   ARG A 293     -56.494  91.052 -32.675  1.00  4.00           C  
ATOM   2209  O   ARG A 293     -56.867  89.903 -32.915  1.00  2.00           O  
ATOM   2210  CB  ARG A 293     -56.418  91.261 -30.154  1.00  2.00           C  
ATOM   2211  CG  ARG A 293     -57.825  91.840 -30.220  1.00  2.00           C  
ATOM   2212  CD  ARG A 293     -58.314  92.253 -28.842  1.00  1.00           C  
ATOM   2213  NE  ARG A 293     -58.195  93.696 -28.660  1.00  2.00           N  
ATOM   2214  CZ  ARG A 293     -57.040  94.337 -28.520  1.00  1.00           C  
ATOM   2215  NH1 ARG A 293     -55.897  93.664 -28.541  1.00  2.00           N  
ATOM   2216  NH2 ARG A 293     -57.026  95.652 -28.363  1.00  1.00           N  
ATOM   2217  N   ASP A 294     -56.817  92.089 -33.446  1.00  0.00           N  
ATOM   2218  CA  ASP A 294     -57.682  91.922 -34.613  1.00  2.00           C  
ATOM   2219  C   ASP A 294     -57.157  92.651 -35.849  1.00  2.00           C  
ATOM   2220  O   ASP A 294     -57.777  93.584 -36.361  1.00  2.00           O  
ATOM   2221  CB  ASP A 294     -59.124  92.331 -34.288  1.00  2.00           C  
ATOM   2222  CG  ASP A 294     -59.219  93.715 -33.666  1.00  3.00           C  
ATOM   2223  OD1 ASP A 294     -60.317  94.310 -33.713  1.00  1.00           O  
ATOM   2224  OD2 ASP A 294     -58.202  94.209 -33.134  1.00  3.00           O  
ATOM   2225  N   GLY A 295     -56.004  92.208 -36.328  1.00  3.00           N  
ATOM   2226  CA  GLY A 295     -55.402  92.809 -37.497  1.00  3.00           C  
ATOM   2227  C   GLY A 295     -53.890  92.746 -37.477  1.00 10.00           C  
ATOM   2228  O   GLY A 295     -53.253  93.030 -36.461  1.00 16.00           O  
ATOM   2229  N   LEU A 296     -53.321  92.360 -38.612  1.00  4.00           N  
ATOM   2230  CA  LEU A 296     -51.878  92.371 -38.803  1.00 13.00           C  
ATOM   2231  C   LEU A 296     -51.466  93.652 -39.552  1.00  0.00           C  
ATOM   2232  O   LEU A 296     -51.963  93.935 -40.633  1.00  6.00           O  
ATOM   2233  CB  LEU A 296     -51.459  91.120 -39.571  1.00  7.00           C  
ATOM   2234  CG  LEU A 296     -49.967  90.829 -39.648  1.00 21.00           C  
ATOM   2235  CD1 LEU A 296     -49.738  89.387 -40.052  1.00 23.00           C  
ATOM   2236  CD2 LEU A 296     -49.298  91.781 -40.627  1.00  0.00           C  
ATOM   2237  N   ARG A 297     -50.578  94.440 -38.961  1.00  0.00           N  
ATOM   2238  CA  ARG A 297     -50.148  95.682 -39.587  1.00  0.00           C  
ATOM   2239  C   ARG A 297     -48.740  96.088 -39.190  1.00  0.00           C  
ATOM   2240  O   ARG A 297     -48.481  96.413 -38.035  1.00  0.00           O  
ATOM   2241  CB  ARG A 297     -51.112  96.827 -39.270  1.00  8.00           C  
ATOM   2242  CG  ARG A 297     -50.456  98.196 -39.336  1.00  0.00           C  
ATOM   2243  CD  ARG A 297     -51.459  99.316 -39.175  1.00  3.00           C  
ATOM   2244  NE  ARG A 297     -51.809  99.908 -40.460  1.00  3.00           N  
ATOM   2245  CZ  ARG A 297     -51.354 101.081 -40.885  1.00  2.00           C  
ATOM   2246  NH1 ARG A 297     -50.538 101.800 -40.125  1.00  3.00           N  
ATOM   2247  NH2 ARG A 297     -51.724 101.540 -42.068  1.00  3.00           N  
ATOM   2248  N   ILE A 298     -47.838  96.081 -40.166  1.00  0.00           N  
ATOM   2249  CA  ILE A 298     -46.481  96.573 -39.966  1.00  0.00           C  
ATOM   2250  C   ILE A 298     -46.270  97.860 -40.750  1.00  0.00           C  
ATOM   2251  O   ILE A 298     -46.564  97.925 -41.942  1.00  0.00           O  
ATOM   2252  CB  ILE A 298     -45.443  95.544 -40.423  1.00  0.00           C  
ATOM   2253  CG1 ILE A 298     -45.686  94.208 -39.716  1.00  0.00           C  
ATOM   2254  CD1 ILE A 298     -44.955  93.036 -40.329  1.00  0.00           C  
ATOM   2255  CG2 ILE A 298     -44.038  96.074 -40.188  1.00  0.00           C  
ATOM   2256  N   ALA A 299     -45.777  98.885 -40.069  1.00  0.00           N  
ATOM   2257  CA  ALA A 299     -45.503 100.164 -40.702  1.00  0.00           C  
ATOM   2258  C   ALA A 299     -43.996 100.313 -40.877  1.00  0.00           C  
ATOM   2259  O   ALA A 299     -43.240 100.278 -39.901  1.00  0.00           O  
ATOM   2260  N   ILE A 300     -43.565 100.457 -42.128  1.00  0.00           N  
ATOM   2261  CA  ILE A 300     -42.185 100.791 -42.458  1.00  0.00           C  
ATOM   2262  C   ILE A 300     -42.183 102.230 -42.967  1.00  0.00           C  
ATOM   2263  O   ILE A 300     -42.333 102.478 -44.169  1.00  0.00           O  
ATOM   2264  CB  ILE A 300     -41.622  99.861 -43.557  1.00  0.00           C  
ATOM   2265  CG1 ILE A 300     -41.652  98.406 -43.101  1.00  0.00           C  
ATOM   2266  CD1 ILE A 300     -41.115  97.454 -44.138  1.00  0.00           C  
ATOM   2267  CG2 ILE A 300     -40.200 100.256 -43.938  1.00  1.00           C  
ATOM   2268  N   GLU A 301     -42.039 103.174 -42.041  1.00  0.00           N  
ATOM   2269  CA  GLU A 301     -42.029 104.595 -42.369  1.00  0.00           C  
ATOM   2270  C   GLU A 301     -40.743 104.981 -43.101  1.00  0.00           C  
ATOM   2271  O   GLU A 301     -39.646 104.614 -42.686  1.00  0.00           O  
ATOM   2272  CB  GLU A 301     -42.196 105.434 -41.098  1.00  0.00           C  
ATOM   2273  CG  GLU A 301     -42.503 106.905 -41.346  1.00  0.00           C  
ATOM   2274  CD  GLU A 301     -42.815 107.662 -40.065  1.00  6.00           C  
ATOM   2275  OE1 GLU A 301     -41.928 108.389 -39.573  1.00  3.00           O  
ATOM   2276  OE2 GLU A 301     -43.946 107.536 -39.550  1.00  4.00           O  
ATOM   2277  N   LEU A 302     -40.880 105.720 -44.195  1.00  0.00           N  
ATOM   2278  CA  LEU A 302     -39.712 106.121 -44.970  1.00  0.00           C  
ATOM   2279  C   LEU A 302     -39.336 107.584 -44.744  1.00  0.00           C  
ATOM   2280  O   LEU A 302     -40.173 108.400 -44.358  1.00  0.00           O  
ATOM   2281  CB  LEU A 302     -39.941 105.828 -46.446  1.00 19.00           C  
ATOM   2282  CG  LEU A 302     -40.164 104.334 -46.666  1.00  0.00           C  
ATOM   2283  CD1 LEU A 302     -40.814 104.077 -48.001  1.00  0.00           C  
ATOM   2284  CD2 LEU A 302     -38.855 103.552 -46.532  1.00  0.00           C  
ATOM   2285  N   LYS A 303     -38.063 107.899 -44.959  1.00  0.00           N  
ATOM   2286  CA  LYS A 303     -37.581 109.273 -44.870  1.00  7.00           C  
ATOM   2287  C   LYS A 303     -38.088 110.109 -46.048  1.00  0.00           C  
ATOM   2288  O   LYS A 303     -38.465 109.566 -47.094  1.00 60.00           O  
ATOM   2289  CB  LYS A 303     -36.047 109.299 -44.839  1.00  6.00           C  
ATOM   2290  CG  LYS A 303     -35.407 108.817 -43.531  1.00  3.00           C  
ATOM   2291  CD  LYS A 303     -33.905 108.591 -43.715  1.00  4.00           C  
ATOM   2292  CE  LYS A 303     -33.190 108.261 -42.411  1.00  3.00           C  
ATOM   2293  NZ  LYS A 303     -31.783 107.847 -42.686  1.00  5.00           N  
ATOM   2294  N   LYS A 304     -38.100 111.429 -45.873  1.00  4.00           N  
ATOM   2295  CA  LYS A 304     -38.435 112.345 -46.964  1.00  0.00           C  
ATOM   2296  C   LYS A 304     -37.462 112.158 -48.128  1.00  0.00           C  
ATOM   2297  O   LYS A 304     -36.245 112.133 -47.937  1.00  3.00           O  
ATOM   2298  CB  LYS A 304     -38.408 113.799 -46.481  1.00  2.00           C  
ATOM   2299  N   ASP A 305     -37.996 112.017 -49.334  1.00  8.00           N  
ATOM   2300  CA  ASP A 305     -37.137 111.859 -50.501  1.00  3.00           C  
ATOM   2301  C   ASP A 305     -36.420 110.511 -50.438  1.00  4.00           C  
ATOM   2302  O   ASP A 305     -35.226 110.402 -50.730  1.00  3.00           O  
ATOM   2303  CB  ASP A 305     -36.129 113.017 -50.593  1.00  1.00           C  
ATOM   2304  N   ALA A 306     -37.167 109.488 -50.040  1.00 21.00           N  
ATOM   2305  CA  ALA A 306     -36.659 108.126 -49.996  1.00  9.00           C  
ATOM   2306  C   ALA A 306     -37.252 107.346 -51.155  1.00  4.00           C  
ATOM   2307  O   ALA A 306     -38.461 107.403 -51.394  1.00 10.00           O  
ATOM   2308  CB  ALA A 306     -37.024 107.473 -48.680  1.00 12.00           C  
ATOM   2309  N   ASN A 307     -36.403 106.623 -51.878  1.00 12.00           N  
ATOM   2310  CA  ASN A 307     -36.862 105.850 -53.032  1.00  3.00           C  
ATOM   2311  C   ASN A 307     -37.609 104.571 -52.631  1.00  3.00           C  
ATOM   2312  O   ASN A 307     -37.003 103.504 -52.474  1.00 31.00           O  
ATOM   2313  CB  ASN A 307     -35.696 105.529 -53.970  1.00  3.00           C  
ATOM   2314  CG  ASN A 307     -36.078 104.543 -55.047  1.00  2.00           C  
ATOM   2315  OD1 ASN A 307     -37.257 104.220 -55.223  1.00  3.00           O  
ATOM   2316  ND2 ASN A 307     -35.084 104.049 -55.776  1.00  2.00           N  
ATOM   2317  N   THR A 308     -38.927 104.673 -52.487  1.00  5.00           N  
ATOM   2318  CA  THR A 308     -39.685 103.590 -51.882  1.00  0.00           C  
ATOM   2319  C   THR A 308     -39.633 102.271 -52.665  1.00 20.00           C  
ATOM   2320  O   THR A 308     -39.708 101.196 -52.083  1.00 45.00           O  
ATOM   2321  CB  THR A 308     -41.138 104.015 -51.505  1.00  0.00           C  
ATOM   2322  OG1 THR A 308     -42.077 103.475 -52.438  1.00 15.00           O  
ATOM   2323  CG2 THR A 308     -41.265 105.530 -51.444  1.00 14.00           C  
ATOM   2324  N   GLU A 309     -39.476 102.338 -53.973  1.00  4.00           N  
ATOM   2325  CA  GLU A 309     -39.394 101.106 -54.743  1.00  8.00           C  
ATOM   2326  C   GLU A 309     -38.087 100.385 -54.426  1.00  5.00           C  
ATOM   2327  O   GLU A 309     -38.062  99.160 -54.323  1.00  0.00           O  
ATOM   2328  CB  GLU A 309     -39.528 101.369 -56.254  1.00  2.00           C  
ATOM   2329  N   LEU A 310     -37.002 101.142 -54.270  1.00  4.00           N  
ATOM   2330  CA  LEU A 310     -35.704 100.530 -53.988  1.00  4.00           C  
ATOM   2331  C   LEU A 310     -35.761  99.813 -52.643  1.00  0.00           C  
ATOM   2332  O   LEU A 310     -35.361  98.655 -52.538  1.00  7.00           O  
ATOM   2333  CB  LEU A 310     -34.550 101.556 -54.026  1.00  4.00           C  
ATOM   2334  N   VAL A 311     -36.273 100.502 -51.625  1.00  0.00           N  
ATOM   2335  CA  VAL A 311     -36.377  99.929 -50.283  1.00  0.00           C  
ATOM   2336  C   VAL A 311     -37.222  98.652 -50.291  1.00  0.00           C  
ATOM   2337  O   VAL A 311     -36.810  97.618 -49.758  1.00  0.00           O  
ATOM   2338  CB  VAL A 311     -36.967 100.939 -49.270  1.00  0.00           C  
ATOM   2339  CG1 VAL A 311     -37.462 100.219 -48.019  1.00  1.00           C  
ATOM   2340  CG2 VAL A 311     -35.940 102.021 -48.909  1.00 38.00           C  
ATOM   2341  N   LEU A 312     -38.393  98.724 -50.918  1.00  0.00           N  
ATOM   2342  CA  LEU A 312     -39.300  97.586 -50.968  1.00  0.00           C  
ATOM   2343  C   LEU A 312     -38.639  96.372 -51.598  1.00  0.00           C  
ATOM   2344  O   LEU A 312     -38.608  95.282 -51.016  1.00  0.00           O  
ATOM   2345  CB  LEU A 312     -40.569  97.937 -51.733  1.00 45.00           C  
ATOM   2346  CG  LEU A 312     -41.677  96.942 -51.418  1.00  0.00           C  
ATOM   2347  CD1 LEU A 312     -41.759  96.684 -49.883  1.00  1.00           C  
ATOM   2348  CD2 LEU A 312     -42.982  97.455 -51.973  1.00 14.00           C  
ATOM   2349  N   ASN A 313     -38.113  96.569 -52.796  1.00  0.00           N  
ATOM   2350  CA  ASN A 313     -37.410  95.511 -53.502  1.00 12.00           C  
ATOM   2351  C   ASN A 313     -36.277  94.900 -52.674  1.00  7.00           C  
ATOM   2352  O   ASN A 313     -36.109  93.682 -52.637  1.00  8.00           O  
ATOM   2353  CB  ASN A 313     -36.879  96.030 -54.843  1.00  4.00           C  
ATOM   2354  CG  ASN A 313     -37.893  95.888 -55.986  1.00  5.00           C  
ATOM   2355  OD1 ASN A 313     -39.109  95.806 -55.777  1.00  5.00           O  
ATOM   2356  ND2 ASN A 313     -37.379  95.857 -57.207  1.00  2.00           N  
ATOM   2357  N   TYR A 314     -35.509  95.741 -51.992  1.00  8.00           N  
ATOM   2358  CA  TYR A 314     -34.409  95.238 -51.178  1.00  8.00           C  
ATOM   2359  C   TYR A 314     -34.919  94.367 -50.030  1.00  0.00           C  
ATOM   2360  O   TYR A 314     -34.361  93.290 -49.759  1.00  0.00           O  
ATOM   2361  CB  TYR A 314     -33.537  96.369 -50.645  1.00  6.00           C  
ATOM   2362  CG  TYR A 314     -32.437  95.860 -49.751  1.00  0.00           C  
ATOM   2363  CD1 TYR A 314     -32.628  95.752 -48.367  1.00  0.00           C  
ATOM   2364  CD2 TYR A 314     -31.215  95.448 -50.284  1.00  4.00           C  
ATOM   2365  CE1 TYR A 314     -31.624  95.266 -47.542  1.00  0.00           C  
ATOM   2366  CE2 TYR A 314     -30.201  94.963 -49.461  1.00  4.00           C  
ATOM   2367  CZ  TYR A 314     -30.413  94.874 -48.096  1.00  0.00           C  
ATOM   2368  OH  TYR A 314     -29.418  94.388 -47.282  1.00 10.00           O  
ATOM   2369  N   LEU A 315     -35.975  94.832 -49.361  1.00  0.00           N  
ATOM   2370  CA  LEU A 315     -36.579  94.052 -48.292  1.00  0.00           C  
ATOM   2371  C   LEU A 315     -37.136  92.742 -48.846  1.00  0.00           C  
ATOM   2372  O   LEU A 315     -37.052  91.707 -48.190  1.00  0.00           O  
ATOM   2373  CB  LEU A 315     -37.657  94.845 -47.545  1.00  0.00           C  
ATOM   2374  CG  LEU A 315     -37.143  96.033 -46.721  1.00  0.00           C  
ATOM   2375  CD1 LEU A 315     -38.293  96.873 -46.174  1.00  1.00           C  
ATOM   2376  CD2 LEU A 315     -36.199  95.596 -45.595  1.00  1.00           C  
ATOM   2377  N   PHE A 316     -37.685  92.776 -50.056  1.00  0.00           N  
ATOM   2378  CA  PHE A 316     -38.231  91.553 -50.638  1.00  0.00           C  
ATOM   2379  C   PHE A 316     -37.145  90.491 -50.813  1.00 11.00           C  
ATOM   2380  O   PHE A 316     -37.411  89.290 -50.649  1.00 13.00           O  
ATOM   2381  CB  PHE A 316     -38.917  91.820 -51.990  1.00 11.00           C  
ATOM   2382  CG  PHE A 316     -40.335  92.311 -51.876  1.00  0.00           C  
ATOM   2383  CD1 PHE A 316     -40.845  93.206 -52.793  1.00 10.00           C  
ATOM   2384  CD2 PHE A 316     -41.160  91.869 -50.862  1.00  0.00           C  
ATOM   2385  CE1 PHE A 316     -42.145  93.658 -52.692  1.00  8.00           C  
ATOM   2386  CE2 PHE A 316     -42.466  92.312 -50.767  1.00  0.00           C  
ATOM   2387  CZ  PHE A 316     -42.957  93.207 -51.680  1.00 16.00           C  
ATOM   2388  N   LYS A 317     -35.932  90.940 -51.146  1.00  0.00           N  
ATOM   2389  CA  LYS A 317     -34.831  90.035 -51.491  1.00  7.00           C  
ATOM   2390  C   LYS A 317     -34.023  89.624 -50.256  1.00  0.00           C  
ATOM   2391  O   LYS A 317     -33.626  88.472 -50.112  1.00  4.00           O  
ATOM   2392  CB  LYS A 317     -33.924  90.673 -52.572  1.00  6.00           C  
ATOM   2393  CG  LYS A 317     -32.540  89.998 -52.818  1.00  3.00           C  
ATOM   2394  CD  LYS A 317     -31.913  90.436 -54.168  1.00  2.00           C  
ATOM   2395  CE  LYS A 317     -30.368  90.488 -54.176  1.00  2.00           C  
ATOM   2396  NZ  LYS A 317     -29.661  89.212 -54.495  1.00  1.00           N  
ATOM   2397  N   TYR A 318     -33.801  90.569 -49.359  1.00  0.00           N  
ATOM   2398  CA  TYR A 318     -32.913  90.339 -48.228  1.00  3.00           C  
ATOM   2399  C   TYR A 318     -33.610  90.063 -46.879  1.00  5.00           C  
ATOM   2400  O   TYR A 318     -32.956  89.908 -45.835  1.00  5.00           O  
ATOM   2401  CB  TYR A 318     -31.916  91.498 -48.130  1.00 13.00           C  
ATOM   2402  CG  TYR A 318     -30.885  91.429 -49.217  1.00  0.00           C  
ATOM   2403  CD1 TYR A 318     -29.736  90.661 -49.052  1.00  3.00           C  
ATOM   2404  CD2 TYR A 318     -31.070  92.103 -50.421  1.00  0.00           C  
ATOM   2405  CE1 TYR A 318     -28.798  90.571 -50.036  1.00  2.00           C  
ATOM   2406  CE2 TYR A 318     -30.127  92.025 -51.421  1.00  5.00           C  
ATOM   2407  CZ  TYR A 318     -28.992  91.255 -51.229  1.00  3.00           C  
ATOM   2408  OH  TYR A 318     -28.044  91.160 -52.228  1.00  2.00           O  
ATOM   2409  N   THR A 319     -34.935  90.008 -46.899  1.00  0.00           N  
ATOM   2410  CA  THR A 319     -35.660  89.493 -45.751  1.00  6.00           C  
ATOM   2411  C   THR A 319     -36.678  88.451 -46.196  1.00  7.00           C  
ATOM   2412  O   THR A 319     -36.668  87.985 -47.355  1.00  7.00           O  
ATOM   2413  CB  THR A 319     -36.341  90.609 -44.900  1.00  0.00           C  
ATOM   2414  OG1 THR A 319     -37.489  91.125 -45.585  1.00  0.00           O  
ATOM   2415  CG2 THR A 319     -35.385  91.731 -44.625  1.00 22.00           C  
ATOM   2416  N   ASP A 320     -37.508  88.050 -45.239  1.00  0.00           N  
ATOM   2417  CA  ASP A 320     -38.558  87.084 -45.472  1.00  0.00           C  
ATOM   2418  C   ASP A 320     -39.857  87.831 -45.751  1.00  0.00           C  
ATOM   2419  O   ASP A 320     -40.931  87.228 -45.808  1.00  0.00           O  
ATOM   2420  CB  ASP A 320     -38.696  86.118 -44.288  1.00 44.00           C  
ATOM   2421  CG  ASP A 320     -37.592  85.066 -44.261  1.00  3.00           C  
ATOM   2422  OD1 ASP A 320     -36.879  84.933 -45.275  1.00  3.00           O  
ATOM   2423  OD2 ASP A 320     -37.435  84.360 -43.241  1.00  4.00           O  
ATOM   2424  N   LEU A 321     -39.758  89.145 -45.948  1.00  0.00           N  
ATOM   2425  CA  LEU A 321     -40.889  89.898 -46.479  1.00  0.00           C  
ATOM   2426  C   LEU A 321     -41.385  89.181 -47.742  1.00  0.00           C  
ATOM   2427  O   LEU A 321     -42.553  89.292 -48.134  1.00  0.00           O  
ATOM   2428  CB  LEU A 321     -40.460  91.317 -46.811  1.00  0.00           C  
ATOM   2429  CG  LEU A 321     -41.425  92.414 -46.387  1.00  0.00           C  
ATOM   2430  CD1 LEU A 321     -41.956  93.168 -47.585  1.00  1.00           C  
ATOM   2431  CD2 LEU A 321     -42.555  91.819 -45.549  1.00  0.00           C  
ATOM   2432  N   GLN A 322     -40.459  88.448 -48.361  1.00  0.00           N  
ATOM   2433  CA  GLN A 322     -40.716  87.579 -49.490  1.00  0.00           C  
ATOM   2434  C   GLN A 322     -39.756  86.405 -49.424  1.00  0.00           C  
ATOM   2435  O   GLN A 322     -38.533  86.614 -49.294  1.00 12.00           O  
ATOM   2436  CB  GLN A 322     -40.522  88.311 -50.837  1.00  0.00           C  
ATOM   2437  CG  GLN A 322     -40.591  87.374 -52.058  1.00 18.00           C  
ATOM   2438  CD  GLN A 322     -40.374  88.099 -53.395  1.00  0.00           C  
ATOM   2439  OE1 GLN A 322     -40.842  89.223 -53.590  1.00  0.00           O  
ATOM   2440  NE2 GLN A 322     -39.665  87.451 -54.319  1.00  6.00           N  
ATOM   2441  N   ILE A 323     -40.325  85.210 -49.608  1.00  0.00           N  
ATOM   2442  CA  ILE A 323     -39.623  83.936 -49.581  1.00  8.00           C  
ATOM   2443  C   ILE A 323     -39.973  83.063 -50.786  1.00 22.00           C  
ATOM   2444  O   ILE A 323     -40.962  83.289 -51.485  1.00  0.00           O  
ATOM   2445  CB  ILE A 323     -40.060  83.088 -48.361  1.00  5.00           C  
ATOM   2446  CG1 ILE A 323     -41.456  82.496 -48.613  1.00  0.00           C  
ATOM   2447  CD1 ILE A 323     -41.963  81.651 -47.467  1.00 16.00           C  
ATOM   2448  CG2 ILE A 323     -39.991  83.896 -47.043  1.00  6.00           C  
ATOM   2449  N   ASN A 324     -39.156  82.039 -50.995  1.00  5.00           N  
ATOM   2450  CA  ASN A 324     -39.478  80.959 -51.905  1.00  0.00           C  
ATOM   2451  C   ASN A 324     -40.158  79.837 -51.131  1.00  0.00           C  
ATOM   2452  O   ASN A 324     -39.701  79.478 -50.060  1.00  5.00           O  
ATOM   2453  CB  ASN A 324     -38.198  80.401 -52.533  1.00  3.00           C  
ATOM   2454  CG  ASN A 324     -37.376  81.460 -53.279  1.00  5.00           C  
ATOM   2455  OD1 ASN A 324     -37.915  82.371 -53.907  1.00  5.00           O  
ATOM   2456  ND2 ASN A 324     -36.060  81.327 -53.210  1.00  2.00           N  
ATOM   2457  N   TYR A 325     -41.242  79.281 -51.656  1.00  0.00           N  
ATOM   2458  CA  TYR A 325     -41.848  78.108 -51.035  1.00 13.00           C  
ATOM   2459  C   TYR A 325     -41.670  76.888 -51.919  1.00  0.00           C  
ATOM   2460  O   TYR A 325     -42.070  76.897 -53.082  1.00  0.00           O  
ATOM   2461  CB  TYR A 325     -43.336  78.319 -50.725  1.00  0.00           C  
ATOM   2462  CG  TYR A 325     -43.981  77.075 -50.164  1.00  0.00           C  
ATOM   2463  CD1 TYR A 325     -44.443  76.065 -51.009  1.00  1.00           C  
ATOM   2464  CD2 TYR A 325     -44.105  76.888 -48.777  1.00 32.00           C  
ATOM   2465  CE1 TYR A 325     -45.020  74.901 -50.492  1.00  0.00           C  
ATOM   2466  CE2 TYR A 325     -44.685  75.729 -48.246  1.00 19.00           C  
ATOM   2467  CZ  TYR A 325     -45.141  74.739 -49.110  1.00  0.00           C  
ATOM   2468  OH  TYR A 325     -45.707  73.588 -48.607  1.00  4.00           O  
ATOM   2469  N   ASN A 326     -41.083  75.837 -51.361  1.00  9.00           N  
ATOM   2470  CA  ASN A 326     -40.812  74.601 -52.096  1.00  0.00           C  
ATOM   2471  C   ASN A 326     -41.767  73.450 -51.808  1.00  0.00           C  
ATOM   2472  O   ASN A 326     -41.789  72.930 -50.698  1.00 12.00           O  
ATOM   2473  CB  ASN A 326     -39.383  74.116 -51.832  1.00  5.00           C  
ATOM   2474  CG  ASN A 326     -38.348  74.986 -52.495  1.00  2.00           C  
ATOM   2475  OD1 ASN A 326     -37.997  74.778 -53.659  1.00  4.00           O  
ATOM   2476  ND2 ASN A 326     -37.850  75.971 -51.761  1.00  2.00           N  
ATOM   2477  N   PHE A 327     -42.539  73.054 -52.816  1.00  0.00           N  
ATOM   2478  CA  PHE A 327     -43.305  71.821 -52.771  1.00  0.00           C  
ATOM   2479  C   PHE A 327     -42.341  70.647 -52.703  1.00  0.00           C  
ATOM   2480  O   PHE A 327     -41.303  70.642 -53.360  1.00 12.00           O  
ATOM   2481  CB  PHE A 327     -44.151  71.647 -54.027  1.00  0.00           C  
ATOM   2482  CG  PHE A 327     -45.339  72.563 -54.125  1.00  0.00           C  
ATOM   2483  CD1 PHE A 327     -46.615  72.089 -53.871  1.00  0.00           C  
ATOM   2484  CD2 PHE A 327     -45.193  73.876 -54.557  1.00  1.00           C  
ATOM   2485  CE1 PHE A 327     -47.726  72.929 -54.002  1.00  0.00           C  
ATOM   2486  CE2 PHE A 327     -46.299  74.719 -54.692  1.00  1.00           C  
ATOM   2487  CZ  PHE A 327     -47.561  74.253 -54.413  1.00  0.00           C  
ATOM   2488  N   ASN A 328     -42.693  69.651 -51.905  1.00  0.00           N  
ATOM   2489  CA  ASN A 328     -41.983  68.382 -51.889  1.00  0.00           C  
ATOM   2490  C   ASN A 328     -42.986  67.351 -51.394  1.00  0.00           C  
ATOM   2491  O   ASN A 328     -42.769  66.655 -50.412  1.00  0.00           O  
ATOM   2492  CB  ASN A 328     -40.727  68.458 -51.013  1.00  8.00           C  
ATOM   2493  CG  ASN A 328     -39.884  67.186 -51.063  1.00  6.00           C  
ATOM   2494  OD1 ASN A 328     -38.963  67.023 -50.268  1.00  5.00           O  
ATOM   2495  ND2 ASN A 328     -40.197  66.285 -51.982  1.00 13.00           N  
ATOM   2496  N   MET A 329     -44.104  67.285 -52.106  1.00  0.00           N  
ATOM   2497  CA  MET A 329     -45.223  66.443 -51.741  1.00  0.00           C  
ATOM   2498  C   MET A 329     -44.873  64.959 -51.665  1.00  0.00           C  
ATOM   2499  O   MET A 329     -44.979  64.229 -52.658  1.00  0.00           O  
ATOM   2500  CB  MET A 329     -46.384  66.690 -52.708  1.00  0.00           C  
ATOM   2501  CG  MET A 329     -46.579  68.163 -52.996  1.00  0.00           C  
ATOM   2502  SD  MET A 329     -48.277  68.699 -53.250  1.00  0.00           S  
ATOM   2503  CE  MET A 329     -48.512  68.184 -54.969  1.00  0.00           C  
ATOM   2504  N   VAL A 330     -44.453  64.532 -50.476  1.00  0.00           N  
ATOM   2505  CA  VAL A 330     -44.307  63.115 -50.140  1.00  0.00           C  
ATOM   2506  C   VAL A 330     -45.367  62.664 -49.122  1.00  0.00           C  
ATOM   2507  O   VAL A 330     -45.616  63.337 -48.126  1.00  0.00           O  
ATOM   2508  CB  VAL A 330     -42.900  62.812 -49.586  1.00  0.00           C  
ATOM   2509  CG1 VAL A 330     -42.762  61.327 -49.182  1.00 42.00           C  
ATOM   2510  CG2 VAL A 330     -41.862  63.181 -50.627  1.00 21.00           C  
ATOM   2511  N   ALA A 331     -45.997  61.526 -49.384  1.00  0.00           N  
ATOM   2512  CA  ALA A 331     -46.975  60.980 -48.463  1.00  0.00           C  
ATOM   2513  C   ALA A 331     -46.800  59.473 -48.398  1.00  1.00           C  
ATOM   2514  O   ALA A 331     -45.990  58.904 -49.129  1.00  0.00           O  
ATOM   2515  CB  ALA A 331     -48.383  61.349 -48.895  1.00  1.00           C  
ATOM   2516  N   ILE A 332     -47.541  58.824 -47.510  1.00  0.00           N  
ATOM   2517  CA  ILE A 332     -47.431  57.381 -47.366  1.00  0.00           C  
ATOM   2518  C   ILE A 332     -48.603  56.726 -48.056  1.00  0.00           C  
ATOM   2519  O   ILE A 332     -49.774  56.928 -47.685  1.00 54.00           O  
ATOM   2520  CB  ILE A 332     -47.361  56.928 -45.872  1.00 60.00           C  
ATOM   2521  CG1 ILE A 332     -46.032  57.329 -45.256  1.00 60.00           C  
ATOM   2522  CD1 ILE A 332     -44.897  56.448 -45.752  1.00  0.00           C  
ATOM   2523  CG2 ILE A 332     -47.468  55.407 -45.771  1.00 33.00           C  
ATOM   2524  N   ASP A 333     -48.268  55.936 -49.069  1.00  0.00           N  
ATOM   2525  CA  ASP A 333     -49.239  55.249 -49.905  1.00 40.00           C  
ATOM   2526  C   ASP A 333     -48.897  53.768 -49.826  1.00  0.00           C  
ATOM   2527  O   ASP A 333     -47.740  53.377 -50.037  1.00 11.00           O  
ATOM   2528  CB  ASP A 333     -49.141  55.759 -51.353  1.00 11.00           C  
ATOM   2529  CG  ASP A 333     -50.233  55.202 -52.260  1.00  7.00           C  
ATOM   2530  OD1 ASP A 333     -50.606  55.883 -53.234  1.00  5.00           O  
ATOM   2531  OD2 ASP A 333     -50.721  54.085 -52.010  1.00  5.00           O  
ATOM   2532  N   ASN A 334     -49.890  52.947 -49.495  1.00 20.00           N  
ATOM   2533  CA  ASN A 334     -49.649  51.522 -49.341  1.00  8.00           C  
ATOM   2534  C   ASN A 334     -48.310  51.271 -48.630  1.00  0.00           C  
ATOM   2535  O   ASN A 334     -47.381  50.662 -49.185  1.00  4.00           O  
ATOM   2536  CB  ASN A 334     -49.717  50.831 -50.708  1.00  3.00           C  
ATOM   2537  CG  ASN A 334     -49.348  49.365 -50.643  1.00  1.00           C  
ATOM   2538  OD1 ASN A 334     -48.474  48.914 -51.373  1.00  2.00           O  
ATOM   2539  ND2 ASN A 334     -50.002  48.618 -49.758  1.00  2.00           N  
ATOM   2540  N   PHE A 335     -48.220  51.809 -47.414  1.00 24.00           N  
ATOM   2541  CA  PHE A 335     -47.139  51.532 -46.467  1.00 24.00           C  
ATOM   2542  C   PHE A 335     -45.775  52.088 -46.821  1.00  7.00           C  
ATOM   2543  O   PHE A 335     -44.829  51.954 -46.053  1.00 13.00           O  
ATOM   2544  CB  PHE A 335     -47.054  50.034 -46.206  1.00  4.00           C  
ATOM   2545  CG  PHE A 335     -48.289  49.481 -45.574  1.00  3.00           C  
ATOM   2546  CD1 PHE A 335     -49.145  48.661 -46.296  1.00  2.00           C  
ATOM   2547  CD2 PHE A 335     -48.619  49.820 -44.260  1.00  9.00           C  
ATOM   2548  CE1 PHE A 335     -50.298  48.167 -45.713  1.00  2.00           C  
ATOM   2549  CE2 PHE A 335     -49.761  49.328 -43.673  1.00  5.00           C  
ATOM   2550  CZ  PHE A 335     -50.605  48.501 -44.402  1.00  3.00           C  
ATOM   2551  N   THR A 336     -45.670  52.725 -47.976  1.00  0.00           N  
ATOM   2552  CA  THR A 336     -44.374  53.194 -48.426  1.00  0.00           C  
ATOM   2553  C   THR A 336     -44.418  54.674 -48.863  1.00  0.00           C  
ATOM   2554  O   THR A 336     -45.478  55.186 -49.243  1.00  0.00           O  
ATOM   2555  CB  THR A 336     -43.799  52.204 -49.497  1.00  3.00           C  
ATOM   2556  OG1 THR A 336     -43.500  52.885 -50.719  1.00  3.00           O  
ATOM   2557  CG2 THR A 336     -44.796  51.092 -49.776  1.00  2.00           C  
ATOM   2558  N   PRO A 337     -43.277  55.378 -48.759  1.00  0.00           N  
ATOM   2559  CA  PRO A 337     -43.231  56.796 -49.151  1.00  0.00           C  
ATOM   2560  C   PRO A 337     -43.298  57.007 -50.673  1.00 17.00           C  
ATOM   2561  O   PRO A 337     -42.630  56.308 -51.446  1.00  4.00           O  
ATOM   2562  CB  PRO A 337     -41.891  57.282 -48.587  1.00  0.00           C  
ATOM   2563  CG  PRO A 337     -41.062  56.046 -48.379  1.00  5.00           C  
ATOM   2564  CD  PRO A 337     -42.016  54.906 -48.155  1.00 10.00           C  
ATOM   2565  N   ARG A 338     -44.124  57.961 -51.096  1.00  0.00           N  
ATOM   2566  CA  ARG A 338     -44.305  58.267 -52.515  1.00  8.00           C  
ATOM   2567  C   ARG A 338     -44.184  59.763 -52.737  1.00 37.00           C  
ATOM   2568  O   ARG A 338     -44.715  60.563 -51.972  1.00  0.00           O  
ATOM   2569  CB  ARG A 338     -45.687  57.819 -52.999  1.00  1.00           C  
ATOM   2570  CG  ARG A 338     -45.707  56.605 -53.893  1.00  5.00           C  
ATOM   2571  CD  ARG A 338     -46.376  56.938 -55.234  1.00  2.00           C  
ATOM   2572  NE  ARG A 338     -47.834  56.776 -55.238  1.00  4.00           N  
ATOM   2573  CZ  ARG A 338     -48.603  56.941 -56.316  1.00  2.00           C  
ATOM   2574  NH1 ARG A 338     -48.059  57.275 -57.475  1.00  2.00           N  
ATOM   2575  NH2 ARG A 338     -49.915  56.773 -56.241  1.00  4.00           N  
ATOM   2576  N   GLN A 339     -43.475  60.154 -53.781  1.00  8.00           N  
ATOM   2577  CA  GLN A 339     -43.559  61.529 -54.203  1.00  0.00           C  
ATOM   2578  C   GLN A 339     -44.752  61.551 -55.115  1.00  0.00           C  
ATOM   2579  O   GLN A 339     -44.862  60.711 -55.999  1.00  5.00           O  
ATOM   2580  CB  GLN A 339     -42.316  61.943 -54.958  1.00  4.00           C  
ATOM   2581  CG  GLN A 339     -42.199  63.425 -55.108  1.00  0.00           C  
ATOM   2582  CD  GLN A 339     -40.899  63.811 -55.741  1.00  3.00           C  
ATOM   2583  OE1 GLN A 339     -40.865  64.624 -56.661  1.00  4.00           O  
ATOM   2584  NE2 GLN A 339     -39.811  63.224 -55.262  1.00  4.00           N  
ATOM   2585  N   VAL A 340     -45.661  62.486 -54.893  1.00  0.00           N  
ATOM   2586  CA  VAL A 340     -46.911  62.484 -55.634  1.00 11.00           C  
ATOM   2587  C   VAL A 340     -47.374  63.887 -56.003  1.00  0.00           C  
ATOM   2588  O   VAL A 340     -47.218  64.833 -55.230  1.00  0.00           O  
ATOM   2589  CB  VAL A 340     -48.039  61.790 -54.839  1.00  0.00           C  
ATOM   2590  CG1 VAL A 340     -47.692  60.331 -54.564  1.00  0.00           C  
ATOM   2591  CG2 VAL A 340     -48.277  62.535 -53.545  1.00  1.00           C  
ATOM   2592  N   GLY A 341     -47.945  64.002 -57.198  1.00 12.00           N  
ATOM   2593  CA  GLY A 341     -48.594  65.219 -57.636  1.00 23.00           C  
ATOM   2594  C   GLY A 341     -50.072  65.190 -57.281  1.00  0.00           C  
ATOM   2595  O   GLY A 341     -50.569  64.251 -56.650  1.00  0.00           O  
ATOM   2596  N   ILE A 342     -50.774  66.233 -57.698  1.00  0.00           N  
ATOM   2597  CA  ILE A 342     -52.191  66.371 -57.428  1.00  0.00           C  
ATOM   2598  C   ILE A 342     -53.000  65.141 -57.839  1.00  0.00           C  
ATOM   2599  O   ILE A 342     -53.997  64.835 -57.202  1.00  0.00           O  
ATOM   2600  CB  ILE A 342     -52.756  67.599 -58.150  1.00  0.00           C  
ATOM   2601  CG1 ILE A 342     -53.485  68.482 -57.158  1.00  1.00           C  
ATOM   2602  CD1 ILE A 342     -52.563  69.019 -56.115  1.00  0.00           C  
ATOM   2603  CG2 ILE A 342     -53.666  67.197 -59.279  1.00  1.00           C  
ATOM   2604  N   VAL A 343     -52.583  64.436 -58.894  1.00  0.00           N  
ATOM   2605  CA  VAL A 343     -53.400  63.353 -59.443  1.00  0.00           C  
ATOM   2606  C   VAL A 343     -53.465  62.082 -58.574  1.00  0.00           C  
ATOM   2607  O   VAL A 343     -54.549  61.604 -58.264  1.00  0.00           O  
ATOM   2608  CB  VAL A 343     -53.053  63.042 -60.936  1.00 14.00           C  
ATOM   2609  CG1 VAL A 343     -53.385  61.603 -61.291  1.00  4.00           C  
ATOM   2610  CG2 VAL A 343     -53.798  64.002 -61.862  1.00 17.00           C  
ATOM   2611  N   PRO A 344     -52.314  61.520 -58.199  1.00  0.00           N  
ATOM   2612  CA  PRO A 344     -52.307  60.410 -57.223  1.00  6.00           C  
ATOM   2613  C   PRO A 344     -52.923  60.772 -55.852  1.00  0.00           C  
ATOM   2614  O   PRO A 344     -53.535  59.904 -55.224  1.00 14.00           O  
ATOM   2615  CB  PRO A 344     -50.814  60.093 -57.041  1.00  5.00           C  
ATOM   2616  CG  PRO A 344     -50.155  60.578 -58.260  1.00  4.00           C  
ATOM   2617  CD  PRO A 344     -50.984  61.768 -58.773  1.00  9.00           C  
ATOM   2618  N   ILE A 345     -52.738  62.011 -55.391  1.00  0.00           N  
ATOM   2619  CA  ILE A 345     -53.357  62.475 -54.150  1.00  0.00           C  
ATOM   2620  C   ILE A 345     -54.894  62.373 -54.186  1.00  0.00           C  
ATOM   2621  O   ILE A 345     -55.501  61.676 -53.371  1.00  1.00           O  
ATOM   2622  CB  ILE A 345     -52.943  63.931 -53.833  1.00  0.00           C  
ATOM   2623  CG1 ILE A 345     -51.514  63.981 -53.277  1.00  0.00           C  
ATOM   2624  CD1 ILE A 345     -50.897  65.383 -53.265  1.00  0.00           C  
ATOM   2625  CG2 ILE A 345     -53.921  64.570 -52.868  1.00  1.00           C  
ATOM   2626  N   LEU A 346     -55.511  63.066 -55.138  1.00  0.00           N  
ATOM   2627  CA  LEU A 346     -56.959  63.039 -55.305  1.00  0.00           C  
ATOM   2628  C   LEU A 346     -57.475  61.645 -55.578  1.00  0.00           C  
ATOM   2629  O   LEU A 346     -58.593  61.295 -55.215  1.00  1.00           O  
ATOM   2630  CB  LEU A 346     -57.384  63.959 -56.454  1.00  0.00           C  
ATOM   2631  CG  LEU A 346     -57.236  65.431 -56.065  1.00  0.00           C  
ATOM   2632  CD1 LEU A 346     -57.804  66.337 -57.108  1.00  1.00           C  
ATOM   2633  CD2 LEU A 346     -57.925  65.683 -54.735  1.00  1.00           C  
ATOM   2634  N   SER A 347     -56.675  60.835 -56.241  1.00  0.00           N  
ATOM   2635  CA  SER A 347     -57.217  59.566 -56.668  1.00 25.00           C  
ATOM   2636  C   SER A 347     -57.198  58.599 -55.491  1.00  5.00           C  
ATOM   2637  O   SER A 347     -58.142  57.817 -55.306  1.00  7.00           O  
ATOM   2638  CB  SER A 347     -56.510  59.018 -57.931  1.00  5.00           C  
ATOM   2639  OG  SER A 347     -55.361  58.259 -57.596  1.00  4.00           O  
ATOM   2640  N   SER A 348     -56.127  58.660 -54.700  1.00  0.00           N  
ATOM   2641  CA  SER A 348     -56.032  57.879 -53.455  1.00  7.00           C  
ATOM   2642  C   SER A 348     -57.173  58.259 -52.531  1.00  0.00           C  
ATOM   2643  O   SER A 348     -57.840  57.403 -51.952  1.00 16.00           O  
ATOM   2644  CB  SER A 348     -54.710  58.128 -52.745  1.00 17.00           C  
ATOM   2645  OG  SER A 348     -53.641  57.535 -53.462  1.00  7.00           O  
ATOM   2646  N   TYR A 349     -57.417  59.554 -52.426  1.00  0.00           N  
ATOM   2647  CA  TYR A 349     -58.504  60.022 -51.584  1.00  0.00           C  
ATOM   2648  C   TYR A 349     -59.827  59.434 -52.047  1.00  0.00           C  
ATOM   2649  O   TYR A 349     -60.609  58.949 -51.227  1.00  0.00           O  
ATOM   2650  CB  TYR A 349     -58.571  61.558 -51.544  1.00  1.00           C  
ATOM   2651  CG  TYR A 349     -59.727  62.058 -50.733  1.00  0.00           C  
ATOM   2652  CD1 TYR A 349     -59.692  62.023 -49.330  1.00  1.00           C  
ATOM   2653  CD2 TYR A 349     -60.866  62.549 -51.354  1.00  0.00           C  
ATOM   2654  CE1 TYR A 349     -60.769  62.472 -48.579  1.00  0.00           C  
ATOM   2655  CE2 TYR A 349     -61.950  63.007 -50.612  1.00  0.00           C  
ATOM   2656  CZ  TYR A 349     -61.898  62.960 -49.224  1.00  0.00           C  
ATOM   2657  OH  TYR A 349     -62.972  63.418 -48.491  1.00  0.00           O  
ATOM   2658  N   ILE A 350     -60.064  59.473 -53.361  1.00  0.00           N  
ATOM   2659  CA  ILE A 350     -61.305  58.977 -53.954  1.00  0.00           C  
ATOM   2660  C   ILE A 350     -61.477  57.466 -53.721  1.00  0.00           C  
ATOM   2661  O   ILE A 350     -62.575  56.989 -53.424  1.00  0.00           O  
ATOM   2662  CB  ILE A 350     -61.376  59.357 -55.444  1.00  0.00           C  
ATOM   2663  CG1 ILE A 350     -61.682  60.857 -55.566  1.00  1.00           C  
ATOM   2664  CD1 ILE A 350     -61.614  61.401 -57.005  1.00 38.00           C  
ATOM   2665  CG2 ILE A 350     -62.412  58.492 -56.227  1.00 20.00           C  
ATOM   2666  N   ALA A 351     -60.382  56.720 -53.810  1.00  0.00           N  
ATOM   2667  CA  ALA A 351     -60.430  55.278 -53.601  1.00 12.00           C  
ATOM   2668  C   ALA A 351     -60.674  54.997 -52.126  1.00  8.00           C  
ATOM   2669  O   ALA A 351     -61.374  54.058 -51.757  1.00 10.00           O  
ATOM   2670  CB  ALA A 351     -59.101  54.641 -54.043  1.00  4.00           C  
ATOM   2671  N   HIS A 352     -60.073  55.826 -51.284  1.00 10.00           N  
ATOM   2672  CA  HIS A 352     -60.288  55.740 -49.850  1.00 13.00           C  
ATOM   2673  C   HIS A 352     -61.756  55.964 -49.478  1.00  0.00           C  
ATOM   2674  O   HIS A 352     -62.349  55.137 -48.782  1.00  0.00           O  
ATOM   2675  CB  HIS A 352     -59.379  56.715 -49.101  1.00  0.00           C  
ATOM   2676  CG  HIS A 352     -59.578  56.688 -47.621  1.00  0.00           C  
ATOM   2677  ND1 HIS A 352     -59.251  55.595 -46.851  1.00 29.00           N  
ATOM   2678  CD2 HIS A 352     -60.092  57.615 -46.777  1.00  0.00           C  
ATOM   2679  CE1 HIS A 352     -59.565  55.846 -45.591  1.00 55.00           C  
ATOM   2680  NE2 HIS A 352     -60.081  57.059 -45.522  1.00  0.00           N  
ATOM   2681  N   ARG A 353     -62.345  57.058 -49.951  1.00  0.00           N  
ATOM   2682  CA  ARG A 353     -63.759  57.321 -49.680  1.00  0.00           C  
ATOM   2683  C   ARG A 353     -64.632  56.184 -50.177  1.00  0.00           C  
ATOM   2684  O   ARG A 353     -65.694  55.915 -49.616  1.00  0.00           O  
ATOM   2685  CB  ARG A 353     -64.226  58.626 -50.320  1.00  0.00           C  
ATOM   2686  CG  ARG A 353     -63.615  59.865 -49.700  1.00  0.00           C  
ATOM   2687  CD  ARG A 353     -64.020  59.988 -48.268  1.00  0.00           C  
ATOM   2688  NE  ARG A 353     -65.470  60.074 -48.102  1.00  1.00           N  
ATOM   2689  CZ  ARG A 353     -66.085  59.950 -46.925  1.00  1.00           C  
ATOM   2690  NH1 ARG A 353     -65.373  59.716 -45.818  1.00  1.00           N  
ATOM   2691  NH2 ARG A 353     -67.413  60.048 -46.852  1.00  2.00           N  
ATOM   2692  N   ARG A 354     -64.190  55.532 -51.245  1.00  0.00           N  
ATOM   2693  CA  ARG A 354     -64.943  54.429 -51.813  1.00  0.00           C  
ATOM   2694  C   ARG A 354     -64.979  53.289 -50.799  1.00  0.00           C  
ATOM   2695  O   ARG A 354     -66.054  52.817 -50.437  1.00  0.00           O  
ATOM   2696  CB  ARG A 354     -64.336  53.964 -53.145  1.00 38.00           C  
ATOM   2697  CG  ARG A 354     -64.997  52.702 -53.712  1.00  0.00           C  
ATOM   2698  CD  ARG A 354     -64.421  52.280 -55.069  1.00  7.00           C  
ATOM   2699  NE  ARG A 354     -65.070  51.075 -55.605  1.00 60.00           N  
ATOM   2700  CZ  ARG A 354     -64.784  49.826 -55.222  1.00  3.00           C  
ATOM   2701  NH1 ARG A 354     -63.859  49.591 -54.284  1.00  3.00           N  
ATOM   2702  NH2 ARG A 354     -65.432  48.806 -55.770  1.00  3.00           N  
ATOM   2703  N   GLU A 355     -63.803  52.853 -50.353  1.00  0.00           N  
ATOM   2704  CA  GLU A 355     -63.701  51.822 -49.320  1.00  0.00           C  
ATOM   2705  C   GLU A 355     -64.562  52.208 -48.118  1.00 32.00           C  
ATOM   2706  O   GLU A 355     -65.387  51.425 -47.646  1.00 16.00           O  
ATOM   2707  CB  GLU A 355     -62.252  51.645 -48.873  1.00 19.00           C  
ATOM   2708  CG  GLU A 355     -61.398  50.977 -49.897  1.00  5.00           C  
ATOM   2709  CD  GLU A 355     -61.971  49.644 -50.328  1.00  2.00           C  
ATOM   2710  OE1 GLU A 355     -61.862  49.292 -51.521  1.00  3.00           O  
ATOM   2711  OE2 GLU A 355     -62.537  48.948 -49.468  1.00  4.00           O  
ATOM   2712  N   VAL A 356     -64.385  53.439 -47.654  1.00  0.00           N  
ATOM   2713  CA  VAL A 356     -65.143  53.933 -46.535  1.00  0.00           C  
ATOM   2714  C   VAL A 356     -66.646  53.817 -46.729  1.00  0.00           C  
ATOM   2715  O   VAL A 356     -67.339  53.175 -45.933  1.00  0.00           O  
ATOM   2716  CB  VAL A 356     -64.742  55.354 -46.212  1.00  0.00           C  
ATOM   2717  CG1 VAL A 356     -65.782  56.018 -45.306  1.00  1.00           C  
ATOM   2718  CG2 VAL A 356     -63.383  55.317 -45.545  1.00 60.00           C  
ATOM   2719  N   ILE A 357     -67.155  54.426 -47.785  1.00  0.00           N  
ATOM   2720  CA  ILE A 357     -68.581  54.378 -48.028  1.00  0.00           C  
ATOM   2721  C   ILE A 357     -69.078  52.939 -48.224  1.00  0.00           C  
ATOM   2722  O   ILE A 357     -70.128  52.558 -47.697  1.00  0.00           O  
ATOM   2723  CB  ILE A 357     -68.956  55.290 -49.188  1.00  0.00           C  
ATOM   2724  CG1 ILE A 357     -68.686  56.746 -48.791  1.00  0.00           C  
ATOM   2725  CD1 ILE A 357     -68.803  57.728 -49.940  1.00  0.00           C  
ATOM   2726  CG2 ILE A 357     -70.416  55.078 -49.597  1.00  0.00           C  
ATOM   2727  N   LEU A 358     -68.319  52.124 -48.945  1.00  0.00           N  
ATOM   2728  CA  LEU A 358     -68.733  50.742 -49.108  1.00  0.00           C  
ATOM   2729  C   LEU A 358     -68.843  50.073 -47.737  1.00  0.00           C  
ATOM   2730  O   LEU A 358     -69.863  49.448 -47.415  1.00  0.00           O  
ATOM   2731  CB  LEU A 358     -67.773  49.970 -50.011  1.00  0.00           C  
ATOM   2732  CG  LEU A 358     -67.939  50.202 -51.518  1.00  0.00           C  
ATOM   2733  CD1 LEU A 358     -66.816  49.519 -52.307  1.00  9.00           C  
ATOM   2734  CD2 LEU A 358     -69.304  49.737 -51.991  1.00 34.00           C  
ATOM   2735  N   ALA A 359     -67.792  50.212 -46.932  1.00  0.00           N  
ATOM   2736  CA  ALA A 359     -67.761  49.625 -45.587  1.00 10.00           C  
ATOM   2737  C   ALA A 359     -68.884  50.152 -44.673  1.00  0.00           C  
ATOM   2738  O   ALA A 359     -69.567  49.375 -43.995  1.00 16.00           O  
ATOM   2739  CB  ALA A 359     -66.376  49.836 -44.931  1.00 10.00           C  
ATOM   2740  N   ARG A 360     -69.064  51.470 -44.650  1.00  0.00           N  
ATOM   2741  CA  ARG A 360     -70.141  52.049 -43.872  1.00  0.00           C  
ATOM   2742  C   ARG A 360     -71.452  51.367 -44.232  1.00  0.00           C  
ATOM   2743  O   ARG A 360     -72.240  51.007 -43.357  1.00  0.00           O  
ATOM   2744  CB  ARG A 360     -70.246  53.556 -44.110  1.00  0.00           C  
ATOM   2745  CG  ARG A 360     -71.276  54.251 -43.235  1.00  0.00           C  
ATOM   2746  CD  ARG A 360     -72.157  55.176 -44.052  1.00 11.00           C  
ATOM   2747  NE  ARG A 360     -71.482  56.415 -44.437  1.00  4.00           N  
ATOM   2748  CZ  ARG A 360     -71.696  57.080 -45.573  1.00  6.00           C  
ATOM   2749  NH1 ARG A 360     -72.556  56.627 -46.487  1.00 11.00           N  
ATOM   2750  NH2 ARG A 360     -71.031  58.201 -45.802  1.00  8.00           N  
ATOM   2751  N   SER A 361     -71.678  51.180 -45.526  1.00  0.00           N  
ATOM   2752  CA  SER A 361     -72.963  50.684 -46.016  1.00  0.00           C  
ATOM   2753  C   SER A 361     -73.166  49.202 -45.702  1.00  0.00           C  
ATOM   2754  O   SER A 361     -74.277  48.786 -45.405  1.00  0.00           O  
ATOM   2755  CB  SER A 361     -73.131  50.975 -47.520  1.00  0.00           C  
ATOM   2756  OG  SER A 361     -73.212  52.370 -47.770  1.00 38.00           O  
ATOM   2757  N   ARG A 362     -72.096  48.410 -45.750  1.00  0.00           N  
ATOM   2758  CA  ARG A 362     -72.186  47.019 -45.327  1.00 12.00           C  
ATOM   2759  C   ARG A 362     -72.589  46.976 -43.866  1.00  8.00           C  
ATOM   2760  O   ARG A 362     -73.473  46.213 -43.468  1.00 13.00           O  
ATOM   2761  CB  ARG A 362     -70.860  46.300 -45.520  1.00  7.00           C  
ATOM   2762  CG  ARG A 362     -70.447  46.168 -46.986  1.00  6.00           C  
ATOM   2763  CD  ARG A 362     -69.293  45.190 -47.136  1.00  2.00           C  
ATOM   2764  NE  ARG A 362     -68.384  45.592 -48.208  1.00  5.00           N  
ATOM   2765  CZ  ARG A 362     -67.291  46.333 -48.029  1.00  2.00           C  
ATOM   2766  NH1 ARG A 362     -66.953  46.764 -46.814  1.00  3.00           N  
ATOM   2767  NH2 ARG A 362     -66.533  46.644 -49.071  1.00  3.00           N  
ATOM   2768  N   PHE A 363     -71.956  47.837 -43.074  1.00  0.00           N  
ATOM   2769  CA  PHE A 363     -72.210  47.888 -41.644  1.00 11.00           C  
ATOM   2770  C   PHE A 363     -73.683  48.227 -41.330  1.00  0.00           C  
ATOM   2771  O   PHE A 363     -74.348  47.496 -40.591  1.00 23.00           O  
ATOM   2772  CB  PHE A 363     -71.241  48.860 -40.965  1.00 19.00           C  
ATOM   2773  CG  PHE A 363     -71.449  48.990 -39.489  1.00  0.00           C  
ATOM   2774  CD1 PHE A 363     -70.692  48.237 -38.603  1.00 10.00           C  
ATOM   2775  CD2 PHE A 363     -72.417  49.858 -38.984  1.00  0.00           C  
ATOM   2776  CE1 PHE A 363     -70.885  48.353 -37.245  1.00  4.00           C  
ATOM   2777  CE2 PHE A 363     -72.623  49.972 -37.615  1.00  7.00           C  
ATOM   2778  CZ  PHE A 363     -71.857  49.221 -36.745  1.00  4.00           C  
ATOM   2779  N   ASP A 364     -74.205  49.310 -41.899  1.00  0.00           N  
ATOM   2780  CA  ASP A 364     -75.599  49.652 -41.645  1.00 16.00           C  
ATOM   2781  C   ASP A 364     -76.561  48.593 -42.152  1.00  0.00           C  
ATOM   2782  O   ASP A 364     -77.631  48.404 -41.578  1.00 22.00           O  
ATOM   2783  CB  ASP A 364     -75.973  50.992 -42.268  1.00 11.00           C  
ATOM   2784  CG  ASP A 364     -75.327  52.164 -41.560  1.00  6.00           C  
ATOM   2785  OD1 ASP A 364     -74.834  51.978 -40.419  1.00  9.00           O  
ATOM   2786  OD2 ASP A 364     -75.330  53.270 -42.142  1.00  6.00           O  
ATOM   2787  N   LYS A 365     -76.193  47.926 -43.243  1.00  0.00           N  
ATOM   2788  CA  LYS A 365     -77.089  46.957 -43.869  1.00  0.00           C  
ATOM   2789  C   LYS A 365     -77.153  45.717 -42.983  1.00  0.00           C  
ATOM   2790  O   LYS A 365     -78.217  45.149 -42.735  1.00  0.00           O  
ATOM   2791  CB  LYS A 365     -76.622  46.605 -45.295  1.00  0.00           C  
ATOM   2792  CG  LYS A 365     -77.496  45.599 -45.990  1.00 19.00           C  
ATOM   2793  CD  LYS A 365     -77.062  45.380 -47.412  1.00  6.00           C  
ATOM   2794  CE  LYS A 365     -75.779  44.584 -47.474  1.00  7.00           C  
ATOM   2795  NZ  LYS A 365     -76.050  43.128 -47.636  1.00  3.00           N  
ATOM   2796  N   GLU A 366     -75.987  45.313 -42.512  1.00 15.00           N  
ATOM   2797  CA  GLU A 366     -75.873  44.261 -41.514  1.00 12.00           C  
ATOM   2798  C   GLU A 366     -76.811  44.531 -40.308  1.00  0.00           C  
ATOM   2799  O   GLU A 366     -77.639  43.685 -39.954  1.00 12.00           O  
ATOM   2800  CB  GLU A 366     -74.417  44.166 -41.087  1.00 13.00           C  
ATOM   2801  CG  GLU A 366     -73.797  42.821 -41.266  1.00  4.00           C  
ATOM   2802  CD  GLU A 366     -73.782  42.045 -39.969  1.00  3.00           C  
ATOM   2803  OE1 GLU A 366     -74.866  41.591 -39.536  1.00  4.00           O  
ATOM   2804  OE2 GLU A 366     -72.686  41.907 -39.378  1.00  2.00           O  
ATOM   2805  N   LYS A 367     -76.699  45.718 -39.708  1.00 18.00           N  
ATOM   2806  CA  LYS A 367     -77.595  46.115 -38.629  1.00  9.00           C  
ATOM   2807  C   LYS A 367     -79.047  46.002 -39.017  1.00 14.00           C  
ATOM   2808  O   LYS A 367     -79.852  45.441 -38.279  1.00  9.00           O  
ATOM   2809  CB  LYS A 367     -77.322  47.546 -38.176  1.00 19.00           C  
ATOM   2810  CG  LYS A 367     -76.647  47.652 -36.823  1.00  5.00           C  
ATOM   2811  CD  LYS A 367     -76.549  49.113 -36.356  1.00  5.00           C  
ATOM   2812  CE  LYS A 367     -77.808  49.587 -35.616  1.00  2.00           C  
ATOM   2813  NZ  LYS A 367     -79.048  49.628 -36.460  1.00  5.00           N  
ATOM   2814  N   ALA A 368     -79.386  46.551 -40.175  1.00  0.00           N  
ATOM   2815  CA  ALA A 368     -80.766  46.559 -40.639  1.00 14.00           C  
ATOM   2816  C   ALA A 368     -81.306  45.142 -40.857  1.00  0.00           C  
ATOM   2817  O   ALA A 368     -82.478  44.877 -40.590  1.00  0.00           O  
ATOM   2818  CB  ALA A 368     -80.877  47.363 -41.900  1.00 21.00           C  
ATOM   2819  N   GLU A 369     -80.458  44.240 -41.351  1.00  0.00           N  
ATOM   2820  CA  GLU A 369     -80.888  42.866 -41.562  1.00  0.00           C  
ATOM   2821  C   GLU A 369     -81.149  42.132 -40.241  1.00 10.00           C  
ATOM   2822  O   GLU A 369     -82.191  41.477 -40.099  1.00 14.00           O  
ATOM   2823  CB  GLU A 369     -79.876  42.071 -42.381  1.00  8.00           C  
ATOM   2824  CG  GLU A 369     -79.668  42.561 -43.786  1.00 11.00           C  
ATOM   2825  CD  GLU A 369     -79.651  41.418 -44.805  1.00  5.00           C  
ATOM   2826  OE1 GLU A 369     -80.104  41.649 -45.961  1.00  3.00           O  
ATOM   2827  OE2 GLU A 369     -79.197  40.300 -44.432  1.00  2.00           O  
ATOM   2828  N   LYS A 370     -80.190  42.217 -39.307  1.00  0.00           N  
ATOM   2829  CA  LYS A 370     -80.295  41.547 -38.001  1.00 13.00           C  
ATOM   2830  C   LYS A 370     -81.627  41.917 -37.367  1.00  9.00           C  
ATOM   2831  O   LYS A 370     -82.362  41.055 -36.882  1.00 27.00           O  
ATOM   2832  CB  LYS A 370     -79.091  41.854 -37.086  1.00  7.00           C  
ATOM   2833  CG  LYS A 370     -77.829  41.062 -37.502  1.00  6.00           C  
ATOM   2834  CD  LYS A 370     -76.595  41.299 -36.631  1.00  3.00           C  
ATOM   2835  N   ARG A 371     -81.960  43.196 -37.475  1.00 10.00           N  
ATOM   2836  CA  ARG A 371     -83.220  43.725 -36.983  1.00  8.00           C  
ATOM   2837  C   ARG A 371     -84.439  43.223 -37.741  1.00  0.00           C  
ATOM   2838  O   ARG A 371     -85.457  42.888 -37.136  1.00  0.00           O  
ATOM   2839  CB  ARG A 371     -83.208  45.254 -37.023  1.00  8.00           C  
ATOM   2840  CG  ARG A 371     -84.537  45.876 -36.615  1.00  5.00           C  
ATOM   2841  CD  ARG A 371     -84.811  45.584 -35.156  1.00  4.00           C  
ATOM   2842  NE  ARG A 371     -86.137  45.998 -34.715  1.00  3.00           N  
ATOM   2843  CZ  ARG A 371     -86.691  45.580 -33.581  1.00  2.00           C  
ATOM   2844  NH1 ARG A 371     -86.012  44.744 -32.797  1.00  3.00           N  
ATOM   2845  NH2 ARG A 371     -87.910  45.988 -33.239  1.00  4.00           N  
ATOM   2846  N   LEU A 372     -84.346  43.219 -39.068  1.00  0.00           N  
ATOM   2847  CA  LEU A 372     -85.447  42.799 -39.916  1.00  0.00           C  
ATOM   2848  C   LEU A 372     -85.757  41.338 -39.602  1.00  0.00           C  
ATOM   2849  O   LEU A 372     -86.910  40.956 -39.406  1.00  0.00           O  
ATOM   2850  CB  LEU A 372     -85.073  43.017 -41.376  1.00  0.00           C  
ATOM   2851  CG  LEU A 372     -86.046  42.797 -42.551  1.00  0.00           C  
ATOM   2852  CD1 LEU A 372     -85.726  41.476 -43.232  1.00  7.00           C  
ATOM   2853  CD2 LEU A 372     -87.532  42.909 -42.144  1.00  0.00           C  
ATOM   2854  N   HIS A 373     -84.702  40.546 -39.483  1.00  0.00           N  
ATOM   2855  CA  HIS A 373     -84.793  39.145 -39.085  1.00 10.00           C  
ATOM   2856  C   HIS A 373     -85.560  38.924 -37.765  1.00  0.00           C  
ATOM   2857  O   HIS A 373     -86.353  37.982 -37.651  1.00  0.00           O  
ATOM   2858  CB  HIS A 373     -83.376  38.596 -38.973  1.00  9.00           C  
ATOM   2859  CG  HIS A 373     -83.300  37.109 -38.833  1.00  4.00           C  
ATOM   2860  ND1 HIS A 373     -84.050  36.247 -39.603  1.00  4.00           N  
ATOM   2861  CD2 HIS A 373     -82.526  36.329 -38.039  1.00 11.00           C  
ATOM   2862  CE1 HIS A 373     -83.762  35.003 -39.268  1.00  3.00           C  
ATOM   2863  NE2 HIS A 373     -82.837  35.025 -38.323  1.00  3.00           N  
ATOM   2864  N   ILE A 374     -85.318  39.787 -36.772  1.00  0.00           N  
ATOM   2865  CA  ILE A 374     -85.993  39.685 -35.476  1.00  1.00           C  
ATOM   2866  C   ILE A 374     -87.454  40.108 -35.582  1.00  0.00           C  
ATOM   2867  O   ILE A 374     -88.358  39.360 -35.209  1.00  1.00           O  
ATOM   2868  CB  ILE A 374     -85.256  40.490 -34.390  1.00  0.00           C  
ATOM   2869  CG1 ILE A 374     -84.058  39.695 -33.881  1.00  0.00           C  
ATOM   2870  CD1 ILE A 374     -82.959  40.595 -33.370  1.00  5.00           C  
ATOM   2871  CG2 ILE A 374     -86.201  40.883 -33.224  1.00  9.00           C  
ATOM   2872  N   VAL A 375     -87.679  41.306 -36.102  1.00  0.00           N  
ATOM   2873  CA  VAL A 375     -89.031  41.764 -36.415  1.00  0.00           C  
ATOM   2874  C   VAL A 375     -89.871  40.736 -37.178  1.00  0.00           C  
ATOM   2875  O   VAL A 375     -91.077  40.651 -36.978  1.00  0.00           O  
ATOM   2876  CB  VAL A 375     -88.986  43.027 -37.256  1.00  0.00           C  
ATOM   2877  CG1 VAL A 375     -90.385  43.372 -37.781  1.00  0.00           C  
ATOM   2878  CG2 VAL A 375     -88.358  44.164 -36.451  1.00  0.00           C  
ATOM   2879  N   GLU A 376     -89.243  39.963 -38.063  1.00  0.00           N  
ATOM   2880  CA  GLU A 376     -89.963  38.883 -38.750  1.00 16.00           C  
ATOM   2881  C   GLU A 376     -90.399  37.783 -37.803  1.00 14.00           C  
ATOM   2882  O   GLU A 376     -91.519  37.311 -37.892  1.00  9.00           O  
ATOM   2883  CB  GLU A 376     -89.126  38.258 -39.864  1.00  7.00           C  
ATOM   2884  CG  GLU A 376     -89.237  38.951 -41.198  1.00  5.00           C  
ATOM   2885  CD  GLU A 376     -88.243  38.418 -42.202  1.00  2.00           C  
ATOM   2886  OE1 GLU A 376     -87.379  37.589 -41.821  1.00  4.00           O  
ATOM   2887  OE2 GLU A 376     -88.337  38.834 -43.377  1.00  2.00           O  
ATOM   2888  N   GLY A 377     -89.499  37.360 -36.918  1.00  0.00           N  
ATOM   2889  CA  GLY A 377     -89.842  36.408 -35.876  1.00 21.00           C  
ATOM   2890  C   GLY A 377     -90.964  36.870 -34.950  1.00  0.00           C  
ATOM   2891  O   GLY A 377     -91.860  36.088 -34.620  1.00  0.00           O  
ATOM   2892  N   LEU A 378     -90.926  38.136 -34.532  1.00  0.00           N  
ATOM   2893  CA  LEU A 378     -91.945  38.669 -33.626  1.00 60.00           C  
ATOM   2894  C   LEU A 378     -93.323  38.716 -34.262  1.00  0.00           C  
ATOM   2895  O   LEU A 378     -94.323  38.393 -33.612  1.00 60.00           O  
ATOM   2896  CB  LEU A 378     -91.576  40.059 -33.091  1.00 60.00           C  
ATOM   2897  CG  LEU A 378     -90.187  40.164 -32.459  1.00  0.00           C  
ATOM   2898  CD1 LEU A 378     -89.936  41.584 -32.024  1.00 15.00           C  
ATOM   2899  CD2 LEU A 378     -90.009  39.180 -31.303  1.00 39.00           C  
ATOM   2900  N   ILE A 379     -93.374  39.131 -35.526  1.00  0.00           N  
ATOM   2901  CA  ILE A 379     -94.629  39.144 -36.273  1.00  0.00           C  
ATOM   2902  C   ILE A 379     -95.231  37.749 -36.241  1.00  7.00           C  
ATOM   2903  O   ILE A 379     -96.428  37.592 -36.043  1.00  8.00           O  
ATOM   2904  CB  ILE A 379     -94.408  39.602 -37.721  1.00 15.00           C  
ATOM   2905  CG1 ILE A 379     -93.997  41.070 -37.743  1.00  0.00           C  
ATOM   2906  CD1 ILE A 379     -93.752  41.609 -39.116  1.00  9.00           C  
ATOM   2907  CG2 ILE A 379     -95.660  39.400 -38.570  1.00  5.00           C  
ATOM   2908  N   ARG A 380     -94.376  36.742 -36.398  1.00 10.00           N  
ATOM   2909  CA  ARG A 380     -94.789  35.344 -36.336  1.00  6.00           C  
ATOM   2910  C   ARG A 380     -95.245  34.925 -34.949  1.00  0.00           C  
ATOM   2911  O   ARG A 380     -96.319  34.348 -34.792  1.00 15.00           O  
ATOM   2912  CB  ARG A 380     -93.659  34.418 -36.798  1.00  0.00           C  
ATOM   2913  CG  ARG A 380     -93.924  33.794 -38.139  1.00  4.00           C  
ATOM   2914  CD  ARG A 380     -93.753  32.293 -38.095  1.00  4.00           C  
ATOM   2915  NE  ARG A 380     -92.355  31.930 -37.909  1.00 10.00           N  
ATOM   2916  CZ  ARG A 380     -91.953  30.710 -37.579  1.00  3.00           C  
ATOM   2917  NH1 ARG A 380     -92.857  29.744 -37.396  1.00  4.00           N  
ATOM   2918  NH2 ARG A 380     -90.656  30.464 -37.420  1.00  7.00           N  
ATOM   2919  N   VAL A 381     -94.413  35.203 -33.949  1.00  0.00           N  
ATOM   2920  CA  VAL A 381     -94.735  34.869 -32.577  1.00  0.00           C  
ATOM   2921  C   VAL A 381     -96.156  35.290 -32.199  1.00  0.00           C  
ATOM   2922  O   VAL A 381     -96.841  34.576 -31.476  1.00  0.00           O  
ATOM   2923  CB  VAL A 381     -93.728  35.510 -31.594  1.00  0.00           C  
ATOM   2924  CG1 VAL A 381     -94.345  35.645 -30.235  1.00 60.00           C  
ATOM   2925  CG2 VAL A 381     -92.452  34.694 -31.517  1.00 24.00           C  
ATOM   2926  N   ILE A 382     -96.600  36.446 -32.681  1.00  0.00           N  
ATOM   2927  CA  ILE A 382     -97.887  36.977 -32.242  1.00  0.00           C  
ATOM   2928  C   ILE A 382     -99.039  36.117 -32.736  1.00  0.00           C  
ATOM   2929  O   ILE A 382    -100.110  36.086 -32.137  1.00  5.00           O  
ATOM   2930  CB  ILE A 382     -98.111  38.421 -32.697  1.00 10.00           C  
ATOM   2931  CG1 ILE A 382     -97.083  39.352 -32.064  1.00 60.00           C  
ATOM   2932  CD1 ILE A 382     -97.208  40.782 -32.540  1.00 60.00           C  
ATOM   2933  CG2 ILE A 382     -99.474  38.889 -32.279  1.00  5.00           C  
ATOM   2934  N   SER A 383     -98.797  35.419 -33.836  1.00 10.00           N  
ATOM   2935  CA  SER A 383     -99.781  34.545 -34.457  1.00  3.00           C  
ATOM   2936  C   SER A 383     -99.889  33.260 -33.663  1.00  5.00           C  
ATOM   2937  O   SER A 383    -100.828  32.492 -33.851  1.00  2.00           O  
ATOM   2938  CB  SER A 383     -99.341  34.206 -35.889  1.00  3.00           C  
ATOM   2939  N   ILE A 384     -98.906  33.028 -32.790  1.00  0.00           N  
ATOM   2940  CA  ILE A 384     -98.801  31.785 -32.018  1.00  8.00           C  
ATOM   2941  C   ILE A 384     -98.369  32.008 -30.569  1.00  0.00           C  
ATOM   2942  O   ILE A 384     -97.776  31.120 -29.946  1.00  0.00           O  
ATOM   2943  CB  ILE A 384     -97.818  30.794 -32.667  1.00  0.00           C  
ATOM   2944  CG1 ILE A 384     -96.477  31.482 -32.966  1.00 16.00           C  
ATOM   2945  CD1 ILE A 384     -95.319  30.519 -33.223  1.00 12.00           C  
ATOM   2946  CG2 ILE A 384     -98.433  30.205 -33.928  1.00  4.00           C  
ATOM   2947  N   LEU A 385     -98.671  33.196 -30.049  1.00  9.00           N  
ATOM   2948  CA  LEU A 385     -98.327  33.581 -28.680  1.00  0.00           C  
ATOM   2949  C   LEU A 385     -98.622  32.500 -27.668  1.00  0.00           C  
ATOM   2950  O   LEU A 385     -97.739  32.068 -26.928  1.00  0.00           O  
ATOM   2951  CB  LEU A 385     -99.134  34.800 -28.271  1.00  7.00           C  
ATOM   2952  CG  LEU A 385     -98.326  36.049 -28.015  1.00 50.00           C  
ATOM   2953  CD1 LEU A 385     -99.240  37.018 -27.325  1.00 21.00           C  
ATOM   2954  CD2 LEU A 385     -97.136  35.709 -27.158  1.00 60.00           C  
ATOM   2955  N   ASP A 386     -99.885  32.089 -27.636  1.00  9.00           N  
ATOM   2956  CA  ASP A 386    -100.360  31.161 -26.630  1.00  5.00           C  
ATOM   2957  C   ASP A 386     -99.545  29.884 -26.553  1.00  3.00           C  
ATOM   2958  O   ASP A 386     -99.200  29.430 -25.451  1.00  4.00           O  
ATOM   2959  CB  ASP A 386    -101.852  30.893 -26.797  1.00  3.00           C  
ATOM   2960  CG  ASP A 386    -102.702  32.032 -26.253  1.00  2.00           C  
ATOM   2961  OD1 ASP A 386    -102.194  32.796 -25.393  1.00  3.00           O  
ATOM   2962  OD2 ASP A 386    -103.871  32.166 -26.679  1.00  1.00           O  
ATOM   2963  N   GLU A 387     -99.205  29.332 -27.713  1.00  4.00           N  
ATOM   2964  CA  GLU A 387     -98.406  28.108 -27.758  1.00  3.00           C  
ATOM   2965  C   GLU A 387     -96.915  28.358 -27.585  1.00  0.00           C  
ATOM   2966  O   GLU A 387     -96.191  27.443 -27.190  1.00  8.00           O  
ATOM   2967  CB  GLU A 387     -98.667  27.276 -29.029  1.00  3.00           C  
ATOM   2968  CG  GLU A 387     -98.884  28.068 -30.295  1.00  3.00           C  
ATOM   2969  CD  GLU A 387    -100.351  28.421 -30.515  1.00  3.00           C  
ATOM   2970  OE1 GLU A 387    -101.064  27.622 -31.164  1.00  2.00           O  
ATOM   2971  OE2 GLU A 387    -100.790  29.496 -30.041  1.00  4.00           O  
ATOM   2972  N   VAL A 388     -96.455  29.572 -27.895  1.00  0.00           N  
ATOM   2973  CA  VAL A 388     -95.067  29.947 -27.601  1.00  0.00           C  
ATOM   2974  C   VAL A 388     -94.842  30.148 -26.090  1.00  0.00           C  
ATOM   2975  O   VAL A 388     -93.808  29.756 -25.564  1.00  0.00           O  
ATOM   2976  CB  VAL A 388     -94.596  31.198 -28.388  1.00  0.00           C  
ATOM   2977  CG1 VAL A 388     -93.488  31.921 -27.642  1.00 60.00           C  
ATOM   2978  CG2 VAL A 388     -94.095  30.805 -29.733  1.00  0.00           C  
ATOM   2979  N   ILE A 389     -95.803  30.750 -25.392  1.00  0.00           N  
ATOM   2980  CA  ILE A 389     -95.684  30.878 -23.942  1.00 26.00           C  
ATOM   2981  C   ILE A 389     -95.760  29.503 -23.292  1.00  0.00           C  
ATOM   2982  O   ILE A 389     -95.020  29.209 -22.352  1.00 12.00           O  
ATOM   2983  CB  ILE A 389     -96.784  31.744 -23.345  1.00  6.00           C  
ATOM   2984  CG1 ILE A 389     -96.513  33.220 -23.616  1.00 43.00           C  
ATOM   2985  CD1 ILE A 389     -97.774  34.062 -23.620  1.00  4.00           C  
ATOM   2986  CG2 ILE A 389     -96.835  31.529 -21.865  1.00  5.00           C  
ATOM   2987  N   ALA A 390     -96.666  28.670 -23.800  1.00  0.00           N  
ATOM   2988  CA  ALA A 390     -96.784  27.290 -23.351  1.00  4.00           C  
ATOM   2989  C   ALA A 390     -95.459  26.547 -23.489  1.00  4.00           C  
ATOM   2990  O   ALA A 390     -95.053  25.792 -22.592  1.00  3.00           O  
ATOM   2991  CB  ALA A 390     -97.882  26.542 -24.137  1.00  2.00           C  
ATOM   2992  N   LEU A 391     -94.804  26.753 -24.627  1.00  8.00           N  
ATOM   2993  CA  LEU A 391     -93.544  26.081 -24.923  1.00  6.00           C  
ATOM   2994  C   LEU A 391     -92.446  26.529 -23.955  1.00  0.00           C  
ATOM   2995  O   LEU A 391     -91.676  25.711 -23.437  1.00 14.00           O  
ATOM   2996  CB  LEU A 391     -93.149  26.320 -26.393  1.00  7.00           C  
ATOM   2997  CG  LEU A 391     -91.888  25.700 -26.994  1.00  8.00           C  
ATOM   2998  CD1 LEU A 391     -92.090  25.398 -28.463  1.00  6.00           C  
ATOM   2999  CD2 LEU A 391     -90.696  26.625 -26.810  1.00  0.00           C  
ATOM   3000  N   ILE A 392     -92.377  27.830 -23.699  1.00  0.00           N  
ATOM   3001  CA  ILE A 392     -91.393  28.332 -22.759  1.00  0.00           C  
ATOM   3002  C   ILE A 392     -91.743  27.892 -21.337  1.00  0.00           C  
ATOM   3003  O   ILE A 392     -90.861  27.586 -20.542  1.00  7.00           O  
ATOM   3004  CB  ILE A 392     -91.273  29.838 -22.838  1.00 16.00           C  
ATOM   3005  CG1 ILE A 392     -90.656  30.231 -24.177  1.00  0.00           C  
ATOM   3006  CD1 ILE A 392     -90.661  31.716 -24.401  1.00 33.00           C  
ATOM   3007  CG2 ILE A 392     -90.412  30.346 -21.705  1.00  6.00           C  
ATOM   3008  N   ARG A 393     -93.036  27.860 -21.031  1.00  8.00           N  
ATOM   3009  CA  ARG A 393     -93.521  27.280 -19.788  1.00  5.00           C  
ATOM   3010  C   ARG A 393     -93.041  25.826 -19.606  1.00  4.00           C  
ATOM   3011  O   ARG A 393     -92.750  25.396 -18.491  1.00  3.00           O  
ATOM   3012  CB  ARG A 393     -95.050  27.348 -19.753  1.00  5.00           C  
ATOM   3013  CG  ARG A 393     -95.670  27.011 -18.406  1.00  3.00           C  
ATOM   3014  CD  ARG A 393     -95.116  27.895 -17.292  1.00  3.00           C  
ATOM   3015  NE  ARG A 393     -95.223  27.223 -16.003  1.00  2.00           N  
ATOM   3016  CZ  ARG A 393     -96.341  27.178 -15.293  1.00  2.00           C  
ATOM   3017  NH1 ARG A 393     -97.426  27.778 -15.759  1.00  1.00           N  
ATOM   3018  NH2 ARG A 393     -96.374  26.536 -14.135  1.00  1.00           N  
ATOM   3019  N   ALA A 394     -92.937  25.089 -20.710  1.00  0.00           N  
ATOM   3020  CA  ALA A 394     -92.550  23.678 -20.678  1.00  2.00           C  
ATOM   3021  C   ALA A 394     -91.056  23.463 -20.823  1.00  7.00           C  
ATOM   3022  O   ALA A 394     -90.571  22.344 -20.642  1.00  3.00           O  
ATOM   3023  CB  ALA A 394     -93.281  22.887 -21.765  1.00  2.00           C  
ATOM   3024  N   SER A 395     -90.326  24.517 -21.174  1.00  0.00           N  
ATOM   3025  CA  SER A 395     -88.884  24.382 -21.321  1.00  0.00           C  
ATOM   3026  C   SER A 395     -88.227  24.292 -19.937  1.00  9.00           C  
ATOM   3027  O   SER A 395     -88.807  24.710 -18.925  1.00  4.00           O  
ATOM   3028  CB  SER A 395     -88.296  25.507 -22.180  1.00 18.00           C  
ATOM   3029  N   GLU A 396     -87.031  23.712 -19.901  1.00  4.00           N  
ATOM   3030  CA  GLU A 396     -86.337  23.424 -18.649  1.00  2.00           C  
ATOM   3031  C   GLU A 396     -85.525  24.627 -18.181  1.00  3.00           C  
ATOM   3032  O   GLU A 396     -85.288  24.792 -16.999  1.00  2.00           O  
ATOM   3033  CB  GLU A 396     -85.455  22.164 -18.787  1.00  2.00           C  
ATOM   3034  N   ASN A 397     -85.119  25.467 -19.125  1.00 12.00           N  
ATOM   3035  CA  ASN A 397     -84.338  26.677 -18.854  1.00  4.00           C  
ATOM   3036  C   ASN A 397     -84.146  27.470 -20.143  1.00 11.00           C  
ATOM   3037  O   ASN A 397     -84.675  27.100 -21.187  1.00  0.00           O  
ATOM   3038  CB  ASN A 397     -82.969  26.333 -18.282  1.00  2.00           C  
ATOM   3039  CG  ASN A 397     -82.236  25.326 -19.131  1.00  2.00           C  
ATOM   3040  OD1 ASN A 397     -81.622  25.672 -20.142  1.00  3.00           O  
ATOM   3041  ND2 ASN A 397     -82.317  24.061 -18.739  1.00  2.00           N  
ATOM   3042  N   LYS A 398     -83.377  28.550 -20.080  1.00  3.00           N  
ATOM   3043  CA  LYS A 398     -83.215  29.396 -21.253  1.00  9.00           C  
ATOM   3044  C   LYS A 398     -82.787  28.585 -22.479  1.00  0.00           C  
ATOM   3045  O   LYS A 398     -83.494  28.540 -23.481  1.00  0.00           O  
ATOM   3046  CB  LYS A 398     -82.234  30.533 -20.979  1.00  2.00           C  
ATOM   3047  CG  LYS A 398     -82.246  31.606 -22.042  1.00  7.00           C  
ATOM   3048  CD  LYS A 398     -81.220  32.684 -21.761  1.00  2.00           C  
ATOM   3049  CE  LYS A 398     -81.169  33.695 -22.884  1.00  4.00           C  
ATOM   3050  NZ  LYS A 398     -79.952  34.533 -22.789  1.00  2.00           N  
ATOM   3051  N   ALA A 399     -81.641  27.925 -22.383  1.00  4.00           N  
ATOM   3052  CA  ALA A 399     -81.113  27.171 -23.509  1.00  7.00           C  
ATOM   3053  C   ALA A 399     -82.096  26.130 -24.049  1.00  4.00           C  
ATOM   3054  O   ALA A 399     -82.203  25.960 -25.262  1.00  7.00           O  
ATOM   3055  CB  ALA A 399     -79.792  26.531 -23.147  1.00  2.00           C  
ATOM   3056  N   ASP A 400     -82.813  25.432 -23.169  1.00  4.00           N  
ATOM   3057  CA  ASP A 400     -83.808  24.461 -23.642  1.00  4.00           C  
ATOM   3058  C   ASP A 400     -84.999  25.141 -24.350  1.00  0.00           C  
ATOM   3059  O   ASP A 400     -85.572  24.596 -25.292  1.00  0.00           O  
ATOM   3060  CB  ASP A 400     -84.304  23.542 -22.508  1.00  3.00           C  
ATOM   3061  CG  ASP A 400     -85.271  22.460 -23.010  1.00  2.00           C  
ATOM   3062  OD1 ASP A 400     -86.238  22.106 -22.289  1.00  3.00           O  
ATOM   3063  OD2 ASP A 400     -85.058  21.961 -24.138  1.00  3.00           O  
ATOM   3064  N   ALA A 401     -85.366  26.329 -23.882  1.00  0.00           N  
ATOM   3065  CA  ALA A 401     -86.468  27.085 -24.465  1.00  0.00           C  
ATOM   3066  C   ALA A 401     -86.173  27.494 -25.924  1.00  0.00           C  
ATOM   3067  O   ALA A 401     -87.011  27.346 -26.814  1.00  0.00           O  
ATOM   3068  CB  ALA A 401     -86.764  28.316 -23.599  1.00 16.00           C  
ATOM   3069  N   LYS A 402     -84.977  28.024 -26.147  1.00  0.00           N  
ATOM   3070  CA  LYS A 402     -84.527  28.368 -27.473  1.00  0.00           C  
ATOM   3071  C   LYS A 402     -84.545  27.140 -28.378  1.00  0.00           C  
ATOM   3072  O   LYS A 402     -85.146  27.158 -29.453  1.00  0.00           O  
ATOM   3073  CB  LYS A 402     -83.128  28.963 -27.399  1.00 14.00           C  
ATOM   3074  CG  LYS A 402     -83.110  30.350 -26.800  1.00  0.00           C  
ATOM   3075  CD  LYS A 402     -81.714  30.769 -26.391  1.00  8.00           C  
ATOM   3076  CE  LYS A 402     -80.885  31.191 -27.574  1.00  7.00           C  
ATOM   3077  NZ  LYS A 402     -79.566  31.698 -27.126  1.00  3.00           N  
ATOM   3078  N   GLU A 403     -83.893  26.072 -27.939  1.00 16.00           N  
ATOM   3079  CA  GLU A 403     -83.909  24.819 -28.682  1.00 14.00           C  
ATOM   3080  C   GLU A 403     -85.333  24.437 -29.084  1.00  0.00           C  
ATOM   3081  O   GLU A 403     -85.598  24.154 -30.252  1.00  0.00           O  
ATOM   3082  CB  GLU A 403     -83.255  23.696 -27.870  1.00  5.00           C  
ATOM   3083  CG  GLU A 403     -82.935  22.446 -28.675  1.00  3.00           C  
ATOM   3084  CD  GLU A 403     -82.090  22.740 -29.913  1.00  2.00           C  
ATOM   3085  OE1 GLU A 403     -82.172  21.942 -30.875  1.00  2.00           O  
ATOM   3086  OE2 GLU A 403     -81.349  23.758 -29.925  1.00  3.00           O  
ATOM   3087  N   ASN A 404     -86.252  24.448 -28.126  1.00  0.00           N  
ATOM   3088  CA  ASN A 404     -87.633  24.072 -28.410  1.00 10.00           C  
ATOM   3089  C   ASN A 404     -88.321  24.992 -29.423  1.00  0.00           C  
ATOM   3090  O   ASN A 404     -89.216  24.566 -30.149  1.00  0.00           O  
ATOM   3091  CB  ASN A 404     -88.459  24.012 -27.121  1.00  7.00           C  
ATOM   3092  CG  ASN A 404     -88.106  22.828 -26.253  1.00  6.00           C  
ATOM   3093  OD1 ASN A 404     -87.979  21.710 -26.739  1.00  4.00           O  
ATOM   3094  ND2 ASN A 404     -87.948  23.066 -24.954  1.00  6.00           N  
ATOM   3095  N   LEU A 405     -87.917  26.256 -29.453  1.00  0.00           N  
ATOM   3096  CA  LEU A 405     -88.511  27.216 -30.377  1.00  0.00           C  
ATOM   3097  C   LEU A 405     -87.999  26.960 -31.785  1.00  0.00           C  
ATOM   3098  O   LEU A 405     -88.742  27.094 -32.753  1.00  0.00           O  
ATOM   3099  CB  LEU A 405     -88.201  28.660 -29.970  1.00  0.00           C  
ATOM   3100  CG  LEU A 405     -89.046  29.326 -28.881  1.00  0.00           C  
ATOM   3101  CD1 LEU A 405     -88.361  30.586 -28.374  1.00  0.00           C  
ATOM   3102  CD2 LEU A 405     -90.433  29.648 -29.412  1.00  0.00           C  
ATOM   3103  N   LYS A 406     -86.723  26.605 -31.897  1.00  0.00           N  
ATOM   3104  CA  LYS A 406     -86.159  26.232 -33.187  1.00  0.00           C  
ATOM   3105  C   LYS A 406     -86.856  24.974 -33.692  1.00  5.00           C  
ATOM   3106  O   LYS A 406     -87.488  24.972 -34.747  1.00  5.00           O  
ATOM   3107  CB  LYS A 406     -84.671  25.944 -33.061  1.00  5.00           C  
ATOM   3108  CG  LYS A 406     -83.808  27.135 -32.757  1.00  6.00           C  
ATOM   3109  CD  LYS A 406     -82.413  26.639 -32.435  1.00  3.00           C  
ATOM   3110  CE  LYS A 406     -81.477  27.740 -31.982  1.00  3.00           C  
ATOM   3111  NZ  LYS A 406     -80.222  27.115 -31.466  1.00  3.00           N  
ATOM   3112  N   VAL A 407     -86.739  23.903 -32.920  1.00  0.00           N  
ATOM   3113  CA  VAL A 407     -87.275  22.615 -33.327  1.00  3.00           C  
ATOM   3114  C   VAL A 407     -88.779  22.624 -33.621  1.00  0.00           C  
ATOM   3115  O   VAL A 407     -89.213  22.072 -34.624  1.00  3.00           O  
ATOM   3116  CB  VAL A 407     -86.951  21.519 -32.295  1.00  7.00           C  
ATOM   3117  CG1 VAL A 407     -87.752  20.260 -32.596  1.00  2.00           C  
ATOM   3118  CG2 VAL A 407     -85.437  21.239 -32.264  1.00  2.00           C  
ATOM   3119  N   SER A 408     -89.578  23.249 -32.767  1.00  0.00           N  
ATOM   3120  CA  SER A 408     -91.025  23.161 -32.940  1.00  2.00           C  
ATOM   3121  C   SER A 408     -91.586  24.174 -33.954  1.00  5.00           C  
ATOM   3122  O   SER A 408     -92.602  23.910 -34.594  1.00  3.00           O  
ATOM   3123  CB  SER A 408     -91.765  23.241 -31.585  1.00  3.00           C  
ATOM   3124  N   TYR A 409     -90.928  25.319 -34.121  1.00  0.00           N  
ATOM   3125  CA  TYR A 409     -91.503  26.383 -34.955  1.00  5.00           C  
ATOM   3126  C   TYR A 409     -90.529  27.034 -35.926  1.00  0.00           C  
ATOM   3127  O   TYR A 409     -90.866  28.033 -36.551  1.00  0.00           O  
ATOM   3128  CB  TYR A 409     -92.170  27.475 -34.097  1.00  0.00           C  
ATOM   3129  CG  TYR A 409     -93.363  26.996 -33.307  1.00  0.00           C  
ATOM   3130  CD1 TYR A 409     -94.599  26.829 -33.915  1.00  4.00           C  
ATOM   3131  CD2 TYR A 409     -93.258  26.718 -31.940  1.00  0.00           C  
ATOM   3132  CE1 TYR A 409     -95.701  26.392 -33.192  1.00  3.00           C  
ATOM   3133  CE2 TYR A 409     -94.356  26.279 -31.207  1.00  6.00           C  
ATOM   3134  CZ  TYR A 409     -95.577  26.120 -31.838  1.00  3.00           C  
ATOM   3135  OH  TYR A 409     -96.677  25.674 -31.137  1.00  3.00           O  
ATOM   3136  N   ASP A 410     -89.319  26.496 -36.026  1.00  0.00           N  
ATOM   3137  CA  ASP A 410     -88.353  26.920 -37.054  1.00  5.00           C  
ATOM   3138  C   ASP A 410     -87.700  28.281 -36.870  1.00  7.00           C  
ATOM   3139  O   ASP A 410     -87.006  28.751 -37.762  1.00  4.00           O  
ATOM   3140  CB  ASP A 410     -88.978  26.872 -38.451  1.00  2.00           C  
ATOM   3141  CG  ASP A 410     -89.314  25.473 -38.883  1.00  2.00           C  
ATOM   3142  OD1 ASP A 410     -88.367  24.684 -39.086  1.00  2.00           O  
ATOM   3143  OD2 ASP A 410     -90.520  25.171 -39.013  1.00  2.00           O  
ATOM   3144  N   PHE A 411     -87.915  28.927 -35.738  1.00  0.00           N  
ATOM   3145  CA  PHE A 411     -87.193  30.159 -35.477  1.00  0.00           C  
ATOM   3146  C   PHE A 411     -85.703  29.851 -35.496  1.00  0.00           C  
ATOM   3147  O   PHE A 411     -85.282  28.773 -35.070  1.00  7.00           O  
ATOM   3148  CB  PHE A 411     -87.593  30.754 -34.115  1.00  0.00           C  
ATOM   3149  CG  PHE A 411     -89.032  31.171 -34.035  1.00  0.00           C  
ATOM   3150  CD1 PHE A 411     -89.465  32.333 -34.645  1.00 36.00           C  
ATOM   3151  CD2 PHE A 411     -89.952  30.402 -33.348  1.00  0.00           C  
ATOM   3152  CE1 PHE A 411     -90.794  32.721 -34.566  1.00  0.00           C  
ATOM   3153  CE2 PHE A 411     -91.285  30.782 -33.281  1.00  0.00           C  
ATOM   3154  CZ  PHE A 411     -91.703  31.944 -33.887  1.00  0.00           C  
ATOM   3155  N   THR A 412     -84.904  30.795 -35.976  1.00  0.00           N  
ATOM   3156  CA  THR A 412     -83.454  30.691 -35.821  1.00  5.00           C  
ATOM   3157  C   THR A 412     -82.990  31.062 -34.415  1.00  0.00           C  
ATOM   3158  O   THR A 412     -83.734  31.666 -33.638  1.00  0.00           O  
ATOM   3159  CB  THR A 412     -82.702  31.623 -36.782  1.00  3.00           C  
ATOM   3160  OG1 THR A 412     -83.009  32.981 -36.453  1.00  0.00           O  
ATOM   3161  CG2 THR A 412     -83.108  31.349 -38.217  1.00  2.00           C  
ATOM   3162  N   GLU A 413     -81.747  30.703 -34.109  1.00  5.00           N  
ATOM   3163  CA  GLU A 413     -81.079  31.135 -32.892  1.00  0.00           C  
ATOM   3164  C   GLU A 413     -81.337  32.608 -32.579  1.00  0.00           C  
ATOM   3165  O   GLU A 413     -81.914  32.934 -31.553  1.00  0.00           O  
ATOM   3166  CB  GLU A 413     -79.577  30.903 -33.008  1.00  3.00           C  
ATOM   3167  CG  GLU A 413     -78.775  31.614 -31.947  1.00  2.00           C  
ATOM   3168  CD  GLU A 413     -78.904  30.959 -30.591  1.00  2.00           C  
ATOM   3169  OE1 GLU A 413     -78.526  31.603 -29.587  1.00  2.00           O  
ATOM   3170  OE2 GLU A 413     -79.375  29.801 -30.532  1.00  4.00           O  
ATOM   3171  N   GLU A 414     -80.917  33.494 -33.472  1.00  0.00           N  
ATOM   3172  CA  GLU A 414     -81.049  34.930 -33.235  1.00  6.00           C  
ATOM   3173  C   GLU A 414     -82.478  35.368 -32.894  1.00  0.00           C  
ATOM   3174  O   GLU A 414     -82.675  36.269 -32.085  1.00  9.00           O  
ATOM   3175  CB  GLU A 414     -80.463  35.752 -34.400  1.00  8.00           C  
ATOM   3176  CG  GLU A 414     -80.324  34.987 -35.725  1.00  6.00           C  
ATOM   3177  CD  GLU A 414     -79.134  34.025 -35.760  1.00  2.00           C  
ATOM   3178  OE1 GLU A 414     -79.205  33.015 -36.499  1.00  2.00           O  
ATOM   3179  OE2 GLU A 414     -78.128  34.288 -35.060  1.00  2.00           O  
ATOM   3180  N   GLN A 415     -83.465  34.725 -33.500  1.00  0.00           N  
ATOM   3181  CA  GLN A 415     -84.865  35.045 -33.238  1.00  1.00           C  
ATOM   3182  C   GLN A 415     -85.296  34.458 -31.904  1.00  0.00           C  
ATOM   3183  O   GLN A 415     -86.044  35.078 -31.143  1.00  1.00           O  
ATOM   3184  CB  GLN A 415     -85.766  34.482 -34.340  1.00  1.00           C  
ATOM   3185  CG  GLN A 415     -85.453  35.000 -35.731  1.00  0.00           C  
ATOM   3186  CD  GLN A 415     -86.318  34.360 -36.798  1.00  0.00           C  
ATOM   3187  OE1 GLN A 415     -86.370  33.136 -36.925  1.00 11.00           O  
ATOM   3188  NE2 GLN A 415     -87.012  35.190 -37.567  1.00 12.00           N  
ATOM   3189  N   ALA A 416     -84.832  33.240 -31.647  1.00  0.00           N  
ATOM   3190  CA  ALA A 416     -85.106  32.544 -30.402  1.00  0.00           C  
ATOM   3191  C   ALA A 416     -84.587  33.365 -29.223  1.00  0.00           C  
ATOM   3192  O   ALA A 416     -85.298  33.573 -28.239  1.00  0.00           O  
ATOM   3193  CB  ALA A 416     -84.458  31.182 -30.426  1.00  0.00           C  
ATOM   3194  N   GLU A 417     -83.351  33.840 -29.342  1.00  0.00           N  
ATOM   3195  CA  GLU A 417     -82.745  34.691 -28.333  1.00  0.00           C  
ATOM   3196  C   GLU A 417     -83.606  35.918 -28.095  1.00  0.00           C  
ATOM   3197  O   GLU A 417     -83.896  36.271 -26.959  1.00  0.00           O  
ATOM   3198  CB  GLU A 417     -81.340  35.124 -28.757  1.00  6.00           C  
ATOM   3199  CG  GLU A 417     -80.597  35.989 -27.739  1.00  3.00           C  
ATOM   3200  CD  GLU A 417     -80.218  35.231 -26.454  1.00  3.00           C  
ATOM   3201  OE1 GLU A 417     -80.198  33.971 -26.464  1.00  4.00           O  
ATOM   3202  OE2 GLU A 417     -79.944  35.907 -25.430  1.00  2.00           O  
ATOM   3203  N   ALA A 418     -84.020  36.578 -29.165  1.00  0.00           N  
ATOM   3204  CA  ALA A 418     -84.846  37.764 -29.001  1.00  6.00           C  
ATOM   3205  C   ALA A 418     -86.173  37.451 -28.302  1.00  0.00           C  
ATOM   3206  O   ALA A 418     -86.630  38.216 -27.459  1.00 10.00           O  
ATOM   3207  CB  ALA A 418     -85.102  38.429 -30.344  1.00  8.00           C  
ATOM   3208  N   ILE A 419     -86.798  36.344 -28.686  1.00  0.00           N  
ATOM   3209  CA  ILE A 419     -88.146  36.035 -28.239  1.00  0.00           C  
ATOM   3210  C   ILE A 419     -88.126  35.736 -26.754  1.00  0.00           C  
ATOM   3211  O   ILE A 419     -89.008  36.128 -26.000  1.00 49.00           O  
ATOM   3212  CB  ILE A 419     -88.679  34.791 -28.945  1.00  0.00           C  
ATOM   3213  CG1 ILE A 419     -88.955  35.087 -30.416  1.00  1.00           C  
ATOM   3214  CD1 ILE A 419     -89.374  33.859 -31.239  1.00  0.00           C  
ATOM   3215  CG2 ILE A 419     -89.925  34.291 -28.258  1.00 60.00           C  
ATOM   3216  N   VAL A 420     -87.086  35.031 -26.358  1.00  0.00           N  
ATOM   3217  CA  VAL A 420     -86.971  34.463 -25.038  1.00 19.00           C  
ATOM   3218  C   VAL A 420     -86.459  35.499 -24.037  1.00 16.00           C  
ATOM   3219  O   VAL A 420     -86.632  35.344 -22.842  1.00  5.00           O  
ATOM   3220  CB  VAL A 420     -86.019  33.263 -25.112  1.00  0.00           C  
ATOM   3221  CG1 VAL A 420     -84.789  33.473 -24.247  1.00  8.00           C  
ATOM   3222  CG2 VAL A 420     -86.745  32.024 -24.768  1.00 12.00           C  
ATOM   3223  N   THR A 421     -85.834  36.563 -24.536  1.00  0.00           N  
ATOM   3224  CA  THR A 421     -85.373  37.638 -23.671  1.00  3.00           C  
ATOM   3225  C   THR A 421     -86.325  38.830 -23.652  1.00  5.00           C  
ATOM   3226  O   THR A 421     -85.969  39.909 -23.148  1.00  3.00           O  
ATOM   3227  CB  THR A 421     -83.979  38.131 -24.055  1.00  2.00           C  
ATOM   3228  OG1 THR A 421     -84.013  38.734 -25.361  1.00  4.00           O  
ATOM   3229  CG2 THR A 421     -82.977  36.971 -24.020  1.00  3.00           C  
ATOM   3230  N   LEU A 422     -87.532  38.641 -24.188  1.00  0.00           N  
ATOM   3231  CA  LEU A 422     -88.571  39.665 -24.084  1.00  8.00           C  
ATOM   3232  C   LEU A 422     -89.052  39.784 -22.619  1.00  4.00           C  
ATOM   3233  O   LEU A 422     -89.114  38.802 -21.876  1.00  9.00           O  
ATOM   3234  CB  LEU A 422     -89.757  39.359 -25.014  1.00 52.00           C  
ATOM   3235  CG  LEU A 422     -89.561  39.437 -26.535  1.00  0.00           C  
ATOM   3236  CD1 LEU A 422     -90.791  38.923 -27.266  1.00 60.00           C  
ATOM   3237  CD2 LEU A 422     -89.235  40.843 -26.979  1.00 10.00           C  
ATOM   3238  N   GLN A 423     -89.393  40.992 -22.207  1.00 12.00           N  
ATOM   3239  CA  GLN A 423     -89.974  41.180 -20.900  1.00  4.00           C  
ATOM   3240  C   GLN A 423     -91.453  40.791 -20.920  1.00 33.00           C  
ATOM   3241  O   GLN A 423     -92.130  40.939 -21.942  1.00 60.00           O  
ATOM   3242  CB  GLN A 423     -89.761  42.616 -20.436  1.00  4.00           C  
ATOM   3243  CG  GLN A 423     -88.302  43.044 -20.504  1.00  4.00           C  
ATOM   3244  CD  GLN A 423     -88.051  44.366 -19.801  1.00  2.00           C  
ATOM   3245  OE1 GLN A 423     -86.934  44.870 -19.803  1.00  1.00           O  
ATOM   3246  NE2 GLN A 423     -89.090  44.931 -19.193  1.00  2.00           N  
ATOM   3247  N   LEU A 424     -91.935  40.272 -19.793  1.00  5.00           N  
ATOM   3248  CA  LEU A 424     -93.305  39.790 -19.684  1.00 27.00           C  
ATOM   3249  C   LEU A 424     -94.321  40.799 -20.194  1.00  5.00           C  
ATOM   3250  O   LEU A 424     -95.378  40.414 -20.672  1.00  6.00           O  
ATOM   3251  CB  LEU A 424     -93.646  39.436 -18.227  1.00  3.00           C  
ATOM   3252  CG  LEU A 424     -93.237  38.070 -17.696  1.00  2.00           C  
ATOM   3253  CD1 LEU A 424     -93.763  37.908 -16.302  1.00  1.00           C  
ATOM   3254  CD2 LEU A 424     -93.814  36.992 -18.567  1.00  5.00           C  
ATOM   3255  N   TYR A 425     -94.029  42.089 -20.080  1.00  5.00           N  
ATOM   3256  CA  TYR A 425     -95.081  43.053 -20.354  1.00  4.00           C  
ATOM   3257  C   TYR A 425     -95.371  43.129 -21.855  1.00  0.00           C  
ATOM   3258  O   TYR A 425     -96.463  43.516 -22.273  1.00  0.00           O  
ATOM   3259  CB  TYR A 425     -94.803  44.425 -19.716  1.00  2.00           C  
ATOM   3260  CG  TYR A 425     -93.758  45.234 -20.407  1.00  2.00           C  
ATOM   3261  CD1 TYR A 425     -92.461  45.276 -19.929  1.00  2.00           C  
ATOM   3262  CD2 TYR A 425     -94.067  45.962 -21.549  1.00  3.00           C  
ATOM   3263  CE1 TYR A 425     -91.496  46.023 -20.568  1.00  2.00           C  
ATOM   3264  CE2 TYR A 425     -93.108  46.703 -22.203  1.00  3.00           C  
ATOM   3265  CZ  TYR A 425     -91.828  46.732 -21.708  1.00  2.00           C  
ATOM   3266  OH  TYR A 425     -90.874  47.468 -22.359  1.00  2.00           O  
ATOM   3267  N   ARG A 426     -94.398  42.716 -22.656  1.00  0.00           N  
ATOM   3268  CA  ARG A 426     -94.567  42.670 -24.089  1.00 13.00           C  
ATOM   3269  C   ARG A 426     -95.764  41.820 -24.478  1.00 60.00           C  
ATOM   3270  O   ARG A 426     -96.370  42.056 -25.510  1.00 60.00           O  
ATOM   3271  CB  ARG A 426     -93.324  42.085 -24.738  1.00 43.00           C  
ATOM   3272  CG  ARG A 426     -92.086  42.904 -24.544  1.00 15.00           C  
ATOM   3273  CD  ARG A 426     -92.264  44.267 -25.126  1.00 11.00           C  
ATOM   3274  NE  ARG A 426     -91.080  45.089 -24.917  1.00  9.00           N  
ATOM   3275  CZ  ARG A 426     -90.887  46.278 -25.482  1.00  4.00           C  
ATOM   3276  NH1 ARG A 426     -91.808  46.786 -26.299  1.00  3.00           N  
ATOM   3277  NH2 ARG A 426     -89.770  46.959 -25.232  1.00  2.00           N  
ATOM   3278  N   LEU A 427     -96.102  40.817 -23.676  1.00  0.00           N  
ATOM   3279  CA  LEU A 427     -97.223  39.952 -24.032  1.00 60.00           C  
ATOM   3280  C   LEU A 427     -98.574  40.679 -24.091  1.00  4.00           C  
ATOM   3281  O   LEU A 427     -99.589  40.083 -24.469  1.00  4.00           O  
ATOM   3282  CB  LEU A 427     -97.325  38.789 -23.069  1.00  5.00           C  
ATOM   3283  CG  LEU A 427     -96.062  37.965 -22.863  1.00 48.00           C  
ATOM   3284  CD1 LEU A 427     -96.325  37.001 -21.727  1.00  6.00           C  
ATOM   3285  CD2 LEU A 427     -95.669  37.217 -24.124  1.00 60.00           C  
ATOM   3286  N   THR A 428     -98.587  41.957 -23.718  1.00  0.00           N  
ATOM   3287  CA  THR A 428     -99.817  42.743 -23.717  1.00  2.00           C  
ATOM   3288  C   THR A 428    -100.107  43.247 -25.123  1.00  3.00           C  
ATOM   3289  O   THR A 428    -101.250  43.573 -25.465  1.00  2.00           O  
ATOM   3290  CB  THR A 428     -99.726  43.949 -22.752  1.00  2.00           C  
ATOM   3291  OG1 THR A 428     -98.634  44.791 -23.127  1.00  4.00           O  
ATOM   3292  CG2 THR A 428     -99.524  43.490 -21.289  1.00  2.00           C  
ATOM   3293  N   ASN A 429     -99.058  43.295 -25.940  1.00  0.00           N  
ATOM   3294  CA  ASN A 429     -99.173  43.752 -27.321  1.00  3.00           C  
ATOM   3295  C   ASN A 429     -99.599  42.699 -28.327  1.00  0.00           C  
ATOM   3296  O   ASN A 429     -99.205  41.536 -28.250  1.00 60.00           O  
ATOM   3297  CB  ASN A 429     -97.878  44.371 -27.814  1.00 12.00           C  
ATOM   3298  CG  ASN A 429     -98.082  45.122 -29.091  1.00  3.00           C  
ATOM   3299  OD1 ASN A 429     -99.130  45.746 -29.287  1.00  3.00           O  
ATOM   3300  ND2 ASN A 429     -97.110  45.048 -29.988  1.00 12.00           N  
ATOM   3301  N   THR A 430    -100.397  43.126 -29.292  1.00  4.00           N  
ATOM   3302  CA  THR A 430    -100.815  42.232 -30.359  1.00  0.00           C  
ATOM   3303  C   THR A 430    -100.972  43.008 -31.668  1.00  3.00           C  
ATOM   3304  O   THR A 430    -101.586  42.532 -32.622  1.00  3.00           O  
ATOM   3305  CB  THR A 430    -102.108  41.489 -29.980  1.00  2.00           C  
ATOM   3306  OG1 THR A 430    -102.979  42.390 -29.292  1.00  2.00           O  
ATOM   3307  CG2 THR A 430    -101.791  40.329 -29.049  1.00  3.00           C  
ATOM   3308  N   ASP A 431    -100.405  44.212 -31.695  1.00  4.00           N  
ATOM   3309  CA  ASP A 431    -100.439  45.043 -32.883  1.00  3.00           C  
ATOM   3310  C   ASP A 431     -99.325  44.635 -33.836  1.00  0.00           C  
ATOM   3311  O   ASP A 431     -98.151  44.958 -33.651  1.00  0.00           O  
ATOM   3312  CB  ASP A 431    -100.358  46.546 -32.559  1.00  2.00           C  
ATOM   3313  CG  ASP A 431    -100.421  47.424 -33.831  1.00  2.00           C  
ATOM   3314  OD1 ASP A 431     -99.799  48.512 -33.857  1.00  2.00           O  
ATOM   3315  OD2 ASP A 431    -101.091  47.015 -34.814  1.00  2.00           O  
ATOM   3316  N   VAL A 432     -99.712  43.915 -34.870  1.00  5.00           N  
ATOM   3317  CA  VAL A 432     -98.765  43.492 -35.876  1.00  0.00           C  
ATOM   3318  C   VAL A 432     -98.437  44.644 -36.845  1.00  0.00           C  
ATOM   3319  O   VAL A 432     -97.360  44.692 -37.433  1.00  0.00           O  
ATOM   3320  CB  VAL A 432     -99.304  42.251 -36.590  1.00  3.00           C  
ATOM   3321  CG1 VAL A 432     -99.147  42.372 -38.089  1.00  3.00           C  
ATOM   3322  CG2 VAL A 432     -98.630  41.009 -36.038  1.00  6.00           C  
ATOM   3323  N   VAL A 433     -99.358  45.591 -36.966  1.00  0.00           N  
ATOM   3324  CA  VAL A 433     -99.216  46.716 -37.885  1.00  6.00           C  
ATOM   3325  C   VAL A 433     -97.978  47.592 -37.643  1.00  0.00           C  
ATOM   3326  O   VAL A 433     -97.248  47.935 -38.582  1.00  7.00           O  
ATOM   3327  CB  VAL A 433    -100.475  47.594 -37.853  1.00  2.00           C  
ATOM   3328  CG1 VAL A 433    -100.234  48.907 -38.563  1.00  2.00           C  
ATOM   3329  CG2 VAL A 433    -101.632  46.848 -38.471  1.00  2.00           C  
ATOM   3330  N   VAL A 434     -97.750  47.976 -36.393  1.00  0.00           N  
ATOM   3331  CA  VAL A 434     -96.586  48.791 -36.064  1.00  4.00           C  
ATOM   3332  C   VAL A 434     -95.310  48.077 -36.523  1.00  0.00           C  
ATOM   3333  O   VAL A 434     -94.423  48.688 -37.143  1.00  7.00           O  
ATOM   3334  CB  VAL A 434     -96.505  49.047 -34.562  1.00  3.00           C  
ATOM   3335  CG1 VAL A 434     -96.509  47.707 -33.794  1.00  6.00           C  
ATOM   3336  CG2 VAL A 434     -95.263  49.874 -34.224  1.00  3.00           C  
ATOM   3337  N   LEU A 435     -95.234  46.779 -36.220  1.00  0.00           N  
ATOM   3338  CA  LEU A 435     -94.120  45.936 -36.640  1.00 14.00           C  
ATOM   3339  C   LEU A 435     -93.984  45.888 -38.172  1.00  0.00           C  
ATOM   3340  O   LEU A 435     -92.887  46.023 -38.710  1.00  0.00           O  
ATOM   3341  CB  LEU A 435     -94.250  44.523 -36.052  1.00  0.00           C  
ATOM   3342  CG  LEU A 435     -94.004  44.411 -34.540  1.00 14.00           C  
ATOM   3343  CD1 LEU A 435     -94.481  43.062 -33.953  1.00 32.00           C  
ATOM   3344  CD2 LEU A 435     -92.534  44.685 -34.218  1.00 10.00           C  
ATOM   3345  N   GLN A 436     -95.094  45.711 -38.873  1.00  0.00           N  
ATOM   3346  CA  GLN A 436     -95.059  45.683 -40.335  1.00  0.00           C  
ATOM   3347  C   GLN A 436     -94.576  46.999 -40.950  1.00  5.00           C  
ATOM   3348  O   GLN A 436     -93.824  46.994 -41.918  1.00  7.00           O  
ATOM   3349  CB  GLN A 436     -96.412  45.246 -40.901  1.00  4.00           C  
ATOM   3350  CG  GLN A 436     -96.783  43.842 -40.436  1.00  6.00           C  
ATOM   3351  CD  GLN A 436     -98.118  43.365 -40.967  1.00  2.00           C  
ATOM   3352  OE1 GLN A 436     -99.077  44.130 -41.066  1.00  2.00           O  
ATOM   3353  NE2 GLN A 436     -98.186  42.086 -41.309  1.00  2.00           N  
ATOM   3354  N   GLU A 437     -94.980  48.124 -40.379  1.00  6.00           N  
ATOM   3355  CA  GLU A 437     -94.409  49.400 -40.790  1.00  4.00           C  
ATOM   3356  C   GLU A 437     -92.882  49.339 -40.665  1.00  4.00           C  
ATOM   3357  O   GLU A 437     -92.165  49.744 -41.579  1.00  4.00           O  
ATOM   3358  CB  GLU A 437     -94.981  50.580 -39.977  1.00  3.00           C  
ATOM   3359  CG  GLU A 437     -96.466  50.892 -40.224  1.00  2.00           C  
ATOM   3360  N   GLU A 438     -92.380  48.816 -39.549  1.00  5.00           N  
ATOM   3361  CA  GLU A 438     -90.926  48.740 -39.359  1.00  4.00           C  
ATOM   3362  C   GLU A 438     -90.243  47.814 -40.378  1.00  0.00           C  
ATOM   3363  O   GLU A 438     -89.182  48.139 -40.896  1.00  0.00           O  
ATOM   3364  CB  GLU A 438     -90.531  48.337 -37.921  1.00  6.00           C  
ATOM   3365  CG  GLU A 438     -89.106  48.792 -37.591  1.00  3.00           C  
ATOM   3366  CD  GLU A 438     -88.481  48.159 -36.355  1.00  2.00           C  
ATOM   3367  OE1 GLU A 438     -87.251  48.345 -36.191  1.00  3.00           O  
ATOM   3368  OE2 GLU A 438     -89.193  47.506 -35.550  1.00  6.00           O  
ATOM   3369  N   GLU A 439     -90.864  46.663 -40.631  1.00  0.00           N  
ATOM   3370  CA  GLU A 439     -90.400  45.666 -41.589  1.00  0.00           C  
ATOM   3371  C   GLU A 439     -90.257  46.324 -42.964  1.00  0.00           C  
ATOM   3372  O   GLU A 439     -89.286  46.098 -43.680  1.00  0.00           O  
ATOM   3373  CB  GLU A 439     -91.421  44.527 -41.646  1.00 13.00           C  
ATOM   3374  CG  GLU A 439     -90.931  43.196 -42.151  1.00  0.00           C  
ATOM   3375  CD  GLU A 439     -92.087  42.197 -42.372  1.00  3.00           C  
ATOM   3376  OE1 GLU A 439     -91.890  40.973 -42.172  1.00  6.00           O  
ATOM   3377  OE2 GLU A 439     -93.198  42.637 -42.748  1.00  5.00           O  
ATOM   3378  N   ALA A 440     -91.218  47.170 -43.309  1.00 14.00           N  
ATOM   3379  CA  ALA A 440     -91.200  47.830 -44.609  1.00  6.00           C  
ATOM   3380  C   ALA A 440     -90.110  48.890 -44.688  1.00  4.00           C  
ATOM   3381  O   ALA A 440     -89.396  48.974 -45.686  1.00  5.00           O  
ATOM   3382  CB  ALA A 440     -92.577  48.430 -44.942  1.00  3.00           C  
ATOM   3383  N   GLU A 441     -89.976  49.694 -43.638  1.00  4.00           N  
ATOM   3384  CA  GLU A 441     -88.943  50.722 -43.622  1.00  3.00           C  
ATOM   3385  C   GLU A 441     -87.546  50.082 -43.689  1.00  8.00           C  
ATOM   3386  O   GLU A 441     -86.655  50.597 -44.368  1.00  5.00           O  
ATOM   3387  CB  GLU A 441     -89.110  51.706 -42.433  1.00  3.00           C  
ATOM   3388  N   LEU A 442     -87.369  48.943 -43.026  1.00  0.00           N  
ATOM   3389  CA  LEU A 442     -86.092  48.222 -43.081  1.00  0.00           C  
ATOM   3390  C   LEU A 442     -85.780  47.664 -44.467  1.00  0.00           C  
ATOM   3391  O   LEU A 442     -84.641  47.711 -44.927  1.00  0.00           O  
ATOM   3392  CB  LEU A 442     -86.038  47.097 -42.043  1.00  0.00           C  
ATOM   3393  CG  LEU A 442     -85.981  47.560 -40.575  1.00 12.00           C  
ATOM   3394  CD1 LEU A 442     -86.059  46.380 -39.641  1.00  0.00           C  
ATOM   3395  CD2 LEU A 442     -84.721  48.358 -40.304  1.00  7.00           C  
ATOM   3396  N   ARG A 443     -86.797  47.139 -45.135  1.00  0.00           N  
ATOM   3397  CA  ARG A 443     -86.612  46.629 -46.485  1.00 10.00           C  
ATOM   3398  C   ARG A 443     -86.180  47.740 -47.435  1.00  5.00           C  
ATOM   3399  O   ARG A 443     -85.248  47.565 -48.208  1.00  6.00           O  
ATOM   3400  CB  ARG A 443     -87.865  45.896 -46.980  1.00  4.00           C  
ATOM   3401  CG  ARG A 443     -88.016  44.545 -46.315  1.00  7.00           C  
ATOM   3402  CD  ARG A 443     -89.153  43.702 -46.831  1.00  2.00           C  
ATOM   3403  NE  ARG A 443     -89.165  42.452 -46.082  1.00  3.00           N  
ATOM   3404  CZ  ARG A 443     -90.258  41.844 -45.636  1.00  2.00           C  
ATOM   3405  NH1 ARG A 443     -91.459  42.351 -45.896  1.00  2.00           N  
ATOM   3406  NH2 ARG A 443     -90.145  40.723 -44.926  1.00  2.00           N  
ATOM   3407  N   GLU A 444     -86.831  48.891 -47.359  1.00  0.00           N  
ATOM   3408  CA  GLU A 444     -86.401  50.011 -48.173  1.00  4.00           C  
ATOM   3409  C   GLU A 444     -84.964  50.387 -47.850  1.00  5.00           C  
ATOM   3410  O   GLU A 444     -84.156  50.601 -48.739  1.00  5.00           O  
ATOM   3411  CB  GLU A 444     -87.328  51.214 -47.999  1.00  3.00           C  
ATOM   3412  CG  GLU A 444     -88.731  51.001 -48.566  1.00  2.00           C  
ATOM   3413  N   LYS A 445     -84.646  50.449 -46.567  1.00  7.00           N  
ATOM   3414  CA  LYS A 445     -83.334  50.888 -46.119  1.00  5.00           C  
ATOM   3415  C   LYS A 445     -82.269  49.938 -46.677  1.00  0.00           C  
ATOM   3416  O   LYS A 445     -81.245  50.360 -47.185  1.00 13.00           O  
ATOM   3417  CB  LYS A 445     -83.310  50.984 -44.572  1.00  4.00           C  
ATOM   3418  CG  LYS A 445     -81.998  51.518 -43.968  1.00  4.00           C  
ATOM   3419  CD  LYS A 445     -82.141  51.995 -42.515  1.00  4.00           C  
ATOM   3420  N   ILE A 446     -82.535  48.646 -46.594  1.00  0.00           N  
ATOM   3421  CA  ILE A 446     -81.629  47.638 -47.130  1.00  0.00           C  
ATOM   3422  C   ILE A 446     -81.461  47.718 -48.665  1.00  0.00           C  
ATOM   3423  O   ILE A 446     -80.378  47.489 -49.206  1.00  0.00           O  
ATOM   3424  CB  ILE A 446     -82.096  46.232 -46.714  1.00  0.00           C  
ATOM   3425  CG1 ILE A 446     -81.800  46.005 -45.228  1.00  0.00           C  
ATOM   3426  CD1 ILE A 446     -82.555  44.845 -44.629  1.00 12.00           C  
ATOM   3427  CG2 ILE A 446     -81.460  45.154 -47.606  1.00  5.00           C  
ATOM   3428  N   ALA A 447     -82.530  48.060 -49.365  1.00  6.00           N  
ATOM   3429  CA  ALA A 447     -82.428  48.198 -50.810  1.00  4.00           C  
ATOM   3430  C   ALA A 447     -81.496  49.345 -51.169  1.00  4.00           C  
ATOM   3431  O   ALA A 447     -80.590  49.161 -51.966  1.00  4.00           O  
ATOM   3432  CB  ALA A 447     -83.804  48.379 -51.457  1.00  2.00           C  
ATOM   3433  N   MET A 448     -81.704  50.518 -50.572  1.00  4.00           N  
ATOM   3434  CA  MET A 448     -80.812  51.636 -50.837  1.00  5.00           C  
ATOM   3435  C   MET A 448     -79.364  51.245 -50.618  1.00  0.00           C  
ATOM   3436  O   MET A 448     -78.528  51.456 -51.481  1.00 10.00           O  
ATOM   3437  CB  MET A 448     -81.191  52.880 -50.034  1.00  6.00           C  
ATOM   3438  CG  MET A 448     -82.332  53.677 -50.664  1.00  2.00           C  
ATOM   3439  N   LEU A 449     -79.073  50.643 -49.479  1.00  0.00           N  
ATOM   3440  CA  LEU A 449     -77.702  50.312 -49.157  1.00  0.00           C  
ATOM   3441  C   LEU A 449     -77.133  49.258 -50.118  1.00  0.00           C  
ATOM   3442  O   LEU A 449     -75.983  49.329 -50.542  1.00  0.00           O  
ATOM   3443  CB  LEU A 449     -77.602  49.841 -47.691  1.00  0.00           C  
ATOM   3444  CG  LEU A 449     -78.075  50.825 -46.595  1.00 10.00           C  
ATOM   3445  CD1 LEU A 449     -78.492  50.094 -45.337  1.00 14.00           C  
ATOM   3446  CD2 LEU A 449     -77.003  51.835 -46.278  1.00 11.00           C  
ATOM   3447  N   ALA A 450     -77.938  48.263 -50.444  1.00  0.00           N  
ATOM   3448  CA  ALA A 450     -77.445  47.159 -51.253  1.00  7.00           C  
ATOM   3449  C   ALA A 450     -77.080  47.656 -52.658  1.00  3.00           C  
ATOM   3450  O   ALA A 450     -76.092  47.224 -53.242  1.00  4.00           O  
ATOM   3451  CB  ALA A 450     -78.477  46.042 -51.310  1.00  3.00           C  
ATOM   3452  N   ALA A 451     -77.877  48.579 -53.182  1.00  4.00           N  
ATOM   3453  CA  ALA A 451     -77.573  49.233 -54.450  1.00  4.00           C  
ATOM   3454  C   ALA A 451     -76.208  49.909 -54.409  1.00  0.00           C  
ATOM   3455  O   ALA A 451     -75.313  49.576 -55.176  1.00  0.00           O  
ATOM   3456  CB  ALA A 451     -78.658  50.238 -54.815  1.00  3.00           C  
ATOM   3457  N   ILE A 452     -76.053  50.862 -53.507  1.00  0.00           N  
ATOM   3458  CA  ILE A 452     -74.770  51.492 -53.276  1.00  0.00           C  
ATOM   3459  C   ILE A 452     -73.624  50.498 -53.365  1.00  0.00           C  
ATOM   3460  O   ILE A 452     -72.585  50.773 -53.958  1.00 18.00           O  
ATOM   3461  CB  ILE A 452     -74.747  52.162 -51.895  1.00  0.00           C  
ATOM   3462  CG1 ILE A 452     -75.654  53.393 -51.897  1.00 10.00           C  
ATOM   3463  CD1 ILE A 452     -75.867  53.972 -50.500  1.00  9.00           C  
ATOM   3464  CG2 ILE A 452     -73.329  52.552 -51.505  1.00  0.00           C  
ATOM   3465  N   ILE A 453     -73.811  49.336 -52.767  1.00  0.00           N  
ATOM   3466  CA  ILE A 453     -72.747  48.353 -52.738  1.00  0.00           C  
ATOM   3467  C   ILE A 453     -72.531  47.705 -54.117  1.00  0.00           C  
ATOM   3468  O   ILE A 453     -71.396  47.461 -54.524  1.00 13.00           O  
ATOM   3469  CB  ILE A 453     -73.023  47.289 -51.664  1.00  9.00           C  
ATOM   3470  CG1 ILE A 453     -72.983  47.935 -50.261  1.00  0.00           C  
ATOM   3471  CD1 ILE A 453     -73.305  46.990 -49.098  1.00  7.00           C  
ATOM   3472  CG2 ILE A 453     -72.049  46.123 -51.784  1.00  3.00           C  
ATOM   3473  N   GLY A 454     -73.622  47.445 -54.835  1.00  0.00           N  
ATOM   3474  CA  GLY A 454     -73.565  46.677 -56.064  1.00  2.00           C  
ATOM   3475  C   GLY A 454     -73.350  47.496 -57.328  1.00  4.00           C  
ATOM   3476  O   GLY A 454     -73.002  46.946 -58.369  1.00  2.00           O  
ATOM   3477  N   ASP A 455     -73.534  48.808 -57.222  1.00  0.00           N  
ATOM   3478  CA  ASP A 455     -73.445  49.686 -58.364  1.00  3.00           C  
ATOM   3479  C   ASP A 455     -72.510  50.877 -58.153  1.00 60.00           C  
ATOM   3480  O   ASP A 455     -72.851  51.869 -57.502  1.00  0.00           O  
ATOM   3481  CB  ASP A 455     -74.834  50.181 -58.788  1.00  3.00           C  
ATOM   3482  CG  ASP A 455     -74.770  51.155 -59.956  1.00  2.00           C  
ATOM   3483  OD1 ASP A 455     -74.087  50.841 -60.961  1.00  2.00           O  
ATOM   3484  OD2 ASP A 455     -75.375  52.243 -59.863  1.00  3.00           O  
ATOM   3485  N   GLU A 456     -71.352  50.783 -58.790  1.00  8.00           N  
ATOM   3486  CA  GLU A 456     -70.322  51.805 -58.742  1.00 60.00           C  
ATOM   3487  C   GLU A 456     -70.817  53.246 -58.931  1.00  8.00           C  
ATOM   3488  O   GLU A 456     -70.341  54.160 -58.271  1.00  0.00           O  
ATOM   3489  CB  GLU A 456     -69.243  51.466 -59.762  1.00  2.00           C  
ATOM   3490  CG  GLU A 456     -67.837  51.911 -59.383  1.00  2.00           C  
ATOM   3491  CD  GLU A 456     -67.049  50.855 -58.606  1.00  2.00           C  
ATOM   3492  OE1 GLU A 456     -65.807  51.006 -58.504  1.00  2.00           O  
ATOM   3493  OE2 GLU A 456     -67.659  49.886 -58.097  1.00 12.00           O  
ATOM   3494  N   ARG A 457     -71.767  53.458 -59.825  1.00  4.00           N  
ATOM   3495  CA  ARG A 457     -72.215  54.818 -60.111  1.00  8.00           C  
ATOM   3496  C   ARG A 457     -73.059  55.381 -58.971  1.00  0.00           C  
ATOM   3497  O   ARG A 457     -72.968  56.559 -58.633  1.00 30.00           O  
ATOM   3498  CB  ARG A 457     -73.001  54.871 -61.427  1.00  3.00           C  
ATOM   3499  CG  ARG A 457     -73.513  56.260 -61.779  1.00  8.00           C  
ATOM   3500  CD  ARG A 457     -74.340  56.194 -63.021  1.00  3.00           C  
ATOM   3501  NE  ARG A 457     -74.983  57.442 -63.423  1.00  3.00           N  
ATOM   3502  CZ  ARG A 457     -75.836  57.507 -64.446  1.00  2.00           C  
ATOM   3503  NH1 ARG A 457     -76.123  56.406 -65.125  1.00  1.00           N  
ATOM   3504  NH2 ARG A 457     -76.406  58.649 -64.796  1.00  1.00           N  
ATOM   3505  N   THR A 458     -73.900  54.533 -58.400  1.00 10.00           N  
ATOM   3506  CA  THR A 458     -74.761  54.952 -57.317  1.00  6.00           C  
ATOM   3507  C   THR A 458     -73.876  55.403 -56.162  1.00  0.00           C  
ATOM   3508  O   THR A 458     -74.132  56.418 -55.519  1.00 12.00           O  
ATOM   3509  CB  THR A 458     -75.646  53.804 -56.833  1.00  0.00           C  
ATOM   3510  OG1 THR A 458     -76.512  53.385 -57.887  1.00  3.00           O  
ATOM   3511  CG2 THR A 458     -76.486  54.255 -55.653  1.00  5.00           C  
ATOM   3512  N   MET A 459     -72.823  54.634 -55.926  1.00  0.00           N  
ATOM   3513  CA  MET A 459     -71.863  54.911 -54.869  1.00  0.00           C  
ATOM   3514  C   MET A 459     -71.113  56.235 -55.083  1.00  0.00           C  
ATOM   3515  O   MET A 459     -71.077  57.070 -54.190  1.00  0.00           O  
ATOM   3516  CB  MET A 459     -70.908  53.731 -54.743  1.00  7.00           C  
ATOM   3517  CG  MET A 459     -69.909  53.854 -53.669  1.00  0.00           C  
ATOM   3518  SD  MET A 459     -68.523  54.862 -54.164  1.00  0.00           S  
ATOM   3519  CE  MET A 459     -67.829  53.933 -55.539  1.00 36.00           C  
ATOM   3520  N   TYR A 460     -70.539  56.435 -56.270  1.00  0.00           N  
ATOM   3521  CA  TYR A 460     -69.877  57.698 -56.601  1.00  0.00           C  
ATOM   3522  C   TYR A 460     -70.809  58.918 -56.501  1.00  0.00           C  
ATOM   3523  O   TYR A 460     -70.377  59.998 -56.111  1.00  0.00           O  
ATOM   3524  CB  TYR A 460     -69.214  57.636 -57.980  1.00 22.00           C  
ATOM   3525  CG  TYR A 460     -67.915  56.876 -58.006  1.00  0.00           C  
ATOM   3526  CD1 TYR A 460     -66.864  57.253 -57.194  1.00  0.00           C  
ATOM   3527  CD2 TYR A 460     -67.734  55.783 -58.859  1.00  9.00           C  
ATOM   3528  CE1 TYR A 460     -65.670  56.568 -57.207  1.00 31.00           C  
ATOM   3529  CE2 TYR A 460     -66.533  55.081 -58.884  1.00  5.00           C  
ATOM   3530  CZ  TYR A 460     -65.504  55.485 -58.050  1.00 12.00           C  
ATOM   3531  OH  TYR A 460     -64.304  54.818 -58.042  1.00  6.00           O  
ATOM   3532  N   ASN A 461     -72.082  58.761 -56.843  1.00  0.00           N  
ATOM   3533  CA  ASN A 461     -73.011  59.863 -56.622  1.00 11.00           C  
ATOM   3534  C   ASN A 461     -73.133  60.223 -55.145  1.00  8.00           C  
ATOM   3535  O   ASN A 461     -73.252  61.391 -54.798  1.00  9.00           O  
ATOM   3536  CB  ASN A 461     -74.398  59.537 -57.153  1.00  5.00           C  
ATOM   3537  CG  ASN A 461     -74.465  59.554 -58.668  1.00  3.00           C  
ATOM   3538  OD1 ASN A 461     -73.628  60.161 -59.337  1.00  8.00           O  
ATOM   3539  ND2 ASN A 461     -75.477  58.884 -59.217  1.00  3.00           N  
ATOM   3540  N   LEU A 462     -73.140  59.208 -54.284  1.00  0.00           N  
ATOM   3541  CA  LEU A 462     -73.297  59.427 -52.862  1.00  9.00           C  
ATOM   3542  C   LEU A 462     -72.090  60.236 -52.400  1.00  0.00           C  
ATOM   3543  O   LEU A 462     -72.219  61.222 -51.685  1.00  0.00           O  
ATOM   3544  CB  LEU A 462     -73.359  58.091 -52.117  1.00 15.00           C  
ATOM   3545  CG  LEU A 462     -74.312  57.967 -50.913  1.00  7.00           C  
ATOM   3546  CD1 LEU A 462     -73.913  56.812 -50.014  1.00  9.00           C  
ATOM   3547  CD2 LEU A 462     -74.363  59.246 -50.142  1.00  5.00           C  
ATOM   3548  N   MET A 463     -70.920  59.814 -52.859  1.00  0.00           N  
ATOM   3549  CA  MET A 463     -69.662  60.421 -52.494  1.00  1.00           C  
ATOM   3550  C   MET A 463     -69.579  61.871 -52.954  1.00  0.00           C  
ATOM   3551  O   MET A 463     -69.003  62.717 -52.279  1.00  1.00           O  
ATOM   3552  CB  MET A 463     -68.537  59.580 -53.069  1.00  0.00           C  
ATOM   3553  CG  MET A 463     -67.159  60.195 -53.062  1.00  1.00           C  
ATOM   3554  SD  MET A 463     -66.019  58.901 -53.639  1.00  0.00           S  
ATOM   3555  CE  MET A 463     -64.565  59.867 -53.853  1.00  0.00           C  
ATOM   3556  N   LYS A 464     -70.163  62.167 -54.103  1.00  0.00           N  
ATOM   3557  CA  LYS A 464     -70.180  63.547 -54.576  1.00  0.00           C  
ATOM   3558  C   LYS A 464     -71.205  64.319 -53.746  1.00  0.00           C  
ATOM   3559  O   LYS A 464     -70.946  65.439 -53.290  1.00  0.00           O  
ATOM   3560  CB  LYS A 464     -70.498  63.632 -56.087  1.00  0.00           C  
ATOM   3561  CG  LYS A 464     -69.343  63.217 -57.011  1.00  0.00           C  
ATOM   3562  CD  LYS A 464     -69.853  62.546 -58.289  1.00 33.00           C  
ATOM   3563  CE  LYS A 464     -71.111  63.248 -58.783  1.00  7.00           C  
ATOM   3564  NZ  LYS A 464     -71.724  62.612 -59.981  1.00  5.00           N  
ATOM   3565  N   LYS A 465     -72.370  63.704 -53.546  1.00 12.00           N  
ATOM   3566  CA  LYS A 465     -73.434  64.338 -52.795  1.00  6.00           C  
ATOM   3567  C   LYS A 465     -72.907  64.731 -51.413  1.00  0.00           C  
ATOM   3568  O   LYS A 465     -73.266  65.777 -50.887  1.00  9.00           O  
ATOM   3569  CB  LYS A 465     -74.676  63.430 -52.705  1.00  6.00           C  
ATOM   3570  CG  LYS A 465     -75.636  63.793 -51.585  1.00  5.00           C  
ATOM   3571  CD  LYS A 465     -77.055  63.285 -51.839  1.00  2.00           C  
ATOM   3572  CE  LYS A 465     -77.580  62.393 -50.694  1.00  2.00           C  
ATOM   3573  NZ  LYS A 465     -77.238  62.880 -49.303  1.00  2.00           N  
ATOM   3574  N   GLU A 466     -72.021  63.912 -50.856  1.00  0.00           N  
ATOM   3575  CA  GLU A 466     -71.533  64.136 -49.495  1.00  0.00           C  
ATOM   3576  C   GLU A 466     -70.409  65.155 -49.467  1.00  2.00           C  
ATOM   3577  O   GLU A 466     -70.273  65.910 -48.507  1.00 47.00           O  
ATOM   3578  CB  GLU A 466     -71.104  62.820 -48.834  1.00 22.00           C  
ATOM   3579  CG  GLU A 466     -72.286  61.991 -48.360  1.00 10.00           C  
ATOM   3580  CD  GLU A 466     -71.906  60.628 -47.772  1.00 13.00           C  
ATOM   3581  OE1 GLU A 466     -70.694  60.314 -47.715  1.00 60.00           O  
ATOM   3582  OE2 GLU A 466     -72.832  59.874 -47.362  1.00  5.00           O  
ATOM   3583  N   LEU A 467     -69.613  65.178 -50.531  1.00  0.00           N  
ATOM   3584  CA  LEU A 467     -68.520  66.133 -50.636  1.00  1.00           C  
ATOM   3585  C   LEU A 467     -69.073  67.540 -50.837  1.00  0.00           C  
ATOM   3586  O   LEU A 467     -68.521  68.508 -50.333  1.00  0.00           O  
ATOM   3587  CB  LEU A 467     -67.575  65.736 -51.772  1.00  0.00           C  
ATOM   3588  CG  LEU A 467     -66.558  64.706 -51.289  1.00  1.00           C  
ATOM   3589  CD1 LEU A 467     -65.869  63.963 -52.409  1.00  0.00           C  
ATOM   3590  CD2 LEU A 467     -65.546  65.380 -50.417  1.00  1.00           C  
ATOM   3591  N   ARG A 468     -70.174  67.650 -51.575  1.00  0.00           N  
ATOM   3592  CA  ARG A 468     -70.794  68.944 -51.791  1.00 14.00           C  
ATOM   3593  C   ARG A 468     -71.387  69.469 -50.486  1.00  9.00           C  
ATOM   3594  O   ARG A 468     -71.326  70.660 -50.208  1.00  9.00           O  
ATOM   3595  CB  ARG A 468     -71.871  68.863 -52.864  1.00  6.00           C  
ATOM   3596  CG  ARG A 468     -71.341  68.573 -54.254  1.00 18.00           C  
ATOM   3597  CD  ARG A 468     -72.475  68.579 -55.275  1.00  3.00           C  
ATOM   3598  NE  ARG A 468     -72.011  68.356 -56.639  1.00  4.00           N  
ATOM   3599  CZ  ARG A 468     -72.186  67.225 -57.313  1.00  2.00           C  
ATOM   3600  NH1 ARG A 468     -72.815  66.202 -56.743  1.00  4.00           N  
ATOM   3601  NH2 ARG A 468     -71.733  67.122 -58.558  1.00  2.00           N  
ATOM   3602  N   GLU A 469     -71.978  68.585 -49.693  1.00  9.00           N  
ATOM   3603  CA  GLU A 469     -72.496  68.996 -48.387  1.00  8.00           C  
ATOM   3604  C   GLU A 469     -71.367  69.583 -47.539  1.00 20.00           C  
ATOM   3605  O   GLU A 469     -71.509  70.662 -46.981  1.00  9.00           O  
ATOM   3606  CB  GLU A 469     -73.189  67.836 -47.665  1.00 10.00           C  
ATOM   3607  CG  GLU A 469     -74.636  67.625 -48.099  1.00  4.00           C  
ATOM   3608  CD  GLU A 469     -75.107  66.173 -47.949  1.00  2.00           C  
ATOM   3609  OE1 GLU A 469     -74.298  65.326 -47.502  1.00  7.00           O  
ATOM   3610  OE2 GLU A 469     -76.283  65.880 -48.287  1.00  2.00           O  
ATOM   3611  N   VAL A 470     -70.237  68.886 -47.489  1.00  0.00           N  
ATOM   3612  CA  VAL A 470     -69.101  69.323 -46.700  1.00 44.00           C  
ATOM   3613  C   VAL A 470     -68.612  70.687 -47.152  1.00  0.00           C  
ATOM   3614  O   VAL A 470     -68.177  71.510 -46.350  1.00  0.00           O  
ATOM   3615  CB  VAL A 470     -67.951  68.303 -46.777  1.00  0.00           C  
ATOM   3616  CG1 VAL A 470     -66.649  68.899 -46.217  1.00  1.00           C  
ATOM   3617  CG2 VAL A 470     -68.348  67.048 -46.036  1.00 41.00           C  
ATOM   3618  N   LYS A 471     -68.693  70.925 -48.450  1.00  0.00           N  
ATOM   3619  CA  LYS A 471     -68.224  72.174 -49.016  1.00  0.00           C  
ATOM   3620  C   LYS A 471     -69.194  73.275 -48.631  1.00  0.00           C  
ATOM   3621  O   LYS A 471     -68.791  74.343 -48.164  1.00  0.00           O  
ATOM   3622  CB  LYS A 471     -68.136  72.042 -50.527  1.00  0.00           C  
ATOM   3623  CG  LYS A 471     -68.064  73.359 -51.267  1.00  7.00           C  
ATOM   3624  CD  LYS A 471     -67.934  73.110 -52.749  1.00 18.00           C  
ATOM   3625  CE  LYS A 471     -68.084  74.399 -53.526  1.00  3.00           C  
ATOM   3626  NZ  LYS A 471     -68.550  74.131 -54.914  1.00  3.00           N  
ATOM   3627  N   LYS A 472     -70.484  72.999 -48.793  1.00  0.00           N  
ATOM   3628  CA  LYS A 472     -71.492  74.008 -48.516  1.00  5.00           C  
ATOM   3629  C   LYS A 472     -71.378  74.446 -47.076  1.00  0.00           C  
ATOM   3630  O   LYS A 472     -71.637  75.599 -46.747  1.00  3.00           O  
ATOM   3631  CB  LYS A 472     -72.899  73.484 -48.781  1.00  6.00           C  
ATOM   3632  CG  LYS A 472     -73.983  74.413 -48.278  1.00  3.00           C  
ATOM   3633  CD  LYS A 472     -75.292  74.156 -49.009  1.00  3.00           C  
ATOM   3634  CE  LYS A 472     -76.486  74.735 -48.254  1.00  2.00           C  
ATOM   3635  NZ  LYS A 472     -77.784  74.266 -48.850  1.00  1.00           N  
ATOM   3636  N   LYS A 473     -70.968  73.514 -46.227  1.00  0.00           N  
ATOM   3637  CA  LYS A 473     -70.909  73.772 -44.810  1.00  4.00           C  
ATOM   3638  C   LYS A 473     -69.636  74.510 -44.401  1.00  0.00           C  
ATOM   3639  O   LYS A 473     -69.707  75.473 -43.645  1.00  3.00           O  
ATOM   3640  CB  LYS A 473     -71.051  72.464 -44.026  1.00  7.00           C  
ATOM   3641  CG  LYS A 473     -71.388  72.660 -42.558  1.00  3.00           C  
ATOM   3642  CD  LYS A 473     -71.530  71.342 -41.822  1.00  8.00           C  
ATOM   3643  CE  LYS A 473     -71.947  71.593 -40.380  1.00  2.00           C  
ATOM   3644  NZ  LYS A 473     -72.099  70.311 -39.646  1.00  2.00           N  
ATOM   3645  N   PHE A 474     -68.483  74.082 -44.915  1.00  0.00           N  
ATOM   3646  CA  PHE A 474     -67.194  74.579 -44.410  1.00  6.00           C  
ATOM   3647  C   PHE A 474     -66.417  75.481 -45.354  1.00  5.00           C  
ATOM   3648  O   PHE A 474     -65.315  75.929 -45.025  1.00  7.00           O  
ATOM   3649  CB  PHE A 474     -66.309  73.413 -43.946  1.00 11.00           C  
ATOM   3650  CG  PHE A 474     -66.898  72.647 -42.795  1.00  0.00           C  
ATOM   3651  CD1 PHE A 474     -66.835  73.154 -41.507  1.00  7.00           C  
ATOM   3652  CD2 PHE A 474     -67.552  71.439 -43.005  1.00  0.00           C  
ATOM   3653  CE1 PHE A 474     -67.392  72.457 -40.444  1.00  6.00           C  
ATOM   3654  CE2 PHE A 474     -68.116  70.738 -41.951  1.00  0.00           C  
ATOM   3655  CZ  PHE A 474     -68.034  71.250 -40.665  1.00  0.00           C  
ATOM   3656  N   ALA A 475     -66.994  75.757 -46.516  1.00  0.00           N  
ATOM   3657  CA  ALA A 475     -66.339  76.599 -47.502  1.00  0.00           C  
ATOM   3658  C   ALA A 475     -66.144  78.007 -46.979  1.00  4.00           C  
ATOM   3659  O   ALA A 475     -67.046  78.592 -46.374  1.00  3.00           O  
ATOM   3660  CB  ALA A 475     -67.146  76.636 -48.780  1.00  4.00           C  
ATOM   3661  N   THR A 476     -64.958  78.541 -47.233  1.00  2.00           N  
ATOM   3662  CA  THR A 476     -64.645  79.937 -46.969  1.00  3.00           C  
ATOM   3663  C   THR A 476     -63.861  80.462 -48.172  1.00  5.00           C  
ATOM   3664  O   THR A 476     -63.375  79.678 -48.982  1.00 10.00           O  
ATOM   3665  CB  THR A 476     -63.820  80.096 -45.663  1.00  4.00           C  
ATOM   3666  OG1 THR A 476     -62.455  79.729 -45.887  1.00  6.00           O  
ATOM   3667  CG2 THR A 476     -64.387  79.222 -44.564  1.00  3.00           C  
ATOM   3668  N   PRO A 477     -63.742  81.789 -48.295  1.00  0.00           N  
ATOM   3669  CA  PRO A 477     -63.071  82.422 -49.439  1.00  4.00           C  
ATOM   3670  C   PRO A 477     -61.541  82.285 -49.431  1.00  0.00           C  
ATOM   3671  O   PRO A 477     -60.958  82.130 -48.356  1.00 10.00           O  
ATOM   3672  CB  PRO A 477     -63.471  83.901 -49.295  1.00  2.00           C  
ATOM   3673  CG  PRO A 477     -64.706  83.895 -48.433  1.00  1.00           C  
ATOM   3674  CD  PRO A 477     -64.441  82.778 -47.457  1.00  3.00           C  
ATOM   3675  N   ARG A 478     -60.919  82.347 -50.615  1.00  5.00           N  
ATOM   3676  CA  ARG A 478     -59.463  82.396 -50.770  1.00  0.00           C  
ATOM   3677  C   ARG A 478     -58.866  83.507 -49.927  1.00  6.00           C  
ATOM   3678  O   ARG A 478     -59.455  84.579 -49.792  1.00  3.00           O  
ATOM   3679  CB  ARG A 478     -59.048  82.663 -52.235  1.00  4.00           C  
ATOM   3680  CG  ARG A 478     -59.082  81.463 -53.197  1.00  5.00           C  
ATOM   3681  CD  ARG A 478     -58.126  81.614 -54.416  1.00  4.00           C  
ATOM   3682  NE  ARG A 478     -56.724  81.485 -54.028  1.00 15.00           N  
ATOM   3683  CZ  ARG A 478     -56.040  80.342 -54.014  1.00  0.00           C  
ATOM   3684  NH1 ARG A 478     -56.610  79.194 -54.374  1.00  0.00           N  
ATOM   3685  NH2 ARG A 478     -54.776  80.352 -53.631  1.00  0.00           N  
ATOM   3686  N   LEU A 479     -57.681  83.257 -49.383  1.00  0.00           N  
ATOM   3687  CA  LEU A 479     -56.957  84.288 -48.656  1.00  4.00           C  
ATOM   3688  C   LEU A 479     -55.794  84.775 -49.499  1.00  7.00           C  
ATOM   3689  O   LEU A 479     -55.528  85.977 -49.567  1.00  7.00           O  
ATOM   3690  CB  LEU A 479     -56.442  83.763 -47.303  1.00  8.00           C  
ATOM   3691  CG  LEU A 479     -57.536  83.206 -46.392  1.00  0.00           C  
ATOM   3692  CD1 LEU A 479     -56.972  82.839 -45.025  1.00  5.00           C  
ATOM   3693  CD2 LEU A 479     -58.643  84.226 -46.264  1.00  3.00           C  
ATOM   3694  N   SER A 480     -55.095  83.828 -50.119  1.00  0.00           N  
ATOM   3695  CA  SER A 480     -53.907  84.124 -50.922  1.00  0.00           C  
ATOM   3696  C   SER A 480     -54.219  84.360 -52.411  1.00  8.00           C  
ATOM   3697  O   SER A 480     -54.773  83.490 -53.091  1.00  0.00           O  
ATOM   3698  CB  SER A 480     -52.895  82.986 -50.810  1.00  0.00           C  
ATOM   3699  OG  SER A 480     -52.661  82.628 -49.474  1.00  0.00           O  
ATOM   3700  N   SER A 481     -53.854  85.536 -52.909  1.00  8.00           N  
ATOM   3701  CA  SER A 481     -54.006  85.838 -54.329  1.00  5.00           C  
ATOM   3702  C   SER A 481     -53.017  85.037 -55.175  1.00  0.00           C  
ATOM   3703  O   SER A 481     -51.927  84.677 -54.721  1.00  0.00           O  
ATOM   3704  CB  SER A 481     -53.878  87.344 -54.605  1.00  3.00           C  
ATOM   3705  OG  SER A 481     -52.702  87.883 -54.031  1.00  9.00           O  
ATOM   3706  N   LEU A 482     -53.427  84.737 -56.401  1.00  6.00           N  
ATOM   3707  CA  LEU A 482     -52.567  84.053 -57.357  1.00  0.00           C  
ATOM   3708  C   LEU A 482     -52.082  85.003 -58.458  1.00  0.00           C  
ATOM   3709  O   LEU A 482     -52.821  85.883 -58.914  1.00  3.00           O  
ATOM   3710  CB  LEU A 482     -53.289  82.849 -57.952  1.00  5.00           C  
ATOM   3711  CG  LEU A 482     -53.583  81.744 -56.945  1.00 10.00           C  
ATOM   3712  CD1 LEU A 482     -54.381  80.653 -57.606  1.00  7.00           C  
ATOM   3713  CD2 LEU A 482     -52.293  81.200 -56.398  1.00  2.00           C  
ATOM   3714  N   GLU A 483     -50.828  84.824 -58.859  1.00  1.00           N  
ATOM   3715  CA  GLU A 483     -50.211  85.656 -59.886  1.00  4.00           C  
ATOM   3716  C   GLU A 483     -49.299  84.839 -60.804  1.00  0.00           C  
ATOM   3717  O   GLU A 483     -48.559  83.964 -60.345  1.00  1.00           O  
ATOM   3718  CB  GLU A 483     -49.436  86.805 -59.245  1.00  4.00           C  
ATOM   3719  CG  GLU A 483     -50.325  87.860 -58.624  1.00  2.00           C  
ATOM   3720  CD  GLU A 483     -49.531  88.993 -58.003  1.00  2.00           C  
ATOM   3721  OE1 GLU A 483     -48.290  89.032 -58.195  1.00  3.00           O  
ATOM   3722  OE2 GLU A 483     -50.153  89.838 -57.317  1.00  3.00           O  
ATOM   3723  N   ASP A 484     -49.361  85.134 -62.102  1.00  3.00           N  
ATOM   3724  CA  ASP A 484     -48.595  84.400 -63.104  1.00  0.00           C  
ATOM   3725  C   ASP A 484     -47.094  84.561 -62.896  1.00  3.00           C  
ATOM   3726  O   ASP A 484     -46.361  83.574 -62.911  1.00  3.00           O  
ATOM   3727  CB  ASP A 484     -48.996  84.840 -64.517  1.00  2.00           C  
TER 
HETATM    1  C   LIG A   1     -92.663  35.036 -22.742  1.00  0.00           C  
HETATM    2  C   LIG A   1     -92.145  36.237 -23.249  1.00  0.00           C  
HETATM    3  C   LIG A   1     -93.255  34.152 -23.661  1.00  0.00           C  
HETATM    4  C   LIG A   1     -92.756  35.633 -25.519  1.00  0.00           C  
HETATM    5  C   LIG A   1     -92.170  36.524 -24.616  1.00  0.00           C  
HETATM    6  C   LIG A   1     -93.294  34.441 -25.030  1.00  0.00           C  
HETATM    7  C   LIG A   1     -92.758  35.929 -26.988  1.00  0.00           C  
HETATM    8  C   LIG A   1     -92.609  34.692 -21.260  1.00  0.00           C  
HETATM    9  C   LIG A   1     -91.351  33.923 -20.838  1.00  0.00           C  
HETATM   10  C   LIG A   1     -93.865  33.921 -20.850  1.00  0.00           C  
HETATM   11  O   LIG A   1     -91.589  37.206 -22.461  1.00  0.00           O  
HETATM   12  H   LIG A   1     -91.782  37.005 -21.533  1.00  0.00           H  
CONECT    1    3    2    8                                            
CONECT    2    5    1   11                                            
CONECT    3    6    1                                                 
CONECT    4    7    6    5                                            
CONECT    5    4    2                                                 
CONECT    6    4    3                                                 
CONECT    7    4                                                      
CONECT    8    1   10    9                                            
CONECT    9    8                                                      
CONECT   10    8                                                      
CONECT   11    2   12                                                 
CONECT   12   11                                                      
MASTER        0    0    0    0    0    0    0    0   12    0   12    0
END
