# Supplementary material for: In Silico Study for Algerian Essential Oils as Antimicrobial Agents against Multidrug-Resistant Bacteria Isolated from Pus Samples
Source: Antibiotics (Basel). 2022 Sep 27;11(10):1317. doi: 10.3390/antibiotics11101317 (PMC9598771; doi:10.3390/antibiotics11101317)
Supplement: Supplementary file 1 [file antibiotics-11-01317-s001.zip › 3srw.pdb]

ATOM      1  N   THR X   2      -1.344 -25.056 -13.158  1.00 30.62           N  
ANISOU    1  N   THR X   2     5152   4348   2133    683   -669    201       N  
ATOM      2  CA  THR X   2      -1.482 -24.135 -12.006  1.00 28.43           C  
ANISOU    2  CA  THR X   2     4759   4003   2042    638   -654    275       C  
ATOM      3  C   THR X   2      -0.851 -24.786 -10.774  1.00 26.47           C  
ANISOU    3  C   THR X   2     4490   3648   1919    597   -619    204       C  
ATOM      4  O   THR X   2      -0.967 -26.003 -10.555  1.00 25.85           O  
ANISOU    4  O   THR X   2     4475   3534   1814    570   -661     88       O  
ATOM      5  CB  THR X   2      -2.968 -23.757 -11.763  1.00 28.67           C  
ANISOU    5  CB  THR X   2     4735   4055   2105    586   -773    283       C  
ATOM      6  CG2 THR X   2      -3.125 -22.667 -10.674  1.00 28.51           C  
ANISOU    6  CG2 THR X   2     4601   3970   2262    558   -750    363       C  
ATOM      7  OG1 THR X   2      -3.541 -23.287 -12.997  1.00 33.32           O  
ANISOU    7  OG1 THR X   2     5352   4755   2552    638   -818    341       O  
ATOM      8  H01 THR X   2      -1.892 -25.888 -12.992  1.00 30.62           H  
ATOM      9  H02 THR X   2      -1.671 -24.598 -13.997  1.00 30.62           H  
ATOM     10  H03 THR X   2      -0.959 -23.203 -12.220  1.00 28.43           H  
ATOM     11  H04 THR X   2      -3.487 -24.649 -11.411  1.00 28.67           H  
ATOM     12  H05 THR X   2      -4.169 -22.610 -10.365  1.00 28.51           H  
ATOM     13  H06 THR X   2      -2.505 -22.920  -9.814  1.00 28.51           H  
ATOM     14  H07 THR X   2      -2.813 -21.703 -11.076  1.00 28.51           H  
ATOM     15  H08 THR X   2      -3.776 -24.037 -13.548  1.00 33.32           H  
ATOM     16  N   LEU X   3      -0.144 -23.967 -10.006  1.00 23.68           N  
ANISOU   16  N   LEU X   3     4054   3245   1698    597   -541    276       N  
ATOM     17  CA  LEU X   3       0.512 -24.407  -8.787  1.00 21.87           C  
ANISOU   17  CA  LEU X   3     3790   2928   1589    568   -508    226       C  
ATOM     18  C   LEU X   3      -0.057 -23.558  -7.670  1.00 19.29           C  
ANISOU   18  C   LEU X   3     3367   2552   1413    511   -536    266       C  
ATOM     19  O   LEU X   3       0.077 -22.326  -7.684  1.00 18.90           O  
ANISOU   19  O   LEU X   3     3253   2504   1423    521   -495    365       O  
ATOM     20  CB  LEU X   3       2.031 -24.233  -8.899  1.00 22.05           C  
ANISOU   20  CB  LEU X   3     3798   2954   1628    625   -386    263       C  
ATOM     21  CG  LEU X   3       2.901 -24.652  -7.709  1.00 24.50           C  
ANISOU   21  CG  LEU X   3     4065   3193   2052    615   -348    218       C  
ATOM     22  CD1 LEU X   3       2.867 -26.171  -7.517  1.00 23.85           C  
ANISOU   22  CD1 LEU X   3     4073   3074   1916    623   -389     97       C  
ATOM     23  CD2 LEU X   3       4.342 -24.154  -7.855  1.00 27.71           C  
ANISOU   23  CD2 LEU X   3     4416   3623   2489    664   -228    276       C  
ATOM     24  H01 LEU X   3       0.335 -25.466  -8.598  1.00 21.87           H  
ATOM     25  H02 LEU X   3       2.173 -23.155  -8.968  1.00 22.05           H  
ATOM     26  H03 LEU X   3       2.360 -24.814  -9.760  1.00 22.05           H  
ATOM     27  H04 LEU X   3       2.482 -24.183  -6.819  1.00 24.50           H  
ATOM     28  H05 LEU X   3       1.866 -26.542  -7.736  1.00 23.85           H  
ATOM     29  H06 LEU X   3       3.583 -26.639  -8.192  1.00 23.85           H  
ATOM     30  H07 LEU X   3       3.126 -26.413  -6.486  1.00 23.85           H  
ATOM     31  H08 LEU X   3       4.994 -24.994  -8.095  1.00 27.71           H  
ATOM     32  H09 LEU X   3      -0.059 -22.999 -10.280  1.00 23.68           H  
ATOM     33  H10 LEU X   3       4.392 -23.415  -8.655  1.00 27.71           H  
ATOM     34  H11 LEU X   3       4.667 -23.699  -6.919  1.00 27.71           H  
ATOM     35  N   SER X   4      -0.697 -24.224  -6.718  1.00 16.90           N  
ANISOU   35  N   SER X   4     3058   2198   1165    451   -602    190       N  
ATOM     36  CA  SER X   4      -1.401 -23.544  -5.631  1.00 15.79           C  
ANISOU   36  CA  SER X   4     2831   2019   1150    399   -635    212       C  
ATOM     37  C   SER X   4      -0.911 -24.051  -4.271  1.00 15.30           C  
ANISOU   37  C   SER X   4     2747   1881   1186    367   -617    159       C  
ATOM     38  O   SER X   4      -0.446 -25.183  -4.141  1.00 16.17           O  
ANISOU   38  O   SER X   4     2920   1964   1260    371   -613     89       O  
ATOM     39  CB  SER X   4      -2.901 -23.809  -5.724  1.00 15.74           C  
ANISOU   39  CB  SER X   4     2824   2046   1111    350   -739    180       C  
ATOM     40  OG  SER X   4      -3.446 -23.516  -7.000  1.00 17.32           O  
ANISOU   40  OG  SER X   4     3051   2330   1199    384   -776    217       O  
ATOM     41  H01 SER X   4      -1.201 -22.477  -5.723  1.00 15.79           H  
ATOM     42  H02 SER X   4      -3.389 -23.150  -5.006  1.00 15.74           H  
ATOM     43  H03 SER X   4      -3.081 -24.861  -5.504  1.00 15.74           H  
ATOM     44  H04 SER X   4      -3.684 -24.334  -7.442  1.00 17.32           H  
ATOM     45  H12 SER X   4      -0.698 -25.234  -6.745  1.00 16.90           H  
ATOM     46  N   ILE X   5      -1.016 -23.219  -3.249  1.00 13.80           N  
ANISOU   46  N   ILE X   5     2473   1655   1115    341   -609    189       N  
ATOM     47  CA  ILE X   5      -0.950 -23.712  -1.872  1.00 14.17           C  
ANISOU   47  CA  ILE X   5     2499   1645   1240    303   -618    135       C  
ATOM     48  C   ILE X   5      -2.365 -24.008  -1.378  1.00 13.83           C  
ANISOU   48  C   ILE X   5     2445   1603   1207    241   -695    102       C  
ATOM     49  O   ILE X   5      -3.335 -23.325  -1.744  1.00 14.55           O  
ANISOU   49  O   ILE X   5     2496   1736   1297    232   -732    138       O  
ATOM     50  CB  ILE X   5      -0.255 -22.699  -0.934  1.00 12.84           C  
ANISOU   50  CB  ILE X   5     2248   1442   1190    307   -568    170       C  
ATOM     51  CG1 ILE X   5       1.251 -23.002  -0.922  1.00 14.00           C  
ANISOU   51  CG1 ILE X   5     2402   1579   1339    347   -502    162       C  
ATOM     52  CG2 ILE X   5      -0.850 -22.738   0.499  1.00 13.75           C  
ANISOU   52  CG2 ILE X   5     2322   1520   1384    259   -603    132       C  
ATOM     53  CD1 ILE X   5       2.136 -21.884  -0.327  1.00 15.17           C  
ANISOU   53  CD1 ILE X   5     2461   1707   1594    348   -448    201       C  
ATOM     54  H01 ILE X   5      -0.354 -24.624  -1.860  1.00 14.17           H  
ATOM     55  H02 ILE X   5      -0.425 -21.689  -1.307  1.00 12.84           H  
ATOM     56  H03 ILE X   5       1.550 -23.105  -1.965  1.00 14.00           H  
ATOM     57  H04 ILE X   5       1.410 -23.908  -0.337  1.00 14.00           H  
ATOM     58  H05 ILE X   5      -1.143 -22.232  -3.420  1.00 13.80           H  
ATOM     59  H06 ILE X   5      -1.870 -23.121   0.458  1.00 13.75           H  
ATOM     60  H07 ILE X   5      -0.243 -23.389   1.128  1.00 13.75           H  
ATOM     61  H08 ILE X   5      -0.857 -21.732   0.918  1.00 13.75           H  
ATOM     62  H09 ILE X   5       3.050 -21.795  -0.913  1.00 15.17           H  
ATOM     63  H10 ILE X   5       1.594 -20.938  -0.353  1.00 15.17           H  
ATOM     64  H11 ILE X   5       2.389 -22.130   0.704  1.00 15.17           H  
ATOM     65  N   LEU X   6      -2.474 -25.058  -0.574  1.00 13.42           N  
ANISOU   65  N   LEU X   6     2427   1511   1162    202   -715     39       N  
ATOM     66  CA  LEU X   6      -3.687 -25.365   0.162  1.00 13.68           C  
ANISOU   66  CA  LEU X   6     2435   1539   1223    131   -769     11       C  
ATOM     67  C   LEU X   6      -3.273 -25.428   1.628  1.00 12.84           C  
ANISOU   67  C   LEU X   6     2301   1381   1195    120   -740     -3       C  
ATOM     68  O   LEU X   6      -2.350 -26.169   1.965  1.00 12.50           O  
ANISOU   68  O   LEU X   6     2311   1295   1143    142   -713    -30       O  
ATOM     69  CB  LEU X   6      -4.209 -26.731  -0.292  1.00 15.19           C  
ANISOU   69  CB  LEU X   6     2713   1722   1335     84   -818    -52       C  
ATOM     70  CG  LEU X   6      -5.542 -27.265   0.205  1.00 16.49           C  
ANISOU   70  CG  LEU X   6     2861   1892   1514     -8   -877    -85       C  
ATOM     71  CD1 LEU X   6      -6.690 -26.259   0.013  1.00 17.78           C  
ANISOU   71  CD1 LEU X   6     2921   2135   1701    -24   -917    -45       C  
ATOM     72  CD2 LEU X   6      -5.831 -28.551  -0.560  1.00 17.09           C  
ANISOU   72  CD2 LEU X   6     3038   1951   1504    -52   -923   -151       C  
ATOM     73  H01 LEU X   6      -4.472 -24.626   0.000  1.00 13.68           H  
ATOM     74  H02 LEU X   6      -3.493 -27.421   0.155  1.00 15.19           H  
ATOM     75  H03 LEU X   6      -4.276 -26.692  -1.379  1.00 15.19           H  
ATOM     76  H04 LEU X   6      -5.476 -27.447   1.278  1.00 16.49           H  
ATOM     77  H05 LEU X   6      -7.546 -26.567   0.613  1.00 17.78           H  
ATOM     78  H06 LEU X   6      -6.363 -25.269   0.330  1.00 17.78           H  
ATOM     79  H07 LEU X   6      -6.975 -26.229  -1.039  1.00 17.78           H  
ATOM     80  H08 LEU X   6      -6.701 -28.405  -1.200  1.00 17.09           H  
ATOM     81  H09 LEU X   6      -4.969 -28.811  -1.174  1.00 17.09           H  
ATOM     82  H10 LEU X   6      -6.032 -29.357   0.146  1.00 17.09           H  
ATOM     83  H12 LEU X   6      -1.678 -25.671  -0.470  1.00 13.42           H  
ATOM     84  N   VAL X   7      -3.931 -24.664   2.498  1.00 11.22           N  
ANISOU   84  N   VAL X   7     2015   1185   1062     96   -747     14       N  
ATOM     85  CA  VAL X   7      -3.544 -24.663   3.928  1.00 11.14           C  
ANISOU   85  CA  VAL X   7     1981   1138   1114     90   -721     -2       C  
ATOM     86  C   VAL X   7      -4.718 -24.242   4.824  1.00 11.41           C  
ANISOU   86  C   VAL X   7     1947   1193   1195     47   -741     -2       C  
ATOM     87  O   VAL X   7      -5.576 -23.455   4.393  1.00 11.56           O  
ANISOU   87  O   VAL X   7     1908   1255   1229     47   -761     24       O  
ATOM     88  CB  VAL X   7      -2.318 -23.713   4.195  1.00 10.42           C  
ANISOU   88  CB  VAL X   7     1849   1031   1078    146   -672     21       C  
ATOM     89  CG1 VAL X   7      -2.679 -22.243   3.894  1.00 12.43           C  
ANISOU   89  CG1 VAL X   7     2031   1305   1387    161   -664     67       C  
ATOM     90  CG2 VAL X   7      -1.791 -23.852   5.645  1.00 10.55           C  
ANISOU   90  CG2 VAL X   7     1849   1019   1140    146   -657     -8       C  
ATOM     91  H01 VAL X   7      -3.257 -25.685   4.175  1.00 11.14           H  
ATOM     92  H02 VAL X   7      -1.521 -24.020   3.518  1.00 10.42           H  
ATOM     93  H03 VAL X   7      -3.606 -21.985   4.407  1.00 12.43           H  
ATOM     94  H04 VAL X   7      -1.877 -21.592   4.244  1.00 12.43           H  
ATOM     95  H05 VAL X   7      -2.810 -22.113   2.820  1.00 12.43           H  
ATOM     96  H06 VAL X   7      -0.914 -23.218   5.775  1.00 10.55           H  
ATOM     97  H07 VAL X   7      -2.567 -23.545   6.345  1.00 10.55           H  
ATOM     98  H08 VAL X   7      -1.519 -24.890   5.836  1.00 10.55           H  
ATOM     99  H11 VAL X   7      -4.695 -24.084   2.182  1.00 11.22           H  
ATOM    100  N   ALA X   8      -4.761 -24.791   6.043  1.00 10.74           N  
ANISOU  100  N   ALA X   8     1870   1084   1127     19   -733    -28       N  
ATOM    101  CA  ALA X   8      -5.600 -24.271   7.117  1.00 11.29           C  
ANISOU  101  CA  ALA X   8     1869   1177   1242     -5   -730    -29       C  
ATOM    102  C   ALA X   8      -4.664 -23.684   8.179  1.00 10.66           C  
ANISOU  102  C   ALA X   8     1768   1073   1208     38   -695    -39       C  
ATOM    103  O   ALA X   8      -3.745 -24.373   8.655  1.00 10.18           O  
ANISOU  103  O   ALA X   8     1759    980   1127     52   -683    -55       O  
ATOM    104  CB  ALA X   8      -6.470 -25.368   7.728  1.00 11.55           C  
ANISOU  104  CB  ALA X   8     1927   1213   1249    -78   -743    -47       C  
ATOM    105  H01 ALA X   8      -6.277 -23.512   6.725  1.00 11.29           H  
ATOM    106  H02 ALA X   8      -7.428 -25.401   7.210  1.00 11.55           H  
ATOM    107  H03 ALA X   8      -5.968 -26.330   7.625  1.00 11.55           H  
ATOM    108  H04 ALA X   8      -6.636 -25.155   8.784  1.00 11.55           H  
ATOM    109  H09 ALA X   8      -4.187 -25.601   6.228  1.00 10.74           H  
ATOM    110  N   HIS X   9      -4.847 -22.410   8.503  1.00 10.08           N  
ANISOU  110  N   HIS X   9     1623   1013   1194     64   -684    -32       N  
ATOM    111  CA  HIS X   9      -4.042 -21.838   9.611  1.00 10.22           C  
ANISOU  111  CA  HIS X   9     1618   1010   1253     93   -660    -58       C  
ATOM    112  C   HIS X   9      -4.891 -20.980  10.529  1.00 10.63           C  
ANISOU  112  C   HIS X   9     1607   1084   1347     95   -652    -74       C  
ATOM    113  O   HIS X   9      -5.913 -20.454  10.115  1.00 11.49           O  
ANISOU  113  O   HIS X   9     1672   1219   1474     94   -659    -55       O  
ATOM    114  CB  HIS X   9      -2.812 -21.086   9.083  1.00  9.91           C  
ANISOU  114  CB  HIS X   9     1570    942   1253    132   -643    -48       C  
ATOM    115  CG  HIS X   9      -3.097 -19.744   8.460  1.00 10.00           C  
ANISOU  115  CG  HIS X   9     1533    943   1322    152   -634    -18       C  
ATOM    116  CD2 HIS X   9      -2.871 -19.279   7.202  1.00 11.41           C  
ANISOU  116  CD2 HIS X   9     1716   1114   1506    169   -625     30       C  
ATOM    117  ND1 HIS X   9      -3.614 -18.680   9.172  1.00 11.36           N  
ANISOU  117  ND1 HIS X   9     1654   1107   1556    163   -627    -34       N  
ATOM    118  CE1 HIS X   9      -3.731 -17.630   8.375  1.00 12.29           C  
ANISOU  118  CE1 HIS X   9     1749   1201   1720    188   -618      7       C  
ATOM    119  NE2 HIS X   9      -3.276 -17.963   7.175  1.00 11.75           N  
ANISOU  119  NE2 HIS X   9     1714   1136   1616    190   -616     51       N  
ATOM    120  H01 HIS X   9      -3.669 -22.668  10.212  1.00 10.22           H  
ATOM    121  H02 HIS X   9      -2.398 -21.706   8.288  1.00  9.91           H  
ATOM    122  H03 HIS X   9      -2.127 -20.932   9.917  1.00  9.91           H  
ATOM    123  H04 HIS X   9      -2.448 -19.843   6.370  1.00 11.41           H  
ATOM    124  H05 HIS X   9      -5.519 -21.842   8.007  1.00 10.08           H  
ATOM    125  H06 HIS X   9      -4.133 -16.657   8.657  1.00 12.29           H  
ATOM    126  H07 HIS X   9      -3.233 -17.351   6.372  1.00 11.75           H  
ATOM    127  N   ASP X  10      -4.471 -20.853  11.790  1.00 10.61           N  
ANISOU  127  N   ASP X  10     1599   1079   1353    106   -639   -112       N  
ATOM    128  CA  ASP X  10      -5.282 -20.110  12.745  1.00 11.06           C  
ANISOU  128  CA  ASP X  10     1604   1161   1437    116   -626   -138       C  
ATOM    129  C   ASP X  10      -4.912 -18.620  12.755  1.00 11.70           C  
ANISOU  129  C   ASP X  10     1643   1207   1596    157   -617   -158       C  
ATOM    130  O   ASP X  10      -4.179 -18.151  11.872  1.00 12.02           O  
ANISOU  130  O   ASP X  10     1688   1206   1673    168   -618   -135       O  
ATOM    131  CB  ASP X  10      -5.248 -20.789  14.141  1.00 10.89           C  
ANISOU  131  CB  ASP X  10     1605   1166   1367    106   -615   -170       C  
ATOM    132  CG  ASP X  10      -4.006 -20.420  14.972  1.00 12.11           C  
ANISOU  132  CG  ASP X  10     1769   1301   1530    140   -618   -215       C  
ATOM    133  OD1 ASP X  10      -3.118 -19.710  14.457  1.00 11.93           O  
ANISOU  133  OD1 ASP X  10     1732   1242   1559    159   -625   -223       O  
ATOM    134  OD2 ASP X  10      -3.935 -20.821  16.165  1.00 13.31           O1-
ANISOU  134  OD2 ASP X  10     1940   1483   1634    145   -613   -242       O1-
ATOM    135  H01 ASP X  10      -6.324 -20.139  12.427  1.00 11.06           H  
ATOM    136  H02 ASP X  10      -5.214 -21.865  13.973  1.00 10.89           H  
ATOM    137  H03 ASP X  10      -6.137 -20.486  14.695  1.00 10.89           H  
ATOM    138  H08 ASP X  10      -3.597 -21.269  12.080  1.00 10.61           H  
ATOM    139  N   LEU X  11      -5.449 -17.876  13.723  1.00 11.41           N  
ANISOU  139  N   LEU X  11     1569   1182   1584    180   -602   -198       N  
ATOM    140  CA  LEU X  11      -5.272 -16.429  13.767  1.00 13.06           C  
ANISOU  140  CA  LEU X  11     1747   1341   1874    218   -592   -224       C  
ATOM    141  C   LEU X  11      -3.807 -15.994  13.883  1.00 12.93           C  
ANISOU  141  C   LEU X  11     1746   1268   1897    216   -597   -254       C  
ATOM    142  O   LEU X  11      -3.475 -14.832  13.572  1.00 14.47           O  
ANISOU  142  O   LEU X  11     1926   1399   2172    230   -588   -259       O  
ATOM    143  CB  LEU X  11      -6.097 -15.834  14.907  1.00 13.05           C  
ANISOU  143  CB  LEU X  11     1713   1365   1880    249   -574   -277       C  
ATOM    144  CG  LEU X  11      -7.606 -15.900  14.653  1.00 15.69           C  
ANISOU  144  CG  LEU X  11     2002   1756   2203    262   -564   -244       C  
ATOM    145  CD1 LEU X  11      -8.395 -15.511  15.917  1.00 17.78           C  
ANISOU  145  CD1 LEU X  11     2232   2066   2457    296   -533   -300       C  
ATOM    146  CD2 LEU X  11      -7.977 -15.042  13.459  1.00 13.77           C  
ANISOU  146  CD2 LEU X  11     1736   1476   2022    295   -571   -194       C  
ATOM    147  H01 LEU X  11      -5.628 -16.044  12.811  1.00 13.06           H  
ATOM    148  H02 LEU X  11      -5.827 -14.781  14.989  1.00 13.05           H  
ATOM    149  H03 LEU X  11      -5.874 -16.384  15.821  1.00 13.05           H  
ATOM    150  H04 LEU X  11      -5.993 -18.327  14.445  1.00 11.41           H  
ATOM    151  H05 LEU X  11      -7.878 -16.928  14.415  1.00 15.69           H  
ATOM    152  H06 LEU X  11      -9.389 -15.955  15.875  1.00 17.78           H  
ATOM    153  H07 LEU X  11      -7.871 -15.877  16.800  1.00 17.78           H  
ATOM    154  H08 LEU X  11      -8.485 -14.426  15.971  1.00 17.78           H  
ATOM    155  H09 LEU X  11      -8.830 -14.413  13.715  1.00 13.77           H  
ATOM    156  H10 LEU X  11      -7.130 -14.412  13.186  1.00 13.77           H  
ATOM    157  H11 LEU X  11      -8.239 -15.683  12.617  1.00 13.77           H  
ATOM    158  N   GLN X  12      -2.961 -16.914  14.350  1.00 11.83           N  
ANISOU  158  N   GLN X  12     1635   1154   1706    197   -610   -272       N  
ATOM    159  CA  GLN X  12      -1.529 -16.647  14.558  1.00 12.64           C  
ANISOU  159  CA  GLN X  12     1735   1228   1839    193   -620   -306       C  
ATOM    160  C   GLN X  12      -0.662 -17.506  13.635  1.00 11.43           C  
ANISOU  160  C   GLN X  12     1604   1078   1660    181   -624   -258       C  
ATOM    161  O   GLN X  12       0.565 -17.622  13.821  1.00 11.06           O  
ANISOU  161  O   GLN X  12     1549   1033   1621    181   -633   -280       O  
ATOM    162  CB  GLN X  12      -1.182 -16.851  16.021  1.00 13.43           C  
ANISOU  162  CB  GLN X  12     1839   1367   1899    202   -637   -378       C  
ATOM    163  CG  GLN X  12      -1.944 -15.844  16.887  1.00 15.76           C  
ANISOU  163  CG  GLN X  12     2113   1654   2221    222   -627   -438       C  
ATOM    164  CD  GLN X  12      -1.674 -15.996  18.369  1.00 20.39           C  
ANISOU  164  CD  GLN X  12     2708   2290   2750    237   -643   -515       C  
ATOM    165  NE2 GLN X  12      -1.430 -14.873  19.028  1.00 22.55           N  
ANISOU  165  NE2 GLN X  12     2963   2533   3072    248   -651   -598       N  
ATOM    166  OE1 GLN X  12      -1.713 -17.107  18.925  1.00 23.44           O  
ANISOU  166  OE1 GLN X  12     3124   2737   3044    240   -649   -501       O  
ATOM    167  H01 GLN X  12      -1.319 -15.610  14.298  1.00 12.64           H  
ATOM    168  H02 GLN X  12      -0.111 -16.701  16.158  1.00 13.43           H  
ATOM    169  H03 GLN X  12      -1.455 -17.863  16.319  1.00 13.43           H  
ATOM    170  H04 GLN X  12      -3.007 -16.030  16.734  1.00 15.76           H  
ATOM    171  H05 GLN X  12      -1.654 -14.838  16.584  1.00 15.76           H  
ATOM    172  H06 GLN X  12      -1.253 -14.899  20.022  1.00 22.55           H  
ATOM    173  H07 GLN X  12      -1.421 -13.991  18.536  1.00 22.55           H  
ATOM    174  H12 GLN X  12      -3.319 -17.833  14.570  1.00 11.83           H  
ATOM    175  N   ARG X  13      -1.324 -18.045  12.602  1.00 10.23           N  
ANISOU  175  N   ARG X  13     1476    933   1479    176   -617   -196       N  
ATOM    176  CA  ARG X  13      -0.718 -18.882  11.546  1.00 10.45           C  
ANISOU  176  CA  ARG X  13     1537    963   1471    173   -616   -151       C  
ATOM    177  C   ARG X  13      -0.238 -20.270  12.016  1.00  9.82           C  
ANISOU  177  C   ARG X  13     1503    912   1316    177   -630   -162       C  
ATOM    178  O   ARG X  13       0.511 -20.945  11.313  1.00 11.01           O  
ANISOU  178  O   ARG X  13     1683   1061   1441    189   -626   -141       O  
ATOM    179  CB  ARG X  13       0.409 -18.163  10.798  1.00 10.56           C  
ANISOU  179  CB  ARG X  13     1524    945   1543    176   -597   -133       C  
ATOM    180  CG  ARG X  13      -0.103 -17.175   9.712  1.00 11.51           C  
ANISOU  180  CG  ARG X  13     1631   1029   1711    176   -577    -79       C  
ATOM    181  CD  ARG X  13       1.076 -16.430   9.076  1.00 13.01           C  
ANISOU  181  CD  ARG X  13     1795   1183   1963    169   -546    -55       C  
ATOM    182  NE  ARG X  13       1.603 -15.487  10.050  1.00 16.87           N  
ANISOU  182  NE  ARG X  13     2241   1635   2534    152   -546   -112       N  
ATOM    183  CZ  ARG X  13       2.664 -15.702  10.822  1.00 18.05           C  
ANISOU  183  CZ  ARG X  13     2362   1804   2692    140   -559   -167       C  
ATOM    184  NH1 ARG X  13       2.972 -14.752  11.706  1.00 19.89           N1+
ANISOU  184  NH1 ARG X  13     2559   2003   2998    118   -568   -230       N1+
ATOM    185  NH2 ARG X  13       3.416 -16.836  10.726  1.00 15.81           N  
ANISOU  185  NH2 ARG X  13     2086   1574   2345    154   -565   -164       N  
ATOM    186  H01 ARG X  13      -1.544 -19.058  10.857  1.00 10.45           H  
ATOM    187  H02 ARG X  13       0.995 -18.927  10.287  1.00 10.56           H  
ATOM    188  H03 ARG X  13       1.004 -17.605  11.521  1.00 10.56           H  
ATOM    189  H04 ARG X  13      -0.772 -16.451  10.177  1.00 11.51           H  
ATOM    190  H05 ARG X  13      -0.637 -17.731   8.941  1.00 11.51           H  
ATOM    191  H06 ARG X  13       0.746 -15.900   8.183  1.00 13.01           H  
ATOM    192  H07 ARG X  13       1.852 -17.141   8.794  1.00 13.01           H  
ATOM    193  H08 ARG X  13      -2.316 -17.865  12.540  1.00 10.23           H  
ATOM    194  H09 ARG X  13       1.127 -14.602  10.147  1.00 16.87           H  
ATOM    195  H10 ARG X  13       3.770 -14.868  12.315  1.00 19.89           H  
ATOM    196  H11 ARG X  13       2.408 -13.917  11.767  1.00 19.89           H  
ATOM    197  H12 ARG X  13       3.173 -17.548  10.052  1.00 15.81           H  
ATOM    198  H13 ARG X  13       4.216 -16.964  11.329  1.00 15.81           H  
ATOM    199  N   VAL X  14      -0.696 -20.714  13.176  1.00  9.41           N  
ANISOU  199  N   VAL X  14     1465    884   1225    175   -641   -192       N  
ATOM    200  CA  VAL X  14      -0.465 -22.116  13.551  1.00  9.28           C  
ANISOU  200  CA  VAL X  14     1511    882   1133    181   -650   -185       C  
ATOM    201  C   VAL X  14      -1.083 -23.060  12.507  1.00 10.05           C  
ANISOU  201  C   VAL X  14     1663    964   1191    157   -648   -141       C  
ATOM    202  O   VAL X  14      -2.214 -22.845  12.051  1.00  8.95           O  
ANISOU  202  O   VAL X  14     1511    832   1059    124   -647   -124       O  
ATOM    203  CB  VAL X  14      -1.068 -22.426  14.932  1.00 10.03           C  
ANISOU  203  CB  VAL X  14     1619   1006   1184    176   -653   -207       C  
ATOM    204  CG1 VAL X  14      -1.124 -23.969  15.154  1.00 11.64           C  
ANISOU  204  CG1 VAL X  14     1906   1206   1310    172   -656   -177       C  
ATOM    205  CG2 VAL X  14      -0.249 -21.739  16.053  1.00 11.44           C  
ANISOU  205  CG2 VAL X  14     1762   1208   1377    208   -667   -263       C  
ATOM    206  H01 VAL X  14       0.613 -22.273  13.593  1.00  9.28           H  
ATOM    207  H02 VAL X  14      -2.083 -22.031  14.968  1.00 10.03           H  
ATOM    208  H03 VAL X  14      -2.107 -24.342  14.865  1.00 11.64           H  
ATOM    209  H04 VAL X  14      -0.360 -24.452  14.545  1.00 11.64           H  
ATOM    210  H05 VAL X  14      -0.946 -24.192  16.206  1.00 11.64           H  
ATOM    211  H06 VAL X  14       0.653 -21.299  15.626  1.00 11.44           H  
ATOM    212  H07 VAL X  14      -0.850 -20.956  16.515  1.00 11.44           H  
ATOM    213  H08 VAL X  14       0.028 -22.477  16.805  1.00 11.44           H  
ATOM    214  H14 VAL X  14      -1.199 -20.096  13.797  1.00  9.41           H  
ATOM    215  N   ILE X  15      -0.325 -24.083  12.102  1.00  9.29           N  
ANISOU  215  N   ILE X  15     1625    851   1053    177   -652   -130       N  
ATOM    216  CA  ILE X  15      -0.861 -25.135  11.234  1.00 10.87           C  
ANISOU  216  CA  ILE X  15     1896   1029   1207    153   -655   -105       C  
ATOM    217  C   ILE X  15      -0.881 -26.546  11.847  1.00 10.71           C  
ANISOU  217  C   ILE X  15     1962    981   1124    150   -660   -102       C  
ATOM    218  O   ILE X  15      -1.606 -27.411  11.362  1.00 11.55           O  
ANISOU  218  O   ILE X  15     2130   1061   1199    107   -664    -89       O  
ATOM    219  CB  ILE X  15      -0.140 -25.187   9.848  1.00 10.37           C  
ANISOU  219  CB  ILE X  15     1848    953   1141    180   -647    -92       C  
ATOM    220  CG1 ILE X  15       1.367 -25.487  10.030  1.00 13.66           C  
ANISOU  220  CG1 ILE X  15     2270   1367   1552    244   -638   -103       C  
ATOM    221  CG2 ILE X  15      -0.416 -23.907   9.037  1.00 10.98           C  
ANISOU  221  CG2 ILE X  15     1858   1046   1268    171   -638    -74       C  
ATOM    222  CD1 ILE X  15       2.071 -25.760   8.683  1.00 13.65           C  
ANISOU  222  CD1 ILE X  15     2293   1360   1531    278   -619    -89       C  
ATOM    223  H01 ILE X  15      -1.901 -24.838  11.101  1.00 10.87           H  
ATOM    224  H02 ILE X  15      -0.549 -26.010   9.262  1.00 10.37           H  
ATOM    225  H03 ILE X  15       1.459 -26.383  10.645  1.00 13.66           H  
ATOM    226  H04 ILE X  15       1.842 -24.630  10.508  1.00 13.66           H  
ATOM    227  H05 ILE X  15      -1.267 -23.380   9.469  1.00 10.98           H  
ATOM    228  H06 ILE X  15       0.462 -23.262   9.065  1.00 10.98           H  
ATOM    229  H07 ILE X  15      -0.640 -24.172   8.004  1.00 10.98           H  
ATOM    230  H08 ILE X  15       3.078 -26.135   8.869  1.00 13.65           H  
ATOM    231  H09 ILE X  15       0.639 -24.132  12.401  1.00  9.29           H  
ATOM    232  H10 ILE X  15       1.506 -26.503   8.121  1.00 13.65           H  
ATOM    233  H11 ILE X  15       2.128 -24.835   8.108  1.00 13.65           H  
ATOM    234  N   GLY X  16      -0.132 -26.766  12.931  1.00 11.34           N  
ANISOU  234  N   GLY X  16     2052   1069   1189    193   -662   -112       N  
ATOM    235  CA  GLY X  16       0.032 -28.134  13.424  1.00 10.15           C  
ANISOU  235  CA  GLY X  16     1999    880    978    208   -664    -95       C  
ATOM    236  C   GLY X  16       0.522 -28.178  14.851  1.00 11.38           C  
ANISOU  236  C   GLY X  16     2152   1065   1108    251   -670   -100       C  
ATOM    237  O   GLY X  16       1.093 -27.199  15.370  1.00 10.30           O  
ANISOU  237  O   GLY X  16     1936    977    999    281   -681   -129       O  
ATOM    238  H01 GLY X  16       0.781 -28.623  12.801  1.00 10.15           H  
ATOM    239  H02 GLY X  16      -0.929 -28.644  13.368  1.00 10.15           H  
ATOM    240  H12 GLY X  16       0.317 -25.996  13.406  1.00 11.34           H  
ATOM    241  N   PHE X  17       0.292 -29.321  15.480  1.00 10.40           N  
ANISOU  241  N   PHE X  17     2119    905    926    251   -666    -70       N  
ATOM    242  CA  PHE X  17       0.819 -29.582  16.805  1.00 11.34           C  
ANISOU  242  CA  PHE X  17     2259   1052    997    306   -676    -62       C  
ATOM    243  C   PHE X  17       1.031 -31.086  16.901  1.00 11.85           C  
ANISOU  243  C   PHE X  17     2453   1044   1006    336   -671    -17       C  
ATOM    244  O   PHE X  17       0.117 -31.864  16.646  1.00 12.57           O  
ANISOU  244  O   PHE X  17     2619   1073   1085    268   -651     12       O  
ATOM    245  CB  PHE X  17      -0.131 -29.103  17.911  1.00 12.20           C  
ANISOU  245  CB  PHE X  17     2337   1210   1088    261   -661    -61       C  
ATOM    246  CG  PHE X  17       0.425 -29.337  19.298  1.00 12.40           C  
ANISOU  246  CG  PHE X  17     2388   1277   1046    325   -674    -53       C  
ATOM    247  CD1 PHE X  17       1.516 -28.591  19.747  1.00 13.02           C  
ANISOU  247  CD1 PHE X  17     2400   1418   1131    395   -710    -99       C  
ATOM    248  CD2 PHE X  17      -0.067 -30.347  20.115  1.00 14.03           C  
ANISOU  248  CD2 PHE X  17     2689   1462   1181    316   -652      3       C  
ATOM    249  CE1 PHE X  17       2.076 -28.812  21.013  1.00 13.66           C  
ANISOU  249  CE1 PHE X  17     2501   1551   1138    461   -734    -97       C  
ATOM    250  CE2 PHE X  17       0.472 -30.568  21.393  1.00 15.32           C  
ANISOU  250  CE2 PHE X  17     2882   1672   1266    387   -666     18       C  
ATOM    251  CZ  PHE X  17       1.557 -29.818  21.834  1.00 15.90           C  
ANISOU  251  CZ  PHE X  17     2886   1819   1338    465   -713    -34       C  
ATOM    252  H01 PHE X  17       1.750 -29.034  16.949  1.00 11.34           H  
ATOM    253  H02 PHE X  17      -1.053 -29.677  17.825  1.00 12.20           H  
ATOM    254  H03 PHE X  17      -0.265 -30.029  15.024  1.00 10.40           H  
ATOM    255  H04 PHE X  17      -0.309 -28.035  17.781  1.00 12.20           H  
ATOM    256  H05 PHE X  17       1.940 -27.822  19.101  1.00 13.02           H  
ATOM    257  H06 PHE X  17      -0.883 -30.977  19.759  1.00 14.03           H  
ATOM    258  H07 PHE X  17       2.912 -28.202  21.356  1.00 13.66           H  
ATOM    259  H08 PHE X  17       0.039 -31.330  22.041  1.00 15.32           H  
ATOM    260  H09 PHE X  17       1.999 -30.013  22.811  1.00 15.90           H  
ATOM    261  N   GLU X  18       2.252 -31.467  17.259  1.00 11.73           N  
ANISOU  261  N   GLU X  18     2460   1035    962    438   -693    -14       N  
ATOM    262  CA  GLU X  18       2.601 -32.880  17.413  1.00 12.35           C  
ANISOU  262  CA  GLU X  18     2670   1036    987    493   -690     31       C  
ATOM    263  C   GLU X  18       2.165 -33.736  16.212  1.00 12.48           C  
ANISOU  263  C   GLU X  18     2776    948   1019    450   -671     38       C  
ATOM    264  O   GLU X  18       1.604 -34.838  16.348  1.00 13.77           O  
ANISOU  264  O   GLU X  18     3062   1020   1152    416   -654     78       O  
ATOM    265  CB  GLU X  18       2.043 -33.399  18.723  1.00 12.40           C  
ANISOU  265  CB  GLU X  18     2742   1039    929    481   -679     82       C  
ATOM    266  CG  GLU X  18       2.867 -32.883  19.895  1.00 14.65           C  
ANISOU  266  CG  GLU X  18     2971   1422   1172    568   -712     73       C  
ATOM    267  CD  GLU X  18       2.391 -33.348  21.259  1.00 17.20           C  
ANISOU  267  CD  GLU X  18     3362   1762   1412    571   -700    128       C  
ATOM    268  OE1 GLU X  18       1.301 -33.948  21.383  1.00 18.61           O  
ANISOU  268  OE1 GLU X  18     3617   1881   1574    488   -656    177       O  
ATOM    269  OE2 GLU X  18       3.140 -33.103  22.216  1.00 19.57           O1-
ANISOU  269  OE2 GLU X  18     3635   2141   1658    657   -735    122       O1-
ATOM    270  H01 GLU X  18       3.688 -32.961  17.440  1.00 12.35           H  
ATOM    271  H02 GLU X  18       2.083 -34.488  18.716  1.00 12.40           H  
ATOM    272  H03 GLU X  18       1.012 -33.063  18.833  1.00 12.40           H  
ATOM    273  H04 GLU X  18       2.766 -31.798  19.888  1.00 14.65           H  
ATOM    274  H05 GLU X  18       3.896 -33.218  19.761  1.00 14.65           H  
ATOM    275  H10 GLU X  18       2.957 -30.764  17.429  1.00 11.73           H  
ATOM    276  N   ASN X  19       2.491 -33.227  15.033  1.00 12.13           N  
ANISOU  276  N   ASN X  19     2675    916   1018    452   -673     -3       N  
ATOM    277  CA  ASN X  19       2.250 -33.931  13.764  1.00 13.83           C  
ANISOU  277  CA  ASN X  19     2969   1049   1239    426   -662    -14       C  
ATOM    278  C   ASN X  19       0.779 -34.181  13.409  1.00 15.07           C  
ANISOU  278  C   ASN X  19     3164   1159   1404    293   -653     -9       C  
ATOM    279  O   ASN X  19       0.446 -35.041  12.577  1.00 15.61           O  
ANISOU  279  O   ASN X  19     3327   1142   1463    258   -650    -19       O  
ATOM    280  CB  ASN X  19       3.109 -35.193  13.685  1.00 14.66           C  
ANISOU  280  CB  ASN X  19     3195   1070   1304    527   -661      1       C  
ATOM    281  CG  ASN X  19       4.558 -34.858  13.440  1.00 15.64           C  
ANISOU  281  CG  ASN X  19     3253   1255   1434    654   -669    -21       C  
ATOM    282  ND2 ASN X  19       5.464 -35.561  14.105  1.00 19.70           N  
ANISOU  282  ND2 ASN X  19     3817   1755   1913    771   -679      4       N  
ATOM    283  OD1 ASN X  19       4.849 -33.948  12.652  1.00 17.88           O  
ANISOU  283  OD1 ASN X  19     3436   1604   1755    647   -664    -54       O  
ATOM    284  H01 ASN X  19       2.565 -33.242  12.981  1.00 13.83           H  
ATOM    285  H02 ASN X  19       2.752 -35.799  12.852  1.00 14.66           H  
ATOM    286  H03 ASN X  19       3.025 -35.740  14.624  1.00 14.66           H  
ATOM    287  H04 ASN X  19       6.447 -35.368  13.976  1.00 19.70           H  
ATOM    288  H05 ASN X  19       5.171 -36.290  14.740  1.00 19.70           H  
ATOM    289  H06 ASN X  19       2.924 -32.315  15.004  1.00 12.13           H  
ATOM    290  N   GLN X  20      -0.106 -33.398  14.007  1.00 14.60           N  
ANISOU  290  N   GLN X  20     3024   1162   1363    217   -649     -2       N  
ATOM    291  CA  GLN X  20      -1.521 -33.482  13.640  1.00 15.48           C  
ANISOU  291  CA  GLN X  20     3135   1256   1489     91   -642      0       C  
ATOM    292  C   GLN X  20      -2.096 -32.084  13.596  1.00 14.77           C  
ANISOU  292  C   GLN X  20     2905   1266   1441     53   -645    -18       C  
ATOM    293  O   GLN X  20      -1.411 -31.120  13.923  1.00 13.33           O  
ANISOU  293  O   GLN X  20     2642   1147   1276    115   -649    -33       O  
ATOM    294  CB  GLN X  20      -2.302 -34.391  14.603  1.00 17.38           C  
ANISOU  294  CB  GLN X  20     3456   1447   1701     25   -620     48       C  
ATOM    295  CG  GLN X  20      -1.914 -35.911  14.511  1.00 20.04           C  
ANISOU  295  CG  GLN X  20     3961   1650   2005     48   -615     72       C  
ATOM    296  CD  GLN X  20      -2.190 -36.559  13.139  1.00 25.29           C  
ANISOU  296  CD  GLN X  20     4695   2232   2682     -2   -629     32       C  
ATOM    297  NE2 GLN X  20      -1.457 -37.634  12.833  1.00 27.03           N  
ANISOU  297  NE2 GLN X  20     5050   2341   2878     65   -629     30       N  
ATOM    298  OE1 GLN X  20      -3.044 -36.102  12.372  1.00 27.54           O  
ANISOU  298  OE1 GLN X  20     4915   2553   2994    -92   -642      1       O  
ATOM    299  H01 GLN X  20      -1.612 -33.936  12.653  1.00 15.48           H  
ATOM    300  H02 GLN X  20      -3.352 -34.318  14.320  1.00 17.38           H  
ATOM    301  H03 GLN X  20      -2.116 -34.051  15.622  1.00 17.38           H  
ATOM    302  H04 GLN X  20      -2.540 -36.435  15.233  1.00 20.04           H  
ATOM    303  H05 GLN X  20      -0.849 -36.005  14.725  1.00 20.04           H  
ATOM    304  H06 GLN X  20       0.195 -32.744  14.715  1.00 14.60           H  
ATOM    305  H07 GLN X  20      -1.592 -38.102  11.948  1.00 27.03           H  
ATOM    306  H08 GLN X  20      -0.768 -37.978  13.486  1.00 27.03           H  
ATOM    307  N   LEU X  21      -3.340 -31.973  13.133  1.00 15.61           N  
ANISOU  307  N   LEU X  21     3031   1257   1645    -28   -831    -63       N  
ATOM    308  CA  LEU X  21      -4.043 -30.670  13.209  1.00 15.50           C  
ANISOU  308  CA  LEU X  21     2920   1302   1666    -72   -778    -59       C  
ATOM    309  C   LEU X  21      -4.421 -30.325  14.648  1.00 15.67           C  
ANISOU  309  C   LEU X  21     2983   1329   1642    -67   -737    -31       C  
ATOM    310  O   LEU X  21      -4.819 -31.212  15.433  1.00 16.97           O  
ANISOU  310  O   LEU X  21     3247   1441   1761    -74   -717     15       O  
ATOM    311  CB  LEU X  21      -5.304 -30.668  12.331  1.00 15.78           C  
ANISOU  311  CB  LEU X  21     2905   1336   1757   -158   -743    -33       C  
ATOM    312  CG  LEU X  21      -5.120 -30.977  10.838  1.00 16.31           C  
ANISOU  312  CG  LEU X  21     2941   1397   1859   -158   -783    -62       C  
ATOM    313  CD1 LEU X  21      -6.496 -31.101  10.129  1.00 18.36           C  
ANISOU  313  CD1 LEU X  21     3159   1650   2166   -242   -765    -40       C  
ATOM    314  CD2 LEU X  21      -4.268 -29.933  10.174  1.00 16.33           C  
ANISOU  314  CD2 LEU X  21     2866   1458   1880   -106   -790   -104       C  
ATOM    315  H01 LEU X  21      -3.353 -29.913  12.838  1.00 15.50           H  
ATOM    316  H02 LEU X  21      -5.666 -29.640  12.362  1.00 15.78           H  
ATOM    317  H03 LEU X  21      -5.989 -31.411  12.738  1.00 15.78           H  
ATOM    318  H04 LEU X  21      -4.606 -31.934  10.752  1.00 16.31           H  
ATOM    319  H05 LEU X  21      -7.200 -30.399  10.577  1.00 18.36           H  
ATOM    320  H06 LEU X  21      -6.381 -30.873   9.069  1.00 18.36           H  
ATOM    321  H07 LEU X  21      -6.874 -32.117  10.244  1.00 18.36           H  
ATOM    322  H08 LEU X  21      -3.305 -30.367   9.907  1.00 16.33           H  
ATOM    323  H09 LEU X  21      -3.804 -32.775  12.731  1.00 15.61           H  
ATOM    324  H10 LEU X  21      -4.767 -29.575   9.273  1.00 16.33           H  
ATOM    325  H11 LEU X  21      -4.113 -29.100  10.860  1.00 16.33           H  
ATOM    326  N   PRO X  22      -4.281 -29.039  15.020  1.00 15.41           N  
ANISOU  326  N   PRO X  22     2888   1354   1615    -50   -720    -57       N  
ATOM    327  CA  PRO X  22      -4.711 -28.648  16.367  1.00 16.09           C  
ANISOU  327  CA  PRO X  22     3022   1446   1647    -36   -679    -33       C  
ATOM    328  C   PRO X  22      -6.228 -28.655  16.594  1.00 16.20           C  
ANISOU  328  C   PRO X  22     3029   1453   1672   -107   -590     33       C  
ATOM    329  O   PRO X  22      -6.693 -28.574  17.752  1.00 17.04           O  
ANISOU  329  O   PRO X  22     3196   1555   1725    -92   -539     69       O  
ATOM    330  CB  PRO X  22      -4.143 -27.218  16.524  1.00 15.55           C  
ANISOU  330  CB  PRO X  22     2881   1432   1593     -3   -692    -89       C  
ATOM    331  CG  PRO X  22      -3.047 -27.119  15.479  1.00 16.37           C  
ANISOU  331  CG  PRO X  22     2920   1550   1749     17   -751   -142       C  
ATOM    332  CD  PRO X  22      -3.609 -27.931  14.318  1.00 14.67           C  
ANISOU  332  CD  PRO X  22     2694   1311   1570    -33   -738   -110       C  
ATOM    333  H01 PRO X  22      -3.769 -27.032  17.531  1.00 15.55           H  
ATOM    334  H02 PRO X  22      -4.918 -26.474  16.340  1.00 15.55           H  
ATOM    335  H03 PRO X  22      -2.082 -27.483  15.832  1.00 16.37           H  
ATOM    336  H04 PRO X  22      -2.875 -26.083  15.187  1.00 16.37           H  
ATOM    337  H05 PRO X  22      -4.267 -27.363  13.661  1.00 14.67           H  
ATOM    338  H06 PRO X  22      -2.815 -28.297  13.667  1.00 14.67           H  
ATOM    339  H12 PRO X  22      -4.350 -29.367  17.102  1.00 16.09           H  
ATOM    340  N   TRP X  23      -6.990 -28.732  15.503  1.00 15.74           N  
ANISOU  340  N   TRP X  23     2897   1399   1684   -177   -572     48       N  
ATOM    341  CA  TRP X  23      -8.442 -28.554  15.566  1.00 16.01           C  
ANISOU  341  CA  TRP X  23     2885   1445   1752   -247   -493    100       C  
ATOM    342  C   TRP X  23      -9.151 -29.724  14.931  1.00 16.88           C  
ANISOU  342  C   TRP X  23     3001   1504   1907   -322   -493    133       C  
ATOM    343  O   TRP X  23      -8.588 -30.439  14.091  1.00 16.52           O  
ANISOU  343  O   TRP X  23     2975   1425   1876   -322   -558    105       O  
ATOM    344  CB  TRP X  23      -8.878 -27.273  14.836  1.00 15.04           C  
ANISOU  344  CB  TRP X  23     2645   1388   1681   -260   -474     77       C  
ATOM    345  CG  TRP X  23      -8.161 -27.100  13.518  1.00 13.46           C  
ANISOU  345  CG  TRP X  23     2394   1200   1520   -247   -537     27       C  
ATOM    346  CD1 TRP X  23      -8.437 -27.717  12.318  1.00 14.39           C  
ANISOU  346  CD1 TRP X  23     2483   1303   1681   -284   -570     23       C  
ATOM    347  CD2 TRP X  23      -7.009 -26.276  13.296  1.00 13.10           C  
ANISOU  347  CD2 TRP X  23     2328   1178   1471   -190   -572    -27       C  
ATOM    348  CE2 TRP X  23      -6.635 -26.445  11.934  1.00 12.94           C  
ANISOU  348  CE2 TRP X  23     2269   1159   1490   -190   -610    -52       C  
ATOM    349  CE3 TRP X  23      -6.267 -25.410  14.108  1.00 13.85           C  
ANISOU  349  CE3 TRP X  23     2432   1292   1539   -139   -575    -59       C  
ATOM    350  NE1 TRP X  23      -7.515 -27.336  11.371  1.00 15.47           N  
ANISOU  350  NE1 TRP X  23     2593   1456   1830   -242   -614    -24       N  
ATOM    351  CZ2 TRP X  23      -5.540 -25.788  11.377  1.00 13.29           C  
ANISOU  351  CZ2 TRP X  23     2279   1222   1550   -143   -635    -97       C  
ATOM    352  CZ3 TRP X  23      -5.169 -24.744  13.555  1.00 12.73           C  
ANISOU  352  CZ3 TRP X  23     2247   1165   1424   -105   -611   -113       C  
ATOM    353  CH2 TRP X  23      -4.810 -24.948  12.206  1.00 12.31           C  
ANISOU  353  CH2 TRP X  23     2150   1112   1414   -108   -633   -126       C  
ATOM    354  H01 TRP X  23      -8.709 -28.482  16.620  1.00 16.01           H  
ATOM    355  H02 TRP X  23      -8.626 -26.423  15.470  1.00 15.04           H  
ATOM    356  H03 TRP X  23      -9.951 -27.321  14.650  1.00 15.04           H  
ATOM    357  H04 TRP X  23      -9.264 -28.406  12.144  1.00 14.39           H  
ATOM    358  H05 TRP X  23      -6.540 -25.258  15.152  1.00 13.85           H  
ATOM    359  H06 TRP X  23      -7.489 -27.660  10.415  1.00 15.47           H  
ATOM    360  H07 TRP X  23      -6.555 -28.918  14.611  1.00 15.74           H  
ATOM    361  H08 TRP X  23      -5.267 -25.928  10.331  1.00 13.29           H  
ATOM    362  H09 TRP X  23      -4.585 -24.061  14.172  1.00 12.73           H  
ATOM    363  H10 TRP X  23      -3.937 -24.433  11.805  1.00 12.31           H  
ATOM    364  N   HIS X  24     -10.396 -29.910  15.352  1.00 17.72           N  
ANISOU  364  N   HIS X  24     3089   1605   2039   -387   -416    191       N  
ATOM    365  CA  HIS X  24     -11.301 -30.840  14.685  1.00 19.16           C  
ANISOU  365  CA  HIS X  24     3244   1745   2292   -481   -413    218       C  
ATOM    366  C   HIS X  24     -12.298 -30.026  13.873  1.00 18.82           C  
ANISOU  366  C   HIS X  24     3058   1769   2322   -526   -397    209       C  
ATOM    367  O   HIS X  24     -13.138 -29.326  14.444  1.00 19.88           O  
ANISOU  367  O   HIS X  24     3135   1951   2467   -537   -319    244       O  
ATOM    368  CB  HIS X  24     -12.017 -31.711  15.710  1.00 20.57           C  
ANISOU  368  CB  HIS X  24     3491   1862   2462   -529   -332    293       C  
ATOM    369  CG  HIS X  24     -13.088 -32.566  15.110  1.00 24.39           C  
ANISOU  369  CG  HIS X  24     3926   2301   3040   -645   -319    320       C  
ATOM    370  CD2 HIS X  24     -14.432 -32.408  15.054  1.00 28.72           C  
ANISOU  370  CD2 HIS X  24     4366   2877   3670   -730   -253    357       C  
ATOM    371  ND1 HIS X  24     -12.809 -33.736  14.434  1.00 28.42           N  
ANISOU  371  ND1 HIS X  24     4494   2730   3577   -683   -387    302       N  
ATOM    372  CE1 HIS X  24     -13.939 -34.276  14.009  1.00 29.00           C  
ANISOU  372  CE1 HIS X  24     4500   2774   3746   -796   -368    323       C  
ATOM    373  NE2 HIS X  24     -14.939 -33.492  14.373  1.00 28.71           N  
ANISOU  373  NE2 HIS X  24     4354   2806   3749   -827   -287    357       N  
ATOM    374  H01 HIS X  24     -10.743 -31.504  14.025  1.00 19.16           H  
ATOM    375  H02 HIS X  24     -12.498 -31.042  16.424  1.00 20.57           H  
ATOM    376  H03 HIS X  24     -11.283 -32.359  16.189  1.00 20.57           H  
ATOM    377  H04 HIS X  24     -15.004 -31.579  15.470  1.00 28.72           H  
ATOM    378  H05 HIS X  24     -14.030 -35.209  13.453  1.00 29.00           H  
ATOM    379  H06 HIS X  24     -15.916 -33.661  14.183  1.00 28.71           H  
ATOM    380  H11 HIS X  24     -10.726 -29.394  16.155  1.00 17.72           H  
ATOM    381  N   LEU X  25     -12.189 -30.084  12.545  1.00 17.56           N  
ANISOU  381  N   LEU X  25     2848   1618   2206   -539   -471    162       N  
ATOM    382  CA  LEU X  25     -13.065 -29.303  11.692  1.00 17.32           C  
ANISOU  382  CA  LEU X  25     2692   1655   2235   -563   -471    148       C  
ATOM    383  C   LEU X  25     -13.431 -30.070  10.417  1.00 17.83           C  
ANISOU  383  C   LEU X  25     2726   1693   2356   -615   -548    117       C  
ATOM    384  O   LEU X  25     -12.792 -29.897   9.372  1.00 16.74           O  
ANISOU  384  O   LEU X  25     2590   1565   2205   -568   -618     66       O  
ATOM    385  CB  LEU X  25     -12.462 -27.909  11.397  1.00 16.62           C  
ANISOU  385  CB  LEU X  25     2566   1635   2116   -481   -475    112       C  
ATOM    386  CG  LEU X  25     -13.409 -26.903  10.739  1.00 15.88           C  
ANISOU  386  CG  LEU X  25     2354   1614   2065   -484   -456    108       C  
ATOM    387  CD1 LEU X  25     -14.607 -26.596  11.642  1.00 18.31           C  
ANISOU  387  CD1 LEU X  25     2605   1955   2397   -520   -367    161       C  
ATOM    388  CD2 LEU X  25     -12.647 -25.598  10.422  1.00 16.78           C  
ANISOU  388  CD2 LEU X  25     2456   1771   2147   -402   -458     74       C  
ATOM    389  H01 LEU X  25     -13.998 -29.133  12.229  1.00 17.32           H  
ATOM    390  H02 LEU X  25     -11.661 -28.078  10.677  1.00 16.62           H  
ATOM    391  H03 LEU X  25     -12.123 -27.483  12.341  1.00 16.62           H  
ATOM    392  H04 LEU X  25     -13.783 -27.344   9.815  1.00 15.88           H  
ATOM    393  H05 LEU X  25     -15.474 -27.159  11.298  1.00 18.31           H  
ATOM    394  H06 LEU X  25     -14.372 -26.882  12.667  1.00 18.31           H  
ATOM    395  H07 LEU X  25     -11.488 -30.679  12.128  1.00 17.56           H  
ATOM    396  H08 LEU X  25     -14.828 -25.529  11.603  1.00 18.31           H  
ATOM    397  H09 LEU X  25     -11.681 -25.840   9.980  1.00 16.78           H  
ATOM    398  H10 LEU X  25     -13.227 -24.999   9.720  1.00 16.78           H  
ATOM    399  H11 LEU X  25     -12.493 -25.034  11.342  1.00 16.78           H  
ATOM    400  N   PRO X  26     -14.449 -30.960  10.511  1.00 19.46           N  
ANISOU  400  N   PRO X  26     2909   1858   2627   -712   -535    146       N  
ATOM    401  CA  PRO X  26     -14.843 -31.788   9.360  1.00 20.39           C  
ANISOU  401  CA  PRO X  26     3006   1938   2803   -770   -621    108       C  
ATOM    402  C   PRO X  26     -15.035 -30.997   8.067  1.00 20.41           C  
ANISOU  402  C   PRO X  26     2922   2013   2820   -729   -686     53       C  
ATOM    403  O   PRO X  26     -14.633 -31.471   7.003  1.00 20.26           O  
ANISOU  403  O   PRO X  26     2939   1966   2793   -711   -777      2       O  
ATOM    404  CB  PRO X  26     -16.175 -32.398   9.802  1.00 21.07           C  
ANISOU  404  CB  PRO X  26     3028   1998   2979   -888   -572    152       C  
ATOM    405  CG  PRO X  26     -16.039 -32.520  11.296  1.00 22.34           C  
ANISOU  405  CG  PRO X  26     3258   2129   3101   -887   -463    224       C  
ATOM    406  CD  PRO X  26     -15.275 -31.255  11.703  1.00 20.19           C  
ANISOU  406  CD  PRO X  26     2997   1932   2744   -774   -435    217       C  
ATOM    407  H01 PRO X  26     -16.380 -33.353   9.319  1.00 21.07           H  
ATOM    408  H02 PRO X  26     -17.007 -31.745   9.540  1.00 21.07           H  
ATOM    409  H03 PRO X  26     -15.528 -33.434  11.597  1.00 22.34           H  
ATOM    410  H04 PRO X  26     -17.018 -32.553  11.774  1.00 22.34           H  
ATOM    411  H05 PRO X  26     -15.931 -30.431  11.982  1.00 20.19           H  
ATOM    412  H06 PRO X  26     -14.650 -31.439  12.577  1.00 20.19           H  
ATOM    413  H12 PRO X  26     -14.067 -32.515   9.120  1.00 20.39           H  
ATOM    414  N   ASN X  27     -15.634 -29.805   8.157  1.00 20.24           N  
ANISOU  414  N   ASN X  27     2800   2082   2810   -704   -638     66       N  
ATOM    415  CA  ASN X  27     -15.862 -28.979   6.965  1.00 20.92           C  
ANISOU  415  CA  ASN X  27     2812   2238   2900   -653   -692     22       C  
ATOM    416  C   ASN X  27     -14.572 -28.585   6.209  1.00 19.66           C  
ANISOU  416  C   ASN X  27     2726   2076   2668   -553   -736    -19       C  
ATOM    417  O   ASN X  27     -14.594 -28.459   4.971  1.00 19.79           O  
ANISOU  417  O   ASN X  27     2727   2112   2679   -515   -805    -62       O  
ATOM    418  CB  ASN X  27     -16.754 -27.758   7.277  1.00 21.70           C  
ANISOU  418  CB  ASN X  27     2798   2428   3020   -634   -624     49       C  
ATOM    419  CG  ASN X  27     -18.275 -28.121   7.404  1.00 25.21           C  
ANISOU  419  CG  ASN X  27     3121   2897   3559   -727   -610     70       C  
ATOM    420  ND2 ASN X  27     -19.072 -27.137   7.801  1.00 28.56           N  
ANISOU  420  ND2 ASN X  27     3448   3402   4002   -706   -540    100       N  
ATOM    421  OD1 ASN X  27     -18.708 -29.265   7.165  1.00 31.37           O  
ANISOU  421  OD1 ASN X  27     3895   3622   4401   -817   -659     59       O  
ATOM    422  H01 ASN X  27     -16.407 -29.618   6.270  1.00 20.92           H  
ATOM    423  H02 ASN X  27     -16.655 -27.063   6.443  1.00 21.70           H  
ATOM    424  H03 ASN X  27     -16.423 -27.317   8.217  1.00 21.70           H  
ATOM    425  H04 ASN X  27     -20.062 -27.302   7.911  1.00 28.56           H  
ATOM    426  H05 ASN X  27     -18.688 -26.223   7.994  1.00 28.56           H  
ATOM    427  H07 ASN X  27     -15.935 -29.467   9.060  1.00 20.24           H  
ATOM    428  N   ASP X  28     -13.453 -28.414   6.920  1.00 18.36           N  
ANISOU  428  N   ASP X  28     2638   1889   2448   -508   -697     -6       N  
ATOM    429  CA  ASP X  28     -12.184 -28.128   6.226  1.00 17.43           C  
ANISOU  429  CA  ASP X  28     2578   1768   2278   -422   -731    -42       C  
ATOM    430  C   ASP X  28     -11.728 -29.344   5.419  1.00 17.76           C  
ANISOU  430  C   ASP X  28     2693   1745   2310   -425   -814    -77       C  
ATOM    431  O   ASP X  28     -11.229 -29.213   4.302  1.00 17.22           O  
ANISOU  431  O   ASP X  28     2643   1685   2216   -362   -859   -114       O  
ATOM    432  CB  ASP X  28     -11.078 -27.656   7.192  1.00 17.68           C  
ANISOU  432  CB  ASP X  28     2658   1794   2266   -376   -681    -30       C  
ATOM    433  CG  ASP X  28      -9.718 -27.504   6.497  1.00 19.27           C  
ANISOU  433  CG  ASP X  28     2905   1987   2431   -298   -711    -66       C  
ATOM    434  OD1 ASP X  28      -9.521 -26.519   5.766  1.00 21.62           O  
ANISOU  434  OD1 ASP X  28     3164   2327   2725   -247   -698    -80       O  
ATOM    435  OD2 ASP X  28      -8.871 -28.411   6.631  1.00 24.00           O1-
ANISOU  435  OD2 ASP X  28     3579   2534   3005   -285   -745    -77       O1-
ATOM    436  H01 ASP X  28     -12.371 -27.303   5.539  1.00 17.43           H  
ATOM    437  H02 ASP X  28     -10.971 -28.413   7.968  1.00 17.68           H  
ATOM    438  H03 ASP X  28     -11.367 -26.692   7.612  1.00 17.68           H  
ATOM    439  H06 ASP X  28     -13.477 -28.480   7.928  1.00 18.36           H  
ATOM    440  N   LEU X  29     -11.918 -30.537   5.982  1.00 16.95           N  
ANISOU  440  N   LEU X  29     2642   1571   2225   -492   -827    -63       N  
ATOM    441  CA  LEU X  29     -11.534 -31.729   5.251  1.00 18.20           C  
ANISOU  441  CA  LEU X  29     2883   1657   2374   -494   -907    -99       C  
ATOM    442  C   LEU X  29     -12.414 -31.878   4.015  1.00 18.76           C  
ANISOU  442  C   LEU X  29     2906   1742   2481   -516   -982   -140       C  
ATOM    443  O   LEU X  29     -11.934 -32.293   2.959  1.00 18.72           O  
ANISOU  443  O   LEU X  29     2958   1712   2444   -465  -1055   -187       O  
ATOM    444  CB  LEU X  29     -11.625 -32.977   6.126  1.00 18.86           C  
ANISOU  444  CB  LEU X  29     3043   1649   2472   -565   -901    -71       C  
ATOM    445  CG  LEU X  29     -10.925 -32.924   7.482  1.00 19.00           C  
ANISOU  445  CG  LEU X  29     3118   1653   2449   -541   -833    -28       C  
ATOM    446  CD1 LEU X  29     -10.914 -34.313   8.128  1.00 20.56           C  
ANISOU  446  CD1 LEU X  29     3422   1744   2647   -592   -836     -3       C  
ATOM    447  CD2 LEU X  29      -9.514 -32.391   7.368  1.00 18.75           C  
ANISOU  447  CD2 LEU X  29     3123   1650   2353   -432   -840    -52       C  
ATOM    448  H01 LEU X  29     -10.494 -31.622   4.944  1.00 18.20           H  
ATOM    449  H02 LEU X  29     -11.102 -33.753   5.567  1.00 18.86           H  
ATOM    450  H03 LEU X  29     -12.681 -33.176   6.308  1.00 18.86           H  
ATOM    451  H04 LEU X  29     -12.323 -30.610   6.904  1.00 16.95           H  
ATOM    452  H05 LEU X  29     -11.487 -32.237   8.114  1.00 19.00           H  
ATOM    453  H06 LEU X  29     -11.096 -34.217   9.198  1.00 20.56           H  
ATOM    454  H07 LEU X  29     -11.695 -34.928   7.681  1.00 20.56           H  
ATOM    455  H08 LEU X  29      -9.943 -34.782   7.966  1.00 20.56           H  
ATOM    456  H09 LEU X  29      -8.848 -33.192   7.048  1.00 18.75           H  
ATOM    457  H10 LEU X  29      -9.488 -31.583   6.636  1.00 18.75           H  
ATOM    458  H11 LEU X  29      -9.188 -32.014   8.337  1.00 18.75           H  
ATOM    459  N   LYS X  30     -13.698 -31.535   4.137  1.00 20.01           N  
ANISOU  459  N   LYS X  30     2958   1942   2704   -584   -968   -126       N  
ATOM    460  CA  LYS X  30     -14.588 -31.557   2.960  1.00 22.19           C  
ANISOU  460  CA  LYS X  30     3171   2245   3014   -595  -1052   -173       C  
ATOM    461  C   LYS X  30     -14.118 -30.567   1.873  1.00 21.07           C  
ANISOU  461  C   LYS X  30     3026   2169   2810   -475  -1076   -204       C  
ATOM    462  O   LYS X  30     -14.163 -30.871   0.671  1.00 21.43           O  
ANISOU  462  O   LYS X  30     3100   2209   2835   -435  -1166   -258       O  
ATOM    463  CB  LYS X  30     -16.040 -31.257   3.346  1.00 23.44           C  
ANISOU  463  CB  LYS X  30     3195   2453   3259   -680  -1027   -151       C  
ATOM    464  CG  LYS X  30     -16.624 -32.188   4.407  1.00 27.00           C  
ANISOU  464  CG  LYS X  30     3639   2838   3781   -805   -984   -109       C  
ATOM    465  CD  LYS X  30     -18.140 -32.000   4.563  1.00 28.04           C  
ANISOU  465  CD  LYS X  30     3617   3020   4015   -893   -968    -95       C  
ATOM    466  CE  LYS X  30     -18.695 -32.871   5.708  1.00 32.71           C  
ANISOU  466  CE  LYS X  30     4203   3544   4682  -1018   -895    -38       C  
ATOM    467  NZ  LYS X  30     -18.597 -32.194   7.048  1.00 35.45           N1+
ANISOU  467  NZ  LYS X  30     4544   3925   4999   -998   -755     40       N1+
ATOM    468  H01 LYS X  30     -14.540 -32.566   2.551  1.00 22.19           H  
ATOM    469  H02 LYS X  30     -16.635 -31.406   2.445  1.00 23.44           H  
ATOM    470  H03 LYS X  30     -16.087 -30.236   3.726  1.00 23.44           H  
ATOM    471  H04 LYS X  30     -16.155 -31.948   5.361  1.00 27.00           H  
ATOM    472  H05 LYS X  30     -16.424 -33.220   4.119  1.00 27.00           H  
ATOM    473  H06 LYS X  30     -18.623 -32.303   3.634  1.00 28.04           H  
ATOM    474  H07 LYS X  30     -18.349 -30.952   4.779  1.00 28.04           H  
ATOM    475  H08 LYS X  30     -18.095 -33.780   5.752  1.00 32.71           H  
ATOM    476  H09 LYS X  30     -19.743 -33.092   5.503  1.00 32.71           H  
ATOM    477  H10 LYS X  30     -18.174 -31.284   6.935  1.00 35.45           H  
ATOM    478  H11 LYS X  30     -19.521 -32.089   7.441  1.00 35.45           H  
ATOM    479  H12 LYS X  30     -14.062 -31.259   5.038  1.00 20.01           H  
ATOM    480  H13 LYS X  30     -18.029 -32.754   7.668  1.00 35.45           H  
ATOM    481  N   HIS X  31     -13.691 -29.386   2.315  1.00 19.58           N  
ANISOU  481  N   HIS X  31     2810   2038   2591   -417   -991   -170       N  
ATOM    482  CA  HIS X  31     -13.130 -28.337   1.447  1.00 19.23           C  
ANISOU  482  CA  HIS X  31     2771   2046   2491   -305   -982   -184       C  
ATOM    483  C   HIS X  31     -11.913 -28.853   0.678  1.00 18.43           C  
ANISOU  483  C   HIS X  31     2777   1898   2329   -232  -1019   -214       C  
ATOM    484  O   HIS X  31     -11.815 -28.673  -0.541  1.00 18.35           O  
ANISOU  484  O   HIS X  31     2791   1905   2277   -155  -1065   -247       O  
ATOM    485  CB  HIS X  31     -12.783 -27.145   2.338  1.00 17.76           C  
ANISOU  485  CB  HIS X  31     2550   1901   2297   -280   -877   -140       C  
ATOM    486  CG  HIS X  31     -12.157 -25.977   1.640  1.00 17.46           C  
ANISOU  486  CG  HIS X  31     2518   1904   2214   -178   -843   -142       C  
ATOM    487  CD2 HIS X  31     -10.939 -25.400   1.799  1.00 19.88           C  
ANISOU  487  CD2 HIS X  31     2864   2202   2489   -122   -786   -133       C  
ATOM    488  ND1 HIS X  31     -12.831 -25.203   0.719  1.00 19.70           N  
ANISOU  488  ND1 HIS X  31     2757   2241   2486   -123   -858   -151       N  
ATOM    489  CE1 HIS X  31     -12.048 -24.216   0.322  1.00 18.69           C  
ANISOU  489  CE1 HIS X  31     2655   2128   2319    -39   -803   -141       C  
ATOM    490  NE2 HIS X  31     -10.899 -24.307   0.967  1.00 18.67           N  
ANISOU  490  NE2 HIS X  31     2694   2088   2311    -44   -758   -131       N  
ATOM    491  H01 HIS X  31     -13.854 -28.033   0.691  1.00 19.23           H  
ATOM    492  H02 HIS X  31     -12.035 -27.507   3.043  1.00 17.76           H  
ATOM    493  H03 HIS X  31     -13.702 -26.800   2.812  1.00 17.76           H  
ATOM    494  H04 HIS X  31     -10.143 -25.739   2.462  1.00 19.88           H  
ATOM    495  H05 HIS X  31     -12.307 -23.455  -0.414  1.00 18.69           H  
ATOM    496  H06 HIS X  31     -10.117 -23.675   0.865  1.00 18.67           H  
ATOM    497  H14 HIS X  31     -13.756 -29.198   3.305  1.00 19.58           H  
ATOM    498  N   VAL X  32     -11.006 -29.513   1.396  1.00 18.33           N  
ANISOU  498  N   VAL X  32     2832   1829   2305   -247   -999   -203       N  
ATOM    499  CA  VAL X  32      -9.830 -30.142   0.807  1.00 17.77           C  
ANISOU  499  CA  VAL X  32     2860   1712   2181   -178  -1030   -229       C  
ATOM    500  C   VAL X  32     -10.258 -31.159  -0.255  1.00 18.90           C  
ANISOU  500  C   VAL X  32     3058   1811   2313   -178  -1135   -280       C  
ATOM    501  O   VAL X  32      -9.712 -31.187  -1.369  1.00 18.65           O  
ANISOU  501  O   VAL X  32     3083   1779   2224    -85  -1168   -311       O  
ATOM    502  CB  VAL X  32      -9.007 -30.875   1.894  1.00 18.37           C  
ANISOU  502  CB  VAL X  32     2995   1731   2254   -204  -1006   -210       C  
ATOM    503  CG1 VAL X  32      -8.079 -31.921   1.263  1.00 18.13           C  
ANISOU  503  CG1 VAL X  32     3073   1638   2178   -146  -1060   -243       C  
ATOM    504  CG2 VAL X  32      -8.236 -29.875   2.695  1.00 17.16           C  
ANISOU  504  CG2 VAL X  32     2808   1619   2094   -171   -923   -180       C  
ATOM    505  H01 VAL X  32      -9.218 -29.363   0.352  1.00 17.77           H  
ATOM    506  H02 VAL X  32      -9.686 -31.406   2.561  1.00 18.37           H  
ATOM    507  H03 VAL X  32      -7.131 -31.936   1.800  1.00 18.13           H  
ATOM    508  H04 VAL X  32      -8.545 -32.904   1.323  1.00 18.13           H  
ATOM    509  H05 VAL X  32      -7.900 -31.666   0.218  1.00 18.13           H  
ATOM    510  H06 VAL X  32      -7.321 -29.613   2.164  1.00 17.16           H  
ATOM    511  H07 VAL X  32     -11.139 -29.581   2.395  1.00 18.33           H  
ATOM    512  H08 VAL X  32      -8.841 -28.980   2.838  1.00 17.16           H  
ATOM    513  H09 VAL X  32      -7.983 -30.303   3.665  1.00 17.16           H  
ATOM    514  N   LYS X  33     -11.229 -31.995   0.100  1.00 18.91           N  
ANISOU  514  N   LYS X  33     3045   1771   2370   -282  -1183   -287       N  
ATOM    515  CA  LYS X  33     -11.711 -33.018  -0.821  1.00 20.45           C  
ANISOU  515  CA  LYS X  33     3291   1911   2567   -300  -1295   -345       C  
ATOM    516  C   LYS X  33     -12.245 -32.373  -2.097  1.00 20.87           C  
ANISOU  516  C   LYS X  33     3308   2027   2594   -232  -1353   -385       C  
ATOM    517  O   LYS X  33     -11.916 -32.813  -3.208  1.00 21.35           O  
ANISOU  517  O   LYS X  33     3453   2062   2596   -156  -1428   -436       O  
ATOM    518  CB  LYS X  33     -12.784 -33.871  -0.154  1.00 21.65           C  
ANISOU  518  CB  LYS X  33     3407   2010   2808   -443  -1325   -342       C  
ATOM    519  CG  LYS X  33     -13.424 -34.897  -1.085  1.00 24.37           C  
ANISOU  519  CG  LYS X  33     3790   2292   3176   -481  -1453   -411       C  
ATOM    520  CD  LYS X  33     -14.423 -35.758  -0.333  1.00 30.36           C  
ANISOU  520  CD  LYS X  33     4507   2986   4040   -638  -1466   -401       C  
ATOM    521  CE  LYS X  33     -14.772 -37.004  -1.137  1.00 35.03           C  
ANISOU  521  CE  LYS X  33     5172   3480   4657   -684  -1596   -476       C  
ATOM    522  NZ  LYS X  33     -15.733 -37.890  -0.418  1.00 38.39           N1+
ANISOU  522  NZ  LYS X  33     5557   3827   5202   -851  -1600   -464       N1+
ATOM    523  H01 LYS X  33     -10.878 -33.668  -1.089  1.00 20.45           H  
ATOM    524  H02 LYS X  33     -13.576 -33.193   0.162  1.00 21.65           H  
ATOM    525  H03 LYS X  33     -12.331 -34.402   0.683  1.00 21.65           H  
ATOM    526  H04 LYS X  33     -12.641 -35.540  -1.486  1.00 24.37           H  
ATOM    527  H05 LYS X  33     -13.937 -34.376  -1.893  1.00 24.37           H  
ATOM    528  H06 LYS X  33     -15.332 -35.179  -0.171  1.00 30.36           H  
ATOM    529  H07 LYS X  33     -13.991 -36.057   0.622  1.00 30.36           H  
ATOM    530  H08 LYS X  33     -13.852 -37.568  -1.295  1.00 35.03           H  
ATOM    531  H09 LYS X  33     -15.217 -36.698  -2.084  1.00 35.03           H  
ATOM    532  H10 LYS X  33     -11.639 -31.921   1.020  1.00 18.91           H  
ATOM    533  H11 LYS X  33     -16.602 -37.931  -0.932  1.00 38.39           H  
ATOM    534  H12 LYS X  33     -15.343 -38.819  -0.342  1.00 38.39           H  
ATOM    535  H13 LYS X  33     -15.906 -37.520   0.506  1.00 38.39           H  
ATOM    536  N   LYS X  34     -13.060 -31.334  -1.945  1.00 21.42           N  
ANISOU  536  N   LYS X  34     3263   2178   2697   -246  -1318   -363       N  
ATOM    537  CA  LYS X  34     -13.685 -30.701  -3.104  1.00 23.06           C  
ANISOU  537  CA  LYS X  34     3436   2449   2877   -175  -1377   -399       C  
ATOM    538  C   LYS X  34     -12.654 -30.049  -4.025  1.00 21.50           C  
ANISOU  538  C   LYS X  34     3316   2275   2580    -25  -1347   -400       C  
ATOM    539  O   LYS X  34     -12.733 -30.194  -5.245  1.00 21.39           O  
ANISOU  539  O   LYS X  34     3357   2264   2506     58  -1426   -448       O  
ATOM    540  CB  LYS X  34     -14.780 -29.708  -2.690  1.00 23.40           C  
ANISOU  540  CB  LYS X  34     3339   2575   2976   -210  -1340   -370       C  
ATOM    541  CG  LYS X  34     -15.694 -29.328  -3.859  1.00 27.60           C  
ANISOU  541  CG  LYS X  34     3827   3167   3492   -151  -1433   -419       C  
ATOM    542  CD  LYS X  34     -16.819 -28.383  -3.462  1.00 28.38           C  
ANISOU  542  CD  LYS X  34     3782   3352   3647   -177  -1401   -393       C  
ATOM    543  CE  LYS X  34     -17.816 -28.251  -4.604  1.00 33.99           C  
ANISOU  543  CE  LYS X  34     4446   4117   4351   -125  -1523   -454       C  
ATOM    544  NZ  LYS X  34     -18.672 -27.018  -4.483  1.00 39.16           N1+
ANISOU  544  NZ  LYS X  34     4983   4873   5024    -86  -1482   -425       N1+
ATOM    545  H01 LYS X  34     -14.167 -31.495  -3.675  1.00 23.06           H  
ATOM    546  H02 LYS X  34     -14.290 -28.799  -2.342  1.00 23.40           H  
ATOM    547  H03 LYS X  34     -15.385 -30.160  -1.904  1.00 23.40           H  
ATOM    548  H04 LYS X  34     -16.157 -30.247  -4.218  1.00 27.60           H  
ATOM    549  H05 LYS X  34     -15.091 -28.845  -4.628  1.00 27.60           H  
ATOM    550  H06 LYS X  34     -16.400 -27.402  -3.239  1.00 28.38           H  
ATOM    551  H07 LYS X  34     -17.328 -28.776  -2.582  1.00 28.38           H  
ATOM    552  H08 LYS X  34     -18.477 -29.117  -4.568  1.00 33.99           H  
ATOM    553  H09 LYS X  34     -17.267 -28.205  -5.545  1.00 33.99           H  
ATOM    554  H10 LYS X  34     -19.546 -27.258  -4.038  1.00 39.16           H  
ATOM    555  H11 LYS X  34     -18.190 -26.326  -3.927  1.00 39.16           H  
ATOM    556  H12 LYS X  34     -18.855 -26.643  -5.403  1.00 39.16           H  
ATOM    557  H14 LYS X  34     -13.249 -30.978  -1.019  1.00 21.42           H  
ATOM    558  N   LEU X  35     -11.678 -29.347  -3.447  1.00 19.64           N  
ANISOU  558  N   LEU X  35     3085   2052   2325     10  -1233   -348       N  
ATOM    559  CA  LEU X  35     -10.658 -28.666  -4.254  1.00 19.34           C  
ANISOU  559  CA  LEU X  35     3106   2033   2208    142  -1181   -339       C  
ATOM    560  C   LEU X  35      -9.672 -29.599  -4.963  1.00 19.79           C  
ANISOU  560  C   LEU X  35     3286   2033   2202    211  -1219   -371       C  
ATOM    561  O   LEU X  35      -9.311 -29.343  -6.119  1.00 20.18           O  
ANISOU  561  O   LEU X  35     3397   2095   2174    329  -1225   -386       O  
ATOM    562  CB  LEU X  35      -9.850 -27.671  -3.403  1.00 18.09           C  
ANISOU  562  CB  LEU X  35     2909   1899   2066    147  -1053   -281       C  
ATOM    563  CG  LEU X  35     -10.553 -26.355  -3.071  1.00 18.60           C  
ANISOU  563  CG  LEU X  35     2881   2029   2159    140   -992   -247       C  
ATOM    564  CD1 LEU X  35      -9.715 -25.580  -2.087  1.00 19.30           C  
ANISOU  564  CD1 LEU X  35     2943   2119   2271    127   -882   -203       C  
ATOM    565  CD2 LEU X  35     -10.786 -25.533  -4.336  1.00 20.02           C  
ANISOU  565  CD2 LEU X  35     3078   2251   2279    253   -995   -252       C  
ATOM    566  H01 LEU X  35     -11.230 -28.152  -5.026  1.00 19.34           H  
ATOM    567  H02 LEU X  35      -8.985 -27.400  -4.008  1.00 18.09           H  
ATOM    568  H03 LEU X  35      -9.597 -28.162  -2.463  1.00 18.09           H  
ATOM    569  H04 LEU X  35     -11.525 -26.571  -2.628  1.00 18.60           H  
ATOM    570  H05 LEU X  35      -8.814 -25.220  -2.583  1.00 19.30           H  
ATOM    571  H06 LEU X  35     -10.286 -24.731  -1.712  1.00 19.30           H  
ATOM    572  H07 LEU X  35      -9.438 -26.228  -1.256  1.00 19.30           H  
ATOM    573  H08 LEU X  35     -11.548 -24.778  -4.143  1.00 20.02           H  
ATOM    574  H09 LEU X  35      -9.857 -25.044  -4.628  1.00 20.02           H  
ATOM    575  H10 LEU X  35     -11.121 -26.189  -5.140  1.00 20.02           H  
ATOM    576  H13 LEU X  35     -11.640 -29.283  -2.440  1.00 19.64           H  
ATOM    577  N   SER X  36      -9.244 -30.666  -4.278  1.00 19.54           N  
ANISOU  577  N   SER X  36     3295   1934   2194    149  -1237   -378       N  
ATOM    578  CA  SER X  36      -8.112 -31.489  -4.747  1.00 19.76           C  
ANISOU  578  CA  SER X  36     3437   1907   2163    225  -1250   -398       C  
ATOM    579  C   SER X  36      -8.482 -32.823  -5.404  1.00 20.94           C  
ANISOU  579  C   SER X  36     3682   1985   2288    219  -1375   -463       C  
ATOM    580  O   SER X  36      -7.629 -33.439  -6.040  1.00 20.62           O  
ANISOU  580  O   SER X  36     3750   1905   2181    309  -1393   -487       O  
ATOM    581  CB  SER X  36      -7.107 -31.757  -3.617  1.00 19.78           C  
ANISOU  581  CB  SER X  36     3443   1881   2191    195  -1183   -364       C  
ATOM    582  OG  SER X  36      -7.652 -32.593  -2.616  1.00 19.67           O  
ANISOU  582  OG  SER X  36     3424   1816   2233     78  -1220   -363       O  
ATOM    583  H01 SER X  36      -7.667 -30.877  -5.532  1.00 19.76           H  
ATOM    584  H02 SER X  36      -6.852 -30.802  -3.158  1.00 19.78           H  
ATOM    585  H03 SER X  36      -6.223 -32.238  -4.037  1.00 19.78           H  
ATOM    586  H04 SER X  36      -7.689 -32.115  -1.784  1.00 19.67           H  
ATOM    587  H11 SER X  36      -9.708 -30.915  -3.416  1.00 19.54           H  
ATOM    588  N   THR X  37      -9.725 -33.276  -5.247  1.00 21.74           N  
ANISOU  588  N   THR X  37     3745   2069   2448    116  -1460   -493       N  
ATOM    589  CA  THR X  37     -10.151 -34.518  -5.929  1.00 23.78           C  
ANISOU  589  CA  THR X  37     4093   2250   2693    101  -1592   -565       C  
ATOM    590  C   THR X  37      -9.942 -34.374  -7.436  1.00 23.77           C  
ANISOU  590  C   THR X  37     4175   2267   2588    248  -1649   -614       C  
ATOM    591  O   THR X  37     -10.356 -33.391  -8.041  1.00 23.18           O  
ANISOU  591  O   THR X  37     4052   2271   2486    308  -1641   -610       O  
ATOM    592  CB  THR X  37     -11.621 -34.917  -5.601  1.00 25.17           C  
ANISOU  592  CB  THR X  37     4187   2409   2966    -43  -1676   -593       C  
ATOM    593  CG2 THR X  37     -12.088 -36.113  -6.442  1.00 26.08           C  
ANISOU  593  CG2 THR X  37     4393   2443   3074    -58  -1827   -682       C  
ATOM    594  OG1 THR X  37     -11.701 -35.279  -4.215  1.00 26.02           O  
ANISOU  594  OG1 THR X  37     4252   2479   3156   -169  -1615   -544       O  
ATOM    595  H01 THR X  37      -9.529 -35.330  -5.552  1.00 23.78           H  
ATOM    596  H02 THR X  37     -12.262 -34.065  -5.829  1.00 25.17           H  
ATOM    597  H03 THR X  37     -12.997 -35.845  -6.981  1.00 26.08           H  
ATOM    598  H04 THR X  37     -11.309 -36.383  -7.155  1.00 26.08           H  
ATOM    599  H05 THR X  37     -10.376 -32.772  -4.663  1.00 21.74           H  
ATOM    600  H06 THR X  37     -12.291 -36.961  -5.788  1.00 26.08           H  
ATOM    601  H07 THR X  37     -11.131 -34.704  -3.700  1.00 26.02           H  
ATOM    602  N   GLY X  38      -9.265 -35.356  -8.024  1.00 24.42           N  
ANISOU  602  N   GLY X  38     4397   2278   2605    317  -1701   -657       N  
ATOM    603  CA  GLY X  38      -9.001 -35.332  -9.461  1.00 24.12           C  
ANISOU  603  CA  GLY X  38     4463   2248   2452    472  -1752   -704       C  
ATOM    604  C   GLY X  38      -7.760 -34.553  -9.853  1.00 23.32           C  
ANISOU  604  C   GLY X  38     4395   2196   2268    618  -1625   -652       C  
ATOM    605  O   GLY X  38      -7.471 -34.417 -11.043  1.00 24.95           O  
ANISOU  605  O   GLY X  38     4692   2416   2370    763  -1640   -677       O  
ATOM    606  H01 GLY X  38      -9.847 -34.826  -9.926  1.00 24.12           H  
ATOM    607  H02 GLY X  38      -8.883 -36.360  -9.805  1.00 24.12           H  
ATOM    608  H08 GLY X  38      -8.928 -36.130  -7.469  1.00 24.42           H  
ATOM    609  N   HIS X  39      -7.031 -34.045  -8.854  1.00 22.34           N  
ANISOU  609  N   HIS X  39     4198   2097   2194    582  -1499   -581       N  
ATOM    610  CA  HIS X  39      -5.840 -33.208  -9.072  1.00 21.10           C  
ANISOU  610  CA  HIS X  39     4039   1988   1991    695  -1363   -525       C  
ATOM    611  C   HIS X  39      -4.611 -33.816  -8.390  1.00 21.20           C  
ANISOU  611  C   HIS X  39     4080   1960   2015    702  -1305   -503       C  
ATOM    612  O   HIS X  39      -4.572 -35.027  -8.183  1.00 21.92           O  
ANISOU  612  O   HIS X  39     4249   1975   2105    673  -1381   -541       O  
ATOM    613  CB  HIS X  39      -6.117 -31.758  -8.657  1.00 20.23           C  
ANISOU  613  CB  HIS X  39     3801   1958   1929    664  -1268   -467       C  
ATOM    614  CG  HIS X  39      -7.289 -31.166  -9.372  1.00 21.39           C  
ANISOU  614  CG  HIS X  39     3925   2149   2055    680  -1328   -488       C  
ATOM    615  CD2 HIS X  39      -8.480 -30.711  -8.916  1.00 21.81           C  
ANISOU  615  CD2 HIS X  39     3876   2237   2174    583  -1365   -489       C  
ATOM    616  ND1 HIS X  39      -7.325 -31.028 -10.746  1.00 23.43           N  
ANISOU  616  ND1 HIS X  39     4274   2420   2206    821  -1361   -516       N  
ATOM    617  CE1 HIS X  39      -8.484 -30.501 -11.103  1.00 24.73           C  
ANISOU  617  CE1 HIS X  39     4395   2629   2372    812  -1425   -536       C  
ATOM    618  NE2 HIS X  39      -9.207 -30.312 -10.015  1.00 23.57           N  
ANISOU  618  NE2 HIS X  39     4125   2498   2334    667  -1428   -520       N  
ATOM    619  H01 HIS X  39      -5.609 -33.183 -10.137  1.00 21.10           H  
ATOM    620  H02 HIS X  39      -5.239 -31.168  -8.920  1.00 20.23           H  
ATOM    621  H03 HIS X  39      -7.311 -34.245  -7.904  1.00 22.34           H  
ATOM    622  H04 HIS X  39      -6.313 -31.733  -7.585  1.00 20.23           H  
ATOM    623  H05 HIS X  39      -8.802 -30.669  -7.876  1.00 21.81           H  
ATOM    624  H06 HIS X  39      -8.790 -30.263 -12.122  1.00 24.73           H  
ATOM    625  H07 HIS X  39     -10.144 -29.935  -9.992  1.00 23.57           H  
ATOM    626  N   THR X  40      -3.607 -33.003  -8.078  1.00 19.51           N  
ANISOU  626  N   THR X  40     3807   1792   1813    745  -1176   -446       N  
ATOM    627  CA  THR X  40      -2.365 -33.529  -7.498  1.00 20.21           C  
ANISOU  627  CA  THR X  40     3912   1856   1911    771  -1125   -429       C  
ATOM    628  C   THR X  40      -2.067 -32.819  -6.177  1.00 19.13           C  
ANISOU  628  C   THR X  40     3648   1754   1865    679  -1048   -381       C  
ATOM    629  O   THR X  40      -2.168 -31.590  -6.083  1.00 17.53           O  
ANISOU  629  O   THR X  40     3354   1611   1695    665   -972   -344       O  
ATOM    630  CB  THR X  40      -1.171 -33.380  -8.481  1.00 20.59           C  
ANISOU  630  CB  THR X  40     4016   1924   1884    934  -1045   -417       C  
ATOM    631  CG2 THR X  40       0.163 -33.820  -7.839  1.00 21.68           C  
ANISOU  631  CG2 THR X  40     4142   2051   2044    966   -988   -399       C  
ATOM    632  OG1 THR X  40      -1.417 -34.159  -9.657  1.00 21.50           O  
ANISOU  632  OG1 THR X  40     4271   1997   1900   1031  -1126   -469       O  
ATOM    633  H01 THR X  40      -2.501 -34.594  -7.308  1.00 20.21           H  
ATOM    634  H02 THR X  40      -1.084 -32.325  -8.740  1.00 20.59           H  
ATOM    635  H03 THR X  40       0.900 -33.025  -7.953  1.00 21.68           H  
ATOM    636  H04 THR X  40       0.008 -34.021  -6.779  1.00 21.68           H  
ATOM    637  H05 THR X  40       0.524 -34.723  -8.332  1.00 21.68           H  
ATOM    638  H06 THR X  40      -1.680 -35.047  -9.404  1.00 21.50           H  
ATOM    639  H08 THR X  40      -3.700 -32.011  -8.242  1.00 19.51           H  
ATOM    640  N   LEU X  41      -1.724 -33.611  -5.163  1.00 18.36           N  
ANISOU  640  N   LEU X  41     3559   1615   1802    624  -1072   -383       N  
ATOM    641  CA  LEU X  41      -1.223 -33.093  -3.891  1.00 18.48           C  
ANISOU  641  CA  LEU X  41     3477   1658   1885    563  -1009   -346       C  
ATOM    642  C   LEU X  41       0.268 -33.402  -3.788  1.00 18.46           C  
ANISOU  642  C   LEU X  41     3487   1658   1870    655   -962   -340       C  
ATOM    643  O   LEU X  41       0.685 -34.531  -4.030  1.00 19.24           O  
ANISOU  643  O   LEU X  41     3685   1705   1922    714  -1011   -367       O  
ATOM    644  CB  LEU X  41      -1.958 -33.733  -2.698  1.00 18.30           C  
ANISOU  644  CB  LEU X  41     3455   1590   1907    440  -1068   -348       C  
ATOM    645  CG  LEU X  41      -3.483 -33.602  -2.594  1.00 18.76           C  
ANISOU  645  CG  LEU X  41     3486   1644   2000    332  -1117   -353       C  
ATOM    646  CD1 LEU X  41      -4.026 -34.319  -1.368  1.00 19.84           C  
ANISOU  646  CD1 LEU X  41     3629   1727   2181    218  -1151   -344       C  
ATOM    647  CD2 LEU X  41      -3.905 -32.144  -2.579  1.00 17.24           C  
ANISOU  647  CD2 LEU X  41     3183   1529   1839    311  -1051   -323       C  
ATOM    648  H01 LEU X  41      -1.397 -32.017  -3.860  1.00 18.48           H  
ATOM    649  H02 LEU X  41      -1.593 -33.169  -1.840  1.00 18.30           H  
ATOM    650  H03 LEU X  41      -1.731 -34.799  -2.719  1.00 18.30           H  
ATOM    651  H04 LEU X  41      -3.907 -34.079  -3.478  1.00 18.76           H  
ATOM    652  H05 LEU X  41      -5.041 -34.663  -1.569  1.00 19.84           H  
ATOM    653  H06 LEU X  41      -3.392 -35.175  -1.137  1.00 19.84           H  
ATOM    654  H07 LEU X  41      -1.814 -34.610  -5.277  1.00 18.36           H  
ATOM    655  H08 LEU X  41      -4.036 -33.634  -0.520  1.00 19.84           H  
ATOM    656  H09 LEU X  41      -4.862 -32.049  -2.066  1.00 17.24           H  
ATOM    657  H10 LEU X  41      -3.153 -31.553  -2.056  1.00 17.24           H  
ATOM    658  H11 LEU X  41      -4.004 -31.783  -3.603  1.00 17.24           H  
ATOM    659  N   VAL X  42       1.056 -32.390  -3.417  1.00 17.25           N  
ANISOU  659  N   VAL X  42     3228   1563   1762    667   -869   -309       N  
ATOM    660  CA  VAL X  42       2.473 -32.569  -3.078  1.00 17.75           C  
ANISOU  660  CA  VAL X  42     3264   1642   1840    735   -826   -305       C  
ATOM    661  C   VAL X  42       2.658 -32.254  -1.597  1.00 17.16           C  
ANISOU  661  C   VAL X  42     3105   1582   1834    651   -825   -295       C  
ATOM    662  O   VAL X  42       2.329 -31.155  -1.142  1.00 15.87           O  
ANISOU  662  O   VAL X  42     2850   1456   1724    582   -782   -275       O  
ATOM    663  CB  VAL X  42       3.407 -31.627  -3.891  1.00 18.08           C  
ANISOU  663  CB  VAL X  42     3238   1739   1892    822   -713   -281       C  
ATOM    664  CG1 VAL X  42       4.879 -31.792  -3.455  1.00 19.95           C  
ANISOU  664  CG1 VAL X  42     3415   2000   2165    884   -670   -280       C  
ATOM    665  CG2 VAL X  42       3.260 -31.872  -5.372  1.00 19.62           C  
ANISOU  665  CG2 VAL X  42     3529   1923   2005    925   -703   -286       C  
ATOM    666  H01 VAL X  42       2.741 -33.598  -3.318  1.00 17.75           H  
ATOM    667  H02 VAL X  42       3.107 -30.600  -3.683  1.00 18.08           H  
ATOM    668  H03 VAL X  42       5.467 -30.959  -3.841  1.00 19.95           H  
ATOM    669  H04 VAL X  42       4.937 -31.804  -2.367  1.00 19.95           H  
ATOM    670  H05 VAL X  42       5.273 -32.728  -3.851  1.00 19.95           H  
ATOM    671  H06 VAL X  42       2.663 -31.074  -5.814  1.00 19.62           H  
ATOM    672  H07 VAL X  42       4.245 -31.889  -5.838  1.00 19.62           H  
ATOM    673  H08 VAL X  42       2.764 -32.829  -5.535  1.00 19.62           H  
ATOM    674  H12 VAL X  42       0.660 -31.462  -3.368  1.00 17.25           H  
ATOM    675  N   MET X  43       3.229 -33.198  -0.858  1.00 16.60           N  
ANISOU  675  N   MET X  43     3073   1481   1753    670   -872   -309       N  
ATOM    676  CA  MET X  43       3.355 -33.034   0.583  1.00 16.28           C  
ANISOU  676  CA  MET X  43     2979   1449   1758    604   -887   -304       C  
ATOM    677  C   MET X  43       4.709 -33.516   1.078  1.00 16.73           C  
ANISOU  677  C   MET X  43     3022   1517   1816    687   -894   -318       C  
ATOM    678  O   MET X  43       5.353 -34.370   0.444  1.00 16.69           O  
ANISOU  678  O   MET X  43     3083   1492   1766    787   -907   -331       O  
ATOM    679  CB  MET X  43       2.219 -33.778   1.290  1.00 16.62           C  
ANISOU  679  CB  MET X  43     3102   1430   1782    516   -957   -302       C  
ATOM    680  CG  MET X  43       2.344 -35.318   1.233  1.00 15.64           C  
ANISOU  680  CG  MET X  43     3115   1227   1599    562  -1027   -320       C  
ATOM    681  SD  MET X  43       0.865 -36.206   1.697  1.00 18.37           S  
ANISOU  681  SD  MET X  43     3560   1484   1937    447  -1093   -315       S  
ATOM    682  CE  MET X  43      -0.097 -36.083   0.191  1.00 17.98           C  
ANISOU  682  CE  MET X  43     3532   1426   1873    434  -1112   -335       C  
ATOM    683  H01 MET X  43       3.283 -31.972   0.818  1.00 16.28           H  
ATOM    684  H02 MET X  43       1.299 -33.517   0.767  1.00 16.62           H  
ATOM    685  H03 MET X  43       2.208 -33.473   2.336  1.00 16.62           H  
ATOM    686  H04 MET X  43       3.107 -35.591   1.961  1.00 15.64           H  
ATOM    687  H05 MET X  43       2.604 -35.600   0.213  1.00 15.64           H  
ATOM    688  H06 MET X  43      -0.991 -35.488   0.379  1.00 17.98           H  
ATOM    689  H07 MET X  43       0.501 -35.604  -0.585  1.00 17.98           H  
ATOM    690  H08 MET X  43      -0.388 -37.081  -0.138  1.00 17.98           H  
ATOM    691  H09 MET X  43       3.579 -34.037  -1.299  1.00 16.60           H  
ATOM    692  N   GLY X  44       5.145 -32.976   2.214  1.00 15.69           N  
ANISOU  692  N   GLY X  44     2806   1421   1734    653   -891   -319       N  
ATOM    693  CA  GLY X  44       6.369 -33.466   2.835  1.00 16.38           C  
ANISOU  693  CA  GLY X  44     2875   1524   1824    732   -917   -338       C  
ATOM    694  C   GLY X  44       6.148 -34.823   3.478  1.00 16.42           C  
ANISOU  694  C   GLY X  44     3015   1460   1763    751   -999   -343       C  
ATOM    695  O   GLY X  44       5.006 -35.260   3.688  1.00 16.73           O  
ANISOU  695  O   GLY X  44     3144   1439   1773    676  -1029   -329       O  
ATOM    696  H01 GLY X  44       6.671 -32.761   3.609  1.00 16.38           H  
ATOM    697  H02 GLY X  44       7.145 -33.553   2.075  1.00 16.38           H  
ATOM    698  H09 GLY X  44       4.626 -32.225   2.647  1.00 15.69           H  
ATOM    699  N   ARG X  45       7.250 -35.462   3.846  1.00 17.16           N  
ANISOU  699  N   ARG X  45     3118   1562   1840    850  -1030   -362       N  
ATOM    700  CA  ARG X  45       7.210 -36.814   4.408  1.00 17.14           C  
ANISOU  700  CA  ARG X  45     3260   1487   1767    893  -1102   -364       C  
ATOM    701  C   ARG X  45       6.430 -36.879   5.724  1.00 17.05           C  
ANISOU  701  C   ARG X  45     3294   1439   1745    806  -1139   -347       C  
ATOM    702  O   ARG X  45       5.709 -37.841   5.978  1.00 16.91           O  
ANISOU  702  O   ARG X  45     3414   1336   1677    779  -1173   -330       O  
ATOM    703  CB  ARG X  45       8.638 -37.317   4.606  1.00 18.43           C  
ANISOU  703  CB  ARG X  45     3403   1682   1918   1032  -1127   -388       C  
ATOM    704  CG  ARG X  45       8.775 -38.761   5.076  1.00 20.47           C  
ANISOU  704  CG  ARG X  45     3822   1861   2093   1108  -1197   -389       C  
ATOM    705  CD  ARG X  45       8.940 -38.806   6.600  1.00 21.15           C  
ANISOU  705  CD  ARG X  45     3915   1953   2170   1103  -1249   -389       C  
ATOM    706  NE  ARG X  45      10.131 -38.080   7.058  1.00 19.89           N  
ANISOU  706  NE  ARG X  45     3599   1895   2062   1166  -1255   -421       N  
ATOM    707  CZ  ARG X  45      10.464 -37.860   8.330  1.00 23.07           C  
ANISOU  707  CZ  ARG X  45     3973   2328   2465   1176  -1306   -436       C  
ATOM    708  NH1 ARG X  45       9.691 -38.310   9.322  1.00 23.13           N1+
ANISOU  708  NH1 ARG X  45     4106   2271   2412   1134  -1342   -411       N1+
ATOM    709  NH2 ARG X  45      11.576 -37.184   8.625  1.00 23.38           N  
ANISOU  709  NH2 ARG X  45     3856   2461   2565   1230  -1321   -476       N  
ATOM    710  H01 ARG X  45       6.682 -37.456   3.703  1.00 17.14           H  
ATOM    711  H02 ARG X  45       9.058 -36.706   5.404  1.00 18.43           H  
ATOM    712  H03 ARG X  45       8.143 -35.003   3.736  1.00 17.16           H  
ATOM    713  H04 ARG X  45       9.161 -37.224   3.654  1.00 18.43           H  
ATOM    714  H05 ARG X  45       9.654 -39.206   4.609  1.00 20.47           H  
ATOM    715  H06 ARG X  45       7.883 -39.319   4.793  1.00 20.47           H  
ATOM    716  H07 ARG X  45       9.057 -39.850   6.890  1.00 21.15           H  
ATOM    717  H08 ARG X  45       8.059 -38.360   7.061  1.00 21.15           H  
ATOM    718  H09 ARG X  45      10.751 -37.716   6.349  1.00 19.89           H  
ATOM    719  H10 ARG X  45       9.951 -38.138  10.283  1.00 23.13           H  
ATOM    720  H11 ARG X  45       8.846 -38.822   9.111  1.00 23.13           H  
ATOM    721  H12 ARG X  45      12.168 -36.838   7.884  1.00 23.38           H  
ATOM    722  H13 ARG X  45      11.825 -37.018   9.590  1.00 23.38           H  
ATOM    723  N   LYS X  46       6.595 -35.857   6.572  1.00 16.07           N  
ANISOU  723  N   LYS X  46     3059   1377   1668    763  -1126   -351       N  
ATOM    724  CA  LYS X  46       5.941 -35.867   7.879  1.00 16.72           C  
ANISOU  724  CA  LYS X  46     3189   1433   1730    699  -1153   -334       C  
ATOM    725  C   LYS X  46       4.434 -35.792   7.692  1.00 16.22           C  
ANISOU  725  C   LYS X  46     3174   1321   1668    579  -1124   -300       C  
ATOM    726  O   LYS X  46       3.692 -36.568   8.306  1.00 17.30           O  
ANISOU  726  O   LYS X  46     3425   1386   1764    540  -1144   -273       O  
ATOM    727  CB  LYS X  46       6.468 -34.739   8.775  1.00 16.04           C  
ANISOU  727  CB  LYS X  46     2980   1424   1691    689  -1153   -356       C  
ATOM    728  CG  LYS X  46       7.910 -35.002   9.207  1.00 17.03           C  
ANISOU  728  CG  LYS X  46     3064   1592   1812    810  -1205   -396       C  
ATOM    729  CD  LYS X  46       8.417 -33.975  10.198  1.00 17.51           C  
ANISOU  729  CD  LYS X  46     3014   1721   1919    798  -1228   -430       C  
ATOM    730  CE  LYS X  46       9.829 -34.291  10.631  1.00 21.18           C  
ANISOU  730  CE  LYS X  46     3429   2234   2386    921  -1295   -477       C  
ATOM    731  NZ  LYS X  46      10.345 -33.224  11.556  1.00 22.28           N1+
ANISOU  731  NZ  LYS X  46     3447   2438   2579    904  -1331   -525       N1+
ATOM    732  H01 LYS X  46       6.177 -36.801   8.390  1.00 16.72           H  
ATOM    733  H02 LYS X  46       5.845 -34.689   9.668  1.00 16.04           H  
ATOM    734  H03 LYS X  46       6.427 -33.799   8.225  1.00 16.04           H  
ATOM    735  H04 LYS X  46       8.537 -34.941   8.318  1.00 17.03           H  
ATOM    736  H05 LYS X  46       7.963 -35.989   9.668  1.00 17.03           H  
ATOM    737  H06 LYS X  46       7.772 -33.993  11.077  1.00 17.51           H  
ATOM    738  H07 LYS X  46       8.398 -32.990   9.732  1.00 17.51           H  
ATOM    739  H08 LYS X  46      10.468 -34.333   9.749  1.00 21.18           H  
ATOM    740  H09 LYS X  46       9.841 -35.251  11.147  1.00 21.18           H  
ATOM    741  H10 LYS X  46      11.184 -32.819  11.167  1.00 22.28           H  
ATOM    742  H11 LYS X  46       9.644 -32.505  11.666  1.00 22.28           H  
ATOM    743  H12 LYS X  46      10.555 -33.631  12.456  1.00 22.28           H  
ATOM    744  H14 LYS X  46       7.175 -35.074   6.307  1.00 16.07           H  
ATOM    745  N   THR X  47       3.988 -34.897   6.809  1.00 16.35           N  
ANISOU  745  N   THR X  47     3105   1374   1733    524  -1075   -299       N  
ATOM    746  CA  THR X  47       2.568 -34.765   6.517  1.00 15.70           C  
ANISOU  746  CA  THR X  47     3048   1259   1660    418  -1053   -273       C  
ATOM    747  C   THR X  47       2.000 -36.085   5.996  1.00 15.91           C  
ANISOU  747  C   THR X  47     3208   1195   1643    415  -1090   -266       C  
ATOM    748  O   THR X  47       0.906 -36.514   6.396  1.00 15.71           O  
ANISOU  748  O   THR X  47     3244   1111   1614    329  -1097   -240       O  
ATOM    749  CB  THR X  47       2.308 -33.592   5.543  1.00 14.76           C  
ANISOU  749  CB  THR X  47     2822   1198   1590    388   -999   -276       C  
ATOM    750  CG2 THR X  47       0.861 -33.534   5.130  1.00 16.04           C  
ANISOU  750  CG2 THR X  47     3006   1332   1758    296   -990   -255       C  
ATOM    751  OG1 THR X  47       2.621 -32.372   6.216  1.00 14.34           O  
ANISOU  751  OG1 THR X  47     2659   1206   1582    366   -965   -280       O  
ATOM    752  H01 THR X  47       2.044 -34.529   7.443  1.00 15.70           H  
ATOM    753  H02 THR X  47       2.924 -33.736   4.655  1.00 14.76           H  
ATOM    754  H03 THR X  47       0.297 -32.959   5.865  1.00 16.04           H  
ATOM    755  H04 THR X  47       0.780 -33.055   4.154  1.00 16.04           H  
ATOM    756  H05 THR X  47       0.458 -34.545   5.073  1.00 16.04           H  
ATOM    757  H06 THR X  47       2.795 -32.553   7.143  1.00 14.34           H  
ATOM    758  H13 THR X  47       4.649 -34.299   6.334  1.00 16.35           H  
ATOM    759  N   PHE X  48       2.759 -36.743   5.126  1.00 15.86           N  
ANISOU  759  N   PHE X  48     3247   1171   1607    509  -1111   -289       N  
ATOM    760  CA  PHE X  48       2.321 -38.043   4.650  1.00 18.00           C  
ANISOU  760  CA  PHE X  48     3661   1345   1835    514  -1156   -292       C  
ATOM    761  C   PHE X  48       2.152 -39.045   5.788  1.00 18.18           C  
ANISOU  761  C   PHE X  48     3799   1285   1822    500  -1189   -270       C  
ATOM    762  O   PHE X  48       1.128 -39.737   5.872  1.00 18.37           O  
ANISOU  762  O   PHE X  48     3912   1224   1846    417  -1204   -252       O  
ATOM    763  CB  PHE X  48       3.237 -38.647   3.600  1.00 18.58           C  
ANISOU  763  CB  PHE X  48     3782   1408   1869    637  -1173   -322       C  
ATOM    764  CG  PHE X  48       2.762 -40.011   3.169  1.00 18.66           C  
ANISOU  764  CG  PHE X  48     3955   1302   1832    641  -1228   -332       C  
ATOM    765  CD1 PHE X  48       1.582 -40.121   2.423  1.00 21.07           C  
ANISOU  765  CD1 PHE X  48     4292   1562   2150    554  -1246   -340       C  
ATOM    766  CD2 PHE X  48       3.427 -41.170   3.571  1.00 21.03           C  
ANISOU  766  CD2 PHE X  48     4378   1534   2078    726  -1267   -336       C  
ATOM    767  CE1 PHE X  48       1.099 -41.361   2.051  1.00 23.13           C  
ANISOU  767  CE1 PHE X  48     4701   1708   2381    543  -1304   -357       C  
ATOM    768  CE2 PHE X  48       2.952 -42.429   3.208  1.00 22.55           C  
ANISOU  768  CE2 PHE X  48     4733   1603   2232    721  -1317   -346       C  
ATOM    769  CZ  PHE X  48       1.783 -42.517   2.437  1.00 22.09           C  
ANISOU  769  CZ  PHE X  48     4700   1496   2196    622  -1337   -360       C  
ATOM    770  H01 PHE X  48       1.355 -37.849   4.185  1.00 18.00           H  
ATOM    771  H02 PHE X  48       4.231 -38.754   4.035  1.00 18.58           H  
ATOM    772  H03 PHE X  48       3.262 -37.989   2.731  1.00 18.58           H  
ATOM    773  H04 PHE X  48       1.040 -39.221   2.133  1.00 21.07           H  
ATOM    774  H05 PHE X  48       4.330 -41.090   4.177  1.00 21.03           H  
ATOM    775  H06 PHE X  48       0.187 -41.437   1.458  1.00 23.13           H  
ATOM    776  H07 PHE X  48       3.628 -36.345   4.801  1.00 15.86           H  
ATOM    777  H08 PHE X  48       3.480 -43.331   3.518  1.00 22.55           H  
ATOM    778  H09 PHE X  48       1.405 -43.494   2.137  1.00 22.09           H  
ATOM    779  N   GLU X  49       3.156 -39.145   6.653  1.00 18.53           N  
ANISOU  779  N   GLU X  49     3845   1353   1840    583  -1201   -271       N  
ATOM    780  CA  GLU X  49       3.068 -40.101   7.748  1.00 20.67           C  
ANISOU  780  CA  GLU X  49     4245   1546   2064    591  -1228   -245       C  
ATOM    781  C   GLU X  49       1.915 -39.757   8.688  1.00 20.21           C  
ANISOU  781  C   GLU X  49     4184   1469   2027    467  -1196   -203       C  
ATOM    782  O   GLU X  49       1.315 -40.663   9.262  1.00 21.07           O  
ANISOU  782  O   GLU X  49     4417   1481   2108    428  -1199   -169       O  
ATOM    783  CB  GLU X  49       4.411 -40.255   8.466  1.00 22.20           C  
ANISOU  783  CB  GLU X  49     4441   1778   2217    724  -1259   -260       C  
ATOM    784  CG  GLU X  49       5.560 -40.746   7.520  1.00 24.97           C  
ANISOU  784  CG  GLU X  49     4799   2143   2546    860  -1284   -298       C  
ATOM    785  CD  GLU X  49       5.379 -42.154   6.910  1.00 31.16           C  
ANISOU  785  CD  GLU X  49     5757   2808   3276    900  -1316   -297       C  
ATOM    786  OE1 GLU X  49       4.723 -43.033   7.518  1.00 33.83           O  
ANISOU  786  OE1 GLU X  49     6236   3039   3580    857  -1333   -268       O  
ATOM    787  OE2 GLU X  49       5.927 -42.393   5.807  1.00 30.61           O1-
ANISOU  787  OE2 GLU X  49     5688   2746   3195    980  -1321   -327       O1-
ATOM    788  H01 GLU X  49       2.839 -41.081   7.330  1.00 20.67           H  
ATOM    789  H02 GLU X  49       4.281 -41.012   9.240  1.00 22.20           H  
ATOM    790  H03 GLU X  49       4.694 -39.289   8.885  1.00 22.20           H  
ATOM    791  H04 GLU X  49       6.450 -40.809   8.147  1.00 24.97           H  
ATOM    792  H05 GLU X  49       5.644 -40.034   6.699  1.00 24.97           H  
ATOM    793  H10 GLU X  49       3.974 -38.562   6.552  1.00 18.53           H  
ATOM    794  N   SER X  50       1.583 -38.463   8.791  1.00 19.54           N  
ANISOU  794  N   SER X  50     3962   1471   1991    406  -1156   -203       N  
ATOM    795  CA  SER X  50       0.435 -37.990   9.569  1.00 20.19           C  
ANISOU  795  CA  SER X  50     4024   1549   2097    293  -1114   -163       C  
ATOM    796  C   SER X  50      -0.895 -38.526   9.059  1.00 21.11           C  
ANISOU  796  C   SER X  50     4185   1591   2243    181  -1101   -140       C  
ATOM    797  O   SER X  50      -1.743 -38.946   9.849  1.00 21.74           O  
ANISOU  797  O   SER X  50     4326   1612   2323    108  -1075    -96       O  
ATOM    798  CB  SER X  50       0.384 -36.452   9.622  1.00 19.04           C  
ANISOU  798  CB  SER X  50     3725   1511   2000    262  -1076   -175       C  
ATOM    799  OG  SER X  50       1.514 -35.971  10.319  1.00 21.11           O  
ANISOU  799  OG  SER X  50     3945   1832   2245    346  -1093   -198       O  
ATOM    800  H01 SER X  50       0.584 -38.382  10.575  1.00 20.19           H  
ATOM    801  H02 SER X  50      -0.524 -36.135  10.135  1.00 19.04           H  
ATOM    802  H03 SER X  50       0.383 -36.052   8.608  1.00 19.04           H  
ATOM    803  H04 SER X  50       1.819 -36.640  10.936  1.00 21.11           H  
ATOM    804  H06 SER X  50       2.151 -37.781   8.309  1.00 19.54           H  
ATOM    805  N   ILE X  51      -1.076 -38.510   7.742  1.00 20.68           N  
ANISOU  805  N   ILE X  51     4101   1541   2217    171  -1119   -171       N  
ATOM    806  CA  ILE X  51      -2.314 -39.010   7.146  1.00 22.11           C  
ANISOU  806  CA  ILE X  51     4312   1655   2433     68  -1128   -165       C  
ATOM    807  C   ILE X  51      -2.266 -40.537   7.083  1.00 23.00           C  
ANISOU  807  C   ILE X  51     4586   1639   2513     81  -1171   -165       C  
ATOM    808  O   ILE X  51      -3.302 -41.196   7.183  1.00 25.19           O  
ANISOU  808  O   ILE X  51     4918   1830   2822    -23  -1172   -144       O  
ATOM    809  CB  ILE X  51      -2.632 -38.357   5.754  1.00 21.40           C  
ANISOU  809  CB  ILE X  51     4134   1620   2376     57  -1139   -202       C  
ATOM    810  CG1 ILE X  51      -1.549 -38.652   4.709  1.00 22.53           C  
ANISOU  810  CG1 ILE X  51     4314   1769   2478    178  -1175   -246       C  
ATOM    811  CG2 ILE X  51      -2.806 -36.850   5.895  1.00 21.89           C  
ANISOU  811  CG2 ILE X  51     4051   1793   2474     35  -1087   -194       C  
ATOM    812  CD1 ILE X  51      -1.967 -38.262   3.264  1.00 22.56           C  
ANISOU  812  CD1 ILE X  51     4275   1801   2495    178  -1192   -280       C  
ATOM    813  H01 ILE X  51      -3.145 -38.714   7.786  1.00 22.11           H  
ATOM    814  H02 ILE X  51      -3.563 -38.803   5.405  1.00 21.40           H  
ATOM    815  H03 ILE X  51      -1.378 -39.729   4.716  1.00 22.53           H  
ATOM    816  H04 ILE X  51      -0.651 -38.093   4.973  1.00 22.53           H  
ATOM    817  H05 ILE X  51      -0.347 -38.147   7.144  1.00 20.68           H  
ATOM    818  H06 ILE X  51      -3.753 -36.639   6.391  1.00 21.89           H  
ATOM    819  H07 ILE X  51      -1.987 -36.443   6.488  1.00 21.89           H  
ATOM    820  H08 ILE X  51      -2.803 -36.389   4.907  1.00 21.89           H  
ATOM    821  H09 ILE X  51      -2.816 -37.579   3.304  1.00 22.56           H  
ATOM    822  H10 ILE X  51      -1.131 -37.774   2.763  1.00 22.56           H  
ATOM    823  H11 ILE X  51      -2.249 -39.159   2.712  1.00 22.56           H  
ATOM    824  N   GLY X  52      -1.065 -41.095   6.931  1.00 22.62           N  
ANISOU  824  N   GLY X  52     4613   1576   2407    207  -1206   -188       N  
ATOM    825  CA  GLY X  52      -0.850 -42.552   7.066  1.00 23.70           C  
ANISOU  825  CA  GLY X  52     4924   1584   2498    243  -1243   -183       C  
ATOM    826  C   GLY X  52      -1.040 -43.371   5.800  1.00 24.90           C  
ANISOU  826  C   GLY X  52     5156   1658   2648    248  -1298   -227       C  
ATOM    827  O   GLY X  52      -0.460 -44.458   5.657  1.00 25.59           O  
ANISOU  827  O   GLY X  52     5384   1656   2683    328  -1337   -240       O  
ATOM    828  H01 GLY X  52      -1.615 -42.900   7.760  1.00 23.70           H  
ATOM    829  H02 GLY X  52       0.170 -42.709   7.416  1.00 23.70           H  
ATOM    830  H12 GLY X  52      -0.275 -40.503   6.716  1.00 22.62           H  
ATOM    831  N   LYS X  53      -1.856 -42.851   4.884  1.00 24.07           N  
ANISOU  831  N   LYS X  53     4968   1584   2593    171  -1307   -252       N  
ATOM    832  CA  LYS X  53      -2.140 -43.489   3.587  1.00 25.48           C  
ANISOU  832  CA  LYS X  53     5214   1699   2768    175  -1370   -304       C  
ATOM    833  C   LYS X  53      -2.467 -42.393   2.564  1.00 24.50           C  
ANISOU  833  C   LYS X  53     4958   1681   2671    167  -1369   -335       C  
ATOM    834  O   LYS X  53      -2.864 -41.298   2.954  1.00 23.51           O  
ANISOU  834  O   LYS X  53     4699   1646   2587    112  -1319   -309       O  
ATOM    835  CB  LYS X  53      -3.306 -44.477   3.724  1.00 27.37           C  
ANISOU  835  CB  LYS X  53     5544   1802   3053     42  -1400   -299       C  
ATOM    836  CG  LYS X  53      -4.567 -43.899   4.386  1.00 30.77           C  
ANISOU  836  CG  LYS X  53     5866   2256   3568   -116  -1354   -257       C  
ATOM    837  CD  LYS X  53      -5.655 -43.591   3.378  1.00 36.11           C  
ANISOU  837  CD  LYS X  53     6463   2950   4309   -208  -1397   -299       C  
ATOM    838  CE  LYS X  53      -6.306 -42.223   3.641  1.00 36.51           C  
ANISOU  838  CE  LYS X  53     6332   3128   4410   -270  -1341   -273       C  
ATOM    839  NZ  LYS X  53      -7.585 -42.062   2.882  1.00 36.78           N1+
ANISOU  839  NZ  LYS X  53     6289   3166   4518   -377  -1385   -306       N1+
ATOM    840  H01 LYS X  53      -1.269 -44.051   3.249  1.00 25.48           H  
ATOM    841  H02 LYS X  53      -2.956 -45.276   4.378  1.00 27.37           H  
ATOM    842  H03 LYS X  53      -2.305 -41.970   5.090  1.00 24.07           H  
ATOM    843  H04 LYS X  53      -3.575 -44.825   2.727  1.00 27.37           H  
ATOM    844  H05 LYS X  53      -4.289 -42.964   4.873  1.00 30.77           H  
ATOM    845  H06 LYS X  53      -4.949 -44.623   5.105  1.00 30.77           H  
ATOM    846  H07 LYS X  53      -6.426 -44.356   3.468  1.00 36.11           H  
ATOM    847  H08 LYS X  53      -5.221 -43.590   2.378  1.00 36.11           H  
ATOM    848  H09 LYS X  53      -5.615 -41.449   3.308  1.00 36.51           H  
ATOM    849  H10 LYS X  53      -6.513 -42.129   4.707  1.00 36.51           H  
ATOM    850  H11 LYS X  53      -8.270 -41.609   3.470  1.00 36.78           H  
ATOM    851  H12 LYS X  53      -7.421 -41.497   2.061  1.00 36.78           H  
ATOM    852  H13 LYS X  53      -7.929 -42.970   2.604  1.00 36.78           H  
ATOM    853  N   PRO X  54      -2.295 -42.675   1.258  1.00 24.91           N  
ANISOU  853  N   PRO X  54     5057   1718   2689    234  -1421   -390       N  
ATOM    854  CA  PRO X  54      -2.630 -41.638   0.275  1.00 24.36           C  
ANISOU  854  CA  PRO X  54     4878   1745   2633    238  -1417   -414       C  
ATOM    855  C   PRO X  54      -4.128 -41.330   0.305  1.00 24.31           C  
ANISOU  855  C   PRO X  54     4800   1735   2701     86  -1434   -412       C  
ATOM    856  O   PRO X  54      -4.943 -42.220   0.624  1.00 25.24           O  
ANISOU  856  O   PRO X  54     4982   1750   2859    -18  -1474   -414       O  
ATOM    857  CB  PRO X  54      -2.222 -42.264  -1.072  1.00 25.70           C  
ANISOU  857  CB  PRO X  54     5155   1873   2737    346  -1479   -473       C  
ATOM    858  CG  PRO X  54      -2.158 -43.755  -0.826  1.00 25.89           C  
ANISOU  858  CG  PRO X  54     5348   1751   2738    344  -1536   -490       C  
ATOM    859  CD  PRO X  54      -1.811 -43.925   0.641  1.00 25.74           C  
ANISOU  859  CD  PRO X  54     5329   1716   2735    316  -1484   -430       C  
ATOM    860  H01 PRO X  54      -1.268 -41.873  -1.425  1.00 25.70           H  
ATOM    861  H02 PRO X  54      -2.963 -42.036  -1.838  1.00 25.70           H  
ATOM    862  H03 PRO X  54      -1.418 -44.233  -1.468  1.00 25.89           H  
ATOM    863  H04 PRO X  54      -3.121 -44.217  -1.044  1.00 25.89           H  
ATOM    864  H05 PRO X  54      -2.258 -44.816   1.082  1.00 25.74           H  
ATOM    865  H06 PRO X  54      -0.735 -44.036   0.777  1.00 25.74           H  
ATOM    866  H14 PRO X  54      -2.125 -40.691   0.467  1.00 24.36           H  
ATOM    867  N   LEU X  55      -4.488 -40.090  -0.007  1.00 23.77           N  
ANISOU  867  N   LEU X  55     4598   1776   2657     73  -1400   -406       N  
ATOM    868  CA  LEU X  55      -5.885 -39.714  -0.087  1.00 24.15           C  
ANISOU  868  CA  LEU X  55     4562   1838   2774    -51  -1419   -408       C  
ATOM    869  C   LEU X  55      -6.450 -40.215  -1.420  1.00 24.96           C  
ANISOU  869  C   LEU X  55     4722   1899   2863    -42  -1518   -477       C  
ATOM    870  O   LEU X  55      -5.792 -40.075  -2.458  1.00 24.77           O  
ANISOU  870  O   LEU X  55     4741   1903   2769     82  -1538   -513       O  
ATOM    871  CB  LEU X  55      -6.028 -38.192   0.026  1.00 22.82           C  
ANISOU  871  CB  LEU X  55     4244   1799   2627    -49  -1350   -379       C  
ATOM    872  CG  LEU X  55      -5.645 -37.618   1.410  1.00 23.37           C  
ANISOU  872  CG  LEU X  55     4253   1910   2716    -71  -1263   -319       C  
ATOM    873  CD1 LEU X  55      -5.730 -36.104   1.420  1.00 25.21           C  
ANISOU  873  CD1 LEU X  55     4352   2259   2967    -61  -1199   -298       C  
ATOM    874  CD2 LEU X  55      -6.538 -38.224   2.494  1.00 25.90           C  
ANISOU  874  CD2 LEU X  55     4585   2165   3091   -198  -1255   -284       C  
ATOM    875  H01 LEU X  55      -6.442 -40.165   0.735  1.00 24.15           H  
ATOM    876  H02 LEU X  55      -7.084 -37.966  -0.124  1.00 22.82           H  
ATOM    877  H03 LEU X  55      -5.386 -37.731  -0.725  1.00 22.82           H  
ATOM    878  H04 LEU X  55      -4.610 -37.888   1.620  1.00 23.37           H  
ATOM    879  H05 LEU X  55      -6.643 -35.795   1.930  1.00 25.21           H  
ATOM    880  H06 LEU X  55      -4.866 -35.694   1.943  1.00 25.21           H  
ATOM    881  H07 LEU X  55      -3.776 -39.398  -0.192  1.00 23.77           H  
ATOM    882  H08 LEU X  55      -5.744 -35.734   0.395  1.00 25.21           H  
ATOM    883  H09 LEU X  55      -7.507 -38.479   2.065  1.00 25.90           H  
ATOM    884  H10 LEU X  55      -6.069 -39.124   2.891  1.00 25.90           H  
ATOM    885  H11 LEU X  55      -6.676 -37.501   3.298  1.00 25.90           H  
ATOM    886  N   PRO X  56      -7.648 -40.844  -1.387  1.00 26.19           N  
ANISOU  886  N   PRO X  56     4882   1983   3086   -171  -1581   -499       N  
ATOM    887  CA  PRO X  56      -8.230 -41.400  -2.607  1.00 27.42           C  
ANISOU  887  CA  PRO X  56     5096   2089   3234   -170  -1697   -578       C  
ATOM    888  C   PRO X  56      -8.593 -40.363  -3.656  1.00 26.79           C  
ANISOU  888  C   PRO X  56     4931   2117   3130   -112  -1721   -610       C  
ATOM    889  O   PRO X  56      -8.864 -39.194  -3.326  1.00 25.21           O  
ANISOU  889  O   PRO X  56     4598   2024   2959   -128  -1652   -567       O  
ATOM    890  CB  PRO X  56      -9.499 -42.119  -2.122  1.00 28.98           C  
ANISOU  890  CB  PRO X  56     5273   2198   3538   -347  -1743   -585       C  
ATOM    891  CG  PRO X  56      -9.405 -42.173  -0.646  1.00 28.88           C  
ANISOU  891  CG  PRO X  56     5237   2167   3570   -420  -1642   -503       C  
ATOM    892  CD  PRO X  56      -8.475 -41.111  -0.195  1.00 26.68           C  
ANISOU  892  CD  PRO X  56     4900   2002   3237   -321  -1545   -452       C  
ATOM    893  H01 PRO X  56      -9.578 -43.118  -2.551  1.00 28.98           H  
ATOM    894  H02 PRO X  56     -10.387 -41.565  -2.425  1.00 28.98           H  
ATOM    895  H03 PRO X  56      -9.037 -43.150  -0.331  1.00 28.88           H  
ATOM    896  H04 PRO X  56     -10.390 -42.011  -0.208  1.00 28.88           H  
ATOM    897  H05 PRO X  56      -8.992 -40.223   0.169  1.00 26.68           H  
ATOM    898  H06 PRO X  56      -7.861 -41.458   0.636  1.00 26.68           H  
ATOM    899  H12 PRO X  56      -7.507 -42.046  -3.106  1.00 27.42           H  
ATOM    900  N   ASN X  57      -8.586 -40.805  -4.915  1.00 27.56           N  
ANISOU  900  N   ASN X  57     5121   2182   3168    -35  -1820   -685       N  
ATOM    901  CA  ASN X  57      -9.132 -40.037  -6.048  1.00 28.44           C  
ANISOU  901  CA  ASN X  57     5181   2375   3250     20  -1873   -729       C  
ATOM    902  C   ASN X  57      -8.340 -38.784  -6.415  1.00 27.32           C  
ANISOU  902  C   ASN X  57     4991   2352   3036    156  -1777   -689       C  
ATOM    903  O   ASN X  57      -8.875 -37.829  -6.982  1.00 27.11           O  
ANISOU  903  O   ASN X  57     4886   2413   3003    183  -1780   -693       O  
ATOM    904  CB  ASN X  57     -10.620 -39.717  -5.827  1.00 29.41           C  
ANISOU  904  CB  ASN X  57     5169   2526   3479   -124  -1918   -739       C  
ATOM    905  CG  ASN X  57     -11.443 -40.960  -5.518  1.00 31.01           C  
ANISOU  905  CG  ASN X  57     5408   2604   3771   -272  -2008   -780       C  
ATOM    906  ND2 ASN X  57     -12.394 -40.830  -4.606  1.00 34.14           N  
ANISOU  906  ND2 ASN X  57     5678   3007   4285   -426  -1975   -742       N  
ATOM    907  OD1 ASN X  57     -11.210 -42.020  -6.078  1.00 32.72           O  
ANISOU  907  OD1 ASN X  57     5767   2714   3952   -245  -2097   -843       O  
ATOM    908  H01 ASN X  57      -9.031 -40.691  -6.914  1.00 28.44           H  
ATOM    909  H02 ASN X  57     -11.007 -39.285  -6.750  1.00 29.41           H  
ATOM    910  H03 ASN X  57     -10.709 -39.022  -4.992  1.00 29.41           H  
ATOM    911  H04 ASN X  57     -12.966 -41.624  -4.356  1.00 34.14           H  
ATOM    912  H05 ASN X  57     -12.548 -39.937  -4.161  1.00 34.14           H  
ATOM    913  H07 ASN X  57      -8.186 -41.713  -5.101  1.00 27.56           H  
ATOM    914  N   ARG X  58      -7.058 -38.794  -6.070  1.00 27.23           N  
ANISOU  914  N   ARG X  58     4949   1960   3436    685  -2785   -623       N  
ATOM    915  CA  ARG X  58      -6.130 -37.772  -6.526  1.00 26.06           C  
ANISOU  915  CA  ARG X  58     4999   1947   2957    777  -2526   -727       C  
ATOM    916  C   ARG X  58      -4.730 -38.343  -6.535  1.00 25.72           C  
ANISOU  916  C   ARG X  58     5029   1923   2819    840  -2377   -791       C  
ATOM    917  O   ARG X  58      -4.474 -39.401  -5.937  1.00 26.17           O  
ANISOU  917  O   ARG X  58     4949   1927   3065    788  -2437   -741       O  
ATOM    918  CB  ARG X  58      -6.207 -36.532  -5.639  1.00 24.52           C  
ANISOU  918  CB  ARG X  58     4651   1964   2702    698  -2287   -610       C  
ATOM    919  CG  ARG X  58      -5.674 -36.709  -4.245  1.00 23.95           C  
ANISOU  919  CG  ARG X  58     4335   2042   2723    610  -2111   -478       C  
ATOM    920  CD  ARG X  58      -6.537 -35.914  -3.300  1.00 26.30           C  
ANISOU  920  CD  ARG X  58     4428   2487   3077    549  -2054   -342       C  
ATOM    921  NE  ARG X  58      -7.749 -36.645  -2.922  1.00 27.76           N  
ANISOU  921  NE  ARG X  58     4409   2613   3524    489  -2250   -191       N  
ATOM    922  CZ  ARG X  58      -8.557 -36.272  -1.932  1.00 29.76           C  
ANISOU  922  CZ  ARG X  58     4423   3016   3867    457  -2198    -15       C  
ATOM    923  NH1 ARG X  58      -8.303 -35.160  -1.243  1.00 26.70           N1+
ANISOU  923  NH1 ARG X  58     4006   2832   3306    493  -1987    -17       N1+
ATOM    924  NH2 ARG X  58      -9.614 -37.010  -1.620  1.00 29.80           N  
ANISOU  924  NH2 ARG X  58     4210   2966   4145    406  -2366    173       N  
ATOM    925  H01 ARG X  58      -6.400 -37.467  -7.537  1.00 26.06           H  
ATOM    926  H02 ARG X  58      -7.267 -36.303  -5.531  1.00 24.52           H  
ATOM    927  H03 ARG X  58      -5.638 -35.737  -6.120  1.00 24.52           H  
ATOM    928  H04 ARG X  58      -4.643 -36.360  -4.192  1.00 23.95           H  
ATOM    929  H05 ARG X  58      -5.702 -37.764  -3.971  1.00 23.95           H  
ATOM    930  H06 ARG X  58      -6.717 -39.534  -5.473  1.00 27.23           H  
ATOM    931  H07 ARG X  58      -6.839 -34.998  -3.808  1.00 26.30           H  
ATOM    932  H08 ARG X  58      -5.963 -35.692  -2.400  1.00 26.30           H  
ATOM    933  H09 ARG X  58      -7.985 -37.478  -3.442  1.00 27.76           H  
ATOM    934  H10 ARG X  58      -8.916 -34.881  -0.490  1.00 26.70           H  
ATOM    935  H11 ARG X  58      -7.498 -34.596  -1.474  1.00 26.70           H  
ATOM    936  H12 ARG X  58      -9.810 -37.856  -2.136  1.00 29.80           H  
ATOM    937  H13 ARG X  58     -10.223 -36.726  -0.866  1.00 29.80           H  
ATOM    938  N   ARG X  59      -3.828 -37.670  -7.237  1.00 25.49           N  
ANISOU  938  N   ARG X  59     5201   1968   2514    959  -2186   -879       N  
ATOM    939  CA  ARG X  59      -2.439 -38.102  -7.244  1.00 25.48           C  
ANISOU  939  CA  ARG X  59     5250   2009   2421   1031  -2007   -910       C  
ATOM    940  C   ARG X  59      -1.783 -37.604  -5.969  1.00 23.24           C  
ANISOU  940  C   ARG X  59     4737   1895   2198    898  -1761   -770       C  
ATOM    941  O   ARG X  59      -1.808 -36.400  -5.697  1.00 22.38           O  
ANISOU  941  O   ARG X  59     4587   1904   2012    855  -1617   -714       O  
ATOM    942  CB  ARG X  59      -1.700 -37.556  -8.464  1.00 26.75           C  
ANISOU  942  CB  ARG X  59     5680   2205   2279   1226  -1873  -1003       C  
ATOM    943  CG  ARG X  59      -0.242 -37.953  -8.529  1.00 28.81           C  
ANISOU  943  CG  ARG X  59     5976   2524   2445   1324  -1662  -1005       C  
ATOM    944  CD  ARG X  59       0.445 -37.351  -9.740  1.00 30.07           C  
ANISOU  944  CD  ARG X  59     6372   2754   2301   1542  -1497  -1038       C  
ATOM    945  NE  ARG X  59       1.702 -38.040 -10.009  1.00 31.88           N  
ANISOU  945  NE  ARG X  59     6661   3010   2441   1694  -1349  -1058       N  
ATOM    946  CZ  ARG X  59       2.543 -37.728 -10.992  1.00 33.90           C  
ANISOU  946  CZ  ARG X  59     7089   3356   2434   1923  -1155  -1046       C  
ATOM    947  NH1 ARG X  59       2.282 -36.715 -11.809  1.00 33.74           N1+
ANISOU  947  NH1 ARG X  59     7199   3406   2214   2017  -1084  -1005       N1+
ATOM    948  NH2 ARG X  59       3.656 -38.436 -11.153  1.00 34.22           N  
ANISOU  948  NH2 ARG X  59     7160   3426   2415   2071  -1019  -1053       N  
ATOM    949  H01 ARG X  59      -2.396 -39.190  -7.295  1.00 25.48           H  
ATOM    950  H02 ARG X  59      -1.727 -36.469  -8.388  1.00 26.75           H  
ATOM    951  H03 ARG X  59      -2.197 -37.926  -9.361  1.00 26.75           H  
ATOM    952  H04 ARG X  59      -0.187 -39.039  -8.610  1.00 28.81           H  
ATOM    953  H05 ARG X  59       0.261 -37.606  -7.627  1.00 28.81           H  
ATOM    954  H06 ARG X  59       0.655 -36.300  -9.540  1.00 30.07           H  
ATOM    955  H07 ARG X  59      -0.209 -37.444 -10.607  1.00 30.07           H  
ATOM    956  H08 ARG X  59       1.952 -38.810  -9.405  1.00 31.88           H  
ATOM    957  H09 ARG X  59       2.928 -36.485 -12.551  1.00 33.74           H  
ATOM    958  H10 ARG X  59       1.438 -36.174 -11.689  1.00 33.74           H  
ATOM    959  H11 ARG X  59       3.859 -39.207 -10.532  1.00 34.22           H  
ATOM    960  H12 ARG X  59       4.299 -38.204 -11.896  1.00 34.22           H  
ATOM    961  H14 ARG X  59      -4.106 -36.857  -7.767  1.00 25.49           H  
ATOM    962  N   ASN X  60      -1.205 -38.539  -5.211  1.00 23.15           N  
ANISOU  962  N   ASN X  60     4586   1881   2330    847  -1741   -723       N  
ATOM    963  CA  ASN X  60      -0.439 -38.211  -3.999  1.00 21.90           C  
ANISOU  963  CA  ASN X  60     4228   1877   2217    747  -1530   -607       C  
ATOM    964  C   ASN X  60       1.055 -38.257  -4.260  1.00 21.85           C  
ANISOU  964  C   ASN X  60     4296   1906   2102    825  -1330   -633       C  
ATOM    965  O   ASN X  60       1.608 -39.309  -4.576  1.00 23.15           O  
ANISOU  965  O   ASN X  60     4516   1986   2296    897  -1369   -685       O  
ATOM    966  CB  ASN X  60      -0.759 -39.171  -2.853  1.00 22.19           C  
ANISOU  966  CB  ASN X  60     4025   1915   2492    636  -1620   -494       C  
ATOM    967  CG  ASN X  60      -2.182 -39.025  -2.345  1.00 22.66           C  
ANISOU  967  CG  ASN X  60     3934   1991   2687    555  -1762   -392       C  
ATOM    968  ND2 ASN X  60      -3.156 -39.370  -3.176  1.00 24.15           N  
ANISOU  968  ND2 ASN X  60     4213   2020   2944    583  -1995   -444       N  
ATOM    969  OD1 ASN X  60      -2.393 -38.638  -1.200  1.00 22.25           O  
ANISOU  969  OD1 ASN X  60     3681   2094   2678    486  -1671   -263       O  
ATOM    970  H01 ASN X  60      -0.731 -37.200  -3.716  1.00 21.90           H  
ATOM    971  H02 ASN X  60      -0.089 -38.931  -2.027  1.00 22.19           H  
ATOM    972  H03 ASN X  60      -0.617 -40.193  -3.204  1.00 22.19           H  
ATOM    973  H04 ASN X  60      -4.119 -39.305  -2.880  1.00 24.15           H  
ATOM    974  H05 ASN X  60      -2.935 -39.698  -4.105  1.00 24.15           H  
ATOM    975  H13 ASN X  60      -1.297 -39.508  -5.480  1.00 23.15           H  
ATOM    976  N   VAL X  61       1.713 -37.113  -4.096  1.00 20.90           N  
ANISOU  976  N   VAL X  61     4158   1899   1883    812  -1127   -585       N  
ATOM    977  CA  VAL X  61       3.147 -37.019  -4.328  1.00 21.21           C  
ANISOU  977  CA  VAL X  61     4229   1977   1855    878   -923   -560       C  
ATOM    978  C   VAL X  61       3.833 -36.638  -3.024  1.00 20.01           C  
ANISOU  978  C   VAL X  61     3860   1924   1817    755   -808   -461       C  
ATOM    979  O   VAL X  61       3.431 -35.685  -2.364  1.00 18.80           O  
ANISOU  979  O   VAL X  61     3620   1840   1685    675   -809   -427       O  
ATOM    980  CB  VAL X  61       3.486 -36.000  -5.440  1.00 21.71           C  
ANISOU  980  CB  VAL X  61     4456   2062   1732    993   -795   -556       C  
ATOM    981  CG1 VAL X  61       4.988 -35.918  -5.654  1.00 23.36           C  
ANISOU  981  CG1 VAL X  61     4649   2318   1908   1065   -566   -473       C  
ATOM    982  CG2 VAL X  61       2.818 -36.414  -6.765  1.00 23.73           C  
ANISOU  982  CG2 VAL X  61     4955   2230   1831   1156   -926   -673       C  
ATOM    983  H01 VAL X  61       3.509 -37.989  -4.669  1.00 21.21           H  
ATOM    984  H02 VAL X  61       3.112 -35.026  -5.126  1.00 21.71           H  
ATOM    985  H03 VAL X  61       5.499 -36.429  -4.838  1.00 23.36           H  
ATOM    986  H04 VAL X  61       5.247 -36.394  -6.600  1.00 23.36           H  
ATOM    987  H05 VAL X  61       5.296 -34.873  -5.676  1.00 23.36           H  
ATOM    988  H06 VAL X  61       1.206 -36.290  -3.804  1.00 20.90           H  
ATOM    989  H07 VAL X  61       1.919 -35.817  -6.920  1.00 23.73           H  
ATOM    990  H08 VAL X  61       3.511 -36.247  -7.590  1.00 23.73           H  
ATOM    991  H09 VAL X  61       2.550 -37.470  -6.723  1.00 23.73           H  
ATOM    992  N   VAL X  62       4.838 -37.418  -2.633  1.00 20.91           N  
ANISOU  992  N   VAL X  62     3897   2041   2007    755   -734   -427       N  
ATOM    993  CA  VAL X  62       5.543 -37.171  -1.376  1.00 19.85           C  
ANISOU  993  CA  VAL X  62     3566   1992   1984    651   -656   -342       C  
ATOM    994  C   VAL X  62       6.988 -36.748  -1.645  1.00 20.28           C  
ANISOU  994  C   VAL X  62     3611   2057   2035    690   -468   -279       C  
ATOM    995  O   VAL X  62       7.723 -37.421  -2.390  1.00 20.75           O  
ANISOU  995  O   VAL X  62     3747   2077   2060    796   -382   -278       O  
ATOM    996  CB  VAL X  62       5.482 -38.409  -0.429  1.00 19.73           C  
ANISOU  996  CB  VAL X  62     3408   1981   2107    590   -741   -311       C  
ATOM    997  CG1 VAL X  62       6.405 -38.232   0.776  1.00 20.03           C  
ANISOU  997  CG1 VAL X  62     3268   2111   2231    517   -656   -230       C  
ATOM    998  CG2 VAL X  62       4.049 -38.639   0.034  1.00 19.95           C  
ANISOU  998  CG2 VAL X  62     3373   2022   2184    536   -909   -301       C  
ATOM    999  H01 VAL X  62       5.037 -36.352  -0.865  1.00 19.85           H  
ATOM   1000  H02 VAL X  62       5.824 -39.281  -0.987  1.00 19.73           H  
ATOM   1001  H03 VAL X  62       7.288 -37.667   0.477  1.00 20.03           H  
ATOM   1002  H04 VAL X  62       5.878 -37.692   1.562  1.00 20.03           H  
ATOM   1003  H05 VAL X  62       6.709 -39.210   1.148  1.00 20.03           H  
ATOM   1004  H06 VAL X  62       3.385 -38.648  -0.831  1.00 19.95           H  
ATOM   1005  H07 VAL X  62       3.983 -39.596   0.552  1.00 19.95           H  
ATOM   1006  H08 VAL X  62       3.752 -37.838   0.711  1.00 19.95           H  
ATOM   1007  H10 VAL X  62       5.119 -38.194  -3.215  1.00 20.91           H  
ATOM   1008  N   LEU X  63       7.375 -35.625  -1.041  1.00 18.87           N  
ANISOU 1008  N   LEU X  63     3334   1927   1908    619   -418   -221       N  
ATOM   1009  CA  LEU X  63       8.742 -35.116  -1.093  1.00 19.52           C  
ANISOU 1009  CA  LEU X  63     3345   2004   2066    622   -270   -118       C  
ATOM   1010  C   LEU X  63       9.522 -35.584   0.139  1.00 18.52           C  
ANISOU 1010  C   LEU X  63     3040   1908   2090    542   -281    -78       C  
ATOM   1011  O   LEU X  63       9.136 -35.315   1.285  1.00 18.49           O  
ANISOU 1011  O   LEU X  63     2938   1957   2130    463   -391   -105       O  
ATOM   1012  CB  LEU X  63       8.742 -33.568  -1.248  1.00 19.56           C  
ANISOU 1012  CB  LEU X  63     3343   1997   2090    593   -256    -70       C  
ATOM   1013  CG  LEU X  63      10.093 -32.821  -1.268  1.00 20.53           C  
ANISOU 1013  CG  LEU X  63     3351   2084   2367    573   -140     80       C  
ATOM   1014  CD1 LEU X  63      11.034 -33.237  -2.410  1.00 21.53           C  
ANISOU 1014  CD1 LEU X  63     3519   2205   2458    696     67    207       C  
ATOM   1015  CD2 LEU X  63       9.871 -31.293  -1.256  1.00 20.50           C  
ANISOU 1015  CD2 LEU X  63     3324   2034   2432    524   -202    113       C  
ATOM   1016  H01 LEU X  63       9.248 -35.520  -1.970  1.00 19.52           H  
ATOM   1017  H02 LEU X  63       8.259 -33.213  -0.338  1.00 19.56           H  
ATOM   1018  H03 LEU X  63       8.235 -33.340  -2.186  1.00 19.56           H  
ATOM   1019  H04 LEU X  63      10.607 -33.118  -0.354  1.00 20.53           H  
ATOM   1020  H05 LEU X  63      11.995 -33.540  -1.996  1.00 21.53           H  
ATOM   1021  H06 LEU X  63      10.595 -34.071  -2.957  1.00 21.53           H  
ATOM   1022  H07 LEU X  63      11.180 -32.395  -3.086  1.00 21.53           H  
ATOM   1023  H08 LEU X  63       8.936 -31.066  -0.743  1.00 20.50           H  
ATOM   1024  H09 LEU X  63       6.687 -35.099  -0.521  1.00 18.87           H  
ATOM   1025  H10 LEU X  63      10.697 -30.809  -0.735  1.00 20.50           H  
ATOM   1026  H11 LEU X  63       9.822 -30.924  -2.281  1.00 20.50           H  
ATOM   1027  N   THR X  64      10.605 -36.328  -0.104  1.00 19.27           N  
ANISOU 1027  N   THR X  64     3099   1981   2243    586   -166    -13       N  
ATOM   1028  CA  THR X  64      11.433 -36.887   0.954  1.00 18.09           C  
ANISOU 1028  CA  THR X  64     2785   1851   2239    520   -172     35       C  
ATOM   1029  C   THR X  64      12.857 -37.090   0.436  1.00 19.69           C  
ANISOU 1029  C   THR X  64     2936   2018   2529    579      1    153       C  
ATOM   1030  O   THR X  64      13.060 -37.267  -0.770  1.00 20.18           O  
ANISOU 1030  O   THR X  64     3114   2062   2493    711    130    178       O  
ATOM   1031  CB  THR X  64      10.858 -38.260   1.461  1.00 17.51           C  
ANISOU 1031  CB  THR X  64     2698   1794   2162    511   -270    -23       C  
ATOM   1032  CG2 THR X  64      10.715 -39.252   0.336  1.00 19.31           C  
ANISOU 1032  CG2 THR X  64     3068   1952   2315    629   -242    -73       C  
ATOM   1033  OG1 THR X  64      11.724 -38.800   2.465  1.00 16.39           O  
ANISOU 1033  OG1 THR X  64     2394   1677   2155    455   -268     41       O  
ATOM   1034  H01 THR X  64      11.437 -36.188   1.790  1.00 18.09           H  
ATOM   1035  H02 THR X  64       9.867 -38.076   1.877  1.00 17.51           H  
ATOM   1036  H03 THR X  64      10.036 -38.851  -0.417  1.00 19.31           H  
ATOM   1037  H04 THR X  64      11.691 -39.434  -0.115  1.00 19.31           H  
ATOM   1038  H05 THR X  64      10.314 -40.188   0.725  1.00 19.31           H  
ATOM   1039  H06 THR X  64      11.982 -39.692   2.220  1.00 16.39           H  
ATOM   1040  H12 THR X  64      10.860 -36.510  -1.064  1.00 19.27           H  
ATOM   1041  N   SER X  65      13.846 -37.025   1.329  1.00 19.31           N  
ANISOU 1041  N   SER X  65     2712   1969   2657    503      5    236       N  
ATOM   1042  CA  SER X  65      15.211 -37.407   0.966  1.00 21.17           C  
ANISOU 1042  CA  SER X  65     2860   2175   3009    558    167    371       C  
ATOM   1043  C   SER X  65      15.411 -38.924   1.016  1.00 20.89           C  
ANISOU 1043  C   SER X  65     2835   2143   2960    617    187    331       C  
ATOM   1044  O   SER X  65      16.461 -39.413   0.627  1.00 22.68           O  
ANISOU 1044  O   SER X  65     3009   2354   3256    697    331    427       O  
ATOM   1045  CB  SER X  65      16.262 -36.740   1.873  1.00 21.18           C  
ANISOU 1045  CB  SER X  65     2654   2145   3249    450    136    487       C  
ATOM   1046  OG  SER X  65      16.184 -37.260   3.195  1.00 20.69           O  
ANISOU 1046  OG  SER X  65     2504   2115   3242    363    -16    419       O  
ATOM   1047  H01 SER X  65      15.352 -37.058  -0.057  1.00 21.17           H  
ATOM   1048  H02 SER X  65      16.069 -35.668   1.905  1.00 21.18           H  
ATOM   1049  H03 SER X  65      17.257 -36.931   1.470  1.00 21.18           H  
ATOM   1050  H04 SER X  65      16.745 -36.742   3.777  1.00 20.69           H  
ATOM   1051  H07 SER X  65      13.650 -36.708   2.268  1.00 19.31           H  
ATOM   1052  N   ASP X  66      14.425 -39.653   1.547  1.00 19.48           N  
ANISOU 1052  N   ASP X  66     2699   1981   2722    578     36    213       N  
ATOM   1053  CA  ASP X  66      14.567 -41.091   1.783  1.00 19.22           C  
ANISOU 1053  CA  ASP X  66     2643   1926   2735    606      4    188       C  
ATOM   1054  C   ASP X  66      14.495 -41.868   0.478  1.00 20.39           C  
ANISOU 1054  C   ASP X  66     2964   2013   2770    782     70    121       C  
ATOM   1055  O   ASP X  66      13.435 -41.996  -0.127  1.00 20.09           O  
ANISOU 1055  O   ASP X  66     3084   1946   2603    834    -22      9       O  
ATOM   1056  CB  ASP X  66      13.483 -41.569   2.776  1.00 18.15           C  
ANISOU 1056  CB  ASP X  66     2466   1825   2605    508   -186    132       C  
ATOM   1057  CG  ASP X  66      13.605 -43.045   3.137  1.00 20.63           C  
ANISOU 1057  CG  ASP X  66     2720   2099   3021    514   -246    141       C  
ATOM   1058  OD1 ASP X  66      14.551 -43.710   2.676  1.00 19.53           O  
ANISOU 1058  OD1 ASP X  66     2580   1900   2940    596   -153    162       O  
ATOM   1059  OD2 ASP X  66      12.736 -43.543   3.903  1.00 21.94           O1-
ANISOU 1059  OD2 ASP X  66     2823   2295   3219    444   -388    147       O1-
ATOM   1060  H01 ASP X  66      15.548 -41.279   2.220  1.00 19.22           H  
ATOM   1061  H02 ASP X  66      12.517 -41.435   2.289  1.00 18.15           H  
ATOM   1062  H03 ASP X  66      13.566 -40.981   3.690  1.00 18.15           H  
ATOM   1063  H05 ASP X  66      13.557 -39.199   1.793  1.00 19.48           H  
ATOM   1064  N   THR X  67      15.630 -42.416   0.060  1.00 22.79           N  
ANISOU 1064  N   THR X  67     3241   2297   3123    893    214    183       N  
ATOM   1065  CA  THR X  67      15.696 -43.123  -1.224  1.00 25.04           C  
ANISOU 1065  CA  THR X  67     3711   2540   3265   1123    286    105       C  
ATOM   1066  C   THR X  67      15.100 -44.520  -1.161  1.00 24.30           C  
ANISOU 1066  C   THR X  67     3690   2350   3195   1162    100    -37       C  
ATOM   1067  O   THR X  67      14.901 -45.176  -2.189  1.00 26.67           O  
ANISOU 1067  O   THR X  67     4181   2584   3368   1365     74   -161       O  
ATOM   1068  CB  THR X  67      17.121 -43.142  -1.787  1.00 27.17           C  
ANISOU 1068  CB  THR X  67     3925   2841   3557   1276    534    239       C  
ATOM   1069  CG2 THR X  67      17.539 -41.705  -2.130  1.00 29.41           C  
ANISOU 1069  CG2 THR X  67     4152   3195   3829   1261    699    404       C  
ATOM   1070  OG1 THR X  67      18.016 -43.690  -0.817  1.00 29.11           O  
ANISOU 1070  OG1 THR X  67     3966   3073   4022   1180    540    328       O  
ATOM   1071  H01 THR X  67      15.074 -42.556  -1.917  1.00 25.04           H  
ATOM   1072  H02 THR X  67      17.155 -43.759  -2.685  1.00 27.17           H  
ATOM   1073  H03 THR X  67      18.517 -41.717  -2.612  1.00 29.41           H  
ATOM   1074  H04 THR X  67      16.459 -42.345   0.633  1.00 22.79           H  
ATOM   1075  H05 THR X  67      16.807 -41.265  -2.807  1.00 29.41           H  
ATOM   1076  H06 THR X  67      17.592 -41.113  -1.216  1.00 29.41           H  
ATOM   1077  H07 THR X  67      18.277 -44.574  -1.085  1.00 29.11           H  
ATOM   1078  N   SER X  68      14.784 -44.960   0.052  1.00 22.19           N  
ANISOU 1078  N   SER X  68     3269   2069   3093    981    -48    -14       N  
ATOM   1079  CA  SER X  68      14.072 -46.211   0.251  1.00 21.54           C  
ANISOU 1079  CA  SER X  68     3209   1880   3097    974   -259   -101       C  
ATOM   1080  C   SER X  68      12.549 -46.036   0.232  1.00 20.71           C  
ANISOU 1080  C   SER X  68     3177   1746   2945    903   -454   -174       C  
ATOM   1081  O   SER X  68      11.813 -47.021   0.324  1.00 21.42           O  
ANISOU 1081  O   SER X  68     3272   1724   3142    890   -661   -224       O  
ATOM   1082  CB  SER X  68      14.518 -46.847   1.572  1.00 20.43           C  
ANISOU 1082  CB  SER X  68     2838   1752   3171    828   -308     12       C  
ATOM   1083  OG  SER X  68      15.857 -47.292   1.483  1.00 20.48           O  
ANISOU 1083  OG  SER X  68     2784   1745   3251    913   -167     64       O  
ATOM   1084  H01 SER X  68      14.321 -46.867  -0.583  1.00 21.54           H  
ATOM   1085  H02 SER X  68      13.877 -47.703   1.784  1.00 20.43           H  
ATOM   1086  H03 SER X  68      14.437 -46.110   2.371  1.00 20.43           H  
ATOM   1087  H04 SER X  68      16.152 -47.239   0.571  1.00 20.48           H  
ATOM   1088  H08 SER X  68      15.046 -44.410   0.858  1.00 22.19           H  
ATOM   1089  N   PHE X  69      12.078 -44.792   0.132  1.00 20.30           N  
ANISOU 1089  N   PHE X  69     3164   1783   2767    856   -402   -163       N  
ATOM   1090  CA  PHE X  69      10.657 -44.521   0.104  1.00 20.21           C  
ANISOU 1090  CA  PHE X  69     3210   1757   2713    796   -567   -216       C  
ATOM   1091  C   PHE X  69      10.055 -45.016  -1.209  1.00 22.52           C  
ANISOU 1091  C   PHE X  69     3735   1918   2902    962   -682   -373       C  
ATOM   1092  O   PHE X  69      10.378 -44.520  -2.302  1.00 23.88           O  
ANISOU 1092  O   PHE X  69     4086   2103   2885   1124   -566   -439       O  
ATOM   1093  CB  PHE X  69      10.376 -43.020   0.305  1.00 19.83           C  
ANISOU 1093  CB  PHE X  69     3149   1828   2557    722   -484   -176       C  
ATOM   1094  CG  PHE X  69       8.932 -42.700   0.523  1.00 19.99           C  
ANISOU 1094  CG  PHE X  69     3180   1860   2554    648   -640   -200       C  
ATOM   1095  CD1 PHE X  69       8.448 -42.489   1.808  1.00 19.36           C  
ANISOU 1095  CD1 PHE X  69     2922   1882   2553    515   -696   -108       C  
ATOM   1096  CD2 PHE X  69       8.045 -42.613  -0.554  1.00 22.84           C  
ANISOU 1096  CD2 PHE X  69     3729   2143   2807    734   -732   -309       C  
ATOM   1097  CE1 PHE X  69       7.095 -42.171   2.030  1.00 20.05           C  
ANISOU 1097  CE1 PHE X  69     2996   2002   2620    467   -817   -102       C  
ATOM   1098  CE2 PHE X  69       6.702 -42.330  -0.341  1.00 21.48           C  
ANISOU 1098  CE2 PHE X  69     3543   1976   2643    662   -880   -311       C  
ATOM   1099  CZ  PHE X  69       6.233 -42.089   0.965  1.00 20.43           C  
ANISOU 1099  CZ  PHE X  69     3209   1955   2598    528   -908   -196       C  
ATOM   1100  H01 PHE X  69      10.187 -45.058   0.928  1.00 20.21           H  
ATOM   1101  H02 PHE X  69      10.677 -42.515  -0.613  1.00 19.83           H  
ATOM   1102  H03 PHE X  69      10.939 -42.677   1.173  1.00 19.83           H  
ATOM   1103  H04 PHE X  69       9.126 -42.571   2.657  1.00 19.36           H  
ATOM   1104  H05 PHE X  69      12.728 -44.021   0.074  1.00 20.30           H  
ATOM   1105  H06 PHE X  69       8.410 -42.769  -1.569  1.00 22.84           H  
ATOM   1106  H07 PHE X  69       6.734 -41.991   3.042  1.00 20.05           H  
ATOM   1107  H08 PHE X  69       6.012 -42.294  -1.184  1.00 21.48           H  
ATOM   1108  H09 PHE X  69       5.185 -41.837   1.130  1.00 20.43           H  
ATOM   1109  N   ASN X  70       9.178 -45.999  -1.093  1.00 23.65           N  
ANISOU 1109  N   ASN X  70     3871   1933   3181    933   -925   -419       N  
ATOM   1110  CA  ASN X  70       8.469 -46.521  -2.255  1.00 26.60           C  
ANISOU 1110  CA  ASN X  70     4467   2146   3494   1086  -1118   -590       C  
ATOM   1111  C   ASN X  70       7.147 -47.119  -1.803  1.00 27.46           C  
ANISOU 1111  C   ASN X  70     4483   2138   3813    958  -1409   -565       C  
ATOM   1112  O   ASN X  70       7.052 -48.334  -1.595  1.00 29.75           O  
ANISOU 1112  O   ASN X  70     4708   2272   4325    949  -1603   -567       O  
ATOM   1113  CB  ASN X  70       9.310 -47.584  -2.991  1.00 29.08           C  
ANISOU 1113  CB  ASN X  70     4912   2337   3800   1298  -1138   -713       C  
ATOM   1114  CG  ASN X  70       8.767 -47.897  -4.387  1.00 30.94           C  
ANISOU 1114  CG  ASN X  70     5444   2431   3879   1533  -1314   -933       C  
ATOM   1115  ND2 ASN X  70       9.281 -48.944  -5.002  1.00 31.94           N  
ANISOU 1115  ND2 ASN X  70     5704   2423   4009   1746  -1407  -1077       N  
ATOM   1116  OD1 ASN X  70       7.901 -47.194  -4.901  1.00 33.25           O  
ANISOU 1116  OD1 ASN X  70     5853   2736   4043   1540  -1378   -983       O  
ATOM   1117  H01 ASN X  70       8.286 -45.703  -2.952  1.00 26.60           H  
ATOM   1118  H02 ASN X  70       9.268 -48.503  -2.406  1.00 29.08           H  
ATOM   1119  H03 ASN X  70      10.332 -47.217  -3.087  1.00 29.08           H  
ATOM   1120  H04 ASN X  70       8.961 -49.194  -5.927  1.00 31.94           H  
ATOM   1121  H05 ASN X  70       9.995 -49.496  -4.548  1.00 31.94           H  
ATOM   1122  H10 ASN X  70       8.996 -46.396  -0.182  1.00 23.65           H  
ATOM   1123  N   VAL X  71       6.134 -46.264  -1.664  1.00 26.00           N  
ANISOU 1123  N   VAL X  71     4278   2021   3581    863  -1443   -523       N  
ATOM   1124  CA  VAL X  71       4.861 -46.640  -1.048  1.00 25.94           C  
ANISOU 1124  CA  VAL X  71     4114   1952   3790    721  -1669   -423       C  
ATOM   1125  C   VAL X  71       3.783 -46.818  -2.117  1.00 27.67           C  
ANISOU 1125  C   VAL X  71     4515   1990   4009    803  -1930   -563       C  
ATOM   1126  O   VAL X  71       3.662 -45.979  -3.012  1.00 26.39           O  
ANISOU 1126  O   VAL X  71     4559   1862   3606    908  -1869   -683       O  
ATOM   1127  CB  VAL X  71       4.415 -45.558  -0.014  1.00 24.55           C  
ANISOU 1127  CB  VAL X  71     3761   1995   3572    574  -1531   -260       C  
ATOM   1128  CG1 VAL X  71       3.021 -45.844   0.541  1.00 24.95           C  
ANISOU 1128  CG1 VAL X  71     3641   2017   3820    462  -1729   -122       C  
ATOM   1129  CG2 VAL X  71       5.424 -45.470   1.127  1.00 22.73           C  
ANISOU 1129  CG2 VAL X  71     3350   1924   3360    503  -1337   -133       C  
ATOM   1130  H01 VAL X  71       4.998 -47.588  -0.527  1.00 25.94           H  
ATOM   1131  H02 VAL X  71       4.375 -44.602  -0.536  1.00 24.55           H  
ATOM   1132  H03 VAL X  71       2.305 -45.883  -0.280  1.00 24.95           H  
ATOM   1133  H04 VAL X  71       3.026 -46.801   1.063  1.00 24.95           H  
ATOM   1134  H05 VAL X  71       2.736 -45.053   1.234  1.00 24.95           H  
ATOM   1135  H06 VAL X  71       6.250 -45.318  -1.998  1.00 26.00           H  
ATOM   1136  H07 VAL X  71       6.290 -44.893   0.802  1.00 22.73           H  
ATOM   1137  H08 VAL X  71       4.962 -44.980   1.984  1.00 22.73           H  
ATOM   1138  H09 VAL X  71       5.742 -46.473   1.410  1.00 22.73           H  
ATOM   1139  N   GLU X  72       3.000 -47.893  -2.015  1.00 30.09           N  
ANISOU 1139  N   GLU X  72     4733   2095   4604    755  -2235   -532       N  
ATOM   1140  CA  GLU X  72       1.889 -48.121  -2.955  1.00 33.25           C  
ANISOU 1140  CA  GLU X  72     5281   2286   5065    818  -2550   -657       C  
ATOM   1141  C   GLU X  72       0.909 -46.943  -2.989  1.00 31.67           C  
ANISOU 1141  C   GLU X  72     5078   2207   4748    750  -2506   -603       C  
ATOM   1142  O   GLU X  72       0.500 -46.441  -1.939  1.00 30.88           O  
ANISOU 1142  O   GLU X  72     4740   2275   4718    594  -2389   -393       O  
ATOM   1143  CB  GLU X  72       1.134 -49.411  -2.620  1.00 35.24           C  
ANISOU 1143  CB  GLU X  72     5357   2289   5741    728  -2908   -563       C  
ATOM   1144  CG  GLU X  72      -0.039 -49.697  -3.562  1.00 39.73           C  
ANISOU 1144  CG  GLU X  72     6060   2600   6435    783  -3295   -688       C  
ATOM   1145  CD  GLU X  72      -0.903 -50.881  -3.140  1.00 42.31           C  
ANISOU 1145  CD  GLU X  72     6151   2662   7264    657  -3677   -532       C  
ATOM   1146  OE1 GLU X  72      -0.485 -51.665  -2.257  1.00 46.41           O  
ANISOU 1146  OE1 GLU X  72     6436   3169   8028    560  -3659   -356       O  
ATOM   1147  OE2 GLU X  72      -2.005 -51.030  -3.712  1.00 47.83           O1-
ANISOU 1147  OE2 GLU X  72     6886   3151   8134    654  -4011   -571       O1-
ATOM   1148  H01 GLU X  72       2.337 -48.217  -3.944  1.00 33.25           H  
ATOM   1149  H02 GLU X  72       0.718 -49.287  -1.620  1.00 35.24           H  
ATOM   1150  H03 GLU X  72       1.833 -50.245  -2.676  1.00 35.24           H  
ATOM   1151  H04 GLU X  72       0.391 -49.952  -4.530  1.00 39.73           H  
ATOM   1152  H05 GLU X  72      -0.670 -48.809  -3.603  1.00 39.73           H  
ATOM   1153  H10 GLU X  72       3.172 -48.563  -1.279  1.00 30.09           H  
ATOM   1154  N   GLY X  73       0.550 -46.505  -4.198  1.00 32.05           N  
ANISOU 1154  N   GLY X  73     5397   2179   4601    893  -2600   -797       N  
ATOM   1155  CA  GLY X  73      -0.421 -45.426  -4.395  1.00 30.90           C  
ANISOU 1155  CA  GLY X  73     5276   2114   4350    848  -2594   -770       C  
ATOM   1156  C   GLY X  73       0.137 -44.029  -4.174  1.00 28.40           C  
ANISOU 1156  C   GLY X  73     4979   2065   3747    839  -2234   -731       C  
ATOM   1157  O   GLY X  73      -0.612 -43.036  -4.178  1.00 27.51           O  
ANISOU 1157  O   GLY X  73     4858   2039   3554    790  -2201   -690       O  
ATOM   1158  H01 GLY X  73      -1.201 -45.570  -3.647  1.00 30.90           H  
ATOM   1159  H02 GLY X  73      -0.796 -45.486  -5.417  1.00 30.90           H  
ATOM   1160  H06 GLY X  73       0.966 -46.936  -5.011  1.00 32.05           H  
ATOM   1161  N   VAL X  74       1.456 -43.946  -3.977  1.00 27.28           N  
ANISOU 1161  N   VAL X  74     4851   2035   3480    885  -1982   -735       N  
ATOM   1162  CA  VAL X  74       2.146 -42.685  -3.769  1.00 25.57           C  
ANISOU 1162  CA  VAL X  74     4636   2031   3048    876  -1671   -689       C  
ATOM   1163  C   VAL X  74       3.291 -42.574  -4.760  1.00 25.86           C  
ANISOU 1163  C   VAL X  74     4891   2079   2856   1069  -1510   -805       C  
ATOM   1164  O   VAL X  74       4.029 -43.536  -4.977  1.00 26.11           O  
ANISOU 1164  O   VAL X  74     4969   2032   2922   1169  -1527   -865       O  
ATOM   1165  CB  VAL X  74       2.742 -42.610  -2.334  1.00 23.28           C  
ANISOU 1165  CB  VAL X  74     4083   1892   2869    731  -1501   -520       C  
ATOM   1166  CG1 VAL X  74       3.516 -41.312  -2.119  1.00 23.19           C  
ANISOU 1166  CG1 VAL X  74     4072   2057   2681    724  -1233   -486       C  
ATOM   1167  CG2 VAL X  74       1.655 -42.773  -1.306  1.00 23.67           C  
ANISOU 1167  CG2 VAL X  74     3902   1975   3117    583  -1624   -368       C  
ATOM   1168  H01 VAL X  74       1.429 -41.876  -3.906  1.00 25.57           H  
ATOM   1169  H02 VAL X  74       3.450 -43.431  -2.217  1.00 23.28           H  
ATOM   1170  H03 VAL X  74       1.998 -44.799  -3.973  1.00 27.28           H  
ATOM   1171  H04 VAL X  74       4.459 -41.357  -2.665  1.00 23.19           H  
ATOM   1172  H05 VAL X  74       2.926 -40.472  -2.484  1.00 23.19           H  
ATOM   1173  H06 VAL X  74       3.718 -41.181  -1.056  1.00 23.19           H  
ATOM   1174  H07 VAL X  74       0.745 -43.125  -1.793  1.00 23.67           H  
ATOM   1175  H08 VAL X  74       1.969 -43.498  -0.556  1.00 23.67           H  
ATOM   1176  H09 VAL X  74       1.461 -41.814  -0.826  1.00 23.67           H  
ATOM   1177  N   ASP X  75       3.434 -41.399  -5.359  1.00 25.23           N  
ANISOU 1177  N   ASP X  75     4932   2101   2554   1134  -1349   -816       N  
ATOM   1178  CA  ASP X  75       4.584 -41.106  -6.195  1.00 26.77           C  
ANISOU 1178  CA  ASP X  75     5280   2359   2533   1318  -1131   -846       C  
ATOM   1179  C   ASP X  75       5.563 -40.311  -5.360  1.00 25.85           C  
ANISOU 1179  C   ASP X  75     4979   2394   2450   1205   -863   -687       C  
ATOM   1180  O   ASP X  75       5.155 -39.459  -4.578  1.00 25.36           O  
ANISOU 1180  O   ASP X  75     4778   2407   2453   1045   -841   -603       O  
ATOM   1181  CB  ASP X  75       4.170 -40.325  -7.436  1.00 28.07           C  
ANISOU 1181  CB  ASP X  75     5681   2537   2449   1475  -1126   -918       C  
ATOM   1182  CG  ASP X  75       3.289 -41.140  -8.375  1.00 31.17           C  
ANISOU 1182  CG  ASP X  75     6293   2760   2790   1626  -1429  -1106       C  
ATOM   1183  OD1 ASP X  75       3.367 -42.395  -8.361  1.00 31.80           O  
ANISOU 1183  OD1 ASP X  75     6394   2701   2988   1684  -1606  -1204       O  
ATOM   1184  OD2 ASP X  75       2.508 -40.527  -9.134  1.00 32.90           O1-
ANISOU 1184  OD2 ASP X  75     6666   2967   2867   1692  -1517  -1163       O1-
ATOM   1185  H01 ASP X  75       5.045 -42.031  -6.542  1.00 26.77           H  
ATOM   1186  H02 ASP X  75       5.078 -40.064  -7.979  1.00 28.07           H  
ATOM   1187  H03 ASP X  75       3.620 -39.437  -7.123  1.00 28.07           H  
ATOM   1188  H10 ASP X  75       2.725 -40.691  -5.230  1.00 25.23           H  
ATOM   1189  N   VAL X  76       6.846 -40.610  -5.501  1.00 26.47           N  
ANISOU 1189  N   VAL X  76     5051   2509   2498   1302   -681   -649       N  
ATOM   1190  CA  VAL X  76       7.851 -39.935  -4.698  1.00 25.35           C  
ANISOU 1190  CA  VAL X  76     4717   2478   2435   1193   -464   -493       C  
ATOM   1191  C   VAL X  76       8.679 -38.996  -5.559  1.00 26.07           C  
ANISOU 1191  C   VAL X  76     4884   2651   2371   1323   -227   -406       C  
ATOM   1192  O   VAL X  76       8.952 -39.279  -6.735  1.00 27.86           O  
ANISOU 1192  O   VAL X  76     5300   2876   2410   1556   -162   -452       O  
ATOM   1193  CB  VAL X  76       8.764 -40.936  -3.926  1.00 25.26           C  
ANISOU 1193  CB  VAL X  76     4557   2453   2588   1156   -429   -452       C  
ATOM   1194  CG1 VAL X  76       9.641 -41.712  -4.880  1.00 27.36           C  
ANISOU 1194  CG1 VAL X  76     4960   2684   2751   1389   -337   -503       C  
ATOM   1195  CG2 VAL X  76       9.623 -40.198  -2.895  1.00 23.80           C  
ANISOU 1195  CG2 VAL X  76     4154   2365   2523   1010   -276   -299       C  
ATOM   1196  H01 VAL X  76       7.323 -39.347  -3.947  1.00 25.35           H  
ATOM   1197  H02 VAL X  76       8.120 -41.642  -3.401  1.00 25.26           H  
ATOM   1198  H03 VAL X  76      10.607 -41.901  -4.412  1.00 27.36           H  
ATOM   1199  H04 VAL X  76       7.127 -41.312  -6.171  1.00 26.47           H  
ATOM   1200  H05 VAL X  76       9.164 -42.661  -5.123  1.00 27.36           H  
ATOM   1201  H06 VAL X  76       9.786 -41.134  -5.793  1.00 27.36           H  
ATOM   1202  H07 VAL X  76      10.522 -39.816  -3.379  1.00 23.80           H  
ATOM   1203  H08 VAL X  76       9.056 -39.367  -2.477  1.00 23.80           H  
ATOM   1204  H09 VAL X  76       9.904 -40.885  -2.097  1.00 23.80           H  
ATOM   1205  N   ILE X  77       9.055 -37.873  -4.957  1.00 25.21           N  
ANISOU 1205  N   ILE X  77     4621   2611   2347   1188   -114   -270       N  
ATOM   1206  CA  ILE X  77      10.001 -36.930  -5.547  1.00 26.15           C  
ANISOU 1206  CA  ILE X  77     4724   2794   2417   1266    116   -112       C  
ATOM   1207  C   ILE X  77      11.042 -36.593  -4.482  1.00 25.43           C  
ANISOU 1207  C   ILE X  77     4384   2725   2553   1117    208     31       C  
ATOM   1208  O   ILE X  77      10.781 -36.754  -3.286  1.00 24.55           O  
ANISOU 1208  O   ILE X  77     4144   2600   2585    950     78    -10       O  
ATOM   1209  CB  ILE X  77       9.301 -35.646  -6.093  1.00 26.18           C  
ANISOU 1209  CB  ILE X  77     4805   2816   2325   1258    110    -79       C  
ATOM   1210  CG1 ILE X  77       8.573 -34.884  -4.975  1.00 24.38           C  
ANISOU 1210  CG1 ILE X  77     4447   2573   2243   1035    -36   -101       C  
ATOM   1211  CG2 ILE X  77       8.369 -36.000  -7.270  1.00 28.33           C  
ANISOU 1211  CG2 ILE X  77     5341   3068   2357   1437     16   -217       C  
ATOM   1212  CD1 ILE X  77       8.249 -33.417  -5.344  1.00 23.48           C  
ANISOU 1212  CD1 ILE X  77     4348   2465   2107   1008    -12    -24       C  
ATOM   1213  H01 ILE X  77      10.479 -37.388  -6.413  1.00 26.15           H  
ATOM   1214  H02 ILE X  77      10.066 -34.970  -6.475  1.00 26.18           H  
ATOM   1215  H03 ILE X  77       9.241 -34.860  -4.114  1.00 24.38           H  
ATOM   1216  H04 ILE X  77       7.639 -35.400  -4.755  1.00 24.38           H  
ATOM   1217  H05 ILE X  77       7.483 -35.366  -7.235  1.00 28.33           H  
ATOM   1218  H06 ILE X  77       8.894 -35.838  -8.211  1.00 28.33           H  
ATOM   1219  H07 ILE X  77       8.070 -37.045  -7.195  1.00 28.33           H  
ATOM   1220  H08 ILE X  77       7.335 -33.108  -4.836  1.00 23.48           H  
ATOM   1221  H09 ILE X  77       9.072 -32.773  -5.033  1.00 23.48           H  
ATOM   1222  H10 ILE X  77       8.668 -37.661  -4.048  1.00 25.21           H  
ATOM   1223  H11 ILE X  77       8.110 -33.335  -6.422  1.00 23.48           H  
ATOM   1224  N   HIS X  78      12.217 -36.147  -4.913  1.00 27.20           N  
ANISOU 1224  N   HIS X  78     4534   2985   2814   1193    423    213       N  
ATOM   1225  CA  HIS X  78      13.345 -35.945  -4.001  1.00 27.47           C  
ANISOU 1225  CA  HIS X  78     4328   3015   3094   1071    493    359       C  
ATOM   1226  C   HIS X  78      13.918 -34.531  -4.044  1.00 28.33           C  
ANISOU 1226  C   HIS X  78     4301   3116   3347   1004    582    563       C  
ATOM   1227  O   HIS X  78      14.896 -34.222  -3.347  1.00 28.21           O  
ANISOU 1227  O   HIS X  78     4075   3069   3574    902    612    700       O  
ATOM   1228  CB  HIS X  78      14.441 -36.986  -4.271  1.00 29.18           C  
ANISOU 1228  CB  HIS X  78     4511   3253   3324   1208    649    422       C  
ATOM   1229  CG  HIS X  78      13.980 -38.401  -4.111  1.00 30.05           C  
ANISOU 1229  CG  HIS X  78     4724   3332   3363   1257    523    229       C  
ATOM   1230  CD2 HIS X  78      13.889 -39.416  -5.005  1.00 32.30           C  
ANISOU 1230  CD2 HIS X  78     5192   3608   3472   1476    540    120       C  
ATOM   1231  ND1 HIS X  78      13.559 -38.915  -2.901  1.00 28.85           N  
ANISOU 1231  ND1 HIS X  78     4475   3141   3345   1081    338    138       N  
ATOM   1232  CE1 HIS X  78      13.215 -40.180  -3.061  1.00 30.00           C  
ANISOU 1232  CE1 HIS X  78     4719   3241   3438   1163    244      5       C  
ATOM   1233  NE2 HIS X  78      13.412 -40.511  -4.326  1.00 30.83           N  
ANISOU 1233  NE2 HIS X  78     5003   3349   3361   1403    345    -29       N  
ATOM   1234  H01 HIS X  78      12.956 -36.080  -2.992  1.00 27.47           H  
ATOM   1235  H02 HIS X  78      15.225 -36.821  -3.532  1.00 29.18           H  
ATOM   1236  H03 HIS X  78      14.798 -36.853  -5.292  1.00 29.18           H  
ATOM   1237  H04 HIS X  78      14.146 -39.372  -6.063  1.00 32.30           H  
ATOM   1238  H05 HIS X  78      12.833 -40.840  -2.282  1.00 30.00           H  
ATOM   1239  H06 HIS X  78      13.240 -41.421  -4.728  1.00 30.83           H  
ATOM   1240  H12 HIS X  78      12.335 -35.942  -5.895  1.00 27.20           H  
ATOM   1241  N   SER X  79      13.280 -33.675  -4.843  1.00 28.80           N  
ANISOU 1241  N   SER X  79     4474   3185   3284   1055    594    585       N  
ATOM   1242  CA  SER X  79      13.713 -32.301  -5.033  1.00 29.97           C  
ANISOU 1242  CA  SER X  79     4500   3303   3583   1002    660    796       C  
ATOM   1243  C   SER X  79      12.510 -31.383  -5.218  1.00 28.78           C  
ANISOU 1243  C   SER X  79     4462   3126   3347    952    520    704       C  
ATOM   1244  O   SER X  79      11.502 -31.783  -5.802  1.00 27.78           O  
ANISOU 1244  O   SER X  79     4544   3035   2977   1044    469    550       O  
ATOM   1245  CB  SER X  79      14.614 -32.217  -6.269  1.00 32.37           C  
ANISOU 1245  CB  SER X  79     4800   3679   3822   1206    944   1050       C  
ATOM   1246  OG  SER X  79      14.803 -30.878  -6.688  1.00 36.34           O  
ANISOU 1246  OG  SER X  79     5205   4153   4449   1175   1004   1280       O  
ATOM   1247  H01 SER X  79      14.266 -31.981  -4.150  1.00 29.97           H  
ATOM   1248  H02 SER X  79      14.131 -32.762  -7.080  1.00 32.37           H  
ATOM   1249  H03 SER X  79      15.584 -32.654  -6.031  1.00 32.37           H  
ATOM   1250  H04 SER X  79      14.740 -30.293  -5.929  1.00 36.34           H  
ATOM   1251  H07 SER X  79      12.460 -33.996  -5.338  1.00 28.80           H  
ATOM   1252  N   ILE X  80      12.617 -30.156  -4.713  1.00 28.79           N  
ANISOU 1252  N   ILE X  80     4323   3047   3568    811    433    794       N  
ATOM   1253  CA  ILE X  80      11.625 -29.123  -5.006  1.00 29.10           C  
ANISOU 1253  CA  ILE X  80     4449   3052   3556    781    324    751       C  
ATOM   1254  C   ILE X  80      11.429 -28.971  -6.515  1.00 30.58           C  
ANISOU 1254  C   ILE X  80     4788   3306   3524    965    496    870       C  
ATOM   1255  O   ILE X  80      10.305 -28.786  -6.993  1.00 30.08           O  
ANISOU 1255  O   ILE X  80     4902   3258   3269   1008    412    745       O  
ATOM   1256  CB  ILE X  80      12.012 -27.758  -4.376  1.00 29.57           C  
ANISOU 1256  CB  ILE X  80     4319   2986   3931    632    208    867       C  
ATOM   1257  CG1 ILE X  80      11.772 -27.798  -2.863  1.00 28.66           C  
ANISOU 1257  CG1 ILE X  80     4132   2823   3935    492    -30    663       C  
ATOM   1258  CG2 ILE X  80      11.220 -26.609  -5.017  1.00 31.70           C  
ANISOU 1258  CG2 ILE X  80     4666   3213   4166    639    153    902       C  
ATOM   1259  CD1 ILE X  80      10.298 -27.919  -2.453  1.00 26.20           C  
ANISOU 1259  CD1 ILE X  80     3974   2558   3423    485   -195    402       C  
ATOM   1260  H01 ILE X  80      10.684 -29.443  -4.558  1.00 29.10           H  
ATOM   1261  H02 ILE X  80      13.070 -27.577  -4.564  1.00 29.57           H  
ATOM   1262  H03 ILE X  80      12.125 -26.845  -2.469  1.00 28.66           H  
ATOM   1263  H04 ILE X  80      12.310 -28.654  -2.455  1.00 28.66           H  
ATOM   1264  H05 ILE X  80      13.400 -29.934  -4.115  1.00 28.79           H  
ATOM   1265  H06 ILE X  80      10.297 -26.450  -4.460  1.00 31.70           H  
ATOM   1266  H07 ILE X  80      11.818 -25.698  -4.995  1.00 31.70           H  
ATOM   1267  H08 ILE X  80      10.981 -26.863  -6.050  1.00 31.70           H  
ATOM   1268  H09 ILE X  80       9.681 -28.027  -3.345  1.00 26.20           H  
ATOM   1269  H10 ILE X  80      10.168 -28.793  -1.814  1.00 26.20           H  
ATOM   1270  H11 ILE X  80       9.997 -27.023  -1.910  1.00 26.20           H  
ATOM   1271  N   GLU X  81      12.528 -29.062  -7.261  1.00 33.02           N  
ANISOU 1271  N   GLU X  81     5024   3668   3853   1093    739   1124       N  
ATOM   1272  CA  GLU X  81      12.497 -28.831  -8.709  1.00 35.09           C  
ANISOU 1272  CA  GLU X  81     5414   4026   3892   1312    935   1290       C  
ATOM   1273  C   GLU X  81      11.626 -29.855  -9.446  1.00 34.48           C  
ANISOU 1273  C   GLU X  81     5637   4039   3425   1506    918   1054       C  
ATOM   1274  O   GLU X  81      11.076 -29.554 -10.501  1.00 35.52           O  
ANISOU 1274  O   GLU X  81     5942   4232   3324   1665    964   1080       O  
ATOM   1275  CB  GLU X  81      13.917 -28.790  -9.288  1.00 38.47           C  
ANISOU 1275  CB  GLU X  81     5675   4523   4420   1442   1228   1645       C  
ATOM   1276  CG  GLU X  81      14.818 -27.708  -8.685  1.00 41.52           C  
ANISOU 1276  CG  GLU X  81     5739   4785   5251   1252   1219   1927       C  
ATOM   1277  CD  GLU X  81      14.196 -26.309  -8.721  1.00 44.77           C  
ANISOU 1277  CD  GLU X  81     6115   5087   5809   1126   1071   1993       C  
ATOM   1278  OE1 GLU X  81      13.775 -25.850  -9.813  1.00 46.45           O  
ANISOU 1278  OE1 GLU X  81     6443   5374   5833   1270   1182   2118       O  
ATOM   1279  OE2 GLU X  81      14.125 -25.664  -7.649  1.00 45.34           O1-
ANISOU 1279  OE2 GLU X  81     6053   4996   6179    902    830   1911       O1-
ATOM   1280  H01 GLU X  81      12.035 -27.856  -8.867  1.00 35.09           H  
ATOM   1281  H02 GLU X  81      13.813 -28.552 -10.347  1.00 38.47           H  
ATOM   1282  H03 GLU X  81      14.384 -29.759  -9.114  1.00 38.47           H  
ATOM   1283  H04 GLU X  81      15.725 -27.672  -9.288  1.00 41.52           H  
ATOM   1284  H05 GLU X  81      15.025 -27.968  -7.647  1.00 41.52           H  
ATOM   1285  H12 GLU X  81      13.405 -29.296  -6.819  1.00 33.02           H  
ATOM   1286  N   ASP X  82      11.484 -31.046  -8.865  1.00 32.90           N  
ANISOU 1286  N   ASP X  82     5491   3831   3179   1491    821    827       N  
ATOM   1287  CA  ASP X  82      10.583 -32.081  -9.392  1.00 32.92           C  
ANISOU 1287  CA  ASP X  82     5759   3861   2890   1640    718    571       C  
ATOM   1288  C   ASP X  82       9.126 -31.625  -9.473  1.00 31.43           C  
ANISOU 1288  C   ASP X  82     5711   3622   2608   1571    500    402       C  
ATOM   1289  O   ASP X  82       8.381 -32.072 -10.342  1.00 32.36           O  
ANISOU 1289  O   ASP X  82     6065   3761   2471   1738    433    268       O  
ATOM   1290  CB  ASP X  82      10.653 -33.349  -8.536  1.00 31.92           C  
ANISOU 1290  CB  ASP X  82     5606   3693   2829   1577    608    386       C  
ATOM   1291  CG  ASP X  82      11.997 -34.039  -8.616  1.00 34.03           C  
ANISOU 1291  CG  ASP X  82     5780   4012   3139   1695    814    514       C  
ATOM   1292  OD1 ASP X  82      12.676 -33.893  -9.649  1.00 38.10           O  
ANISOU 1292  OD1 ASP X  82     6340   4624   3513   1922   1046    691       O  
ATOM   1293  OD2 ASP X  82      12.367 -34.733  -7.645  1.00 34.87           O1-
ANISOU 1293  OD2 ASP X  82     5762   4074   3411   1575    752    451       O1-
ATOM   1294  H01 ASP X  82      10.928 -32.285 -10.406  1.00 32.92           H  
ATOM   1295  H02 ASP X  82       9.905 -34.044  -8.919  1.00 31.92           H  
ATOM   1296  H03 ASP X  82      10.461 -33.080  -7.497  1.00 31.92           H  
ATOM   1297  H06 ASP X  82      12.016 -31.245  -8.030  1.00 32.90           H  
ATOM   1298  N   ILE X  83       8.724 -30.741  -8.563  1.00 29.54           N  
ANISOU 1298  N   ILE X  83     5332   3312   2580   1341    371    400       N  
ATOM   1299  CA  ILE X  83       7.344 -30.251  -8.523  1.00 28.55           C  
ANISOU 1299  CA  ILE X  83     5308   3143   2397   1270    170    254       C  
ATOM   1300  C   ILE X  83       6.902 -29.624  -9.850  1.00 30.94           C  
ANISOU 1300  C   ILE X  83     5783   3482   2490   1430    225    328       C  
ATOM   1301  O   ILE X  83       5.791 -29.872 -10.331  1.00 30.77           O  
ANISOU 1301  O   ILE X  83     5951   3450   2292   1494     78    166       O  
ATOM   1302  CB  ILE X  83       7.152 -29.238  -7.373  1.00 26.68           C  
ANISOU 1302  CB  ILE X  83     4886   2838   2413   1045     51    265       C  
ATOM   1303  CG1 ILE X  83       7.364 -29.941  -6.026  1.00 24.36           C  
ANISOU 1303  CG1 ILE X  83     4457   2531   2266    916    -38    158       C  
ATOM   1304  CG2 ILE X  83       5.767 -28.546  -7.462  1.00 26.58           C  
ANISOU 1304  CG2 ILE X  83     4969   2792   2337   1003   -124    152       C  
ATOM   1305  CD1 ILE X  83       7.457 -29.002  -4.816  1.00 24.21           C  
ANISOU 1305  CD1 ILE X  83     4257   2459   2481    745   -149    165       C  
ATOM   1306  H01 ILE X  83       6.713 -31.122  -8.346  1.00 28.55           H  
ATOM   1307  H02 ILE X  83       7.898 -28.448  -7.463  1.00 26.68           H  
ATOM   1308  H03 ILE X  83       8.326 -30.449  -6.094  1.00 24.36           H  
ATOM   1309  H04 ILE X  83       9.387 -30.399  -7.882  1.00 29.54           H  
ATOM   1310  H05 ILE X  83       6.529 -30.622  -5.864  1.00 24.36           H  
ATOM   1311  H06 ILE X  83       5.047 -29.097  -6.858  1.00 26.58           H  
ATOM   1312  H07 ILE X  83       5.846 -27.524  -7.090  1.00 26.58           H  
ATOM   1313  H08 ILE X  83       5.434 -28.531  -8.500  1.00 26.58           H  
ATOM   1314  H09 ILE X  83       7.930 -28.067  -5.118  1.00 24.21           H  
ATOM   1315  H10 ILE X  83       6.456 -28.796  -4.437  1.00 24.21           H  
ATOM   1316  H11 ILE X  83       8.052 -29.474  -4.034  1.00 24.21           H  
ATOM   1317  N   TYR X  84       7.780 -28.814 -10.433  1.00 33.64           N  
ANISOU 1317  N   TYR X  84     6046   3867   2870   1498    430    597       N  
ATOM   1318  CA  TYR X  84       7.481 -28.091 -11.674  1.00 36.29           C  
ANISOU 1318  CA  TYR X  84     6513   4257   3017   1659    514    731       C  
ATOM   1319  C   TYR X  84       7.283 -28.965 -12.930  1.00 38.33           C  
ANISOU 1319  C   TYR X  84     7048   4623   2891   1967    579    655       C  
ATOM   1320  O   TYR X  84       6.879 -28.457 -13.971  1.00 39.33           O  
ANISOU 1320  O   TYR X  84     7325   4809   2810   2127    616    731       O  
ATOM   1321  CB  TYR X  84       8.544 -27.016 -11.931  1.00 38.96           C  
ANISOU 1321  CB  TYR X  84     6649   4612   3540   1652    726   1098       C  
ATOM   1322  CG  TYR X  84       8.819 -26.136 -10.739  1.00 38.45           C  
ANISOU 1322  CG  TYR X  84     6325   4411   3873   1376    616   1156       C  
ATOM   1323  CD1 TYR X  84       7.885 -25.183 -10.319  1.00 39.14           C  
ANISOU 1323  CD1 TYR X  84     6404   4392   4074   1222    406   1065       C  
ATOM   1324  CD2 TYR X  84      10.011 -26.251 -10.026  1.00 38.64           C  
ANISOU 1324  CD2 TYR X  84     6119   4402   4160   1286    700   1291       C  
ATOM   1325  CE1 TYR X  84       8.128 -24.372  -9.210  1.00 38.33           C  
ANISOU 1325  CE1 TYR X  84     6091   4155   4318   1008    268   1080       C  
ATOM   1326  CE2 TYR X  84      10.269 -25.442  -8.921  1.00 39.01           C  
ANISOU 1326  CE2 TYR X  84     5949   4305   4570   1055    549   1316       C  
ATOM   1327  CZ  TYR X  84       9.321 -24.506  -8.519  1.00 38.89           C  
ANISOU 1327  CZ  TYR X  84     5950   4186   4641    928    328   1198       C  
ATOM   1328  OH  TYR X  84       9.574 -23.702  -7.428  1.00 38.77           O  
ANISOU 1328  OH  TYR X  84     5746   4022   4965    741    147   1188       O  
ATOM   1329  H01 TYR X  84       6.505 -27.636 -11.502  1.00 36.29           H  
ATOM   1330  H02 TYR X  84       8.158 -26.370 -12.720  1.00 38.96           H  
ATOM   1331  H03 TYR X  84       9.473 -27.511 -12.215  1.00 38.96           H  
ATOM   1332  H04 TYR X  84       6.950 -25.072 -10.868  1.00 39.14           H  
ATOM   1333  H05 TYR X  84      10.753 -26.986 -10.338  1.00 38.64           H  
ATOM   1334  H06 TYR X  84       7.386 -23.640  -8.890  1.00 38.33           H  
ATOM   1335  H07 TYR X  84      11.207 -25.542  -8.375  1.00 39.01           H  
ATOM   1336  H08 TYR X  84       9.832 -24.247  -6.681  1.00 38.77           H  
ATOM   1337  H12 TYR X  84       8.687 -28.692 -10.006  1.00 33.64           H  
ATOM   1338  N   GLN X  85       7.551 -30.265 -12.820  1.00 38.11           N  
ANISOU 1338  N   GLN X  85     7095   4612   2771   2063    569    497       N  
ATOM   1339  CA  GLN X  85       7.378 -31.210 -13.935  1.00 40.65           C  
ANISOU 1339  CA  GLN X  85     7701   5010   2733   2384    575    368       C  
ATOM   1340  C   GLN X  85       6.114 -32.058 -13.792  1.00 38.80           C  
ANISOU 1340  C   GLN X  85     7652   4665   2426   2354    246     25       C  
ATOM   1341  O   GLN X  85       5.841 -32.923 -14.632  1.00 41.04           O  
ANISOU 1341  O   GLN X  85     8187   4961   2445   2609    161   -142       O  
ATOM   1342  CB  GLN X  85       8.603 -32.129 -14.061  1.00 42.21           C  
ANISOU 1342  CB  GLN X  85     7871   5290   2877   2566    779    430       C  
ATOM   1343  CG  GLN X  85       9.700 -31.589 -14.988  1.00 48.22           C  
ANISOU 1343  CG  GLN X  85     8588   6225   3508   2810   1131    772       C  
ATOM   1344  CD  GLN X  85      10.346 -30.321 -14.454  1.00 50.29           C  
ANISOU 1344  CD  GLN X  85     8532   6470   4105   2581   1279   1107       C  
ATOM   1345  NE2 GLN X  85      10.524 -29.337 -15.325  1.00 52.27           N  
ANISOU 1345  NE2 GLN X  85     8769   6819   4273   2707   1457   1397       N  
ATOM   1346  OE1 GLN X  85      10.681 -30.231 -13.266  1.00 50.40           O  
ANISOU 1346  OE1 GLN X  85     8315   6376   4459   2302   1213   1107       O  
ATOM   1347  H01 GLN X  85       7.275 -30.610 -14.839  1.00 40.65           H  
ATOM   1348  H02 GLN X  85       8.251 -33.062 -14.502  1.00 42.21           H  
ATOM   1349  H03 GLN X  85       9.031 -32.268 -13.068  1.00 42.21           H  
ATOM   1350  H04 GLN X  85       9.234 -31.344 -15.942  1.00 48.22           H  
ATOM   1351  H05 GLN X  85      10.470 -32.353 -15.101  1.00 48.22           H  
ATOM   1352  H06 GLN X  85      10.949 -28.470 -15.028  1.00 52.27           H  
ATOM   1353  H07 GLN X  85      10.235 -29.454 -16.286  1.00 52.27           H  
ATOM   1354  H09 GLN X  85       7.887 -30.617 -11.935  1.00 38.11           H  
ATOM   1355  N   LEU X  86       5.362 -31.823 -12.719  1.00 33.99           N  
ANISOU 1355  N   LEU X  86     5853   4363   2697   1708   -260   -374       N  
ATOM   1356  CA  LEU X  86       4.087 -32.498 -12.494  1.00 32.57           C  
ANISOU 1356  CA  LEU X  86     5792   4065   2519   1611   -436   -460       C  
ATOM   1357  C   LEU X  86       2.981 -31.809 -13.292  1.00 32.31           C  
ANISOU 1357  C   LEU X  86     5773   4089   2415   1580   -457   -424       C  
ATOM   1358  O   LEU X  86       2.786 -30.600 -13.158  1.00 31.74           O  
ANISOU 1358  O   LEU X  86     5586   4070   2404   1507   -370   -307       O  
ATOM   1359  CB  LEU X  86       3.733 -32.516 -10.998  1.00 30.57           C  
ANISOU 1359  CB  LEU X  86     5482   3691   2442   1425   -495   -446       C  
ATOM   1360  CG  LEU X  86       4.749 -33.149 -10.042  1.00 29.17           C  
ANISOU 1360  CG  LEU X  86     5289   3450   2344   1448   -489   -476       C  
ATOM   1361  CD1 LEU X  86       4.460 -32.753  -8.593  1.00 27.16           C  
ANISOU 1361  CD1 LEU X  86     4942   3120   2257   1271   -506   -424       C  
ATOM   1362  CD2 LEU X  86       4.751 -34.660 -10.197  1.00 30.10           C  
ANISOU 1362  CD2 LEU X  86     5587   3463   2386   1530   -619   -611       C  
ATOM   1363  H01 LEU X  86       4.180 -33.530 -12.834  1.00 32.57           H  
ATOM   1364  H02 LEU X  86       2.850 -33.152 -10.928  1.00 30.57           H  
ATOM   1365  H03 LEU X  86       3.586 -31.483 -10.683  1.00 30.57           H  
ATOM   1366  H04 LEU X  86       5.739 -32.773 -10.299  1.00 29.17           H  
ATOM   1367  H05 LEU X  86       3.417 -32.968  -8.359  1.00 27.16           H  
ATOM   1368  H06 LEU X  86       5.107 -33.321  -7.925  1.00 27.16           H  
ATOM   1369  H07 LEU X  86       4.648 -31.687  -8.462  1.00 27.16           H  
ATOM   1370  H08 LEU X  86       5.685 -31.153 -12.036  1.00 33.99           H  
ATOM   1371  H09 LEU X  86       5.480 -34.946 -10.955  1.00 30.10           H  
ATOM   1372  H10 LEU X  86       5.016 -35.123  -9.246  1.00 30.10           H  
ATOM   1373  H11 LEU X  86       3.760 -34.996 -10.502  1.00 30.10           H  
ATOM   1374  N   PRO X  87       2.251 -32.574 -14.129  1.00 33.25           N  
ANISOU 1374  N   PRO X  87     6036   4194   2404   1641   -581   -531       N  
ATOM   1375  CA  PRO X  87       1.163 -31.992 -14.927  1.00 33.15           C  
ANISOU 1375  CA  PRO X  87     6040   4245   2309   1629   -621   -513       C  
ATOM   1376  C   PRO X  87      -0.098 -31.650 -14.120  1.00 31.17           C  
ANISOU 1376  C   PRO X  87     5736   3927   2181   1426   -714   -497       C  
ATOM   1377  O   PRO X  87      -0.304 -32.181 -13.020  1.00 30.29           O  
ANISOU 1377  O   PRO X  87     5615   3698   2194   1292   -784   -531       O  
ATOM   1378  CB  PRO X  87       0.834 -33.087 -15.954  1.00 34.84           C  
ANISOU 1378  CB  PRO X  87     6428   4453   2356   1757   -750   -662       C  
ATOM   1379  CG  PRO X  87       1.709 -34.258 -15.646  1.00 35.99           C  
ANISOU 1379  CG  PRO X  87     6658   4514   2505   1830   -781   -758       C  
ATOM   1380  CD  PRO X  87       2.419 -34.020 -14.360  1.00 34.03           C  
ANISOU 1380  CD  PRO X  87     6293   4210   2427   1732   -700   -682       C  
ATOM   1381  H01 PRO X  87       1.008 -32.730 -16.969  1.00 34.84           H  
ATOM   1382  H02 PRO X  87      -0.215 -33.372 -15.874  1.00 34.84           H  
ATOM   1383  H03 PRO X  87       2.438 -34.387 -16.446  1.00 35.99           H  
ATOM   1384  H04 PRO X  87       1.099 -35.157 -15.564  1.00 35.99           H  
ATOM   1385  H05 PRO X  87       2.027 -34.626 -13.543  1.00 34.03           H  
ATOM   1386  H06 PRO X  87       3.474 -34.281 -14.444  1.00 34.03           H  
ATOM   1387  H12 PRO X  87       1.479 -31.041 -15.357  1.00 33.15           H  
ATOM   1388  N   GLY X  88      -0.936 -30.783 -14.689  1.00 30.67           N  
ANISOU 1388  N   GLY X  88     5641   3944   2069   1417   -714   -445       N  
ATOM   1389  CA  GLY X  88      -2.263 -30.491 -14.150  1.00 28.82           C  
ANISOU 1389  CA  GLY X  88     5358   3676   1914   1256   -815   -447       C  
ATOM   1390  C   GLY X  88      -2.245 -29.463 -13.037  1.00 26.93           C  
ANISOU 1390  C   GLY X  88     4972   3422   1837   1127   -728   -329       C  
ATOM   1391  O   GLY X  88      -1.275 -28.720 -12.884  1.00 26.38           O  
ANISOU 1391  O   GLY X  88     4831   3384   1807   1167   -582   -229       O  
ATOM   1392  H01 GLY X  88      -2.650 -31.418 -13.727  1.00 28.82           H  
ATOM   1393  H02 GLY X  88      -2.891 -30.116 -14.958  1.00 28.82           H  
ATOM   1394  H07 GLY X  88      -0.641 -30.307 -15.530  1.00 30.67           H  
ATOM   1395  N   HIS X  89      -3.325 -29.427 -12.263  1.00 25.49           N  
ANISOU 1395  N   HIS X  89     4741   3197   1748    973   -821   -346       N  
ATOM   1396  CA  HIS X  89      -3.387 -28.550 -11.089  1.00 23.23           C  
ANISOU 1396  CA  HIS X  89     4324   2889   1613    851   -758   -254       C  
ATOM   1397  C   HIS X  89      -2.697 -29.211  -9.897  1.00 22.39           C  
ANISOU 1397  C   HIS X  89     4205   2679   1622    773   -750   -273       C  
ATOM   1398  O   HIS X  89      -3.144 -30.247  -9.399  1.00 22.35           O  
ANISOU 1398  O   HIS X  89     4256   2593   1645    689   -859   -353       O  
ATOM   1399  CB  HIS X  89      -4.829 -28.215 -10.730  1.00 22.69           C  
ANISOU 1399  CB  HIS X  89     4198   2840   1585    734   -851   -263       C  
ATOM   1400  CG  HIS X  89      -4.962 -27.023  -9.832  1.00 22.44           C  
ANISOU 1400  CG  HIS X  89     4037   2819   1669    660   -777   -163       C  
ATOM   1401  CD2 HIS X  89      -4.037 -26.341  -9.116  1.00 21.70           C  
ANISOU 1401  CD2 HIS X  89     3874   2698   1672    651   -660    -81       C  
ATOM   1402  ND1 HIS X  89      -6.167 -26.385  -9.613  1.00 22.05           N  
ANISOU 1402  ND1 HIS X  89     3917   2819   1644    595   -829   -149       N  
ATOM   1403  CE1 HIS X  89      -5.979 -25.380  -8.776  1.00 22.27           C  
ANISOU 1403  CE1 HIS X  89     3848   2839   1775    554   -749    -65       C  
ATOM   1404  NE2 HIS X  89      -4.695 -25.328  -8.463  1.00 21.41           N  
ANISOU 1404  NE2 HIS X  89     3740   2680   1716    580   -649    -24       N  
ATOM   1405  H01 HIS X  89      -2.869 -27.623 -11.335  1.00 23.23           H  
ATOM   1406  H02 HIS X  89      -5.230 -29.071 -10.187  1.00 22.69           H  
ATOM   1407  H03 HIS X  89      -4.116 -30.013 -12.487  1.00 25.49           H  
ATOM   1408  H04 HIS X  89      -5.377 -28.016 -11.651  1.00 22.69           H  
ATOM   1409  H05 HIS X  89      -2.970 -26.556  -9.067  1.00 21.70           H  
ATOM   1410  H06 HIS X  89      -6.752 -24.707  -8.406  1.00 22.27           H  
ATOM   1411  H07 HIS X  89      -4.268 -24.653  -7.845  1.00 21.41           H  
ATOM   1412  N   VAL X  90      -1.613 -28.590  -9.446  1.00 21.39           N  
ANISOU 1412  N   VAL X  90     4007   2558   1565    800   -624   -194       N  
ATOM   1413  CA  VAL X  90      -0.815 -29.113  -8.339  1.00 20.23           C  
ANISOU 1413  CA  VAL X  90     3840   2330   1518    754   -609   -207       C  
ATOM   1414  C   VAL X  90      -1.053 -28.259  -7.098  1.00 18.47           C  
ANISOU 1414  C   VAL X  90     3495   2088   1435    630   -579   -140       C  
ATOM   1415  O   VAL X  90      -0.912 -27.032  -7.146  1.00 17.62           O  
ANISOU 1415  O   VAL X  90     3298   2032   1365    637   -491    -55       O  
ATOM   1416  CB  VAL X  90       0.683 -29.120  -8.705  1.00 21.11           C  
ANISOU 1416  CB  VAL X  90     3946   2471   1604    884   -497   -185       C  
ATOM   1417  CG1 VAL X  90       1.535 -29.582  -7.506  1.00 21.38           C  
ANISOU 1417  CG1 VAL X  90     3948   2433   1744    848   -488   -200       C  
ATOM   1418  CG2 VAL X  90       0.914 -30.000  -9.947  1.00 22.62           C  
ANISOU 1418  CG2 VAL X  90     4268   2690   1638   1029   -528   -261       C  
ATOM   1419  H01 VAL X  90      -1.118 -30.140  -8.135  1.00 20.23           H  
ATOM   1420  H02 VAL X  90       0.998 -28.105  -8.949  1.00 21.11           H  
ATOM   1421  H03 VAL X  90       2.432 -28.966  -7.439  1.00 21.38           H  
ATOM   1422  H04 VAL X  90       0.956 -29.481  -6.588  1.00 21.38           H  
ATOM   1423  H05 VAL X  90       1.821 -30.625  -7.643  1.00 21.38           H  
ATOM   1424  H06 VAL X  90       1.950 -30.338  -9.964  1.00 22.62           H  
ATOM   1425  H07 VAL X  90       0.251 -30.864  -9.909  1.00 22.62           H  
ATOM   1426  H08 VAL X  90      -1.330 -27.725  -9.884  1.00 21.39           H  
ATOM   1427  H09 VAL X  90       0.706 -29.421 -10.847  1.00 22.62           H  
ATOM   1428  N   PHE X  91      -1.416 -28.915  -5.997  1.00 16.87           N  
ANISOU 1428  N   PHE X  91     3297   1807   1304    522   -654   -178       N  
ATOM   1429  CA  PHE X  91      -1.594 -28.253  -4.705  1.00 16.18           C  
ANISOU 1429  CA  PHE X  91     3105   1705   1338    417   -633   -129       C  
ATOM   1430  C   PHE X  91      -0.455 -28.610  -3.758  1.00 15.64           C  
ANISOU 1430  C   PHE X  91     3022   1580   1342    427   -598   -132       C  
ATOM   1431  O   PHE X  91      -0.200 -29.802  -3.491  1.00 16.60           O  
ANISOU 1431  O   PHE X  91     3233   1629   1444    432   -657   -190       O  
ATOM   1432  CB  PHE X  91      -2.903 -28.688  -4.045  1.00 15.83           C  
ANISOU 1432  CB  PHE X  91     3066   1632   1317    285   -735   -160       C  
ATOM   1433  CG  PHE X  91      -4.127 -28.220  -4.779  1.00 16.55           C  
ANISOU 1433  CG  PHE X  91     3138   1795   1354    264   -779   -160       C  
ATOM   1434  CD1 PHE X  91      -4.693 -29.022  -5.768  1.00 18.37           C  
ANISOU 1434  CD1 PHE X  91     3462   2029   1487    285   -865   -230       C  
ATOM   1435  CD2 PHE X  91      -4.729 -27.004  -4.456  1.00 16.23           C  
ANISOU 1435  CD2 PHE X  91     2989   1818   1359    232   -746   -101       C  
ATOM   1436  CE1 PHE X  91      -5.835 -28.603  -6.475  1.00 20.07           C  
ANISOU 1436  CE1 PHE X  91     3654   2326   1647    277   -918   -240       C  
ATOM   1437  CE2 PHE X  91      -5.886 -26.564  -5.161  1.00 15.83           C  
ANISOU 1437  CE2 PHE X  91     2918   1845   1250    233   -794   -106       C  
ATOM   1438  CZ  PHE X  91      -6.429 -27.373  -6.170  1.00 18.80           C  
ANISOU 1438  CZ  PHE X  91     3379   2238   1527    255   -880   -175       C  
ATOM   1439  H01 PHE X  91      -1.609 -27.179  -4.893  1.00 16.18           H  
ATOM   1440  H02 PHE X  91      -2.929 -28.234  -3.055  1.00 15.83           H  
ATOM   1441  H03 PHE X  91      -2.922 -29.777  -3.999  1.00 15.83           H  
ATOM   1442  H04 PHE X  91      -4.244 -29.989  -5.997  1.00 18.37           H  
ATOM   1443  H05 PHE X  91      -4.312 -26.387  -3.660  1.00 16.23           H  
ATOM   1444  H06 PHE X  91      -6.256 -29.234  -7.258  1.00 20.07           H  
ATOM   1445  H07 PHE X  91      -6.346 -25.606  -4.918  1.00 15.83           H  
ATOM   1446  H08 PHE X  91      -7.313 -27.044  -6.716  1.00 18.80           H  
ATOM   1447  H10 PHE X  91      -1.575 -29.911  -6.057  1.00 16.87           H  
ATOM   1448  N   ILE X  92       0.240 -27.588  -3.280  1.00 14.85           N  
ANISOU 1448  N   ILE X  92     2812   1507   1322    434   -509    -72       N  
ATOM   1449  CA  ILE X  92       1.214 -27.769  -2.201  1.00 15.57           C  
ANISOU 1449  CA  ILE X  92     2862   1558   1494    432   -489    -78       C  
ATOM   1450  C   ILE X  92       0.416 -27.963  -0.911  1.00 14.45           C  
ANISOU 1450  C   ILE X  92     2710   1371   1410    316   -558    -86       C  
ATOM   1451  O   ILE X  92      -0.349 -27.079  -0.524  1.00 13.67           O  
ANISOU 1451  O   ILE X  92     2539   1303   1353    248   -554    -50       O  
ATOM   1452  CB  ILE X  92       2.199 -26.571  -2.119  1.00 15.36           C  
ANISOU 1452  CB  ILE X  92     2712   1577   1545    465   -379    -19       C  
ATOM   1453  CG1 ILE X  92       2.919 -26.369  -3.470  1.00 17.13           C  
ANISOU 1453  CG1 ILE X  92     2944   1862   1702    573   -294      7       C  
ATOM   1454  CG2 ILE X  92       3.180 -26.753  -0.975  1.00 17.54           C  
ANISOU 1454  CG2 ILE X  92     2935   1823   1907    465   -374    -38       C  
ATOM   1455  CD1 ILE X  92       3.718 -27.608  -3.993  1.00 18.54           C  
ANISOU 1455  CD1 ILE X  92     3209   2038   1797    683   -305    -56       C  
ATOM   1456  H01 ILE X  92       1.842 -28.641  -2.382  1.00 15.57           H  
ATOM   1457  H02 ILE X  92       1.629 -25.665  -1.912  1.00 15.36           H  
ATOM   1458  H03 ILE X  92       3.656 -25.583  -3.304  1.00 17.13           H  
ATOM   1459  H04 ILE X  92       2.168 -26.111  -4.217  1.00 17.13           H  
ATOM   1460  H05 ILE X  92       4.052 -26.120  -1.141  1.00 17.54           H  
ATOM   1461  H06 ILE X  92       2.701 -26.472  -0.037  1.00 17.54           H  
ATOM   1462  H07 ILE X  92       3.493 -27.796  -0.926  1.00 17.54           H  
ATOM   1463  H08 ILE X  92       4.687 -27.651  -3.495  1.00 18.54           H  
ATOM   1464  H09 ILE X  92       0.095 -26.666  -3.667  1.00 14.85           H  
ATOM   1465  H10 ILE X  92       3.159 -28.519  -3.778  1.00 18.54           H  
ATOM   1466  H11 ILE X  92       3.867 -27.517  -5.069  1.00 18.54           H  
ATOM   1467  N   PHE X  93       0.576 -29.136  -0.285  1.00 14.84           N  
ANISOU 1467  N   PHE X  93     2841   1349   1450    304   -621   -130       N  
ATOM   1468  CA  PHE X  93      -0.371 -29.656   0.714  1.00 13.70           C  
ANISOU 1468  CA  PHE X  93     2726   1156   1323    190   -694   -135       C  
ATOM   1469  C   PHE X  93       0.192 -29.601   2.143  1.00 13.54           C  
ANISOU 1469  C   PHE X  93     2661   1110   1372    174   -687   -122       C  
ATOM   1470  O   PHE X  93      -0.502 -29.948   3.118  1.00 13.29           O  
ANISOU 1470  O   PHE X  93     2646   1050   1354     86   -731   -113       O  
ATOM   1471  CB  PHE X  93      -0.708 -31.105   0.335  1.00 14.60           C  
ANISOU 1471  CB  PHE X  93     2991   1189   1369    179   -779   -188       C  
ATOM   1472  CG  PHE X  93      -1.963 -31.680   0.981  1.00 15.90           C  
ANISOU 1472  CG  PHE X  93     3192   1311   1539     36   -854   -185       C  
ATOM   1473  CD1 PHE X  93      -3.196 -31.015   0.907  1.00 15.25           C  
ANISOU 1473  CD1 PHE X  93     3030   1301   1465    -57   -862   -162       C  
ATOM   1474  CD2 PHE X  93      -1.916 -32.947   1.581  1.00 16.05           C  
ANISOU 1474  CD2 PHE X  93     3331   1218   1550     -2   -917   -206       C  
ATOM   1475  CE1 PHE X  93      -4.358 -31.598   1.448  1.00 15.80           C  
ANISOU 1475  CE1 PHE X  93     3116   1347   1538   -196   -925   -159       C  
ATOM   1476  CE2 PHE X  93      -3.063 -33.539   2.128  1.00 16.63           C  
ANISOU 1476  CE2 PHE X  93     3439   1248   1630   -149   -978   -192       C  
ATOM   1477  CZ  PHE X  93      -4.286 -32.860   2.063  1.00 15.51           C  
ANISOU 1477  CZ  PHE X  93     3195   1196   1500   -252   -978   -169       C  
ATOM   1478  H01 PHE X  93      -1.263 -29.030   0.709  1.00 13.70           H  
ATOM   1479  H02 PHE X  93       0.121 -31.710   0.704  1.00 14.60           H  
ATOM   1480  H03 PHE X  93      -0.837 -31.148  -0.746  1.00 14.60           H  
ATOM   1481  H04 PHE X  93      -3.255 -30.038   0.426  1.00 15.25           H  
ATOM   1482  H05 PHE X  93      -0.968 -33.483   1.623  1.00 16.05           H  
ATOM   1483  H06 PHE X  93      -5.311 -31.072   1.390  1.00 15.80           H  
ATOM   1484  H07 PHE X  93      -3.003 -34.520   2.600  1.00 16.63           H  
ATOM   1485  H08 PHE X  93      -5.182 -33.310   2.489  1.00 15.51           H  
ATOM   1486  H12 PHE X  93       1.388 -29.692  -0.510  1.00 14.84           H  
ATOM   1487  N   GLY X  94       1.440 -29.145   2.262  1.00 13.72           N  
ANISOU 1487  N   GLY X  94     2623   1154   1437    260   -629   -122       N  
ATOM   1488  CA  GLY X  94       2.109 -29.048   3.568  1.00 13.77           C  
ANISOU 1488  CA  GLY X  94     2581   1147   1506    266   -630   -123       C  
ATOM   1489  C   GLY X  94       3.298 -29.982   3.719  1.00 14.73           C  
ANISOU 1489  C   GLY X  94     2763   1225   1609    368   -646   -163       C  
ATOM   1490  O   GLY X  94       3.601 -30.751   2.810  1.00 15.64           O  
ANISOU 1490  O   GLY X  94     2965   1315   1661    437   -655   -193       O  
ATOM   1491  H01 GLY X  94       1.378 -29.341   4.321  1.00 13.77           H  
ATOM   1492  H02 GLY X  94       2.457 -28.024   3.701  1.00 13.77           H  
ATOM   1493  H09 GLY X  94       1.939 -28.858   1.432  1.00 13.72           H  
ATOM   1494  N   GLY X  95       3.983 -29.933   4.868  1.00 15.33           N  
ANISOU 1494  N   GLY X  95     2796   1297   1732    393   -656   -171       N  
ATOM   1495  CA  GLY X  95       3.589 -29.115   6.006  1.00 14.00           C  
ANISOU 1495  CA  GLY X  95     2541   1156   1623    323   -658   -148       C  
ATOM   1496  C   GLY X  95       4.408 -27.832   6.051  1.00 14.12           C  
ANISOU 1496  C   GLY X  95     2403   1237   1727    352   -598   -149       C  
ATOM   1497  O   GLY X  95       4.640 -27.212   5.016  1.00 14.50           O  
ANISOU 1497  O   GLY X  95     2398   1320   1791    368   -537   -134       O  
ATOM   1498  H01 GLY X  95       3.767 -29.678   6.922  1.00 14.00           H  
ATOM   1499  H02 GLY X  95       2.532 -28.864   5.919  1.00 14.00           H  
ATOM   1500  H03 GLY X  95       4.819 -30.494   4.950  1.00 15.33           H  
ATOM   1501  N   GLN X  96       4.854 -27.447   7.244  1.00 13.54           N  
ANISOU 1501  N   GLN X  96     2261   1175   1707    359   -618   -167       N  
ATOM   1502  CA  GLN X  96       5.563 -26.162   7.404  1.00 13.35           C  
ANISOU 1502  CA  GLN X  96     2088   1200   1784    365   -575   -175       C  
ATOM   1503  C   GLN X  96       6.723 -26.007   6.428  1.00 13.97           C  
ANISOU 1503  C   GLN X  96     2103   1309   1895    431   -512   -182       C  
ATOM   1504  O   GLN X  96       6.876 -24.957   5.783  1.00 14.48           O  
ANISOU 1504  O   GLN X  96     2078   1404   2021    403   -445   -153       O  
ATOM   1505  CB  GLN X  96       6.058 -25.991   8.840  1.00 12.69           C  
ANISOU 1505  CB  GLN X  96     1953   1124   1743    386   -625   -215       C  
ATOM   1506  CG  GLN X  96       6.998 -24.797   9.051  1.00 14.89           C  
ANISOU 1506  CG  GLN X  96     2075   1441   2139    395   -598   -244       C  
ATOM   1507  CD  GLN X  96       7.438 -24.752  10.484  1.00 16.95           C  
ANISOU 1507  CD  GLN X  96     2299   1714   2425    428   -667   -299       C  
ATOM   1508  NE2 GLN X  96       8.686 -25.180  10.744  1.00 19.42           N  
ANISOU 1508  NE2 GLN X  96     2570   2050   2759    514   -690   -349       N  
ATOM   1509  OE1 GLN X  96       6.656 -24.407  11.359  1.00 15.20           O  
ANISOU 1509  OE1 GLN X  96     2092   1491   2193    389   -704   -300       O  
ATOM   1510  H01 GLN X  96       4.841 -25.378   7.176  1.00 13.35           H  
ATOM   1511  H02 GLN X  96       6.635 -26.885   9.077  1.00 12.69           H  
ATOM   1512  H03 GLN X  96       4.706 -28.040   8.048  1.00 13.54           H  
ATOM   1513  H04 GLN X  96       5.190 -25.860   9.487  1.00 12.69           H  
ATOM   1514  H05 GLN X  96       6.473 -23.874   8.804  1.00 14.89           H  
ATOM   1515  H06 GLN X  96       7.870 -24.902   8.406  1.00 14.89           H  
ATOM   1516  H07 GLN X  96       9.026 -25.198  11.695  1.00 19.42           H  
ATOM   1517  H08 GLN X  96       9.283 -25.484   9.988  1.00 19.42           H  
ATOM   1518  N   THR X  97       7.538 -27.052   6.320  1.00 15.43           N  
ANISOU 1518  N   THR X  97     2338   1490   2035    524   -530   -217       N  
ATOM   1519  CA  THR X  97       8.735 -26.975   5.500  1.00 17.04           C  
ANISOU 1519  CA  THR X  97     2465   1746   2262    603   -467   -230       C  
ATOM   1520  C   THR X  97       8.373 -26.743   4.033  1.00 17.48           C  
ANISOU 1520  C   THR X  97     2544   1821   2277    593   -392   -183       C  
ATOM   1521  O   THR X  97       8.924 -25.850   3.385  1.00 17.40           O  
ANISOU 1521  O   THR X  97     2423   1864   2324    588   -307   -152       O  
ATOM   1522  CB  THR X  97       9.612 -28.240   5.669  1.00 18.60           C  
ANISOU 1522  CB  THR X  97     2726   1940   2402    729   -510   -284       C  
ATOM   1523  CG2 THR X  97      10.908 -28.064   4.917  1.00 20.66           C  
ANISOU 1523  CG2 THR X  97     2874   2284   2692    817   -437   -302       C  
ATOM   1524  OG1 THR X  97       9.905 -28.409   7.067  1.00 20.12           O  
ANISOU 1524  OG1 THR X  97     2905   2119   2622    747   -585   -323       O  
ATOM   1525  H01 THR X  97       9.322 -26.122   5.840  1.00 17.04           H  
ATOM   1526  H02 THR X  97       9.083 -29.110   5.281  1.00 18.60           H  
ATOM   1527  H03 THR X  97      11.702 -28.605   5.431  1.00 20.66           H  
ATOM   1528  H04 THR X  97      10.798 -28.456   3.906  1.00 20.66           H  
ATOM   1529  H05 THR X  97      11.161 -27.005   4.872  1.00 20.66           H  
ATOM   1530  H06 THR X  97      10.183 -29.313   7.229  1.00 20.12           H  
ATOM   1531  H09 THR X  97       7.323 -27.907   6.812  1.00 15.43           H  
ATOM   1532  N   LEU X  98       7.423 -27.520   3.518  1.00 16.54           N  
ANISOU 1532  N   LEU X  98     2567   1658   2060    585   -425   -175       N  
ATOM   1533  CA  LEU X  98       6.937 -27.306   2.147  1.00 17.77           C  
ANISOU 1533  CA  LEU X  98     2756   1835   2160    582   -370   -137       C  
ATOM   1534  C   LEU X  98       6.383 -25.906   1.899  1.00 16.58           C  
ANISOU 1534  C   LEU X  98     2520   1709   2070    497   -315    -75       C  
ATOM   1535  O   LEU X  98       6.697 -25.271   0.878  1.00 17.02           O  
ANISOU 1535  O   LEU X  98     2530   1812   2127    518   -229    -32       O  
ATOM   1536  CB  LEU X  98       5.853 -28.328   1.796  1.00 18.48           C  
ANISOU 1536  CB  LEU X  98     3009   1867   2147    566   -439   -151       C  
ATOM   1537  CG  LEU X  98       6.346 -29.501   0.973  1.00 21.99           C  
ANISOU 1537  CG  LEU X  98     3562   2299   2496    679   -453   -196       C  
ATOM   1538  CD1 LEU X  98       6.851 -28.997  -0.409  1.00 22.66           C  
ANISOU 1538  CD1 LEU X  98     3599   2467   2545    750   -355   -171       C  
ATOM   1539  CD2 LEU X  98       7.417 -30.266   1.746  1.00 23.13           C  
ANISOU 1539  CD2 LEU X  98     3713   2423   2652    768   -486   -246       C  
ATOM   1540  H01 LEU X  98       7.812 -27.429   1.508  1.00 17.77           H  
ATOM   1541  H02 LEU X  98       5.117 -27.805   1.185  1.00 18.48           H  
ATOM   1542  H03 LEU X  98       5.433 -28.714   2.725  1.00 18.48           H  
ATOM   1543  H04 LEU X  98       5.529 -30.197   0.785  1.00 21.99           H  
ATOM   1544  H05 LEU X  98       7.876 -29.334  -0.566  1.00 22.66           H  
ATOM   1545  H06 LEU X  98       6.213 -29.397  -1.197  1.00 22.66           H  
ATOM   1546  H07 LEU X  98       7.031 -28.265   4.076  1.00 16.54           H  
ATOM   1547  H08 LEU X  98       6.820 -27.908  -0.433  1.00 22.66           H  
ATOM   1548  H09 LEU X  98       8.280 -29.620   1.906  1.00 23.13           H  
ATOM   1549  H10 LEU X  98       7.016 -30.581   2.709  1.00 23.13           H  
ATOM   1550  H11 LEU X  98       7.722 -31.143   1.175  1.00 23.13           H  
ATOM   1551  N   PHE X  99       5.546 -25.433   2.818  1.00 15.25           N  
ANISOU 1551  N   PHE X  99     2339   1511   1945    410   -362    -69       N  
ATOM   1552  CA  PHE X  99       4.962 -24.100   2.683  1.00 14.67           C  
ANISOU 1552  CA  PHE X  99     2197   1448   1928    343   -324    -19       C  
ATOM   1553  C   PHE X  99       6.049 -23.026   2.618  1.00 15.47           C  
ANISOU 1553  C   PHE X  99     2166   1573   2137    346   -247      4       C  
ATOM   1554  O   PHE X  99       5.990 -22.108   1.784  1.00 16.52           O  
ANISOU 1554  O   PHE X  99     2265   1720   2293    330   -175     65       O  
ATOM   1555  CB  PHE X  99       3.984 -23.812   3.812  1.00 13.81           C  
ANISOU 1555  CB  PHE X  99     2088   1315   1844    270   -390    -29       C  
ATOM   1556  CG  PHE X  99       2.726 -24.671   3.780  1.00 12.67           C  
ANISOU 1556  CG  PHE X  99     2052   1155   1606    235   -452    -33       C  
ATOM   1557  CD1 PHE X  99       2.191 -25.161   4.978  1.00 12.94           C  
ANISOU 1557  CD1 PHE X  99     2115   1169   1632    192   -518    -56       C  
ATOM   1558  CD2 PHE X  99       2.050 -24.942   2.574  1.00 14.48           C  
ANISOU 1558  CD2 PHE X  99     2350   1396   1756    239   -444    -13       C  
ATOM   1559  CE1 PHE X  99       1.028 -25.934   4.999  1.00 12.80           C  
ANISOU 1559  CE1 PHE X  99     2182   1139   1542    138   -569    -52       C  
ATOM   1560  CE2 PHE X  99       0.869 -25.724   2.575  1.00 11.40           C  
ANISOU 1560  CE2 PHE X  99     2044    993   1294    189   -510    -25       C  
ATOM   1561  CZ  PHE X  99       0.342 -26.209   3.777  1.00 11.89           C  
ANISOU 1561  CZ  PHE X  99     2124   1032   1362    129   -569    -41       C  
ATOM   1562  H01 PHE X  99       4.408 -24.076   1.744  1.00 14.67           H  
ATOM   1563  H02 PHE X  99       3.661 -22.778   3.691  1.00 13.81           H  
ATOM   1564  H03 PHE X  99       4.494 -23.985   4.760  1.00 13.81           H  
ATOM   1565  H04 PHE X  99       2.695 -24.933   5.917  1.00 12.94           H  
ATOM   1566  H05 PHE X  99       2.438 -24.548   1.635  1.00 14.48           H  
ATOM   1567  H06 PHE X  99       0.646 -26.325   5.942  1.00 12.80           H  
ATOM   1568  H07 PHE X  99       0.368 -25.949   1.634  1.00 11.40           H  
ATOM   1569  H08 PHE X  99      -0.581 -26.789   3.781  1.00 11.89           H  
ATOM   1570  H12 PHE X  99       5.311 -26.002   3.619  1.00 15.25           H  
ATOM   1571  N   GLU X 100       7.031 -23.133   3.509  1.00 16.16           N  
ANISOU 1571  N   GLU X 100     2181   1666   2294    365   -266    -42       N  
ATOM   1572  CA  GLU X 100       8.134 -22.178   3.557  1.00 16.68           C  
ANISOU 1572  CA  GLU X 100     2103   1755   2479    353   -204    -33       C  
ATOM   1573  C   GLU X 100       8.894 -22.172   2.246  1.00 18.30           C  
ANISOU 1573  C   GLU X 100     2278   2014   2663    401    -99     13       C  
ATOM   1574  O   GLU X 100       9.284 -21.120   1.765  1.00 18.64           O  
ANISOU 1574  O   GLU X 100     2233   2067   2784    359    -16     70       O  
ATOM   1575  CB  GLU X 100       9.090 -22.498   4.706  1.00 16.88           C  
ANISOU 1575  CB  GLU X 100     2056   1792   2565    383   -258   -108       C  
ATOM   1576  CG  GLU X 100       8.523 -22.133   6.053  1.00 17.57           C  
ANISOU 1576  CG  GLU X 100     2141   1840   2695    335   -344   -147       C  
ATOM   1577  CD  GLU X 100       9.399 -22.537   7.210  1.00 21.88           C  
ANISOU 1577  CD  GLU X 100     2633   2404   3277    382   -412   -225       C  
ATOM   1578  OE1 GLU X 100       9.074 -22.147   8.337  1.00 20.82           O  
ANISOU 1578  OE1 GLU X 100     2484   2249   3177    354   -479   -262       O  
ATOM   1579  OE2 GLU X 100      10.398 -23.269   7.006  1.00 25.52           O1-
ANISOU 1579  OE2 GLU X 100     3069   2906   3721    461   -403   -254       O1-
ATOM   1580  H01 GLU X 100       7.707 -21.189   3.725  1.00 16.68           H  
ATOM   1581  H02 GLU X 100       9.993 -21.905   4.558  1.00 16.88           H  
ATOM   1582  H03 GLU X 100       9.304 -23.567   4.695  1.00 16.88           H  
ATOM   1583  H04 GLU X 100       7.584 -22.677   6.160  1.00 17.57           H  
ATOM   1584  H05 GLU X 100       8.384 -21.052   6.087  1.00 17.57           H  
ATOM   1585  H09 GLU X 100       7.013 -23.896   4.170  1.00 16.16           H  
ATOM   1586  N   GLU X 101       9.096 -23.364   1.673  1.00 18.32           N  
ANISOU 1586  N   GLU X 101     2360   2046   2554    491   -102    -10       N  
ATOM   1587  CA  GLU X 101       9.843 -23.498   0.434  1.00 19.57           C  
ANISOU 1587  CA  GLU X 101     2496   2275   2666    563     -1     24       C  
ATOM   1588  C   GLU X 101       9.075 -23.010  -0.793  1.00 19.87           C  
ANISOU 1588  C   GLU X 101     2596   2319   2635    549     63    105       C  
ATOM   1589  O   GLU X 101       9.697 -22.627  -1.798  1.00 21.53           O  
ANISOU 1589  O   GLU X 101     2757   2592   2833    583    175    164       O  
ATOM   1590  CB  GLU X 101      10.270 -24.955   0.226  1.00 19.67           C  
ANISOU 1590  CB  GLU X 101     2589   2313   2570    685    -37    -40       C  
ATOM   1591  CG  GLU X 101      11.255 -25.468   1.274  1.00 21.05           C  
ANISOU 1591  CG  GLU X 101     2697   2502   2800    734    -89   -115       C  
ATOM   1592  CD  GLU X 101      11.584 -26.943   1.071  1.00 21.67           C  
ANISOU 1592  CD  GLU X 101     2886   2586   2763    869   -137   -179       C  
ATOM   1593  OE1 GLU X 101      10.818 -27.808   1.555  1.00 21.98           O  
ANISOU 1593  OE1 GLU X 101     3069   2544   2739    871   -237   -214       O  
ATOM   1594  OE2 GLU X 101      12.613 -27.225   0.440  1.00 25.15           O1-
ANISOU 1594  OE2 GLU X 101     3268   3111   3179    973    -73   -193       O1-
ATOM   1595  H01 GLU X 101      10.719 -22.858   0.536  1.00 19.57           H  
ATOM   1596  H02 GLU X 101      10.781 -25.000  -0.736  1.00 19.67           H  
ATOM   1597  H03 GLU X 101       9.379 -25.582   0.256  1.00 19.67           H  
ATOM   1598  H04 GLU X 101      10.793 -25.357   2.255  1.00 21.05           H  
ATOM   1599  H05 GLU X 101      12.176 -24.888   1.207  1.00 21.05           H  
ATOM   1600  H06 GLU X 101       8.720 -24.192   2.113  1.00 18.32           H  
ATOM   1601  N   MET X 102       7.744 -22.999  -0.711  1.00 18.72           N  
ANISOU 1601  N   MET X 102     2551   2120   2443    504     -2    110       N  
ATOM   1602  CA  MET X 102       6.917 -22.793  -1.900  1.00 19.56           C  
ANISOU 1602  CA  MET X 102     2739   2239   2452    518     32    168       C  
ATOM   1603  C   MET X 102       6.116 -21.492  -1.954  1.00 19.28           C  
ANISOU 1603  C   MET X 102     2683   2172   2470    439     51    238       C  
ATOM   1604  O   MET X 102       5.624 -21.130  -3.021  1.00 20.26           O  
ANISOU 1604  O   MET X 102     2858   2318   2521    464     97    300       O  
ATOM   1605  CB  MET X 102       5.969 -23.989  -2.111  1.00 19.09           C  
ANISOU 1605  CB  MET X 102     2826   2160   2265    552    -62    113       C  
ATOM   1606  CG  MET X 102       6.714 -25.309  -2.423  1.00 20.50           C  
ANISOU 1606  CG  MET X 102     3065   2361   2362    659    -76     49       C  
ATOM   1607  SD  MET X 102       7.842 -25.185  -3.845  1.00 25.18           S  
ANISOU 1607  SD  MET X 102     3618   3059   2890    777     62     93       S  
ATOM   1608  CE  MET X 102       6.669 -24.935  -5.168  1.00 24.92           C  
ANISOU 1608  CE  MET X 102     3696   3044   2730    793     72    143       C  
ATOM   1609  H01 MET X 102       7.642 -22.709  -2.709  1.00 19.56           H  
ATOM   1610  H02 MET X 102       5.344 -23.758  -2.973  1.00 19.09           H  
ATOM   1611  H03 MET X 102       5.379 -24.129  -1.205  1.00 19.09           H  
ATOM   1612  H04 MET X 102       5.958 -26.052  -2.677  1.00 20.50           H  
ATOM   1613  H05 MET X 102       7.294 -25.595  -1.545  1.00 20.50           H  
ATOM   1614  H06 MET X 102       7.300 -23.135   0.186  1.00 18.72           H  
ATOM   1615  H07 MET X 102       5.801 -24.397  -4.787  1.00 24.92           H  
ATOM   1616  H08 MET X 102       7.136 -24.354  -5.963  1.00 24.92           H  
ATOM   1617  H09 MET X 102       6.353 -25.901  -5.561  1.00 24.92           H  
ATOM   1618  N   ILE X 103       5.951 -20.812  -0.818  1.00 18.83           N  
ANISOU 1618  N   ILE X 103     2563   2064   2528    360      9    224       N  
ATOM   1619  CA  ILE X 103       5.065 -19.637  -0.781  1.00 19.23           C  
ANISOU 1619  CA  ILE X 103     2611   2074   2620    301      8    276       C  
ATOM   1620  C   ILE X 103       5.479 -18.557  -1.781  1.00 20.10           C  
ANISOU 1620  C   ILE X 103     2689   2189   2761    301    123    379       C  
ATOM   1621  O   ILE X 103       4.622 -17.885  -2.353  1.00 20.56           O  
ANISOU 1621  O   ILE X 103     2799   2230   2781    300    132    438       O  
ATOM   1622  CB  ILE X 103       4.885 -19.068   0.657  1.00 18.75           C  
ANISOU 1622  CB  ILE X 103     2490   1960   2675    232    -60    231       C  
ATOM   1623  CG1 ILE X 103       3.770 -17.984   0.667  1.00 18.24           C  
ANISOU 1623  CG1 ILE X 103     2447   1855   2627    196    -78    271       C  
ATOM   1624  CG2 ILE X 103       6.229 -18.587   1.225  1.00 19.25           C  
ANISOU 1624  CG2 ILE X 103     2431   2011   2873    205    -21    218       C  
ATOM   1625  CD1 ILE X 103       3.238 -17.647   2.036  1.00 18.51           C  
ANISOU 1625  CD1 ILE X 103     2453   1855   2725    153   -163    212       C  
ATOM   1626  H01 ILE X 103       4.084 -19.992  -1.098  1.00 19.23           H  
ATOM   1627  H02 ILE X 103       4.550 -19.859   1.328  1.00 18.75           H  
ATOM   1628  H03 ILE X 103       2.933 -18.395   0.102  1.00 18.24           H  
ATOM   1629  H04 ILE X 103       4.175 -17.074   0.225  1.00 18.24           H  
ATOM   1630  H05 ILE X 103       6.952 -18.492   0.415  1.00 19.25           H  
ATOM   1631  H06 ILE X 103       6.095 -17.619   1.707  1.00 19.25           H  
ATOM   1632  H07 ILE X 103       6.595 -19.309   1.955  1.00 19.25           H  
ATOM   1633  H08 ILE X 103       2.215 -18.012   2.128  1.00 18.51           H  
ATOM   1634  H09 ILE X 103       3.861 -18.120   2.795  1.00 18.51           H  
ATOM   1635  H10 ILE X 103       6.435 -21.104   0.019  1.00 18.83           H  
ATOM   1636  H11 ILE X 103       3.251 -16.566   2.176  1.00 18.51           H  
ATOM   1637  N   ASP X 104       6.778 -18.412  -2.022  1.00 21.09           N  
ANISOU 1637  N   ASP X 104     2726   2341   2946    305    212    405       N  
ATOM   1638  CA  ASP X 104       7.226 -17.444  -3.037  1.00 22.64           C  
ANISOU 1638  CA  ASP X 104     2892   2545   3164    298    340    521       C  
ATOM   1639  C   ASP X 104       7.076 -17.913  -4.493  1.00 22.86           C  
ANISOU 1639  C   ASP X 104     3008   2649   3029    393    409    579       C  
ATOM   1640  O   ASP X 104       7.306 -17.132  -5.422  1.00 23.56           O  
ANISOU 1640  O   ASP X 104     3095   2750   3108    398    520    691       O  
ATOM   1641  CB  ASP X 104       8.677 -17.028  -2.790  1.00 24.62           C  
ANISOU 1641  CB  ASP X 104     2996   2809   3550    252    423    538       C  
ATOM   1642  CG  ASP X 104       8.840 -16.169  -1.559  1.00 26.46           C  
ANISOU 1642  CG  ASP X 104     3142   2955   3957    150    368    501       C  
ATOM   1643  OD1 ASP X 104       7.835 -15.630  -1.040  1.00 28.78           O  
ANISOU 1643  OD1 ASP X 104     3492   3174   4271    117    292    489       O  
ATOM   1644  OD2 ASP X 104       9.998 -16.032  -1.113  1.00 30.34           O1-
ANISOU 1644  OD2 ASP X 104     3501   3462   4563    110    399    478       O1-
ATOM   1645  H01 ASP X 104       6.553 -16.595  -2.918  1.00 22.64           H  
ATOM   1646  H02 ASP X 104       8.998 -16.436  -3.647  1.00 24.62           H  
ATOM   1647  H03 ASP X 104       9.282 -17.927  -2.670  1.00 24.62           H  
ATOM   1648  H12 ASP X 104       7.454 -18.963  -1.512  1.00 21.09           H  
ATOM   1649  N   LYS X 105       6.707 -19.178  -4.692  1.00 21.80           N  
ANISOU 1649  N   LYS X 105     2957   2560   2765    470    344    504       N  
ATOM   1650  CA  LYS X 105       6.689 -19.784  -6.027  1.00 22.80           C  
ANISOU 1650  CA  LYS X 105     3167   2767   2727    578    395    531       C  
ATOM   1651  C   LYS X 105       5.291 -20.029  -6.587  1.00 22.10           C  
ANISOU 1651  C   LYS X 105     3213   2675   2508    615    317    522       C  
ATOM   1652  O   LYS X 105       5.133 -20.177  -7.797  1.00 23.04           O  
ANISOU 1652  O   LYS X 105     3407   2855   2492    703    362    562       O  
ATOM   1653  CB  LYS X 105       7.449 -21.118  -6.024  1.00 23.85           C  
ANISOU 1653  CB  LYS X 105     3305   2959   2800    660    380    444       C  
ATOM   1654  CG  LYS X 105       8.754 -21.137  -5.234  1.00 26.38           C  
ANISOU 1654  CG  LYS X 105     3486   3292   3245    634    416    416       C  
ATOM   1655  CD  LYS X 105       9.779 -20.153  -5.775  1.00 31.43           C  
ANISOU 1655  CD  LYS X 105     4004   3982   3958    611    572    521       C  
ATOM   1656  CE  LYS X 105      11.038 -20.167  -4.897  1.00 35.58           C  
ANISOU 1656  CE  LYS X 105     4369   4528   4623    575    590    477       C  
ATOM   1657  NZ  LYS X 105      12.147 -19.345  -5.463  1.00 38.57           N1+
ANISOU 1657  NZ  LYS X 105     4608   4971   5076    545    749    575       N1+
ATOM   1658  H01 LYS X 105       7.174 -19.053  -6.674  1.00 22.80           H  
ATOM   1659  H02 LYS X 105       7.729 -21.301  -7.061  1.00 23.85           H  
ATOM   1660  H03 LYS X 105       6.791 -21.878  -5.602  1.00 23.85           H  
ATOM   1661  H04 LYS X 105       6.431 -19.737  -3.898  1.00 21.80           H  
ATOM   1662  H05 LYS X 105       9.178 -22.137  -5.322  1.00 26.38           H  
ATOM   1663  H06 LYS X 105       8.538 -20.883  -4.196  1.00 26.38           H  
ATOM   1664  H07 LYS X 105       9.350 -19.151  -5.767  1.00 31.43           H  
ATOM   1665  H08 LYS X 105      10.046 -20.433  -6.794  1.00 31.43           H  
ATOM   1666  H09 LYS X 105      11.389 -21.198  -4.843  1.00 35.58           H  
ATOM   1667  H10 LYS X 105      10.781 -19.776  -3.913  1.00 35.58           H  
ATOM   1668  H11 LYS X 105      12.967 -19.923  -5.581  1.00 38.57           H  
ATOM   1669  H12 LYS X 105      11.867 -18.972  -6.359  1.00 38.57           H  
ATOM   1670  H13 LYS X 105      12.359 -18.585  -4.833  1.00 38.57           H  
ATOM   1671  N   VAL X 106       4.283 -20.096  -5.714  1.00 20.29           N  
ANISOU 1671  N   VAL X 106     3008   2387   2313    554    199    464       N  
ATOM   1672  CA  VAL X 106       2.946 -20.527  -6.139  1.00 20.04           C  
ANISOU 1672  CA  VAL X 106     3083   2366   2163    582    106    431       C  
ATOM   1673  C   VAL X 106       2.147 -19.401  -6.778  1.00 20.75           C  
ANISOU 1673  C   VAL X 106     3201   2456   2227    588    131    519       C  
ATOM   1674  O   VAL X 106       2.409 -18.227  -6.511  1.00 20.76           O  
ANISOU 1674  O   VAL X 106     3142   2412   2333    542    192    593       O  
ATOM   1675  CB  VAL X 106       2.116 -21.161  -4.990  1.00 18.52           C  
ANISOU 1675  CB  VAL X 106     2903   2131   2005    514    -26    337       C  
ATOM   1676  CG1 VAL X 106       2.773 -22.479  -4.471  1.00 17.74           C  
ANISOU 1676  CG1 VAL X 106     2818   2024   1900    528    -67    250       C  
ATOM   1677  CG2 VAL X 106       1.860 -20.156  -3.847  1.00 18.40           C  
ANISOU 1677  CG2 VAL X 106     2806   2058   2127    424    -43    353       C  
ATOM   1678  H01 VAL X 106       3.129 -21.297  -6.889  1.00 20.04           H  
ATOM   1679  H02 VAL X 106       1.142 -21.427  -5.401  1.00 18.52           H  
ATOM   1680  H03 VAL X 106       3.711 -22.243  -3.969  1.00 17.74           H  
ATOM   1681  H04 VAL X 106       2.099 -22.969  -3.769  1.00 17.74           H  
ATOM   1682  H05 VAL X 106       2.969 -23.144  -5.312  1.00 17.74           H  
ATOM   1683  H06 VAL X 106       0.828 -20.248  -3.507  1.00 18.40           H  
ATOM   1684  H07 VAL X 106       2.535 -20.368  -3.018  1.00 18.40           H  
ATOM   1685  H08 VAL X 106       2.034 -19.142  -4.208  1.00 18.40           H  
ATOM   1686  H14 VAL X 106       4.443 -19.847  -4.748  1.00 20.29           H  
ATOM   1687  N   ASP X 107       1.181 -19.778  -7.617  1.00 20.83           N  
ANISOU 1687  N   ASP X 107     3306   2511   2096    651     76    503       N  
ATOM   1688  CA  ASP X 107       0.294 -18.825  -8.313  1.00 21.67           C  
ANISOU 1688  CA  ASP X 107     3455   2631   2148    685     80    577       C  
ATOM   1689  C   ASP X 107      -0.745 -18.195  -7.377  1.00 20.28           C  
ANISOU 1689  C   ASP X 107     3245   2407   2054    613     -4    558       C  
ATOM   1690  O   ASP X 107      -1.107 -17.015  -7.499  1.00 20.54           O  
ANISOU 1690  O   ASP X 107     3275   2412   2117    619     23    634       O  
ATOM   1691  CB  ASP X 107      -0.449 -19.559  -9.442  1.00 22.99           C  
ANISOU 1691  CB  ASP X 107     3727   2875   2132    781     23    541       C  
ATOM   1692  CG  ASP X 107       0.498 -20.160 -10.489  1.00 26.75           C  
ANISOU 1692  CG  ASP X 107     4252   3414   2497    882    105    556       C  
ATOM   1693  OD1 ASP X 107       0.251 -21.300 -10.953  1.00 28.48           O  
ANISOU 1693  OD1 ASP X 107     4544   3675   2601    940     33    465       O  
ATOM   1694  OD2 ASP X 107       1.484 -19.484 -10.855  1.00 29.54           O1-
ANISOU 1694  OD2 ASP X 107     4569   3776   2878    904    243    657       O1-
ATOM   1695  H01 ASP X 107       0.923 -18.025  -8.704  1.00 21.67           H  
ATOM   1696  H02 ASP X 107      -1.075 -18.826  -9.951  1.00 22.99           H  
ATOM   1697  H03 ASP X 107      -1.040 -20.363  -9.004  1.00 22.99           H  
ATOM   1698  H09 ASP X 107       1.050 -20.765  -7.785  1.00 20.83           H  
ATOM   1699  N   ASP X 108      -1.243 -19.017  -6.462  1.00 18.31           N  
ANISOU 1699  N   ASP X 108     2976   2150   1829    554   -106    456       N  
ATOM   1700  CA  ASP X 108      -2.365 -18.647  -5.609  1.00 16.23           C  
ANISOU 1700  CA  ASP X 108     2680   1873   1612    498   -194    423       C  
ATOM   1701  C   ASP X 108      -2.361 -19.552  -4.387  1.00 14.78           C  
ANISOU 1701  C   ASP X 108     2458   1668   1488    416   -261    333       C  
ATOM   1702  O   ASP X 108      -1.584 -20.521  -4.301  1.00 13.83           O  
ANISOU 1702  O   ASP X 108     2354   1538   1362    413   -253    294       O  
ATOM   1703  CB  ASP X 108      -3.716 -18.712  -6.367  1.00 17.19           C  
ANISOU 1703  CB  ASP X 108     2855   2063   1612    548   -272    407       C  
ATOM   1704  CG  ASP X 108      -4.038 -20.093  -6.935  1.00 17.71           C  
ANISOU 1704  CG  ASP X 108     2985   2181   1564    566   -343    327       C  
ATOM   1705  OD1 ASP X 108      -3.157 -20.973  -7.007  1.00 18.03           O  
ANISOU 1705  OD1 ASP X 108     3051   2204   1594    569   -319    296       O  
ATOM   1706  OD2 ASP X 108      -5.198 -20.287  -7.358  1.00 20.65           O1-
ANISOU 1706  OD2 ASP X 108     3381   2611   1853    584   -430    290       O1-
ATOM   1707  H01 ASP X 108      -2.250 -17.610  -5.294  1.00 16.23           H  
ATOM   1708  H02 ASP X 108      -3.638 -18.031  -7.214  1.00 17.19           H  
ATOM   1709  H03 ASP X 108      -4.512 -18.429  -5.678  1.00 17.19           H  
ATOM   1710  H04 ASP X 108      -0.829 -19.932  -6.353  1.00 18.31           H  
ATOM   1711  N   MET X 109      -3.218 -19.200  -3.441  1.00 13.29           N  
ANISOU 1711  N   MET X 109     2223   1475   1353    362   -322    307       N  
ATOM   1712  CA  MET X 109      -3.377 -19.943  -2.199  1.00 12.80           C  
ANISOU 1712  CA  MET X 109     2127   1399   1339    284   -383    236       C  
ATOM   1713  C   MET X 109      -4.846 -20.111  -1.848  1.00 12.80           C  
ANISOU 1713  C   MET X 109     2111   1452   1299    247   -473    197       C  
ATOM   1714  O   MET X 109      -5.629 -19.171  -1.971  1.00 13.08           O  
ANISOU 1714  O   MET X 109     2119   1519   1331    274   -483    222       O  
ATOM   1715  CB  MET X 109      -2.651 -19.192  -1.056  1.00 12.64           C  
ANISOU 1715  CB  MET X 109     2032   1321   1450    248   -347    246       C  
ATOM   1716  CG  MET X 109      -1.214 -18.818  -1.398  1.00 13.89           C  
ANISOU 1716  CG  MET X 109     2175   1435   1666    273   -253    291       C  
ATOM   1717  SD  MET X 109      -0.196 -18.430   0.059  1.00 14.74           S  
ANISOU 1717  SD  MET X 109     2193   1481   1926    219   -242    262       S  
ATOM   1718  CE  MET X 109      -0.867 -16.839   0.524  1.00 14.31           C  
ANISOU 1718  CE  MET X 109     2098   1389   1949    207   -250    291       C  
ATOM   1719  H01 MET X 109      -2.942 -20.934  -2.329  1.00 12.80           H  
ATOM   1720  H02 MET X 109      -2.614 -19.866  -0.200  1.00 12.64           H  
ATOM   1721  H03 MET X 109      -3.204 -18.279  -0.835  1.00 12.64           H  
ATOM   1722  H04 MET X 109      -3.787 -18.379  -3.588  1.00 13.29           H  
ATOM   1723  H05 MET X 109      -1.255 -17.916  -2.008  1.00 13.89           H  
ATOM   1724  H06 MET X 109      -0.756 -19.654  -1.926  1.00 13.89           H  
ATOM   1725  H07 MET X 109      -1.848 -16.978   0.978  1.00 14.31           H  
ATOM   1726  H08 MET X 109      -0.200 -16.358   1.240  1.00 14.31           H  
ATOM   1727  H09 MET X 109      -0.963 -16.212  -0.362  1.00 14.31           H  
ATOM   1728  N   TYR X 110      -5.208 -21.310  -1.411  1.00 11.75           N  
ANISOU 1728  N   TYR X 110     1995   1330   1139    186   -536    137       N  
ATOM   1729  CA  TYR X 110      -6.544 -21.596  -0.889  1.00 11.57           C  
ANISOU 1729  CA  TYR X 110     1936   1366   1096    123   -614    100       C  
ATOM   1730  C   TYR X 110      -6.345 -21.816   0.598  1.00 11.47           C  
ANISOU 1730  C   TYR X 110     1877   1324   1156     54   -617     81       C  
ATOM   1731  O   TYR X 110      -5.841 -22.860   1.031  1.00 11.67           O  
ANISOU 1731  O   TYR X 110     1943   1306   1186     11   -629     55       O  
ATOM   1732  CB  TYR X 110      -7.094 -22.875  -1.523  1.00 12.63           C  
ANISOU 1732  CB  TYR X 110     2131   1521   1145     89   -683     51       C  
ATOM   1733  CG  TYR X 110      -7.447 -22.697  -2.980  1.00 13.47           C  
ANISOU 1733  CG  TYR X 110     2285   1676   1159    167   -698     56       C  
ATOM   1734  CD1 TYR X 110      -6.507 -22.962  -3.981  1.00 13.49           C  
ANISOU 1734  CD1 TYR X 110     2368   1646   1109    245   -656     67       C  
ATOM   1735  CD2 TYR X 110      -8.726 -22.262  -3.358  1.00 13.10           C  
ANISOU 1735  CD2 TYR X 110     2195   1717   1063    177   -755     47       C  
ATOM   1736  CE1 TYR X 110      -6.835 -22.793  -5.328  1.00 14.88           C  
ANISOU 1736  CE1 TYR X 110     2596   1876   1182    332   -669     74       C  
ATOM   1737  CE2 TYR X 110      -9.054 -22.085  -4.704  1.00 13.13           C  
ANISOU 1737  CE2 TYR X 110     2247   1772    969    265   -777     49       C  
ATOM   1738  CZ  TYR X 110      -8.108 -22.355  -5.678  1.00 15.28           C  
ANISOU 1738  CZ  TYR X 110     2613   2009   1184    342   -733     64       C  
ATOM   1739  OH  TYR X 110      -8.434 -22.214  -7.018  1.00 17.95           O  
ANISOU 1739  OH  TYR X 110     3008   2406   1406    442   -755     66       O  
ATOM   1740  H01 TYR X 110      -7.246 -20.791  -1.104  1.00 11.57           H  
ATOM   1741  H02 TYR X 110      -8.009 -23.138  -0.992  1.00 12.63           H  
ATOM   1742  H03 TYR X 110      -6.341 -23.659  -1.439  1.00 12.63           H  
ATOM   1743  H04 TYR X 110      -5.509 -23.304  -3.707  1.00 13.49           H  
ATOM   1744  H05 TYR X 110      -9.474 -22.059  -2.591  1.00 13.10           H  
ATOM   1745  H06 TYR X 110      -6.097 -23.003  -6.102  1.00 14.88           H  
ATOM   1746  H07 TYR X 110     -10.048 -21.737  -4.986  1.00 13.13           H  
ATOM   1747  H08 TYR X 110      -8.697 -23.065  -7.375  1.00 17.95           H  
ATOM   1748  H10 TYR X 110      -4.531 -22.059  -1.440  1.00 11.75           H  
ATOM   1749  N   ILE X 111      -6.718 -20.800   1.362  1.00 10.98           N  
ANISOU 1749  N   ILE X 111     1742   1285   1146     58   -608     94       N  
ATOM   1750  CA  ILE X 111      -6.491 -20.810   2.808  1.00 11.15           C  
ANISOU 1750  CA  ILE X 111     1717   1289   1229     15   -608     76       C  
ATOM   1751  C   ILE X 111      -7.801 -20.968   3.541  1.00 11.90           C  
ANISOU 1751  C   ILE X 111     1755   1470   1296    -39   -656     55       C  
ATOM   1752  O   ILE X 111      -8.781 -20.306   3.213  1.00 13.56           O  
ANISOU 1752  O   ILE X 111     1920   1754   1480    -12   -675     58       O  
ATOM   1753  CB  ILE X 111      -5.820 -19.493   3.248  1.00 10.26           C  
ANISOU 1753  CB  ILE X 111     1562   1134   1201     67   -563     94       C  
ATOM   1754  CG1 ILE X 111      -4.474 -19.358   2.547  1.00 11.54           C  
ANISOU 1754  CG1 ILE X 111     1762   1223   1400    104   -505    123       C  
ATOM   1755  CG2 ILE X 111      -5.643 -19.449   4.810  1.00 11.87           C  
ANISOU 1755  CG2 ILE X 111     1719   1333   1458     37   -576     62       C  
ATOM   1756  CD1 ILE X 111      -3.825 -18.015   2.747  1.00 18.45           C  
ANISOU 1756  CD1 ILE X 111     2598   2044   2369    138   -460    148       C  
ATOM   1757  H01 ILE X 111      -5.839 -21.649   3.049  1.00 11.15           H  
ATOM   1758  H02 ILE X 111      -6.457 -18.655   2.966  1.00 10.26           H  
ATOM   1759  H03 ILE X 111      -4.657 -19.469   1.478  1.00 11.54           H  
ATOM   1760  H04 ILE X 111      -3.804 -20.126   2.933  1.00 11.54           H  
ATOM   1761  H05 ILE X 111      -5.003 -18.609   5.079  1.00 11.87           H  
ATOM   1762  H06 ILE X 111      -6.617 -19.329   5.283  1.00 11.87           H  
ATOM   1763  H07 ILE X 111      -5.185 -20.378   5.151  1.00 11.87           H  
ATOM   1764  H08 ILE X 111      -2.875 -17.988   2.214  1.00 18.45           H  
ATOM   1765  H09 ILE X 111      -7.168 -20.002   0.938  1.00 10.98           H  
ATOM   1766  H10 ILE X 111      -4.479 -17.233   2.361  1.00 18.45           H  
ATOM   1767  H11 ILE X 111      -3.650 -17.850   3.810  1.00 18.45           H  
ATOM   1768  N   THR X 112      -7.816 -21.846   4.532  1.00 11.42           N  
ANISOU 1768  N   THR X 112     1695   1407   1236   -110   -672     39       N  
ATOM   1769  CA  THR X 112      -8.881 -21.852   5.518  1.00 11.28           C  
ANISOU 1769  CA  THR X 112     1605   1477   1203   -160   -694     30       C  
ATOM   1770  C   THR X 112      -8.335 -21.145   6.753  1.00 11.24           C  
ANISOU 1770  C   THR X 112     1563   1457   1251   -122   -668     24       C  
ATOM   1771  O   THR X 112      -7.440 -21.656   7.449  1.00 10.30           O  
ANISOU 1771  O   THR X 112     1482   1277   1156   -135   -658     19       O  
ATOM   1772  CB  THR X 112      -9.325 -23.303   5.905  1.00 11.87           C  
ANISOU 1772  CB  THR X 112     1711   1560   1240   -272   -724     28       C  
ATOM   1773  CG2 THR X 112     -10.521 -23.240   6.877  1.00 12.15           C  
ANISOU 1773  CG2 THR X 112     1652   1711   1253   -329   -731     32       C  
ATOM   1774  OG1 THR X 112      -9.730 -24.024   4.728  1.00 12.50           O  
ANISOU 1774  OG1 THR X 112     1838   1635   1277   -309   -762     18       O  
ATOM   1775  H01 THR X 112      -9.759 -21.354   5.107  1.00 11.28           H  
ATOM   1776  H02 THR X 112      -8.484 -23.810   6.378  1.00 11.87           H  
ATOM   1777  H03 THR X 112     -11.395 -23.691   6.407  1.00 12.15           H  
ATOM   1778  H04 THR X 112     -10.278 -23.785   7.789  1.00 12.15           H  
ATOM   1779  H05 THR X 112     -10.737 -22.200   7.121  1.00 12.15           H  
ATOM   1780  H06 THR X 112      -9.952 -24.927   4.966  1.00 12.50           H  
ATOM   1781  H12 THR X 112      -7.072 -22.525   4.603  1.00 11.42           H  
ATOM   1782  N   VAL X 113      -8.833 -19.944   7.003  1.00 11.31           N  
ANISOU 1782  N   VAL X 113     1504   1518   1275    -62   -665     16       N  
ATOM   1783  CA  VAL X 113      -8.467 -19.234   8.233  1.00 11.01           C  
ANISOU 1783  CA  VAL X 113     1429   1474   1279    -20   -655     -6       C  
ATOM   1784  C   VAL X 113      -9.335 -19.792   9.367  1.00 12.47           C  
ANISOU 1784  C   VAL X 113     1566   1761   1410    -70   -665    -13       C  
ATOM   1785  O   VAL X 113     -10.575 -19.684   9.345  1.00 12.61           O  
ANISOU 1785  O   VAL X 113     1517   1893   1380    -83   -676    -12       O  
ATOM   1786  CB  VAL X 113      -8.652 -17.714   8.109  1.00 11.64           C  
ANISOU 1786  CB  VAL X 113     1470   1555   1398     73   -654    -18       C  
ATOM   1787  CG1 VAL X 113      -8.142 -17.028   9.396  1.00 11.42           C  
ANISOU 1787  CG1 VAL X 113     1417   1504   1419    117   -657    -59       C  
ATOM   1788  CG2 VAL X 113      -7.910 -17.204   6.871  1.00 13.13           C  
ANISOU 1788  CG2 VAL X 113     1711   1649   1631    108   -631     11       C  
ATOM   1789  H01 VAL X 113      -7.408 -19.394   8.436  1.00 11.01           H  
ATOM   1790  H02 VAL X 113      -9.709 -17.474   7.990  1.00 11.64           H  
ATOM   1791  H03 VAL X 113      -7.260 -16.431   9.164  1.00 11.42           H  
ATOM   1792  H04 VAL X 113      -8.922 -16.381   9.797  1.00 11.42           H  
ATOM   1793  H05 VAL X 113      -7.882 -17.787  10.134  1.00 11.42           H  
ATOM   1794  H06 VAL X 113      -6.910 -17.638   6.843  1.00 13.13           H  
ATOM   1795  H07 VAL X 113      -9.467 -19.515   6.344  1.00 11.31           H  
ATOM   1796  H08 VAL X 113      -8.457 -17.494   5.974  1.00 13.13           H  
ATOM   1797  H09 VAL X 113      -7.833 -16.118   6.915  1.00 13.13           H  
ATOM   1798  N   ILE X 114      -8.662 -20.421  10.330  1.00 12.74           N  
ANISOU 1798  N   ILE X 114     1632   1759   1448    -95   -660    -16       N  
ATOM   1799  CA  ILE X 114      -9.325 -20.963  11.513  1.00 13.40           C  
ANISOU 1799  CA  ILE X 114     1683   1933   1474   -138   -656     -8       C  
ATOM   1800  C   ILE X 114      -9.343 -19.808  12.522  1.00 13.54           C  
ANISOU 1800  C   ILE X 114     1643   1999   1503    -43   -656    -49       C  
ATOM   1801  O   ILE X 114      -8.282 -19.378  13.033  1.00 13.99           O  
ANISOU 1801  O   ILE X 114     1727   1980   1608     15   -663    -82       O  
ATOM   1802  CB  ILE X 114      -8.601 -22.201  12.097  1.00 14.59           C  
ANISOU 1802  CB  ILE X 114     1915   2019   1609   -194   -655     14       C  
ATOM   1803  CG1 ILE X 114      -8.328 -23.290  11.031  1.00 13.46           C  
ANISOU 1803  CG1 ILE X 114     1855   1793   1467   -265   -666     37       C  
ATOM   1804  CG2 ILE X 114      -9.382 -22.746  13.307  1.00 15.18           C  
ANISOU 1804  CG2 ILE X 114     1962   2194   1614   -243   -640     41       C  
ATOM   1805  CD1 ILE X 114      -9.545 -24.040  10.514  1.00 15.81           C  
ANISOU 1805  CD1 ILE X 114     2138   2151   1718   -370   -678     65       C  
ATOM   1806  H01 ILE X 114     -10.325 -21.320  11.266  1.00 13.40           H  
ATOM   1807  H02 ILE X 114      -7.617 -21.883  12.442  1.00 14.59           H  
ATOM   1808  H03 ILE X 114      -7.713 -24.039  11.529  1.00 13.46           H  
ATOM   1809  H04 ILE X 114      -7.845 -22.810  10.180  1.00 13.46           H  
ATOM   1810  H05 ILE X 114     -10.374 -23.062  12.986  1.00 15.18           H  
ATOM   1811  H06 ILE X 114      -8.849 -23.597  13.730  1.00 15.18           H  
ATOM   1812  H07 ILE X 114      -9.477 -21.964  14.061  1.00 15.18           H  
ATOM   1813  H08 ILE X 114     -10.351 -23.333  10.319  1.00 15.81           H  
ATOM   1814  H09 ILE X 114      -9.287 -24.560   9.591  1.00 15.81           H  
ATOM   1815  H10 ILE X 114      -7.662 -20.526  10.239  1.00 12.74           H  
ATOM   1816  H11 ILE X 114      -9.870 -24.764  11.261  1.00 15.81           H  
ATOM   1817  N   GLU X 115     -10.536 -19.292  12.808  1.00 13.61           N  
ANISOU 1817  N   GLU X 115     1568   2138   1466    -20   -653    -56       N  
ATOM   1818  CA  GLU X 115     -10.655 -18.039  13.560  1.00 14.06           C  
ANISOU 1818  CA  GLU X 115     1575   2238   1531     95   -662   -109       C  
ATOM   1819  C   GLU X 115     -10.571 -18.252  15.069  1.00 13.63           C  
ANISOU 1819  C   GLU X 115     1509   2244   1425    117   -653   -125       C  
ATOM   1820  O   GLU X 115     -11.447 -17.851  15.827  1.00 14.12           O  
ANISOU 1820  O   GLU X 115     1500   2440   1424    167   -644   -143       O  
ATOM   1821  CB  GLU X 115     -11.913 -17.263  13.139  1.00 15.33           C  
ANISOU 1821  CB  GLU X 115     1651   2512   1661    145   -668   -120       C  
ATOM   1822  CG  GLU X 115     -12.105 -17.233  11.622  1.00 18.98           C  
ANISOU 1822  CG  GLU X 115     2130   2932   2148    121   -679    -95       C  
ATOM   1823  CD  GLU X 115     -11.510 -16.029  10.942  1.00 24.83           C  
ANISOU 1823  CD  GLU X 115     2910   3562   2960    215   -695   -114       C  
ATOM   1824  OE1 GLU X 115     -10.870 -15.196  11.627  1.00 25.07           O  
ANISOU 1824  OE1 GLU X 115     2957   3530   3040    288   -703   -155       O  
ATOM   1825  OE2 GLU X 115     -11.701 -15.911   9.702  1.00 25.89           O1-
ANISOU 1825  OE2 GLU X 115     3065   3672   3101    216   -701    -88       O1-
ATOM   1826  H01 GLU X 115      -9.794 -17.421  13.305  1.00 14.06           H  
ATOM   1827  H02 GLU X 115     -11.794 -16.234  13.477  1.00 15.33           H  
ATOM   1828  H03 GLU X 115     -12.784 -17.736  13.593  1.00 15.33           H  
ATOM   1829  H04 GLU X 115     -13.180 -17.189  11.446  1.00 18.98           H  
ATOM   1830  H05 GLU X 115     -11.642 -18.126  11.202  1.00 18.98           H  
ATOM   1831  H12 GLU X 115     -11.371 -19.770  12.503  1.00 13.61           H  
ATOM   1832  N   GLY X 116      -9.497 -18.920  15.491  1.00 12.15           N  
ANISOU 1832  N   GLY X 116     1395   1968   1255     91   -657   -119       N  
ATOM   1833  CA  GLY X 116      -9.205 -19.172  16.905  1.00 12.55           C  
ANISOU 1833  CA  GLY X 116     1458   2060   1252    126   -656   -134       C  
ATOM   1834  C   GLY X 116      -7.703 -19.108  17.153  1.00 11.99           C  
ANISOU 1834  C   GLY X 116     1452   1858   1246    167   -689   -174       C  
ATOM   1835  O   GLY X 116      -6.924 -18.931  16.210  1.00 11.68           O  
ANISOU 1835  O   GLY X 116     1440   1703   1294    155   -701   -181       O  
ATOM   1836  H01 GLY X 116      -9.566 -20.165  17.170  1.00 12.55           H  
ATOM   1837  H02 GLY X 116      -9.704 -18.419  17.516  1.00 12.55           H  
ATOM   1838  H06 GLY X 116      -8.850 -19.271  14.799  1.00 12.15           H  
ATOM   1839  N   LYS X 117      -7.316 -19.248  18.411  1.00 12.13           N  
ANISOU 1839  N   LYS X 117     1487   1907   1214    220   -703   -200       N  
ATOM   1840  CA  LYS X 117      -5.897 -19.294  18.787  1.00 12.85           C  
ANISOU 1840  CA  LYS X 117     1628   1896   1357    263   -744   -246       C  
ATOM   1841  C   LYS X 117      -5.615 -20.627  19.453  1.00 13.22           C  
ANISOU 1841  C   LYS X 117     1746   1951   1324    230   -734   -193       C  
ATOM   1842  O   LYS X 117      -6.042 -20.869  20.600  1.00 14.55           O  
ANISOU 1842  O   LYS X 117     1919   2219   1390    264   -725   -182       O  
ATOM   1843  CB  LYS X 117      -5.545 -18.136  19.730  1.00 13.79           C  
ANISOU 1843  CB  LYS X 117     1714   2031   1493    383   -792   -345       C  
ATOM   1844  CG  LYS X 117      -5.611 -16.761  19.037  1.00 15.41           C  
ANISOU 1844  CG  LYS X 117     1874   2183   1799    420   -812   -400       C  
ATOM   1845  CD  LYS X 117      -5.534 -15.551  20.000  1.00 17.58           C  
ANISOU 1845  CD  LYS X 117     2120   2476   2083    540   -868   -507       C  
ATOM   1846  CE  LYS X 117      -4.481 -15.667  21.065  1.00 25.57           C  
ANISOU 1846  CE  LYS X 117     3157   3466   3093    597   -924   -576       C  
ATOM   1847  NZ  LYS X 117      -4.576 -14.503  22.037  1.00 29.66           N1+
ANISOU 1847  NZ  LYS X 117     3651   4015   3603    722   -987   -693       N1+
ATOM   1848  H01 LYS X 117      -5.281 -19.190  17.894  1.00 12.85           H  
ATOM   1849  H02 LYS X 117      -4.519 -18.286  20.065  1.00 13.79           H  
ATOM   1850  H03 LYS X 117      -8.017 -19.325  19.134  1.00 12.13           H  
ATOM   1851  H04 LYS X 117      -6.246 -18.140  20.565  1.00 13.79           H  
ATOM   1852  H05 LYS X 117      -6.584 -16.707  18.550  1.00 15.41           H  
ATOM   1853  H06 LYS X 117      -4.779 -16.692  18.336  1.00 15.41           H  
ATOM   1854  H07 LYS X 117      -6.493 -15.506  20.517  1.00 17.58           H  
ATOM   1855  H08 LYS X 117      -5.325 -14.659  19.410  1.00 17.58           H  
ATOM   1856  H09 LYS X 117      -3.499 -15.652  20.592  1.00 25.57           H  
ATOM   1857  H10 LYS X 117      -4.621 -16.601  21.609  1.00 25.57           H  
ATOM   1858  H11 LYS X 117      -5.547 -14.311  22.238  1.00 29.66           H  
ATOM   1859  H12 LYS X 117      -4.096 -14.739  22.894  1.00 29.66           H  
ATOM   1860  H13 LYS X 117      -4.149 -13.685  21.626  1.00 29.66           H  
ATOM   1861  N   PHE X 118      -4.814 -21.441  18.763  1.00 12.56           N  
ANISOU 1861  N   PHE X 118     1725   1762   1284    178   -738   -164       N  
ATOM   1862  CA  PHE X 118      -4.472 -22.806  19.199  1.00 13.54           C  
ANISOU 1862  CA  PHE X 118     1942   1861   1342    147   -735   -107       C  
ATOM   1863  C   PHE X 118      -3.019 -22.918  19.630  1.00 13.72           C  
ANISOU 1863  C   PHE X 118     2005   1809   1399    227   -787   -161       C  
ATOM   1864  O   PHE X 118      -2.184 -22.094  19.227  1.00 14.76           O  
ANISOU 1864  O   PHE X 118     2090   1886   1632    270   -817   -232       O  
ATOM   1865  CB  PHE X 118      -4.719 -23.761  18.032  1.00 12.09           C  
ANISOU 1865  CB  PHE X 118     1809   1611   1174     38   -710    -40       C  
ATOM   1866  CG  PHE X 118      -6.179 -23.952  17.712  1.00 12.44           C  
ANISOU 1866  CG  PHE X 118     1816   1738   1172    -57   -668     18       C  
ATOM   1867  CD1 PHE X 118      -6.876 -22.995  16.966  1.00 12.04           C  
ANISOU 1867  CD1 PHE X 118     1678   1734   1164    -61   -659     -6       C  
ATOM   1868  CD2 PHE X 118      -6.874 -25.065  18.204  1.00 14.62           C  
ANISOU 1868  CD2 PHE X 118     2142   2051   1363   -140   -640    100       C  
ATOM   1869  CE1 PHE X 118      -8.245 -23.148  16.699  1.00 12.51           C  
ANISOU 1869  CE1 PHE X 118     1684   1891   1179   -139   -627     38       C  
ATOM   1870  CE2 PHE X 118      -8.244 -25.239  17.929  1.00 13.56           C  
ANISOU 1870  CE2 PHE X 118     1951   2008   1195   -241   -601    151       C  
ATOM   1871  CZ  PHE X 118      -8.928 -24.280  17.196  1.00 12.83           C  
ANISOU 1871  CZ  PHE X 118     1755   1978   1142   -235   -598    114       C  
ATOM   1872  H01 PHE X 118      -5.094 -23.058  20.058  1.00 13.54           H  
ATOM   1873  H02 PHE X 118      -4.325 -24.734  18.325  1.00 12.09           H  
ATOM   1874  H03 PHE X 118      -4.220 -23.363  17.148  1.00 12.09           H  
ATOM   1875  H04 PHE X 118      -6.349 -22.119  16.587  1.00 12.04           H  
ATOM   1876  H05 PHE X 118      -6.348 -25.805  18.807  1.00 14.62           H  
ATOM   1877  H06 PHE X 118      -8.777 -22.399  16.113  1.00 12.51           H  
ATOM   1878  H07 PHE X 118      -8.766 -26.125  18.291  1.00 13.56           H  
ATOM   1879  H08 PHE X 118      -9.994 -24.400  17.003  1.00 12.83           H  
ATOM   1880  H14 PHE X 118      -4.421 -21.103  17.896  1.00 12.56           H  
ATOM   1881  N   ARG X 119      -2.706 -23.926  20.446  1.00 14.09           N  
ANISOU 1881  N   ARG X 119     2136   1855   1363    247   -797   -125       N  
ATOM   1882  CA  ARG X 119      -1.301 -24.263  20.701  1.00 15.29           C  
ANISOU 1882  CA  ARG X 119     2333   1935   1542    323   -851   -170       C  
ATOM   1883  C   ARG X 119      -0.746 -24.923  19.446  1.00 14.38           C  
ANISOU 1883  C   ARG X 119     2258   1712   1494    271   -844   -147       C  
ATOM   1884  O   ARG X 119      -1.336 -25.892  18.945  1.00 14.88           O  
ANISOU 1884  O   ARG X 119     2394   1744   1516    187   -812    -68       O  
ATOM   1885  CB  ARG X 119      -1.167 -25.237  21.870  1.00 16.76           C  
ANISOU 1885  CB  ARG X 119     2617   2145   1606    371   -867   -128       C  
ATOM   1886  CG  ARG X 119       0.290 -25.763  22.061  1.00 18.34           C  
ANISOU 1886  CG  ARG X 119     2871   2271   1824    461   -930   -171       C  
ATOM   1887  CD  ARG X 119       0.472 -26.671  23.309  1.00 19.97           C  
ANISOU 1887  CD  ARG X 119     3189   2503   1897    536   -954   -129       C  
ATOM   1888  NE  ARG X 119       0.250 -25.899  24.527  1.00 25.73           N  
ANISOU 1888  NE  ARG X 119     3873   3346   2557    623   -976   -177       N  
ATOM   1889  CZ  ARG X 119      -0.894 -25.879  25.209  1.00 30.02           C  
ANISOU 1889  CZ  ARG X 119     4424   3988   2994    598   -924   -115       C  
ATOM   1890  NH1 ARG X 119      -1.931 -26.613  24.815  1.00 30.32           N1+
ANISOU 1890  NH1 ARG X 119     4506   4022   2991    472   -848      3       N1+
ATOM   1891  NH2 ARG X 119      -1.005 -25.110  26.287  1.00 31.73           N  
ANISOU 1891  NH2 ARG X 119     4598   4314   3145    700   -950   -177       N  
ATOM   1892  H01 ARG X 119      -0.755 -23.354  20.952  1.00 15.29           H  
ATOM   1893  H02 ARG X 119      -1.798 -26.098  21.651  1.00 16.76           H  
ATOM   1894  H03 ARG X 119      -1.476 -24.729  22.783  1.00 16.76           H  
ATOM   1895  H04 ARG X 119       0.925 -24.890  22.210  1.00 18.34           H  
ATOM   1896  H05 ARG X 119       0.568 -26.335  21.176  1.00 18.34           H  
ATOM   1897  H06 ARG X 119       1.488 -27.066  23.317  1.00 19.97           H  
ATOM   1898  H07 ARG X 119      -0.244 -27.492  23.266  1.00 19.97           H  
ATOM   1899  H08 ARG X 119       1.016 -25.342  24.877  1.00 25.73           H  
ATOM   1900  H09 ARG X 119      -3.440 -24.460  20.890  1.00 14.09           H  
ATOM   1901  H10 ARG X 119      -2.795 -26.587  25.337  1.00 30.32           H  
ATOM   1902  H11 ARG X 119      -1.854 -27.196  23.994  1.00 30.32           H  
ATOM   1903  H12 ARG X 119      -0.222 -24.547  26.589  1.00 31.73           H  
ATOM   1904  H13 ARG X 119      -1.872 -25.088  26.805  1.00 31.73           H  
ATOM   1905  N   GLY X 120       0.364 -24.398  18.935  1.00 12.92           N  
ANISOU 1905  N   GLY X 120     2024   1475   1410    317   -872   -216       N  
ATOM   1906  CA  GLY X 120       1.008 -24.975  17.738  1.00 11.76           C  
ANISOU 1906  CA  GLY X 120     1908   1242   1318    290   -860   -202       C  
ATOM   1907  C   GLY X 120       2.503 -25.177  17.939  1.00 11.34           C  
ANISOU 1907  C   GLY X 120     1851   1152   1305    383   -908   -262       C  
ATOM   1908  O   GLY X 120       3.141 -24.528  18.772  1.00 12.74           O  
ANISOU 1908  O   GLY X 120     1968   1364   1509    457   -955   -334       O  
ATOM   1909  H01 GLY X 120       0.870 -24.278  16.912  1.00 11.76           H  
ATOM   1910  H02 GLY X 120       0.548 -25.939  17.519  1.00 11.76           H  
ATOM   1911  H14 GLY X 120       0.775 -23.587  19.375  1.00 12.92           H  
ATOM   1912  N   ASP X 121       3.063 -26.091  17.157  1.00 10.83           N  
ANISOU 1912  N   ASP X 121     1849   1022   1244    385   -902   -240       N  
ATOM   1913  CA  ASP X 121       4.512 -26.209  17.059  1.00 11.06           C  
ANISOU 1913  CA  ASP X 121     1847   1029   1325    474   -937   -301       C  
ATOM   1914  C   ASP X 121       5.016 -26.025  15.638  1.00 11.09           C  
ANISOU 1914  C   ASP X 121     1804    998   1413    450   -894   -306       C  
ATOM   1915  O   ASP X 121       6.226 -26.144  15.378  1.00 12.71           O  
ANISOU 1915  O   ASP X 121     1966   1196   1666    519   -909   -352       O  
ATOM   1916  CB  ASP X 121       5.036 -27.518  17.674  1.00 12.54           C  
ANISOU 1916  CB  ASP X 121     2156   1185   1424    555   -983   -287       C  
ATOM   1917  CG  ASP X 121       4.484 -28.780  17.002  1.00 11.10           C  
ANISOU 1917  CG  ASP X 121     2117    926   1175    504   -959   -208       C  
ATOM   1918  OD1 ASP X 121       3.963 -28.717  15.838  1.00 12.05           O  
ANISOU 1918  OD1 ASP X 121     2232   1020   1328    422   -911   -181       O  
ATOM   1919  OD2 ASP X 121       4.583 -29.838  17.693  1.00 14.79           O1-
ANISOU 1919  OD2 ASP X 121     2711   1356   1554    553   -995   -176       O1-
ATOM   1920  H01 ASP X 121       4.919 -25.389  17.651  1.00 11.06           H  
ATOM   1921  H02 ASP X 121       4.701 -27.538  18.711  1.00 12.54           H  
ATOM   1922  H03 ASP X 121       2.476 -26.714  16.622  1.00 10.83           H  
ATOM   1923  H04 ASP X 121       6.123 -27.529  17.587  1.00 12.54           H  
ATOM   1924  N   THR X 122       4.084 -25.783  14.716  1.00 11.50           N  
ANISOU 1924  N   THR X 122     1860   1038   1472    360   -841   -257       N  
ATOM   1925  CA  THR X 122       4.426 -25.534  13.323  1.00 11.16           C  
ANISOU 1925  CA  THR X 122     1778    972   1490    340   -792   -252       C  
ATOM   1926  C   THR X 122       3.502 -24.442  12.771  1.00 10.45           C  
ANISOU 1926  C   THR X 122     1628    902   1442    263   -749   -228       C  
ATOM   1927  O   THR X 122       2.348 -24.331  13.186  1.00  9.85           O  
ANISOU 1927  O   THR X 122     1575    851   1318    214   -752   -200       O  
ATOM   1928  CB  THR X 122       4.349 -26.804  12.440  1.00 12.32           C  
ANISOU 1928  CB  THR X 122     2043   1067   1572    339   -780   -214       C  
ATOM   1929  CG2 THR X 122       5.554 -27.733  12.723  1.00 11.51           C  
ANISOU 1929  CG2 THR X 122     1986    938   1447    445   -819   -249       C  
ATOM   1930  OG1 THR X 122       3.127 -27.511  12.713  1.00 13.13           O  
ANISOU 1930  OG1 THR X 122     2248   1149   1590    271   -791   -161       O  
ATOM   1931  H01 THR X 122       5.465 -25.207  13.292  1.00 11.16           H  
ATOM   1932  H02 THR X 122       4.373 -26.502  11.393  1.00 12.32           H  
ATOM   1933  H03 THR X 122       6.386 -27.142  13.105  1.00 11.51           H  
ATOM   1934  H04 THR X 122       5.271 -28.481  13.463  1.00 11.51           H  
ATOM   1935  H05 THR X 122       3.112 -25.772  14.992  1.00 11.50           H  
ATOM   1936  H06 THR X 122       5.855 -28.230  11.801  1.00 11.51           H  
ATOM   1937  H07 THR X 122       2.872 -27.369  13.628  1.00 13.13           H  
ATOM   1938  N   PHE X 123       4.040 -23.646  11.852  1.00 10.73           N  
ANISOU 1938  N   PHE X 123     1585    931   1562    259   -706   -235       N  
ATOM   1939  CA  PHE X 123       3.387 -22.416  11.394  1.00 10.36           C  
ANISOU 1939  CA  PHE X 123     1476    892   1568    208   -672   -218       C  
ATOM   1940  C   PHE X 123       3.451 -22.247   9.883  1.00 11.61           C  
ANISOU 1940  C   PHE X 123     1632   1033   1746    188   -607   -174       C  
ATOM   1941  O   PHE X 123       4.385 -22.734   9.225  1.00 11.66           O  
ANISOU 1941  O   PHE X 123     1640   1029   1761    223   -581   -176       O  
ATOM   1942  CB  PHE X 123       4.078 -21.203  12.023  1.00 11.08           C  
ANISOU 1942  CB  PHE X 123     1458    984   1767    225   -689   -273       C  
ATOM   1943  CG  PHE X 123       3.747 -21.003  13.473  1.00 11.32           C  
ANISOU 1943  CG  PHE X 123     1485   1044   1773    249   -752   -320       C  
ATOM   1944  CD1 PHE X 123       4.314 -21.830  14.452  1.00 11.87           C  
ANISOU 1944  CD1 PHE X 123     1585   1132   1794    307   -806   -357       C  
ATOM   1945  CD2 PHE X 123       2.849 -20.010  13.861  1.00 11.01           C  
ANISOU 1945  CD2 PHE X 123     1419   1020   1745    229   -761   -329       C  
ATOM   1946  CE1 PHE X 123       4.018 -21.658  15.801  1.00 11.48           C  
ANISOU 1946  CE1 PHE X 123     1538   1121   1703    343   -862   -398       C  
ATOM   1947  CE2 PHE X 123       2.548 -19.816  15.231  1.00 11.88           C  
ANISOU 1947  CE2 PHE X 123     1525   1171   1816    269   -818   -379       C  
ATOM   1948  CZ  PHE X 123       3.128 -20.665  16.188  1.00 12.23           C  
ANISOU 1948  CZ  PHE X 123     1601   1239   1805    324   -865   -409       C  
ATOM   1949  H01 PHE X 123       2.342 -22.488  11.694  1.00 10.36           H  
ATOM   1950  H02 PHE X 123       3.719 -20.322  11.491  1.00 11.08           H  
ATOM   1951  H03 PHE X 123       5.156 -21.334  11.931  1.00 11.08           H  
ATOM   1952  H04 PHE X 123       4.999 -22.622  14.151  1.00 11.87           H  
ATOM   1953  H05 PHE X 123       2.377 -19.380  13.107  1.00 11.01           H  
ATOM   1954  H06 PHE X 123       4.482 -22.300  16.550  1.00 11.48           H  
ATOM   1955  H07 PHE X 123       1.874 -19.017  15.539  1.00 11.88           H  
ATOM   1956  H08 PHE X 123       4.933 -23.899  11.454  1.00 10.73           H  
ATOM   1957  H09 PHE X 123       2.878 -20.543  17.242  1.00 12.23           H  
ATOM   1958  N   PHE X 124       2.457 -21.549   9.351  1.00 11.81           N  
ANISOU 1958  N   PHE X 124     1804   1297   1387     64   -744    171       N  
ATOM   1959  CA  PHE X 124       2.499 -21.101   7.970  1.00 10.63           C  
ANISOU 1959  CA  PHE X 124     1662   1076   1300     67   -633    107       C  
ATOM   1960  C   PHE X 124       3.338 -19.791   8.019  1.00 11.85           C  
ANISOU 1960  C   PHE X 124     1781   1185   1535     65   -671     68       C  
ATOM   1961  O   PHE X 124       3.232 -19.040   8.992  1.00 12.38           O  
ANISOU 1961  O   PHE X 124     1921   1262   1520     73   -796     21       O  
ATOM   1962  CB  PHE X 124       1.083 -20.781   7.495  1.00 11.17           C  
ANISOU 1962  CB  PHE X 124     1774   1229   1241     53   -596    120       C  
ATOM   1963  CG  PHE X 124       0.975 -20.584   6.020  1.00  9.93           C  
ANISOU 1963  CG  PHE X 124     1684   1004   1084     22   -538     92       C  
ATOM   1964  CD1 PHE X 124       1.112 -21.676   5.157  1.00 10.70           C  
ANISOU 1964  CD1 PHE X 124     1904    998   1165    -10   -530     71       C  
ATOM   1965  CD2 PHE X 124       0.747 -19.313   5.474  1.00 11.45           C  
ANISOU 1965  CD2 PHE X 124     1883   1207   1261     39   -513     84       C  
ATOM   1966  CE1 PHE X 124       1.011 -21.519   3.762  1.00 12.05           C  
ANISOU 1966  CE1 PHE X 124     2235   1121   1225    -26   -482     28       C  
ATOM   1967  CE2 PHE X 124       0.634 -19.132   4.072  1.00 12.39           C  
ANISOU 1967  CE2 PHE X 124     2095   1291   1321     -8   -475    104       C  
ATOM   1968  CZ  PHE X 124       0.770 -20.253   3.213  1.00 13.03           C  
ANISOU 1968  CZ  PHE X 124     2331   1313   1306    -41   -451     68       C  
ATOM   1969  H01 PHE X 124       2.918 -21.848   7.295  1.00 10.63           H  
ATOM   1970  H02 PHE X 124       0.795 -19.840   7.964  1.00 11.17           H  
ATOM   1971  H03 PHE X 124       0.429 -21.604   7.782  1.00 11.17           H  
ATOM   1972  H04 PHE X 124       1.300 -22.666   5.572  1.00 10.70           H  
ATOM   1973  H05 PHE X 124       0.655 -18.452   6.136  1.00 11.45           H  
ATOM   1974  H06 PHE X 124       1.120 -22.384   3.108  1.00 12.05           H  
ATOM   1975  H07 PHE X 124       0.445 -18.141   3.658  1.00 12.39           H  
ATOM   1976  H08 PHE X 124       0.688 -20.130   2.133  1.00 13.03           H  
ATOM   1977  H10 PHE X 124       1.653 -21.324   9.919  1.00 11.81           H  
ATOM   1978  N   PRO X 125       4.156 -19.526   6.979  1.00 13.06           N  
ANISOU 1978  N   PRO X 125     1855   1280   1828     51   -573    105       N  
ATOM   1979  CA  PRO X 125       4.984 -18.315   6.982  1.00 14.58           C  
ANISOU 1979  CA  PRO X 125     1965   1407   2167    -27   -661    164       C  
ATOM   1980  C   PRO X 125       4.141 -17.048   6.873  1.00 14.70           C  
ANISOU 1980  C   PRO X 125     2134   1367   2084    -42   -729     94       C  
ATOM   1981  O   PRO X 125       3.040 -17.095   6.301  1.00 13.50           O  
ANISOU 1981  O   PRO X 125     2066   1272   1792     18   -627     56       O  
ATOM   1982  CB  PRO X 125       5.888 -18.471   5.747  1.00 16.45           C  
ANISOU 1982  CB  PRO X 125     2036   1668   2546    -14   -444    301       C  
ATOM   1983  CG  PRO X 125       5.352 -19.591   4.958  1.00 16.24           C  
ANISOU 1983  CG  PRO X 125     2138   1678   2354    109   -244    218       C  
ATOM   1984  CD  PRO X 125       4.324 -20.328   5.751  1.00 13.66           C  
ANISOU 1984  CD  PRO X 125     1948   1341   1900    111   -378    113       C  
ATOM   1985  H01 PRO X 125       6.919 -18.663   6.043  1.00 16.45           H  
ATOM   1986  H02 PRO X 125       5.875 -17.556   5.155  1.00 16.45           H  
ATOM   1987  H03 PRO X 125       6.165 -20.272   4.706  1.00 16.24           H  
ATOM   1988  H04 PRO X 125       4.897 -19.206   4.045  1.00 16.24           H  
ATOM   1989  H05 PRO X 125       3.389 -20.448   5.205  1.00 13.66           H  
ATOM   1990  H06 PRO X 125       4.670 -21.333   5.991  1.00 13.66           H  
ATOM   1991  H09 PRO X 125       5.545 -18.213   7.911  1.00 14.58           H  
ATOM   1992  N   PRO X 126       4.628 -15.932   7.450  1.00 16.84           N  
ANISOU 1992  N   PRO X 126     2458   1490   2450   -122   -954     89       N  
ATOM   1993  CA  PRO X 126       3.933 -14.647   7.315  1.00 17.02           C  
ANISOU 1993  CA  PRO X 126     2669   1368   2429    -92  -1042     15       C  
ATOM   1994  C   PRO X 126       3.757 -14.273   5.847  1.00 17.46           C  
ANISOU 1994  C   PRO X 126     2648   1436   2550   -138   -890    157       C  
ATOM   1995  O   PRO X 126       4.605 -14.608   4.999  1.00 18.11           O  
ANISOU 1995  O   PRO X 126     2547   1595   2740   -235   -757    333       O  
ATOM   1996  CB  PRO X 126       4.867 -13.655   8.019  1.00 20.36           C  
ANISOU 1996  CB  PRO X 126     3185   1543   3009   -242  -1386     21       C  
ATOM   1997  CG  PRO X 126       5.653 -14.498   9.002  1.00 20.32           C  
ANISOU 1997  CG  PRO X 126     3100   1609   3010   -301  -1515     35       C  
ATOM   1998  CD  PRO X 126       5.827 -15.827   8.304  1.00 18.80           C  
ANISOU 1998  CD  PRO X 126     2626   1649   2867   -252  -1208    162       C  
ATOM   1999  H01 PRO X 126       4.319 -12.851   8.511  1.00 20.36           H  
ATOM   2000  H02 PRO X 126       5.534 -13.178   7.301  1.00 20.36           H  
ATOM   2001  H03 PRO X 126       5.146 -14.597   9.962  1.00 20.32           H  
ATOM   2002  H04 PRO X 126       6.621 -14.043   9.214  1.00 20.32           H  
ATOM   2003  H05 PRO X 126       6.756 -15.888   7.737  1.00 18.80           H  
ATOM   2004  H06 PRO X 126       5.865 -16.644   9.025  1.00 18.80           H  
ATOM   2005  H07 PRO X 126       2.930 -14.664   7.742  1.00 17.02           H  
ATOM   2006  N   TYR X 127       2.649 -13.606   5.552  1.00 17.15           N  
ANISOU 2006  N   TYR X 127     2746   1346   2424    -34   -889    108       N  
ATOM   2007  CA  TYR X 127       2.398 -13.063   4.222  1.00 17.75           C  
ANISOU 2007  CA  TYR X 127     2804   1407   2535    -94   -827    272       C  
ATOM   2008  C   TYR X 127       1.563 -11.800   4.387  1.00 20.40           C  
ANISOU 2008  C   TYR X 127     3308   1527   2916     20   -986    230       C  
ATOM   2009  O   TYR X 127       0.966 -11.573   5.446  1.00 21.42           O  
ANISOU 2009  O   TYR X 127     3574   1586   2979    221  -1045     36       O  
ATOM   2010  CB  TYR X 127       1.674 -14.086   3.332  1.00 16.21           C  
ANISOU 2010  CB  TYR X 127     2574   1431   2152    -58   -638    305       C  
ATOM   2011  CG  TYR X 127       0.325 -14.558   3.870  1.00 15.95           C  
ANISOU 2011  CG  TYR X 127     2561   1496   2003     89   -643    210       C  
ATOM   2012  CD1 TYR X 127       0.247 -15.594   4.802  1.00 16.08           C  
ANISOU 2012  CD1 TYR X 127     2535   1623   1953    136   -601    116       C  
ATOM   2013  CD2 TYR X 127      -0.878 -13.974   3.435  1.00 15.66           C  
ANISOU 2013  CD2 TYR X 127     2532   1461   1959    173   -694    292       C  
ATOM   2014  CE1 TYR X 127      -0.977 -16.042   5.290  1.00 15.32           C  
ANISOU 2014  CE1 TYR X 127     2383   1664   1775    237   -580    132       C  
ATOM   2015  CE2 TYR X 127      -2.114 -14.411   3.930  1.00 14.57           C  
ANISOU 2015  CE2 TYR X 127     2295   1466   1774    306   -673    307       C  
ATOM   2016  CZ  TYR X 127      -2.154 -15.446   4.864  1.00 14.82           C  
ANISOU 2016  CZ  TYR X 127     2265   1636   1731    326   -601    240       C  
ATOM   2017  OH  TYR X 127      -3.371 -15.872   5.359  1.00 13.75           O  
ANISOU 2017  OH  TYR X 127     1966   1686   1572    429   -557    350       O  
ATOM   2018  H01 TYR X 127       3.342 -12.830   3.730  1.00 17.75           H  
ATOM   2019  H02 TYR X 127       2.315 -14.967   3.292  1.00 16.21           H  
ATOM   2020  H03 TYR X 127       1.510 -13.631   2.355  1.00 16.21           H  
ATOM   2021  H04 TYR X 127       1.165 -16.063   5.156  1.00 16.08           H  
ATOM   2022  H05 TYR X 127      -0.849 -13.169   2.701  1.00 15.66           H  
ATOM   2023  H06 TYR X 127      -1.010 -16.862   6.007  1.00 15.32           H  
ATOM   2024  H07 TYR X 127       1.955 -13.470   6.273  1.00 17.15           H  
ATOM   2025  H08 TYR X 127      -3.038 -13.945   3.587  1.00 14.57           H  
ATOM   2026  H09 TYR X 127      -3.617 -15.332   6.113  1.00 13.75           H  
ATOM   2027  N   THR X 128       1.527 -10.979   3.353  1.00 22.20           N  
ANISOU 2027  N   THR X 128     3547   1648   3240    -70  -1036    424       N  
ATOM   2028  CA  THR X 128       0.845  -9.695   3.456  1.00 25.77           C  
ANISOU 2028  CA  THR X 128     4172   1813   3806     58  -1223    412       C  
ATOM   2029  C   THR X 128      -0.167  -9.548   2.331  1.00 26.23           C  
ANISOU 2029  C   THR X 128     4180   1964   3821    110  -1170    599       C  
ATOM   2030  O   THR X 128       0.138  -9.900   1.198  1.00 25.74           O  
ANISOU 2030  O   THR X 128     4040   2065   3677    -82  -1087    809       O  
ATOM   2031  CB  THR X 128       1.864  -8.536   3.449  1.00 28.90           C  
ANISOU 2031  CB  THR X 128     4672   1851   4457   -153  -1497    532       C  
ATOM   2032  CG2 THR X 128       2.831  -8.652   2.270  1.00 30.50           C  
ANISOU 2032  CG2 THR X 128     4656   2196   4738   -466  -1407    892       C  
ATOM   2033  OG1 THR X 128       1.176  -7.279   3.372  1.00 32.27           O  
ANISOU 2033  OG1 THR X 128     5317   1924   5020    -13  -1704    538       O  
ATOM   2034  H01 THR X 128       0.307  -9.656   4.403  1.00 25.77           H  
ATOM   2035  H02 THR X 128       2.437  -8.591   4.375  1.00 28.90           H  
ATOM   2036  H03 THR X 128       3.787  -9.041   2.622  1.00 30.50           H  
ATOM   2037  H04 THR X 128       2.416  -9.330   1.524  1.00 30.50           H  
ATOM   2038  H05 THR X 128       2.981  -7.669   1.824  1.00 30.50           H  
ATOM   2039  H06 THR X 128       1.016  -7.057   2.452  1.00 32.27           H  
ATOM   2040  H10 THR X 128       1.974 -11.242   2.487  1.00 22.20           H  
ATOM   2041  N   PHE X 129      -1.357  -9.025   2.640  1.00 28.73           N  
ANISOU 2041  N   PHE X 129     4550   2190   4177    392  -1217    543       N  
ATOM   2042  CA  PHE X 129      -2.363  -8.745   1.595  1.00 31.15           C  
ANISOU 2042  CA  PHE X 129     4773   2550   4510    434  -1258    788       C  
ATOM   2043  C   PHE X 129      -1.928  -7.699   0.576  1.00 34.01           C  
ANISOU 2043  C   PHE X 129     5229   2677   5015    245  -1444   1060       C  
ATOM   2044  O   PHE X 129      -2.609  -7.490  -0.429  1.00 35.84           O  
ANISOU 2044  O   PHE X 129     5416   2966   5235    215  -1521   1318       O  
ATOM   2045  CB  PHE X 129      -3.738  -8.396   2.201  1.00 34.02           C  
ANISOU 2045  CB  PHE X 129     5075   2893   4957    836  -1238    737       C  
ATOM   2046  CG  PHE X 129      -4.405  -9.568   2.876  1.00 32.76           C  
ANISOU 2046  CG  PHE X 129     4717   3086   4645    957  -1032    648       C  
ATOM   2047  CD1 PHE X 129      -5.108 -10.509   2.128  1.00 33.62           C  
ANISOU 2047  CD1 PHE X 129     4600   3495   4680    807  -1029    863       C  
ATOM   2048  CD2 PHE X 129      -4.294  -9.757   4.255  1.00 35.56           C  
ANISOU 2048  CD2 PHE X 129     5146   3457   4908   1175   -888    380       C  
ATOM   2049  CE1 PHE X 129      -5.710 -11.612   2.745  1.00 33.38           C  
ANISOU 2049  CE1 PHE X 129     4367   3755   4562    850   -896    854       C  
ATOM   2050  CE2 PHE X 129      -4.889 -10.864   4.885  1.00 34.96           C  
ANISOU 2050  CE2 PHE X 129     4863   3728   4692   1249   -693    379       C  
ATOM   2051  CZ  PHE X 129      -5.598 -11.790   4.128  1.00 33.09           C  
ANISOU 2051  CZ  PHE X 129     4347   3767   4458   1072   -702    638       C  
ATOM   2052  H01 PHE X 129      -2.460  -9.677   1.039  1.00 31.15           H  
ATOM   2053  H02 PHE X 129      -4.384  -8.085   1.380  1.00 34.02           H  
ATOM   2054  H03 PHE X 129      -3.602  -7.603   2.937  1.00 34.02           H  
ATOM   2055  H04 PHE X 129      -5.191 -10.385   1.048  1.00 33.62           H  
ATOM   2056  H05 PHE X 129      -3.737  -9.035   4.852  1.00 35.56           H  
ATOM   2057  H06 PHE X 129      -6.267 -12.333   2.147  1.00 33.38           H  
ATOM   2058  H07 PHE X 129      -1.573  -8.817   3.605  1.00 28.73           H  
ATOM   2059  H08 PHE X 129      -4.795 -10.996   5.963  1.00 34.96           H  
ATOM   2060  H09 PHE X 129      -6.064 -12.650   4.609  1.00 33.09           H  
ATOM   2061  N   GLU X 130      -0.798  -7.038   0.819  1.00 34.91           N  
ANISOU 2061  N   GLU X 130     5462   2525   5275     78  -1562   1061       N  
ATOM   2062  CA  GLU X 130      -0.241  -6.141  -0.193  1.00 38.00           C  
ANISOU 2062  CA  GLU X 130     5893   2735   5811   -184  -1726   1419       C  
ATOM   2063  C   GLU X 130       0.203  -6.916  -1.435  1.00 36.20           C  
ANISOU 2063  C   GLU X 130     5530   2899   5326   -441  -1516   1683       C  
ATOM   2064  O   GLU X 130       0.263  -6.362  -2.534  1.00 38.31           O  
ANISOU 2064  O   GLU X 130     5823   3158   5576   -611  -1583   2043       O  
ATOM   2065  CB  GLU X 130       0.923  -5.327   0.368  1.00 40.87           C  
ANISOU 2065  CB  GLU X 130     6363   2730   6436   -380  -1948   1435       C  
ATOM   2066  CG  GLU X 130       0.492  -4.207   1.289  1.00 46.07           C  
ANISOU 2066  CG  GLU X 130     7328   2849   7327   -140  -2258   1215       C  
ATOM   2067  CD  GLU X 130       1.566  -3.150   1.448  1.00 53.13           C  
ANISOU 2067  CD  GLU X 130     8389   3259   8539   -451  -2645   1370       C  
ATOM   2068  OE1 GLU X 130       2.632  -3.467   2.026  1.00 54.48           O  
ANISOU 2068  OE1 GLU X 130     8504   3450   8745   -689  -2709   1319       O  
ATOM   2069  OE2 GLU X 130       1.339  -2.006   0.998  1.00 58.73           O1-
ANISOU 2069  OE2 GLU X 130     9271   3546   9500   -480  -2932   1584       O1-
ATOM   2070  H01 GLU X 130      -1.032  -5.450  -0.484  1.00 38.00           H  
ATOM   2071  H02 GLU X 130       1.428  -4.865  -0.481  1.00 40.87           H  
ATOM   2072  H03 GLU X 130       1.577  -5.998   0.924  1.00 40.87           H  
ATOM   2073  H04 GLU X 130       0.300  -4.638   2.272  1.00 46.07           H  
ATOM   2074  H05 GLU X 130      -0.403  -3.740   0.879  1.00 46.07           H  
ATOM   2075  H10 GLU X 130      -0.325  -7.156   1.703  1.00 34.91           H  
ATOM   2076  N   ASP X 131       0.483  -8.206  -1.242  1.00 28.61           N  
ANISOU 2076  N   ASP X 131     3509   3661   3699  -1432   -409    896       N  
ATOM   2077  CA  ASP X 131       1.027  -9.061  -2.284  1.00 27.62           C  
ANISOU 2077  CA  ASP X 131     3121   3715   3658  -1177   -342   1075       C  
ATOM   2078  C   ASP X 131      -0.039  -9.962  -2.914  1.00 24.43           C  
ANISOU 2078  C   ASP X 131     2802   3211   3268   -787   -266    997       C  
ATOM   2079  O   ASP X 131       0.239 -10.603  -3.928  1.00 24.36           O  
ANISOU 2079  O   ASP X 131     2687   3275   3295   -567   -166   1097       O  
ATOM   2080  CB  ASP X 131       2.119  -9.978  -1.711  1.00 29.00           C  
ANISOU 2080  CB  ASP X 131     2933   4251   3836  -1218   -445   1266       C  
ATOM   2081  CG  ASP X 131       3.416  -9.246  -1.370  1.00 32.56           C  
ANISOU 2081  CG  ASP X 131     3169   4943   4259  -1623   -531   1433       C  
ATOM   2082  OD1 ASP X 131       3.624  -8.094  -1.823  1.00 34.85           O  
ANISOU 2082  OD1 ASP X 131     3593   5095   4553  -1863   -474   1413       O  
ATOM   2083  OD2 ASP X 131       4.243  -9.854  -0.642  1.00 31.51           O1-
ANISOU 2083  OD2 ASP X 131     2716   5165   4091  -1709   -653   1614       O1-
ATOM   2084  H01 ASP X 131       1.430  -8.392  -3.044  1.00 27.62           H  
ATOM   2085  H02 ASP X 131       2.359 -10.710  -2.483  1.00 29.00           H  
ATOM   2086  H03 ASP X 131       1.737 -10.444  -0.803  1.00 29.00           H  
ATOM   2087  H06 ASP X 131       0.309  -8.606  -0.331  1.00 28.61           H  
ATOM   2088  N   TRP X 132      -1.225 -10.024  -2.295  1.00 22.53           N  
ANISOU 2088  N   TRP X 132     2758   2824   2980   -729   -307    825       N  
ATOM   2089  CA  TRP X 132      -2.233 -11.048  -2.598  1.00 20.47           C  
ANISOU 2089  CA  TRP X 132     2535   2537   2704   -452   -285    754       C  
ATOM   2090  C   TRP X 132      -3.607 -10.432  -2.709  1.00 20.84           C  
ANISOU 2090  C   TRP X 132     2809   2404   2706   -373   -247    634       C  
ATOM   2091  O   TRP X 132      -4.080  -9.799  -1.754  1.00 22.40           O  
ANISOU 2091  O   TRP X 132     3150   2493   2870   -480   -274    547       O  
ATOM   2092  CB  TRP X 132      -2.274 -12.106  -1.487  1.00 19.01           C  
ANISOU 2092  CB  TRP X 132     2262   2457   2503   -442   -386    733       C  
ATOM   2093  CG  TRP X 132      -0.990 -12.841  -1.324  1.00 20.14           C  
ANISOU 2093  CG  TRP X 132     2147   2821   2685   -442   -401    914       C  
ATOM   2094  CD1 TRP X 132       0.017 -12.551  -0.445  1.00 21.28           C  
ANISOU 2094  CD1 TRP X 132     2110   3162   2813   -670   -508   1030       C  
ATOM   2095  CD2 TRP X 132      -0.560 -13.995  -2.060  1.00 19.66           C  
ANISOU 2095  CD2 TRP X 132     1976   2831   2664   -194   -283   1031       C  
ATOM   2096  CE2 TRP X 132       0.724 -14.339  -1.581  1.00 20.58           C  
ANISOU 2096  CE2 TRP X 132     1811   3196   2811   -222   -302   1260       C  
ATOM   2097  CE3 TRP X 132      -1.132 -14.771  -3.078  1.00 19.69           C  
ANISOU 2097  CE3 TRP X 132     2110   2717   2655     36   -150    971       C  
ATOM   2098  NE1 TRP X 132       1.048 -13.447  -0.592  1.00 23.75           N  
ANISOU 2098  NE1 TRP X 132     2146   3709   3170   -539   -468   1261       N  
ATOM   2099  CZ2 TRP X 132       1.449 -15.433  -2.081  1.00 22.11           C  
ANISOU 2099  CZ2 TRP X 132     1860   3491   3049     47   -145   1453       C  
ATOM   2100  CZ3 TRP X 132      -0.399 -15.861  -3.586  1.00 18.76           C  
ANISOU 2100  CZ3 TRP X 132     1913   2654   2560    251      5   1109       C  
ATOM   2101  CH2 TRP X 132       0.867 -16.179  -3.075  1.00 21.53           C  
ANISOU 2101  CH2 TRP X 132     1993   3219   2967    291     28   1357       C  
ATOM   2102  H01 TRP X 132      -1.956 -11.508  -3.546  1.00 20.47           H  
ATOM   2103  H02 TRP X 132      -3.031 -12.839  -1.768  1.00 19.01           H  
ATOM   2104  H03 TRP X 132      -2.511 -11.611  -0.546  1.00 19.01           H  
ATOM   2105  H04 TRP X 132      -1.436  -9.335  -1.587  1.00 22.53           H  
ATOM   2106  H05 TRP X 132       0.003 -11.728   0.269  1.00 21.28           H  
ATOM   2107  H06 TRP X 132      -2.122 -14.536  -3.468  1.00 19.69           H  
ATOM   2108  H07 TRP X 132       1.905 -13.448  -0.058  1.00 23.75           H  
ATOM   2109  H08 TRP X 132       2.437 -15.680  -1.694  1.00 22.11           H  
ATOM   2110  H09 TRP X 132      -0.822 -16.466  -4.388  1.00 18.76           H  
ATOM   2111  H10 TRP X 132       1.402 -17.039  -3.477  1.00 21.53           H  
ATOM   2112  N   GLU X 133      -4.241 -10.631  -3.864  1.00 19.53           N  
ANISOU 2112  N   GLU X 133     2673   2231   2517   -179   -172    649       N  
ATOM   2113  CA  GLU X 133      -5.604 -10.153  -4.096  1.00 19.41           C  
ANISOU 2113  CA  GLU X 133     2795   2137   2442    -56   -134    608       C  
ATOM   2114  C   GLU X 133      -6.601 -11.174  -3.580  1.00 16.41           C  
ANISOU 2114  C   GLU X 133     2391   1831   2013     15   -212    524       C  
ATOM   2115  O   GLU X 133      -6.419 -12.386  -3.777  1.00 14.53           O  
ANISOU 2115  O   GLU X 133     2073   1683   1762     38   -248    503       O  
ATOM   2116  CB  GLU X 133      -5.843  -9.937  -5.595  1.00 19.53           C  
ANISOU 2116  CB  GLU X 133     2812   2196   2410     87    -47    695       C  
ATOM   2117  CG  GLU X 133      -7.271  -9.481  -5.889  1.00 22.29           C  
ANISOU 2117  CG  GLU X 133     3233   2558   2679    240    -16    724       C  
ATOM   2118  CD  GLU X 133      -7.524  -9.055  -7.324  1.00 24.82           C  
ANISOU 2118  CD  GLU X 133     3550   2961   2920    376     64    854       C  
ATOM   2119  OE1 GLU X 133      -6.704  -9.356  -8.217  1.00 30.02           O  
ANISOU 2119  OE1 GLU X 133     4167   3675   3565    359     92    886       O  
ATOM   2120  OE2 GLU X 133      -8.594  -8.443  -7.553  1.00 32.04           O1-
ANISOU 2120  OE2 GLU X 133     4491   3912   3769    524    110    951       O1-
ATOM   2121  H01 GLU X 133      -5.735  -9.208  -3.569  1.00 19.41           H  
ATOM   2122  H02 GLU X 133      -5.684 -10.889  -6.101  1.00 19.53           H  
ATOM   2123  H03 GLU X 133      -5.149  -9.178  -5.956  1.00 19.53           H  
ATOM   2124  H04 GLU X 133      -7.442  -8.598  -5.274  1.00 22.29           H  
ATOM   2125  H05 GLU X 133      -7.945 -10.305  -5.656  1.00 22.29           H  
ATOM   2126  H11 GLU X 133      -3.765 -11.128  -4.603  1.00 19.53           H  
ATOM   2127  N   VAL X 134      -7.659 -10.701  -2.921  1.00 14.82           N  
ANISOU 2127  N   VAL X 134     2276   1575   1778     56   -208    491       N  
ATOM   2128  CA  VAL X 134      -8.650 -11.637  -2.385  1.00 13.62           C  
ANISOU 2128  CA  VAL X 134     2078   1518   1580     98   -278    435       C  
ATOM   2129  C   VAL X 134      -9.640 -11.981  -3.521  1.00 13.20           C  
ANISOU 2129  C   VAL X 134     1965   1615   1434    209   -275    487       C  
ATOM   2130  O   VAL X 134     -10.556 -11.210  -3.836  1.00 13.78           O  
ANISOU 2130  O   VAL X 134     2045   1735   1457    331   -221    580       O  
ATOM   2131  CB  VAL X 134      -9.382 -11.063  -1.151  1.00 14.11           C  
ANISOU 2131  CB  VAL X 134     2237   1498   1627    107   -256    400       C  
ATOM   2132  CG1 VAL X 134     -10.423 -12.042  -0.655  1.00 13.75           C  
ANISOU 2132  CG1 VAL X 134     2111   1579   1535    145   -318    374       C  
ATOM   2133  CG2 VAL X 134      -8.376 -10.686  -0.033  1.00 15.51           C  
ANISOU 2133  CG2 VAL X 134     2502   1559   1835    -75   -280    332       C  
ATOM   2134  H01 VAL X 134      -8.148 -12.540  -2.038  1.00 13.62           H  
ATOM   2135  H02 VAL X 134      -9.895 -10.148  -1.447  1.00 14.11           H  
ATOM   2136  H03 VAL X 134     -11.334 -11.932  -1.243  1.00 13.75           H  
ATOM   2137  H04 VAL X 134     -10.045 -13.059  -0.759  1.00 13.75           H  
ATOM   2138  H05 VAL X 134     -10.642 -11.840   0.394  1.00 13.75           H  
ATOM   2139  H06 VAL X 134      -7.776  -9.706  -2.792  1.00 14.82           H  
ATOM   2140  H07 VAL X 134      -7.504 -10.205  -0.477  1.00 15.51           H  
ATOM   2141  H08 VAL X 134      -8.851 -10.000   0.668  1.00 15.51           H  
ATOM   2142  H09 VAL X 134      -8.064 -11.587   0.495  1.00 15.51           H  
ATOM   2143  N   ALA X 135      -9.435 -13.136  -4.150  1.00 12.11           N  
ANISOU 2143  N   ALA X 135     1783   1566   1252    163   -319    444       N  
ATOM   2144  CA  ALA X 135     -10.322 -13.580  -5.218  1.00 13.24           C  
ANISOU 2144  CA  ALA X 135     1894   1885   1253    176   -345    465       C  
ATOM   2145  C   ALA X 135     -11.716 -13.941  -4.667  1.00 13.32           C  
ANISOU 2145  C   ALA X 135     1831   2040   1191    151   -417    469       C  
ATOM   2146  O   ALA X 135     -12.739 -13.683  -5.300  1.00 15.06           O  
ANISOU 2146  O   ALA X 135     1960   2473   1289    187   -443    570       O  
ATOM   2147  CB  ALA X 135      -9.702 -14.752  -5.980  1.00 12.32           C  
ANISOU 2147  CB  ALA X 135     1836   1768   1077    100   -332    383       C  
ATOM   2148  H01 ALA X 135     -10.452 -12.756  -5.919  1.00 13.24           H  
ATOM   2149  H02 ALA X 135      -8.710 -14.961  -5.580  1.00 12.32           H  
ATOM   2150  H03 ALA X 135     -10.332 -15.634  -5.866  1.00 12.32           H  
ATOM   2151  H04 ALA X 135      -9.620 -14.497  -7.037  1.00 12.32           H  
ATOM   2152  H10 ALA X 135      -8.651 -13.715  -3.883  1.00 12.11           H  
ATOM   2153  N   SER X 136     -11.726 -14.477  -3.442  1.00 12.21           N  
ANISOU 2153  N   SER X 136     1702   1816   1122     96   -445    396       N  
ATOM   2154  CA  SER X 136     -12.981 -14.779  -2.749  1.00 12.58           C  
ANISOU 2154  CA  SER X 136     1668   1993   1119     74   -492    419       C  
ATOM   2155  C   SER X 136     -12.694 -14.981  -1.259  1.00 10.64           C  
ANISOU 2155  C   SER X 136     1468   1605    972     59   -487    358       C  
ATOM   2156  O   SER X 136     -11.589 -15.391  -0.866  1.00 10.77           O  
ANISOU 2156  O   SER X 136     1550   1481   1062     11   -487    291       O  
ATOM   2157  CB  SER X 136     -13.648 -16.026  -3.338  1.00 13.78           C  
ANISOU 2157  CB  SER X 136     1788   2308   1141   -102   -570    371       C  
ATOM   2158  OG  SER X 136     -12.807 -17.145  -3.143  1.00 14.38           O  
ANISOU 2158  OG  SER X 136     1997   2205   1260   -207   -552    241       O  
ATOM   2159  H01 SER X 136     -13.669 -13.943  -2.880  1.00 12.58           H  
ATOM   2160  H02 SER X 136     -13.816 -15.879  -4.405  1.00 13.78           H  
ATOM   2161  H03 SER X 136     -14.603 -16.197  -2.842  1.00 13.78           H  
ATOM   2162  H04 SER X 136     -12.604 -17.545  -3.992  1.00 14.38           H  
ATOM   2163  H05 SER X 136     -10.849 -14.678  -2.984  1.00 12.21           H  
ATOM   2164  N   SER X 137     -13.709 -14.688  -0.454  1.00 11.55           N  
ANISOU 2164  N   SER X 137     1528   1795   1066    116   -473    414       N  
ATOM   2165  CA  SER X 137     -13.669 -14.862   0.988  1.00 11.55           C  
ANISOU 2165  CA  SER X 137     1575   1702   1111    103   -464    368       C  
ATOM   2166  C   SER X 137     -15.073 -15.325   1.362  1.00 12.49           C  
ANISOU 2166  C   SER X 137     1569   2015   1163    100   -476    440       C  
ATOM   2167  O   SER X 137     -16.049 -14.601   1.137  1.00 12.80           O  
ANISOU 2167  O   SER X 137     1508   2206   1150    234   -420    576       O  
ATOM   2168  CB  SER X 137     -13.359 -13.540   1.676  1.00 13.17           C  
ANISOU 2168  CB  SER X 137     1903   1756   1344    210   -369    374       C  
ATOM   2169  OG  SER X 137     -13.341 -13.713   3.092  1.00 11.18           O  
ANISOU 2169  OG  SER X 137     1720   1441   1087    173   -365    319       O  
ATOM   2170  H01 SER X 137     -12.899 -15.570   1.293  1.00 11.55           H  
ATOM   2171  H02 SER X 137     -14.131 -12.815   1.417  1.00 13.17           H  
ATOM   2172  H03 SER X 137     -12.385 -13.181   1.344  1.00 13.17           H  
ATOM   2173  H04 SER X 137     -12.460 -13.973   3.372  1.00 11.18           H  
ATOM   2174  H05 SER X 137     -14.556 -14.324  -0.867  1.00 11.55           H  
ATOM   2175  N   VAL X 138     -15.164 -16.534   1.915  1.00 12.18           N  
ANISOU 2175  N   VAL X 138     1522   1983   1125    -42   -529    383       N  
ATOM   2176  CA  VAL X 138     -16.462 -17.176   2.189  1.00 14.03           C  
ANISOU 2176  CA  VAL X 138     1618   2422   1290   -121   -552    457       C  
ATOM   2177  C   VAL X 138     -16.451 -17.685   3.619  1.00 14.35           C  
ANISOU 2177  C   VAL X 138     1709   2374   1368   -137   -526    430       C  
ATOM   2178  O   VAL X 138     -15.586 -18.482   3.993  1.00 14.30           O  
ANISOU 2178  O   VAL X 138     1814   2210   1411   -218   -546    344       O  
ATOM   2179  CB  VAL X 138     -16.766 -18.357   1.239  1.00 15.02           C  
ANISOU 2179  CB  VAL X 138     1715   2653   1337   -365   -635    416       C  
ATOM   2180  CG1 VAL X 138     -18.124 -18.992   1.593  1.00 17.14           C  
ANISOU 2180  CG1 VAL X 138     1820   3167   1525   -517   -671    508       C  
ATOM   2181  CG2 VAL X 138     -16.755 -17.913  -0.234  1.00 16.01           C  
ANISOU 2181  CG2 VAL X 138     1801   2903   1379   -373   -673    441       C  
ATOM   2182  H01 VAL X 138     -17.240 -16.429   2.030  1.00 14.03           H  
ATOM   2183  H02 VAL X 138     -15.979 -19.100   1.370  1.00 15.02           H  
ATOM   2184  H03 VAL X 138     -18.876 -18.662   0.877  1.00 17.14           H  
ATOM   2185  H04 VAL X 138     -18.039 -20.078   1.555  1.00 17.14           H  
ATOM   2186  H05 VAL X 138     -14.315 -17.027   2.154  1.00 12.18           H  
ATOM   2187  H06 VAL X 138     -18.419 -18.685   2.596  1.00 17.14           H  
ATOM   2188  H07 VAL X 138     -16.115 -17.038  -0.344  1.00 16.01           H  
ATOM   2189  H08 VAL X 138     -16.372 -18.723  -0.855  1.00 16.01           H  
ATOM   2190  H09 VAL X 138     -17.769 -17.663  -0.546  1.00 16.01           H  
ATOM   2191  N   GLU X 139     -17.393 -17.217   4.429  1.00 14.75           N  
ANISOU 2191  N   GLU X 139     1678   2540   1386    -27   -460    531       N  
ATOM   2192  CA  GLU X 139     -17.484 -17.695   5.810  1.00 15.84           C  
ANISOU 2192  CA  GLU X 139     1864   2625   1529    -40   -426    520       C  
ATOM   2193  C   GLU X 139     -17.951 -19.159   5.830  1.00 15.78           C  
ANISOU 2193  C   GLU X 139     1790   2693   1511   -262   -482    529       C  
ATOM   2194  O   GLU X 139     -18.901 -19.550   5.117  1.00 16.99           O  
ANISOU 2194  O   GLU X 139     1789   3060   1607   -397   -523    602       O  
ATOM   2195  CB  GLU X 139     -18.432 -16.776   6.571  1.00 17.60           C  
ANISOU 2195  CB  GLU X 139     2036   2950   1700    161   -295    639       C  
ATOM   2196  CG  GLU X 139     -18.812 -17.168   7.973  1.00 20.29           C  
ANISOU 2196  CG  GLU X 139     2405   3298   2008    173   -231    662       C  
ATOM   2197  CD  GLU X 139     -19.859 -16.218   8.548  1.00 21.90           C  
ANISOU 2197  CD  GLU X 139     2563   3612   2144    420    -48    805       C  
ATOM   2198  OE1 GLU X 139     -20.421 -16.549   9.623  1.00 24.95           O  
ANISOU 2198  OE1 GLU X 139     2934   4063   2483    448     30    863       O  
ATOM   2199  OE2 GLU X 139     -20.124 -15.145   7.928  1.00 24.07           O1-
ANISOU 2199  OE2 GLU X 139     2830   3905   2411    614     50    883       O1-
ATOM   2200  H01 GLU X 139     -16.509 -17.669   6.296  1.00 15.84           H  
ATOM   2201  H02 GLU X 139     -19.366 -16.820   6.011  1.00 17.60           H  
ATOM   2202  H03 GLU X 139     -17.962 -15.794   6.623  1.00 17.60           H  
ATOM   2203  H04 GLU X 139     -17.921 -17.118   8.598  1.00 20.29           H  
ATOM   2204  H05 GLU X 139     -19.217 -18.180   7.962  1.00 20.29           H  
ATOM   2205  H10 GLU X 139     -18.050 -16.528   4.091  1.00 14.75           H  
ATOM   2206  N   GLY X 140     -17.290 -19.982   6.636  1.00 15.87           N  
ANISOU 2206  N   GLY X 140     1924   2544   1562   -323   -481    471       N  
ATOM   2207  CA  GLY X 140     -17.719 -21.365   6.752  1.00 17.06           C  
ANISOU 2207  CA  GLY X 140     2077   2699   1708   -528   -485    485       C  
ATOM   2208  C   GLY X 140     -18.949 -21.430   7.633  1.00 19.19           C  
ANISOU 2208  C   GLY X 140     2203   3159   1929   -538   -438    612       C  
ATOM   2209  O   GLY X 140     -19.106 -20.628   8.565  1.00 19.28           O  
ANISOU 2209  O   GLY X 140     2198   3208   1919   -344   -372    663       O  
ATOM   2210  H01 GLY X 140     -16.920 -21.961   7.193  1.00 17.06           H  
ATOM   2211  H02 GLY X 140     -17.956 -21.759   5.764  1.00 17.06           H  
ATOM   2212  H06 GLY X 140     -16.496 -19.649   7.164  1.00 15.87           H  
ATOM   2213  N   LYS X 141     -19.822 -22.393   7.357  1.00 21.37           N  
ANISOU 2213  N   LYS X 141     2397   3555   2170   -785   -455    663       N  
ATOM   2214  CA  LYS X 141     -21.030 -22.535   8.136  1.00 23.56           C  
ANISOU 2214  CA  LYS X 141     2492   4058   2400   -822   -405    820       C  
ATOM   2215  C   LYS X 141     -20.760 -23.378   9.376  1.00 23.78           C  
ANISOU 2215  C   LYS X 141     2654   3919   2461   -840   -331    828       C  
ATOM   2216  O   LYS X 141     -20.023 -24.372   9.325  1.00 24.15           O  
ANISOU 2216  O   LYS X 141     2900   3721   2554   -962   -325    747       O  
ATOM   2217  CB  LYS X 141     -22.184 -23.081   7.269  1.00 26.84           C  
ANISOU 2217  CB  LYS X 141     2704   4760   2734  -1133   -475    907       C  
ATOM   2218  CG  LYS X 141     -22.673 -22.076   6.212  1.00 29.47           C  
ANISOU 2218  CG  LYS X 141     2817   5380   2998  -1052   -541    990       C  
ATOM   2219  CD  LYS X 141     -23.605 -21.006   6.827  1.00 36.45           C  
ANISOU 2219  CD  LYS X 141     3436   6555   3859   -751   -441   1226       C  
ATOM   2220  CE  LYS X 141     -22.907 -19.647   7.050  1.00 36.09           C  
ANISOU 2220  CE  LYS X 141     3525   6326   3862   -344   -342   1186       C  
ATOM   2221  NZ  LYS X 141     -22.016 -19.495   8.284  1.00 36.17           N1+
ANISOU 2221  NZ  LYS X 141     3809   6005   3928   -183   -250   1054       N1+
ATOM   2222  H01 LYS X 141     -21.352 -21.554   8.484  1.00 23.56           H  
ATOM   2223  H02 LYS X 141     -23.022 -23.285   7.935  1.00 26.84           H  
ATOM   2224  H03 LYS X 141     -19.639 -23.031   6.596  1.00 21.37           H  
ATOM   2225  H04 LYS X 141     -21.840 -23.981   6.760  1.00 26.84           H  
ATOM   2226  H05 LYS X 141     -23.237 -22.625   5.458  1.00 29.47           H  
ATOM   2227  H06 LYS X 141     -21.809 -21.580   5.769  1.00 29.47           H  
ATOM   2228  H07 LYS X 141     -23.918 -21.373   7.804  1.00 36.45           H  
ATOM   2229  H08 LYS X 141     -24.451 -20.856   6.156  1.00 36.45           H  
ATOM   2230  H09 LYS X 141     -23.724 -18.944   7.214  1.00 36.09           H  
ATOM   2231  H10 LYS X 141     -22.287 -19.452   6.175  1.00 36.09           H  
ATOM   2232  H11 LYS X 141     -21.194 -18.961   8.041  1.00 36.17           H  
ATOM   2233  H12 LYS X 141     -22.526 -19.014   9.011  1.00 36.17           H  
ATOM   2234  H13 LYS X 141     -21.738 -20.408   8.614  1.00 36.17           H  
ATOM   2235  N   LEU X 142     -21.318 -22.942  10.503  1.00 24.47           N  
ANISOU 2235  N   LEU X 142     2652   4131   2514   -679   -246    945       N  
ATOM   2236  CA  LEU X 142     -21.110 -23.627  11.767  1.00 25.01           C  
ANISOU 2236  CA  LEU X 142     2832   4087   2583   -666   -171    983       C  
ATOM   2237  C   LEU X 142     -22.305 -24.498  12.139  1.00 27.93           C  
ANISOU 2237  C   LEU X 142     3056   4628   2928   -875   -113   1138       C  
ATOM   2238  O   LEU X 142     -23.447 -24.195  11.789  1.00 29.05           O  
ANISOU 2238  O   LEU X 142     2940   5072   3025   -939   -112   1265       O  
ATOM   2239  CB  LEU X 142     -20.825 -22.625  12.888  1.00 24.44           C  
ANISOU 2239  CB  LEU X 142     2820   4017   2448   -377   -100    992       C  
ATOM   2240  CG  LEU X 142     -19.668 -21.659  12.605  1.00 23.87           C  
ANISOU 2240  CG  LEU X 142     2896   3795   2380   -228   -156    845       C  
ATOM   2241  CD1 LEU X 142     -19.358 -20.891  13.866  1.00 26.16           C  
ANISOU 2241  CD1 LEU X 142     3318   4063   2559    -49    -84    828       C  
ATOM   2242  CD2 LEU X 142     -18.440 -22.397  12.103  1.00 24.22           C  
ANISOU 2242  CD2 LEU X 142     3066   3635   2501   -330   -248    752       C  
ATOM   2243  H01 LEU X 142     -20.243 -24.276  11.643  1.00 25.01           H  
ATOM   2244  H02 LEU X 142     -20.530 -23.212  13.758  1.00 24.44           H  
ATOM   2245  H03 LEU X 142     -21.727 -22.036  13.055  1.00 24.44           H  
ATOM   2246  H04 LEU X 142     -19.965 -20.966  11.818  1.00 23.87           H  
ATOM   2247  H05 LEU X 142     -18.539 -20.197  13.676  1.00 26.16           H  
ATOM   2248  H06 LEU X 142     -20.241 -20.333  14.179  1.00 26.16           H  
ATOM   2249  H07 LEU X 142     -19.069 -21.587  14.654  1.00 26.16           H  
ATOM   2250  H08 LEU X 142     -17.607 -22.220  12.784  1.00 24.22           H  
ATOM   2251  H09 LEU X 142     -18.651 -23.465  12.057  1.00 24.22           H  
ATOM   2252  H10 LEU X 142     -18.179 -22.035  11.109  1.00 24.22           H  
ATOM   2253  H14 LEU X 142     -21.899 -22.116  10.479  1.00 24.47           H  
ATOM   2254  N   ASP X 143     -22.014 -25.584  12.842  1.00 29.63           N  
ANISOU 2254  N   ASP X 143     3422   4667   3168   -980    -57   1158       N  
ATOM   2255  CA  ASP X 143     -23.042 -26.494  13.330  1.00 33.54           C  
ANISOU 2255  CA  ASP X 143     3821   5278   3645  -1206     20   1310       C  
ATOM   2256  C   ASP X 143     -22.486 -27.321  14.485  1.00 34.74           C  
ANISOU 2256  C   ASP X 143     4175   5212   3814  -1150    123   1361       C  
ATOM   2257  O   ASP X 143     -21.411 -27.015  14.996  1.00 32.72           O  
ANISOU 2257  O   ASP X 143     4069   4809   3556   -910    117   1307       O  
ATOM   2258  CB  ASP X 143     -23.561 -27.383  12.191  1.00 35.80           C  
ANISOU 2258  CB  ASP X 143     4093   5573   3938  -1629    -38   1277       C  
ATOM   2259  CG  ASP X 143     -22.495 -28.317  11.620  1.00 35.78           C  
ANISOU 2259  CG  ASP X 143     4438   5160   3995  -1757    -28   1111       C  
ATOM   2260  OD1 ASP X 143     -22.734 -28.858  10.526  1.00 40.69           O  
ANISOU 2260  OD1 ASP X 143     5129   5743   4588  -2088    -73   1019       O  
ATOM   2261  OD2 ASP X 143     -21.435 -28.525  12.247  1.00 35.84           O1-
ANISOU 2261  OD2 ASP X 143     4652   4907   4058  -1530     40   1090       O1-
ATOM   2262  H01 ASP X 143     -23.890 -25.918  13.700  1.00 33.54           H  
ATOM   2263  H02 ASP X 143     -23.877 -26.722  11.384  1.00 35.80           H  
ATOM   2264  H03 ASP X 143     -24.384 -27.988  12.571  1.00 35.80           H  
ATOM   2265  H11 ASP X 143     -21.046 -25.787  13.046  1.00 29.63           H  
ATOM   2266  N   GLU X 144     -23.220 -28.364  14.881  1.00 38.72           N  
ANISOU 2266  N   GLU X 144     4669   5724   4320  -1392    214   1490       N  
ATOM   2267  CA  GLU X 144     -22.801 -29.269  15.948  1.00 40.88           C  
ANISOU 2267  CA  GLU X 144     5133   5793   4607  -1349    339   1586       C  
ATOM   2268  C   GLU X 144     -21.441 -29.931  15.685  1.00 39.79           C  
ANISOU 2268  C   GLU X 144     5299   5277   4541  -1283    356   1497       C  
ATOM   2269  O   GLU X 144     -20.655 -30.114  16.614  1.00 40.96           O  
ANISOU 2269  O   GLU X 144     5559   5327   4675  -1053    413   1582       O  
ATOM   2270  CB  GLU X 144     -23.877 -30.336  16.199  1.00 44.34           C  
ANISOU 2270  CB  GLU X 144     5528   6271   5047  -1689    449   1739       C  
ATOM   2271  CG  GLU X 144     -24.027 -30.777  17.669  1.00 48.44           C  
ANISOU 2271  CG  GLU X 144     6080   6796   5530  -1563    601   1938       C  
ATOM   2272  CD  GLU X 144     -24.776 -29.757  18.526  1.00 50.74           C  
ANISOU 2272  CD  GLU X 144     6105   7461   5715  -1335    627   2060       C  
ATOM   2273  OE1 GLU X 144     -24.670 -28.536  18.251  1.00 51.28           O  
ANISOU 2273  OE1 GLU X 144     6064   7682   5740  -1114    544   1965       O  
ATOM   2274  OE2 GLU X 144     -25.466 -30.174  19.473  1.00 52.84           O1-
ANISOU 2274  OE2 GLU X 144     6298   7844   5934  -1365    762   2256       O1-
ATOM   2275  H01 GLU X 144     -22.678 -28.657  16.841  1.00 40.88           H  
ATOM   2276  H02 GLU X 144     -23.563 -31.221  15.646  1.00 44.34           H  
ATOM   2277  H03 GLU X 144     -24.835 -29.936  15.866  1.00 44.34           H  
ATOM   2278  H04 GLU X 144     -24.104 -28.534  14.423  1.00 38.72           H  
ATOM   2279  H05 GLU X 144     -23.024 -30.876  18.083  1.00 48.44           H  
ATOM   2280  H06 GLU X 144     -24.572 -31.721  17.695  1.00 48.44           H  
ATOM   2281  N   LYS X 145     -21.173 -30.298  14.433  1.00 38.53           N  
ANISOU 2281  N   LYS X 145     5265   4936   4438  -1472    322   1353       N  
ATOM   2282  CA  LYS X 145     -19.910 -30.960  14.081  1.00 37.32           C  
ANISOU 2282  CA  LYS X 145     5406   4417   4356  -1373    392   1296       C  
ATOM   2283  C   LYS X 145     -18.771 -29.975  13.775  1.00 33.42           C  
ANISOU 2283  C   LYS X 145     4874   3954   3872  -1072    274   1202       C  
ATOM   2284  O   LYS X 145     -17.598 -30.355  13.789  1.00 33.34           O  
ANISOU 2284  O   LYS X 145     5024   3733   3909   -887    335   1230       O  
ATOM   2285  CB  LYS X 145     -20.113 -31.921  12.900  1.00 38.88           C  
ANISOU 2285  CB  LYS X 145     5840   4349   4582  -1728    465   1176       C  
ATOM   2286  CG  LYS X 145     -20.713 -33.288  13.274  1.00 44.12           C  
ANISOU 2286  CG  LYS X 145     6723   4784   5256  -2025    660   1275       C  
ATOM   2287  CD  LYS X 145     -20.569 -34.279  12.105  1.00 46.17           C  
ANISOU 2287  CD  LYS X 145     7365   4659   5520  -2350    782   1114       C  
ATOM   2288  CE  LYS X 145     -19.119 -34.762  11.923  1.00 46.27           C  
ANISOU 2288  CE  LYS X 145     7714   4255   5613  -2019    959   1107       C  
ATOM   2289  NZ  LYS X 145     -18.728 -34.838  10.481  1.00 46.92           N1+
ANISOU 2289  NZ  LYS X 145     8023   4139   5666  -2158    967    877       N1+
ATOM   2290  H01 LYS X 145     -19.606 -31.524  14.963  1.00 37.32           H  
ATOM   2291  H02 LYS X 145     -19.121 -32.123  12.496  1.00 38.88           H  
ATOM   2292  H03 LYS X 145     -20.780 -31.442  12.183  1.00 38.88           H  
ATOM   2293  H04 LYS X 145     -21.772 -33.158  13.497  1.00 44.12           H  
ATOM   2294  H05 LYS X 145     -20.192 -33.683  14.146  1.00 44.12           H  
ATOM   2295  H06 LYS X 145     -20.865 -33.762  11.192  1.00 46.17           H  
ATOM   2296  H07 LYS X 145     -21.854 -30.117  13.709  1.00 38.53           H  
ATOM   2297  H08 LYS X 145     -21.205 -35.143  12.297  1.00 46.17           H  
ATOM   2298  H09 LYS X 145     -19.044 -35.765  12.344  1.00 46.27           H  
ATOM   2299  H10 LYS X 145     -18.450 -34.069  12.433  1.00 46.27           H  
ATOM   2300  H11 LYS X 145     -17.770 -35.149  10.408  1.00 46.92           H  
ATOM   2301  H12 LYS X 145     -19.331 -35.492  10.002  1.00 46.92           H  
ATOM   2302  H13 LYS X 145     -18.818 -33.925  10.059  1.00 46.92           H  
ATOM   2303  N   ASN X 146     -19.125 -28.711  13.528  1.00 29.70           N  
ANISOU 2303  N   ASN X 146     4181   3753   3351  -1017    129   1123       N  
ATOM   2304  CA  ASN X 146     -18.179 -27.700  13.044  1.00 25.64           C  
ANISOU 2304  CA  ASN X 146     3639   3262   2843   -815     17   1012       C  
ATOM   2305  C   ASN X 146     -18.374 -26.397  13.790  1.00 23.59           C  
ANISOU 2305  C   ASN X 146     3216   3250   2496   -632    -54   1023       C  
ATOM   2306  O   ASN X 146     -19.136 -25.517  13.372  1.00 23.85           O  
ANISOU 2306  O   ASN X 146     3102   3462   2497   -646    -99    979       O  
ATOM   2307  CB  ASN X 146     -18.365 -27.477  11.543  1.00 25.29           C  
ANISOU 2307  CB  ASN X 146     3585   3203   2819   -976    -51    863       C  
ATOM   2308  CG  ASN X 146     -18.062 -28.727  10.724  1.00 26.77           C  
ANISOU 2308  CG  ASN X 146     4028   3090   3055  -1169     51    807       C  
ATOM   2309  ND2 ASN X 146     -19.053 -29.605  10.582  1.00 28.81           N  
ANISOU 2309  ND2 ASN X 146     4347   3315   3284  -1495    115    820       N  
ATOM   2310  OD1 ASN X 146     -16.952 -28.889  10.219  1.00 25.80           O  
ANISOU 2310  OD1 ASN X 146     4059   2763   2980  -1036     89    756       O  
ATOM   2311  H01 ASN X 146     -17.166 -28.059  13.224  1.00 25.64           H  
ATOM   2312  H02 ASN X 146     -17.664 -26.702  11.235  1.00 25.29           H  
ATOM   2313  H03 ASN X 146     -19.397 -27.179  11.359  1.00 25.29           H  
ATOM   2314  H04 ASN X 146     -18.908 -30.448  10.045  1.00 28.81           H  
ATOM   2315  H05 ASN X 146     -19.950 -29.428  11.011  1.00 28.81           H  
ATOM   2316  H14 ASN X 146     -20.086 -28.440  13.681  1.00 29.70           H  
ATOM   2317  N   THR X 147     -17.661 -26.271  14.892  1.00 22.89           N  
ANISOU 2317  N   THR X 147     3175   3173   2350   -455    -47   1093       N  
ATOM   2318  CA  THR X 147     -18.016 -25.307  15.903  1.00 22.66           C  
ANISOU 2318  CA  THR X 147     3080   3340   2189   -331    -53   1111       C  
ATOM   2319  C   THR X 147     -17.000 -24.160  16.001  1.00 21.05           C  
ANISOU 2319  C   THR X 147     2920   3165   1912   -199   -155   1005       C  
ATOM   2320  O   THR X 147     -17.212 -23.204  16.745  1.00 21.30           O  
ANISOU 2320  O   THR X 147     2976   3312   1807   -117   -143    971       O  
ATOM   2321  CB  THR X 147     -18.209 -26.027  17.266  1.00 24.57           C  
ANISOU 2321  CB  THR X 147     3360   3625   2350   -296     40   1279       C  
ATOM   2322  CG2 THR X 147     -19.181 -27.178  17.118  1.00 28.05           C  
ANISOU 2322  CG2 THR X 147     3778   4008   2871   -481    152   1386       C  
ATOM   2323  OG1 THR X 147     -16.956 -26.568  17.703  1.00 26.22           O  
ANISOU 2323  OG1 THR X 147     3666   3748   2549   -207     14   1357       O  
ATOM   2324  H01 THR X 147     -18.959 -24.843  15.614  1.00 22.66           H  
ATOM   2325  H02 THR X 147     -18.592 -25.303  17.985  1.00 24.57           H  
ATOM   2326  H03 THR X 147     -20.092 -26.824  16.635  1.00 28.05           H  
ATOM   2327  H04 THR X 147     -18.728 -27.961  16.509  1.00 28.05           H  
ATOM   2328  H05 THR X 147     -19.424 -27.578  18.102  1.00 28.05           H  
ATOM   2329  H06 THR X 147     -16.852 -26.860  15.030  1.00 22.89           H  
ATOM   2330  H07 THR X 147     -16.646 -27.214  17.064  1.00 26.22           H  
ATOM   2331  N   ILE X 148     -15.907 -24.268  15.248  1.00 19.23           N  
ANISOU 2331  N   ILE X 148     2723   2822   1761   -197   -231    955       N  
ATOM   2332  CA  ILE X 148     -14.874 -23.230  15.206  1.00 18.56           C  
ANISOU 2332  CA  ILE X 148     2659   2776   1616   -138   -339    866       C  
ATOM   2333  C   ILE X 148     -15.128 -22.325  13.987  1.00 16.10           C  
ANISOU 2333  C   ILE X 148     2321   2425   1371   -159   -367    722       C  
ATOM   2334  O   ILE X 148     -15.173 -22.823  12.878  1.00 15.70           O  
ANISOU 2334  O   ILE X 148     2243   2282   1440   -215   -364    701       O  
ATOM   2335  CB  ILE X 148     -13.457 -23.842  15.091  1.00 18.92           C  
ANISOU 2335  CB  ILE X 148     2703   2779   1707    -97   -393    954       C  
ATOM   2336  CG1 ILE X 148     -13.247 -24.930  16.150  1.00 23.04           C  
ANISOU 2336  CG1 ILE X 148     3236   3335   2182    -35   -334   1160       C  
ATOM   2337  CG2 ILE X 148     -12.395 -22.724  15.239  1.00 20.35           C  
ANISOU 2337  CG2 ILE X 148     2869   3076   1788   -101   -527    890       C  
ATOM   2338  CD1 ILE X 148     -12.215 -26.026  15.764  1.00 25.80           C  
ANISOU 2338  CD1 ILE X 148     3587   3572   2644     66   -278   1327       C  
ATOM   2339  H01 ILE X 148     -14.924 -22.659  16.133  1.00 18.56           H  
ATOM   2340  H02 ILE X 148     -13.351 -24.306  14.110  1.00 18.92           H  
ATOM   2341  H03 ILE X 148     -14.205 -25.437  16.262  1.00 23.04           H  
ATOM   2342  H04 ILE X 148     -12.905 -24.450  17.067  1.00 23.04           H  
ATOM   2343  H05 ILE X 148     -11.503 -22.993  14.673  1.00 20.35           H  
ATOM   2344  H06 ILE X 148     -12.798 -21.786  14.856  1.00 20.35           H  
ATOM   2345  H07 ILE X 148     -12.135 -22.606  16.291  1.00 20.35           H  
ATOM   2346  H08 ILE X 148     -15.786 -25.097  14.684  1.00 19.23           H  
ATOM   2347  H09 ILE X 148     -11.297 -25.875  16.331  1.00 25.80           H  
ATOM   2348  H10 ILE X 148     -12.626 -27.009  15.993  1.00 25.80           H  
ATOM   2349  H11 ILE X 148     -11.998 -25.962  14.698  1.00 25.80           H  
ATOM   2350  N   PRO X 149     -15.277 -20.992  14.183  1.00 16.01           N  
ANISOU 2350  N   PRO X 149     2353   2466   1265   -115   -373    626       N  
ATOM   2351  CA  PRO X 149     -15.468 -20.125  13.019  1.00 14.87           C  
ANISOU 2351  CA  PRO X 149     2188   2276   1185   -100   -377    532       C  
ATOM   2352  C   PRO X 149     -14.276 -20.231  12.076  1.00 13.85           C  
ANISOU 2352  C   PRO X 149     2052   2062   1149   -143   -470    490       C  
ATOM   2353  O   PRO X 149     -13.125 -20.400  12.522  1.00 13.69           O  
ANISOU 2353  O   PRO X 149     2052   2051   1100   -159   -539    518       O  
ATOM   2354  CB  PRO X 149     -15.567 -18.721  13.624  1.00 15.91           C  
ANISOU 2354  CB  PRO X 149     2453   2412   1181    -28   -322    450       C  
ATOM   2355  CG  PRO X 149     -15.964 -18.939  15.004  1.00 18.86           C  
ANISOU 2355  CG  PRO X 149     2891   2863   1413     -3   -258    501       C  
ATOM   2356  CD  PRO X 149     -15.264 -20.203  15.426  1.00 17.29           C  
ANISOU 2356  CD  PRO X 149     2631   2700   1237    -78   -348    597       C  
ATOM   2357  H01 PRO X 149     -16.276 -18.091  13.087  1.00 15.91           H  
ATOM   2358  H02 PRO X 149     -14.604 -18.213  13.576  1.00 15.91           H  
ATOM   2359  H03 PRO X 149     -17.046 -19.021  15.106  1.00 18.86           H  
ATOM   2360  H04 PRO X 149     -15.651 -18.102  15.628  1.00 18.86           H  
ATOM   2361  H05 PRO X 149     -14.265 -20.037  15.830  1.00 17.29           H  
ATOM   2362  H06 PRO X 149     -15.808 -20.710  16.223  1.00 17.29           H  
ATOM   2363  H12 PRO X 149     -16.345 -20.388  12.428  1.00 14.87           H  
ATOM   2364  N   HIS X 150     -14.568 -20.206  10.780  1.00 12.95           N  
ANISOU 2364  N   HIS X 150     1884   1906   1130   -159   -467    454       N  
ATOM   2365  CA  HIS X 150     -13.510 -20.317   9.784  1.00 13.13           C  
ANISOU 2365  CA  HIS X 150     1908   1844   1235   -178   -521    422       C  
ATOM   2366  C   HIS X 150     -13.924 -19.611   8.529  1.00 13.22           C  
ANISOU 2366  C   HIS X 150     1890   1852   1280   -173   -517    361       C  
ATOM   2367  O   HIS X 150     -15.122 -19.512   8.244  1.00 12.40           O  
ANISOU 2367  O   HIS X 150     1721   1833   1157   -175   -480    382       O  
ATOM   2368  CB  HIS X 150     -13.184 -21.792   9.503  1.00 14.08           C  
ANISOU 2368  CB  HIS X 150     2040   1880   1431   -212   -489    487       C  
ATOM   2369  CG  HIS X 150     -14.379 -22.628   9.165  1.00 15.74           C  
ANISOU 2369  CG  HIS X 150     2252   2077   1654   -317   -430    493       C  
ATOM   2370  CD2 HIS X 150     -14.765 -23.190   7.993  1.00 16.83           C  
ANISOU 2370  CD2 HIS X 150     2420   2155   1821   -437   -408    443       C  
ATOM   2371  ND1 HIS X 150     -15.321 -23.009  10.100  1.00 16.41           N  
ANISOU 2371  ND1 HIS X 150     2309   2234   1692   -355   -388    560       N  
ATOM   2372  CE1 HIS X 150     -16.251 -23.748   9.513  1.00 17.84           C  
ANISOU 2372  CE1 HIS X 150     2477   2416   1885   -515   -353    562       C  
ATOM   2373  NE2 HIS X 150     -15.929 -23.880   8.238  1.00 17.21           N  
ANISOU 2373  NE2 HIS X 150     2447   2256   1837   -585   -371    480       N  
ATOM   2374  H01 HIS X 150     -12.606 -19.845  10.170  1.00 13.13           H  
ATOM   2375  H02 HIS X 150     -12.764 -22.201  10.422  1.00 14.08           H  
ATOM   2376  H03 HIS X 150     -12.487 -21.836   8.666  1.00 14.08           H  
ATOM   2377  H04 HIS X 150     -14.249 -23.110   7.036  1.00 16.83           H  
ATOM   2378  H05 HIS X 150     -17.130 -24.173   9.998  1.00 17.84           H  
ATOM   2379  H06 HIS X 150     -16.454 -24.404   7.553  1.00 17.21           H  
ATOM   2380  H07 HIS X 150     -15.529 -20.110  10.483  1.00 12.95           H  
ATOM   2381  N   THR X 151     -12.931 -19.173   7.763  1.00 12.35           N  
ANISOU 2381  N   THR X 151     1797   1682   1213   -164   -554    321       N  
ATOM   2382  CA  THR X 151     -13.207 -18.491   6.497  1.00 12.14           C  
ANISOU 2382  CA  THR X 151     1748   1656   1209   -147   -546    283       C  
ATOM   2383  C   THR X 151     -12.330 -19.087   5.411  1.00 11.69           C  
ANISOU 2383  C   THR X 151     1698   1527   1215   -176   -558    269       C  
ATOM   2384  O   THR X 151     -11.117 -19.256   5.620  1.00 12.06           O  
ANISOU 2384  O   THR X 151     1756   1528   1300   -156   -571    296       O  
ATOM   2385  CB  THR X 151     -12.865 -17.001   6.642  1.00 12.65           C  
ANISOU 2385  CB  THR X 151     1878   1687   1242    -90   -532    247       C  
ATOM   2386  CG2 THR X 151     -13.197 -16.225   5.361  1.00 13.09           C  
ANISOU 2386  CG2 THR X 151     1911   1744   1317    -31   -499    250       C  
ATOM   2387  OG1 THR X 151     -13.598 -16.455   7.757  1.00 14.35           O  
ANISOU 2387  OG1 THR X 151     2157   1924   1373    -39   -471    249       O  
ATOM   2388  H01 THR X 151     -14.259 -18.610   6.238  1.00 12.14           H  
ATOM   2389  H02 THR X 151     -11.794 -16.904   6.818  1.00 12.65           H  
ATOM   2390  H03 THR X 151     -14.025 -15.543   5.554  1.00 13.09           H  
ATOM   2391  H04 THR X 151     -12.324 -15.655   5.044  1.00 13.09           H  
ATOM   2392  H05 THR X 151     -13.480 -16.925   4.575  1.00 13.09           H  
ATOM   2393  H06 THR X 151     -13.679 -15.504   7.652  1.00 14.35           H  
ATOM   2394  H07 THR X 151     -11.975 -19.312   8.057  1.00 12.35           H  
ATOM   2395  N   PHE X 152     -12.931 -19.373   4.253  1.00 10.91           N  
ANISOU 2395  N   PHE X 152     1587   1453   1107   -223   -547    246       N  
ATOM   2396  CA  PHE X 152     -12.216 -19.895   3.102  1.00 10.92           C  
ANISOU 2396  CA  PHE X 152     1646   1372   1130   -246   -522    214       C  
ATOM   2397  C   PHE X 152     -11.815 -18.695   2.244  1.00 11.65           C  
ANISOU 2397  C   PHE X 152     1708   1493   1226   -181   -536    208       C  
ATOM   2398  O   PHE X 152     -12.689 -18.002   1.709  1.00 11.08           O  
ANISOU 2398  O   PHE X 152     1583   1527   1100   -173   -551    220       O  
ATOM   2399  CB  PHE X 152     -13.120 -20.850   2.294  1.00 12.32           C  
ANISOU 2399  CB  PHE X 152     1873   1569   1237   -399   -506    170       C  
ATOM   2400  CG  PHE X 152     -13.632 -22.031   3.096  1.00 12.56           C  
ANISOU 2400  CG  PHE X 152     1964   1545   1263   -505   -469    180       C  
ATOM   2401  CD1 PHE X 152     -12.739 -22.996   3.586  1.00 12.76           C  
ANISOU 2401  CD1 PHE X 152     2117   1379   1353   -450   -374    205       C  
ATOM   2402  CD2 PHE X 152     -14.995 -22.204   3.339  1.00 15.34           C  
ANISOU 2402  CD2 PHE X 152     2232   2051   1546   -649   -508    202       C  
ATOM   2403  CE1 PHE X 152     -13.201 -24.109   4.315  1.00 13.96           C  
ANISOU 2403  CE1 PHE X 152     2357   1444   1503   -538   -308    235       C  
ATOM   2404  CE2 PHE X 152     -15.465 -23.320   4.070  1.00 17.83           C  
ANISOU 2404  CE2 PHE X 152     2612   2303   1858   -779   -460    221       C  
ATOM   2405  CZ  PHE X 152     -14.562 -24.276   4.548  1.00 15.96           C  
ANISOU 2405  CZ  PHE X 152     2551   1822   1690   -725   -353    228       C  
ATOM   2406  H01 PHE X 152     -11.339 -20.460   3.416  1.00 10.92           H  
ATOM   2407  H02 PHE X 152     -12.512 -21.255   1.485  1.00 12.32           H  
ATOM   2408  H03 PHE X 152     -13.977 -20.285   1.927  1.00 12.32           H  
ATOM   2409  H04 PHE X 152     -11.671 -22.883   3.400  1.00 12.76           H  
ATOM   2410  H05 PHE X 152     -15.707 -21.470   2.961  1.00 15.34           H  
ATOM   2411  H06 PHE X 152     -12.490 -24.841   4.698  1.00 13.96           H  
ATOM   2412  H07 PHE X 152     -13.926 -19.219   4.175  1.00 10.91           H  
ATOM   2413  H08 PHE X 152     -16.532 -23.435   4.261  1.00 17.83           H  
ATOM   2414  H09 PHE X 152     -14.922 -25.145   5.099  1.00 15.96           H  
ATOM   2415  N   LEU X 153     -10.500 -18.478   2.130  1.00 11.01           N  
ANISOU 2415  N   LEU X 153     1639   1340   1204   -127   -520    227       N  
ATOM   2416  CA  LEU X 153      -9.930 -17.420   1.295  1.00 12.38           C  
ANISOU 2416  CA  LEU X 153     1797   1514   1391    -88   -514    235       C  
ATOM   2417  C   LEU X 153      -9.303 -18.044   0.060  1.00 13.50           C  
ANISOU 2417  C   LEU X 153     1978   1615   1537    -69   -450    233       C  
ATOM   2418  O   LEU X 153      -8.625 -19.087   0.140  1.00 15.53           O  
ANISOU 2418  O   LEU X 153     2277   1799   1826    -39   -385    256       O  
ATOM   2419  CB  LEU X 153      -8.805 -16.694   2.041  1.00 13.47           C  
ANISOU 2419  CB  LEU X 153     1905   1638   1575    -94   -539    275       C  
ATOM   2420  CG  LEU X 153      -9.118 -15.949   3.316  1.00 15.10           C  
ANISOU 2420  CG  LEU X 153     2146   1852   1742   -141   -579    252       C  
ATOM   2421  CD1 LEU X 153      -7.831 -15.214   3.779  1.00 15.06           C  
ANISOU 2421  CD1 LEU X 153     2127   1857   1738   -243   -622    280       C  
ATOM   2422  CD2 LEU X 153     -10.254 -14.968   3.077  1.00 16.33           C  
ANISOU 2422  CD2 LEU X 153     2366   1984   1854    -88   -530    222       C  
ATOM   2423  H01 LEU X 153     -10.728 -16.724   1.037  1.00 12.38           H  
ATOM   2424  H02 LEU X 153      -8.508 -15.905   1.350  1.00 13.47           H  
ATOM   2425  H03 LEU X 153      -8.052 -17.443   2.287  1.00 13.47           H  
ATOM   2426  H04 LEU X 153      -9.438 -16.641   4.095  1.00 15.10           H  
ATOM   2427  H05 LEU X 153      -7.051 -15.341   3.028  1.00 15.06           H  
ATOM   2428  H06 LEU X 153      -8.044 -14.152   3.905  1.00 15.06           H  
ATOM   2429  H07 LEU X 153      -7.494 -15.633   4.727  1.00 15.06           H  
ATOM   2430  H08 LEU X 153     -11.108 -15.244   3.696  1.00 16.33           H  
ATOM   2431  H09 LEU X 153      -9.927 -13.962   3.338  1.00 16.33           H  
ATOM   2432  H10 LEU X 153      -9.869 -19.074   2.646  1.00 11.01           H  
ATOM   2433  H11 LEU X 153     -10.544 -14.995   2.027  1.00 16.33           H  
ATOM   2434  N   HIS X 154      -9.521 -17.424  -1.095  1.00 12.14           N  
ANISOU 2434  N   HIS X 154     1812   1483   1317    -58   -439    224       N  
ATOM   2435  CA  HIS X 154      -8.716 -17.727  -2.263  1.00 12.11           C  
ANISOU 2435  CA  HIS X 154     1859   1440   1302    -21   -358    229       C  
ATOM   2436  C   HIS X 154      -7.941 -16.458  -2.607  1.00 12.40           C  
ANISOU 2436  C   HIS X 154     1830   1491   1390     32   -349    300       C  
ATOM   2437  O   HIS X 154      -8.557 -15.420  -2.940  1.00 12.16           O  
ANISOU 2437  O   HIS X 154     1788   1506   1325     41   -372    315       O  
ATOM   2438  CB  HIS X 154      -9.585 -18.199  -3.441  1.00 12.97           C  
ANISOU 2438  CB  HIS X 154     2057   1605   1265    -97   -349    159       C  
ATOM   2439  CG  HIS X 154      -8.794 -18.527  -4.665  1.00 14.29           C  
ANISOU 2439  CG  HIS X 154     2332   1719   1380    -57   -237    146       C  
ATOM   2440  CD2 HIS X 154      -7.522 -18.978  -4.803  1.00 14.45           C  
ANISOU 2440  CD2 HIS X 154     2399   1620   1471     56   -103    189       C  
ATOM   2441  ND1 HIS X 154      -9.322 -18.453  -5.938  1.00 13.98           N  
ANISOU 2441  ND1 HIS X 154     2360   1776   1174   -124   -240    104       N  
ATOM   2442  CE1 HIS X 154      -8.392 -18.804  -6.813  1.00 17.47           C  
ANISOU 2442  CE1 HIS X 154     2925   2129   1584    -56   -100     94       C  
ATOM   2443  NE2 HIS X 154      -7.294 -19.139  -6.150  1.00 14.32           N  
ANISOU 2443  NE2 HIS X 154     2508   1594   1338     72     -1    156       N  
ATOM   2444  H01 HIS X 154      -8.030 -18.548  -2.055  1.00 12.11           H  
ATOM   2445  H02 HIS X 154     -10.252 -17.377  -3.699  1.00 12.97           H  
ATOM   2446  H03 HIS X 154     -10.132 -19.090  -3.133  1.00 12.97           H  
ATOM   2447  H04 HIS X 154      -6.814 -19.176  -3.998  1.00 14.45           H  
ATOM   2448  H05 HIS X 154      -8.510 -18.816  -7.897  1.00 17.47           H  
ATOM   2449  H06 HIS X 154      -6.431 -19.460  -6.566  1.00 14.32           H  
ATOM   2450  H12 HIS X 154     -10.256 -16.734  -1.160  1.00 12.14           H  
ATOM   2451  N   LEU X 155      -6.611 -16.542  -2.473  1.00 11.53           N  
ANISOU 2451  N   LEU X 155     1667   1354   1361     69   -301    374       N  
ATOM   2452  CA  LEU X 155      -5.707 -15.409  -2.705  1.00 11.85           C  
ANISOU 2452  CA  LEU X 155     1632   1416   1454     57   -291    457       C  
ATOM   2453  C   LEU X 155      -4.901 -15.657  -3.970  1.00 12.97           C  
ANISOU 2453  C   LEU X 155     1771   1567   1591    145   -171    522       C  
ATOM   2454  O   LEU X 155      -4.419 -16.756  -4.190  1.00 13.09           O  
ANISOU 2454  O   LEU X 155     1807   1560   1605    234    -75    547       O  
ATOM   2455  CB  LEU X 155      -4.738 -15.222  -1.523  1.00 12.94           C  
ANISOU 2455  CB  LEU X 155     1653   1603   1661    -20   -349    534       C  
ATOM   2456  CG  LEU X 155      -5.373 -15.088  -0.141  1.00 13.19           C  
ANISOU 2456  CG  LEU X 155     1714   1631   1669   -109   -451    470       C  
ATOM   2457  CD1 LEU X 155      -4.290 -14.776   0.913  1.00 16.46           C  
ANISOU 2457  CD1 LEU X 155     2010   2149   2094   -244   -529    555       C  
ATOM   2458  CD2 LEU X 155      -6.474 -14.047  -0.108  1.00 14.13           C  
ANISOU 2458  CD2 LEU X 155     1956   1672   1742   -136   -459    381       C  
ATOM   2459  H01 LEU X 155      -6.310 -14.507  -2.809  1.00 11.85           H  
ATOM   2460  H02 LEU X 155      -4.238 -14.271  -1.706  1.00 12.94           H  
ATOM   2461  H03 LEU X 155      -4.071 -16.084  -1.500  1.00 12.94           H  
ATOM   2462  H04 LEU X 155      -5.840 -16.044   0.098  1.00 13.19           H  
ATOM   2463  H05 LEU X 155      -3.440 -14.296   0.428  1.00 16.46           H  
ATOM   2464  H06 LEU X 155      -4.701 -14.108   1.670  1.00 16.46           H  
ATOM   2465  H07 LEU X 155      -6.211 -17.428  -2.199  1.00 11.53           H  
ATOM   2466  H08 LEU X 155      -3.963 -15.703   1.384  1.00 16.46           H  
ATOM   2467  H09 LEU X 155      -7.351 -14.462   0.389  1.00 14.13           H  
ATOM   2468  H10 LEU X 155      -6.129 -13.169   0.438  1.00 14.13           H  
ATOM   2469  H11 LEU X 155      -6.736 -13.762  -1.127  1.00 14.13           H  
ATOM   2470  N   ILE X 156      -4.758 -14.621  -4.787  1.00 13.60           N  
ANISOU 2470  N   ILE X 156     1848   1658   1660    139   -143    561       N  
ATOM   2471  CA  ILE X 156      -4.023 -14.730  -6.040  1.00 15.73           C  
ANISOU 2471  CA  ILE X 156     2119   1951   1907    228    -15    634       C  
ATOM   2472  C   ILE X 156      -2.903 -13.686  -5.992  1.00 16.83           C  
ANISOU 2472  C   ILE X 156     2126   2129   2141    167      5    774       C  
ATOM   2473  O   ILE X 156      -3.145 -12.513  -5.664  1.00 17.22           O  
ANISOU 2473  O   ILE X 156     2195   2135   2213     54    -52    769       O  
ATOM   2474  CB  ILE X 156      -4.952 -14.491  -7.267  1.00 16.30           C  
ANISOU 2474  CB  ILE X 156     2312   2042   1839    259      8    579       C  
ATOM   2475  CG1 ILE X 156      -6.090 -15.528  -7.309  1.00 16.26           C  
ANISOU 2475  CG1 ILE X 156     2424   2047   1707    227    -38    443       C  
ATOM   2476  CG2 ILE X 156      -4.140 -14.552  -8.580  1.00 18.42           C  
ANISOU 2476  CG2 ILE X 156     2607   2337   2054    351    159    654       C  
ATOM   2477  CD1 ILE X 156      -7.081 -15.274  -8.438  1.00 17.59           C  
ANISOU 2477  CD1 ILE X 156     2660   2332   1693    205    -63    417       C  
ATOM   2478  H01 ILE X 156      -3.615 -15.734  -6.154  1.00 15.73           H  
ATOM   2479  H02 ILE X 156      -5.391 -13.499  -7.165  1.00 16.30           H  
ATOM   2480  H03 ILE X 156      -6.637 -15.451  -6.370  1.00 16.26           H  
ATOM   2481  H04 ILE X 156      -5.655 -16.518  -7.443  1.00 16.26           H  
ATOM   2482  H05 ILE X 156      -3.148 -14.954  -8.375  1.00 18.42           H  
ATOM   2483  H06 ILE X 156      -4.652 -15.196  -9.295  1.00 18.42           H  
ATOM   2484  H07 ILE X 156      -4.046 -13.549  -8.996  1.00 18.42           H  
ATOM   2485  H08 ILE X 156      -7.951 -14.748  -8.045  1.00 17.59           H  
ATOM   2486  H09 ILE X 156      -6.607 -14.666  -9.209  1.00 17.59           H  
ATOM   2487  H10 ILE X 156      -7.396 -16.225  -8.867  1.00 17.59           H  
ATOM   2488  H12 ILE X 156      -5.169 -13.734  -4.533  1.00 13.60           H  
ATOM   2489  N   ARG X 157      -1.689 -14.107  -6.332  1.00 18.63           N  
ANISOU 2489  N   ARG X 157     2232   2431   2414    238    111    911       N  
ATOM   2490  CA  ARG X 157      -0.537 -13.218  -6.244  1.00 21.05           C  
ANISOU 2490  CA  ARG X 157     2360   2834   2804    128    119   1077       C  
ATOM   2491  C   ARG X 157      -0.726 -12.039  -7.196  1.00 22.43           C  
ANISOU 2491  C   ARG X 157     2622   2946   2955     83    168   1087       C  
ATOM   2492  O   ARG X 157      -1.060 -12.224  -8.369  1.00 22.82           O  
ANISOU 2492  O   ARG X 157     2772   2976   2921    227    272   1074       O  
ATOM   2493  CB  ARG X 157       0.754 -13.984  -6.553  1.00 22.58           C  
ANISOU 2493  CB  ARG X 157     2363   3174   3043    268    258   1280       C  
ATOM   2494  CG  ARG X 157       2.002 -13.142  -6.428  1.00 25.50           C  
ANISOU 2494  CG  ARG X 157     2477   3724   3490    112    249   1495       C  
ATOM   2495  CD  ARG X 157       3.229 -13.861  -6.981  1.00 28.70           C  
ANISOU 2495  CD  ARG X 157     2661   4312   3931    321    440   1754       C  
ATOM   2496  NE  ARG X 157       3.388 -15.186  -6.375  1.00 28.83           N  
ANISOU 2496  NE  ARG X 157     2622   4375   3957    530    494   1818       N  
ATOM   2497  CZ  ARG X 157       3.897 -15.421  -5.167  1.00 31.79           C  
ANISOU 2497  CZ  ARG X 157     2760   4945   4374    453    374   1958       C  
ATOM   2498  NH1 ARG X 157       4.334 -14.420  -4.406  1.00 32.08           N1+
ANISOU 2498  NH1 ARG X 157     2598   5165   4425    115    172   2024       N1+
ATOM   2499  NH2 ARG X 157       3.979 -16.674  -4.721  1.00 28.99           N  
ANISOU 2499  NH2 ARG X 157     2390   4599   4026    701    469   2041       N  
ATOM   2500  H01 ARG X 157      -0.455 -12.831  -5.228  1.00 21.05           H  
ATOM   2501  H02 ARG X 157       0.691 -14.309  -7.591  1.00 22.58           H  
ATOM   2502  H03 ARG X 157       0.832 -14.822  -5.861  1.00 22.58           H  
ATOM   2503  H04 ARG X 157       2.173 -12.946  -5.370  1.00 25.50           H  
ATOM   2504  H05 ARG X 157       1.858 -12.213  -6.980  1.00 25.50           H  
ATOM   2505  H06 ARG X 157       4.111 -13.267  -6.744  1.00 28.70           H  
ATOM   2506  H07 ARG X 157       3.119 -13.974  -8.060  1.00 28.70           H  
ATOM   2507  H08 ARG X 157       3.088 -15.984  -6.916  1.00 28.83           H  
ATOM   2508  H09 ARG X 157       4.722 -14.612  -3.493  1.00 32.08           H  
ATOM   2509  H10 ARG X 157       4.278 -13.469  -4.741  1.00 32.08           H  
ATOM   2510  H11 ARG X 157      -1.563 -15.055  -6.656  1.00 18.63           H  
ATOM   2511  H12 ARG X 157       3.653 -17.437  -5.296  1.00 28.99           H  
ATOM   2512  H13 ARG X 157       4.368 -16.861  -3.808  1.00 28.99           H  
ATOM   2513  N   LYS X 158      -0.530 -10.835  -6.665  1.00 23.72           N  
ANISOU 2513  N   LYS X 158     2778   3068   3167   -130    106   1111       N  
ATOM   2514  CA  LYS X 158      -0.686  -9.610  -7.446  1.00 26.14           C  
ANISOU 2514  CA  LYS X 158     3199   3269   3466   -173    184   1148       C  
ATOM   2515  C   LYS X 158       0.453  -9.493  -8.450  1.00 28.39           C  
ANISOU 2515  C   LYS X 158     3343   3664   3779   -146    318   1337       C  
ATOM   2516  O   LYS X 158       1.605  -9.806  -8.110  1.00 30.21           O  
ANISOU 2516  O   LYS X 158     3346   4060   4073   -227    317   1473       O  
ATOM   2517  CB  LYS X 158      -0.722  -8.397  -6.523  1.00 26.87           C  
ANISOU 2517  CB  LYS X 158     3396   3221   3593   -434    129   1109       C  
ATOM   2518  CG  LYS X 158      -1.967  -8.293  -5.657  1.00 26.34           C  
ANISOU 2518  CG  LYS X 158     3513   3014   3481   -413     57    942       C  
ATOM   2519  CD  LYS X 158      -2.067  -6.912  -5.021  1.00 28.16           C  
ANISOU 2519  CD  LYS X 158     3961   3022   3716   -628     95    899       C  
ATOM   2520  CE  LYS X 158      -3.159  -6.859  -3.968  1.00 29.49           C  
ANISOU 2520  CE  LYS X 158     4306   3067   3834   -600     52    748       C  
ATOM   2521  NZ  LYS X 158      -3.084  -5.548  -3.251  1.00 31.55           N1+
ANISOU 2521  NZ  LYS X 158     4845   3068   4074   -839    131    687       N1+
ATOM   2522  H01 LYS X 158      -1.629  -9.649  -7.991  1.00 26.14           H  
ATOM   2523  H02 LYS X 158       0.258  -9.136  -9.461  1.00 28.39           H  
ATOM   2524  H03 LYS X 158      -0.723  -7.519  -7.169  1.00 26.87           H  
ATOM   2525  H04 LYS X 158       0.146  -8.444  -5.866  1.00 26.87           H  
ATOM   2526  H05 LYS X 158      -1.906  -9.040  -4.865  1.00 26.34           H  
ATOM   2527  H06 LYS X 158      -2.848  -8.468  -6.274  1.00 26.34           H  
ATOM   2528  H07 LYS X 158      -2.313  -6.194  -5.803  1.00 28.16           H  
ATOM   2529  H08 LYS X 158      -1.113  -6.667  -4.555  1.00 28.16           H  
ATOM   2530  H09 LYS X 158      -3.024  -7.674  -3.257  1.00 29.49           H  
ATOM   2531  H10 LYS X 158      -4.133  -6.959  -4.446  1.00 29.49           H  
ATOM   2532  H11 LYS X 158      -2.543  -4.895  -3.800  1.00 31.55           H  
ATOM   2533  H12 LYS X 158      -4.016  -5.183  -3.117  1.00 31.55           H  
ATOM   2534  H13 LYS X 158      -2.641  -5.680  -2.353  1.00 31.55           H  
ATOM   2535  H14 LYS X 158      -0.265 -10.766  -5.693  1.00 23.72           H  
TER   
END
