# Supplementary material for: In Silico Study for Algerian Essential Oils as Antimicrobial Agents against Multidrug-Resistant Bacteria Isolated from Pus Samples
Source: Antibiotics (Basel). 2022 Sep 27;11(10):1317. doi: 10.3390/antibiotics11101317 (PMC9598771; doi:10.3390/antibiotics11101317)
Supplement: Supplementary file 1 [file antibiotics-11-01317-s001.zip › 3srw_trimethoprim_out_1.-7.7.complex.pdb]

REMARK The PDB FILE IS CREATED BY CY's PROGRAM CurvatureSurface AT Thu Aug 18 06:28:59 2022
ATOM      0  N   THR X   2      -1.344 -25.056 -13.158  1.00  3.00           N  
ATOM      1  CA  THR X   2      -1.482 -24.135 -12.006  1.00  3.00           C  
ATOM      2  C   THR X   2      -0.851 -24.786 -10.774  1.00 10.00           C  
ATOM      3  O   THR X   2      -0.967 -26.003 -10.555  1.00 24.00           O  
ATOM      4  CB  THR X   2      -2.968 -23.757 -11.763  1.00  4.00           C  
ATOM      5  OG1 THR X   2      -3.541 -23.287 -12.997  1.00  2.00           O  
ATOM      6  CG2 THR X   2      -3.125 -22.667 -10.674  1.00  5.00           C  
ATOM      7  N   LEU X   3      -0.144 -23.967 -10.006  1.00  6.00           N  
ATOM      8  CA  LEU X   3       0.512 -24.407  -8.787  1.00  0.00           C  
ATOM      9  C   LEU X   3      -0.057 -23.558  -7.670  1.00  0.00           C  
ATOM     10  O   LEU X   3       0.077 -22.326  -7.684  1.00  0.00           O  
ATOM     11  CB  LEU X   3       2.031 -24.233  -8.899  1.00 11.00           C  
ATOM     12  CG  LEU X   3       2.901 -24.652  -7.709  1.00  0.00           C  
ATOM     13  CD1 LEU X   3       2.867 -26.171  -7.517  1.00 45.00           C  
ATOM     14  CD2 LEU X   3       4.342 -24.154  -7.855  1.00 11.00           C  
ATOM     15  N   SER X   4      -0.697 -24.224  -6.718  1.00  0.00           N  
ATOM     16  CA  SER X   4      -1.401 -23.544  -5.631  1.00  0.00           C  
ATOM     17  C   SER X   4      -0.911 -24.051  -4.271  1.00  0.00           C  
ATOM     18  O   SER X   4      -0.446 -25.183  -4.141  1.00  0.00           O  
ATOM     19  CB  SER X   4      -2.901 -23.809  -5.724  1.00  0.00           C  
ATOM     20  OG  SER X   4      -3.446 -23.516  -7.000  1.00  0.00           O  
ATOM     21  N   ILE X   5      -1.016 -23.219  -3.249  1.00  0.00           N  
ATOM     22  CA  ILE X   5      -0.950 -23.712  -1.872  1.00  0.00           C  
ATOM     23  C   ILE X   5      -2.365 -24.008  -1.378  1.00  0.00           C  
ATOM     24  O   ILE X   5      -3.335 -23.325  -1.744  1.00  0.00           O  
ATOM     25  CB  ILE X   5      -0.255 -22.699  -0.934  1.00  0.00           C  
ATOM     26  CG1 ILE X   5       1.251 -23.002  -0.922  1.00  0.00           C  
ATOM     27  CD1 ILE X   5       2.136 -21.884  -0.327  1.00  0.00           C  
ATOM     28  CG2 ILE X   5      -0.850 -22.738   0.499  1.00  0.00           C  
ATOM     29  N   LEU X   6      -2.474 -25.058  -0.574  1.00  0.00           N  
ATOM     30  CA  LEU X   6      -3.687 -25.365   0.162  1.00  0.00           C  
ATOM     31  C   LEU X   6      -3.273 -25.428   1.628  1.00  0.00           C  
ATOM     32  O   LEU X   6      -2.350 -26.169   1.965  1.00 48.00           O  
ATOM     33  CB  LEU X   6      -4.209 -26.731  -0.292  1.00  0.00           C  
ATOM     34  CG  LEU X   6      -5.542 -27.265   0.205  1.00 60.00           C  
ATOM     35  CD1 LEU X   6      -6.690 -26.259   0.013  1.00  5.00           C  
ATOM     36  CD2 LEU X   6      -5.831 -28.551  -0.560  1.00  0.00           C  
ATOM     37  N   VAL X   7      -3.931 -24.664   2.498  1.00  0.00           N  
ATOM     38  CA  VAL X   7      -3.544 -24.663   3.928  1.00 52.00           C  
ATOM     39  C   VAL X   7      -4.718 -24.242   4.824  1.00 44.00           C  
ATOM     40  O   VAL X   7      -5.576 -23.455   4.393  1.00  3.00           O  
ATOM     41  CB  VAL X   7      -2.318 -23.713   4.195  1.00  0.00           C  
ATOM     42  CG1 VAL X   7      -2.679 -22.243   3.894  1.00  0.00           C  
ATOM     43  CG2 VAL X   7      -1.791 -23.852   5.645  1.00 44.00           C  
ATOM     44  N   ALA X   8      -4.761 -24.791   6.043  1.00 46.00           N  
ATOM     45  CA  ALA X   8      -5.600 -24.271   7.117  1.00  0.00           C  
ATOM     46  C   ALA X   8      -4.664 -23.684   8.179  1.00  0.00           C  
ATOM     47  O   ALA X   8      -3.745 -24.373   8.655  1.00 43.00           O  
ATOM     48  CB  ALA X   8      -6.470 -25.368   7.728  1.00 43.00           C  
ATOM     49  N   HIS X   9      -4.847 -22.410   8.503  1.00  0.00           N  
ATOM     50  CA  HIS X   9      -4.042 -21.838   9.611  1.00  0.00           C  
ATOM     51  C   HIS X   9      -4.891 -20.980  10.529  1.00  0.00           C  
ATOM     52  O   HIS X   9      -5.913 -20.454  10.115  1.00  0.00           O  
ATOM     53  CB  HIS X   9      -2.812 -21.086   9.083  1.00  0.00           C  
ATOM     54  CG  HIS X   9      -3.097 -19.744   8.460  1.00  0.00           C  
ATOM     55  ND1 HIS X   9      -3.614 -18.680   9.172  1.00  0.00           N  
ATOM     56  CD2 HIS X   9      -2.871 -19.279   7.202  1.00  0.00           C  
ATOM     57  CE1 HIS X   9      -3.731 -17.630   8.375  1.00 13.00           C  
ATOM     58  NE2 HIS X   9      -3.276 -17.963   7.175  1.00  0.00           N  
ATOM     59  N   ASP X  10      -4.471 -20.853  11.790  1.00  0.00           N  
ATOM     60  CA  ASP X  10      -5.282 -20.110  12.745  1.00  0.00           C  
ATOM     61  C   ASP X  10      -4.912 -18.620  12.755  1.00  0.00           C  
ATOM     62  O   ASP X  10      -4.179 -18.151  11.872  1.00  0.00           O  
ATOM     63  CB  ASP X  10      -5.248 -20.789  14.141  1.00  0.00           C  
ATOM     64  CG  ASP X  10      -4.006 -20.420  14.972  1.00  0.00           C  
ATOM     65  OD1 ASP X  10      -3.118 -19.710  14.457  1.00  0.00           O  
ATOM     66  OD2 ASP X  10      -3.935 -20.821  16.165  1.00 59.00           O  
ATOM     67  N   LEU X  11      -5.449 -17.876  13.723  1.00  0.00           N  
ATOM     68  CA  LEU X  11      -5.272 -16.429  13.767  1.00 10.00           C  
ATOM     69  C   LEU X  11      -3.807 -15.994  13.883  1.00 12.00           C  
ATOM     70  O   LEU X  11      -3.475 -14.832  13.572  1.00  4.00           O  
ATOM     71  CB  LEU X  11      -6.097 -15.834  14.907  1.00  4.00           C  
ATOM     72  CG  LEU X  11      -7.606 -15.900  14.653  1.00  0.00           C  
ATOM     73  CD1 LEU X  11      -8.395 -15.511  15.917  1.00  2.00           C  
ATOM     74  CD2 LEU X  11      -7.977 -15.042  13.459  1.00  3.00           C  
ATOM     75  N   GLN X  12      -2.961 -16.914  14.350  1.00  0.00           N  
ATOM     76  CA  GLN X  12      -1.529 -16.647  14.558  1.00  5.00           C  
ATOM     77  C   GLN X  12      -0.662 -17.506  13.635  1.00  7.00           C  
ATOM     78  O   GLN X  12       0.565 -17.622  13.821  1.00  5.00           O  
ATOM     79  CB  GLN X  12      -1.182 -16.851  16.021  1.00  5.00           C  
ATOM     80  CG  GLN X  12      -1.944 -15.844  16.887  1.00  3.00           C  
ATOM     81  CD  GLN X  12      -1.674 -15.996  18.369  1.00  3.00           C  
ATOM     82  OE1 GLN X  12      -1.713 -17.107  18.925  1.00  9.00           O  
ATOM     83  NE2 GLN X  12      -1.430 -14.873  19.028  1.00  2.00           N  
ATOM     84  N   ARG X  13      -1.324 -18.045  12.602  1.00  0.00           N  
ATOM     85  CA  ARG X  13      -0.718 -18.882  11.546  1.00  0.00           C  
ATOM     86  C   ARG X  13      -0.238 -20.270  12.016  1.00  0.00           C  
ATOM     87  O   ARG X  13       0.511 -20.945  11.313  1.00  0.00           O  
ATOM     88  CB  ARG X  13       0.409 -18.163  10.798  1.00  0.00           C  
ATOM     89  CG  ARG X  13      -0.103 -17.175   9.712  1.00 12.00           C  
ATOM     90  CD  ARG X  13       1.076 -16.430   9.076  1.00 11.00           C  
ATOM     91  NE  ARG X  13       1.603 -15.487  10.050  1.00  5.00           N  
ATOM     92  CZ  ARG X  13       2.664 -15.702  10.822  1.00  0.00           C  
ATOM     93  NH1 ARG X  13       2.972 -14.752  11.706  1.00  2.00           N  
ATOM     94  NH2 ARG X  13       3.416 -16.836  10.726  1.00  5.00           N  
ATOM     95  N   VAL X  14      -0.696 -20.714  13.176  1.00  0.00           N  
ATOM     96  CA  VAL X  14      -0.465 -22.116  13.551  1.00  0.00           C  
ATOM     97  C   VAL X  14      -1.083 -23.060  12.507  1.00  0.00           C  
ATOM     98  O   VAL X  14      -2.214 -22.845  12.051  1.00  0.00           O  
ATOM     99  CB  VAL X  14      -1.068 -22.426  14.932  1.00  0.00           C  
ATOM    100  CG1 VAL X  14      -1.124 -23.969  15.154  1.00  0.00           C  
ATOM    101  CG2 VAL X  14      -0.249 -21.739  16.053  1.00 14.00           C  
ATOM    102  N   ILE X  15      -0.325 -24.083  12.102  1.00  0.00           N  
ATOM    103  CA  ILE X  15      -0.861 -25.135  11.234  1.00  0.00           C  
ATOM    104  C   ILE X  15      -0.881 -26.546  11.847  1.00  0.00           C  
ATOM    105  O   ILE X  15      -1.606 -27.411  11.362  1.00 26.00           O  
ATOM    106  CB  ILE X  15      -0.140 -25.187   9.848  1.00 33.00           C  
ATOM    107  CG1 ILE X  15       1.367 -25.487  10.030  1.00 29.00           C  
ATOM    108  CD1 ILE X  15       2.071 -25.760   8.683  1.00 25.00           C  
ATOM    109  CG2 ILE X  15      -0.416 -23.907   9.037  1.00  0.00           C  
ATOM    110  N   GLY X  16      -0.132 -26.766  12.931  1.00  0.00           N  
ATOM    111  CA  GLY X  16       0.032 -28.134  13.424  1.00 33.00           C  
ATOM    112  C   GLY X  16       0.522 -28.178  14.851  1.00 41.00           C  
ATOM    113  O   GLY X  16       1.093 -27.199  15.370  1.00  0.00           O  
ATOM    114  N   PHE X  17       0.292 -29.321  15.480  1.00 43.00           N  
ATOM    115  CA  PHE X  17       0.819 -29.582  16.805  1.00  0.00           C  
ATOM    116  C   PHE X  17       1.031 -31.086  16.901  1.00  0.00           C  
ATOM    117  O   PHE X  17       0.117 -31.864  16.646  1.00  9.00           O  
ATOM    118  CB  PHE X  17      -0.131 -29.103  17.911  1.00 13.00           C  
ATOM    119  CG  PHE X  17       0.425 -29.337  19.298  1.00  0.00           C  
ATOM    120  CD1 PHE X  17       1.516 -28.591  19.747  1.00  0.00           C  
ATOM    121  CD2 PHE X  17      -0.067 -30.347  20.115  1.00  6.00           C  
ATOM    122  CE1 PHE X  17       2.076 -28.812  21.013  1.00  3.00           C  
ATOM    123  CE2 PHE X  17       0.472 -30.568  21.393  1.00  3.00           C  
ATOM    124  CZ  PHE X  17       1.557 -29.818  21.834  1.00  2.00           C  
ATOM    125  N   GLU X  18       2.252 -31.467  17.259  1.00  0.00           N  
ATOM    126  CA  GLU X  18       2.601 -32.880  17.413  1.00  4.00           C  
ATOM    127  C   GLU X  18       2.165 -33.736  16.212  1.00  3.00           C  
ATOM    128  O   GLU X  18       1.604 -34.838  16.348  1.00  3.00           O  
ATOM    129  CB  GLU X  18       2.043 -33.399  18.723  1.00  3.00           C  
ATOM    130  CG  GLU X  18       2.867 -32.883  19.895  1.00  2.00           C  
ATOM    131  CD  GLU X  18       2.391 -33.348  21.259  1.00  1.00           C  
ATOM    132  OE1 GLU X  18       1.301 -33.948  21.383  1.00  2.00           O  
ATOM    133  OE2 GLU X  18       3.140 -33.103  22.216  1.00  1.00           O  
ATOM    134  N   ASN X  19       2.491 -33.227  15.033  1.00 19.00           N  
ATOM    135  CA  ASN X  19       2.250 -33.931  13.764  1.00 29.00           C  
ATOM    136  C   ASN X  19       0.779 -34.181  13.409  1.00 28.00           C  
ATOM    137  O   ASN X  19       0.446 -35.041  12.577  1.00 25.00           O  
ATOM    138  CB  ASN X  19       3.109 -35.193  13.685  1.00  5.00           C  
ATOM    139  CG  ASN X  19       4.558 -34.858  13.440  1.00 11.00           C  
ATOM    140  OD1 ASN X  19       4.849 -33.948  12.652  1.00 14.00           O  
ATOM    141  ND2 ASN X  19       5.464 -35.561  14.105  1.00  3.00           N  
ATOM    142  N   GLN X  20      -0.106 -33.398  14.007  1.00 40.00           N  
ATOM    143  CA  GLN X  20      -1.521 -33.482  13.640  1.00 19.00           C  
ATOM    144  C   GLN X  20      -2.096 -32.084  13.596  1.00 23.00           C  
ATOM    145  O   GLN X  20      -1.411 -31.120  13.923  1.00 36.00           O  
ATOM    146  CB  GLN X  20      -2.302 -34.391  14.603  1.00  4.00           C  
ATOM    147  CG  GLN X  20      -1.914 -35.911  14.511  1.00  2.00           C  
ATOM    148  CD  GLN X  20      -2.190 -36.559  13.139  1.00  2.00           C  
ATOM    149  OE1 GLN X  20      -3.044 -36.102  12.372  1.00  5.00           O  
ATOM    150  NE2 GLN X  20      -1.457 -37.634  12.833  1.00  3.00           N  
ATOM    151  N   LEU X  21      -3.340 -31.973  13.133  1.00  8.00           N  
ATOM    152  CA  LEU X  21      -4.043 -30.670  13.209  1.00  0.00           C  
ATOM    153  C   LEU X  21      -4.421 -30.325  14.648  1.00 19.00           C  
ATOM    154  O   LEU X  21      -4.819 -31.212  15.433  1.00  5.00           O  
ATOM    155  CB  LEU X  21      -5.304 -30.668  12.331  1.00  7.00           C  
ATOM    156  CG  LEU X  21      -5.120 -30.977  10.838  1.00  8.00           C  
ATOM    157  CD1 LEU X  21      -6.496 -31.101  10.129  1.00 20.00           C  
ATOM    158  CD2 LEU X  21      -4.268 -29.933  10.174  1.00 17.00           C  
ATOM    159  N   PRO X  22      -4.281 -29.039  15.020  1.00  0.00           N  
ATOM    160  CA  PRO X  22      -4.711 -28.648  16.367  1.00  7.00           C  
ATOM    161  C   PRO X  22      -6.228 -28.655  16.594  1.00  4.00           C  
ATOM    162  O   PRO X  22      -6.693 -28.574  17.752  1.00  3.00           O  
ATOM    163  CB  PRO X  22      -4.143 -27.218  16.524  1.00 14.00           C  
ATOM    164  CG  PRO X  22      -3.047 -27.119  15.479  1.00  0.00           C  
ATOM    165  CD  PRO X  22      -3.609 -27.931  14.318  1.00  0.00           C  
ATOM    166  N   TRP X  23      -6.990 -28.732  15.503  1.00  0.00           N  
ATOM    167  CA  TRP X  23      -8.442 -28.554  15.566  1.00  5.00           C  
ATOM    168  C   TRP X  23      -9.151 -29.724  14.931  1.00  4.00           C  
ATOM    169  O   TRP X  23      -8.588 -30.439  14.091  1.00 10.00           O  
ATOM    170  CB  TRP X  23      -8.878 -27.273  14.836  1.00  0.00           C  
ATOM    171  CG  TRP X  23      -8.161 -27.100  13.518  1.00  0.00           C  
ATOM    172  CD1 TRP X  23      -8.437 -27.717  12.318  1.00 60.00           C  
ATOM    173  CD2 TRP X  23      -7.009 -26.276  13.296  1.00  0.00           C  
ATOM    174  CE2 TRP X  23      -6.635 -26.445  11.934  1.00  0.00           C  
ATOM    175  NE1 TRP X  23      -7.515 -27.336  11.371  1.00 27.00           N  
ATOM    176  CE3 TRP X  23      -6.267 -25.410  14.108  1.00  0.00           C  
ATOM    177  CZ3 TRP X  23      -5.169 -24.744  13.555  1.00  0.00           C  
ATOM    178  CH2 TRP X  23      -4.810 -24.948  12.206  1.00  0.00           C  
ATOM    179  CZ2 TRP X  23      -5.540 -25.788  11.377  1.00  0.00           C  
ATOM    180  N   HIS X  24     -10.396 -29.910  15.352  1.00  4.00           N  
ATOM    181  CA  HIS X  24     -11.301 -30.840  14.685  1.00  9.00           C  
ATOM    182  C   HIS X  24     -12.298 -30.026  13.873  1.00  0.00           C  
ATOM    183  O   HIS X  24     -13.138 -29.326  14.444  1.00 27.00           O  
ATOM    184  CB  HIS X  24     -12.017 -31.711  15.710  1.00  3.00           C  
ATOM    185  CG  HIS X  24     -13.088 -32.566  15.110  1.00  2.00           C  
ATOM    186  ND1 HIS X  24     -12.809 -33.736  14.434  1.00  3.00           N  
ATOM    187  CD2 HIS X  24     -14.432 -32.408  15.054  1.00  4.00           C  
ATOM    188  CE1 HIS X  24     -13.939 -34.276  14.009  1.00  2.00           C  
ATOM    189  NE2 HIS X  24     -14.939 -33.492  14.373  1.00  3.00           N  
ATOM    190  N   LEU X  25     -12.189 -30.084  12.545  1.00 34.00           N  
ATOM    191  CA  LEU X  25     -13.065 -29.303  11.692  1.00  0.00           C  
ATOM    192  C   LEU X  25     -13.431 -30.070  10.417  1.00 26.00           C  
ATOM    193  O   LEU X  25     -12.792 -29.897   9.372  1.00 40.00           O  
ATOM    194  CB  LEU X  25     -12.462 -27.909  11.397  1.00  3.00           C  
ATOM    195  CG  LEU X  25     -13.409 -26.903  10.739  1.00  0.00           C  
ATOM    196  CD1 LEU X  25     -14.607 -26.596  11.642  1.00 39.00           C  
ATOM    197  CD2 LEU X  25     -12.647 -25.598  10.422  1.00  0.00           C  
ATOM    198  N   PRO X  26     -14.449 -30.960  10.511  1.00 20.00           N  
ATOM    199  CA  PRO X  26     -14.843 -31.788   9.360  1.00  9.00           C  
ATOM    200  C   PRO X  26     -15.035 -30.997   8.067  1.00  0.00           C  
ATOM    201  O   PRO X  26     -14.633 -31.471   7.003  1.00 10.00           O  
ATOM    202  CB  PRO X  26     -16.175 -32.398   9.802  1.00  6.00           C  
ATOM    203  CG  PRO X  26     -16.039 -32.520  11.296  1.00  5.00           C  
ATOM    204  CD  PRO X  26     -15.275 -31.255  11.703  1.00  0.00           C  
ATOM    205  N   ASN X  27     -15.634 -29.805   8.157  1.00  0.00           N  
ATOM    206  CA  ASN X  27     -15.862 -28.979   6.965  1.00  9.00           C  
ATOM    207  C   ASN X  27     -14.572 -28.585   6.209  1.00  0.00           C  
ATOM    208  O   ASN X  27     -14.594 -28.459   4.971  1.00 13.00           O  
ATOM    209  CB  ASN X  27     -16.754 -27.758   7.277  1.00 12.00           C  
ATOM    210  CG  ASN X  27     -18.275 -28.121   7.404  1.00  6.00           C  
ATOM    211  OD1 ASN X  27     -18.708 -29.265   7.165  1.00  5.00           O  
ATOM    212  ND2 ASN X  27     -19.072 -27.137   7.801  1.00  6.00           N  
ATOM    213  N   ASP X  28     -13.453 -28.414   6.920  1.00  0.00           N  
ATOM    214  CA  ASP X  28     -12.184 -28.128   6.226  1.00  0.00           C  
ATOM    215  C   ASP X  28     -11.728 -29.344   5.419  1.00  0.00           C  
ATOM    216  O   ASP X  28     -11.229 -29.213   4.302  1.00  0.00           O  
ATOM    217  CB  ASP X  28     -11.078 -27.656   7.192  1.00 14.00           C  
ATOM    218  CG  ASP X  28      -9.718 -27.504   6.497  1.00  0.00           C  
ATOM    219  OD1 ASP X  28      -9.521 -26.519   5.766  1.00 33.00           O  
ATOM    220  OD2 ASP X  28      -8.871 -28.411   6.631  1.00 37.00           O  
ATOM    221  N   LEU X  29     -11.918 -30.537   5.982  1.00  0.00           N  
ATOM    222  CA  LEU X  29     -11.534 -31.729   5.251  1.00 19.00           C  
ATOM    223  C   LEU X  29     -12.414 -31.878   4.015  1.00  8.00           C  
ATOM    224  O   LEU X  29     -11.934 -32.293   2.959  1.00 15.00           O  
ATOM    225  CB  LEU X  29     -11.625 -32.977   6.126  1.00  6.00           C  
ATOM    226  CG  LEU X  29     -10.925 -32.924   7.482  1.00 24.00           C  
ATOM    227  CD1 LEU X  29     -10.914 -34.313   8.128  1.00  4.00           C  
ATOM    228  CD2 LEU X  29      -9.514 -32.391   7.368  1.00 16.00           C  
ATOM    229  N   LYS X  30     -13.698 -31.535   4.137  1.00  8.00           N  
ATOM    230  CA  LYS X  30     -14.588 -31.557   2.960  1.00  7.00           C  
ATOM    231  C   LYS X  30     -14.118 -30.567   1.873  1.00  8.00           C  
ATOM    232  O   LYS X  30     -14.163 -30.871   0.671  1.00  8.00           O  
ATOM    233  CB  LYS X  30     -16.040 -31.257   3.346  1.00  5.00           C  
ATOM    234  CG  LYS X  30     -16.624 -32.188   4.407  1.00  5.00           C  
ATOM    235  CD  LYS X  30     -18.140 -32.000   4.563  1.00  2.00           C  
ATOM    236  CE  LYS X  30     -18.695 -32.871   5.708  1.00  2.00           C  
ATOM    237  NZ  LYS X  30     -18.597 -32.194   7.048  1.00  6.00           N  
ATOM    238  N   HIS X  31     -13.691 -29.386   2.315  1.00 11.00           N  
ATOM    239  CA  HIS X  31     -13.130 -28.337   1.447  1.00  9.00           C  
ATOM    240  C   HIS X  31     -11.913 -28.853   0.678  1.00  0.00           C  
ATOM    241  O   HIS X  31     -11.815 -28.673  -0.541  1.00  0.00           O  
ATOM    242  CB  HIS X  31     -12.783 -27.145   2.338  1.00 12.00           C  
ATOM    243  CG  HIS X  31     -12.157 -25.977   1.640  1.00  0.00           C  
ATOM    244  ND1 HIS X  31     -12.831 -25.203   0.719  1.00  8.00           N  
ATOM    245  CD2 HIS X  31     -10.939 -25.400   1.799  1.00  2.00           C  
ATOM    246  CE1 HIS X  31     -12.048 -24.216   0.322  1.00 18.00           C  
ATOM    247  NE2 HIS X  31     -10.899 -24.307   0.967  1.00 35.00           N  
ATOM    248  N   VAL X  32     -11.006 -29.513   1.396  1.00  0.00           N  
ATOM    249  CA  VAL X  32      -9.830 -30.142   0.807  1.00  0.00           C  
ATOM    250  C   VAL X  32     -10.258 -31.159  -0.255  1.00  0.00           C  
ATOM    251  O   VAL X  32      -9.712 -31.187  -1.369  1.00  0.00           O  
ATOM    252  CB  VAL X  32      -9.007 -30.875   1.894  1.00 21.00           C  
ATOM    253  CG1 VAL X  32      -8.079 -31.921   1.263  1.00 22.00           C  
ATOM    254  CG2 VAL X  32      -8.236 -29.875   2.695  1.00 40.00           C  
ATOM    255  N   LYS X  33     -11.229 -31.995   0.100  1.00 31.00           N  
ATOM    256  CA  LYS X  33     -11.711 -33.018  -0.821  1.00 33.00           C  
ATOM    257  C   LYS X  33     -12.245 -32.373  -2.097  1.00  0.00           C  
ATOM    258  O   LYS X  33     -11.916 -32.813  -3.208  1.00  0.00           O  
ATOM    259  CB  LYS X  33     -12.784 -33.871  -0.154  1.00 13.00           C  
ATOM    260  CG  LYS X  33     -13.424 -34.897  -1.085  1.00  7.00           C  
ATOM    261  CD  LYS X  33     -14.423 -35.758  -0.333  1.00  4.00           C  
ATOM    262  CE  LYS X  33     -14.772 -37.004  -1.137  1.00  4.00           C  
ATOM    263  NZ  LYS X  33     -15.733 -37.890  -0.418  1.00  1.00           N  
ATOM    264  N   LYS X  34     -13.060 -31.334  -1.945  1.00  0.00           N  
ATOM    265  CA  LYS X  34     -13.685 -30.701  -3.104  1.00  6.00           C  
ATOM    266  C   LYS X  34     -12.654 -30.049  -4.025  1.00  5.00           C  
ATOM    267  O   LYS X  34     -12.733 -30.194  -5.245  1.00  5.00           O  
ATOM    268  CB  LYS X  34     -14.780 -29.708  -2.690  1.00  8.00           C  
ATOM    269  CG  LYS X  34     -15.694 -29.328  -3.859  1.00  3.00           C  
ATOM    270  CD  LYS X  34     -16.819 -28.383  -3.462  1.00  4.00           C  
ATOM    271  CE  LYS X  34     -17.816 -28.251  -4.604  1.00  1.00           C  
ATOM    272  NZ  LYS X  34     -18.672 -27.018  -4.483  1.00  1.00           N  
ATOM    273  N   LEU X  35     -11.678 -29.347  -3.447  1.00 10.00           N  
ATOM    274  CA  LEU X  35     -10.658 -28.666  -4.254  1.00  6.00           C  
ATOM    275  C   LEU X  35      -9.672 -29.599  -4.963  1.00  0.00           C  
ATOM    276  O   LEU X  35      -9.311 -29.343  -6.119  1.00  9.00           O  
ATOM    277  CB  LEU X  35      -9.850 -27.671  -3.403  1.00  0.00           C  
ATOM    278  CG  LEU X  35     -10.553 -26.355  -3.071  1.00 12.00           C  
ATOM    279  CD1 LEU X  35      -9.715 -25.580  -2.087  1.00  0.00           C  
ATOM    280  CD2 LEU X  35     -10.786 -25.533  -4.336  1.00  5.00           C  
ATOM    281  N   SER X  36      -9.244 -30.666  -4.278  1.00  0.00           N  
ATOM    282  CA  SER X  36      -8.112 -31.489  -4.747  1.00  0.00           C  
ATOM    283  C   SER X  36      -8.482 -32.823  -5.404  1.00  0.00           C  
ATOM    284  O   SER X  36      -7.629 -33.439  -6.040  1.00  0.00           O  
ATOM    285  CB  SER X  36      -7.107 -31.757  -3.617  1.00  0.00           C  
ATOM    286  OG  SER X  36      -7.652 -32.593  -2.616  1.00  0.00           O  
ATOM    287  N   THR X  37      -9.725 -33.276  -5.247  1.00  0.00           N  
ATOM    288  CA  THR X  37     -10.151 -34.518  -5.929  1.00  0.00           C  
ATOM    289  C   THR X  37      -9.942 -34.374  -7.436  1.00  0.00           C  
ATOM    290  O   THR X  37     -10.356 -33.391  -8.041  1.00  4.00           O  
ATOM    291  CB  THR X  37     -11.621 -34.917  -5.601  1.00  5.00           C  
ATOM    292  OG1 THR X  37     -11.701 -35.279  -4.215  1.00 21.00           O  
ATOM    293  CG2 THR X  37     -12.088 -36.113  -6.442  1.00  3.00           C  
ATOM    294  N   GLY X  38      -9.265 -35.356  -8.024  1.00  0.00           N  
ATOM    295  CA  GLY X  38      -9.001 -35.332  -9.461  1.00  2.00           C  
ATOM    296  C   GLY X  38      -7.760 -34.553  -9.853  1.00  5.00           C  
ATOM    297  O   GLY X  38      -7.471 -34.417 -11.043  1.00  2.00           O  
ATOM    298  N   HIS X  39      -7.031 -34.045  -8.854  1.00  0.00           N  
ATOM    299  CA  HIS X  39      -5.840 -33.208  -9.072  1.00 12.00           C  
ATOM    300  C   HIS X  39      -4.611 -33.816  -8.390  1.00 10.00           C  
ATOM    301  O   HIS X  39      -4.572 -35.027  -8.183  1.00  7.00           O  
ATOM    302  CB  HIS X  39      -6.117 -31.758  -8.657  1.00  0.00           C  
ATOM    303  CG  HIS X  39      -7.289 -31.166  -9.372  1.00  0.00           C  
ATOM    304  ND1 HIS X  39      -7.325 -31.028 -10.746  1.00  4.00           N  
ATOM    305  CD2 HIS X  39      -8.480 -30.711  -8.916  1.00 10.00           C  
ATOM    306  CE1 HIS X  39      -8.484 -30.501 -11.103  1.00  2.00           C  
ATOM    307  NE2 HIS X  39      -9.207 -30.312 -10.015  1.00  3.00           N  
ATOM    308  N   THR X  40      -3.607 -33.003  -8.078  1.00  0.00           N  
ATOM    309  CA  THR X  40      -2.365 -33.529  -7.498  1.00  0.00           C  
ATOM    310  C   THR X  40      -2.067 -32.819  -6.177  1.00  0.00           C  
ATOM    311  O   THR X  40      -2.168 -31.590  -6.083  1.00  0.00           O  
ATOM    312  CB  THR X  40      -1.171 -33.380  -8.481  1.00  0.00           C  
ATOM    313  OG1 THR X  40      -1.417 -34.159  -9.657  1.00 18.00           O  
ATOM    314  CG2 THR X  40       0.163 -33.820  -7.839  1.00  0.00           C  
ATOM    315  N   LEU X  41      -1.724 -33.611  -5.163  1.00  0.00           N  
ATOM    316  CA  LEU X  41      -1.223 -33.093  -3.891  1.00  0.00           C  
ATOM    317  C   LEU X  41       0.268 -33.402  -3.788  1.00  0.00           C  
ATOM    318  O   LEU X  41       0.685 -34.531  -4.030  1.00  0.00           O  
ATOM    319  CB  LEU X  41      -1.958 -33.733  -2.698  1.00  0.00           C  
ATOM    320  CG  LEU X  41      -3.483 -33.602  -2.594  1.00  0.00           C  
ATOM    321  CD1 LEU X  41      -4.026 -34.319  -1.368  1.00  0.00           C  
ATOM    322  CD2 LEU X  41      -3.905 -32.144  -2.579  1.00  0.00           C  
ATOM    323  N   VAL X  42       1.056 -32.390  -3.417  1.00  0.00           N  
ATOM    324  CA  VAL X  42       2.473 -32.569  -3.078  1.00  0.00           C  
ATOM    325  C   VAL X  42       2.658 -32.254  -1.597  1.00  0.00           C  
ATOM    326  O   VAL X  42       2.329 -31.155  -1.142  1.00  0.00           O  
ATOM    327  CB  VAL X  42       3.407 -31.627  -3.891  1.00  0.00           C  
ATOM    328  CG1 VAL X  42       4.879 -31.792  -3.455  1.00  0.00           C  
ATOM    329  CG2 VAL X  42       3.260 -31.872  -5.372  1.00  0.00           C  
ATOM    330  N   MET X  43       3.229 -33.198  -0.858  1.00  0.00           N  
ATOM    331  CA  MET X  43       3.355 -33.034   0.583  1.00  0.00           C  
ATOM    332  C   MET X  43       4.709 -33.516   1.078  1.00  0.00           C  
ATOM    333  O   MET X  43       5.353 -34.370   0.444  1.00  0.00           O  
ATOM    334  CB  MET X  43       2.219 -33.778   1.290  1.00  0.00           C  
ATOM    335  CG  MET X  43       2.344 -35.318   1.233  1.00  0.00           C  
ATOM    336  SD  MET X  43       0.865 -36.206   1.697  1.00  0.00           S  
ATOM    337  CE  MET X  43      -0.097 -36.083   0.191  1.00  0.00           C  
ATOM    338  N   GLY X  44       5.145 -32.976   2.214  1.00  0.00           N  
ATOM    339  CA  GLY X  44       6.369 -33.466   2.835  1.00 26.00           C  
ATOM    340  C   GLY X  44       6.148 -34.823   3.478  1.00  0.00           C  
ATOM    341  O   GLY X  44       5.006 -35.260   3.688  1.00  0.00           O  
ATOM    342  N   ARG X  45       7.250 -35.462   3.846  1.00 16.00           N  
ATOM    343  CA  ARG X  45       7.210 -36.814   4.408  1.00  0.00           C  
ATOM    344  C   ARG X  45       6.430 -36.879   5.724  1.00  0.00           C  
ATOM    345  O   ARG X  45       5.709 -37.841   5.978  1.00  0.00           O  
ATOM    346  CB  ARG X  45       8.638 -37.317   4.606  1.00 11.00           C  
ATOM    347  CG  ARG X  45       8.775 -38.761   5.076  1.00 13.00           C  
ATOM    348  CD  ARG X  45       8.940 -38.806   6.600  1.00  5.00           C  
ATOM    349  NE  ARG X  45      10.131 -38.080   7.058  1.00  6.00           N  
ATOM    350  CZ  ARG X  45      10.464 -37.860   8.330  1.00  2.00           C  
ATOM    351  NH1 ARG X  45       9.691 -38.310   9.322  1.00  3.00           N  
ATOM    352  NH2 ARG X  45      11.576 -37.184   8.625  1.00  2.00           N  
ATOM    353  N   LYS X  46       6.595 -35.857   6.572  1.00 22.00           N  
ATOM    354  CA  LYS X  46       5.941 -35.867   7.879  1.00 16.00           C  
ATOM    355  C   LYS X  46       4.434 -35.792   7.692  1.00 25.00           C  
ATOM    356  O   LYS X  46       3.692 -36.568   8.306  1.00 20.00           O  
ATOM    357  CB  LYS X  46       6.468 -34.739   8.775  1.00 20.00           C  
ATOM    358  CG  LYS X  46       7.910 -35.002   9.207  1.00 10.00           C  
ATOM    359  CD  LYS X  46       8.417 -33.975  10.198  1.00  8.00           C  
ATOM    360  CE  LYS X  46       9.829 -34.291  10.631  1.00  3.00           C  
ATOM    361  NZ  LYS X  46      10.345 -33.224  11.556  1.00  2.00           N  
ATOM    362  N   THR X  47       3.988 -34.897   6.809  1.00 27.00           N  
ATOM    363  CA  THR X  47       2.568 -34.765   6.517  1.00 23.00           C  
ATOM    364  C   THR X  47       2.000 -36.085   5.996  1.00  0.00           C  
ATOM    365  O   THR X  47       0.906 -36.514   6.396  1.00  0.00           O  
ATOM    366  CB  THR X  47       2.308 -33.592   5.543  1.00  0.00           C  
ATOM    367  OG1 THR X  47       2.621 -32.372   6.216  1.00 21.00           O  
ATOM    368  CG2 THR X  47       0.861 -33.534   5.130  1.00 15.00           C  
ATOM    369  N   PHE X  48       2.759 -36.743   5.126  1.00  0.00           N  
ATOM    370  CA  PHE X  48       2.321 -38.043   4.650  1.00  0.00           C  
ATOM    371  C   PHE X  48       2.152 -39.045   5.788  1.00  0.00           C  
ATOM    372  O   PHE X  48       1.128 -39.737   5.872  1.00  0.00           O  
ATOM    373  CB  PHE X  48       3.237 -38.647   3.600  1.00  0.00           C  
ATOM    374  CG  PHE X  48       2.762 -40.011   3.169  1.00  0.00           C  
ATOM    375  CD1 PHE X  48       1.582 -40.121   2.423  1.00  1.00           C  
ATOM    376  CD2 PHE X  48       3.427 -41.170   3.571  1.00  0.00           C  
ATOM    377  CE1 PHE X  48       1.099 -41.361   2.051  1.00  0.00           C  
ATOM    378  CE2 PHE X  48       2.952 -42.429   3.208  1.00  8.00           C  
ATOM    379  CZ  PHE X  48       1.783 -42.517   2.437  1.00  9.00           C  
ATOM    380  N   GLU X  49       3.156 -39.145   6.653  1.00  0.00           N  
ATOM    381  CA  GLU X  49       3.068 -40.101   7.748  1.00 11.00           C  
ATOM    382  C   GLU X  49       1.915 -39.757   8.688  1.00  6.00           C  
ATOM    383  O   GLU X  49       1.315 -40.663   9.262  1.00  3.00           O  
ATOM    384  CB  GLU X  49       4.411 -40.255   8.466  1.00  5.00           C  
ATOM    385  CG  GLU X  49       5.560 -40.746   7.520  1.00  3.00           C  
ATOM    386  CD  GLU X  49       5.379 -42.154   6.910  1.00  3.00           C  
ATOM    387  OE1 GLU X  49       4.723 -43.033   7.518  1.00  3.00           O  
ATOM    388  OE2 GLU X  49       5.927 -42.393   5.807  1.00  5.00           O  
ATOM    389  N   SER X  50       1.583 -38.463   8.791  1.00 13.00           N  
ATOM    390  CA  SER X  50       0.435 -37.990   9.569  1.00  7.00           C  
ATOM    391  C   SER X  50      -0.895 -38.526   9.059  1.00  8.00           C  
ATOM    392  O   SER X  50      -1.743 -38.946   9.849  1.00  3.00           O  
ATOM    393  CB  SER X  50       0.384 -36.452   9.622  1.00 17.00           C  
ATOM    394  OG  SER X  50       1.514 -35.971  10.319  1.00 23.00           O  
ATOM    395  N   ILE X  51      -1.076 -38.510   7.742  1.00  0.00           N  
ATOM    396  CA  ILE X  51      -2.314 -39.010   7.146  1.00  5.00           C  
ATOM    397  C   ILE X  51      -2.266 -40.537   7.083  1.00  3.00           C  
ATOM    398  O   ILE X  51      -3.302 -41.196   7.183  1.00  3.00           O  
ATOM    399  CB  ILE X  51      -2.632 -38.357   5.754  1.00  7.00           C  
ATOM    400  CG1 ILE X  51      -1.549 -38.652   4.709  1.00  0.00           C  
ATOM    401  CD1 ILE X  51      -1.967 -38.262   3.264  1.00  0.00           C  
ATOM    402  CG2 ILE X  51      -2.806 -36.850   5.895  1.00 10.00           C  
ATOM    403  N   GLY X  52      -1.065 -41.095   6.931  1.00  0.00           N  
ATOM    404  CA  GLY X  52      -0.850 -42.552   7.066  1.00  3.00           C  
ATOM    405  C   GLY X  52      -1.040 -43.371   5.800  1.00  2.00           C  
ATOM    406  O   GLY X  52      -0.460 -44.458   5.657  1.00  3.00           O  
ATOM    407  N   LYS X  53      -1.856 -42.851   4.884  1.00  0.00           N  
ATOM    408  CA  LYS X  53      -2.140 -43.489   3.587  1.00  7.00           C  
ATOM    409  C   LYS X  53      -2.467 -42.393   2.564  1.00  0.00           C  
ATOM    410  O   LYS X  53      -2.864 -41.298   2.954  1.00  0.00           O  
ATOM    411  CB  LYS X  53      -3.306 -44.477   3.724  1.00  2.00           C  
ATOM    412  CG  LYS X  53      -4.567 -43.899   4.386  1.00  2.00           C  
ATOM    413  CD  LYS X  53      -5.655 -43.591   3.378  1.00  2.00           C  
ATOM    414  CE  LYS X  53      -6.306 -42.223   3.641  1.00  3.00           C  
ATOM    415  NZ  LYS X  53      -7.585 -42.062   2.882  1.00  2.00           N  
ATOM    416  N   PRO X  54      -2.295 -42.675   1.258  1.00  0.00           N  
ATOM    417  CA  PRO X  54      -2.630 -41.638   0.275  1.00  0.00           C  
ATOM    418  C   PRO X  54      -4.128 -41.330   0.305  1.00 12.00           C  
ATOM    419  O   PRO X  54      -4.943 -42.220   0.624  1.00  6.00           O  
ATOM    420  CB  PRO X  54      -2.222 -42.264  -1.072  1.00 11.00           C  
ATOM    421  CG  PRO X  54      -2.158 -43.755  -0.826  1.00  5.00           C  
ATOM    422  CD  PRO X  54      -1.811 -43.925   0.641  1.00  6.00           C  
ATOM    423  N   LEU X  55      -4.488 -40.090  -0.007  1.00  0.00           N  
ATOM    424  CA  LEU X  55      -5.885 -39.714  -0.087  1.00  0.00           C  
ATOM    425  C   LEU X  55      -6.450 -40.215  -1.420  1.00  0.00           C  
ATOM    426  O   LEU X  55      -5.792 -40.075  -2.458  1.00 12.00           O  
ATOM    427  CB  LEU X  55      -6.028 -38.192   0.026  1.00  0.00           C  
ATOM    428  CG  LEU X  55      -5.645 -37.618   1.410  1.00  0.00           C  
ATOM    429  CD1 LEU X  55      -5.730 -36.104   1.420  1.00 16.00           C  
ATOM    430  CD2 LEU X  55      -6.538 -38.224   2.494  1.00  7.00           C  
ATOM    431  N   PRO X  56      -7.648 -40.844  -1.387  1.00  0.00           N  
ATOM    432  CA  PRO X  56      -8.230 -41.400  -2.607  1.00  5.00           C  
ATOM    433  C   PRO X  56      -8.593 -40.363  -3.656  1.00  0.00           C  
ATOM    434  O   PRO X  56      -8.864 -39.194  -3.326  1.00  0.00           O  
ATOM    435  CB  PRO X  56      -9.499 -42.119  -2.122  1.00  3.00           C  
ATOM    436  CG  PRO X  56      -9.405 -42.173  -0.646  1.00  3.00           C  
ATOM    437  CD  PRO X  56      -8.475 -41.111  -0.195  1.00  7.00           C  
ATOM    438  N   ASN X  57      -8.586 -40.805  -4.915  1.00  4.00           N  
ATOM    439  CA  ASN X  57      -9.132 -40.037  -6.048  1.00  2.00           C  
ATOM    440  C   ASN X  57      -8.340 -38.784  -6.415  1.00  3.00           C  
ATOM    441  O   ASN X  57      -8.875 -37.829  -6.982  1.00  4.00           O  
ATOM    442  CB  ASN X  57     -10.620 -39.717  -5.827  1.00  4.00           C  
ATOM    443  CG  ASN X  57     -11.443 -40.960  -5.518  1.00  2.00           C  
ATOM    444  OD1 ASN X  57     -11.210 -42.020  -6.078  1.00  1.00           O  
ATOM    445  ND2 ASN X  57     -12.394 -40.830  -4.606  1.00  4.00           N  
ATOM    446  N   ARG X  58      -7.058 -38.794  -6.070  1.00  4.00           N  
ATOM    447  CA  ARG X  58      -6.130 -37.772  -6.526  1.00  5.00           C  
ATOM    448  C   ARG X  58      -4.730 -38.343  -6.535  1.00  3.00           C  
ATOM    449  O   ARG X  58      -4.474 -39.401  -5.937  1.00  6.00           O  
ATOM    450  CB  ARG X  58      -6.207 -36.532  -5.639  1.00  0.00           C  
ATOM    451  CG  ARG X  58      -5.674 -36.709  -4.245  1.00  0.00           C  
ATOM    452  CD  ARG X  58      -6.537 -35.914  -3.300  1.00  0.00           C  
ATOM    453  NE  ARG X  58      -7.749 -36.645  -2.922  1.00  0.00           N  
ATOM    454  CZ  ARG X  58      -8.557 -36.272  -1.932  1.00  0.00           C  
ATOM    455  NH1 ARG X  58      -8.303 -35.160  -1.243  1.00 24.00           N  
ATOM    456  NH2 ARG X  58      -9.614 -37.010  -1.620  1.00 14.00           N  
ATOM    457  N   ARG X  59      -3.828 -37.670  -7.237  1.00  4.00           N  
ATOM    458  CA  ARG X  59      -2.439 -38.102  -7.244  1.00  5.00           C  
ATOM    459  C   ARG X  59      -1.783 -37.604  -5.969  1.00  0.00           C  
ATOM    460  O   ARG X  59      -1.808 -36.400  -5.697  1.00  0.00           O  
ATOM    461  CB  ARG X  59      -1.700 -37.556  -8.464  1.00  4.00           C  
ATOM    462  CG  ARG X  59      -0.242 -37.953  -8.529  1.00  5.00           C  
ATOM    463  CD  ARG X  59       0.445 -37.351  -9.740  1.00  5.00           C  
ATOM    464  NE  ARG X  59       1.702 -38.040 -10.009  1.00  3.00           N  
ATOM    465  CZ  ARG X  59       2.543 -37.728 -10.992  1.00  2.00           C  
ATOM    466  NH1 ARG X  59       2.282 -36.715 -11.809  1.00  9.00           N  
ATOM    467  NH2 ARG X  59       3.656 -38.436 -11.153  1.00  3.00           N  
ATOM    468  N   ASN X  60      -1.205 -38.539  -5.211  1.00 16.00           N  
ATOM    469  CA  ASN X  60      -0.439 -38.211  -3.999  1.00  0.00           C  
ATOM    470  C   ASN X  60       1.055 -38.257  -4.260  1.00  0.00           C  
ATOM    471  O   ASN X  60       1.608 -39.309  -4.576  1.00 31.00           O  
ATOM    472  CB  ASN X  60      -0.759 -39.171  -2.853  1.00  1.00           C  
ATOM    473  CG  ASN X  60      -2.182 -39.025  -2.345  1.00  0.00           C  
ATOM    474  OD1 ASN X  60      -2.393 -38.638  -1.200  1.00  1.00           O  
ATOM    475  ND2 ASN X  60      -3.156 -39.370  -3.176  1.00 13.00           N  
ATOM    476  N   VAL X  61       1.713 -37.113  -4.096  1.00  0.00           N  
ATOM    477  CA  VAL X  61       3.147 -37.019  -4.328  1.00  0.00           C  
ATOM    478  C   VAL X  61       3.833 -36.638  -3.024  1.00  0.00           C  
ATOM    479  O   VAL X  61       3.431 -35.685  -2.364  1.00  0.00           O  
ATOM    480  CB  VAL X  61       3.486 -36.000  -5.440  1.00  0.00           C  
ATOM    481  CG1 VAL X  61       4.988 -35.918  -5.654  1.00 42.00           C  
ATOM    482  CG2 VAL X  61       2.818 -36.414  -6.765  1.00  0.00           C  
ATOM    483  N   VAL X  62       4.838 -37.418  -2.633  1.00  0.00           N  
ATOM    484  CA  VAL X  62       5.543 -37.171  -1.376  1.00  0.00           C  
ATOM    485  C   VAL X  62       6.988 -36.748  -1.645  1.00  0.00           C  
ATOM    486  O   VAL X  62       7.723 -37.421  -2.390  1.00  0.00           O  
ATOM    487  CB  VAL X  62       5.482 -38.409  -0.429  1.00  0.00           C  
ATOM    488  CG1 VAL X  62       6.405 -38.232   0.776  1.00  0.00           C  
ATOM    489  CG2 VAL X  62       4.049 -38.639   0.034  1.00  0.00           C  
ATOM    490  N   LEU X  63       7.375 -35.625  -1.041  1.00  0.00           N  
ATOM    491  CA  LEU X  63       8.742 -35.116  -1.093  1.00  0.00           C  
ATOM    492  C   LEU X  63       9.522 -35.584   0.139  1.00  0.00           C  
ATOM    493  O   LEU X  63       9.136 -35.315   1.285  1.00 15.00           O  
ATOM    494  CB  LEU X  63       8.742 -33.568  -1.248  1.00  0.00           C  
ATOM    495  CG  LEU X  63      10.093 -32.821  -1.268  1.00 11.00           C  
ATOM    496  CD1 LEU X  63      11.034 -33.237  -2.410  1.00  9.00           C  
ATOM    497  CD2 LEU X  63       9.871 -31.293  -1.256  1.00 10.00           C  
ATOM    498  N   THR X  64      10.605 -36.328  -0.104  1.00  0.00           N  
ATOM    499  CA  THR X  64      11.433 -36.887   0.954  1.00  9.00           C  
ATOM    500  C   THR X  64      12.857 -37.090   0.436  1.00  9.00           C  
ATOM    501  O   THR X  64      13.060 -37.267  -0.770  1.00  0.00           O  
ATOM    502  CB  THR X  64      10.858 -38.260   1.461  1.00  0.00           C  
ATOM    503  OG1 THR X  64      11.724 -38.800   2.465  1.00  9.00           O  
ATOM    504  CG2 THR X  64      10.715 -39.252   0.336  1.00  0.00           C  
ATOM    505  N   SER X  65      13.846 -37.025   1.329  1.00  5.00           N  
ATOM    506  CA  SER X  65      15.211 -37.407   0.966  1.00  5.00           C  
ATOM    507  C   SER X  65      15.411 -38.924   1.016  1.00  0.00           C  
ATOM    508  O   SER X  65      16.461 -39.413   0.627  1.00  3.00           O  
ATOM    509  CB  SER X  65      16.262 -36.740   1.873  1.00  2.00           C  
ATOM    510  OG  SER X  65      16.184 -37.260   3.195  1.00  2.00           O  
ATOM    511  N   ASP X  66      14.425 -39.653   1.547  1.00  0.00           N  
ATOM    512  CA  ASP X  66      14.567 -41.091   1.783  1.00  3.00           C  
ATOM    513  C   ASP X  66      14.495 -41.868   0.478  1.00  0.00           C  
ATOM    514  O   ASP X  66      13.435 -41.996  -0.127  1.00  0.00           O  
ATOM    515  CB  ASP X  66      13.483 -41.569   2.776  1.00  6.00           C  
ATOM    516  CG  ASP X  66      13.605 -43.045   3.137  1.00  2.00           C  
ATOM    517  OD1 ASP X  66      14.551 -43.710   2.676  1.00  2.00           O  
ATOM    518  OD2 ASP X  66      12.736 -43.543   3.903  1.00  3.00           O  
ATOM    519  N   THR X  67      15.630 -42.416   0.060  1.00  4.00           N  
ATOM    520  CA  THR X  67      15.696 -43.123  -1.224  1.00  5.00           C  
ATOM    521  C   THR X  67      15.100 -44.520  -1.161  1.00  8.00           C  
ATOM    522  O   THR X  67      14.901 -45.176  -2.189  1.00  4.00           O  
ATOM    523  CB  THR X  67      17.121 -43.142  -1.787  1.00  2.00           C  
ATOM    524  OG1 THR X  67      18.016 -43.690  -0.817  1.00  2.00           O  
ATOM    525  CG2 THR X  67      17.539 -41.705  -2.130  1.00  2.00           C  
ATOM    526  N   SER X  68      14.784 -44.960   0.052  1.00  4.00           N  
ATOM    527  CA  SER X  68      14.072 -46.211   0.251  1.00  2.00           C  
ATOM    528  C   SER X  68      12.549 -46.036   0.232  1.00  5.00           C  
ATOM    529  O   SER X  68      11.813 -47.021   0.324  1.00  3.00           O  
ATOM    530  CB  SER X  68      14.518 -46.847   1.572  1.00  2.00           C  
ATOM    531  OG  SER X  68      15.857 -47.292   1.483  1.00  1.00           O  
ATOM    532  N   PHE X  69      12.078 -44.792   0.132  1.00  0.00           N  
ATOM    533  CA  PHE X  69      10.657 -44.521   0.104  1.00  6.00           C  
ATOM    534  C   PHE X  69      10.055 -45.016  -1.209  1.00  0.00           C  
ATOM    535  O   PHE X  69      10.378 -44.520  -2.302  1.00 11.00           O  
ATOM    536  CB  PHE X  69      10.376 -43.020   0.305  1.00  0.00           C  
ATOM    537  CG  PHE X  69       8.932 -42.700   0.523  1.00  0.00           C  
ATOM    538  CD1 PHE X  69       8.448 -42.489   1.808  1.00 10.00           C  
ATOM    539  CD2 PHE X  69       8.045 -42.613  -0.554  1.00 58.00           C  
ATOM    540  CE1 PHE X  69       7.095 -42.171   2.030  1.00  7.00           C  
ATOM    541  CE2 PHE X  69       6.702 -42.330  -0.341  1.00 26.00           C  
ATOM    542  CZ  PHE X  69       6.233 -42.089   0.965  1.00  0.00           C  
ATOM    543  N   ASN X  70       9.178 -45.999  -1.093  1.00  5.00           N  
ATOM    544  CA  ASN X  70       8.469 -46.521  -2.255  1.00 30.00           C  
ATOM    545  C   ASN X  70       7.147 -47.119  -1.803  1.00  5.00           C  
ATOM    546  O   ASN X  70       7.052 -48.334  -1.595  1.00  2.00           O  
ATOM    547  CB  ASN X  70       9.310 -47.584  -2.991  1.00  3.00           C  
ATOM    548  CG  ASN X  70       8.767 -47.897  -4.387  1.00  3.00           C  
ATOM    549  OD1 ASN X  70       7.901 -47.194  -4.901  1.00  5.00           O  
ATOM    550  ND2 ASN X  70       9.281 -48.944  -5.002  1.00  1.00           N  
ATOM    551  N   VAL X  71       6.134 -46.264  -1.664  1.00 60.00           N  
ATOM    552  CA  VAL X  71       4.861 -46.640  -1.048  1.00  3.00           C  
ATOM    553  C   VAL X  71       3.783 -46.818  -2.117  1.00  5.00           C  
ATOM    554  O   VAL X  71       3.662 -45.979  -3.012  1.00  7.00           O  
ATOM    555  CB  VAL X  71       4.415 -45.558  -0.014  1.00  0.00           C  
ATOM    556  CG1 VAL X  71       3.021 -45.844   0.541  1.00  4.00           C  
ATOM    557  CG2 VAL X  71       5.424 -45.470   1.127  1.00  4.00           C  
ATOM    558  N   GLU X  72       3.000 -47.893  -2.015  1.00  3.00           N  
ATOM    559  CA  GLU X  72       1.889 -48.121  -2.955  1.00  3.00           C  
ATOM    560  C   GLU X  72       0.909 -46.943  -2.989  1.00  0.00           C  
ATOM    561  O   GLU X  72       0.500 -46.441  -1.939  1.00  6.00           O  
ATOM    562  CB  GLU X  72       1.134 -49.411  -2.620  1.00  2.00           C  
ATOM    563  CG  GLU X  72      -0.039 -49.697  -3.562  1.00  2.00           C  
ATOM    564  CD  GLU X  72      -0.903 -50.881  -3.140  1.00  2.00           C  
ATOM    565  OE1 GLU X  72      -0.485 -51.665  -2.257  1.00  1.00           O  
ATOM    566  OE2 GLU X  72      -2.005 -51.030  -3.712  1.00  1.00           O  
ATOM    567  N   GLY X  73       0.550 -46.505  -4.198  1.00  3.00           N  
ATOM    568  CA  GLY X  73      -0.421 -45.426  -4.395  1.00  3.00           C  
ATOM    569  C   GLY X  73       0.137 -44.029  -4.174  1.00  7.00           C  
ATOM    570  O   GLY X  73      -0.612 -43.036  -4.178  1.00  8.00           O  
ATOM    571  N   VAL X  74       1.456 -43.946  -3.977  1.00  5.00           N  
ATOM    572  CA  VAL X  74       2.146 -42.685  -3.769  1.00 20.00           C  
ATOM    573  C   VAL X  74       3.291 -42.574  -4.760  1.00  5.00           C  
ATOM    574  O   VAL X  74       4.029 -43.536  -4.977  1.00 16.00           O  
ATOM    575  CB  VAL X  74       2.742 -42.610  -2.334  1.00  0.00           C  
ATOM    576  CG1 VAL X  74       3.516 -41.312  -2.119  1.00  0.00           C  
ATOM    577  CG2 VAL X  74       1.655 -42.773  -1.306  1.00  0.00           C  
ATOM    578  N   ASP X  75       3.434 -41.399  -5.359  1.00 22.00           N  
ATOM    579  CA  ASP X  75       4.584 -41.106  -6.195  1.00  5.00           C  
ATOM    580  C   ASP X  75       5.563 -40.311  -5.360  1.00  0.00           C  
ATOM    581  O   ASP X  75       5.155 -39.459  -4.578  1.00  0.00           O  
ATOM    582  CB  ASP X  75       4.170 -40.325  -7.436  1.00 10.00           C  
ATOM    583  CG  ASP X  75       3.289 -41.140  -8.375  1.00  6.00           C  
ATOM    584  OD1 ASP X  75       3.367 -42.395  -8.361  1.00  2.00           O  
ATOM    585  OD2 ASP X  75       2.508 -40.527  -9.134  1.00  3.00           O  
ATOM    586  N   VAL X  76       6.846 -40.610  -5.501  1.00  9.00           N  
ATOM    587  CA  VAL X  76       7.851 -39.935  -4.698  1.00  0.00           C  
ATOM    588  C   VAL X  76       8.679 -38.996  -5.559  1.00  0.00           C  
ATOM    589  O   VAL X  76       8.952 -39.279  -6.735  1.00  4.00           O  
ATOM    590  CB  VAL X  76       8.764 -40.936  -3.926  1.00 60.00           C  
ATOM    591  CG1 VAL X  76       9.641 -41.712  -4.880  1.00  5.00           C  
ATOM    592  CG2 VAL X  76       9.623 -40.198  -2.895  1.00  0.00           C  
ATOM    593  N   ILE X  77       9.055 -37.873  -4.957  1.00  0.00           N  
ATOM    594  CA  ILE X  77      10.001 -36.930  -5.547  1.00  6.00           C  
ATOM    595  C   ILE X  77      11.042 -36.593  -4.482  1.00  0.00           C  
ATOM    596  O   ILE X  77      10.781 -36.754  -3.286  1.00  0.00           O  
ATOM    597  CB  ILE X  77       9.301 -35.646  -6.093  1.00  0.00           C  
ATOM    598  CG1 ILE X  77       8.573 -34.884  -4.975  1.00  0.00           C  
ATOM    599  CD1 ILE X  77       8.249 -33.417  -5.344  1.00  0.00           C  
ATOM    600  CG2 ILE X  77       8.369 -36.000  -7.270  1.00 10.00           C  
ATOM    601  N   HIS X  78      12.217 -36.147  -4.913  1.00  5.00           N  
ATOM    602  CA  HIS X  78      13.345 -35.945  -4.001  1.00  0.00           C  
ATOM    603  C   HIS X  78      13.918 -34.531  -4.044  1.00  0.00           C  
ATOM    604  O   HIS X  78      14.896 -34.222  -3.347  1.00  3.00           O  
ATOM    605  CB  HIS X  78      14.441 -36.986  -4.271  1.00  4.00           C  
ATOM    606  CG  HIS X  78      13.980 -38.401  -4.111  1.00  4.00           C  
ATOM    607  ND1 HIS X  78      13.559 -38.915  -2.901  1.00 10.00           N  
ATOM    608  CD2 HIS X  78      13.889 -39.416  -5.005  1.00  3.00           C  
ATOM    609  CE1 HIS X  78      13.215 -40.180  -3.061  1.00 27.00           C  
ATOM    610  NE2 HIS X  78      13.412 -40.511  -4.326  1.00  5.00           N  
ATOM    611  N   SER X  79      13.280 -33.675  -4.843  1.00  0.00           N  
ATOM    612  CA  SER X  79      13.713 -32.301  -5.033  1.00  4.00           C  
ATOM    613  C   SER X  79      12.510 -31.383  -5.218  1.00  0.00           C  
ATOM    614  O   SER X  79      11.502 -31.783  -5.802  1.00  0.00           O  
ATOM    615  CB  SER X  79      14.614 -32.217  -6.269  1.00  2.00           C  
ATOM    616  OG  SER X  79      14.803 -30.878  -6.688  1.00  2.00           O  
ATOM    617  N   ILE X  80      12.617 -30.156  -4.713  1.00  5.00           N  
ATOM    618  CA  ILE X  80      11.625 -29.123  -5.006  1.00  0.00           C  
ATOM    619  C   ILE X  80      11.429 -28.971  -6.515  1.00  0.00           C  
ATOM    620  O   ILE X  80      10.305 -28.786  -6.993  1.00  0.00           O  
ATOM    621  CB  ILE X  80      12.012 -27.758  -4.376  1.00  4.00           C  
ATOM    622  CG1 ILE X  80      11.772 -27.798  -2.863  1.00  4.00           C  
ATOM    623  CD1 ILE X  80      10.298 -27.919  -2.453  1.00  0.00           C  
ATOM    624  CG2 ILE X  80      11.220 -26.609  -5.017  1.00 10.00           C  
ATOM    625  N   GLU X  81      12.528 -29.062  -7.261  1.00  0.00           N  
ATOM    626  CA  GLU X  81      12.497 -28.831  -8.709  1.00  0.00           C  
ATOM    627  C   GLU X  81      11.626 -29.855  -9.446  1.00  6.00           C  
ATOM    628  O   GLU X  81      11.076 -29.554 -10.501  1.00  7.00           O  
ATOM    629  CB  GLU X  81      13.917 -28.790  -9.288  1.00  3.00           C  
ATOM    630  CG  GLU X  81      14.818 -27.708  -8.685  1.00  2.00           C  
ATOM    631  CD  GLU X  81      14.196 -26.309  -8.721  1.00  1.00           C  
ATOM    632  OE1 GLU X  81      13.775 -25.850  -9.813  1.00  2.00           O  
ATOM    633  OE2 GLU X  81      14.125 -25.664  -7.649  1.00  3.00           O  
ATOM    634  N   ASP X  82      11.484 -31.046  -8.865  1.00  0.00           N  
ATOM    635  CA  ASP X  82      10.583 -32.081  -9.392  1.00  6.00           C  
ATOM    636  C   ASP X  82       9.126 -31.625  -9.473  1.00  0.00           C  
ATOM    637  O   ASP X  82       8.381 -32.072 -10.342  1.00 13.00           O  
ATOM    638  CB  ASP X  82      10.653 -33.349  -8.536  1.00  7.00           C  
ATOM    639  CG  ASP X  82      11.997 -34.039  -8.616  1.00  4.00           C  
ATOM    640  OD1 ASP X  82      12.676 -33.893  -9.649  1.00  3.00           O  
ATOM    641  OD2 ASP X  82      12.367 -34.733  -7.645  1.00  4.00           O  
ATOM    642  N   ILE X  83       8.724 -30.741  -8.563  1.00  0.00           N  
ATOM    643  CA  ILE X  83       7.344 -30.251  -8.523  1.00  0.00           C  
ATOM    644  C   ILE X  83       6.902 -29.624  -9.850  1.00  0.00           C  
ATOM    645  O   ILE X  83       5.791 -29.872 -10.331  1.00 40.00           O  
ATOM    646  CB  ILE X  83       7.152 -29.238  -7.373  1.00  0.00           C  
ATOM    647  CG1 ILE X  83       7.364 -29.941  -6.026  1.00  0.00           C  
ATOM    648  CD1 ILE X  83       7.457 -29.002  -4.816  1.00  0.00           C  
ATOM    649  CG2 ILE X  83       5.767 -28.546  -7.462  1.00 53.00           C  
ATOM    650  N   TYR X  84       7.780 -28.814 -10.433  1.00  0.00           N  
ATOM    651  CA  TYR X  84       7.481 -28.091 -11.674  1.00 14.00           C  
ATOM    652  C   TYR X  84       7.283 -28.965 -12.930  1.00 14.00           C  
ATOM    653  O   TYR X  84       6.879 -28.457 -13.971  1.00  3.00           O  
ATOM    654  CB  TYR X  84       8.544 -27.016 -11.931  1.00  3.00           C  
ATOM    655  CG  TYR X  84       8.819 -26.136 -10.739  1.00  3.00           C  
ATOM    656  CD1 TYR X  84       7.885 -25.183 -10.319  1.00  5.00           C  
ATOM    657  CD2 TYR X  84      10.011 -26.251 -10.026  1.00  4.00           C  
ATOM    658  CE1 TYR X  84       8.128 -24.372  -9.210  1.00  4.00           C  
ATOM    659  CE2 TYR X  84      10.269 -25.442  -8.921  1.00  4.00           C  
ATOM    660  CZ  TYR X  84       9.321 -24.506  -8.519  1.00  4.00           C  
ATOM    661  OH  TYR X  84       9.574 -23.702  -7.428  1.00  6.00           O  
ATOM    662  N   GLN X  85       7.551 -30.265 -12.820  1.00  0.00           N  
ATOM    663  CA  GLN X  85       7.378 -31.210 -13.935  1.00  3.00           C  
ATOM    664  C   GLN X  85       6.114 -32.058 -13.792  1.00  5.00           C  
ATOM    665  O   GLN X  85       5.841 -32.923 -14.632  1.00  3.00           O  
ATOM    666  CB  GLN X  85       8.603 -32.129 -14.061  1.00  4.00           C  
ATOM    667  CG  GLN X  85       9.700 -31.589 -14.988  1.00  2.00           C  
ATOM    668  CD  GLN X  85      10.346 -30.321 -14.454  1.00  2.00           C  
ATOM    669  OE1 GLN X  85      10.681 -30.231 -13.266  1.00  4.00           O  
ATOM    670  NE2 GLN X  85      10.524 -29.337 -15.325  1.00  2.00           N  
ATOM    671  N   LEU X  86       5.362 -31.823 -12.719  1.00  0.00           N  
ATOM    672  CA  LEU X  86       4.087 -32.498 -12.494  1.00  7.00           C  
ATOM    673  C   LEU X  86       2.981 -31.809 -13.292  1.00  4.00           C  
ATOM    674  O   LEU X  86       2.786 -30.600 -13.158  1.00  9.00           O  
ATOM    675  CB  LEU X  86       3.733 -32.516 -10.998  1.00 60.00           C  
ATOM    676  CG  LEU X  86       4.749 -33.149 -10.042  1.00  0.00           C  
ATOM    677  CD1 LEU X  86       4.460 -32.753  -8.593  1.00  0.00           C  
ATOM    678  CD2 LEU X  86       4.751 -34.660 -10.197  1.00 10.00           C  
ATOM    679  N   PRO X  87       2.251 -32.574 -14.129  1.00  4.00           N  
ATOM    680  CA  PRO X  87       1.163 -31.992 -14.927  1.00  3.00           C  
ATOM    681  C   PRO X  87      -0.098 -31.650 -14.120  1.00  4.00           C  
ATOM    682  O   PRO X  87      -0.304 -32.181 -13.020  1.00 15.00           O  
ATOM    683  CB  PRO X  87       0.834 -33.087 -15.954  1.00  2.00           C  
ATOM    684  CG  PRO X  87       1.709 -34.258 -15.646  1.00  2.00           C  
ATOM    685  CD  PRO X  87       2.419 -34.020 -14.360  1.00  9.00           C  
ATOM    686  N   GLY X  88      -0.936 -30.783 -14.689  1.00  2.00           N  
ATOM    687  CA  GLY X  88      -2.263 -30.491 -14.150  1.00  3.00           C  
ATOM    688  C   GLY X  88      -2.245 -29.463 -13.037  1.00  3.00           C  
ATOM    689  O   GLY X  88      -1.275 -28.720 -12.884  1.00  8.00           O  
ATOM    690  N   HIS X  89      -3.325 -29.427 -12.263  1.00 10.00           N  
ATOM    691  CA  HIS X  89      -3.387 -28.550 -11.089  1.00  6.00           C  
ATOM    692  C   HIS X  89      -2.697 -29.211  -9.897  1.00  0.00           C  
ATOM    693  O   HIS X  89      -3.144 -30.247  -9.399  1.00 37.00           O  
ATOM    694  CB  HIS X  89      -4.829 -28.215 -10.730  1.00  4.00           C  
ATOM    695  CG  HIS X  89      -4.962 -27.023  -9.832  1.00  5.00           C  
ATOM    696  ND1 HIS X  89      -6.167 -26.385  -9.613  1.00  4.00           N  
ATOM    697  CD2 HIS X  89      -4.037 -26.341  -9.116  1.00  0.00           C  
ATOM    698  CE1 HIS X  89      -5.979 -25.380  -8.776  1.00  6.00           C  
ATOM    699  NE2 HIS X  89      -4.695 -25.328  -8.463  1.00  0.00           N  
ATOM    700  N   VAL X  90      -1.613 -28.590  -9.446  1.00  0.00           N  
ATOM    701  CA  VAL X  90      -0.815 -29.113  -8.339  1.00  0.00           C  
ATOM    702  C   VAL X  90      -1.053 -28.259  -7.098  1.00  0.00           C  
ATOM    703  O   VAL X  90      -0.912 -27.032  -7.146  1.00  0.00           O  
ATOM    704  CB  VAL X  90       0.683 -29.120  -8.705  1.00  0.00           C  
ATOM    705  CG1 VAL X  90       1.535 -29.582  -7.506  1.00  0.00           C  
ATOM    706  CG2 VAL X  90       0.914 -30.000  -9.947  1.00 35.00           C  
ATOM    707  N   PHE X  91      -1.416 -28.915  -5.997  1.00  0.00           N  
ATOM    708  CA  PHE X  91      -1.594 -28.253  -4.705  1.00  0.00           C  
ATOM    709  C   PHE X  91      -0.455 -28.610  -3.758  1.00  0.00           C  
ATOM    710  O   PHE X  91      -0.200 -29.802  -3.491  1.00  0.00           O  
ATOM    711  CB  PHE X  91      -2.903 -28.688  -4.045  1.00  0.00           C  
ATOM    712  CG  PHE X  91      -4.127 -28.220  -4.779  1.00  0.00           C  
ATOM    713  CD1 PHE X  91      -4.693 -29.022  -5.768  1.00  0.00           C  
ATOM    714  CD2 PHE X  91      -4.729 -27.004  -4.456  1.00  0.00           C  
ATOM    715  CE1 PHE X  91      -5.835 -28.603  -6.475  1.00  0.00           C  
ATOM    716  CE2 PHE X  91      -5.886 -26.564  -5.161  1.00  0.00           C  
ATOM    717  CZ  PHE X  91      -6.429 -27.373  -6.170  1.00 15.00           C  
ATOM    718  N   ILE X  92       0.240 -27.588  -3.280  1.00  0.00           N  
ATOM    719  CA  ILE X  92       1.214 -27.769  -2.201  1.00  0.00           C  
ATOM    720  C   ILE X  92       0.416 -27.963  -0.911  1.00  0.00           C  
ATOM    721  O   ILE X  92      -0.349 -27.079  -0.524  1.00  0.00           O  
ATOM    722  CB  ILE X  92       2.199 -26.571  -2.119  1.00  0.00           C  
ATOM    723  CG1 ILE X  92       2.919 -26.369  -3.470  1.00  0.00           C  
ATOM    724  CD1 ILE X  92       3.718 -27.608  -3.993  1.00  0.00           C  
ATOM    725  CG2 ILE X  92       3.180 -26.753  -0.975  1.00  0.00           C  
ATOM    726  N   PHE X  93       0.576 -29.136  -0.285  1.00  0.00           N  
ATOM    727  CA  PHE X  93      -0.371 -29.656   0.714  1.00  0.00           C  
ATOM    728  C   PHE X  93       0.192 -29.601   2.143  1.00  0.00           C  
ATOM    729  O   PHE X  93      -0.502 -29.948   3.118  1.00 24.00           O  
ATOM    730  CB  PHE X  93      -0.708 -31.105   0.335  1.00  0.00           C  
ATOM    731  CG  PHE X  93      -1.963 -31.680   0.981  1.00  0.00           C  
ATOM    732  CD1 PHE X  93      -3.196 -31.015   0.907  1.00 46.00           C  
ATOM    733  CD2 PHE X  93      -1.916 -32.947   1.581  1.00  0.00           C  
ATOM    734  CE1 PHE X  93      -4.358 -31.598   1.448  1.00 29.00           C  
ATOM    735  CE2 PHE X  93      -3.063 -33.539   2.128  1.00 16.00           C  
ATOM    736  CZ  PHE X  93      -4.286 -32.860   2.063  1.00 16.00           C  
ATOM    737  N   GLY X  94       1.440 -29.145   2.262  1.00  0.00           N  
ATOM    738  CA  GLY X  94       2.109 -29.048   3.568  1.00 23.00           C  
ATOM    739  C   GLY X  94       3.298 -29.982   3.719  1.00  0.00           C  
ATOM    740  O   GLY X  94       3.601 -30.751   2.810  1.00  0.00           O  
ATOM    741  N   GLY X  95       3.983 -29.933   4.868  1.00 37.00           N  
ATOM    742  CA  GLY X  95       3.589 -29.115   6.006  1.00 21.00           C  
ATOM    743  C   GLY X  95       4.408 -27.832   6.051  1.00 31.00           C  
ATOM    744  O   GLY X  95       4.640 -27.212   5.016  1.00  0.00           O  
ATOM    745  N   GLN X  96       4.854 -27.447   7.244  1.00 21.00           N  
ATOM    746  CA  GLN X  96       5.563 -26.162   7.404  1.00  0.00           C  
ATOM    747  C   GLN X  96       6.723 -26.007   6.428  1.00  0.00           C  
ATOM    748  O   GLN X  96       6.876 -24.957   5.783  1.00  0.00           O  
ATOM    749  CB  GLN X  96       6.058 -25.991   8.840  1.00 12.00           C  
ATOM    750  CG  GLN X  96       6.998 -24.797   9.051  1.00 21.00           C  
ATOM    751  CD  GLN X  96       7.438 -24.752  10.484  1.00  6.00           C  
ATOM    752  OE1 GLN X  96       6.656 -24.407  11.359  1.00  5.00           O  
ATOM    753  NE2 GLN X  96       8.686 -25.180  10.744  1.00  3.00           N  
ATOM    754  N   THR X  97       7.538 -27.052   6.320  1.00 20.00           N  
ATOM    755  CA  THR X  97       8.735 -26.975   5.500  1.00  7.00           C  
ATOM    756  C   THR X  97       8.373 -26.743   4.033  1.00  0.00           C  
ATOM    757  O   THR X  97       8.924 -25.850   3.385  1.00  0.00           O  
ATOM    758  CB  THR X  97       9.612 -28.240   5.669  1.00 15.00           C  
ATOM    759  OG1 THR X  97       9.905 -28.409   7.067  1.00  5.00           O  
ATOM    760  CG2 THR X  97      10.908 -28.064   4.917  1.00  3.00           C  
ATOM    761  N   LEU X  98       7.423 -27.520   3.518  1.00 42.00           N  
ATOM    762  CA  LEU X  98       6.937 -27.306   2.147  1.00  0.00           C  
ATOM    763  C   LEU X  98       6.383 -25.906   1.899  1.00  0.00           C  
ATOM    764  O   LEU X  98       6.697 -25.271   0.878  1.00  0.00           O  
ATOM    765  CB  LEU X  98       5.853 -28.328   1.796  1.00  0.00           C  
ATOM    766  CG  LEU X  98       6.346 -29.501   0.973  1.00  0.00           C  
ATOM    767  CD1 LEU X  98       6.851 -28.997  -0.409  1.00  0.00           C  
ATOM    768  CD2 LEU X  98       7.417 -30.266   1.746  1.00 20.00           C  
ATOM    769  N   PHE X  99       5.546 -25.433   2.818  1.00  0.00           N  
ATOM    770  CA  PHE X  99       4.962 -24.100   2.683  1.00  0.00           C  
ATOM    771  C   PHE X  99       6.049 -23.026   2.618  1.00  0.00           C  
ATOM    772  O   PHE X  99       5.990 -22.108   1.784  1.00  0.00           O  
ATOM    773  CB  PHE X  99       3.984 -23.812   3.812  1.00  0.00           C  
ATOM    774  CG  PHE X  99       2.726 -24.671   3.780  1.00  0.00           C  
ATOM    775  CD1 PHE X  99       2.191 -25.161   4.978  1.00  0.00           C  
ATOM    776  CD2 PHE X  99       2.050 -24.942   2.574  1.00  0.00           C  
ATOM    777  CE1 PHE X  99       1.028 -25.934   4.999  1.00 32.00           C  
ATOM    778  CE2 PHE X  99       0.869 -25.724   2.575  1.00  0.00           C  
ATOM    779  CZ  PHE X  99       0.342 -26.209   3.777  1.00 37.00           C  
ATOM    780  N   GLU X 100       7.031 -23.133   3.509  1.00  0.00           N  
ATOM    781  CA  GLU X 100       8.134 -22.178   3.557  1.00  7.00           C  
ATOM    782  C   GLU X 100       8.894 -22.172   2.246  1.00  4.00           C  
ATOM    783  O   GLU X 100       9.284 -21.120   1.765  1.00  5.00           O  
ATOM    784  CB  GLU X 100       9.090 -22.498   4.706  1.00  3.00           C  
ATOM    785  CG  GLU X 100       8.523 -22.133   6.053  1.00  4.00           C  
ATOM    786  CD  GLU X 100       9.399 -22.537   7.210  1.00  2.00           C  
ATOM    787  OE1 GLU X 100       9.074 -22.147   8.337  1.00  5.00           O  
ATOM    788  OE2 GLU X 100      10.398 -23.269   7.006  1.00  3.00           O  
ATOM    789  N   GLU X 101       9.096 -23.364   1.673  1.00  0.00           N  
ATOM    790  CA  GLU X 101       9.843 -23.498   0.434  1.00  4.00           C  
ATOM    791  C   GLU X 101       9.075 -23.010  -0.793  1.00 15.00           C  
ATOM    792  O   GLU X 101       9.697 -22.627  -1.798  1.00 10.00           O  
ATOM    793  CB  GLU X 101      10.270 -24.955   0.226  1.00  6.00           C  
ATOM    794  CG  GLU X 101      11.255 -25.468   1.274  1.00  3.00           C  
ATOM    795  CD  GLU X 101      11.584 -26.943   1.071  1.00  3.00           C  
ATOM    796  OE1 GLU X 101      10.818 -27.808   1.555  1.00  8.00           O  
ATOM    797  OE2 GLU X 101      12.613 -27.225   0.440  1.00  2.00           O  
ATOM    798  N   MET X 102       7.744 -22.999  -0.711  1.00  0.00           N  
ATOM    799  CA  MET X 102       6.917 -22.793  -1.900  1.00  0.00           C  
ATOM    800  C   MET X 102       6.116 -21.492  -1.954  1.00  0.00           C  
ATOM    801  O   MET X 102       5.624 -21.130  -3.021  1.00  0.00           O  
ATOM    802  CB  MET X 102       5.969 -23.989  -2.111  1.00  0.00           C  
ATOM    803  CG  MET X 102       6.714 -25.309  -2.423  1.00  0.00           C  
ATOM    804  SD  MET X 102       7.842 -25.185  -3.845  1.00  0.00           S  
ATOM    805  CE  MET X 102       6.669 -24.935  -5.168  1.00  0.00           C  
ATOM    806  N   ILE X 103       5.951 -20.812  -0.818  1.00  0.00           N  
ATOM    807  CA  ILE X 103       5.065 -19.637  -0.781  1.00  0.00           C  
ATOM    808  C   ILE X 103       5.479 -18.557  -1.781  1.00  0.00           C  
ATOM    809  O   ILE X 103       4.622 -17.885  -2.353  1.00 36.00           O  
ATOM    810  CB  ILE X 103       4.885 -19.068   0.657  1.00  0.00           C  
ATOM    811  CG1 ILE X 103       3.770 -17.984   0.667  1.00 28.00           C  
ATOM    812  CD1 ILE X 103       3.238 -17.647   2.036  1.00 26.00           C  
ATOM    813  CG2 ILE X 103       6.229 -18.587   1.225  1.00  7.00           C  
ATOM    814  N   ASP X 104       6.778 -18.412  -2.022  1.00 20.00           N  
ATOM    815  CA  ASP X 104       7.226 -17.444  -3.037  1.00  0.00           C  
ATOM    816  C   ASP X 104       7.076 -17.913  -4.493  1.00  0.00           C  
ATOM    817  O   ASP X 104       7.306 -17.132  -5.422  1.00  3.00           O  
ATOM    818  CB  ASP X 104       8.677 -17.028  -2.790  1.00  5.00           C  
ATOM    819  CG  ASP X 104       8.840 -16.169  -1.559  1.00  3.00           C  
ATOM    820  OD1 ASP X 104       7.835 -15.630  -1.040  1.00  6.00           O  
ATOM    821  OD2 ASP X 104       9.998 -16.032  -1.113  1.00  2.00           O  
ATOM    822  N   LYS X 105       6.707 -19.178  -4.692  1.00  0.00           N  
ATOM    823  CA  LYS X 105       6.689 -19.784  -6.027  1.00  4.00           C  
ATOM    824  C   LYS X 105       5.291 -20.029  -6.587  1.00  7.00           C  
ATOM    825  O   LYS X 105       5.133 -20.177  -7.797  1.00  5.00           O  
ATOM    826  CB  LYS X 105       7.449 -21.118  -6.024  1.00  5.00           C  
ATOM    827  CG  LYS X 105       8.754 -21.137  -5.234  1.00 29.00           C  
ATOM    828  CD  LYS X 105       9.779 -20.153  -5.775  1.00  3.00           C  
ATOM    829  CE  LYS X 105      11.038 -20.167  -4.897  1.00  5.00           C  
ATOM    830  NZ  LYS X 105      12.147 -19.345  -5.463  1.00  2.00           N  
ATOM    831  N   VAL X 106       4.283 -20.096  -5.714  1.00  0.00           N  
ATOM    832  CA  VAL X 106       2.946 -20.527  -6.139  1.00  0.00           C  
ATOM    833  C   VAL X 106       2.147 -19.401  -6.778  1.00  7.00           C  
ATOM    834  O   VAL X 106       2.409 -18.227  -6.511  1.00  8.00           O  
ATOM    835  CB  VAL X 106       2.116 -21.161  -4.990  1.00  0.00           C  
ATOM    836  CG1 VAL X 106       2.773 -22.479  -4.471  1.00  0.00           C  
ATOM    837  CG2 VAL X 106       1.860 -20.156  -3.847  1.00  0.00           C  
ATOM    838  N   ASP X 107       1.181 -19.778  -7.617  1.00  0.00           N  
ATOM    839  CA  ASP X 107       0.294 -18.825  -8.313  1.00  6.00           C  
ATOM    840  C   ASP X 107      -0.745 -18.195  -7.377  1.00  0.00           C  
ATOM    841  O   ASP X 107      -1.107 -17.015  -7.499  1.00  7.00           O  
ATOM    842  CB  ASP X 107      -0.449 -19.559  -9.442  1.00  5.00           C  
ATOM    843  CG  ASP X 107       0.498 -20.160 -10.489  1.00  3.00           C  
ATOM    844  OD1 ASP X 107       0.251 -21.300 -10.953  1.00  3.00           O  
ATOM    845  OD2 ASP X 107       1.484 -19.484 -10.855  1.00  3.00           O  
ATOM    846  N   ASP X 108      -1.243 -19.017  -6.462  1.00  0.00           N  
ATOM    847  CA  ASP X 108      -2.365 -18.647  -5.609  1.00  0.00           C  
ATOM    848  C   ASP X 108      -2.361 -19.552  -4.387  1.00  0.00           C  
ATOM    849  O   ASP X 108      -1.584 -20.521  -4.301  1.00  0.00           O  
ATOM    850  CB  ASP X 108      -3.716 -18.712  -6.367  1.00 11.00           C  
ATOM    851  CG  ASP X 108      -4.038 -20.093  -6.935  1.00 10.00           C  
ATOM    852  OD1 ASP X 108      -3.157 -20.973  -7.007  1.00  0.00           O  
ATOM    853  OD2 ASP X 108      -5.198 -20.287  -7.358  1.00  8.00           O  
ATOM    854  N   MET X 109      -3.218 -19.200  -3.441  1.00  0.00           N  
ATOM    855  CA  MET X 109      -3.377 -19.943  -2.199  1.00  0.00           C  
ATOM    856  C   MET X 109      -4.846 -20.111  -1.848  1.00  0.00           C  
ATOM    857  O   MET X 109      -5.629 -19.171  -1.971  1.00  0.00           O  
ATOM    858  CB  MET X 109      -2.651 -19.192  -1.056  1.00  0.00           C  
ATOM    859  CG  MET X 109      -1.214 -18.818  -1.398  1.00  0.00           C  
ATOM    860  SD  MET X 109      -0.196 -18.430   0.059  1.00  0.00           S  
ATOM    861  CE  MET X 109      -0.867 -16.839   0.524  1.00  0.00           C  
ATOM    862  N   TYR X 110      -5.208 -21.310  -1.411  1.00  0.00           N  
ATOM    863  CA  TYR X 110      -6.544 -21.596  -0.889  1.00  0.00           C  
ATOM    864  C   TYR X 110      -6.345 -21.816   0.598  1.00  0.00           C  
ATOM    865  O   TYR X 110      -5.841 -22.860   1.031  1.00  1.00           O  
ATOM    866  CB  TYR X 110      -7.094 -22.875  -1.523  1.00 13.00           C  
ATOM    867  CG  TYR X 110      -7.447 -22.697  -2.980  1.00  0.00           C  
ATOM    868  CD1 TYR X 110      -6.507 -22.962  -3.981  1.00  0.00           C  
ATOM    869  CD2 TYR X 110      -8.726 -22.262  -3.358  1.00 38.00           C  
ATOM    870  CE1 TYR X 110      -6.835 -22.793  -5.328  1.00  0.00           C  
ATOM    871  CE2 TYR X 110      -9.054 -22.085  -4.704  1.00  5.00           C  
ATOM    872  CZ  TYR X 110      -8.108 -22.355  -5.678  1.00 17.00           C  
ATOM    873  OH  TYR X 110      -8.434 -22.214  -7.018  1.00  4.00           O  
ATOM    874  N   ILE X 111      -6.718 -20.800   1.362  1.00  3.00           N  
ATOM    875  CA  ILE X 111      -6.491 -20.810   2.808  1.00  0.00           C  
ATOM    876  C   ILE X 111      -7.801 -20.968   3.541  1.00  0.00           C  
ATOM    877  O   ILE X 111      -8.781 -20.306   3.213  1.00  4.00           O  
ATOM    878  CB  ILE X 111      -5.820 -19.493   3.248  1.00  0.00           C  
ATOM    879  CG1 ILE X 111      -4.474 -19.358   2.547  1.00  0.00           C  
ATOM    880  CD1 ILE X 111      -3.825 -18.015   2.747  1.00  0.00           C  
ATOM    881  CG2 ILE X 111      -5.643 -19.449   4.810  1.00  0.00           C  
ATOM    882  N   THR X 112      -7.816 -21.846   4.532  1.00  1.00           N  
ATOM    883  CA  THR X 112      -8.881 -21.852   5.518  1.00  0.00           C  
ATOM    884  C   THR X 112      -8.335 -21.145   6.753  1.00  0.00           C  
ATOM    885  O   THR X 112      -7.440 -21.656   7.449  1.00  0.00           O  
ATOM    886  CB  THR X 112      -9.325 -23.303   5.905  1.00  0.00           C  
ATOM    887  OG1 THR X 112      -9.730 -24.024   4.728  1.00  2.00           O  
ATOM    888  CG2 THR X 112     -10.521 -23.240   6.877  1.00  0.00           C  
ATOM    889  N   VAL X 113      -8.833 -19.944   7.003  1.00  0.00           N  
ATOM    890  CA  VAL X 113      -8.467 -19.234   8.233  1.00  0.00           C  
ATOM    891  C   VAL X 113      -9.335 -19.792   9.367  1.00  0.00           C  
ATOM    892  O   VAL X 113     -10.575 -19.684   9.345  1.00  0.00           O  
ATOM    893  CB  VAL X 113      -8.652 -17.714   8.109  1.00  0.00           C  
ATOM    894  CG1 VAL X 113      -8.142 -17.028   9.396  1.00  8.00           C  
ATOM    895  CG2 VAL X 113      -7.910 -17.204   6.871  1.00 12.00           C  
ATOM    896  N   ILE X 114      -8.662 -20.421  10.330  1.00  0.00           N  
ATOM    897  CA  ILE X 114      -9.325 -20.963  11.513  1.00  0.00           C  
ATOM    898  C   ILE X 114      -9.343 -19.808  12.522  1.00  0.00           C  
ATOM    899  O   ILE X 114      -8.282 -19.378  13.033  1.00  0.00           O  
ATOM    900  CB  ILE X 114      -8.601 -22.201  12.097  1.00  0.00           C  
ATOM    901  CG1 ILE X 114      -8.328 -23.290  11.031  1.00  0.00           C  
ATOM    902  CD1 ILE X 114      -9.545 -24.040  10.514  1.00  0.00           C  
ATOM    903  CG2 ILE X 114      -9.382 -22.746  13.307  1.00  0.00           C  
ATOM    904  N   GLU X 115     -10.536 -19.292  12.808  1.00  0.00           N  
ATOM    905  CA  GLU X 115     -10.655 -18.039  13.560  1.00  0.00           C  
ATOM    906  C   GLU X 115     -10.571 -18.252  15.069  1.00  0.00           C  
ATOM    907  O   GLU X 115     -11.447 -17.851  15.827  1.00  3.00           O  
ATOM    908  CB  GLU X 115     -11.913 -17.263  13.139  1.00  3.00           C  
ATOM    909  CG  GLU X 115     -12.105 -17.233  11.622  1.00  9.00           C  
ATOM    910  CD  GLU X 115     -11.510 -16.029  10.942  1.00  3.00           C  
ATOM    911  OE1 GLU X 115     -10.870 -15.196  11.627  1.00  2.00           O  
ATOM    912  OE2 GLU X 115     -11.701 -15.911   9.702  1.00  4.00           O  
ATOM    913  N   GLY X 116      -9.497 -18.920  15.491  1.00  0.00           N  
ATOM    914  CA  GLY X 116      -9.205 -19.172  16.905  1.00  4.00           C  
ATOM    915  C   GLY X 116      -7.703 -19.108  17.153  1.00  0.00           C  
ATOM    916  O   GLY X 116      -6.924 -18.931  16.210  1.00  0.00           O  
ATOM    917  N   LYS X 117      -7.316 -19.248  18.411  1.00  4.00           N  
ATOM    918  CA  LYS X 117      -5.897 -19.294  18.787  1.00  0.00           C  
ATOM    919  C   LYS X 117      -5.615 -20.627  19.453  1.00  6.00           C  
ATOM    920  O   LYS X 117      -6.042 -20.869  20.600  1.00  3.00           O  
ATOM    921  CB  LYS X 117      -5.545 -18.136  19.730  1.00  4.00           C  
ATOM    922  CG  LYS X 117      -5.611 -16.761  19.037  1.00  4.00           C  
ATOM    923  CD  LYS X 117      -5.534 -15.551  20.000  1.00  2.00           C  
ATOM    924  CE  LYS X 117      -4.481 -15.667  21.065  1.00  2.00           C  
ATOM    925  NZ  LYS X 117      -4.576 -14.503  22.037  1.00  1.00           N  
ATOM    926  N   PHE X 118      -4.814 -21.441  18.763  1.00 34.00           N  
ATOM    927  CA  PHE X 118      -4.472 -22.806  19.199  1.00  4.00           C  
ATOM    928  C   PHE X 118      -3.019 -22.918  19.630  1.00  4.00           C  
ATOM    929  O   PHE X 118      -2.184 -22.094  19.227  1.00 11.00           O  
ATOM    930  CB  PHE X 118      -4.719 -23.761  18.032  1.00 12.00           C  
ATOM    931  CG  PHE X 118      -6.179 -23.952  17.712  1.00  0.00           C  
ATOM    932  CD1 PHE X 118      -6.876 -22.995  16.966  1.00  6.00           C  
ATOM    933  CD2 PHE X 118      -6.874 -25.065  18.204  1.00  4.00           C  
ATOM    934  CE1 PHE X 118      -8.245 -23.148  16.699  1.00  6.00           C  
ATOM    935  CE2 PHE X 118      -8.244 -25.239  17.929  1.00  3.00           C  
ATOM    936  CZ  PHE X 118      -8.928 -24.280  17.196  1.00  5.00           C  
ATOM    937  N   ARG X 119      -2.706 -23.926  20.446  1.00  5.00           N  
ATOM    938  CA  ARG X 119      -1.301 -24.263  20.701  1.00  4.00           C  
ATOM    939  C   ARG X 119      -0.746 -24.923  19.446  1.00  0.00           C  
ATOM    940  O   ARG X 119      -1.336 -25.892  18.945  1.00 16.00           O  
ATOM    941  CB  ARG X 119      -1.167 -25.237  21.870  1.00  5.00           C  
ATOM    942  CG  ARG X 119       0.290 -25.763  22.061  1.00  3.00           C  
ATOM    943  CD  ARG X 119       0.472 -26.671  23.309  1.00  3.00           C  
ATOM    944  NE  ARG X 119       0.250 -25.899  24.527  1.00  2.00           N  
ATOM    945  CZ  ARG X 119      -0.894 -25.879  25.209  1.00  2.00           C  
ATOM    946  NH1 ARG X 119      -1.931 -26.613  24.815  1.00  2.00           N  
ATOM    947  NH2 ARG X 119      -1.005 -25.110  26.287  1.00  1.00           N  
ATOM    948  N   GLY X 120       0.364 -24.398  18.935  1.00  7.00           N  
ATOM    949  CA  GLY X 120       1.008 -24.975  17.738  1.00  0.00           C  
ATOM    950  C   GLY X 120       2.503 -25.177  17.939  1.00  0.00           C  
ATOM    951  O   GLY X 120       3.141 -24.528  18.772  1.00  3.00           O  
ATOM    952  N   ASP X 121       3.063 -26.091  17.157  1.00  0.00           N  
ATOM    953  CA  ASP X 121       4.512 -26.209  17.059  1.00  3.00           C  
ATOM    954  C   ASP X 121       5.016 -26.025  15.638  1.00  4.00           C  
ATOM    955  O   ASP X 121       6.226 -26.144  15.378  1.00  3.00           O  
ATOM    956  CB  ASP X 121       5.036 -27.518  17.674  1.00  2.00           C  
ATOM    957  CG  ASP X 121       4.484 -28.780  17.002  1.00  5.00           C  
ATOM    958  OD1 ASP X 121       3.963 -28.717  15.838  1.00 18.00           O  
ATOM    959  OD2 ASP X 121       4.583 -29.838  17.693  1.00  4.00           O  
ATOM    960  N   THR X 122       4.084 -25.783  14.716  1.00  0.00           N  
ATOM    961  CA  THR X 122       4.426 -25.534  13.323  1.00  7.00           C  
ATOM    962  C   THR X 122       3.502 -24.442  12.771  1.00  0.00           C  
ATOM    963  O   THR X 122       2.348 -24.331  13.186  1.00  0.00           O  
ATOM    964  CB  THR X 122       4.349 -26.804  12.440  1.00 24.00           C  
ATOM    965  OG1 THR X 122       3.127 -27.511  12.713  1.00 28.00           O  
ATOM    966  CG2 THR X 122       5.554 -27.733  12.723  1.00  9.00           C  
ATOM    967  N   PHE X 123       4.040 -23.646  11.852  1.00  0.00           N  
ATOM    968  CA  PHE X 123       3.387 -22.416  11.394  1.00  0.00           C  
ATOM    969  C   PHE X 123       3.451 -22.247   9.883  1.00  0.00           C  
ATOM    970  O   PHE X 123       4.385 -22.734   9.225  1.00 27.00           O  
ATOM    971  CB  PHE X 123       4.078 -21.203  12.023  1.00  8.00           C  
ATOM    972  CG  PHE X 123       3.747 -21.003  13.473  1.00  4.00           C  
ATOM    973  CD1 PHE X 123       4.314 -21.830  14.452  1.00  3.00           C  
ATOM    974  CD2 PHE X 123       2.849 -20.010  13.861  1.00  5.00           C  
ATOM    975  CE1 PHE X 123       4.018 -21.658  15.801  1.00  2.00           C  
ATOM    976  CE2 PHE X 123       2.548 -19.816  15.231  1.00  4.00           C  
ATOM    977  CZ  PHE X 123       3.128 -20.665  16.188  1.00  3.00           C  
ATOM    978  N   PHE X 124       2.457 -21.549   9.351  1.00  0.00           N  
ATOM    979  CA  PHE X 124       2.499 -21.101   7.970  1.00  0.00           C  
ATOM    980  C   PHE X 124       3.338 -19.791   8.019  1.00 24.00           C  
ATOM    981  O   PHE X 124       3.232 -19.040   8.992  1.00 15.00           O  
ATOM    982  CB  PHE X 124       1.083 -20.781   7.495  1.00  0.00           C  
ATOM    983  CG  PHE X 124       0.975 -20.584   6.020  1.00  0.00           C  
ATOM    984  CD1 PHE X 124       1.112 -21.676   5.157  1.00  0.00           C  
ATOM    985  CD2 PHE X 124       0.747 -19.313   5.474  1.00  0.00           C  
ATOM    986  CE1 PHE X 124       1.011 -21.519   3.762  1.00  0.00           C  
ATOM    987  CE2 PHE X 124       0.634 -19.132   4.072  1.00  0.00           C  
ATOM    988  CZ  PHE X 124       0.770 -20.253   3.213  1.00  0.00           C  
ATOM    989  N   PRO X 125       4.156 -19.526   6.979  1.00 35.00           N  
ATOM    990  CA  PRO X 125       4.984 -18.315   6.982  1.00 12.00           C  
ATOM    991  C   PRO X 125       4.141 -17.048   6.873  1.00  0.00           C  
ATOM    992  O   PRO X 125       3.040 -17.095   6.301  1.00  0.00           O  
ATOM    993  CB  PRO X 125       5.888 -18.471   5.747  1.00  5.00           C  
ATOM    994  CG  PRO X 125       5.352 -19.591   4.958  1.00  0.00           C  
ATOM    995  CD  PRO X 125       4.324 -20.328   5.751  1.00  0.00           C  
ATOM    996  N   PRO X 126       4.628 -15.932   7.450  1.00  0.00           N  
ATOM    997  CA  PRO X 126       3.933 -14.647   7.315  1.00  7.00           C  
ATOM    998  C   PRO X 126       3.757 -14.273   5.847  1.00  4.00           C  
ATOM    999  O   PRO X 126       4.605 -14.608   4.999  1.00  6.00           O  
ATOM   1000  CB  PRO X 126       4.867 -13.655   8.019  1.00  2.00           C  
ATOM   1001  CG  PRO X 126       5.653 -14.498   9.002  1.00  2.00           C  
ATOM   1002  CD  PRO X 126       5.827 -15.827   8.304  1.00  3.00           C  
ATOM   1003  N   TYR X 127       2.649 -13.606   5.552  1.00 10.00           N  
ATOM   1004  CA  TYR X 127       2.398 -13.063   4.222  1.00  7.00           C  
ATOM   1005  C   TYR X 127       1.563 -11.800   4.387  1.00  4.00           C  
ATOM   1006  O   TYR X 127       0.966 -11.573   5.446  1.00  5.00           O  
ATOM   1007  CB  TYR X 127       1.674 -14.086   3.332  1.00 29.00           C  
ATOM   1008  CG  TYR X 127       0.325 -14.558   3.870  1.00  0.00           C  
ATOM   1009  CD1 TYR X 127       0.247 -15.594   4.802  1.00 16.00           C  
ATOM   1010  CD2 TYR X 127      -0.878 -13.974   3.435  1.00  1.00           C  
ATOM   1011  CE1 TYR X 127      -0.977 -16.042   5.290  1.00 15.00           C  
ATOM   1012  CE2 TYR X 127      -2.114 -14.411   3.930  1.00 12.00           C  
ATOM   1013  CZ  TYR X 127      -2.154 -15.446   4.864  1.00 12.00           C  
ATOM   1014  OH  TYR X 127      -3.371 -15.872   5.359  1.00 14.00           O  
ATOM   1015  N   THR X 128       1.527 -10.979   3.353  1.00 16.00           N  
ATOM   1016  CA  THR X 128       0.845  -9.695   3.456  1.00  4.00           C  
ATOM   1017  C   THR X 128      -0.167  -9.548   2.331  1.00  0.00           C  
ATOM   1018  O   THR X 128       0.138  -9.900   1.198  1.00  0.00           O  
ATOM   1019  CB  THR X 128       1.864  -8.536   3.449  1.00  2.00           C  
ATOM   1020  OG1 THR X 128       1.176  -7.279   3.372  1.00  3.00           O  
ATOM   1021  CG2 THR X 128       2.831  -8.652   2.270  1.00  3.00           C  
ATOM   1022  N   PHE X 129      -1.357  -9.025   2.640  1.00  4.00           N  
ATOM   1023  CA  PHE X 129      -2.363  -8.745   1.595  1.00  0.00           C  
ATOM   1024  C   PHE X 129      -1.928  -7.699   0.576  1.00  4.00           C  
ATOM   1025  O   PHE X 129      -2.609  -7.490  -0.429  1.00  4.00           O  
ATOM   1026  CB  PHE X 129      -3.738  -8.396   2.201  1.00  3.00           C  
ATOM   1027  CG  PHE X 129      -4.405  -9.568   2.876  1.00  2.00           C  
ATOM   1028  CD1 PHE X 129      -5.108 -10.509   2.128  1.00  3.00           C  
ATOM   1029  CD2 PHE X 129      -4.294  -9.757   4.255  1.00  3.00           C  
ATOM   1030  CE1 PHE X 129      -5.710 -11.612   2.745  1.00  5.00           C  
ATOM   1031  CE2 PHE X 129      -4.889 -10.864   4.885  1.00  3.00           C  
ATOM   1032  CZ  PHE X 129      -5.598 -11.790   4.128  1.00  6.00           C  
ATOM   1033  N   GLU X 130      -0.798  -7.038   0.819  1.00  4.00           N  
ATOM   1034  CA  GLU X 130      -0.241  -6.141  -0.193  1.00  3.00           C  
ATOM   1035  C   GLU X 130       0.203  -6.916  -1.435  1.00  0.00           C  
ATOM   1036  O   GLU X 130       0.263  -6.362  -2.534  1.00  3.00           O  
ATOM   1037  CB  GLU X 130       0.923  -5.327   0.368  1.00  3.00           C  
ATOM   1038  CG  GLU X 130       0.492  -4.207   1.289  1.00  2.00           C  
ATOM   1039  CD  GLU X 130       1.566  -3.150   1.448  1.00  1.00           C  
ATOM   1040  OE1 GLU X 130       2.632  -3.467   2.026  1.00  2.00           O  
ATOM   1041  OE2 GLU X 130       1.339  -2.006   0.998  1.00  1.00           O  
ATOM   1042  N   ASP X 131       0.483  -8.206  -1.242  1.00  0.00           N  
ATOM   1043  CA  ASP X 131       1.027  -9.061  -2.284  1.00  7.00           C  
ATOM   1044  C   ASP X 131      -0.039  -9.962  -2.914  1.00  0.00           C  
ATOM   1045  O   ASP X 131       0.239 -10.603  -3.928  1.00 11.00           O  
ATOM   1046  CB  ASP X 131       2.119  -9.978  -1.711  1.00  9.00           C  
ATOM   1047  CG  ASP X 131       3.416  -9.246  -1.370  1.00  3.00           C  
ATOM   1048  OD1 ASP X 131       3.624  -8.094  -1.823  1.00  2.00           O  
ATOM   1049  OD2 ASP X 131       4.243  -9.854  -0.642  1.00  4.00           O  
ATOM   1050  N   TRP X 132      -1.225 -10.024  -2.295  1.00  0.00           N  
ATOM   1051  CA  TRP X 132      -2.233 -11.048  -2.598  1.00  0.00           C  
ATOM   1052  C   TRP X 132      -3.607 -10.432  -2.709  1.00  0.00           C  
ATOM   1053  O   TRP X 132      -4.080  -9.799  -1.754  1.00  9.00           O  
ATOM   1054  CB  TRP X 132      -2.274 -12.106  -1.487  1.00  1.00           C  
ATOM   1055  CG  TRP X 132      -0.990 -12.841  -1.324  1.00  0.00           C  
ATOM   1056  CD1 TRP X 132       0.017 -12.551  -0.445  1.00  0.00           C  
ATOM   1057  CD2 TRP X 132      -0.560 -13.995  -2.060  1.00  0.00           C  
ATOM   1058  CE2 TRP X 132       0.724 -14.339  -1.581  1.00  0.00           C  
ATOM   1059  NE1 TRP X 132       1.048 -13.447  -0.592  1.00 27.00           N  
ATOM   1060  CE3 TRP X 132      -1.132 -14.771  -3.078  1.00  0.00           C  
ATOM   1061  CZ3 TRP X 132      -0.399 -15.861  -3.586  1.00  0.00           C  
ATOM   1062  CH2 TRP X 132       0.867 -16.179  -3.075  1.00  0.00           C  
ATOM   1063  CZ2 TRP X 132       1.449 -15.433  -2.081  1.00 40.00           C  
ATOM   1064  N   GLU X 133      -4.241 -10.631  -3.864  1.00  0.00           N  
ATOM   1065  CA  GLU X 133      -5.604 -10.153  -4.096  1.00  7.00           C  
ATOM   1066  C   GLU X 133      -6.601 -11.174  -3.580  1.00  0.00           C  
ATOM   1067  O   GLU X 133      -6.419 -12.386  -3.777  1.00  0.00           O  
ATOM   1068  CB  GLU X 133      -5.843  -9.937  -5.595  1.00  9.00           C  
ATOM   1069  CG  GLU X 133      -7.271  -9.481  -5.889  1.00  5.00           C  
ATOM   1070  CD  GLU X 133      -7.524  -9.055  -7.324  1.00  3.00           C  
ATOM   1071  OE1 GLU X 133      -6.704  -9.356  -8.217  1.00  3.00           O  
ATOM   1072  OE2 GLU X 133      -8.594  -8.443  -7.553  1.00  1.00           O  
ATOM   1073  N   VAL X 134      -7.659 -10.701  -2.921  1.00  5.00           N  
ATOM   1074  CA  VAL X 134      -8.650 -11.637  -2.385  1.00  0.00           C  
ATOM   1075  C   VAL X 134      -9.640 -11.981  -3.521  1.00  0.00           C  
ATOM   1076  O   VAL X 134     -10.556 -11.210  -3.836  1.00  3.00           O  
ATOM   1077  CB  VAL X 134      -9.382 -11.063  -1.151  1.00  2.00           C  
ATOM   1078  CG1 VAL X 134     -10.423 -12.042  -0.655  1.00  3.00           C  
ATOM   1079  CG2 VAL X 134      -8.376 -10.686  -0.033  1.00  4.00           C  
ATOM   1080  N   ALA X 135      -9.435 -13.136  -4.150  1.00  0.00           N  
ATOM   1081  CA  ALA X 135     -10.322 -13.580  -5.218  1.00  4.00           C  
ATOM   1082  C   ALA X 135     -11.716 -13.941  -4.667  1.00  3.00           C  
ATOM   1083  O   ALA X 135     -12.739 -13.683  -5.300  1.00  2.00           O  
ATOM   1084  CB  ALA X 135      -9.702 -14.752  -5.980  1.00  4.00           C  
ATOM   1085  N   SER X 136     -11.726 -14.477  -3.442  1.00  0.00           N  
ATOM   1086  CA  SER X 136     -12.981 -14.779  -2.749  1.00  3.00           C  
ATOM   1087  C   SER X 136     -12.694 -14.981  -1.259  1.00  0.00           C  
ATOM   1088  O   SER X 136     -11.589 -15.391  -0.866  1.00  0.00           O  
ATOM   1089  CB  SER X 136     -13.648 -16.026  -3.338  1.00  2.00           C  
ATOM   1090  OG  SER X 136     -12.807 -17.145  -3.143  1.00 10.00           O  
ATOM   1091  N   SER X 137     -13.709 -14.688  -0.454  1.00  3.00           N  
ATOM   1092  CA  SER X 137     -13.669 -14.862   0.988  1.00  0.00           C  
ATOM   1093  C   SER X 137     -15.073 -15.325   1.362  1.00  5.00           C  
ATOM   1094  O   SER X 137     -16.049 -14.601   1.137  1.00  2.00           O  
ATOM   1095  CB  SER X 137     -13.359 -13.540   1.676  1.00  2.00           C  
ATOM   1096  OG  SER X 137     -13.341 -13.713   3.092  1.00  3.00           O  
ATOM   1097  N   VAL X 138     -15.164 -16.534   1.915  1.00  0.00           N  
ATOM   1098  CA  VAL X 138     -16.462 -17.176   2.189  1.00  3.00           C  
ATOM   1099  C   VAL X 138     -16.451 -17.685   3.619  1.00  0.00           C  
ATOM   1100  O   VAL X 138     -15.586 -18.482   3.993  1.00  0.00           O  
ATOM   1101  CB  VAL X 138     -16.766 -18.357   1.239  1.00  6.00           C  
ATOM   1102  CG1 VAL X 138     -18.124 -18.992   1.593  1.00  3.00           C  
ATOM   1103  CG2 VAL X 138     -16.755 -17.913  -0.234  1.00  3.00           C  
ATOM   1104  N   GLU X 139     -17.393 -17.217   4.429  1.00  4.00           N  
ATOM   1105  CA  GLU X 139     -17.484 -17.695   5.810  1.00  0.00           C  
ATOM   1106  C   GLU X 139     -17.951 -19.159   5.830  1.00  0.00           C  
ATOM   1107  O   GLU X 139     -18.901 -19.550   5.117  1.00  6.00           O  
ATOM   1108  CB  GLU X 139     -18.432 -16.776   6.571  1.00  3.00           C  
ATOM   1109  CG  GLU X 139     -18.812 -17.168   7.973  1.00 14.00           C  
ATOM   1110  CD  GLU X 139     -19.859 -16.218   8.548  1.00  2.00           C  
ATOM   1111  OE1 GLU X 139     -20.421 -16.549   9.623  1.00  3.00           O  
ATOM   1112  OE2 GLU X 139     -20.124 -15.145   7.928  1.00  1.00           O  
ATOM   1113  N   GLY X 140     -17.290 -19.982   6.636  1.00  0.00           N  
ATOM   1114  CA  GLY X 140     -17.719 -21.365   6.752  1.00 13.00           C  
ATOM   1115  C   GLY X 140     -18.949 -21.430   7.633  1.00  0.00           C  
ATOM   1116  O   GLY X 140     -19.106 -20.628   8.565  1.00 47.00           O  
ATOM   1117  N   LYS X 141     -19.822 -22.393   7.357  1.00 10.00           N  
ATOM   1118  CA  LYS X 141     -21.030 -22.535   8.136  1.00  0.00           C  
ATOM   1119  C   LYS X 141     -20.760 -23.378   9.376  1.00  9.00           C  
ATOM   1120  O   LYS X 141     -20.023 -24.372   9.325  1.00 15.00           O  
ATOM   1121  CB  LYS X 141     -22.184 -23.081   7.269  1.00  3.00           C  
ATOM   1122  CG  LYS X 141     -22.673 -22.076   6.212  1.00  2.00           C  
ATOM   1123  CD  LYS X 141     -23.605 -21.006   6.827  1.00  2.00           C  
ATOM   1124  CE  LYS X 141     -22.907 -19.647   7.050  1.00  2.00           C  
ATOM   1125  NZ  LYS X 141     -22.016 -19.495   8.284  1.00  4.00           N  
ATOM   1126  N   LEU X 142     -21.318 -22.942  10.503  1.00  5.00           N  
ATOM   1127  CA  LEU X 142     -21.110 -23.627  11.767  1.00  0.00           C  
ATOM   1128  C   LEU X 142     -22.305 -24.498  12.139  1.00  6.00           C  
ATOM   1129  O   LEU X 142     -23.447 -24.195  11.789  1.00  3.00           O  
ATOM   1130  CB  LEU X 142     -20.825 -22.625  12.888  1.00  3.00           C  
ATOM   1131  CG  LEU X 142     -19.668 -21.659  12.605  1.00 10.00           C  
ATOM   1132  CD1 LEU X 142     -19.358 -20.891  13.866  1.00  3.00           C  
ATOM   1133  CD2 LEU X 142     -18.440 -22.397  12.103  1.00 59.00           C  
ATOM   1134  N   ASP X 143     -22.014 -25.584  12.842  1.00  8.00           N  
ATOM   1135  CA  ASP X 143     -23.042 -26.494  13.330  1.00  3.00           C  
ATOM   1136  C   ASP X 143     -22.486 -27.321  14.485  1.00  4.00           C  
ATOM   1137  O   ASP X 143     -21.411 -27.015  14.996  1.00  6.00           O  
ATOM   1138  CB  ASP X 143     -23.561 -27.383  12.191  1.00  2.00           C  
ATOM   1139  CG  ASP X 143     -22.495 -28.317  11.620  1.00  7.00           C  
ATOM   1140  OD1 ASP X 143     -22.734 -28.858  10.526  1.00  3.00           O  
ATOM   1141  OD2 ASP X 143     -21.435 -28.525  12.247  1.00  0.00           O  
ATOM   1142  N   GLU X 144     -23.220 -28.364  14.881  1.00  3.00           N  
ATOM   1143  CA  GLU X 144     -22.801 -29.269  15.948  1.00  4.00           C  
ATOM   1144  C   GLU X 144     -21.441 -29.931  15.685  1.00  4.00           C  
ATOM   1145  O   GLU X 144     -20.655 -30.114  16.614  1.00  3.00           O  
ATOM   1146  CB  GLU X 144     -23.877 -30.336  16.199  1.00  2.00           C  
ATOM   1147  CG  GLU X 144     -24.027 -30.777  17.669  1.00  2.00           C  
ATOM   1148  CD  GLU X 144     -24.776 -29.757  18.526  1.00  2.00           C  
ATOM   1149  OE1 GLU X 144     -24.670 -28.536  18.251  1.00  2.00           O  
ATOM   1150  OE2 GLU X 144     -25.466 -30.174  19.473  1.00  1.00           O  
ATOM   1151  N   LYS X 145     -21.173 -30.298  14.433  1.00  5.00           N  
ATOM   1152  CA  LYS X 145     -19.910 -30.960  14.081  1.00  6.00           C  
ATOM   1153  C   LYS X 145     -18.771 -29.975  13.775  1.00 10.00           C  
ATOM   1154  O   LYS X 145     -17.598 -30.355  13.789  1.00 18.00           O  
ATOM   1155  CB  LYS X 145     -20.113 -31.921  12.900  1.00  7.00           C  
ATOM   1156  CG  LYS X 145     -20.713 -33.288  13.274  1.00  3.00           C  
ATOM   1157  CD  LYS X 145     -20.569 -34.279  12.105  1.00  2.00           C  
ATOM   1158  CE  LYS X 145     -19.119 -34.762  11.923  1.00  2.00           C  
ATOM   1159  NZ  LYS X 145     -18.728 -34.838  10.481  1.00  3.00           N  
ATOM   1160  N   ASN X 146     -19.125 -28.711  13.528  1.00  0.00           N  
ATOM   1161  CA  ASN X 146     -18.179 -27.700  13.044  1.00  0.00           C  
ATOM   1162  C   ASN X 146     -18.374 -26.397  13.790  1.00  0.00           C  
ATOM   1163  O   ASN X 146     -19.136 -25.517  13.372  1.00  0.00           O  
ATOM   1164  CB  ASN X 146     -18.365 -27.477  11.543  1.00  0.00           C  
ATOM   1165  CG  ASN X 146     -18.062 -28.727  10.724  1.00  0.00           C  
ATOM   1166  OD1 ASN X 146     -16.952 -28.889  10.219  1.00  0.00           O  
ATOM   1167  ND2 ASN X 146     -19.053 -29.605  10.582  1.00 10.00           N  
ATOM   1168  N   THR X 147     -17.661 -26.271  14.892  1.00 38.00           N  
ATOM   1169  CA  THR X 147     -18.016 -25.307  15.903  1.00  6.00           C  
ATOM   1170  C   THR X 147     -17.000 -24.160  16.001  1.00  3.00           C  
ATOM   1171  O   THR X 147     -17.212 -23.204  16.745  1.00  3.00           O  
ATOM   1172  CB  THR X 147     -18.209 -26.027  17.266  1.00  2.00           C  
ATOM   1173  OG1 THR X 147     -16.956 -26.568  17.703  1.00  4.00           O  
ATOM   1174  CG2 THR X 147     -19.181 -27.178  17.118  1.00  3.00           C  
ATOM   1175  N   ILE X 148     -15.907 -24.268  15.248  1.00  0.00           N  
ATOM   1176  CA  ILE X 148     -14.874 -23.230  15.206  1.00  5.00           C  
ATOM   1177  C   ILE X 148     -15.128 -22.325  13.987  1.00  0.00           C  
ATOM   1178  O   ILE X 148     -15.173 -22.823  12.878  1.00  0.00           O  
ATOM   1179  CB  ILE X 148     -13.457 -23.842  15.091  1.00  0.00           C  
ATOM   1180  CG1 ILE X 148     -13.247 -24.930  16.150  1.00  4.00           C  
ATOM   1181  CD1 ILE X 148     -12.215 -26.026  15.764  1.00  6.00           C  
ATOM   1182  CG2 ILE X 148     -12.395 -22.724  15.239  1.00  6.00           C  
ATOM   1183  N   PRO X 149     -15.277 -20.992  14.183  1.00  0.00           N  
ATOM   1184  CA  PRO X 149     -15.468 -20.125  13.019  1.00 40.00           C  
ATOM   1185  C   PRO X 149     -14.276 -20.231  12.076  1.00  0.00           C  
ATOM   1186  O   PRO X 149     -13.125 -20.400  12.522  1.00  0.00           O  
ATOM   1187  CB  PRO X 149     -15.567 -18.721  13.624  1.00  7.00           C  
ATOM   1188  CG  PRO X 149     -15.964 -18.939  15.004  1.00  2.00           C  
ATOM   1189  CD  PRO X 149     -15.264 -20.203  15.426  1.00  3.00           C  
ATOM   1190  N   HIS X 150     -14.568 -20.206  10.780  1.00 35.00           N  
ATOM   1191  CA  HIS X 150     -13.510 -20.317   9.784  1.00  0.00           C  
ATOM   1192  C   HIS X 150     -13.924 -19.611   8.529  1.00  0.00           C  
ATOM   1193  O   HIS X 150     -15.122 -19.512   8.244  1.00 26.00           O  
ATOM   1194  CB  HIS X 150     -13.184 -21.792   9.503  1.00  0.00           C  
ATOM   1195  CG  HIS X 150     -14.379 -22.628   9.165  1.00  0.00           C  
ATOM   1196  ND1 HIS X 150     -15.321 -23.009  10.100  1.00  0.00           N  
ATOM   1197  CD2 HIS X 150     -14.765 -23.190   7.993  1.00  0.00           C  
ATOM   1198  CE1 HIS X 150     -16.251 -23.748   9.513  1.00  0.00           C  
ATOM   1199  NE2 HIS X 150     -15.929 -23.880   8.238  1.00 30.00           N  
ATOM   1200  N   THR X 151     -12.931 -19.173   7.763  1.00  0.00           N  
ATOM   1201  CA  THR X 151     -13.207 -18.491   6.497  1.00  0.00           C  
ATOM   1202  C   THR X 151     -12.330 -19.087   5.411  1.00  0.00           C  
ATOM   1203  O   THR X 151     -11.117 -19.256   5.620  1.00  0.00           O  
ATOM   1204  CB  THR X 151     -12.865 -17.001   6.642  1.00 10.00           C  
ATOM   1205  OG1 THR X 151     -13.598 -16.455   7.757  1.00  6.00           O  
ATOM   1206  CG2 THR X 151     -13.197 -16.225   5.361  1.00  5.00           C  
ATOM   1207  N   PHE X 152     -12.931 -19.373   4.253  1.00  0.00           N  
ATOM   1208  CA  PHE X 152     -12.216 -19.895   3.102  1.00  0.00           C  
ATOM   1209  C   PHE X 152     -11.815 -18.695   2.244  1.00 49.00           C  
ATOM   1210  O   PHE X 152     -12.689 -18.002   1.709  1.00 35.00           O  
ATOM   1211  CB  PHE X 152     -13.120 -20.850   2.294  1.00 24.00           C  
ATOM   1212  CG  PHE X 152     -13.632 -22.031   3.096  1.00  0.00           C  
ATOM   1213  CD1 PHE X 152     -12.739 -22.996   3.586  1.00  0.00           C  
ATOM   1214  CD2 PHE X 152     -14.995 -22.204   3.339  1.00  6.00           C  
ATOM   1215  CE1 PHE X 152     -13.201 -24.109   4.315  1.00  0.00           C  
ATOM   1216  CE2 PHE X 152     -15.465 -23.320   4.070  1.00  9.00           C  
ATOM   1217  CZ  PHE X 152     -14.562 -24.276   4.548  1.00 13.00           C  
ATOM   1218  N   LEU X 153     -10.500 -18.478   2.130  1.00  0.00           N  
ATOM   1219  CA  LEU X 153      -9.930 -17.420   1.295  1.00  0.00           C  
ATOM   1220  C   LEU X 153      -9.303 -18.044   0.060  1.00 60.00           C  
ATOM   1221  O   LEU X 153      -8.625 -19.087   0.140  1.00 43.00           O  
ATOM   1222  CB  LEU X 153      -8.805 -16.694   2.041  1.00  0.00           C  
ATOM   1223  CG  LEU X 153      -9.118 -15.949   3.316  1.00  0.00           C  
ATOM   1224  CD1 LEU X 153      -7.831 -15.214   3.779  1.00  9.00           C  
ATOM   1225  CD2 LEU X 153     -10.254 -14.968   3.077  1.00  7.00           C  
ATOM   1226  N   HIS X 154      -9.521 -17.424  -1.095  1.00 60.00           N  
ATOM   1227  CA  HIS X 154      -8.716 -17.727  -2.263  1.00  0.00           C  
ATOM   1228  C   HIS X 154      -7.941 -16.458  -2.607  1.00  0.00           C  
ATOM   1229  O   HIS X 154      -8.557 -15.420  -2.940  1.00  0.00           O  
ATOM   1230  CB  HIS X 154      -9.585 -18.199  -3.441  1.00 19.00           C  
ATOM   1231  CG  HIS X 154      -8.794 -18.527  -4.665  1.00  0.00           C  
ATOM   1232  ND1 HIS X 154      -9.322 -18.453  -5.938  1.00  4.00           N  
ATOM   1233  CD2 HIS X 154      -7.522 -18.978  -4.803  1.00  0.00           C  
ATOM   1234  CE1 HIS X 154      -8.392 -18.804  -6.813  1.00  3.00           C  
ATOM   1235  NE2 HIS X 154      -7.294 -19.139  -6.150  1.00  0.00           N  
ATOM   1236  N   LEU X 155      -6.611 -16.542  -2.473  1.00  0.00           N  
ATOM   1237  CA  LEU X 155      -5.707 -15.409  -2.705  1.00  0.00           C  
ATOM   1238  C   LEU X 155      -4.901 -15.657  -3.970  1.00  0.00           C  
ATOM   1239  O   LEU X 155      -4.419 -16.756  -4.190  1.00  0.00           O  
ATOM   1240  CB  LEU X 155      -4.738 -15.222  -1.523  1.00  0.00           C  
ATOM   1241  CG  LEU X 155      -5.373 -15.088  -0.141  1.00  1.00           C  
ATOM   1242  CD1 LEU X 155      -4.290 -14.776   0.913  1.00  0.00           C  
ATOM   1243  CD2 LEU X 155      -6.474 -14.047  -0.108  1.00  0.00           C  
ATOM   1244  N   ILE X 156      -4.758 -14.621  -4.787  1.00  0.00           N  
ATOM   1245  CA  ILE X 156      -4.023 -14.730  -6.040  1.00  0.00           C  
ATOM   1246  C   ILE X 156      -2.903 -13.686  -5.992  1.00  0.00           C  
ATOM   1247  O   ILE X 156      -3.145 -12.513  -5.664  1.00  0.00           O  
ATOM   1248  CB  ILE X 156      -4.952 -14.491  -7.267  1.00 12.00           C  
ATOM   1249  CG1 ILE X 156      -6.090 -15.528  -7.309  1.00  9.00           C  
ATOM   1250  CD1 ILE X 156      -7.081 -15.274  -8.438  1.00  3.00           C  
ATOM   1251  CG2 ILE X 156      -4.140 -14.552  -8.580  1.00  4.00           C  
ATOM   1252  N   ARG X 157      -1.689 -14.107  -6.332  1.00  0.00           N  
ATOM   1253  CA  ARG X 157      -0.537 -13.218  -6.244  1.00  0.00           C  
ATOM   1254  C   ARG X 157      -0.726 -12.039  -7.196  1.00  0.00           C  
ATOM   1255  O   ARG X 157      -1.060 -12.224  -8.369  1.00  4.00           O  
ATOM   1256  CB  ARG X 157       0.754 -13.984  -6.553  1.00  6.00           C  
ATOM   1257  CG  ARG X 157       2.002 -13.142  -6.428  1.00  7.00           C  
ATOM   1258  CD  ARG X 157       3.229 -13.861  -6.981  1.00  3.00           C  
ATOM   1259  NE  ARG X 157       3.388 -15.186  -6.375  1.00  5.00           N  
ATOM   1260  CZ  ARG X 157       3.897 -15.421  -5.167  1.00  4.00           C  
ATOM   1261  NH1 ARG X 157       4.334 -14.420  -4.406  1.00  7.00           N  
ATOM   1262  NH2 ARG X 157       3.979 -16.674  -4.721  1.00  0.00           N  
ATOM   1263  N   LYS X 158      -0.530 -10.835  -6.665  1.00  0.00           N  
ATOM   1264  CA  LYS X 158      -0.686  -9.610  -7.446  1.00  5.00           C  
ATOM   1265  C   LYS X 158       0.453  -9.493  -8.450  1.00  2.00           C  
ATOM   1266  O   LYS X 158       1.605  -9.806  -8.110  1.00  2.00           O  
ATOM   1267  CB  LYS X 158      -0.722  -8.397  -6.523  1.00  3.00           C  
ATOM   1268  CG  LYS X 158      -1.967  -8.293  -5.657  1.00  4.00           C  
ATOM   1269  CD  LYS X 158      -2.067  -6.912  -5.021  1.00  2.00           C  
ATOM   1270  CE  LYS X 158      -3.159  -6.859  -3.968  1.00  4.00           C  
ATOM   1271  NZ  LYS X 158      -3.084  -5.548  -3.251  1.00  2.00           N  
TER 
HETATM    1  C   LIG A   1      -0.583 -28.714   6.556  1.00  0.00           C  
HETATM    2  C   LIG A   1      -0.078 -29.607   7.666  1.00  0.00           C  
HETATM    3  C   LIG A   1       0.859 -29.128   8.593  1.00  0.00           C  
HETATM    4  C   LIG A   1       1.342 -29.952   9.613  1.00  0.00           C  
HETATM    5  C   LIG A   1       0.931 -31.291   9.683  1.00  0.00           C  
HETATM    6  C   LIG A   1      -0.044 -31.766   8.794  1.00  0.00           C  
HETATM    7  C   LIG A   1      -0.524 -30.930   7.780  1.00  0.00           C  
HETATM    8  O   LIG A   1       2.268 -29.374  10.443  1.00  0.00           O  
HETATM    9  C   LIG A   1       3.583 -29.346   9.894  1.00  0.00           C  
HETATM   10  O   LIG A   1       1.496 -32.137  10.604  1.00  0.00           O  
HETATM   11  C   LIG A   1       2.604 -32.815  10.008  1.00  0.00           C  
HETATM   12  O   LIG A   1      -0.546 -33.041   8.768  1.00  0.00           O  
HETATM   13  C   LIG A   1      -1.643 -33.262   9.652  1.00  0.00           C  
HETATM   14  C   LIG A   1      -2.079 -28.673   6.451  1.00  0.00           C  
HETATM   15  C   LIG A   1      -2.901 -27.911   7.259  1.00  0.00           C  
HETATM   16  N   LIG A   1      -4.233 -27.861   7.109  1.00  0.00           N  
HETATM   17  C   LIG A   1      -4.766 -28.613   6.143  1.00  0.00           C  
HETATM   18  N   LIG A   1      -4.074 -29.380   5.302  1.00  0.00           N  
HETATM   19  C   LIG A   1      -2.740 -29.389   5.473  1.00  0.00           C  
HETATM   20  N   LIG A   1      -2.396 -27.112   8.286  1.00  0.00           N  
HETATM   21  H   LIG A   1      -1.731 -27.619   8.860  1.00  0.00           H  
HETATM   22  H   LIG A   1      -3.197 -26.816   8.841  1.00  0.00           H  
HETATM   23  N   LIG A   1      -6.135 -28.555   5.970  1.00  0.00           N  
HETATM   24  H   LIG A   1      -6.482 -27.707   6.395  1.00  0.00           H  
HETATM   25  H   LIG A   1      -6.543 -29.425   6.283  1.00  0.00           H  
CONECT    1   14    2                                                 
CONECT    2    1    7    3                                            
CONECT    3    2    4                                                 
CONECT    4    3    5    8                                            
CONECT    5    6    4   10                                            
CONECT    6    7   12    5                                            
CONECT    7    2    6                                                 
CONECT    8    4    9                                                 
CONECT    9    8                                                      
CONECT   10    5   11                                                 
CONECT   11   10                                                      
CONECT   12    6   13                                                 
CONECT   13   12                                                      
CONECT   14   19    1   15                                            
CONECT   15   14   16   20                                            
CONECT   16   17   15                                                 
CONECT   17   18   23   16                                            
CONECT   18   19   17                                                 
CONECT   19   18   14                                                 
CONECT   20   15   22   21                                            
CONECT   21   20                                                      
CONECT   22   20                                                      
CONECT   23   17   25   24                                            
CONECT   24   23                                                      
CONECT   25   23                                                      
MASTER        0    0    0    0    0    0    0    0   25    0   25    0
END
