# Supplementary material for: In Silico Study for Algerian Essential Oils as Antimicrobial Agents against Multidrug-Resistant Bacteria Isolated from Pus Samples
Source: Antibiotics (Basel). 2022 Sep 27;11(10):1317. doi: 10.3390/antibiotics11101317 (PMC9598771; doi:10.3390/antibiotics11101317)
Supplement: Supplementary file 1 [file antibiotics-11-01317-s001.zip › 3srw_viridoflorol_out_1.-8.1.complex.pdb]

REMARK The PDB FILE IS CREATED BY CY's PROGRAM CurvatureSurface AT Wed Aug 17 07:06:56 2022
ATOM      0  N   THR X   2      -1.344 -25.056 -13.158  1.00  3.00           N  
ATOM      1  CA  THR X   2      -1.482 -24.135 -12.006  1.00  3.00           C  
ATOM      2  C   THR X   2      -0.851 -24.786 -10.774  1.00 10.00           C  
ATOM      3  O   THR X   2      -0.967 -26.003 -10.555  1.00 24.00           O  
ATOM      4  CB  THR X   2      -2.968 -23.757 -11.763  1.00  4.00           C  
ATOM      5  OG1 THR X   2      -3.541 -23.287 -12.997  1.00  2.00           O  
ATOM      6  CG2 THR X   2      -3.125 -22.667 -10.674  1.00  5.00           C  
ATOM      7  N   LEU X   3      -0.144 -23.967 -10.006  1.00  6.00           N  
ATOM      8  CA  LEU X   3       0.512 -24.407  -8.787  1.00  0.00           C  
ATOM      9  C   LEU X   3      -0.057 -23.558  -7.670  1.00  0.00           C  
ATOM     10  O   LEU X   3       0.077 -22.326  -7.684  1.00  0.00           O  
ATOM     11  CB  LEU X   3       2.031 -24.233  -8.899  1.00 11.00           C  
ATOM     12  CG  LEU X   3       2.901 -24.652  -7.709  1.00  0.00           C  
ATOM     13  CD1 LEU X   3       2.867 -26.171  -7.517  1.00 45.00           C  
ATOM     14  CD2 LEU X   3       4.342 -24.154  -7.855  1.00 11.00           C  
ATOM     15  N   SER X   4      -0.697 -24.224  -6.718  1.00  0.00           N  
ATOM     16  CA  SER X   4      -1.401 -23.544  -5.631  1.00  0.00           C  
ATOM     17  C   SER X   4      -0.911 -24.051  -4.271  1.00  0.00           C  
ATOM     18  O   SER X   4      -0.446 -25.183  -4.141  1.00  0.00           O  
ATOM     19  CB  SER X   4      -2.901 -23.809  -5.724  1.00  0.00           C  
ATOM     20  OG  SER X   4      -3.446 -23.516  -7.000  1.00  0.00           O  
ATOM     21  N   ILE X   5      -1.016 -23.219  -3.249  1.00  0.00           N  
ATOM     22  CA  ILE X   5      -0.950 -23.712  -1.872  1.00  0.00           C  
ATOM     23  C   ILE X   5      -2.365 -24.008  -1.378  1.00  0.00           C  
ATOM     24  O   ILE X   5      -3.335 -23.325  -1.744  1.00  0.00           O  
ATOM     25  CB  ILE X   5      -0.255 -22.699  -0.934  1.00  0.00           C  
ATOM     26  CG1 ILE X   5       1.251 -23.002  -0.922  1.00  0.00           C  
ATOM     27  CD1 ILE X   5       2.136 -21.884  -0.327  1.00  0.00           C  
ATOM     28  CG2 ILE X   5      -0.850 -22.738   0.499  1.00  0.00           C  
ATOM     29  N   LEU X   6      -2.474 -25.058  -0.574  1.00  0.00           N  
ATOM     30  CA  LEU X   6      -3.687 -25.365   0.162  1.00  0.00           C  
ATOM     31  C   LEU X   6      -3.273 -25.428   1.628  1.00  0.00           C  
ATOM     32  O   LEU X   6      -2.350 -26.169   1.965  1.00 48.00           O  
ATOM     33  CB  LEU X   6      -4.209 -26.731  -0.292  1.00  0.00           C  
ATOM     34  CG  LEU X   6      -5.542 -27.265   0.205  1.00 60.00           C  
ATOM     35  CD1 LEU X   6      -6.690 -26.259   0.013  1.00  5.00           C  
ATOM     36  CD2 LEU X   6      -5.831 -28.551  -0.560  1.00  0.00           C  
ATOM     37  N   VAL X   7      -3.931 -24.664   2.498  1.00  0.00           N  
ATOM     38  CA  VAL X   7      -3.544 -24.663   3.928  1.00 52.00           C  
ATOM     39  C   VAL X   7      -4.718 -24.242   4.824  1.00 44.00           C  
ATOM     40  O   VAL X   7      -5.576 -23.455   4.393  1.00  3.00           O  
ATOM     41  CB  VAL X   7      -2.318 -23.713   4.195  1.00  0.00           C  
ATOM     42  CG1 VAL X   7      -2.679 -22.243   3.894  1.00  0.00           C  
ATOM     43  CG2 VAL X   7      -1.791 -23.852   5.645  1.00 44.00           C  
ATOM     44  N   ALA X   8      -4.761 -24.791   6.043  1.00 46.00           N  
ATOM     45  CA  ALA X   8      -5.600 -24.271   7.117  1.00  0.00           C  
ATOM     46  C   ALA X   8      -4.664 -23.684   8.179  1.00  0.00           C  
ATOM     47  O   ALA X   8      -3.745 -24.373   8.655  1.00 43.00           O  
ATOM     48  CB  ALA X   8      -6.470 -25.368   7.728  1.00 43.00           C  
ATOM     49  N   HIS X   9      -4.847 -22.410   8.503  1.00  0.00           N  
ATOM     50  CA  HIS X   9      -4.042 -21.838   9.611  1.00  0.00           C  
ATOM     51  C   HIS X   9      -4.891 -20.980  10.529  1.00  0.00           C  
ATOM     52  O   HIS X   9      -5.913 -20.454  10.115  1.00  0.00           O  
ATOM     53  CB  HIS X   9      -2.812 -21.086   9.083  1.00  0.00           C  
ATOM     54  CG  HIS X   9      -3.097 -19.744   8.460  1.00  0.00           C  
ATOM     55  ND1 HIS X   9      -3.614 -18.680   9.172  1.00  0.00           N  
ATOM     56  CD2 HIS X   9      -2.871 -19.279   7.202  1.00  0.00           C  
ATOM     57  CE1 HIS X   9      -3.731 -17.630   8.375  1.00 13.00           C  
ATOM     58  NE2 HIS X   9      -3.276 -17.963   7.175  1.00  0.00           N  
ATOM     59  N   ASP X  10      -4.471 -20.853  11.790  1.00  0.00           N  
ATOM     60  CA  ASP X  10      -5.282 -20.110  12.745  1.00  0.00           C  
ATOM     61  C   ASP X  10      -4.912 -18.620  12.755  1.00  0.00           C  
ATOM     62  O   ASP X  10      -4.179 -18.151  11.872  1.00  0.00           O  
ATOM     63  CB  ASP X  10      -5.248 -20.789  14.141  1.00  0.00           C  
ATOM     64  CG  ASP X  10      -4.006 -20.420  14.972  1.00  0.00           C  
ATOM     65  OD1 ASP X  10      -3.118 -19.710  14.457  1.00  0.00           O  
ATOM     66  OD2 ASP X  10      -3.935 -20.821  16.165  1.00 59.00           O  
ATOM     67  N   LEU X  11      -5.449 -17.876  13.723  1.00  0.00           N  
ATOM     68  CA  LEU X  11      -5.272 -16.429  13.767  1.00 10.00           C  
ATOM     69  C   LEU X  11      -3.807 -15.994  13.883  1.00 12.00           C  
ATOM     70  O   LEU X  11      -3.475 -14.832  13.572  1.00  4.00           O  
ATOM     71  CB  LEU X  11      -6.097 -15.834  14.907  1.00  4.00           C  
ATOM     72  CG  LEU X  11      -7.606 -15.900  14.653  1.00  0.00           C  
ATOM     73  CD1 LEU X  11      -8.395 -15.511  15.917  1.00  2.00           C  
ATOM     74  CD2 LEU X  11      -7.977 -15.042  13.459  1.00  3.00           C  
ATOM     75  N   GLN X  12      -2.961 -16.914  14.350  1.00  0.00           N  
ATOM     76  CA  GLN X  12      -1.529 -16.647  14.558  1.00  5.00           C  
ATOM     77  C   GLN X  12      -0.662 -17.506  13.635  1.00  7.00           C  
ATOM     78  O   GLN X  12       0.565 -17.622  13.821  1.00  5.00           O  
ATOM     79  CB  GLN X  12      -1.182 -16.851  16.021  1.00  5.00           C  
ATOM     80  CG  GLN X  12      -1.944 -15.844  16.887  1.00  3.00           C  
ATOM     81  CD  GLN X  12      -1.674 -15.996  18.369  1.00  3.00           C  
ATOM     82  OE1 GLN X  12      -1.713 -17.107  18.925  1.00  9.00           O  
ATOM     83  NE2 GLN X  12      -1.430 -14.873  19.028  1.00  2.00           N  
ATOM     84  N   ARG X  13      -1.324 -18.045  12.602  1.00  0.00           N  
ATOM     85  CA  ARG X  13      -0.718 -18.882  11.546  1.00  0.00           C  
ATOM     86  C   ARG X  13      -0.238 -20.270  12.016  1.00  0.00           C  
ATOM     87  O   ARG X  13       0.511 -20.945  11.313  1.00  0.00           O  
ATOM     88  CB  ARG X  13       0.409 -18.163  10.798  1.00  0.00           C  
ATOM     89  CG  ARG X  13      -0.103 -17.175   9.712  1.00 12.00           C  
ATOM     90  CD  ARG X  13       1.076 -16.430   9.076  1.00 11.00           C  
ATOM     91  NE  ARG X  13       1.603 -15.487  10.050  1.00  5.00           N  
ATOM     92  CZ  ARG X  13       2.664 -15.702  10.822  1.00  0.00           C  
ATOM     93  NH1 ARG X  13       2.972 -14.752  11.706  1.00  2.00           N  
ATOM     94  NH2 ARG X  13       3.416 -16.836  10.726  1.00  5.00           N  
ATOM     95  N   VAL X  14      -0.696 -20.714  13.176  1.00  0.00           N  
ATOM     96  CA  VAL X  14      -0.465 -22.116  13.551  1.00  0.00           C  
ATOM     97  C   VAL X  14      -1.083 -23.060  12.507  1.00  0.00           C  
ATOM     98  O   VAL X  14      -2.214 -22.845  12.051  1.00  0.00           O  
ATOM     99  CB  VAL X  14      -1.068 -22.426  14.932  1.00  0.00           C  
ATOM    100  CG1 VAL X  14      -1.124 -23.969  15.154  1.00  0.00           C  
ATOM    101  CG2 VAL X  14      -0.249 -21.739  16.053  1.00 14.00           C  
ATOM    102  N   ILE X  15      -0.325 -24.083  12.102  1.00  0.00           N  
ATOM    103  CA  ILE X  15      -0.861 -25.135  11.234  1.00  0.00           C  
ATOM    104  C   ILE X  15      -0.881 -26.546  11.847  1.00  0.00           C  
ATOM    105  O   ILE X  15      -1.606 -27.411  11.362  1.00 26.00           O  
ATOM    106  CB  ILE X  15      -0.140 -25.187   9.848  1.00 33.00           C  
ATOM    107  CG1 ILE X  15       1.367 -25.487  10.030  1.00 29.00           C  
ATOM    108  CD1 ILE X  15       2.071 -25.760   8.683  1.00 25.00           C  
ATOM    109  CG2 ILE X  15      -0.416 -23.907   9.037  1.00  0.00           C  
ATOM    110  N   GLY X  16      -0.132 -26.766  12.931  1.00  0.00           N  
ATOM    111  CA  GLY X  16       0.032 -28.134  13.424  1.00 33.00           C  
ATOM    112  C   GLY X  16       0.522 -28.178  14.851  1.00 41.00           C  
ATOM    113  O   GLY X  16       1.093 -27.199  15.370  1.00  0.00           O  
ATOM    114  N   PHE X  17       0.292 -29.321  15.480  1.00 43.00           N  
ATOM    115  CA  PHE X  17       0.819 -29.582  16.805  1.00  0.00           C  
ATOM    116  C   PHE X  17       1.031 -31.086  16.901  1.00  0.00           C  
ATOM    117  O   PHE X  17       0.117 -31.864  16.646  1.00  9.00           O  
ATOM    118  CB  PHE X  17      -0.131 -29.103  17.911  1.00 13.00           C  
ATOM    119  CG  PHE X  17       0.425 -29.337  19.298  1.00  0.00           C  
ATOM    120  CD1 PHE X  17       1.516 -28.591  19.747  1.00  0.00           C  
ATOM    121  CD2 PHE X  17      -0.067 -30.347  20.115  1.00  6.00           C  
ATOM    122  CE1 PHE X  17       2.076 -28.812  21.013  1.00  3.00           C  
ATOM    123  CE2 PHE X  17       0.472 -30.568  21.393  1.00  3.00           C  
ATOM    124  CZ  PHE X  17       1.557 -29.818  21.834  1.00  2.00           C  
ATOM    125  N   GLU X  18       2.252 -31.467  17.259  1.00  0.00           N  
ATOM    126  CA  GLU X  18       2.601 -32.880  17.413  1.00  4.00           C  
ATOM    127  C   GLU X  18       2.165 -33.736  16.212  1.00  3.00           C  
ATOM    128  O   GLU X  18       1.604 -34.838  16.348  1.00  3.00           O  
ATOM    129  CB  GLU X  18       2.043 -33.399  18.723  1.00  3.00           C  
ATOM    130  CG  GLU X  18       2.867 -32.883  19.895  1.00  2.00           C  
ATOM    131  CD  GLU X  18       2.391 -33.348  21.259  1.00  1.00           C  
ATOM    132  OE1 GLU X  18       1.301 -33.948  21.383  1.00  2.00           O  
ATOM    133  OE2 GLU X  18       3.140 -33.103  22.216  1.00  1.00           O  
ATOM    134  N   ASN X  19       2.491 -33.227  15.033  1.00 19.00           N  
ATOM    135  CA  ASN X  19       2.250 -33.931  13.764  1.00 29.00           C  
ATOM    136  C   ASN X  19       0.779 -34.181  13.409  1.00 28.00           C  
ATOM    137  O   ASN X  19       0.446 -35.041  12.577  1.00 25.00           O  
ATOM    138  CB  ASN X  19       3.109 -35.193  13.685  1.00  5.00           C  
ATOM    139  CG  ASN X  19       4.558 -34.858  13.440  1.00 11.00           C  
ATOM    140  OD1 ASN X  19       4.849 -33.948  12.652  1.00 14.00           O  
ATOM    141  ND2 ASN X  19       5.464 -35.561  14.105  1.00  3.00           N  
ATOM    142  N   GLN X  20      -0.106 -33.398  14.007  1.00 40.00           N  
ATOM    143  CA  GLN X  20      -1.521 -33.482  13.640  1.00 19.00           C  
ATOM    144  C   GLN X  20      -2.096 -32.084  13.596  1.00 23.00           C  
ATOM    145  O   GLN X  20      -1.411 -31.120  13.923  1.00 36.00           O  
ATOM    146  CB  GLN X  20      -2.302 -34.391  14.603  1.00  4.00           C  
ATOM    147  CG  GLN X  20      -1.914 -35.911  14.511  1.00  2.00           C  
ATOM    148  CD  GLN X  20      -2.190 -36.559  13.139  1.00  2.00           C  
ATOM    149  OE1 GLN X  20      -3.044 -36.102  12.372  1.00  5.00           O  
ATOM    150  NE2 GLN X  20      -1.457 -37.634  12.833  1.00  3.00           N  
ATOM    151  N   LEU X  21      -3.340 -31.973  13.133  1.00  8.00           N  
ATOM    152  CA  LEU X  21      -4.043 -30.670  13.209  1.00  0.00           C  
ATOM    153  C   LEU X  21      -4.421 -30.325  14.648  1.00 19.00           C  
ATOM    154  O   LEU X  21      -4.819 -31.212  15.433  1.00  5.00           O  
ATOM    155  CB  LEU X  21      -5.304 -30.668  12.331  1.00  7.00           C  
ATOM    156  CG  LEU X  21      -5.120 -30.977  10.838  1.00  8.00           C  
ATOM    157  CD1 LEU X  21      -6.496 -31.101  10.129  1.00 20.00           C  
ATOM    158  CD2 LEU X  21      -4.268 -29.933  10.174  1.00 17.00           C  
ATOM    159  N   PRO X  22      -4.281 -29.039  15.020  1.00  0.00           N  
ATOM    160  CA  PRO X  22      -4.711 -28.648  16.367  1.00  7.00           C  
ATOM    161  C   PRO X  22      -6.228 -28.655  16.594  1.00  4.00           C  
ATOM    162  O   PRO X  22      -6.693 -28.574  17.752  1.00  3.00           O  
ATOM    163  CB  PRO X  22      -4.143 -27.218  16.524  1.00 14.00           C  
ATOM    164  CG  PRO X  22      -3.047 -27.119  15.479  1.00  0.00           C  
ATOM    165  CD  PRO X  22      -3.609 -27.931  14.318  1.00  0.00           C  
ATOM    166  N   TRP X  23      -6.990 -28.732  15.503  1.00  0.00           N  
ATOM    167  CA  TRP X  23      -8.442 -28.554  15.566  1.00  5.00           C  
ATOM    168  C   TRP X  23      -9.151 -29.724  14.931  1.00  4.00           C  
ATOM    169  O   TRP X  23      -8.588 -30.439  14.091  1.00 10.00           O  
ATOM    170  CB  TRP X  23      -8.878 -27.273  14.836  1.00  0.00           C  
ATOM    171  CG  TRP X  23      -8.161 -27.100  13.518  1.00  0.00           C  
ATOM    172  CD1 TRP X  23      -8.437 -27.717  12.318  1.00 60.00           C  
ATOM    173  CD2 TRP X  23      -7.009 -26.276  13.296  1.00  0.00           C  
ATOM    174  CE2 TRP X  23      -6.635 -26.445  11.934  1.00  0.00           C  
ATOM    175  NE1 TRP X  23      -7.515 -27.336  11.371  1.00 27.00           N  
ATOM    176  CE3 TRP X  23      -6.267 -25.410  14.108  1.00  0.00           C  
ATOM    177  CZ3 TRP X  23      -5.169 -24.744  13.555  1.00  0.00           C  
ATOM    178  CH2 TRP X  23      -4.810 -24.948  12.206  1.00  0.00           C  
ATOM    179  CZ2 TRP X  23      -5.540 -25.788  11.377  1.00  0.00           C  
ATOM    180  N   HIS X  24     -10.396 -29.910  15.352  1.00  4.00           N  
ATOM    181  CA  HIS X  24     -11.301 -30.840  14.685  1.00  9.00           C  
ATOM    182  C   HIS X  24     -12.298 -30.026  13.873  1.00  0.00           C  
ATOM    183  O   HIS X  24     -13.138 -29.326  14.444  1.00 27.00           O  
ATOM    184  CB  HIS X  24     -12.017 -31.711  15.710  1.00  3.00           C  
ATOM    185  CG  HIS X  24     -13.088 -32.566  15.110  1.00  2.00           C  
ATOM    186  ND1 HIS X  24     -12.809 -33.736  14.434  1.00  3.00           N  
ATOM    187  CD2 HIS X  24     -14.432 -32.408  15.054  1.00  4.00           C  
ATOM    188  CE1 HIS X  24     -13.939 -34.276  14.009  1.00  2.00           C  
ATOM    189  NE2 HIS X  24     -14.939 -33.492  14.373  1.00  3.00           N  
ATOM    190  N   LEU X  25     -12.189 -30.084  12.545  1.00 34.00           N  
ATOM    191  CA  LEU X  25     -13.065 -29.303  11.692  1.00  0.00           C  
ATOM    192  C   LEU X  25     -13.431 -30.070  10.417  1.00 26.00           C  
ATOM    193  O   LEU X  25     -12.792 -29.897   9.372  1.00 40.00           O  
ATOM    194  CB  LEU X  25     -12.462 -27.909  11.397  1.00  3.00           C  
ATOM    195  CG  LEU X  25     -13.409 -26.903  10.739  1.00  0.00           C  
ATOM    196  CD1 LEU X  25     -14.607 -26.596  11.642  1.00 39.00           C  
ATOM    197  CD2 LEU X  25     -12.647 -25.598  10.422  1.00  0.00           C  
ATOM    198  N   PRO X  26     -14.449 -30.960  10.511  1.00 20.00           N  
ATOM    199  CA  PRO X  26     -14.843 -31.788   9.360  1.00  9.00           C  
ATOM    200  C   PRO X  26     -15.035 -30.997   8.067  1.00  0.00           C  
ATOM    201  O   PRO X  26     -14.633 -31.471   7.003  1.00 10.00           O  
ATOM    202  CB  PRO X  26     -16.175 -32.398   9.802  1.00  6.00           C  
ATOM    203  CG  PRO X  26     -16.039 -32.520  11.296  1.00  5.00           C  
ATOM    204  CD  PRO X  26     -15.275 -31.255  11.703  1.00  0.00           C  
ATOM    205  N   ASN X  27     -15.634 -29.805   8.157  1.00  0.00           N  
ATOM    206  CA  ASN X  27     -15.862 -28.979   6.965  1.00  9.00           C  
ATOM    207  C   ASN X  27     -14.572 -28.585   6.209  1.00  0.00           C  
ATOM    208  O   ASN X  27     -14.594 -28.459   4.971  1.00 13.00           O  
ATOM    209  CB  ASN X  27     -16.754 -27.758   7.277  1.00 12.00           C  
ATOM    210  CG  ASN X  27     -18.275 -28.121   7.404  1.00  6.00           C  
ATOM    211  OD1 ASN X  27     -18.708 -29.265   7.165  1.00  5.00           O  
ATOM    212  ND2 ASN X  27     -19.072 -27.137   7.801  1.00  6.00           N  
ATOM    213  N   ASP X  28     -13.453 -28.414   6.920  1.00  0.00           N  
ATOM    214  CA  ASP X  28     -12.184 -28.128   6.226  1.00  0.00           C  
ATOM    215  C   ASP X  28     -11.728 -29.344   5.419  1.00  0.00           C  
ATOM    216  O   ASP X  28     -11.229 -29.213   4.302  1.00  0.00           O  
ATOM    217  CB  ASP X  28     -11.078 -27.656   7.192  1.00 14.00           C  
ATOM    218  CG  ASP X  28      -9.718 -27.504   6.497  1.00  0.00           C  
ATOM    219  OD1 ASP X  28      -9.521 -26.519   5.766  1.00 33.00           O  
ATOM    220  OD2 ASP X  28      -8.871 -28.411   6.631  1.00 37.00           O  
ATOM    221  N   LEU X  29     -11.918 -30.537   5.982  1.00  0.00           N  
ATOM    222  CA  LEU X  29     -11.534 -31.729   5.251  1.00 19.00           C  
ATOM    223  C   LEU X  29     -12.414 -31.878   4.015  1.00  8.00           C  
ATOM    224  O   LEU X  29     -11.934 -32.293   2.959  1.00 15.00           O  
ATOM    225  CB  LEU X  29     -11.625 -32.977   6.126  1.00  6.00           C  
ATOM    226  CG  LEU X  29     -10.925 -32.924   7.482  1.00 24.00           C  
ATOM    227  CD1 LEU X  29     -10.914 -34.313   8.128  1.00  4.00           C  
ATOM    228  CD2 LEU X  29      -9.514 -32.391   7.368  1.00 16.00           C  
ATOM    229  N   LYS X  30     -13.698 -31.535   4.137  1.00  8.00           N  
ATOM    230  CA  LYS X  30     -14.588 -31.557   2.960  1.00  7.00           C  
ATOM    231  C   LYS X  30     -14.118 -30.567   1.873  1.00  8.00           C  
ATOM    232  O   LYS X  30     -14.163 -30.871   0.671  1.00  8.00           O  
ATOM    233  CB  LYS X  30     -16.040 -31.257   3.346  1.00  5.00           C  
ATOM    234  CG  LYS X  30     -16.624 -32.188   4.407  1.00  5.00           C  
ATOM    235  CD  LYS X  30     -18.140 -32.000   4.563  1.00  2.00           C  
ATOM    236  CE  LYS X  30     -18.695 -32.871   5.708  1.00  2.00           C  
ATOM    237  NZ  LYS X  30     -18.597 -32.194   7.048  1.00  6.00           N  
ATOM    238  N   HIS X  31     -13.691 -29.386   2.315  1.00 11.00           N  
ATOM    239  CA  HIS X  31     -13.130 -28.337   1.447  1.00  9.00           C  
ATOM    240  C   HIS X  31     -11.913 -28.853   0.678  1.00  0.00           C  
ATOM    241  O   HIS X  31     -11.815 -28.673  -0.541  1.00  0.00           O  
ATOM    242  CB  HIS X  31     -12.783 -27.145   2.338  1.00 12.00           C  
ATOM    243  CG  HIS X  31     -12.157 -25.977   1.640  1.00  0.00           C  
ATOM    244  ND1 HIS X  31     -12.831 -25.203   0.719  1.00  8.00           N  
ATOM    245  CD2 HIS X  31     -10.939 -25.400   1.799  1.00  2.00           C  
ATOM    246  CE1 HIS X  31     -12.048 -24.216   0.322  1.00 18.00           C  
ATOM    247  NE2 HIS X  31     -10.899 -24.307   0.967  1.00 35.00           N  
ATOM    248  N   VAL X  32     -11.006 -29.513   1.396  1.00  0.00           N  
ATOM    249  CA  VAL X  32      -9.830 -30.142   0.807  1.00  0.00           C  
ATOM    250  C   VAL X  32     -10.258 -31.159  -0.255  1.00  0.00           C  
ATOM    251  O   VAL X  32      -9.712 -31.187  -1.369  1.00  0.00           O  
ATOM    252  CB  VAL X  32      -9.007 -30.875   1.894  1.00 21.00           C  
ATOM    253  CG1 VAL X  32      -8.079 -31.921   1.263  1.00 22.00           C  
ATOM    254  CG2 VAL X  32      -8.236 -29.875   2.695  1.00 40.00           C  
ATOM    255  N   LYS X  33     -11.229 -31.995   0.100  1.00 31.00           N  
ATOM    256  CA  LYS X  33     -11.711 -33.018  -0.821  1.00 33.00           C  
ATOM    257  C   LYS X  33     -12.245 -32.373  -2.097  1.00  0.00           C  
ATOM    258  O   LYS X  33     -11.916 -32.813  -3.208  1.00  0.00           O  
ATOM    259  CB  LYS X  33     -12.784 -33.871  -0.154  1.00 13.00           C  
ATOM    260  CG  LYS X  33     -13.424 -34.897  -1.085  1.00  7.00           C  
ATOM    261  CD  LYS X  33     -14.423 -35.758  -0.333  1.00  4.00           C  
ATOM    262  CE  LYS X  33     -14.772 -37.004  -1.137  1.00  4.00           C  
ATOM    263  NZ  LYS X  33     -15.733 -37.890  -0.418  1.00  1.00           N  
ATOM    264  N   LYS X  34     -13.060 -31.334  -1.945  1.00  0.00           N  
ATOM    265  CA  LYS X  34     -13.685 -30.701  -3.104  1.00  6.00           C  
ATOM    266  C   LYS X  34     -12.654 -30.049  -4.025  1.00  5.00           C  
ATOM    267  O   LYS X  34     -12.733 -30.194  -5.245  1.00  5.00           O  
ATOM    268  CB  LYS X  34     -14.780 -29.708  -2.690  1.00  8.00           C  
ATOM    269  CG  LYS X  34     -15.694 -29.328  -3.859  1.00  3.00           C  
ATOM    270  CD  LYS X  34     -16.819 -28.383  -3.462  1.00  4.00           C  
ATOM    271  CE  LYS X  34     -17.816 -28.251  -4.604  1.00  1.00           C  
ATOM    272  NZ  LYS X  34     -18.672 -27.018  -4.483  1.00  1.00           N  
ATOM    273  N   LEU X  35     -11.678 -29.347  -3.447  1.00 10.00           N  
ATOM    274  CA  LEU X  35     -10.658 -28.666  -4.254  1.00  6.00           C  
ATOM    275  C   LEU X  35      -9.672 -29.599  -4.963  1.00  0.00           C  
ATOM    276  O   LEU X  35      -9.311 -29.343  -6.119  1.00  9.00           O  
ATOM    277  CB  LEU X  35      -9.850 -27.671  -3.403  1.00  0.00           C  
ATOM    278  CG  LEU X  35     -10.553 -26.355  -3.071  1.00 12.00           C  
ATOM    279  CD1 LEU X  35      -9.715 -25.580  -2.087  1.00  0.00           C  
ATOM    280  CD2 LEU X  35     -10.786 -25.533  -4.336  1.00  5.00           C  
ATOM    281  N   SER X  36      -9.244 -30.666  -4.278  1.00  0.00           N  
ATOM    282  CA  SER X  36      -8.112 -31.489  -4.747  1.00  0.00           C  
ATOM    283  C   SER X  36      -8.482 -32.823  -5.404  1.00  0.00           C  
ATOM    284  O   SER X  36      -7.629 -33.439  -6.040  1.00  0.00           O  
ATOM    285  CB  SER X  36      -7.107 -31.757  -3.617  1.00  0.00           C  
ATOM    286  OG  SER X  36      -7.652 -32.593  -2.616  1.00  0.00           O  
ATOM    287  N   THR X  37      -9.725 -33.276  -5.247  1.00  0.00           N  
ATOM    288  CA  THR X  37     -10.151 -34.518  -5.929  1.00  0.00           C  
ATOM    289  C   THR X  37      -9.942 -34.374  -7.436  1.00  0.00           C  
ATOM    290  O   THR X  37     -10.356 -33.391  -8.041  1.00  4.00           O  
ATOM    291  CB  THR X  37     -11.621 -34.917  -5.601  1.00  5.00           C  
ATOM    292  OG1 THR X  37     -11.701 -35.279  -4.215  1.00 21.00           O  
ATOM    293  CG2 THR X  37     -12.088 -36.113  -6.442  1.00  3.00           C  
ATOM    294  N   GLY X  38      -9.265 -35.356  -8.024  1.00  0.00           N  
ATOM    295  CA  GLY X  38      -9.001 -35.332  -9.461  1.00  2.00           C  
ATOM    296  C   GLY X  38      -7.760 -34.553  -9.853  1.00  5.00           C  
ATOM    297  O   GLY X  38      -7.471 -34.417 -11.043  1.00  2.00           O  
ATOM    298  N   HIS X  39      -7.031 -34.045  -8.854  1.00  0.00           N  
ATOM    299  CA  HIS X  39      -5.840 -33.208  -9.072  1.00 12.00           C  
ATOM    300  C   HIS X  39      -4.611 -33.816  -8.390  1.00 10.00           C  
ATOM    301  O   HIS X  39      -4.572 -35.027  -8.183  1.00  7.00           O  
ATOM    302  CB  HIS X  39      -6.117 -31.758  -8.657  1.00  0.00           C  
ATOM    303  CG  HIS X  39      -7.289 -31.166  -9.372  1.00  0.00           C  
ATOM    304  ND1 HIS X  39      -7.325 -31.028 -10.746  1.00  4.00           N  
ATOM    305  CD2 HIS X  39      -8.480 -30.711  -8.916  1.00 10.00           C  
ATOM    306  CE1 HIS X  39      -8.484 -30.501 -11.103  1.00  2.00           C  
ATOM    307  NE2 HIS X  39      -9.207 -30.312 -10.015  1.00  3.00           N  
ATOM    308  N   THR X  40      -3.607 -33.003  -8.078  1.00  0.00           N  
ATOM    309  CA  THR X  40      -2.365 -33.529  -7.498  1.00  0.00           C  
ATOM    310  C   THR X  40      -2.067 -32.819  -6.177  1.00  0.00           C  
ATOM    311  O   THR X  40      -2.168 -31.590  -6.083  1.00  0.00           O  
ATOM    312  CB  THR X  40      -1.171 -33.380  -8.481  1.00  0.00           C  
ATOM    313  OG1 THR X  40      -1.417 -34.159  -9.657  1.00 18.00           O  
ATOM    314  CG2 THR X  40       0.163 -33.820  -7.839  1.00  0.00           C  
ATOM    315  N   LEU X  41      -1.724 -33.611  -5.163  1.00  0.00           N  
ATOM    316  CA  LEU X  41      -1.223 -33.093  -3.891  1.00  0.00           C  
ATOM    317  C   LEU X  41       0.268 -33.402  -3.788  1.00  0.00           C  
ATOM    318  O   LEU X  41       0.685 -34.531  -4.030  1.00  0.00           O  
ATOM    319  CB  LEU X  41      -1.958 -33.733  -2.698  1.00  0.00           C  
ATOM    320  CG  LEU X  41      -3.483 -33.602  -2.594  1.00  0.00           C  
ATOM    321  CD1 LEU X  41      -4.026 -34.319  -1.368  1.00  0.00           C  
ATOM    322  CD2 LEU X  41      -3.905 -32.144  -2.579  1.00  0.00           C  
ATOM    323  N   VAL X  42       1.056 -32.390  -3.417  1.00  0.00           N  
ATOM    324  CA  VAL X  42       2.473 -32.569  -3.078  1.00  0.00           C  
ATOM    325  C   VAL X  42       2.658 -32.254  -1.597  1.00  0.00           C  
ATOM    326  O   VAL X  42       2.329 -31.155  -1.142  1.00  0.00           O  
ATOM    327  CB  VAL X  42       3.407 -31.627  -3.891  1.00  0.00           C  
ATOM    328  CG1 VAL X  42       4.879 -31.792  -3.455  1.00  0.00           C  
ATOM    329  CG2 VAL X  42       3.260 -31.872  -5.372  1.00  0.00           C  
ATOM    330  N   MET X  43       3.229 -33.198  -0.858  1.00  0.00           N  
ATOM    331  CA  MET X  43       3.355 -33.034   0.583  1.00  0.00           C  
ATOM    332  C   MET X  43       4.709 -33.516   1.078  1.00  0.00           C  
ATOM    333  O   MET X  43       5.353 -34.370   0.444  1.00  0.00           O  
ATOM    334  CB  MET X  43       2.219 -33.778   1.290  1.00  0.00           C  
ATOM    335  CG  MET X  43       2.344 -35.318   1.233  1.00  0.00           C  
ATOM    336  SD  MET X  43       0.865 -36.206   1.697  1.00  0.00           S  
ATOM    337  CE  MET X  43      -0.097 -36.083   0.191  1.00  0.00           C  
ATOM    338  N   GLY X  44       5.145 -32.976   2.214  1.00  0.00           N  
ATOM    339  CA  GLY X  44       6.369 -33.466   2.835  1.00 26.00           C  
ATOM    340  C   GLY X  44       6.148 -34.823   3.478  1.00  0.00           C  
ATOM    341  O   GLY X  44       5.006 -35.260   3.688  1.00  0.00           O  
ATOM    342  N   ARG X  45       7.250 -35.462   3.846  1.00 16.00           N  
ATOM    343  CA  ARG X  45       7.210 -36.814   4.408  1.00  0.00           C  
ATOM    344  C   ARG X  45       6.430 -36.879   5.724  1.00  0.00           C  
ATOM    345  O   ARG X  45       5.709 -37.841   5.978  1.00  0.00           O  
ATOM    346  CB  ARG X  45       8.638 -37.317   4.606  1.00 11.00           C  
ATOM    347  CG  ARG X  45       8.775 -38.761   5.076  1.00 13.00           C  
ATOM    348  CD  ARG X  45       8.940 -38.806   6.600  1.00  5.00           C  
ATOM    349  NE  ARG X  45      10.131 -38.080   7.058  1.00  6.00           N  
ATOM    350  CZ  ARG X  45      10.464 -37.860   8.330  1.00  2.00           C  
ATOM    351  NH1 ARG X  45       9.691 -38.310   9.322  1.00  3.00           N  
ATOM    352  NH2 ARG X  45      11.576 -37.184   8.625  1.00  2.00           N  
ATOM    353  N   LYS X  46       6.595 -35.857   6.572  1.00 22.00           N  
ATOM    354  CA  LYS X  46       5.941 -35.867   7.879  1.00 16.00           C  
ATOM    355  C   LYS X  46       4.434 -35.792   7.692  1.00 25.00           C  
ATOM    356  O   LYS X  46       3.692 -36.568   8.306  1.00 20.00           O  
ATOM    357  CB  LYS X  46       6.468 -34.739   8.775  1.00 20.00           C  
ATOM    358  CG  LYS X  46       7.910 -35.002   9.207  1.00 10.00           C  
ATOM    359  CD  LYS X  46       8.417 -33.975  10.198  1.00  8.00           C  
ATOM    360  CE  LYS X  46       9.829 -34.291  10.631  1.00  3.00           C  
ATOM    361  NZ  LYS X  46      10.345 -33.224  11.556  1.00  2.00           N  
ATOM    362  N   THR X  47       3.988 -34.897   6.809  1.00 27.00           N  
ATOM    363  CA  THR X  47       2.568 -34.765   6.517  1.00 23.00           C  
ATOM    364  C   THR X  47       2.000 -36.085   5.996  1.00  0.00           C  
ATOM    365  O   THR X  47       0.906 -36.514   6.396  1.00  0.00           O  
ATOM    366  CB  THR X  47       2.308 -33.592   5.543  1.00  0.00           C  
ATOM    367  OG1 THR X  47       2.621 -32.372   6.216  1.00 21.00           O  
ATOM    368  CG2 THR X  47       0.861 -33.534   5.130  1.00 15.00           C  
ATOM    369  N   PHE X  48       2.759 -36.743   5.126  1.00  0.00           N  
ATOM    370  CA  PHE X  48       2.321 -38.043   4.650  1.00  0.00           C  
ATOM    371  C   PHE X  48       2.152 -39.045   5.788  1.00  0.00           C  
ATOM    372  O   PHE X  48       1.128 -39.737   5.872  1.00  0.00           O  
ATOM    373  CB  PHE X  48       3.237 -38.647   3.600  1.00  0.00           C  
ATOM    374  CG  PHE X  48       2.762 -40.011   3.169  1.00  0.00           C  
ATOM    375  CD1 PHE X  48       1.582 -40.121   2.423  1.00  1.00           C  
ATOM    376  CD2 PHE X  48       3.427 -41.170   3.571  1.00  0.00           C  
ATOM    377  CE1 PHE X  48       1.099 -41.361   2.051  1.00  0.00           C  
ATOM    378  CE2 PHE X  48       2.952 -42.429   3.208  1.00  8.00           C  
ATOM    379  CZ  PHE X  48       1.783 -42.517   2.437  1.00  9.00           C  
ATOM    380  N   GLU X  49       3.156 -39.145   6.653  1.00  0.00           N  
ATOM    381  CA  GLU X  49       3.068 -40.101   7.748  1.00 11.00           C  
ATOM    382  C   GLU X  49       1.915 -39.757   8.688  1.00  6.00           C  
ATOM    383  O   GLU X  49       1.315 -40.663   9.262  1.00  3.00           O  
ATOM    384  CB  GLU X  49       4.411 -40.255   8.466  1.00  5.00           C  
ATOM    385  CG  GLU X  49       5.560 -40.746   7.520  1.00  3.00           C  
ATOM    386  CD  GLU X  49       5.379 -42.154   6.910  1.00  3.00           C  
ATOM    387  OE1 GLU X  49       4.723 -43.033   7.518  1.00  3.00           O  
ATOM    388  OE2 GLU X  49       5.927 -42.393   5.807  1.00  5.00           O  
ATOM    389  N   SER X  50       1.583 -38.463   8.791  1.00 13.00           N  
ATOM    390  CA  SER X  50       0.435 -37.990   9.569  1.00  7.00           C  
ATOM    391  C   SER X  50      -0.895 -38.526   9.059  1.00  8.00           C  
ATOM    392  O   SER X  50      -1.743 -38.946   9.849  1.00  3.00           O  
ATOM    393  CB  SER X  50       0.384 -36.452   9.622  1.00 17.00           C  
ATOM    394  OG  SER X  50       1.514 -35.971  10.319  1.00 23.00           O  
ATOM    395  N   ILE X  51      -1.076 -38.510   7.742  1.00  0.00           N  
ATOM    396  CA  ILE X  51      -2.314 -39.010   7.146  1.00  5.00           C  
ATOM    397  C   ILE X  51      -2.266 -40.537   7.083  1.00  3.00           C  
ATOM    398  O   ILE X  51      -3.302 -41.196   7.183  1.00  3.00           O  
ATOM    399  CB  ILE X  51      -2.632 -38.357   5.754  1.00  7.00           C  
ATOM    400  CG1 ILE X  51      -1.549 -38.652   4.709  1.00  0.00           C  
ATOM    401  CD1 ILE X  51      -1.967 -38.262   3.264  1.00  0.00           C  
ATOM    402  CG2 ILE X  51      -2.806 -36.850   5.895  1.00 10.00           C  
ATOM    403  N   GLY X  52      -1.065 -41.095   6.931  1.00  0.00           N  
ATOM    404  CA  GLY X  52      -0.850 -42.552   7.066  1.00  3.00           C  
ATOM    405  C   GLY X  52      -1.040 -43.371   5.800  1.00  2.00           C  
ATOM    406  O   GLY X  52      -0.460 -44.458   5.657  1.00  3.00           O  
ATOM    407  N   LYS X  53      -1.856 -42.851   4.884  1.00  0.00           N  
ATOM    408  CA  LYS X  53      -2.140 -43.489   3.587  1.00  7.00           C  
ATOM    409  C   LYS X  53      -2.467 -42.393   2.564  1.00  0.00           C  
ATOM    410  O   LYS X  53      -2.864 -41.298   2.954  1.00  0.00           O  
ATOM    411  CB  LYS X  53      -3.306 -44.477   3.724  1.00  2.00           C  
ATOM    412  CG  LYS X  53      -4.567 -43.899   4.386  1.00  2.00           C  
ATOM    413  CD  LYS X  53      -5.655 -43.591   3.378  1.00  2.00           C  
ATOM    414  CE  LYS X  53      -6.306 -42.223   3.641  1.00  3.00           C  
ATOM    415  NZ  LYS X  53      -7.585 -42.062   2.882  1.00  2.00           N  
ATOM    416  N   PRO X  54      -2.295 -42.675   1.258  1.00  0.00           N  
ATOM    417  CA  PRO X  54      -2.630 -41.638   0.275  1.00  0.00           C  
ATOM    418  C   PRO X  54      -4.128 -41.330   0.305  1.00 12.00           C  
ATOM    419  O   PRO X  54      -4.943 -42.220   0.624  1.00  6.00           O  
ATOM    420  CB  PRO X  54      -2.222 -42.264  -1.072  1.00 11.00           C  
ATOM    421  CG  PRO X  54      -2.158 -43.755  -0.826  1.00  5.00           C  
ATOM    422  CD  PRO X  54      -1.811 -43.925   0.641  1.00  6.00           C  
ATOM    423  N   LEU X  55      -4.488 -40.090  -0.007  1.00  0.00           N  
ATOM    424  CA  LEU X  55      -5.885 -39.714  -0.087  1.00  0.00           C  
ATOM    425  C   LEU X  55      -6.450 -40.215  -1.420  1.00  0.00           C  
ATOM    426  O   LEU X  55      -5.792 -40.075  -2.458  1.00 12.00           O  
ATOM    427  CB  LEU X  55      -6.028 -38.192   0.026  1.00  0.00           C  
ATOM    428  CG  LEU X  55      -5.645 -37.618   1.410  1.00  0.00           C  
ATOM    429  CD1 LEU X  55      -5.730 -36.104   1.420  1.00 16.00           C  
ATOM    430  CD2 LEU X  55      -6.538 -38.224   2.494  1.00  7.00           C  
ATOM    431  N   PRO X  56      -7.648 -40.844  -1.387  1.00  0.00           N  
ATOM    432  CA  PRO X  56      -8.230 -41.400  -2.607  1.00  5.00           C  
ATOM    433  C   PRO X  56      -8.593 -40.363  -3.656  1.00  0.00           C  
ATOM    434  O   PRO X  56      -8.864 -39.194  -3.326  1.00  0.00           O  
ATOM    435  CB  PRO X  56      -9.499 -42.119  -2.122  1.00  3.00           C  
ATOM    436  CG  PRO X  56      -9.405 -42.173  -0.646  1.00  3.00           C  
ATOM    437  CD  PRO X  56      -8.475 -41.111  -0.195  1.00  7.00           C  
ATOM    438  N   ASN X  57      -8.586 -40.805  -4.915  1.00  4.00           N  
ATOM    439  CA  ASN X  57      -9.132 -40.037  -6.048  1.00  2.00           C  
ATOM    440  C   ASN X  57      -8.340 -38.784  -6.415  1.00  3.00           C  
ATOM    441  O   ASN X  57      -8.875 -37.829  -6.982  1.00  4.00           O  
ATOM    442  CB  ASN X  57     -10.620 -39.717  -5.827  1.00  4.00           C  
ATOM    443  CG  ASN X  57     -11.443 -40.960  -5.518  1.00  2.00           C  
ATOM    444  OD1 ASN X  57     -11.210 -42.020  -6.078  1.00  1.00           O  
ATOM    445  ND2 ASN X  57     -12.394 -40.830  -4.606  1.00  4.00           N  
ATOM    446  N   ARG X  58      -7.058 -38.794  -6.070  1.00  4.00           N  
ATOM    447  CA  ARG X  58      -6.130 -37.772  -6.526  1.00  5.00           C  
ATOM    448  C   ARG X  58      -4.730 -38.343  -6.535  1.00  3.00           C  
ATOM    449  O   ARG X  58      -4.474 -39.401  -5.937  1.00  6.00           O  
ATOM    450  CB  ARG X  58      -6.207 -36.532  -5.639  1.00  0.00           C  
ATOM    451  CG  ARG X  58      -5.674 -36.709  -4.245  1.00  0.00           C  
ATOM    452  CD  ARG X  58      -6.537 -35.914  -3.300  1.00  0.00           C  
ATOM    453  NE  ARG X  58      -7.749 -36.645  -2.922  1.00  0.00           N  
ATOM    454  CZ  ARG X  58      -8.557 -36.272  -1.932  1.00  0.00           C  
ATOM    455  NH1 ARG X  58      -8.303 -35.160  -1.243  1.00 24.00           N  
ATOM    456  NH2 ARG X  58      -9.614 -37.010  -1.620  1.00 14.00           N  
ATOM    457  N   ARG X  59      -3.828 -37.670  -7.237  1.00  4.00           N  
ATOM    458  CA  ARG X  59      -2.439 -38.102  -7.244  1.00  5.00           C  
ATOM    459  C   ARG X  59      -1.783 -37.604  -5.969  1.00  0.00           C  
ATOM    460  O   ARG X  59      -1.808 -36.400  -5.697  1.00  0.00           O  
ATOM    461  CB  ARG X  59      -1.700 -37.556  -8.464  1.00  4.00           C  
ATOM    462  CG  ARG X  59      -0.242 -37.953  -8.529  1.00  5.00           C  
ATOM    463  CD  ARG X  59       0.445 -37.351  -9.740  1.00  5.00           C  
ATOM    464  NE  ARG X  59       1.702 -38.040 -10.009  1.00  3.00           N  
ATOM    465  CZ  ARG X  59       2.543 -37.728 -10.992  1.00  2.00           C  
ATOM    466  NH1 ARG X  59       2.282 -36.715 -11.809  1.00  9.00           N  
ATOM    467  NH2 ARG X  59       3.656 -38.436 -11.153  1.00  3.00           N  
ATOM    468  N   ASN X  60      -1.205 -38.539  -5.211  1.00 16.00           N  
ATOM    469  CA  ASN X  60      -0.439 -38.211  -3.999  1.00  0.00           C  
ATOM    470  C   ASN X  60       1.055 -38.257  -4.260  1.00  0.00           C  
ATOM    471  O   ASN X  60       1.608 -39.309  -4.576  1.00 31.00           O  
ATOM    472  CB  ASN X  60      -0.759 -39.171  -2.853  1.00  1.00           C  
ATOM    473  CG  ASN X  60      -2.182 -39.025  -2.345  1.00  0.00           C  
ATOM    474  OD1 ASN X  60      -2.393 -38.638  -1.200  1.00  1.00           O  
ATOM    475  ND2 ASN X  60      -3.156 -39.370  -3.176  1.00 13.00           N  
ATOM    476  N   VAL X  61       1.713 -37.113  -4.096  1.00  0.00           N  
ATOM    477  CA  VAL X  61       3.147 -37.019  -4.328  1.00  0.00           C  
ATOM    478  C   VAL X  61       3.833 -36.638  -3.024  1.00  0.00           C  
ATOM    479  O   VAL X  61       3.431 -35.685  -2.364  1.00  0.00           O  
ATOM    480  CB  VAL X  61       3.486 -36.000  -5.440  1.00  0.00           C  
ATOM    481  CG1 VAL X  61       4.988 -35.918  -5.654  1.00 42.00           C  
ATOM    482  CG2 VAL X  61       2.818 -36.414  -6.765  1.00  0.00           C  
ATOM    483  N   VAL X  62       4.838 -37.418  -2.633  1.00  0.00           N  
ATOM    484  CA  VAL X  62       5.543 -37.171  -1.376  1.00  0.00           C  
ATOM    485  C   VAL X  62       6.988 -36.748  -1.645  1.00  0.00           C  
ATOM    486  O   VAL X  62       7.723 -37.421  -2.390  1.00  0.00           O  
ATOM    487  CB  VAL X  62       5.482 -38.409  -0.429  1.00  0.00           C  
ATOM    488  CG1 VAL X  62       6.405 -38.232   0.776  1.00  0.00           C  
ATOM    489  CG2 VAL X  62       4.049 -38.639   0.034  1.00  0.00           C  
ATOM    490  N   LEU X  63       7.375 -35.625  -1.041  1.00  0.00           N  
ATOM    491  CA  LEU X  63       8.742 -35.116  -1.093  1.00  0.00           C  
ATOM    492  C   LEU X  63       9.522 -35.584   0.139  1.00  0.00           C  
ATOM    493  O   LEU X  63       9.136 -35.315   1.285  1.00 15.00           O  
ATOM    494  CB  LEU X  63       8.742 -33.568  -1.248  1.00  0.00           C  
ATOM    495  CG  LEU X  63      10.093 -32.821  -1.268  1.00 11.00           C  
ATOM    496  CD1 LEU X  63      11.034 -33.237  -2.410  1.00  9.00           C  
ATOM    497  CD2 LEU X  63       9.871 -31.293  -1.256  1.00 10.00           C  
ATOM    498  N   THR X  64      10.605 -36.328  -0.104  1.00  0.00           N  
ATOM    499  CA  THR X  64      11.433 -36.887   0.954  1.00  9.00           C  
ATOM    500  C   THR X  64      12.857 -37.090   0.436  1.00  9.00           C  
ATOM    501  O   THR X  64      13.060 -37.267  -0.770  1.00  0.00           O  
ATOM    502  CB  THR X  64      10.858 -38.260   1.461  1.00  0.00           C  
ATOM    503  OG1 THR X  64      11.724 -38.800   2.465  1.00  9.00           O  
ATOM    504  CG2 THR X  64      10.715 -39.252   0.336  1.00  0.00           C  
ATOM    505  N   SER X  65      13.846 -37.025   1.329  1.00  5.00           N  
ATOM    506  CA  SER X  65      15.211 -37.407   0.966  1.00  5.00           C  
ATOM    507  C   SER X  65      15.411 -38.924   1.016  1.00  0.00           C  
ATOM    508  O   SER X  65      16.461 -39.413   0.627  1.00  3.00           O  
ATOM    509  CB  SER X  65      16.262 -36.740   1.873  1.00  2.00           C  
ATOM    510  OG  SER X  65      16.184 -37.260   3.195  1.00  2.00           O  
ATOM    511  N   ASP X  66      14.425 -39.653   1.547  1.00  0.00           N  
ATOM    512  CA  ASP X  66      14.567 -41.091   1.783  1.00  3.00           C  
ATOM    513  C   ASP X  66      14.495 -41.868   0.478  1.00  0.00           C  
ATOM    514  O   ASP X  66      13.435 -41.996  -0.127  1.00  0.00           O  
ATOM    515  CB  ASP X  66      13.483 -41.569   2.776  1.00  6.00           C  
ATOM    516  CG  ASP X  66      13.605 -43.045   3.137  1.00  2.00           C  
ATOM    517  OD1 ASP X  66      14.551 -43.710   2.676  1.00  2.00           O  
ATOM    518  OD2 ASP X  66      12.736 -43.543   3.903  1.00  3.00           O  
ATOM    519  N   THR X  67      15.630 -42.416   0.060  1.00  4.00           N  
ATOM    520  CA  THR X  67      15.696 -43.123  -1.224  1.00  5.00           C  
ATOM    521  C   THR X  67      15.100 -44.520  -1.161  1.00  8.00           C  
ATOM    522  O   THR X  67      14.901 -45.176  -2.189  1.00  4.00           O  
ATOM    523  CB  THR X  67      17.121 -43.142  -1.787  1.00  2.00           C  
ATOM    524  OG1 THR X  67      18.016 -43.690  -0.817  1.00  2.00           O  
ATOM    525  CG2 THR X  67      17.539 -41.705  -2.130  1.00  2.00           C  
ATOM    526  N   SER X  68      14.784 -44.960   0.052  1.00  4.00           N  
ATOM    527  CA  SER X  68      14.072 -46.211   0.251  1.00  2.00           C  
ATOM    528  C   SER X  68      12.549 -46.036   0.232  1.00  5.00           C  
ATOM    529  O   SER X  68      11.813 -47.021   0.324  1.00  3.00           O  
ATOM    530  CB  SER X  68      14.518 -46.847   1.572  1.00  2.00           C  
ATOM    531  OG  SER X  68      15.857 -47.292   1.483  1.00  1.00           O  
ATOM    532  N   PHE X  69      12.078 -44.792   0.132  1.00  0.00           N  
ATOM    533  CA  PHE X  69      10.657 -44.521   0.104  1.00  6.00           C  
ATOM    534  C   PHE X  69      10.055 -45.016  -1.209  1.00  0.00           C  
ATOM    535  O   PHE X  69      10.378 -44.520  -2.302  1.00 11.00           O  
ATOM    536  CB  PHE X  69      10.376 -43.020   0.305  1.00  0.00           C  
ATOM    537  CG  PHE X  69       8.932 -42.700   0.523  1.00  0.00           C  
ATOM    538  CD1 PHE X  69       8.448 -42.489   1.808  1.00 10.00           C  
ATOM    539  CD2 PHE X  69       8.045 -42.613  -0.554  1.00 58.00           C  
ATOM    540  CE1 PHE X  69       7.095 -42.171   2.030  1.00  7.00           C  
ATOM    541  CE2 PHE X  69       6.702 -42.330  -0.341  1.00 26.00           C  
ATOM    542  CZ  PHE X  69       6.233 -42.089   0.965  1.00  0.00           C  
ATOM    543  N   ASN X  70       9.178 -45.999  -1.093  1.00  5.00           N  
ATOM    544  CA  ASN X  70       8.469 -46.521  -2.255  1.00 30.00           C  
ATOM    545  C   ASN X  70       7.147 -47.119  -1.803  1.00  5.00           C  
ATOM    546  O   ASN X  70       7.052 -48.334  -1.595  1.00  2.00           O  
ATOM    547  CB  ASN X  70       9.310 -47.584  -2.991  1.00  3.00           C  
ATOM    548  CG  ASN X  70       8.767 -47.897  -4.387  1.00  3.00           C  
ATOM    549  OD1 ASN X  70       7.901 -47.194  -4.901  1.00  5.00           O  
ATOM    550  ND2 ASN X  70       9.281 -48.944  -5.002  1.00  1.00           N  
ATOM    551  N   VAL X  71       6.134 -46.264  -1.664  1.00 60.00           N  
ATOM    552  CA  VAL X  71       4.861 -46.640  -1.048  1.00  3.00           C  
ATOM    553  C   VAL X  71       3.783 -46.818  -2.117  1.00  5.00           C  
ATOM    554  O   VAL X  71       3.662 -45.979  -3.012  1.00  7.00           O  
ATOM    555  CB  VAL X  71       4.415 -45.558  -0.014  1.00  0.00           C  
ATOM    556  CG1 VAL X  71       3.021 -45.844   0.541  1.00  4.00           C  
ATOM    557  CG2 VAL X  71       5.424 -45.470   1.127  1.00  4.00           C  
ATOM    558  N   GLU X  72       3.000 -47.893  -2.015  1.00  3.00           N  
ATOM    559  CA  GLU X  72       1.889 -48.121  -2.955  1.00  3.00           C  
ATOM    560  C   GLU X  72       0.909 -46.943  -2.989  1.00  0.00           C  
ATOM    561  O   GLU X  72       0.500 -46.441  -1.939  1.00  6.00           O  
ATOM    562  CB  GLU X  72       1.134 -49.411  -2.620  1.00  2.00           C  
ATOM    563  CG  GLU X  72      -0.039 -49.697  -3.562  1.00  2.00           C  
ATOM    564  CD  GLU X  72      -0.903 -50.881  -3.140  1.00  2.00           C  
ATOM    565  OE1 GLU X  72      -0.485 -51.665  -2.257  1.00  1.00           O  
ATOM    566  OE2 GLU X  72      -2.005 -51.030  -3.712  1.00  1.00           O  
ATOM    567  N   GLY X  73       0.550 -46.505  -4.198  1.00  3.00           N  
ATOM    568  CA  GLY X  73      -0.421 -45.426  -4.395  1.00  3.00           C  
ATOM    569  C   GLY X  73       0.137 -44.029  -4.174  1.00  7.00           C  
ATOM    570  O   GLY X  73      -0.612 -43.036  -4.178  1.00  8.00           O  
ATOM    571  N   VAL X  74       1.456 -43.946  -3.977  1.00  5.00           N  
ATOM    572  CA  VAL X  74       2.146 -42.685  -3.769  1.00 20.00           C  
ATOM    573  C   VAL X  74       3.291 -42.574  -4.760  1.00  5.00           C  
ATOM    574  O   VAL X  74       4.029 -43.536  -4.977  1.00 16.00           O  
ATOM    575  CB  VAL X  74       2.742 -42.610  -2.334  1.00  0.00           C  
ATOM    576  CG1 VAL X  74       3.516 -41.312  -2.119  1.00  0.00           C  
ATOM    577  CG2 VAL X  74       1.655 -42.773  -1.306  1.00  0.00           C  
ATOM    578  N   ASP X  75       3.434 -41.399  -5.359  1.00 22.00           N  
ATOM    579  CA  ASP X  75       4.584 -41.106  -6.195  1.00  5.00           C  
ATOM    580  C   ASP X  75       5.563 -40.311  -5.360  1.00  0.00           C  
ATOM    581  O   ASP X  75       5.155 -39.459  -4.578  1.00  0.00           O  
ATOM    582  CB  ASP X  75       4.170 -40.325  -7.436  1.00 10.00           C  
ATOM    583  CG  ASP X  75       3.289 -41.140  -8.375  1.00  6.00           C  
ATOM    584  OD1 ASP X  75       3.367 -42.395  -8.361  1.00  2.00           O  
ATOM    585  OD2 ASP X  75       2.508 -40.527  -9.134  1.00  3.00           O  
ATOM    586  N   VAL X  76       6.846 -40.610  -5.501  1.00  9.00           N  
ATOM    587  CA  VAL X  76       7.851 -39.935  -4.698  1.00  0.00           C  
ATOM    588  C   VAL X  76       8.679 -38.996  -5.559  1.00  0.00           C  
ATOM    589  O   VAL X  76       8.952 -39.279  -6.735  1.00  4.00           O  
ATOM    590  CB  VAL X  76       8.764 -40.936  -3.926  1.00 60.00           C  
ATOM    591  CG1 VAL X  76       9.641 -41.712  -4.880  1.00  5.00           C  
ATOM    592  CG2 VAL X  76       9.623 -40.198  -2.895  1.00  0.00           C  
ATOM    593  N   ILE X  77       9.055 -37.873  -4.957  1.00  0.00           N  
ATOM    594  CA  ILE X  77      10.001 -36.930  -5.547  1.00  6.00           C  
ATOM    595  C   ILE X  77      11.042 -36.593  -4.482  1.00  0.00           C  
ATOM    596  O   ILE X  77      10.781 -36.754  -3.286  1.00  0.00           O  
ATOM    597  CB  ILE X  77       9.301 -35.646  -6.093  1.00  0.00           C  
ATOM    598  CG1 ILE X  77       8.573 -34.884  -4.975  1.00  0.00           C  
ATOM    599  CD1 ILE X  77       8.249 -33.417  -5.344  1.00  0.00           C  
ATOM    600  CG2 ILE X  77       8.369 -36.000  -7.270  1.00 10.00           C  
ATOM    601  N   HIS X  78      12.217 -36.147  -4.913  1.00  5.00           N  
ATOM    602  CA  HIS X  78      13.345 -35.945  -4.001  1.00  0.00           C  
ATOM    603  C   HIS X  78      13.918 -34.531  -4.044  1.00  0.00           C  
ATOM    604  O   HIS X  78      14.896 -34.222  -3.347  1.00  3.00           O  
ATOM    605  CB  HIS X  78      14.441 -36.986  -4.271  1.00  4.00           C  
ATOM    606  CG  HIS X  78      13.980 -38.401  -4.111  1.00  4.00           C  
ATOM    607  ND1 HIS X  78      13.559 -38.915  -2.901  1.00 10.00           N  
ATOM    608  CD2 HIS X  78      13.889 -39.416  -5.005  1.00  3.00           C  
ATOM    609  CE1 HIS X  78      13.215 -40.180  -3.061  1.00 27.00           C  
ATOM    610  NE2 HIS X  78      13.412 -40.511  -4.326  1.00  5.00           N  
ATOM    611  N   SER X  79      13.280 -33.675  -4.843  1.00  0.00           N  
ATOM    612  CA  SER X  79      13.713 -32.301  -5.033  1.00  4.00           C  
ATOM    613  C   SER X  79      12.510 -31.383  -5.218  1.00  0.00           C  
ATOM    614  O   SER X  79      11.502 -31.783  -5.802  1.00  0.00           O  
ATOM    615  CB  SER X  79      14.614 -32.217  -6.269  1.00  2.00           C  
ATOM    616  OG  SER X  79      14.803 -30.878  -6.688  1.00  2.00           O  
ATOM    617  N   ILE X  80      12.617 -30.156  -4.713  1.00  5.00           N  
ATOM    618  CA  ILE X  80      11.625 -29.123  -5.006  1.00  0.00           C  
ATOM    619  C   ILE X  80      11.429 -28.971  -6.515  1.00  0.00           C  
ATOM    620  O   ILE X  80      10.305 -28.786  -6.993  1.00  0.00           O  
ATOM    621  CB  ILE X  80      12.012 -27.758  -4.376  1.00  4.00           C  
ATOM    622  CG1 ILE X  80      11.772 -27.798  -2.863  1.00  4.00           C  
ATOM    623  CD1 ILE X  80      10.298 -27.919  -2.453  1.00  0.00           C  
ATOM    624  CG2 ILE X  80      11.220 -26.609  -5.017  1.00 10.00           C  
ATOM    625  N   GLU X  81      12.528 -29.062  -7.261  1.00  0.00           N  
ATOM    626  CA  GLU X  81      12.497 -28.831  -8.709  1.00  0.00           C  
ATOM    627  C   GLU X  81      11.626 -29.855  -9.446  1.00  6.00           C  
ATOM    628  O   GLU X  81      11.076 -29.554 -10.501  1.00  7.00           O  
ATOM    629  CB  GLU X  81      13.917 -28.790  -9.288  1.00  3.00           C  
ATOM    630  CG  GLU X  81      14.818 -27.708  -8.685  1.00  2.00           C  
ATOM    631  CD  GLU X  81      14.196 -26.309  -8.721  1.00  1.00           C  
ATOM    632  OE1 GLU X  81      13.775 -25.850  -9.813  1.00  2.00           O  
ATOM    633  OE2 GLU X  81      14.125 -25.664  -7.649  1.00  3.00           O  
ATOM    634  N   ASP X  82      11.484 -31.046  -8.865  1.00  0.00           N  
ATOM    635  CA  ASP X  82      10.583 -32.081  -9.392  1.00  6.00           C  
ATOM    636  C   ASP X  82       9.126 -31.625  -9.473  1.00  0.00           C  
ATOM    637  O   ASP X  82       8.381 -32.072 -10.342  1.00 13.00           O  
ATOM    638  CB  ASP X  82      10.653 -33.349  -8.536  1.00  7.00           C  
ATOM    639  CG  ASP X  82      11.997 -34.039  -8.616  1.00  4.00           C  
ATOM    640  OD1 ASP X  82      12.676 -33.893  -9.649  1.00  3.00           O  
ATOM    641  OD2 ASP X  82      12.367 -34.733  -7.645  1.00  4.00           O  
ATOM    642  N   ILE X  83       8.724 -30.741  -8.563  1.00  0.00           N  
ATOM    643  CA  ILE X  83       7.344 -30.251  -8.523  1.00  0.00           C  
ATOM    644  C   ILE X  83       6.902 -29.624  -9.850  1.00  0.00           C  
ATOM    645  O   ILE X  83       5.791 -29.872 -10.331  1.00 40.00           O  
ATOM    646  CB  ILE X  83       7.152 -29.238  -7.373  1.00  0.00           C  
ATOM    647  CG1 ILE X  83       7.364 -29.941  -6.026  1.00  0.00           C  
ATOM    648  CD1 ILE X  83       7.457 -29.002  -4.816  1.00  0.00           C  
ATOM    649  CG2 ILE X  83       5.767 -28.546  -7.462  1.00 53.00           C  
ATOM    650  N   TYR X  84       7.780 -28.814 -10.433  1.00  0.00           N  
ATOM    651  CA  TYR X  84       7.481 -28.091 -11.674  1.00 14.00           C  
ATOM    652  C   TYR X  84       7.283 -28.965 -12.930  1.00 14.00           C  
ATOM    653  O   TYR X  84       6.879 -28.457 -13.971  1.00  3.00           O  
ATOM    654  CB  TYR X  84       8.544 -27.016 -11.931  1.00  3.00           C  
ATOM    655  CG  TYR X  84       8.819 -26.136 -10.739  1.00  3.00           C  
ATOM    656  CD1 TYR X  84       7.885 -25.183 -10.319  1.00  5.00           C  
ATOM    657  CD2 TYR X  84      10.011 -26.251 -10.026  1.00  4.00           C  
ATOM    658  CE1 TYR X  84       8.128 -24.372  -9.210  1.00  4.00           C  
ATOM    659  CE2 TYR X  84      10.269 -25.442  -8.921  1.00  4.00           C  
ATOM    660  CZ  TYR X  84       9.321 -24.506  -8.519  1.00  4.00           C  
ATOM    661  OH  TYR X  84       9.574 -23.702  -7.428  1.00  6.00           O  
ATOM    662  N   GLN X  85       7.551 -30.265 -12.820  1.00  0.00           N  
ATOM    663  CA  GLN X  85       7.378 -31.210 -13.935  1.00  3.00           C  
ATOM    664  C   GLN X  85       6.114 -32.058 -13.792  1.00  5.00           C  
ATOM    665  O   GLN X  85       5.841 -32.923 -14.632  1.00  3.00           O  
ATOM    666  CB  GLN X  85       8.603 -32.129 -14.061  1.00  4.00           C  
ATOM    667  CG  GLN X  85       9.700 -31.589 -14.988  1.00  2.00           C  
ATOM    668  CD  GLN X  85      10.346 -30.321 -14.454  1.00  2.00           C  
ATOM    669  OE1 GLN X  85      10.681 -30.231 -13.266  1.00  4.00           O  
ATOM    670  NE2 GLN X  85      10.524 -29.337 -15.325  1.00  2.00           N  
ATOM    671  N   LEU X  86       5.362 -31.823 -12.719  1.00  0.00           N  
ATOM    672  CA  LEU X  86       4.087 -32.498 -12.494  1.00  7.00           C  
ATOM    673  C   LEU X  86       2.981 -31.809 -13.292  1.00  4.00           C  
ATOM    674  O   LEU X  86       2.786 -30.600 -13.158  1.00  9.00           O  
ATOM    675  CB  LEU X  86       3.733 -32.516 -10.998  1.00 60.00           C  
ATOM    676  CG  LEU X  86       4.749 -33.149 -10.042  1.00  0.00           C  
ATOM    677  CD1 LEU X  86       4.460 -32.753  -8.593  1.00  0.00           C  
ATOM    678  CD2 LEU X  86       4.751 -34.660 -10.197  1.00 10.00           C  
ATOM    679  N   PRO X  87       2.251 -32.574 -14.129  1.00  4.00           N  
ATOM    680  CA  PRO X  87       1.163 -31.992 -14.927  1.00  3.00           C  
ATOM    681  C   PRO X  87      -0.098 -31.650 -14.120  1.00  4.00           C  
ATOM    682  O   PRO X  87      -0.304 -32.181 -13.020  1.00 15.00           O  
ATOM    683  CB  PRO X  87       0.834 -33.087 -15.954  1.00  2.00           C  
ATOM    684  CG  PRO X  87       1.709 -34.258 -15.646  1.00  2.00           C  
ATOM    685  CD  PRO X  87       2.419 -34.020 -14.360  1.00  9.00           C  
ATOM    686  N   GLY X  88      -0.936 -30.783 -14.689  1.00  2.00           N  
ATOM    687  CA  GLY X  88      -2.263 -30.491 -14.150  1.00  3.00           C  
ATOM    688  C   GLY X  88      -2.245 -29.463 -13.037  1.00  3.00           C  
ATOM    689  O   GLY X  88      -1.275 -28.720 -12.884  1.00  8.00           O  
ATOM    690  N   HIS X  89      -3.325 -29.427 -12.263  1.00 10.00           N  
ATOM    691  CA  HIS X  89      -3.387 -28.550 -11.089  1.00  6.00           C  
ATOM    692  C   HIS X  89      -2.697 -29.211  -9.897  1.00  0.00           C  
ATOM    693  O   HIS X  89      -3.144 -30.247  -9.399  1.00 37.00           O  
ATOM    694  CB  HIS X  89      -4.829 -28.215 -10.730  1.00  4.00           C  
ATOM    695  CG  HIS X  89      -4.962 -27.023  -9.832  1.00  5.00           C  
ATOM    696  ND1 HIS X  89      -6.167 -26.385  -9.613  1.00  4.00           N  
ATOM    697  CD2 HIS X  89      -4.037 -26.341  -9.116  1.00  0.00           C  
ATOM    698  CE1 HIS X  89      -5.979 -25.380  -8.776  1.00  6.00           C  
ATOM    699  NE2 HIS X  89      -4.695 -25.328  -8.463  1.00  0.00           N  
ATOM    700  N   VAL X  90      -1.613 -28.590  -9.446  1.00  0.00           N  
ATOM    701  CA  VAL X  90      -0.815 -29.113  -8.339  1.00  0.00           C  
ATOM    702  C   VAL X  90      -1.053 -28.259  -7.098  1.00  0.00           C  
ATOM    703  O   VAL X  90      -0.912 -27.032  -7.146  1.00  0.00           O  
ATOM    704  CB  VAL X  90       0.683 -29.120  -8.705  1.00  0.00           C  
ATOM    705  CG1 VAL X  90       1.535 -29.582  -7.506  1.00  0.00           C  
ATOM    706  CG2 VAL X  90       0.914 -30.000  -9.947  1.00 35.00           C  
ATOM    707  N   PHE X  91      -1.416 -28.915  -5.997  1.00  0.00           N  
ATOM    708  CA  PHE X  91      -1.594 -28.253  -4.705  1.00  0.00           C  
ATOM    709  C   PHE X  91      -0.455 -28.610  -3.758  1.00  0.00           C  
ATOM    710  O   PHE X  91      -0.200 -29.802  -3.491  1.00  0.00           O  
ATOM    711  CB  PHE X  91      -2.903 -28.688  -4.045  1.00  0.00           C  
ATOM    712  CG  PHE X  91      -4.127 -28.220  -4.779  1.00  0.00           C  
ATOM    713  CD1 PHE X  91      -4.693 -29.022  -5.768  1.00  0.00           C  
ATOM    714  CD2 PHE X  91      -4.729 -27.004  -4.456  1.00  0.00           C  
ATOM    715  CE1 PHE X  91      -5.835 -28.603  -6.475  1.00  0.00           C  
ATOM    716  CE2 PHE X  91      -5.886 -26.564  -5.161  1.00  0.00           C  
ATOM    717  CZ  PHE X  91      -6.429 -27.373  -6.170  1.00 15.00           C  
ATOM    718  N   ILE X  92       0.240 -27.588  -3.280  1.00  0.00           N  
ATOM    719  CA  ILE X  92       1.214 -27.769  -2.201  1.00  0.00           C  
ATOM    720  C   ILE X  92       0.416 -27.963  -0.911  1.00  0.00           C  
ATOM    721  O   ILE X  92      -0.349 -27.079  -0.524  1.00  0.00           O  
ATOM    722  CB  ILE X  92       2.199 -26.571  -2.119  1.00  0.00           C  
ATOM    723  CG1 ILE X  92       2.919 -26.369  -3.470  1.00  0.00           C  
ATOM    724  CD1 ILE X  92       3.718 -27.608  -3.993  1.00  0.00           C  
ATOM    725  CG2 ILE X  92       3.180 -26.753  -0.975  1.00  0.00           C  
ATOM    726  N   PHE X  93       0.576 -29.136  -0.285  1.00  0.00           N  
ATOM    727  CA  PHE X  93      -0.371 -29.656   0.714  1.00  0.00           C  
ATOM    728  C   PHE X  93       0.192 -29.601   2.143  1.00  0.00           C  
ATOM    729  O   PHE X  93      -0.502 -29.948   3.118  1.00 24.00           O  
ATOM    730  CB  PHE X  93      -0.708 -31.105   0.335  1.00  0.00           C  
ATOM    731  CG  PHE X  93      -1.963 -31.680   0.981  1.00  0.00           C  
ATOM    732  CD1 PHE X  93      -3.196 -31.015   0.907  1.00 46.00           C  
ATOM    733  CD2 PHE X  93      -1.916 -32.947   1.581  1.00  0.00           C  
ATOM    734  CE1 PHE X  93      -4.358 -31.598   1.448  1.00 29.00           C  
ATOM    735  CE2 PHE X  93      -3.063 -33.539   2.128  1.00 16.00           C  
ATOM    736  CZ  PHE X  93      -4.286 -32.860   2.063  1.00 16.00           C  
ATOM    737  N   GLY X  94       1.440 -29.145   2.262  1.00  0.00           N  
ATOM    738  CA  GLY X  94       2.109 -29.048   3.568  1.00 23.00           C  
ATOM    739  C   GLY X  94       3.298 -29.982   3.719  1.00  0.00           C  
ATOM    740  O   GLY X  94       3.601 -30.751   2.810  1.00  0.00           O  
ATOM    741  N   GLY X  95       3.983 -29.933   4.868  1.00 37.00           N  
ATOM    742  CA  GLY X  95       3.589 -29.115   6.006  1.00 21.00           C  
ATOM    743  C   GLY X  95       4.408 -27.832   6.051  1.00 31.00           C  
ATOM    744  O   GLY X  95       4.640 -27.212   5.016  1.00  0.00           O  
ATOM    745  N   GLN X  96       4.854 -27.447   7.244  1.00 21.00           N  
ATOM    746  CA  GLN X  96       5.563 -26.162   7.404  1.00  0.00           C  
ATOM    747  C   GLN X  96       6.723 -26.007   6.428  1.00  0.00           C  
ATOM    748  O   GLN X  96       6.876 -24.957   5.783  1.00  0.00           O  
ATOM    749  CB  GLN X  96       6.058 -25.991   8.840  1.00 12.00           C  
ATOM    750  CG  GLN X  96       6.998 -24.797   9.051  1.00 21.00           C  
ATOM    751  CD  GLN X  96       7.438 -24.752  10.484  1.00  6.00           C  
ATOM    752  OE1 GLN X  96       6.656 -24.407  11.359  1.00  5.00           O  
ATOM    753  NE2 GLN X  96       8.686 -25.180  10.744  1.00  3.00           N  
ATOM    754  N   THR X  97       7.538 -27.052   6.320  1.00 20.00           N  
ATOM    755  CA  THR X  97       8.735 -26.975   5.500  1.00  7.00           C  
ATOM    756  C   THR X  97       8.373 -26.743   4.033  1.00  0.00           C  
ATOM    757  O   THR X  97       8.924 -25.850   3.385  1.00  0.00           O  
ATOM    758  CB  THR X  97       9.612 -28.240   5.669  1.00 15.00           C  
ATOM    759  OG1 THR X  97       9.905 -28.409   7.067  1.00  5.00           O  
ATOM    760  CG2 THR X  97      10.908 -28.064   4.917  1.00  3.00           C  
ATOM    761  N   LEU X  98       7.423 -27.520   3.518  1.00 42.00           N  
ATOM    762  CA  LEU X  98       6.937 -27.306   2.147  1.00  0.00           C  
ATOM    763  C   LEU X  98       6.383 -25.906   1.899  1.00  0.00           C  
ATOM    764  O   LEU X  98       6.697 -25.271   0.878  1.00  0.00           O  
ATOM    765  CB  LEU X  98       5.853 -28.328   1.796  1.00  0.00           C  
ATOM    766  CG  LEU X  98       6.346 -29.501   0.973  1.00  0.00           C  
ATOM    767  CD1 LEU X  98       6.851 -28.997  -0.409  1.00  0.00           C  
ATOM    768  CD2 LEU X  98       7.417 -30.266   1.746  1.00 20.00           C  
ATOM    769  N   PHE X  99       5.546 -25.433   2.818  1.00  0.00           N  
ATOM    770  CA  PHE X  99       4.962 -24.100   2.683  1.00  0.00           C  
ATOM    771  C   PHE X  99       6.049 -23.026   2.618  1.00  0.00           C  
ATOM    772  O   PHE X  99       5.990 -22.108   1.784  1.00  0.00           O  
ATOM    773  CB  PHE X  99       3.984 -23.812   3.812  1.00  0.00           C  
ATOM    774  CG  PHE X  99       2.726 -24.671   3.780  1.00  0.00           C  
ATOM    775  CD1 PHE X  99       2.191 -25.161   4.978  1.00  0.00           C  
ATOM    776  CD2 PHE X  99       2.050 -24.942   2.574  1.00  0.00           C  
ATOM    777  CE1 PHE X  99       1.028 -25.934   4.999  1.00 32.00           C  
ATOM    778  CE2 PHE X  99       0.869 -25.724   2.575  1.00  0.00           C  
ATOM    779  CZ  PHE X  99       0.342 -26.209   3.777  1.00 37.00           C  
ATOM    780  N   GLU X 100       7.031 -23.133   3.509  1.00  0.00           N  
ATOM    781  CA  GLU X 100       8.134 -22.178   3.557  1.00  7.00           C  
ATOM    782  C   GLU X 100       8.894 -22.172   2.246  1.00  4.00           C  
ATOM    783  O   GLU X 100       9.284 -21.120   1.765  1.00  5.00           O  
ATOM    784  CB  GLU X 100       9.090 -22.498   4.706  1.00  3.00           C  
ATOM    785  CG  GLU X 100       8.523 -22.133   6.053  1.00  4.00           C  
ATOM    786  CD  GLU X 100       9.399 -22.537   7.210  1.00  2.00           C  
ATOM    787  OE1 GLU X 100       9.074 -22.147   8.337  1.00  5.00           O  
ATOM    788  OE2 GLU X 100      10.398 -23.269   7.006  1.00  3.00           O  
ATOM    789  N   GLU X 101       9.096 -23.364   1.673  1.00  0.00           N  
ATOM    790  CA  GLU X 101       9.843 -23.498   0.434  1.00  4.00           C  
ATOM    791  C   GLU X 101       9.075 -23.010  -0.793  1.00 15.00           C  
ATOM    792  O   GLU X 101       9.697 -22.627  -1.798  1.00 10.00           O  
ATOM    793  CB  GLU X 101      10.270 -24.955   0.226  1.00  6.00           C  
ATOM    794  CG  GLU X 101      11.255 -25.468   1.274  1.00  3.00           C  
ATOM    795  CD  GLU X 101      11.584 -26.943   1.071  1.00  3.00           C  
ATOM    796  OE1 GLU X 101      10.818 -27.808   1.555  1.00  8.00           O  
ATOM    797  OE2 GLU X 101      12.613 -27.225   0.440  1.00  2.00           O  
ATOM    798  N   MET X 102       7.744 -22.999  -0.711  1.00  0.00           N  
ATOM    799  CA  MET X 102       6.917 -22.793  -1.900  1.00  0.00           C  
ATOM    800  C   MET X 102       6.116 -21.492  -1.954  1.00  0.00           C  
ATOM    801  O   MET X 102       5.624 -21.130  -3.021  1.00  0.00           O  
ATOM    802  CB  MET X 102       5.969 -23.989  -2.111  1.00  0.00           C  
ATOM    803  CG  MET X 102       6.714 -25.309  -2.423  1.00  0.00           C  
ATOM    804  SD  MET X 102       7.842 -25.185  -3.845  1.00  0.00           S  
ATOM    805  CE  MET X 102       6.669 -24.935  -5.168  1.00  0.00           C  
ATOM    806  N   ILE X 103       5.951 -20.812  -0.818  1.00  0.00           N  
ATOM    807  CA  ILE X 103       5.065 -19.637  -0.781  1.00  0.00           C  
ATOM    808  C   ILE X 103       5.479 -18.557  -1.781  1.00  0.00           C  
ATOM    809  O   ILE X 103       4.622 -17.885  -2.353  1.00 36.00           O  
ATOM    810  CB  ILE X 103       4.885 -19.068   0.657  1.00  0.00           C  
ATOM    811  CG1 ILE X 103       3.770 -17.984   0.667  1.00 28.00           C  
ATOM    812  CD1 ILE X 103       3.238 -17.647   2.036  1.00 26.00           C  
ATOM    813  CG2 ILE X 103       6.229 -18.587   1.225  1.00  7.00           C  
ATOM    814  N   ASP X 104       6.778 -18.412  -2.022  1.00 20.00           N  
ATOM    815  CA  ASP X 104       7.226 -17.444  -3.037  1.00  0.00           C  
ATOM    816  C   ASP X 104       7.076 -17.913  -4.493  1.00  0.00           C  
ATOM    817  O   ASP X 104       7.306 -17.132  -5.422  1.00  3.00           O  
ATOM    818  CB  ASP X 104       8.677 -17.028  -2.790  1.00  5.00           C  
ATOM    819  CG  ASP X 104       8.840 -16.169  -1.559  1.00  3.00           C  
ATOM    820  OD1 ASP X 104       7.835 -15.630  -1.040  1.00  6.00           O  
ATOM    821  OD2 ASP X 104       9.998 -16.032  -1.113  1.00  2.00           O  
ATOM    822  N   LYS X 105       6.707 -19.178  -4.692  1.00  0.00           N  
ATOM    823  CA  LYS X 105       6.689 -19.784  -6.027  1.00  4.00           C  
ATOM    824  C   LYS X 105       5.291 -20.029  -6.587  1.00  7.00           C  
ATOM    825  O   LYS X 105       5.133 -20.177  -7.797  1.00  5.00           O  
ATOM    826  CB  LYS X 105       7.449 -21.118  -6.024  1.00  5.00           C  
ATOM    827  CG  LYS X 105       8.754 -21.137  -5.234  1.00 29.00           C  
ATOM    828  CD  LYS X 105       9.779 -20.153  -5.775  1.00  3.00           C  
ATOM    829  CE  LYS X 105      11.038 -20.167  -4.897  1.00  5.00           C  
ATOM    830  NZ  LYS X 105      12.147 -19.345  -5.463  1.00  2.00           N  
ATOM    831  N   VAL X 106       4.283 -20.096  -5.714  1.00  0.00           N  
ATOM    832  CA  VAL X 106       2.946 -20.527  -6.139  1.00  0.00           C  
ATOM    833  C   VAL X 106       2.147 -19.401  -6.778  1.00  7.00           C  
ATOM    834  O   VAL X 106       2.409 -18.227  -6.511  1.00  8.00           O  
ATOM    835  CB  VAL X 106       2.116 -21.161  -4.990  1.00  0.00           C  
ATOM    836  CG1 VAL X 106       2.773 -22.479  -4.471  1.00  0.00           C  
ATOM    837  CG2 VAL X 106       1.860 -20.156  -3.847  1.00  0.00           C  
ATOM    838  N   ASP X 107       1.181 -19.778  -7.617  1.00  0.00           N  
ATOM    839  CA  ASP X 107       0.294 -18.825  -8.313  1.00  6.00           C  
ATOM    840  C   ASP X 107      -0.745 -18.195  -7.377  1.00  0.00           C  
ATOM    841  O   ASP X 107      -1.107 -17.015  -7.499  1.00  7.00           O  
ATOM    842  CB  ASP X 107      -0.449 -19.559  -9.442  1.00  5.00           C  
ATOM    843  CG  ASP X 107       0.498 -20.160 -10.489  1.00  3.00           C  
ATOM    844  OD1 ASP X 107       0.251 -21.300 -10.953  1.00  3.00           O  
ATOM    845  OD2 ASP X 107       1.484 -19.484 -10.855  1.00  3.00           O  
ATOM    846  N   ASP X 108      -1.243 -19.017  -6.462  1.00  0.00           N  
ATOM    847  CA  ASP X 108      -2.365 -18.647  -5.609  1.00  0.00           C  
ATOM    848  C   ASP X 108      -2.361 -19.552  -4.387  1.00  0.00           C  
ATOM    849  O   ASP X 108      -1.584 -20.521  -4.301  1.00  0.00           O  
ATOM    850  CB  ASP X 108      -3.716 -18.712  -6.367  1.00 11.00           C  
ATOM    851  CG  ASP X 108      -4.038 -20.093  -6.935  1.00 10.00           C  
ATOM    852  OD1 ASP X 108      -3.157 -20.973  -7.007  1.00  0.00           O  
ATOM    853  OD2 ASP X 108      -5.198 -20.287  -7.358  1.00  8.00           O  
ATOM    854  N   MET X 109      -3.218 -19.200  -3.441  1.00  0.00           N  
ATOM    855  CA  MET X 109      -3.377 -19.943  -2.199  1.00  0.00           C  
ATOM    856  C   MET X 109      -4.846 -20.111  -1.848  1.00  0.00           C  
ATOM    857  O   MET X 109      -5.629 -19.171  -1.971  1.00  0.00           O  
ATOM    858  CB  MET X 109      -2.651 -19.192  -1.056  1.00  0.00           C  
ATOM    859  CG  MET X 109      -1.214 -18.818  -1.398  1.00  0.00           C  
ATOM    860  SD  MET X 109      -0.196 -18.430   0.059  1.00  0.00           S  
ATOM    861  CE  MET X 109      -0.867 -16.839   0.524  1.00  0.00           C  
ATOM    862  N   TYR X 110      -5.208 -21.310  -1.411  1.00  0.00           N  
ATOM    863  CA  TYR X 110      -6.544 -21.596  -0.889  1.00  0.00           C  
ATOM    864  C   TYR X 110      -6.345 -21.816   0.598  1.00  0.00           C  
ATOM    865  O   TYR X 110      -5.841 -22.860   1.031  1.00  1.00           O  
ATOM    866  CB  TYR X 110      -7.094 -22.875  -1.523  1.00 13.00           C  
ATOM    867  CG  TYR X 110      -7.447 -22.697  -2.980  1.00  0.00           C  
ATOM    868  CD1 TYR X 110      -6.507 -22.962  -3.981  1.00  0.00           C  
ATOM    869  CD2 TYR X 110      -8.726 -22.262  -3.358  1.00 38.00           C  
ATOM    870  CE1 TYR X 110      -6.835 -22.793  -5.328  1.00  0.00           C  
ATOM    871  CE2 TYR X 110      -9.054 -22.085  -4.704  1.00  5.00           C  
ATOM    872  CZ  TYR X 110      -8.108 -22.355  -5.678  1.00 17.00           C  
ATOM    873  OH  TYR X 110      -8.434 -22.214  -7.018  1.00  4.00           O  
ATOM    874  N   ILE X 111      -6.718 -20.800   1.362  1.00  3.00           N  
ATOM    875  CA  ILE X 111      -6.491 -20.810   2.808  1.00  0.00           C  
ATOM    876  C   ILE X 111      -7.801 -20.968   3.541  1.00  0.00           C  
ATOM    877  O   ILE X 111      -8.781 -20.306   3.213  1.00  4.00           O  
ATOM    878  CB  ILE X 111      -5.820 -19.493   3.248  1.00  0.00           C  
ATOM    879  CG1 ILE X 111      -4.474 -19.358   2.547  1.00  0.00           C  
ATOM    880  CD1 ILE X 111      -3.825 -18.015   2.747  1.00  0.00           C  
ATOM    881  CG2 ILE X 111      -5.643 -19.449   4.810  1.00  0.00           C  
ATOM    882  N   THR X 112      -7.816 -21.846   4.532  1.00  1.00           N  
ATOM    883  CA  THR X 112      -8.881 -21.852   5.518  1.00  0.00           C  
ATOM    884  C   THR X 112      -8.335 -21.145   6.753  1.00  0.00           C  
ATOM    885  O   THR X 112      -7.440 -21.656   7.449  1.00  0.00           O  
ATOM    886  CB  THR X 112      -9.325 -23.303   5.905  1.00  0.00           C  
ATOM    887  OG1 THR X 112      -9.730 -24.024   4.728  1.00  2.00           O  
ATOM    888  CG2 THR X 112     -10.521 -23.240   6.877  1.00  0.00           C  
ATOM    889  N   VAL X 113      -8.833 -19.944   7.003  1.00  0.00           N  
ATOM    890  CA  VAL X 113      -8.467 -19.234   8.233  1.00  0.00           C  
ATOM    891  C   VAL X 113      -9.335 -19.792   9.367  1.00  0.00           C  
ATOM    892  O   VAL X 113     -10.575 -19.684   9.345  1.00  0.00           O  
ATOM    893  CB  VAL X 113      -8.652 -17.714   8.109  1.00  0.00           C  
ATOM    894  CG1 VAL X 113      -8.142 -17.028   9.396  1.00  8.00           C  
ATOM    895  CG2 VAL X 113      -7.910 -17.204   6.871  1.00 12.00           C  
ATOM    896  N   ILE X 114      -8.662 -20.421  10.330  1.00  0.00           N  
ATOM    897  CA  ILE X 114      -9.325 -20.963  11.513  1.00  0.00           C  
ATOM    898  C   ILE X 114      -9.343 -19.808  12.522  1.00  0.00           C  
ATOM    899  O   ILE X 114      -8.282 -19.378  13.033  1.00  0.00           O  
ATOM    900  CB  ILE X 114      -8.601 -22.201  12.097  1.00  0.00           C  
ATOM    901  CG1 ILE X 114      -8.328 -23.290  11.031  1.00  0.00           C  
ATOM    902  CD1 ILE X 114      -9.545 -24.040  10.514  1.00  0.00           C  
ATOM    903  CG2 ILE X 114      -9.382 -22.746  13.307  1.00  0.00           C  
ATOM    904  N   GLU X 115     -10.536 -19.292  12.808  1.00  0.00           N  
ATOM    905  CA  GLU X 115     -10.655 -18.039  13.560  1.00  0.00           C  
ATOM    906  C   GLU X 115     -10.571 -18.252  15.069  1.00  0.00           C  
ATOM    907  O   GLU X 115     -11.447 -17.851  15.827  1.00  3.00           O  
ATOM    908  CB  GLU X 115     -11.913 -17.263  13.139  1.00  3.00           C  
ATOM    909  CG  GLU X 115     -12.105 -17.233  11.622  1.00  9.00           C  
ATOM    910  CD  GLU X 115     -11.510 -16.029  10.942  1.00  3.00           C  
ATOM    911  OE1 GLU X 115     -10.870 -15.196  11.627  1.00  2.00           O  
ATOM    912  OE2 GLU X 115     -11.701 -15.911   9.702  1.00  4.00           O  
ATOM    913  N   GLY X 116      -9.497 -18.920  15.491  1.00  0.00           N  
ATOM    914  CA  GLY X 116      -9.205 -19.172  16.905  1.00  4.00           C  
ATOM    915  C   GLY X 116      -7.703 -19.108  17.153  1.00  0.00           C  
ATOM    916  O   GLY X 116      -6.924 -18.931  16.210  1.00  0.00           O  
ATOM    917  N   LYS X 117      -7.316 -19.248  18.411  1.00  4.00           N  
ATOM    918  CA  LYS X 117      -5.897 -19.294  18.787  1.00  0.00           C  
ATOM    919  C   LYS X 117      -5.615 -20.627  19.453  1.00  6.00           C  
ATOM    920  O   LYS X 117      -6.042 -20.869  20.600  1.00  3.00           O  
ATOM    921  CB  LYS X 117      -5.545 -18.136  19.730  1.00  4.00           C  
ATOM    922  CG  LYS X 117      -5.611 -16.761  19.037  1.00  4.00           C  
ATOM    923  CD  LYS X 117      -5.534 -15.551  20.000  1.00  2.00           C  
ATOM    924  CE  LYS X 117      -4.481 -15.667  21.065  1.00  2.00           C  
ATOM    925  NZ  LYS X 117      -4.576 -14.503  22.037  1.00  1.00           N  
ATOM    926  N   PHE X 118      -4.814 -21.441  18.763  1.00 34.00           N  
ATOM    927  CA  PHE X 118      -4.472 -22.806  19.199  1.00  4.00           C  
ATOM    928  C   PHE X 118      -3.019 -22.918  19.630  1.00  4.00           C  
ATOM    929  O   PHE X 118      -2.184 -22.094  19.227  1.00 11.00           O  
ATOM    930  CB  PHE X 118      -4.719 -23.761  18.032  1.00 12.00           C  
ATOM    931  CG  PHE X 118      -6.179 -23.952  17.712  1.00  0.00           C  
ATOM    932  CD1 PHE X 118      -6.876 -22.995  16.966  1.00  6.00           C  
ATOM    933  CD2 PHE X 118      -6.874 -25.065  18.204  1.00  4.00           C  
ATOM    934  CE1 PHE X 118      -8.245 -23.148  16.699  1.00  6.00           C  
ATOM    935  CE2 PHE X 118      -8.244 -25.239  17.929  1.00  3.00           C  
ATOM    936  CZ  PHE X 118      -8.928 -24.280  17.196  1.00  5.00           C  
ATOM    937  N   ARG X 119      -2.706 -23.926  20.446  1.00  5.00           N  
ATOM    938  CA  ARG X 119      -1.301 -24.263  20.701  1.00  4.00           C  
ATOM    939  C   ARG X 119      -0.746 -24.923  19.446  1.00  0.00           C  
ATOM    940  O   ARG X 119      -1.336 -25.892  18.945  1.00 16.00           O  
ATOM    941  CB  ARG X 119      -1.167 -25.237  21.870  1.00  5.00           C  
ATOM    942  CG  ARG X 119       0.290 -25.763  22.061  1.00  3.00           C  
ATOM    943  CD  ARG X 119       0.472 -26.671  23.309  1.00  3.00           C  
ATOM    944  NE  ARG X 119       0.250 -25.899  24.527  1.00  2.00           N  
ATOM    945  CZ  ARG X 119      -0.894 -25.879  25.209  1.00  2.00           C  
ATOM    946  NH1 ARG X 119      -1.931 -26.613  24.815  1.00  2.00           N  
ATOM    947  NH2 ARG X 119      -1.005 -25.110  26.287  1.00  1.00           N  
ATOM    948  N   GLY X 120       0.364 -24.398  18.935  1.00  7.00           N  
ATOM    949  CA  GLY X 120       1.008 -24.975  17.738  1.00  0.00           C  
ATOM    950  C   GLY X 120       2.503 -25.177  17.939  1.00  0.00           C  
ATOM    951  O   GLY X 120       3.141 -24.528  18.772  1.00  3.00           O  
ATOM    952  N   ASP X 121       3.063 -26.091  17.157  1.00  0.00           N  
ATOM    953  CA  ASP X 121       4.512 -26.209  17.059  1.00  3.00           C  
ATOM    954  C   ASP X 121       5.016 -26.025  15.638  1.00  4.00           C  
ATOM    955  O   ASP X 121       6.226 -26.144  15.378  1.00  3.00           O  
ATOM    956  CB  ASP X 121       5.036 -27.518  17.674  1.00  2.00           C  
ATOM    957  CG  ASP X 121       4.484 -28.780  17.002  1.00  5.00           C  
ATOM    958  OD1 ASP X 121       3.963 -28.717  15.838  1.00 18.00           O  
ATOM    959  OD2 ASP X 121       4.583 -29.838  17.693  1.00  4.00           O  
ATOM    960  N   THR X 122       4.084 -25.783  14.716  1.00  0.00           N  
ATOM    961  CA  THR X 122       4.426 -25.534  13.323  1.00  7.00           C  
ATOM    962  C   THR X 122       3.502 -24.442  12.771  1.00  0.00           C  
ATOM    963  O   THR X 122       2.348 -24.331  13.186  1.00  0.00           O  
ATOM    964  CB  THR X 122       4.349 -26.804  12.440  1.00 24.00           C  
ATOM    965  OG1 THR X 122       3.127 -27.511  12.713  1.00 28.00           O  
ATOM    966  CG2 THR X 122       5.554 -27.733  12.723  1.00  9.00           C  
ATOM    967  N   PHE X 123       4.040 -23.646  11.852  1.00  0.00           N  
ATOM    968  CA  PHE X 123       3.387 -22.416  11.394  1.00  0.00           C  
ATOM    969  C   PHE X 123       3.451 -22.247   9.883  1.00  0.00           C  
ATOM    970  O   PHE X 123       4.385 -22.734   9.225  1.00 27.00           O  
ATOM    971  CB  PHE X 123       4.078 -21.203  12.023  1.00  8.00           C  
ATOM    972  CG  PHE X 123       3.747 -21.003  13.473  1.00  4.00           C  
ATOM    973  CD1 PHE X 123       4.314 -21.830  14.452  1.00  3.00           C  
ATOM    974  CD2 PHE X 123       2.849 -20.010  13.861  1.00  5.00           C  
ATOM    975  CE1 PHE X 123       4.018 -21.658  15.801  1.00  2.00           C  
ATOM    976  CE2 PHE X 123       2.548 -19.816  15.231  1.00  4.00           C  
ATOM    977  CZ  PHE X 123       3.128 -20.665  16.188  1.00  3.00           C  
ATOM    978  N   PHE X 124       2.457 -21.549   9.351  1.00  0.00           N  
ATOM    979  CA  PHE X 124       2.499 -21.101   7.970  1.00  0.00           C  
ATOM    980  C   PHE X 124       3.338 -19.791   8.019  1.00 24.00           C  
ATOM    981  O   PHE X 124       3.232 -19.040   8.992  1.00 15.00           O  
ATOM    982  CB  PHE X 124       1.083 -20.781   7.495  1.00  0.00           C  
ATOM    983  CG  PHE X 124       0.975 -20.584   6.020  1.00  0.00           C  
ATOM    984  CD1 PHE X 124       1.112 -21.676   5.157  1.00  0.00           C  
ATOM    985  CD2 PHE X 124       0.747 -19.313   5.474  1.00  0.00           C  
ATOM    986  CE1 PHE X 124       1.011 -21.519   3.762  1.00  0.00           C  
ATOM    987  CE2 PHE X 124       0.634 -19.132   4.072  1.00  0.00           C  
ATOM    988  CZ  PHE X 124       0.770 -20.253   3.213  1.00  0.00           C  
ATOM    989  N   PRO X 125       4.156 -19.526   6.979  1.00 35.00           N  
ATOM    990  CA  PRO X 125       4.984 -18.315   6.982  1.00 12.00           C  
ATOM    991  C   PRO X 125       4.141 -17.048   6.873  1.00  0.00           C  
ATOM    992  O   PRO X 125       3.040 -17.095   6.301  1.00  0.00           O  
ATOM    993  CB  PRO X 125       5.888 -18.471   5.747  1.00  5.00           C  
ATOM    994  CG  PRO X 125       5.352 -19.591   4.958  1.00  0.00           C  
ATOM    995  CD  PRO X 125       4.324 -20.328   5.751  1.00  0.00           C  
ATOM    996  N   PRO X 126       4.628 -15.932   7.450  1.00  0.00           N  
ATOM    997  CA  PRO X 126       3.933 -14.647   7.315  1.00  7.00           C  
ATOM    998  C   PRO X 126       3.757 -14.273   5.847  1.00  4.00           C  
ATOM    999  O   PRO X 126       4.605 -14.608   4.999  1.00  6.00           O  
ATOM   1000  CB  PRO X 126       4.867 -13.655   8.019  1.00  2.00           C  
ATOM   1001  CG  PRO X 126       5.653 -14.498   9.002  1.00  2.00           C  
ATOM   1002  CD  PRO X 126       5.827 -15.827   8.304  1.00  3.00           C  
ATOM   1003  N   TYR X 127       2.649 -13.606   5.552  1.00 10.00           N  
ATOM   1004  CA  TYR X 127       2.398 -13.063   4.222  1.00  7.00           C  
ATOM   1005  C   TYR X 127       1.563 -11.800   4.387  1.00  4.00           C  
ATOM   1006  O   TYR X 127       0.966 -11.573   5.446  1.00  5.00           O  
ATOM   1007  CB  TYR X 127       1.674 -14.086   3.332  1.00 29.00           C  
ATOM   1008  CG  TYR X 127       0.325 -14.558   3.870  1.00  0.00           C  
ATOM   1009  CD1 TYR X 127       0.247 -15.594   4.802  1.00 16.00           C  
ATOM   1010  CD2 TYR X 127      -0.878 -13.974   3.435  1.00  1.00           C  
ATOM   1011  CE1 TYR X 127      -0.977 -16.042   5.290  1.00 15.00           C  
ATOM   1012  CE2 TYR X 127      -2.114 -14.411   3.930  1.00 12.00           C  
ATOM   1013  CZ  TYR X 127      -2.154 -15.446   4.864  1.00 12.00           C  
ATOM   1014  OH  TYR X 127      -3.371 -15.872   5.359  1.00 14.00           O  
ATOM   1015  N   THR X 128       1.527 -10.979   3.353  1.00 16.00           N  
ATOM   1016  CA  THR X 128       0.845  -9.695   3.456  1.00  4.00           C  
ATOM   1017  C   THR X 128      -0.167  -9.548   2.331  1.00  0.00           C  
ATOM   1018  O   THR X 128       0.138  -9.900   1.198  1.00  0.00           O  
ATOM   1019  CB  THR X 128       1.864  -8.536   3.449  1.00  2.00           C  
ATOM   1020  OG1 THR X 128       1.176  -7.279   3.372  1.00  3.00           O  
ATOM   1021  CG2 THR X 128       2.831  -8.652   2.270  1.00  3.00           C  
ATOM   1022  N   PHE X 129      -1.357  -9.025   2.640  1.00  4.00           N  
ATOM   1023  CA  PHE X 129      -2.363  -8.745   1.595  1.00  0.00           C  
ATOM   1024  C   PHE X 129      -1.928  -7.699   0.576  1.00  4.00           C  
ATOM   1025  O   PHE X 129      -2.609  -7.490  -0.429  1.00  4.00           O  
ATOM   1026  CB  PHE X 129      -3.738  -8.396   2.201  1.00  3.00           C  
ATOM   1027  CG  PHE X 129      -4.405  -9.568   2.876  1.00  2.00           C  
ATOM   1028  CD1 PHE X 129      -5.108 -10.509   2.128  1.00  3.00           C  
ATOM   1029  CD2 PHE X 129      -4.294  -9.757   4.255  1.00  3.00           C  
ATOM   1030  CE1 PHE X 129      -5.710 -11.612   2.745  1.00  5.00           C  
ATOM   1031  CE2 PHE X 129      -4.889 -10.864   4.885  1.00  3.00           C  
ATOM   1032  CZ  PHE X 129      -5.598 -11.790   4.128  1.00  6.00           C  
ATOM   1033  N   GLU X 130      -0.798  -7.038   0.819  1.00  4.00           N  
ATOM   1034  CA  GLU X 130      -0.241  -6.141  -0.193  1.00  3.00           C  
ATOM   1035  C   GLU X 130       0.203  -6.916  -1.435  1.00  0.00           C  
ATOM   1036  O   GLU X 130       0.263  -6.362  -2.534  1.00  3.00           O  
ATOM   1037  CB  GLU X 130       0.923  -5.327   0.368  1.00  3.00           C  
ATOM   1038  CG  GLU X 130       0.492  -4.207   1.289  1.00  2.00           C  
ATOM   1039  CD  GLU X 130       1.566  -3.150   1.448  1.00  1.00           C  
ATOM   1040  OE1 GLU X 130       2.632  -3.467   2.026  1.00  2.00           O  
ATOM   1041  OE2 GLU X 130       1.339  -2.006   0.998  1.00  1.00           O  
ATOM   1042  N   ASP X 131       0.483  -8.206  -1.242  1.00  0.00           N  
ATOM   1043  CA  ASP X 131       1.027  -9.061  -2.284  1.00  7.00           C  
ATOM   1044  C   ASP X 131      -0.039  -9.962  -2.914  1.00  0.00           C  
ATOM   1045  O   ASP X 131       0.239 -10.603  -3.928  1.00 11.00           O  
ATOM   1046  CB  ASP X 131       2.119  -9.978  -1.711  1.00  9.00           C  
ATOM   1047  CG  ASP X 131       3.416  -9.246  -1.370  1.00  3.00           C  
ATOM   1048  OD1 ASP X 131       3.624  -8.094  -1.823  1.00  2.00           O  
ATOM   1049  OD2 ASP X 131       4.243  -9.854  -0.642  1.00  4.00           O  
ATOM   1050  N   TRP X 132      -1.225 -10.024  -2.295  1.00  0.00           N  
ATOM   1051  CA  TRP X 132      -2.233 -11.048  -2.598  1.00  0.00           C  
ATOM   1052  C   TRP X 132      -3.607 -10.432  -2.709  1.00  0.00           C  
ATOM   1053  O   TRP X 132      -4.080  -9.799  -1.754  1.00  9.00           O  
ATOM   1054  CB  TRP X 132      -2.274 -12.106  -1.487  1.00  1.00           C  
ATOM   1055  CG  TRP X 132      -0.990 -12.841  -1.324  1.00  0.00           C  
ATOM   1056  CD1 TRP X 132       0.017 -12.551  -0.445  1.00  0.00           C  
ATOM   1057  CD2 TRP X 132      -0.560 -13.995  -2.060  1.00  0.00           C  
ATOM   1058  CE2 TRP X 132       0.724 -14.339  -1.581  1.00  0.00           C  
ATOM   1059  NE1 TRP X 132       1.048 -13.447  -0.592  1.00 27.00           N  
ATOM   1060  CE3 TRP X 132      -1.132 -14.771  -3.078  1.00  0.00           C  
ATOM   1061  CZ3 TRP X 132      -0.399 -15.861  -3.586  1.00  0.00           C  
ATOM   1062  CH2 TRP X 132       0.867 -16.179  -3.075  1.00  0.00           C  
ATOM   1063  CZ2 TRP X 132       1.449 -15.433  -2.081  1.00 40.00           C  
ATOM   1064  N   GLU X 133      -4.241 -10.631  -3.864  1.00  0.00           N  
ATOM   1065  CA  GLU X 133      -5.604 -10.153  -4.096  1.00  7.00           C  
ATOM   1066  C   GLU X 133      -6.601 -11.174  -3.580  1.00  0.00           C  
ATOM   1067  O   GLU X 133      -6.419 -12.386  -3.777  1.00  0.00           O  
ATOM   1068  CB  GLU X 133      -5.843  -9.937  -5.595  1.00  9.00           C  
ATOM   1069  CG  GLU X 133      -7.271  -9.481  -5.889  1.00  5.00           C  
ATOM   1070  CD  GLU X 133      -7.524  -9.055  -7.324  1.00  3.00           C  
ATOM   1071  OE1 GLU X 133      -6.704  -9.356  -8.217  1.00  3.00           O  
ATOM   1072  OE2 GLU X 133      -8.594  -8.443  -7.553  1.00  1.00           O  
ATOM   1073  N   VAL X 134      -7.659 -10.701  -2.921  1.00  5.00           N  
ATOM   1074  CA  VAL X 134      -8.650 -11.637  -2.385  1.00  0.00           C  
ATOM   1075  C   VAL X 134      -9.640 -11.981  -3.521  1.00  0.00           C  
ATOM   1076  O   VAL X 134     -10.556 -11.210  -3.836  1.00  3.00           O  
ATOM   1077  CB  VAL X 134      -9.382 -11.063  -1.151  1.00  2.00           C  
ATOM   1078  CG1 VAL X 134     -10.423 -12.042  -0.655  1.00  3.00           C  
ATOM   1079  CG2 VAL X 134      -8.376 -10.686  -0.033  1.00  4.00           C  
ATOM   1080  N   ALA X 135      -9.435 -13.136  -4.150  1.00  0.00           N  
ATOM   1081  CA  ALA X 135     -10.322 -13.580  -5.218  1.00  4.00           C  
ATOM   1082  C   ALA X 135     -11.716 -13.941  -4.667  1.00  3.00           C  
ATOM   1083  O   ALA X 135     -12.739 -13.683  -5.300  1.00  2.00           O  
ATOM   1084  CB  ALA X 135      -9.702 -14.752  -5.980  1.00  4.00           C  
ATOM   1085  N   SER X 136     -11.726 -14.477  -3.442  1.00  0.00           N  
ATOM   1086  CA  SER X 136     -12.981 -14.779  -2.749  1.00  3.00           C  
ATOM   1087  C   SER X 136     -12.694 -14.981  -1.259  1.00  0.00           C  
ATOM   1088  O   SER X 136     -11.589 -15.391  -0.866  1.00  0.00           O  
ATOM   1089  CB  SER X 136     -13.648 -16.026  -3.338  1.00  2.00           C  
ATOM   1090  OG  SER X 136     -12.807 -17.145  -3.143  1.00 10.00           O  
ATOM   1091  N   SER X 137     -13.709 -14.688  -0.454  1.00  3.00           N  
ATOM   1092  CA  SER X 137     -13.669 -14.862   0.988  1.00  0.00           C  
ATOM   1093  C   SER X 137     -15.073 -15.325   1.362  1.00  5.00           C  
ATOM   1094  O   SER X 137     -16.049 -14.601   1.137  1.00  2.00           O  
ATOM   1095  CB  SER X 137     -13.359 -13.540   1.676  1.00  2.00           C  
ATOM   1096  OG  SER X 137     -13.341 -13.713   3.092  1.00  3.00           O  
ATOM   1097  N   VAL X 138     -15.164 -16.534   1.915  1.00  0.00           N  
ATOM   1098  CA  VAL X 138     -16.462 -17.176   2.189  1.00  3.00           C  
ATOM   1099  C   VAL X 138     -16.451 -17.685   3.619  1.00  0.00           C  
ATOM   1100  O   VAL X 138     -15.586 -18.482   3.993  1.00  0.00           O  
ATOM   1101  CB  VAL X 138     -16.766 -18.357   1.239  1.00  6.00           C  
ATOM   1102  CG1 VAL X 138     -18.124 -18.992   1.593  1.00  3.00           C  
ATOM   1103  CG2 VAL X 138     -16.755 -17.913  -0.234  1.00  3.00           C  
ATOM   1104  N   GLU X 139     -17.393 -17.217   4.429  1.00  4.00           N  
ATOM   1105  CA  GLU X 139     -17.484 -17.695   5.810  1.00  0.00           C  
ATOM   1106  C   GLU X 139     -17.951 -19.159   5.830  1.00  0.00           C  
ATOM   1107  O   GLU X 139     -18.901 -19.550   5.117  1.00  6.00           O  
ATOM   1108  CB  GLU X 139     -18.432 -16.776   6.571  1.00  3.00           C  
ATOM   1109  CG  GLU X 139     -18.812 -17.168   7.973  1.00 14.00           C  
ATOM   1110  CD  GLU X 139     -19.859 -16.218   8.548  1.00  2.00           C  
ATOM   1111  OE1 GLU X 139     -20.421 -16.549   9.623  1.00  3.00           O  
ATOM   1112  OE2 GLU X 139     -20.124 -15.145   7.928  1.00  1.00           O  
ATOM   1113  N   GLY X 140     -17.290 -19.982   6.636  1.00  0.00           N  
ATOM   1114  CA  GLY X 140     -17.719 -21.365   6.752  1.00 13.00           C  
ATOM   1115  C   GLY X 140     -18.949 -21.430   7.633  1.00  0.00           C  
ATOM   1116  O   GLY X 140     -19.106 -20.628   8.565  1.00 47.00           O  
ATOM   1117  N   LYS X 141     -19.822 -22.393   7.357  1.00 10.00           N  
ATOM   1118  CA  LYS X 141     -21.030 -22.535   8.136  1.00  0.00           C  
ATOM   1119  C   LYS X 141     -20.760 -23.378   9.376  1.00  9.00           C  
ATOM   1120  O   LYS X 141     -20.023 -24.372   9.325  1.00 15.00           O  
ATOM   1121  CB  LYS X 141     -22.184 -23.081   7.269  1.00  3.00           C  
ATOM   1122  CG  LYS X 141     -22.673 -22.076   6.212  1.00  2.00           C  
ATOM   1123  CD  LYS X 141     -23.605 -21.006   6.827  1.00  2.00           C  
ATOM   1124  CE  LYS X 141     -22.907 -19.647   7.050  1.00  2.00           C  
ATOM   1125  NZ  LYS X 141     -22.016 -19.495   8.284  1.00  4.00           N  
ATOM   1126  N   LEU X 142     -21.318 -22.942  10.503  1.00  5.00           N  
ATOM   1127  CA  LEU X 142     -21.110 -23.627  11.767  1.00  0.00           C  
ATOM   1128  C   LEU X 142     -22.305 -24.498  12.139  1.00  6.00           C  
ATOM   1129  O   LEU X 142     -23.447 -24.195  11.789  1.00  3.00           O  
ATOM   1130  CB  LEU X 142     -20.825 -22.625  12.888  1.00  3.00           C  
ATOM   1131  CG  LEU X 142     -19.668 -21.659  12.605  1.00 10.00           C  
ATOM   1132  CD1 LEU X 142     -19.358 -20.891  13.866  1.00  3.00           C  
ATOM   1133  CD2 LEU X 142     -18.440 -22.397  12.103  1.00 59.00           C  
ATOM   1134  N   ASP X 143     -22.014 -25.584  12.842  1.00  8.00           N  
ATOM   1135  CA  ASP X 143     -23.042 -26.494  13.330  1.00  3.00           C  
ATOM   1136  C   ASP X 143     -22.486 -27.321  14.485  1.00  4.00           C  
ATOM   1137  O   ASP X 143     -21.411 -27.015  14.996  1.00  6.00           O  
ATOM   1138  CB  ASP X 143     -23.561 -27.383  12.191  1.00  2.00           C  
ATOM   1139  CG  ASP X 143     -22.495 -28.317  11.620  1.00  7.00           C  
ATOM   1140  OD1 ASP X 143     -22.734 -28.858  10.526  1.00  3.00           O  
ATOM   1141  OD2 ASP X 143     -21.435 -28.525  12.247  1.00  0.00           O  
ATOM   1142  N   GLU X 144     -23.220 -28.364  14.881  1.00  3.00           N  
ATOM   1143  CA  GLU X 144     -22.801 -29.269  15.948  1.00  4.00           C  
ATOM   1144  C   GLU X 144     -21.441 -29.931  15.685  1.00  4.00           C  
ATOM   1145  O   GLU X 144     -20.655 -30.114  16.614  1.00  3.00           O  
ATOM   1146  CB  GLU X 144     -23.877 -30.336  16.199  1.00  2.00           C  
ATOM   1147  CG  GLU X 144     -24.027 -30.777  17.669  1.00  2.00           C  
ATOM   1148  CD  GLU X 144     -24.776 -29.757  18.526  1.00  2.00           C  
ATOM   1149  OE1 GLU X 144     -24.670 -28.536  18.251  1.00  2.00           O  
ATOM   1150  OE2 GLU X 144     -25.466 -30.174  19.473  1.00  1.00           O  
ATOM   1151  N   LYS X 145     -21.173 -30.298  14.433  1.00  5.00           N  
ATOM   1152  CA  LYS X 145     -19.910 -30.960  14.081  1.00  6.00           C  
ATOM   1153  C   LYS X 145     -18.771 -29.975  13.775  1.00 10.00           C  
ATOM   1154  O   LYS X 145     -17.598 -30.355  13.789  1.00 18.00           O  
ATOM   1155  CB  LYS X 145     -20.113 -31.921  12.900  1.00  7.00           C  
ATOM   1156  CG  LYS X 145     -20.713 -33.288  13.274  1.00  3.00           C  
ATOM   1157  CD  LYS X 145     -20.569 -34.279  12.105  1.00  2.00           C  
ATOM   1158  CE  LYS X 145     -19.119 -34.762  11.923  1.00  2.00           C  
ATOM   1159  NZ  LYS X 145     -18.728 -34.838  10.481  1.00  3.00           N  
ATOM   1160  N   ASN X 146     -19.125 -28.711  13.528  1.00  0.00           N  
ATOM   1161  CA  ASN X 146     -18.179 -27.700  13.044  1.00  0.00           C  
ATOM   1162  C   ASN X 146     -18.374 -26.397  13.790  1.00  0.00           C  
ATOM   1163  O   ASN X 146     -19.136 -25.517  13.372  1.00  0.00           O  
ATOM   1164  CB  ASN X 146     -18.365 -27.477  11.543  1.00  0.00           C  
ATOM   1165  CG  ASN X 146     -18.062 -28.727  10.724  1.00  0.00           C  
ATOM   1166  OD1 ASN X 146     -16.952 -28.889  10.219  1.00  0.00           O  
ATOM   1167  ND2 ASN X 146     -19.053 -29.605  10.582  1.00 10.00           N  
ATOM   1168  N   THR X 147     -17.661 -26.271  14.892  1.00 38.00           N  
ATOM   1169  CA  THR X 147     -18.016 -25.307  15.903  1.00  6.00           C  
ATOM   1170  C   THR X 147     -17.000 -24.160  16.001  1.00  3.00           C  
ATOM   1171  O   THR X 147     -17.212 -23.204  16.745  1.00  3.00           O  
ATOM   1172  CB  THR X 147     -18.209 -26.027  17.266  1.00  2.00           C  
ATOM   1173  OG1 THR X 147     -16.956 -26.568  17.703  1.00  4.00           O  
ATOM   1174  CG2 THR X 147     -19.181 -27.178  17.118  1.00  3.00           C  
ATOM   1175  N   ILE X 148     -15.907 -24.268  15.248  1.00  0.00           N  
ATOM   1176  CA  ILE X 148     -14.874 -23.230  15.206  1.00  5.00           C  
ATOM   1177  C   ILE X 148     -15.128 -22.325  13.987  1.00  0.00           C  
ATOM   1178  O   ILE X 148     -15.173 -22.823  12.878  1.00  0.00           O  
ATOM   1179  CB  ILE X 148     -13.457 -23.842  15.091  1.00  0.00           C  
ATOM   1180  CG1 ILE X 148     -13.247 -24.930  16.150  1.00  4.00           C  
ATOM   1181  CD1 ILE X 148     -12.215 -26.026  15.764  1.00  6.00           C  
ATOM   1182  CG2 ILE X 148     -12.395 -22.724  15.239  1.00  6.00           C  
ATOM   1183  N   PRO X 149     -15.277 -20.992  14.183  1.00  0.00           N  
ATOM   1184  CA  PRO X 149     -15.468 -20.125  13.019  1.00 40.00           C  
ATOM   1185  C   PRO X 149     -14.276 -20.231  12.076  1.00  0.00           C  
ATOM   1186  O   PRO X 149     -13.125 -20.400  12.522  1.00  0.00           O  
ATOM   1187  CB  PRO X 149     -15.567 -18.721  13.624  1.00  7.00           C  
ATOM   1188  CG  PRO X 149     -15.964 -18.939  15.004  1.00  2.00           C  
ATOM   1189  CD  PRO X 149     -15.264 -20.203  15.426  1.00  3.00           C  
ATOM   1190  N   HIS X 150     -14.568 -20.206  10.780  1.00 35.00           N  
ATOM   1191  CA  HIS X 150     -13.510 -20.317   9.784  1.00  0.00           C  
ATOM   1192  C   HIS X 150     -13.924 -19.611   8.529  1.00  0.00           C  
ATOM   1193  O   HIS X 150     -15.122 -19.512   8.244  1.00 26.00           O  
ATOM   1194  CB  HIS X 150     -13.184 -21.792   9.503  1.00  0.00           C  
ATOM   1195  CG  HIS X 150     -14.379 -22.628   9.165  1.00  0.00           C  
ATOM   1196  ND1 HIS X 150     -15.321 -23.009  10.100  1.00  0.00           N  
ATOM   1197  CD2 HIS X 150     -14.765 -23.190   7.993  1.00  0.00           C  
ATOM   1198  CE1 HIS X 150     -16.251 -23.748   9.513  1.00  0.00           C  
ATOM   1199  NE2 HIS X 150     -15.929 -23.880   8.238  1.00 30.00           N  
ATOM   1200  N   THR X 151     -12.931 -19.173   7.763  1.00  0.00           N  
ATOM   1201  CA  THR X 151     -13.207 -18.491   6.497  1.00  0.00           C  
ATOM   1202  C   THR X 151     -12.330 -19.087   5.411  1.00  0.00           C  
ATOM   1203  O   THR X 151     -11.117 -19.256   5.620  1.00  0.00           O  
ATOM   1204  CB  THR X 151     -12.865 -17.001   6.642  1.00 10.00           C  
ATOM   1205  OG1 THR X 151     -13.598 -16.455   7.757  1.00  6.00           O  
ATOM   1206  CG2 THR X 151     -13.197 -16.225   5.361  1.00  5.00           C  
ATOM   1207  N   PHE X 152     -12.931 -19.373   4.253  1.00  0.00           N  
ATOM   1208  CA  PHE X 152     -12.216 -19.895   3.102  1.00  0.00           C  
ATOM   1209  C   PHE X 152     -11.815 -18.695   2.244  1.00 49.00           C  
ATOM   1210  O   PHE X 152     -12.689 -18.002   1.709  1.00 35.00           O  
ATOM   1211  CB  PHE X 152     -13.120 -20.850   2.294  1.00 24.00           C  
ATOM   1212  CG  PHE X 152     -13.632 -22.031   3.096  1.00  0.00           C  
ATOM   1213  CD1 PHE X 152     -12.739 -22.996   3.586  1.00  0.00           C  
ATOM   1214  CD2 PHE X 152     -14.995 -22.204   3.339  1.00  6.00           C  
ATOM   1215  CE1 PHE X 152     -13.201 -24.109   4.315  1.00  0.00           C  
ATOM   1216  CE2 PHE X 152     -15.465 -23.320   4.070  1.00  9.00           C  
ATOM   1217  CZ  PHE X 152     -14.562 -24.276   4.548  1.00 13.00           C  
ATOM   1218  N   LEU X 153     -10.500 -18.478   2.130  1.00  0.00           N  
ATOM   1219  CA  LEU X 153      -9.930 -17.420   1.295  1.00  0.00           C  
ATOM   1220  C   LEU X 153      -9.303 -18.044   0.060  1.00 60.00           C  
ATOM   1221  O   LEU X 153      -8.625 -19.087   0.140  1.00 43.00           O  
ATOM   1222  CB  LEU X 153      -8.805 -16.694   2.041  1.00  0.00           C  
ATOM   1223  CG  LEU X 153      -9.118 -15.949   3.316  1.00  0.00           C  
ATOM   1224  CD1 LEU X 153      -7.831 -15.214   3.779  1.00  9.00           C  
ATOM   1225  CD2 LEU X 153     -10.254 -14.968   3.077  1.00  7.00           C  
ATOM   1226  N   HIS X 154      -9.521 -17.424  -1.095  1.00 60.00           N  
ATOM   1227  CA  HIS X 154      -8.716 -17.727  -2.263  1.00  0.00           C  
ATOM   1228  C   HIS X 154      -7.941 -16.458  -2.607  1.00  0.00           C  
ATOM   1229  O   HIS X 154      -8.557 -15.420  -2.940  1.00  0.00           O  
ATOM   1230  CB  HIS X 154      -9.585 -18.199  -3.441  1.00 19.00           C  
ATOM   1231  CG  HIS X 154      -8.794 -18.527  -4.665  1.00  0.00           C  
ATOM   1232  ND1 HIS X 154      -9.322 -18.453  -5.938  1.00  4.00           N  
ATOM   1233  CD2 HIS X 154      -7.522 -18.978  -4.803  1.00  0.00           C  
ATOM   1234  CE1 HIS X 154      -8.392 -18.804  -6.813  1.00  3.00           C  
ATOM   1235  NE2 HIS X 154      -7.294 -19.139  -6.150  1.00  0.00           N  
ATOM   1236  N   LEU X 155      -6.611 -16.542  -2.473  1.00  0.00           N  
ATOM   1237  CA  LEU X 155      -5.707 -15.409  -2.705  1.00  0.00           C  
ATOM   1238  C   LEU X 155      -4.901 -15.657  -3.970  1.00  0.00           C  
ATOM   1239  O   LEU X 155      -4.419 -16.756  -4.190  1.00  0.00           O  
ATOM   1240  CB  LEU X 155      -4.738 -15.222  -1.523  1.00  0.00           C  
ATOM   1241  CG  LEU X 155      -5.373 -15.088  -0.141  1.00  1.00           C  
ATOM   1242  CD1 LEU X 155      -4.290 -14.776   0.913  1.00  0.00           C  
ATOM   1243  CD2 LEU X 155      -6.474 -14.047  -0.108  1.00  0.00           C  
ATOM   1244  N   ILE X 156      -4.758 -14.621  -4.787  1.00  0.00           N  
ATOM   1245  CA  ILE X 156      -4.023 -14.730  -6.040  1.00  0.00           C  
ATOM   1246  C   ILE X 156      -2.903 -13.686  -5.992  1.00  0.00           C  
ATOM   1247  O   ILE X 156      -3.145 -12.513  -5.664  1.00  0.00           O  
ATOM   1248  CB  ILE X 156      -4.952 -14.491  -7.267  1.00 12.00           C  
ATOM   1249  CG1 ILE X 156      -6.090 -15.528  -7.309  1.00  9.00           C  
ATOM   1250  CD1 ILE X 156      -7.081 -15.274  -8.438  1.00  3.00           C  
ATOM   1251  CG2 ILE X 156      -4.140 -14.552  -8.580  1.00  4.00           C  
ATOM   1252  N   ARG X 157      -1.689 -14.107  -6.332  1.00  0.00           N  
ATOM   1253  CA  ARG X 157      -0.537 -13.218  -6.244  1.00  0.00           C  
ATOM   1254  C   ARG X 157      -0.726 -12.039  -7.196  1.00  0.00           C  
ATOM   1255  O   ARG X 157      -1.060 -12.224  -8.369  1.00  4.00           O  
ATOM   1256  CB  ARG X 157       0.754 -13.984  -6.553  1.00  6.00           C  
ATOM   1257  CG  ARG X 157       2.002 -13.142  -6.428  1.00  7.00           C  
ATOM   1258  CD  ARG X 157       3.229 -13.861  -6.981  1.00  3.00           C  
ATOM   1259  NE  ARG X 157       3.388 -15.186  -6.375  1.00  5.00           N  
ATOM   1260  CZ  ARG X 157       3.897 -15.421  -5.167  1.00  4.00           C  
ATOM   1261  NH1 ARG X 157       4.334 -14.420  -4.406  1.00  7.00           N  
ATOM   1262  NH2 ARG X 157       3.979 -16.674  -4.721  1.00  0.00           N  
ATOM   1263  N   LYS X 158      -0.530 -10.835  -6.665  1.00  0.00           N  
ATOM   1264  CA  LYS X 158      -0.686  -9.610  -7.446  1.00  5.00           C  
ATOM   1265  C   LYS X 158       0.453  -9.493  -8.450  1.00  2.00           C  
ATOM   1266  O   LYS X 158       1.605  -9.806  -8.110  1.00  2.00           O  
ATOM   1267  CB  LYS X 158      -0.722  -8.397  -6.523  1.00  3.00           C  
ATOM   1268  CG  LYS X 158      -1.967  -8.293  -5.657  1.00  4.00           C  
ATOM   1269  CD  LYS X 158      -2.067  -6.912  -5.021  1.00  2.00           C  
ATOM   1270  CE  LYS X 158      -3.159  -6.859  -3.968  1.00  4.00           C  
ATOM   1271  NZ  LYS X 158      -3.084  -5.548  -3.251  1.00  2.00           N  
TER 
HETATM    1  C1  UNL A   1      -0.920 -30.192   8.724  1.00  0.00           C  
HETATM    2  C2  UNL A   1      -0.718 -28.937   7.881  1.00  0.00           C  
HETATM    3  C3  UNL A   1       0.115 -29.166   9.137  1.00  0.00           C  
HETATM    4  C4  UNL A   1      -0.577 -31.562   8.212  1.00  0.00           C  
HETATM    5  C5  UNL A   1       0.111 -32.443   9.269  1.00  0.00           C  
HETATM    6  C6  UNL A   1       1.597 -29.388   9.127  1.00  0.00           C  
HETATM    7  C7  UNL A   1      -1.812 -32.420   7.865  1.00  0.00           C  
HETATM    8  C8  UNL A   1       1.334 -31.844  10.015  1.00  0.00           C  
HETATM    9  C9  UNL A   1      -1.052 -32.961  10.132  1.00  0.00           C  
HETATM   10  C10 UNL A   1       2.102 -30.830   9.136  1.00  0.00           C  
HETATM   11  C11 UNL A   1      -1.810 -27.894   7.952  1.00  0.00           C  
HETATM   12  C12 UNL A   1      -0.066 -29.004   6.521  1.00  0.00           C  
HETATM   13  C13 UNL A   1      -2.267 -33.022   9.200  1.00  0.00           C  
HETATM   14  C14 UNL A   1      -2.925 -31.713   7.107  1.00  0.00           C  
HETATM   15  C15 UNL A   1       1.049 -31.294  11.417  1.00  0.00           C  
HETATM   16  O1  UNL A   1       2.238 -32.948  10.251  1.00  0.00           O  
HETATM   17  H1  UNL A   1       2.224 -33.521   9.465  1.00  0.00           H  
CONECT    1    2    4    3                                            
CONECT    2   12   11    1    3                                       
CONECT    3    2    1    6                                            
CONECT    4    7    1    5                                            
CONECT    5    4    8    9                                            
CONECT    6   10    3                                                 
CONECT    7   14    4   13                                            
CONECT    8   10    5   16   15                                       
CONECT    9   13    5                                                 
CONECT   10    6    8                                                 
CONECT   11    2                                                      
CONECT   12    2                                                      
CONECT   13    7    9                                                 
CONECT   14    7                                                      
CONECT   15    8                                                      
CONECT   16   17    8                                                 
CONECT   17   16                                                      
MASTER        0    0    0    0    0    0    0    0   17    0   17    0
END
