# Supplementary material for: In Silico Study for Algerian Essential Oils as Antimicrobial Agents against Multidrug-Resistant Bacteria Isolated from Pus Samples
Source: Antibiotics (Basel). 2022 Sep 27;11(10):1317. doi: 10.3390/antibiotics11101317 (PMC9598771; doi:10.3390/antibiotics11101317)
Supplement: Supplementary file 1 [file antibiotics-11-01317-s001.zip › 3udiChainA.pdb]

ATOM      1  N   LYS A  27      25.147  42.284 -15.571  1.00 76.32           N  
ANISOU    1  N   LYS A  27    10711   6964  11324    607   -636   -931       N  
ATOM      2  CA  LYS A  27      25.897  41.113 -16.050  1.00 76.47           C  
ANISOU    2  CA  LYS A  27    10790   6930  11333    607   -630   -961       C  
ATOM      3  C   LYS A  27      26.361  40.205 -14.865  1.00 77.39           C  
ANISOU    3  C   LYS A  27    10776   7086  11542    566   -592   -933       C  
ATOM      4  O   LYS A  27      27.463  40.417 -14.326  1.00 75.61           O  
ANISOU    4  O   LYS A  27    10525   6885  11318    561   -489   -931       O  
ATOM      5  CB  LYS A  27      27.056  41.522 -17.005  1.00 79.52           C  
ANISOU    5  CB  LYS A  27    11330   7266  11617    646   -525  -1000       C  
ATOM      6  CG  LYS A  27      27.862  42.777 -16.583  1.00 84.79           C  
ANISOU    6  CG  LYS A  27    11972   7977  12269    654   -389   -991       C  
ATOM      7  CD  LYS A  27      29.028  43.099 -17.544  1.00 84.03           C  
ANISOU    7  CD  LYS A  27    12014   7805  12108    695   -259  -1025       C  
ATOM      8  CE  LYS A  27      30.108  43.950 -16.912  1.00 82.76           C  
ANISOU    8  CE  LYS A  27    11779   7670  11995    691   -121  -1018       C  
ATOM      9  NZ  LYS A  27      29.700  45.386 -16.778  1.00 83.97           N1+
ANISOU    9  NZ  LYS A  27    11934   7866  12106    708    -99  -1007       N1+
ATOM     10  H01 LYS A  27      25.664  42.736 -14.831  1.00 76.32           H  
ATOM     11  H02 LYS A  27      25.012  42.933 -16.333  1.00 76.32           H  
ATOM     12  H03 LYS A  27      25.220  40.504 -16.649  1.00 76.47           H  
ATOM     13  H04 LYS A  27      26.584  41.777 -17.954  1.00 79.52           H  
ATOM     14  H05 LYS A  27      27.750  40.684 -17.070  1.00 79.52           H  
ATOM     15  H06 LYS A  27      28.295  42.571 -15.604  1.00 84.79           H  
ATOM     16  H07 LYS A  27      27.186  43.632 -16.557  1.00 84.79           H  
ATOM     17  H08 LYS A  27      28.613  43.670 -18.375  1.00 84.03           H  
ATOM     18  H09 LYS A  27      29.475  42.161 -17.874  1.00 84.03           H  
ATOM     19  H10 LYS A  27      30.982  43.913 -17.562  1.00 82.76           H  
ATOM     20  H11 LYS A  27      30.331  43.555 -15.921  1.00 82.76           H  
ATOM     21  H12 LYS A  27      28.806  45.439 -16.311  1.00 83.97           H  
ATOM     22  H13 LYS A  27      30.392  45.884 -16.237  1.00 83.97           H  
ATOM     23  H14 LYS A  27      29.625  45.802 -17.695  1.00 83.97           H  
ATOM     24  N   PRO A  28      25.537  39.214 -14.393  1.00 72.65           N  
ANISOU   24  N   PRO A  28    10088   6482  11033    538   -675   -910       N  
ATOM     25  CA  PRO A  28      25.978  38.446 -13.224  1.00 70.26           C  
ANISOU   25  CA  PRO A  28     9679   6212  10802    508   -630   -878       C  
ATOM     26  C   PRO A  28      26.875  37.267 -13.524  1.00 68.24           C  
ANISOU   26  C   PRO A  28     9455   5915  10556    502   -617   -902       C  
ATOM     27  O   PRO A  28      26.930  36.799 -14.673  1.00 67.55           O  
ANISOU   27  O   PRO A  28     9472   5765  10430    517   -656   -943       O  
ATOM     28  CB  PRO A  28      24.655  37.977 -12.601  1.00 72.37           C  
ANISOU   28  CB  PRO A  28     9843   6480  11174    487   -700   -836       C  
ATOM     29  CG  PRO A  28      23.760  37.760 -13.747  1.00 78.23           C  
ANISOU   29  CG  PRO A  28    10638   7158  11929    499   -821   -866       C  
ATOM     30  CD  PRO A  28      24.194  38.753 -14.835  1.00 74.77           C  
ANISOU   30  CD  PRO A  28    10341   6705  11361    536   -812   -909       C  
ATOM     31  H01 PRO A  28      24.252  38.702 -11.894  1.00 72.37           H  
ATOM     32  H02 PRO A  28      24.798  37.051 -12.043  1.00 72.37           H  
ATOM     33  H03 PRO A  28      22.718  37.914 -13.467  1.00 78.23           H  
ATOM     34  H04 PRO A  28      23.855  36.737 -14.111  1.00 78.23           H  
ATOM     35  H05 PRO A  28      24.213  38.303 -15.827  1.00 74.77           H  
ATOM     36  H06 PRO A  28      23.498  39.590 -14.896  1.00 74.77           H  
ATOM     37  H15 PRO A  28      26.602  39.062 -12.577  1.00 70.26           H  
ATOM     38  N   LEU A  29      27.554  36.767 -12.471  1.00 61.02           N  
ANISOU   38  N   LEU A  29     8463   5030   9691    482   -565   -877       N  
ATOM     39  CA  LEU A  29      28.354  35.545 -12.534  1.00 59.06           C  
ANISOU   39  CA  LEU A  29     8215   4745   9479    471   -554   -890       C  
ATOM     40  C   LEU A  29      27.353  34.418 -12.863  1.00 62.48           C  
ANISOU   40  C   LEU A  29     8633   5140   9966    457   -648   -888       C  
ATOM     41  O   LEU A  29      26.317  34.279 -12.211  1.00 60.89           O  
ANISOU   41  O   LEU A  29     8349   4956   9831    443   -691   -850       O  
ATOM     42  CB  LEU A  29      29.043  35.292 -11.175  1.00 57.77           C  
ANISOU   42  CB  LEU A  29     7965   4619   9366    457   -510   -856       C  
ATOM     43  CG  LEU A  29      30.253  34.324 -11.092  1.00 60.33           C  
ANISOU   43  CG  LEU A  29     8281   4907   9734    450   -479   -869       C  
ATOM     44  CD1 LEU A  29      29.847  32.922 -10.902  1.00 58.76           C  
ANISOU   44  CD1 LEU A  29     8043   4688   9594    430   -525   -852       C  
ATOM     45  CD2 LEU A  29      31.250  34.489 -12.229  1.00 61.78           C  
ANISOU   45  CD2 LEU A  29     8547   5032   9894    465   -419   -917       C  
ATOM     46  H01 LEU A  29      29.144  35.607 -13.282  1.00 59.06           H  
ATOM     47  H02 LEU A  29      28.274  34.785 -10.593  1.00 57.77           H  
ATOM     48  H03 LEU A  29      29.387  36.260 -10.810  1.00 57.77           H  
ATOM     49  H04 LEU A  29      30.790  34.619 -10.191  1.00 60.33           H  
ATOM     50  H05 LEU A  29      28.879  32.757 -11.376  1.00 58.76           H  
ATOM     51  H06 LEU A  29      30.589  32.264 -11.354  1.00 58.76           H  
ATOM     52  H07 LEU A  29      27.507  37.263 -11.593  1.00 61.02           H  
ATOM     53  H08 LEU A  29      29.770  32.707  -9.836  1.00 58.76           H  
ATOM     54  H09 LEU A  29      32.196  34.023 -11.953  1.00 61.78           H  
ATOM     55  H10 LEU A  29      30.859  34.011 -13.128  1.00 61.78           H  
ATOM     56  H11 LEU A  29      31.411  35.550 -12.421  1.00 61.78           H  
ATOM     57  N   GLN A  30      27.607  33.719 -13.956  1.00 61.17           N  
ANISOU   57  N   GLN A  30     8556   4908   9776    465   -679   -931       N  
ATOM     58  CA  GLN A  30      26.752  32.633 -14.407  1.00 62.53           C  
ANISOU   58  CA  GLN A  30     8727   5028  10003    454   -784   -941       C  
ATOM     59  C   GLN A  30      27.448  31.269 -14.243  1.00 65.92           C  
ANISOU   59  C   GLN A  30     9135   5428  10482    436   -761   -943       C  
ATOM     60  O   GLN A  30      28.616  31.094 -14.614  1.00 64.61           O  
ANISOU   60  O   GLN A  30     9034   5238  10276    445   -687   -967       O  
ATOM     61  CB  GLN A  30      26.307  32.871 -15.845  1.00 65.00           C  
ANISOU   61  CB  GLN A  30     9186   5272  10240    485   -867   -992       C  
ATOM     62  CG  GLN A  30      25.254  33.957 -15.976  1.00 82.24           C  
ANISOU   62  CG  GLN A  30    11364   7470  12413    498   -937   -985       C  
ATOM     63  CD  GLN A  30      24.669  33.984 -17.360  1.00113.86           C  
ANISOU   63  CD  GLN A  30    15518  11388  16356    532  -1062  -1037       C  
ATOM     64  NE2 GLN A  30      23.345  33.993 -17.447  1.00107.72           N  
ANISOU   64  NE2 GLN A  30    14686  10581  15662    528  -1204  -1034       N  
ATOM     65  OE1 GLN A  30      25.389  33.977 -18.366  1.00112.53           O  
ANISOU   65  OE1 GLN A  30    15522  11164  16071    565  -1035  -1081       O  
ATOM     66  H01 GLN A  30      25.861  32.612 -13.779  1.00 62.53           H  
ATOM     67  H02 GLN A  30      25.860  31.943 -16.202  1.00 65.00           H  
ATOM     68  H03 GLN A  30      27.178  33.159 -16.434  1.00 65.00           H  
ATOM     69  H04 GLN A  30      25.727  34.920 -15.783  1.00 82.24           H  
ATOM     70  H05 GLN A  30      24.457  33.769 -15.256  1.00 82.24           H  
ATOM     71  H06 GLN A  30      22.898  34.003 -18.353  1.00107.72           H  
ATOM     72  H07 GLN A  30      22.784  33.990 -16.607  1.00107.72           H  
ATOM     73  H12 GLN A  30      28.427  33.948 -14.499  1.00 61.17           H  
ATOM     74  N   VAL A  31      26.717  30.319 -13.655  1.00 63.67           N  
ANISOU   74  N   VAL A  31     8751   5140  10302    411   -815   -915       N  
ATOM     75  CA  VAL A  31      27.172  28.945 -13.399  1.00 63.48           C  
ANISOU   75  CA  VAL A  31     8689   5088  10341    392   -803   -910       C  
ATOM     76  C   VAL A  31      26.394  27.967 -14.288  1.00 67.04           C  
ANISOU   76  C   VAL A  31     9171   5460  10839    387   -916   -943       C  
ATOM     77  O   VAL A  31      25.156  27.921 -14.242  1.00 66.49           O  
ANISOU   77  O   VAL A  31     9041   5372  10852    380  -1006   -932       O  
ATOM     78  CB  VAL A  31      27.056  28.576 -11.893  1.00 66.70           C  
ANISOU   78  CB  VAL A  31     8966   5543  10832    373   -759   -846       C  
ATOM     79  CG1 VAL A  31      27.655  27.197 -11.619  1.00 66.10           C  
ANISOU   79  CG1 VAL A  31     8861   5439  10814    358   -741   -840       C  
ATOM     80  CG2 VAL A  31      27.701  29.650 -11.004  1.00 65.72           C  
ANISOU   80  CG2 VAL A  31     8830   5485  10654    385   -679   -819       C  
ATOM     81  H01 VAL A  31      28.229  28.874 -13.654  1.00 63.48           H  
ATOM     82  H02 VAL A  31      25.996  28.535 -11.641  1.00 66.70           H  
ATOM     83  H03 VAL A  31      28.604  27.311 -11.095  1.00 66.10           H  
ATOM     84  H04 VAL A  31      26.968  26.618 -11.002  1.00 66.10           H  
ATOM     85  H05 VAL A  31      27.822  26.679 -12.563  1.00 66.10           H  
ATOM     86  H06 VAL A  31      28.618  30.007 -11.473  1.00 65.72           H  
ATOM     87  H07 VAL A  31      27.009  30.483 -10.880  1.00 65.72           H  
ATOM     88  H08 VAL A  31      25.781  30.563 -13.364  1.00 63.67           H  
ATOM     89  H09 VAL A  31      27.935  29.223 -10.029  1.00 65.72           H  
ATOM     90  N   TYR A  32      27.132  27.205 -15.109  1.00 64.64           N  
ANISOU   90  N   TYR A  32     8964   5100  10497    393   -910   -985       N  
ATOM     91  CA  TYR A  32      26.591  26.183 -16.029  1.00 65.23           C  
ANISOU   91  CA  TYR A  32     9098   5086  10600    392  -1020  -1027       C  
ATOM     92  C   TYR A  32      27.085  24.776 -15.668  1.00 68.03           C  
ANISOU   92  C   TYR A  32     9396   5419  11031    368   -988  -1017       C  
ATOM     93  O   TYR A  32      28.141  24.631 -15.073  1.00 66.98           O  
ANISOU   93  O   TYR A  32     9235   5321  10892    361   -876   -995       O  
ATOM     94  CB  TYR A  32      27.025  26.493 -17.477  1.00 67.54           C  
ANISOU   94  CB  TYR A  32     9602   5307  10753    431  -1037  -1091       C  
ATOM     95  CG  TYR A  32      26.424  27.765 -18.049  1.00 70.41           C  
ANISOU   95  CG  TYR A  32    10051   5670  11033    463  -1094  -1109       C  
ATOM     96  CD1 TYR A  32      25.278  27.726 -18.836  1.00 73.05           C  
ANISOU   96  CD1 TYR A  32    10447   5934  11373    479  -1267  -1145       C  
ATOM     97  CD2 TYR A  32      27.002  29.014 -17.801  1.00 71.29           C  
ANISOU   97  CD2 TYR A  32    10176   5842  11070    478   -984  -1091       C  
ATOM     98  CE1 TYR A  32      24.712  28.893 -19.356  1.00 72.81           C  
ANISOU   98  CE1 TYR A  32    10497   5898  11270    512  -1331  -1160       C  
ATOM     99  CE2 TYR A  32      26.442  30.190 -18.315  1.00 72.57           C  
ANISOU   99  CE2 TYR A  32    10415   6004  11155    508  -1032  -1105       C  
ATOM    100  CZ  TYR A  32      25.293  30.124 -19.086  1.00 81.44           C  
ANISOU  100  CZ  TYR A  32    11603   7060  12278    526  -1205  -1137       C  
ATOM    101  OH  TYR A  32      24.743  31.276 -19.607  1.00 83.68           O  
ANISOU  101  OH  TYR A  32    11969   7338  12490    559  -1262  -1150       O  
ATOM    102  H01 TYR A  32      25.505  26.210 -15.939  1.00 65.23           H  
ATOM    103  H02 TYR A  32      26.663  25.671 -18.095  1.00 67.54           H  
ATOM    104  H03 TYR A  32      28.111  26.589 -17.496  1.00 67.54           H  
ATOM    105  H04 TYR A  32      24.811  26.765 -19.052  1.00 73.05           H  
ATOM    106  H05 TYR A  32      27.906  29.073 -17.196  1.00 71.29           H  
ATOM    107  H06 TYR A  32      23.815  28.836 -19.973  1.00 72.81           H  
ATOM    108  H07 TYR A  32      26.908  31.154 -18.109  1.00 72.57           H  
ATOM    109  H08 TYR A  32      24.566  31.152 -20.542  1.00 83.68           H  
ATOM    110  H10 TYR A  32      28.133  27.340 -15.097  1.00 64.64           H  
ATOM    111  N   THR A  33      26.372  23.731 -16.078  1.00 65.48           N  
ANISOU  111  N   THR A  33     9062   5029  10788    356  -1093  -1038       N  
ATOM    112  CA  THR A  33      26.856  22.351 -15.854  1.00 64.09           C  
ANISOU  112  CA  THR A  33     8847   4825  10681    334  -1062  -1033       C  
ATOM    113  C   THR A  33      27.674  21.931 -17.084  1.00 68.26           C  
ANISOU  113  C   THR A  33     9553   5277  11107    355  -1050  -1093       C  
ATOM    114  O   THR A  33      27.806  22.713 -18.042  1.00 66.28           O  
ANISOU  114  O   THR A  33     9460   4993  10732    390  -1062  -1134       O  
ATOM    115  CB  THR A  33      25.693  21.386 -15.645  1.00 65.98           C  
ANISOU  115  CB  THR A  33     8979   5017  11074    312  -1169  -1025       C  
ATOM    116  CG2 THR A  33      24.949  21.626 -14.356  1.00 57.34           C  
ANISOU  116  CG2 THR A  33     7713   3976  10098    295  -1139   -955       C  
ATOM    117  OG1 THR A  33      24.830  21.500 -16.772  1.00 72.30           O  
ANISOU  117  OG1 THR A  33     9871   5735  11865    328  -1326  -1084       O  
ATOM    118  H01 THR A  33      27.470  22.321 -14.954  1.00 64.09           H  
ATOM    119  H02 THR A  33      26.085  20.373 -15.560  1.00 65.98           H  
ATOM    120  H03 THR A  33      23.949  21.198 -14.429  1.00 57.34           H  
ATOM    121  H04 THR A  33      25.486  21.155 -13.533  1.00 57.34           H  
ATOM    122  H05 THR A  33      24.872  22.698 -14.174  1.00 57.34           H  
ATOM    123  H06 THR A  33      24.561  20.624 -17.060  1.00 72.30           H  
ATOM    124  H09 THR A  33      25.490  23.881 -16.547  1.00 65.48           H  
ATOM    125  N   ALA A  34      28.187  20.678 -17.071  1.00 67.80           N  
ANISOU  125  N   ALA A  34     9482   5179  11100    339  -1021  -1097       N  
ATOM    126  CA  ALA A  34      28.949  20.107 -18.175  1.00 69.13           C  
ANISOU  126  CA  ALA A  34     9819   5259  11187    358   -992  -1149       C  
ATOM    127  C   ALA A  34      28.105  19.998 -19.464  1.00 78.26           C  
ANISOU  127  C   ALA A  34    11143   6315  12278    386  -1144  -1217       C  
ATOM    128  O   ALA A  34      28.679  20.019 -20.555  1.00 79.07           O  
ANISOU  128  O   ALA A  34    11453   6337  12254    423  -1113  -1264       O  
ATOM    129  CB  ALA A  34      29.557  18.777 -17.770  1.00 69.42           C  
ANISOU  129  CB  ALA A  34     9785   5279  11314    331   -934  -1132       C  
ATOM    130  H01 ALA A  34      29.768  20.788 -18.407  1.00 69.13           H  
ATOM    131  H02 ALA A  34      30.500  18.952 -17.252  1.00 69.42           H  
ATOM    132  H03 ALA A  34      28.871  18.250 -17.107  1.00 69.42           H  
ATOM    133  H04 ALA A  34      29.738  18.174 -18.660  1.00 69.42           H  
ATOM    134  H07 ALA A  34      28.033  20.108 -16.252  1.00 67.80           H  
ATOM    135  N   ASP A  35      26.750  20.026 -19.352  1.00 77.34           N  
ANISOU  135  N   ASP A  35    10949   6190  12245    377  -1307  -1221       N  
ATOM    136  CA  ASP A  35      25.819  20.014 -20.494  1.00 79.18           C  
ANISOU  136  CA  ASP A  35    11327   6319  12440    406  -1498  -1288       C  
ATOM    137  C   ASP A  35      25.379  21.422 -20.920  1.00 85.72           C  
ANISOU  137  C   ASP A  35    12247   7157  13166    442  -1553  -1301       C  
ATOM    138  O   ASP A  35      24.325  21.589 -21.550  1.00 88.13           O  
ANISOU  138  O   ASP A  35    12617   7388  13479    463  -1743  -1344       O  
ATOM    139  CB  ASP A  35      24.606  19.127 -20.213  1.00 82.14           C  
ANISOU  139  CB  ASP A  35    11555   6649  13006    375  -1661  -1291       C  
ATOM    140  CG  ASP A  35      24.087  19.207 -18.800  1.00 94.45           C  
ANISOU  140  CG  ASP A  35    12854   8297  14736    335  -1610  -1215       C  
ATOM    141  OD1 ASP A  35      24.667  18.512 -17.908  1.00 95.09           O  
ANISOU  141  OD1 ASP A  35    12818   8430  14883    306  -1482  -1165       O  
ATOM    142  OD2 ASP A  35      23.088  19.929 -18.579  1.00 98.32           O1-
ANISOU  142  OD2 ASP A  35    13266   8794  15298    337  -1696  -1202       O1-
ATOM    143  H01 ASP A  35      26.371  19.589 -21.333  1.00 79.18           H  
ATOM    144  H02 ASP A  35      24.933  18.098 -20.365  1.00 82.14           H  
ATOM    145  H03 ASP A  35      23.803  19.423 -20.888  1.00 82.14           H  
ATOM    146  H05 ASP A  35      26.355  20.057 -18.423  1.00 77.34           H  
ATOM    147  N   ASN A  36      26.205  22.437 -20.578  1.00 80.29           N  
ANISOU  147  N   ASN A  36    11563   6553  12391    451  -1392  -1267       N  
ATOM    148  CA  ASN A  36      26.020  23.859 -20.868  1.00 78.83           C  
ANISOU  148  CA  ASN A  36    11458   6393  12102    485  -1397  -1270       C  
ATOM    149  C   ASN A  36      24.698  24.431 -20.349  1.00 79.43           C  
ANISOU  149  C   ASN A  36    11389   6503  12289    470  -1531  -1248       C  
ATOM    150  O   ASN A  36      24.239  25.458 -20.847  1.00 78.54           O  
ANISOU  150  O   ASN A  36    11365   6376  12100    503  -1600  -1267       O  
ATOM    151  CB  ASN A  36      26.271  24.174 -22.351  1.00 81.49           C  
ANISOU  151  CB  ASN A  36    12095   6620  12249    548  -1431  -1336       C  
ATOM    152  CG  ASN A  36      27.646  23.785 -22.837  1.00104.87           C  
ANISOU  152  CG  ASN A  36    15201   9536  15111    568  -1253  -1348       C  
ATOM    153  ND2 ASN A  36      28.527  24.764 -23.007  1.00 89.53           N  
ANISOU  153  ND2 ASN A  36    13352   7607  13060    599  -1089  -1337       N  
ATOM    154  OD1 ASN A  36      27.923  22.607 -23.091  1.00107.68           O  
ANISOU  154  OD1 ASN A  36    15584   9831  15499    557  -1254  -1367       O  
ATOM    155  H01 ASN A  36      26.786  24.384 -20.297  1.00 78.83           H  
ATOM    156  H02 ASN A  36      26.192  25.256 -22.461  1.00 81.49           H  
ATOM    157  H03 ASN A  36      25.532  23.637 -22.946  1.00 81.49           H  
ATOM    158  H04 ASN A  36      27.040  22.186 -20.067  1.00 80.29           H  
ATOM    159  H05 ASN A  36      29.457  24.554 -23.341  1.00 89.53           H  
ATOM    160  H06 ASN A  36      28.267  25.718 -22.802  1.00 89.53           H  
ATOM    161  N   GLN A  37      24.114  23.788 -19.316  1.00 74.36           N  
ANISOU  161  N   GLN A  37    10522   5899  11834    424  -1547  -1204       N  
ATOM    162  CA  GLN A  37      22.867  24.234 -18.696  1.00 73.85           C  
ANISOU  162  CA  GLN A  37    10294   5852  11914    407  -1637  -1171       C  
ATOM    163  C   GLN A  37      23.073  25.173 -17.487  1.00 74.30           C  
ANISOU  163  C   GLN A  37    10219   6030  11982    392  -1487  -1100       C  
ATOM    164  O   GLN A  37      23.877  24.895 -16.591  1.00 72.60           O  
ANISOU  164  O   GLN A  37     9930   5883  11770    372  -1340  -1056       O  
ATOM    165  CB  GLN A  37      21.901  23.072 -18.420  1.00 75.84           C  
ANISOU  165  CB  GLN A  37    10398   6038  12381    376  -1750  -1168       C  
ATOM    166  CG  GLN A  37      21.332  22.430 -19.701  1.00 99.68           C  
ANISOU  166  CG  GLN A  37    13547   8918  15411    397  -1965  -1250       C  
ATOM    167  CD  GLN A  37      20.718  23.394 -20.705  1.00123.76           C  
ANISOU  167  CD  GLN A  37    16752  11904  18369    443  -2128  -1302       C  
ATOM    168  NE2 GLN A  37      19.611  24.036 -20.336  1.00116.59           N  
ANISOU  168  NE2 GLN A  37    15708  10990  17601    437  -2221  -1280       N  
ATOM    169  OE1 GLN A  37      21.210  23.550 -21.833  1.00120.25           O  
ANISOU  169  OE1 GLN A  37    16557  11404  17730    489  -2168  -1361       O  
ATOM    170  H01 GLN A  37      22.374  24.860 -19.439  1.00 73.85           H  
ATOM    171  H02 GLN A  37      21.057  23.481 -17.864  1.00 75.84           H  
ATOM    172  H03 GLN A  37      22.433  22.306 -17.856  1.00 75.84           H  
ATOM    173  H04 GLN A  37      20.517  21.784 -19.373  1.00 99.68           H  
ATOM    174  H05 GLN A  37      22.143  21.899 -20.199  1.00 99.68           H  
ATOM    175  H06 GLN A  37      19.162  24.676 -20.975  1.00116.59           H  
ATOM    176  H07 GLN A  37      24.560  22.958 -18.953  1.00 74.36           H  
ATOM    177  H08 GLN A  37      19.221  23.883 -19.417  1.00116.59           H  
ATOM    178  N   LEU A  38      22.319  26.282 -17.473  1.00 68.32           N  
ANISOU  178  N   LEU A  38     9438   5288  11231    405  -1538  -1089       N  
ATOM    179  CA  LEU A  38      22.468  27.330 -16.476  1.00 66.56           C  
ANISOU  179  CA  LEU A  38     9127   5169  10996    399  -1410  -1030       C  
ATOM    180  C   LEU A  38      21.772  26.927 -15.202  1.00 71.83           C  
ANISOU  180  C   LEU A  38     9587   5858  11848    366  -1368   -963       C  
ATOM    181  O   LEU A  38      20.589  26.612 -15.241  1.00 73.70           O  
ANISOU  181  O   LEU A  38     9729   6025  12248    356  -1478   -961       O  
ATOM    182  CB  LEU A  38      21.939  28.676 -17.029  1.00 66.43           C  
ANISOU  182  CB  LEU A  38     9181   5152  10909    429  -1475  -1047       C  
ATOM    183  CG  LEU A  38      22.030  29.930 -16.134  1.00 67.68           C  
ANISOU  183  CG  LEU A  38     9268   5408  11039    428  -1354   -994       C  
ATOM    184  CD1 LEU A  38      23.458  30.394 -15.964  1.00 66.25           C  
ANISOU  184  CD1 LEU A  38     9168   5298  10705    438  -1199   -991       C  
ATOM    185  CD2 LEU A  38      21.212  31.043 -16.701  1.00 67.56           C  
ANISOU  185  CD2 LEU A  38     9294   5371  11004    453  -1451  -1009       C  
ATOM    186  H01 LEU A  38      23.524  27.469 -16.246  1.00 66.56           H  
ATOM    187  H02 LEU A  38      20.868  28.512 -17.147  1.00 66.43           H  
ATOM    188  H03 LEU A  38      22.496  28.890 -17.941  1.00 66.43           H  
ATOM    189  H04 LEU A  38      21.639  29.653 -15.155  1.00 67.68           H  
ATOM    190  H05 LEU A  38      24.081  29.942 -16.736  1.00 66.25           H  
ATOM    191  H06 LEU A  38      23.501  31.480 -16.052  1.00 66.25           H  
ATOM    192  H07 LEU A  38      23.824  30.094 -14.982  1.00 66.25           H  
ATOM    193  H08 LEU A  38      20.292  31.146 -16.126  1.00 67.56           H  
ATOM    194  H09 LEU A  38      21.615  26.395 -18.188  1.00 68.32           H  
ATOM    195  H10 LEU A  38      21.778  31.973 -16.650  1.00 67.56           H  
ATOM    196  H11 LEU A  38      20.968  30.822 -17.740  1.00 67.56           H  
ATOM    197  N   ILE A  39      22.513  26.873 -14.083  1.00 66.54           N  
ANISOU  197  N   ILE A  39     8853   5267  11162    352  -1211   -910       N  
ATOM    198  CA  ILE A  39      21.954  26.449 -12.785  1.00 64.76           C  
ANISOU  198  CA  ILE A  39     8466   5054  11087    331  -1140   -838       C  
ATOM    199  C   ILE A  39      21.902  27.565 -11.776  1.00 65.89           C  
ANISOU  199  C   ILE A  39     8565   5272  11200    338  -1032   -782       C  
ATOM    200  O   ILE A  39      21.036  27.553 -10.897  1.00 65.94           O  
ANISOU  200  O   ILE A  39     8455   5261  11337    332   -988   -724       O  
ATOM    201  CB  ILE A  39      22.604  25.149 -12.207  1.00 66.87           C  
ANISOU  201  CB  ILE A  39     8696   5320  11394    313  -1072   -818       C  
ATOM    202  CG1 ILE A  39      24.125  25.310 -12.004  1.00 65.90           C  
ANISOU  202  CG1 ILE A  39     8655   5266  11117    321   -969   -821       C  
ATOM    203  CG2 ILE A  39      22.278  23.956 -13.079  1.00 67.39           C  
ANISOU  203  CG2 ILE A  39     8772   5294  11540    302  -1188   -866       C  
ATOM    204  CD1 ILE A  39      24.766  24.303 -11.088  1.00 69.04           C  
ANISOU  204  CD1 ILE A  39     9000   5678  11556    309   -885   -780       C  
ATOM    205  H01 ILE A  39      20.920  26.180 -13.003  1.00 64.76           H  
ATOM    206  H02 ILE A  39      22.174  24.971 -11.221  1.00 66.87           H  
ATOM    207  H03 ILE A  39      24.262  26.280 -11.525  1.00 65.90           H  
ATOM    208  H04 ILE A  39      24.605  25.231 -12.979  1.00 65.90           H  
ATOM    209  H05 ILE A  39      21.405  24.182 -13.691  1.00 67.39           H  
ATOM    210  H06 ILE A  39      23.127  23.735 -13.726  1.00 67.39           H  
ATOM    211  H07 ILE A  39      22.066  23.092 -12.449  1.00 67.39           H  
ATOM    212  H08 ILE A  39      25.685  24.721 -10.676  1.00 69.04           H  
ATOM    213  H09 ILE A  39      24.081  24.062 -10.276  1.00 69.04           H  
ATOM    214  H10 ILE A  39      24.999  23.398 -11.648  1.00 69.04           H  
ATOM    215  H12 ILE A  39      23.488  27.132 -14.132  1.00 66.54           H  
ATOM    216  N   ALA A  40      22.839  28.533 -11.887  1.00 60.74           N  
ANISOU  216  N   ALA A  40     8008   4689  10382    355   -977   -796       N  
ATOM    217  CA  ALA A  40      22.915  29.664 -10.956  1.00 58.50           C  
ANISOU  217  CA  ALA A  40     7701   4475  10050    365   -880   -750       C  
ATOM    218  C   ALA A  40      23.382  30.965 -11.586  1.00 60.91           C  
ANISOU  218  C   ALA A  40     8106   4822  10216    385   -881   -785       C  
ATOM    219  O   ALA A  40      24.240  30.943 -12.472  1.00 61.49           O  
ANISOU  219  O   ALA A  40     8285   4889  10190    395   -896   -837       O  
ATOM    220  CB  ALA A  40      23.819  29.297  -9.789  1.00 58.31           C  
ANISOU  220  CB  ALA A  40     7662   4498   9996    363   -768   -709       C  
ATOM    221  H01 ALA A  40      21.896  29.851 -10.618  1.00 58.50           H  
ATOM    222  H02 ALA A  40      24.707  29.929  -9.805  1.00 58.31           H  
ATOM    223  H03 ALA A  40      23.283  29.449  -8.852  1.00 58.31           H  
ATOM    224  H04 ALA A  40      24.116  28.252  -9.873  1.00 58.31           H  
ATOM    225  H11 ALA A  40      23.511  28.475 -12.638  1.00 60.74           H  
ATOM    226  N   GLU A  41      22.825  32.097 -11.115  1.00 55.89           N  
ANISOU  226  N   GLU A  41     7438   4220   9578    394   -850   -754       N  
ATOM    227  CA  GLU A  41      23.200  33.481 -11.478  1.00 53.64           C  
ANISOU  227  CA  GLU A  41     7228   3981   9170    414   -829   -774       C  
ATOM    228  C   GLU A  41      23.446  34.189 -10.184  1.00 54.61           C  
ANISOU  228  C   GLU A  41     7312   4168   9270    417   -718   -722       C  
ATOM    229  O   GLU A  41      22.630  34.081  -9.254  1.00 50.61           O  
ANISOU  229  O   GLU A  41     6722   3653   8856    411   -681   -666       O  
ATOM    230  CB  GLU A  41      22.142  34.225 -12.303  1.00 55.07           C  
ANISOU  230  CB  GLU A  41     7424   4127   9373    426   -925   -794       C  
ATOM    231  CG  GLU A  41      22.115  33.793 -13.758  1.00 68.53           C  
ANISOU  231  CG  GLU A  41     9234   5763  11043    439  -1050   -861       C  
ATOM    232  CD  GLU A  41      21.466  34.740 -14.752  1.00107.76           C  
ANISOU  232  CD  GLU A  41    14281  10699  15966    467  -1150   -894       C  
ATOM    233  OE1 GLU A  41      20.215  34.750 -14.844  1.00125.01           O  
ANISOU  233  OE1 GLU A  41    16390  12829  18278    463  -1257   -885       O  
ATOM    234  OE2 GLU A  41      22.217  35.411 -15.499  1.00 99.11           O1-
ANISOU  234  OE2 GLU A  41    13325   9615  14717    495  -1124   -931       O1-
ATOM    235  H01 GLU A  41      24.078  33.455 -12.124  1.00 53.64           H  
ATOM    236  H02 GLU A  41      22.397  35.285 -12.282  1.00 55.07           H  
ATOM    237  H03 GLU A  41      21.162  34.035 -11.865  1.00 55.07           H  
ATOM    238  H04 GLU A  41      21.491  32.900 -13.774  1.00 68.53           H  
ATOM    239  H05 GLU A  41      22.076  31.990 -10.446  1.00 55.89           H  
ATOM    240  H06 GLU A  41      23.147  33.641 -14.075  1.00 68.53           H  
ATOM    241  N   TYR A  42      24.624  34.830 -10.094  1.00 53.41           N  
ANISOU  241  N   TYR A  42     7224   4064   9004    428   -659   -740       N  
ATOM    242  CA  TYR A  42      25.060  35.531  -8.901  1.00 53.97           C  
ANISOU  242  CA  TYR A  42     7283   4190   9036    436   -574   -704       C  
ATOM    243  C   TYR A  42      25.331  36.988  -9.181  1.00 61.21           C  
ANISOU  243  C   TYR A  42     8247   5144   9865    453   -550   -724       C  
ATOM    244  O   TYR A  42      26.371  37.325  -9.762  1.00 61.59           O  
ANISOU  244  O   TYR A  42     8357   5199   9846    462   -534   -766       O  
ATOM    245  CB  TYR A  42      26.265  34.839  -8.272  1.00 54.39           C  
ANISOU  245  CB  TYR A  42     7345   4250   9071    435   -539   -703       C  
ATOM    246  CG  TYR A  42      25.903  33.536  -7.599  1.00 57.71           C  
ANISOU  246  CG  TYR A  42     7713   4639   9574    424   -540   -665       C  
ATOM    247  CD1 TYR A  42      25.364  33.520  -6.315  1.00 60.42           C  
ANISOU  247  CD1 TYR A  42     8027   4984   9946    433   -485   -602       C  
ATOM    248  CD2 TYR A  42      26.140  32.311  -8.228  1.00 58.55           C  
ANISOU  248  CD2 TYR A  42     7814   4704   9726    409   -581   -690       C  
ATOM    249  CE1 TYR A  42      25.031  32.326  -5.687  1.00 61.73           C  
ANISOU  249  CE1 TYR A  42     8155   5109  10189    429   -467   -562       C  
ATOM    250  CE2 TYR A  42      25.820  31.108  -7.603  1.00 59.48           C  
ANISOU  250  CE2 TYR A  42     7882   4790   9927    399   -575   -654       C  
ATOM    251  CZ  TYR A  42      25.242  31.125  -6.341  1.00 66.33           C  
ANISOU  251  CZ  TYR A  42     8716   5658  10827    410   -515   -588       C  
ATOM    252  OH  TYR A  42      24.921  29.961  -5.698  1.00 65.71           O  
ANISOU  252  OH  TYR A  42     8598   5538  10832    407   -490   -547       O  
ATOM    253  H01 TYR A  42      24.246  35.496  -8.177  1.00 53.97           H  
ATOM    254  H02 TYR A  42      26.664  35.505  -7.507  1.00 54.39           H  
ATOM    255  H03 TYR A  42      26.999  34.637  -9.052  1.00 54.39           H  
ATOM    256  H04 TYR A  42      25.200  34.462  -5.792  1.00 60.42           H  
ATOM    257  H05 TYR A  42      26.583  32.297  -9.224  1.00 58.55           H  
ATOM    258  H06 TYR A  42      24.605  32.335  -4.684  1.00 61.73           H  
ATOM    259  H07 TYR A  42      25.236  34.823 -10.897  1.00 53.41           H  
ATOM    260  H08 TYR A  42      26.022  30.160  -8.101  1.00 59.48           H  
ATOM    261  H09 TYR A  42      24.935  30.105  -4.749  1.00 65.71           H  
ATOM    262  N   GLY A  43      24.369  37.830  -8.795  1.00 58.30           N  
ANISOU  262  N   GLY A  43     7848   4791   9513    458   -536   -691       N  
ATOM    263  CA  GLY A  43      24.443  39.270  -8.995  1.00 58.50           C  
ANISOU  263  CA  GLY A  43     7910   4852   9464    474   -510   -703       C  
ATOM    264  C   GLY A  43      25.348  39.934  -7.989  1.00 63.42           C  
ANISOU  264  C   GLY A  43     8550   5520  10026    484   -437   -691       C  
ATOM    265  O   GLY A  43      25.201  39.707  -6.782  1.00 64.50           O  
ANISOU  265  O   GLY A  43     8663   5661  10181    486   -399   -645       O  
ATOM    266  H01 GLY A  43      23.441  39.679  -8.868  1.00 58.50           H  
ATOM    267  H02 GLY A  43      24.824  39.468  -9.997  1.00 58.50           H  
ATOM    268  H10 GLY A  43      23.550  37.449  -8.342  1.00 58.30           H  
ATOM    269  N   GLY A  44      26.288  40.729  -8.493  1.00 58.49           N  
ANISOU  269  N   GLY A  44     7977   4913   9335    495   -418   -733       N  
ATOM    270  CA  GLY A  44      27.225  41.477  -7.667  1.00 57.53           C  
ANISOU  270  CA  GLY A  44     7867   4819   9171    506   -370   -735       C  
ATOM    271  C   GLY A  44      26.846  42.941  -7.575  1.00 58.92           C  
ANISOU  271  C   GLY A  44     8057   5030   9302    519   -336   -729       C  
ATOM    272  O   GLY A  44      25.691  43.261  -7.267  1.00 59.54           O  
ANISOU  272  O   GLY A  44     8113   5117   9394    519   -329   -690       O  
ATOM    273  H01 GLY A  44      28.211  41.410  -8.126  1.00 57.53           H  
ATOM    274  H02 GLY A  44      27.232  41.050  -6.664  1.00 57.53           H  
ATOM    275  H03 GLY A  44      26.355  40.818  -9.497  1.00 58.49           H  
ATOM    276  N   LYS A  45      27.807  43.836  -7.886  1.00 51.90           N  
ANISOU  276  N   LYS A  45     7196   4148   8374    531   -305   -767       N  
ATOM    277  CA  LYS A  45      27.649  45.298  -7.882  1.00 49.50           C  
ANISOU  277  CA  LYS A  45     6908   3873   8026    545   -266   -769       C  
ATOM    278  C   LYS A  45      26.663  45.717  -8.962  1.00 54.47           C  
ANISOU  278  C   LYS A  45     7558   4501   8638    550   -279   -771       C  
ATOM    279  O   LYS A  45      26.814  45.338 -10.126  1.00 56.43           O  
ANISOU  279  O   LYS A  45     7846   4715   8878    554   -302   -803       O  
ATOM    280  CB  LYS A  45      29.002  46.006  -8.062  1.00 48.71           C  
ANISOU  280  CB  LYS A  45     6826   3761   7920    557   -228   -815       C  
ATOM    281  CG  LYS A  45      29.831  45.959  -6.797  1.00 57.36           C  
ANISOU  281  CG  LYS A  45     7902   4854   9039    559   -242   -813       C  
ATOM    282  CD  LYS A  45      31.216  46.565  -6.995  1.00 71.84           C  
ANISOU  282  CD  LYS A  45     9727   6653  10916    569   -217   -862       C  
ATOM    283  CE  LYS A  45      32.017  46.619  -5.700  1.00 89.07           C  
ANISOU  283  CE  LYS A  45    11893   8819  13132    575   -265   -867       C  
ATOM    284  NZ  LYS A  45      32.400  45.272  -5.166  1.00 96.18           N1+
ANISOU  284  NZ  LYS A  45    12782   9692  14071    569   -326   -856       N1+
ATOM    285  H01 LYS A  45      27.253  45.600  -6.913  1.00 49.50           H  
ATOM    286  H02 LYS A  45      28.809  47.051  -8.303  1.00 48.71           H  
ATOM    287  H03 LYS A  45      28.713  43.470  -8.144  1.00 51.90           H  
ATOM    288  H04 LYS A  45      29.553  45.517  -8.865  1.00 48.71           H  
ATOM    289  H05 LYS A  45      29.960  44.913  -6.519  1.00 57.36           H  
ATOM    290  H06 LYS A  45      29.312  46.514  -6.015  1.00 57.36           H  
ATOM    291  H07 LYS A  45      31.084  47.588  -7.346  1.00 71.84           H  
ATOM    292  H08 LYS A  45      31.762  45.962  -7.720  1.00 71.84           H  
ATOM    293  H09 LYS A  45      31.376  47.085  -4.951  1.00 89.07           H  
ATOM    294  H10 LYS A  45      32.928  47.188  -5.883  1.00 89.07           H  
ATOM    295  H11 LYS A  45      33.249  45.354  -4.625  1.00 96.18           H  
ATOM    296  H12 LYS A  45      31.659  44.920  -4.577  1.00 96.18           H  
ATOM    297  H13 LYS A  45      32.552  44.635  -5.935  1.00 96.18           H  
ATOM    298  N   LEU A  46      25.613  46.440  -8.563  1.00 48.64           N  
ANISOU  298  N   LEU A  46     6798   3786   7896    552   -269   -736       N  
ATOM    299  CA  LEU A  46      24.570  46.851  -9.484  1.00 47.54           C  
ANISOU  299  CA  LEU A  46     6668   3636   7760    558   -303   -734       C  
ATOM    300  C   LEU A  46      24.600  48.368  -9.680  1.00 54.30           C  
ANISOU  300  C   LEU A  46     7553   4518   8560    577   -255   -742       C  
ATOM    301  O   LEU A  46      24.886  49.100  -8.737  1.00 53.27           O  
ANISOU  301  O   LEU A  46     7407   4420   8412    578   -198   -727       O  
ATOM    302  CB  LEU A  46      23.200  46.367  -8.959  1.00 46.62           C  
ANISOU  302  CB  LEU A  46     6483   3503   7728    545   -333   -681       C  
ATOM    303  CG  LEU A  46      21.981  46.577  -9.848  1.00 50.38           C  
ANISOU  303  CG  LEU A  46     6943   3945   8253    550   -401   -677       C  
ATOM    304  CD1 LEU A  46      22.156  45.904 -11.196  1.00 49.96           C  
ANISOU  304  CD1 LEU A  46     6952   3848   8184    557   -494   -726       C  
ATOM    305  CD2 LEU A  46      20.678  46.173  -9.129  1.00 52.40           C  
ANISOU  305  CD2 LEU A  46     7102   4168   8639    536   -405   -618       C  
ATOM    306  H01 LEU A  46      24.741  46.396 -10.460  1.00 47.54           H  
ATOM    307  H02 LEU A  46      23.009  46.987  -8.083  1.00 46.62           H  
ATOM    308  H03 LEU A  46      23.284  45.297  -8.770  1.00 46.62           H  
ATOM    309  H04 LEU A  46      21.892  47.644 -10.052  1.00 50.38           H  
ATOM    310  H05 LEU A  46      23.206  45.650 -11.341  1.00 49.96           H  
ATOM    311  H06 LEU A  46      21.555  44.995 -11.230  1.00 49.96           H  
ATOM    312  H07 LEU A  46      21.834  46.582 -11.986  1.00 49.96           H  
ATOM    313  H08 LEU A  46      19.872  46.090  -9.858  1.00 52.40           H  
ATOM    314  H09 LEU A  46      20.819  45.213  -8.633  1.00 52.40           H  
ATOM    315  H10 LEU A  46      20.421  46.931  -8.389  1.00 52.40           H  
ATOM    316  H14 LEU A  46      25.543  46.708  -7.592  1.00 48.64           H  
ATOM    317  N   SER A  47      24.330  48.815 -10.927  1.00 53.31           N  
ANISOU  317  N   SER A  47     7483   4371   8400    595   -283   -768       N  
ATOM    318  CA  SER A  47      24.226  50.195 -11.373  1.00 54.30           C  
ANISOU  318  CA  SER A  47     7649   4511   8472    618   -246   -777       C  
ATOM    319  C   SER A  47      23.288  50.241 -12.574  1.00 61.01           C  
ANISOU  319  C   SER A  47     8551   5319   9312    637   -330   -786       C  
ATOM    320  O   SER A  47      23.511  49.540 -13.556  1.00 61.50           O  
ANISOU  320  O   SER A  47     8688   5332   9348    650   -383   -819       O  
ATOM    321  CB  SER A  47      25.596  50.784 -11.729  1.00 58.88           C  
ANISOU  321  CB  SER A  47     8287   5088   8997    636   -165   -818       C  
ATOM    322  OG  SER A  47      25.541  52.197 -11.928  1.00 71.80           O  
ANISOU  322  OG  SER A  47     9950   6741  10589    657   -111   -821       O  
ATOM    323  H01 SER A  47      23.828  50.804 -10.561  1.00 54.30           H  
ATOM    324  H02 SER A  47      25.923  50.328 -12.663  1.00 58.88           H  
ATOM    325  H03 SER A  47      26.292  50.570 -10.918  1.00 58.88           H  
ATOM    326  H04 SER A  47      25.359  52.384 -12.852  1.00 71.80           H  
ATOM    327  H11 SER A  47      24.183  48.107 -11.632  1.00 53.31           H  
ATOM    328  N   ILE A  48      22.200  51.020 -12.467  1.00 58.00           N  
ANISOU  328  N   ILE A  48     8134   4945   8959    641   -352   -756       N  
ATOM    329  CA  ILE A  48      21.242  51.184 -13.552  1.00 57.52           C  
ANISOU  329  CA  ILE A  48     8121   4833   8901    664   -458   -765       C  
ATOM    330  C   ILE A  48      21.205  52.672 -13.819  1.00 61.66           C  
ANISOU  330  C   ILE A  48     8688   5379   9362    691   -404   -765       C  
ATOM    331  O   ILE A  48      20.460  53.400 -13.169  1.00 62.01           O  
ANISOU  331  O   ILE A  48     8654   5448   9460    682   -382   -726       O  
ATOM    332  CB  ILE A  48      19.831  50.569 -13.278  1.00 60.31           C  
ANISOU  332  CB  ILE A  48     8372   5148   9395    645   -560   -728       C  
ATOM    333  CG1 ILE A  48      19.905  49.077 -12.938  1.00 59.49           C  
ANISOU  333  CG1 ILE A  48     8219   5021   9362    618   -598   -726       C  
ATOM    334  CG2 ILE A  48      18.867  50.831 -14.449  1.00 62.08           C  
ANISOU  334  CG2 ILE A  48     8649   5304   9635    674   -701   -746       C  
ATOM    335  CD1 ILE A  48      19.206  48.706 -11.697  1.00 62.03           C  
ANISOU  335  CD1 ILE A  48     8410   5353   9805    588   -549   -668       C  
ATOM    336  H01 ILE A  48      21.560  50.620 -14.429  1.00 57.52           H  
ATOM    337  H02 ILE A  48      19.431  51.074 -12.399  1.00 60.31           H  
ATOM    338  H03 ILE A  48      20.959  48.842 -12.786  1.00 59.49           H  
ATOM    339  H04 ILE A  48      19.463  48.516 -13.761  1.00 59.49           H  
ATOM    340  H05 ILE A  48      22.039  51.512 -11.600  1.00 58.00           H  
ATOM    341  H06 ILE A  48      17.989  51.365 -14.084  1.00 62.08           H  
ATOM    342  H07 ILE A  48      19.369  51.433 -15.206  1.00 62.08           H  
ATOM    343  H08 ILE A  48      18.558  49.881 -14.886  1.00 62.08           H  
ATOM    344  H09 ILE A  48      18.204  48.350 -11.937  1.00 62.03           H  
ATOM    345  H10 ILE A  48      19.760  47.916 -11.190  1.00 62.03           H  
ATOM    346  H11 ILE A  48      19.135  49.577 -11.045  1.00 62.03           H  
ATOM    347  N   PRO A  49      22.066  53.174 -14.715  1.00 59.03           N  
ANISOU  347  N   PRO A  49     8480   5031   8919    726   -360   -805       N  
ATOM    348  CA  PRO A  49      22.066  54.614 -14.973  1.00 57.63           C  
ANISOU  348  CA  PRO A  49     8345   4869   8682    754   -297   -804       C  
ATOM    349  C   PRO A  49      20.731  55.080 -15.544  1.00 59.57           C  
ANISOU  349  C   PRO A  49     8601   5082   8951    774   -407   -787       C  
ATOM    350  O   PRO A  49      20.110  54.380 -16.340  1.00 58.15           O  
ANISOU  350  O   PRO A  49     8472   4837   8785    789   -545   -802       O  
ATOM    351  CB  PRO A  49      23.243  54.810 -15.931  1.00 59.62           C  
ANISOU  351  CB  PRO A  49     8741   5084   8828    793   -222   -849       C  
ATOM    352  CG  PRO A  49      24.083  53.591 -15.789  1.00 64.65           C  
ANISOU  352  CG  PRO A  49     9372   5706   9485    773   -209   -869       C  
ATOM    353  CD  PRO A  49      23.091  52.488 -15.527  1.00 61.31           C  
ANISOU  353  CD  PRO A  49     8880   5275   9138    745   -343   -850       C  
ATOM    354  H01 PRO A  49      23.804  55.715 -15.699  1.00 59.62           H  
ATOM    355  H02 PRO A  49      22.887  54.910 -16.956  1.00 59.62           H  
ATOM    356  H03 PRO A  49      24.823  53.684 -14.994  1.00 64.65           H  
ATOM    357  H04 PRO A  49      24.644  53.398 -16.703  1.00 64.65           H  
ATOM    358  H05 PRO A  49      22.696  52.032 -16.435  1.00 61.31           H  
ATOM    359  H06 PRO A  49      23.549  51.667 -14.975  1.00 61.31           H  
ATOM    360  H12 PRO A  49      22.182  55.216 -14.072  1.00 57.63           H  
ATOM    361  N   VAL A  50      20.261  56.224 -15.036  1.00 56.48           N  
ANISOU  361  N   VAL A  50     8150   4728   8582    772   -356   -756       N  
ATOM    362  CA  VAL A  50      19.022  56.900 -15.412  1.00 57.09           C  
ANISOU  362  CA  VAL A  50     8212   4776   8704    789   -442   -734       C  
ATOM    363  C   VAL A  50      19.354  58.320 -15.896  1.00 67.49           C  
ANISOU  363  C   VAL A  50     9617   6107   9919    829   -363   -743       C  
ATOM    364  O   VAL A  50      20.340  58.913 -15.445  1.00 64.72           O  
ANISOU  364  O   VAL A  50     9270   5804   9514    825   -219   -750       O  
ATOM    365  CB  VAL A  50      17.963  56.901 -14.274  1.00 58.96           C  
ANISOU  365  CB  VAL A  50     8276   5030   9095    750   -442   -676       C  
ATOM    366  CG1 VAL A  50      17.545  55.477 -13.924  1.00 59.56           C  
ANISOU  366  CG1 VAL A  50     8272   5072   9285    718   -519   -665       C  
ATOM    367  CG2 VAL A  50      18.446  57.646 -13.029  1.00 57.04           C  
ANISOU  367  CG2 VAL A  50     7969   4863   8842    727   -279   -649       C  
ATOM    368  H01 VAL A  50      18.559  56.342 -16.226  1.00 57.09           H  
ATOM    369  H02 VAL A  50      17.093  57.439 -14.649  1.00 58.96           H  
ATOM    370  H03 VAL A  50      16.569  55.268 -14.361  1.00 59.56           H  
ATOM    371  H04 VAL A  50      18.278  54.775 -14.321  1.00 59.56           H  
ATOM    372  H05 VAL A  50      17.488  55.370 -12.841  1.00 59.56           H  
ATOM    373  H06 VAL A  50      19.326  58.239 -13.280  1.00 57.04           H  
ATOM    374  H07 VAL A  50      20.819  56.666 -14.320  1.00 56.48           H  
ATOM    375  H08 VAL A  50      17.655  58.304 -12.669  1.00 57.04           H  
ATOM    376  H09 VAL A  50      18.703  56.927 -12.251  1.00 57.04           H  
ATOM    377  N   GLU A  51      18.544  58.853 -16.823  1.00 71.64           N  
ANISOU  377  N   GLU A  51    10215   6578  10427    869   -465   -745       N  
ATOM    378  CA  GLU A  51      18.716  60.221 -17.316  1.00 74.69           C  
ANISOU  378  CA  GLU A  51    10689   6969  10722    911   -396   -748       C  
ATOM    379  C   GLU A  51      18.160  61.140 -16.221  1.00 79.93           C  
ANISOU  379  C   GLU A  51    11201   7695  11476    878   -318   -700       C  
ATOM    380  O   GLU A  51      17.153  60.789 -15.606  1.00 80.08           O  
ANISOU  380  O   GLU A  51    11087   7707  11632    845   -381   -663       O  
ATOM    381  CB  GLU A  51      17.958  60.431 -18.647  1.00 78.20           C  
ANISOU  381  CB  GLU A  51    11273   7323  11115    971   -553   -764       C  
ATOM    382  CG  GLU A  51      18.479  59.594 -19.814  1.00 97.00           C  
ANISOU  382  CG  GLU A  51    13852   9625  13378   1017   -627   -814       C  
ATOM    383  CD  GLU A  51      19.307  60.342 -20.845  1.00133.32           C  
ANISOU  383  CD  GLU A  51    18670  14187  17799   1086   -524   -843       C  
ATOM    384  OE1 GLU A  51      18.718  61.093 -21.660  1.00137.66           O  
ANISOU  384  OE1 GLU A  51    19334  14688  18283   1141   -579   -842       O  
ATOM    385  OE2 GLU A  51      20.545  60.143 -20.864  1.00130.52           O1-
ANISOU  385  OE2 GLU A  51    18378  13835  17378   1088   -386   -865       O1-
ATOM    386  H01 GLU A  51      19.765  60.436 -17.521  1.00 74.69           H  
ATOM    387  H02 GLU A  51      18.106  61.474 -18.925  1.00 78.20           H  
ATOM    388  H03 GLU A  51      16.910  60.177 -18.486  1.00 78.20           H  
ATOM    389  H04 GLU A  51      17.594  59.241 -20.344  1.00 97.00           H  
ATOM    390  H05 GLU A  51      19.096  58.795 -19.404  1.00 97.00           H  
ATOM    391  H10 GLU A  51      17.790  58.292 -17.193  1.00 71.64           H  
ATOM    392  N   TYR A  52      18.816  62.281 -15.943  1.00 76.32           N  
ANISOU  392  N   TYR A  52    10759   7285  10954    887   -172   -700       N  
ATOM    393  CA  TYR A  52      18.367  63.176 -14.873  1.00 75.84           C  
ANISOU  393  CA  TYR A  52    10573   7278  10965    858    -87   -657       C  
ATOM    394  C   TYR A  52      16.890  63.532 -14.963  1.00 81.91           C  
ANISOU  394  C   TYR A  52    11272   8010  11838    861   -184   -616       C  
ATOM    395  O   TYR A  52      16.201  63.528 -13.937  1.00 82.17           O  
ANISOU  395  O   TYR A  52    11169   8060  11990    825   -152   -571       O  
ATOM    396  CB  TYR A  52      19.261  64.419 -14.729  1.00 76.65           C  
ANISOU  396  CB  TYR A  52    10716   7424  10986    874     67   -670       C  
ATOM    397  CG  TYR A  52      19.136  65.103 -13.381  1.00 77.94           C  
ANISOU  397  CG  TYR A  52    10761   7646  11207    838    170   -636       C  
ATOM    398  CD1 TYR A  52      19.748  64.572 -12.249  1.00 79.75           C  
ANISOU  398  CD1 TYR A  52    10927   7912  11461    800    226   -636       C  
ATOM    399  CD2 TYR A  52      18.403  66.278 -13.237  1.00 78.26           C  
ANISOU  399  CD2 TYR A  52    10768   7696  11272    846    206   -604       C  
ATOM    400  CE1 TYR A  52      19.637  65.195 -11.006  1.00 80.68           C  
ANISOU  400  CE1 TYR A  52    10974   8070  11612    776    314   -608       C  
ATOM    401  CE2 TYR A  52      18.282  66.909 -12.000  1.00 78.63           C  
ANISOU  401  CE2 TYR A  52    10728   7786  11361    818    307   -573       C  
ATOM    402  CZ  TYR A  52      18.905  66.366 -10.887  1.00 88.26           C  
ANISOU  402  CZ  TYR A  52    11908   9037  12590    785    360   -577       C  
ATOM    403  OH  TYR A  52      18.791  66.968  -9.659  1.00 91.82           O  
ANISOU  403  OH  TYR A  52    12308   9517  13063    766    454   -549       O  
ATOM    404  H01 TYR A  52      18.477  62.604 -13.951  1.00 75.84           H  
ATOM    405  H02 TYR A  52      18.936  65.136 -15.483  1.00 76.65           H  
ATOM    406  H03 TYR A  52      20.299  64.116 -14.868  1.00 76.65           H  
ATOM    407  H04 TYR A  52      20.325  63.651 -12.336  1.00 79.75           H  
ATOM    408  H05 TYR A  52      17.914  66.713 -14.109  1.00 78.26           H  
ATOM    409  H06 TYR A  52      19.634  62.526 -16.482  1.00 76.32           H  
ATOM    410  H07 TYR A  52      20.124  64.763 -10.132  1.00 80.68           H  
ATOM    411  H08 TYR A  52      17.700  67.826 -11.908  1.00 78.63           H  
ATOM    412  H09 TYR A  52      19.202  67.835  -9.688  1.00 91.82           H  
ATOM    413  N   LYS A  53      16.389  63.756 -16.196  1.00 79.80           N  
ANISOU  413  N   LYS A  53    11106   7677  11536    909   -309   -632       N  
ATOM    414  CA  LYS A  53      14.981  64.073 -16.472  1.00 80.64           C  
ANISOU  414  CA  LYS A  53    11153   7725  11761    920   -440   -600       C  
ATOM    415  C   LYS A  53      14.027  62.950 -15.994  1.00 84.05           C  
ANISOU  415  C   LYS A  53    11445   8110  12381    881   -555   -574       C  
ATOM    416  O   LYS A  53      12.947  63.258 -15.484  1.00 85.63           O  
ANISOU  416  O   LYS A  53    11510   8278  12748    864   -580   -528       O  
ATOM    417  CB  LYS A  53      14.759  64.442 -17.963  1.00 84.49           C  
ANISOU  417  CB  LYS A  53    11815   8136  12151    990   -575   -631       C  
ATOM    418  CG  LYS A  53      15.396  63.476 -18.986  1.00 96.30           C  
ANISOU  418  CG  LYS A  53    13489   9580  13522   1027   -661   -686       C  
ATOM    419  CD  LYS A  53      15.391  64.011 -20.421  1.00100.65           C  
ANISOU  419  CD  LYS A  53    14264  10047  13931   1110   -761   -716       C  
ATOM    420  CE  LYS A  53      15.922  62.977 -21.392  1.00102.70           C  
ANISOU  420  CE  LYS A  53    14722  10245  14054   1151   -817   -768       C  
ATOM    421  NZ  LYS A  53      15.937  63.457 -22.801  1.00105.26           N1+
ANISOU  421  NZ  LYS A  53    15304  10465  14226   1244   -927   -797       N1+
ATOM    422  H01 LYS A  53      14.730  64.958 -15.887  1.00 80.64           H  
ATOM    423  H02 LYS A  53      15.251  65.403 -18.111  1.00 84.49           H  
ATOM    424  H03 LYS A  53      13.685  64.468 -18.147  1.00 84.49           H  
ATOM    425  H04 LYS A  53      14.796  62.566 -18.983  1.00 96.30           H  
ATOM    426  H05 LYS A  53      16.429  63.292 -18.690  1.00 96.30           H  
ATOM    427  H06 LYS A  53      16.036  64.889 -20.464  1.00100.65           H  
ATOM    428  H07 LYS A  53      14.370  64.271 -20.701  1.00100.65           H  
ATOM    429  H08 LYS A  53      15.255  62.116 -21.348  1.00102.70           H  
ATOM    430  H09 LYS A  53      16.940  62.717 -21.102  1.00102.70           H  
ATOM    431  H10 LYS A  53      17.023  63.702 -16.980  1.00 79.80           H  
ATOM    432  H11 LYS A  53      16.575  64.236 -22.884  1.00105.26           H  
ATOM    433  H12 LYS A  53      16.239  62.709 -23.409  1.00105.26           H  
ATOM    434  H13 LYS A  53      15.009  63.754 -23.066  1.00105.26           H  
ATOM    435  N   GLN A  54      14.465  61.671 -16.089  1.00 77.16           N  
ANISOU  435  N   GLN A  54    10595   7227  11495    866   -602   -602       N  
ATOM    436  CA  GLN A  54      13.707  60.479 -15.665  1.00 76.55           C  
ANISOU  436  CA  GLN A  54    10391   7101  11594    831   -698   -582       C  
ATOM    437  C   GLN A  54      13.497  60.402 -14.134  1.00 75.40           C  
ANISOU  437  C   GLN A  54    10079   7000  11572    778   -549   -526       C  
ATOM    438  O   GLN A  54      12.770  59.508 -13.672  1.00 75.96           O  
ANISOU  438  O   GLN A  54    10028   7018  11814    749   -596   -497       O  
ATOM    439  CB  GLN A  54      14.441  59.175 -16.074  1.00 78.13           C  
ANISOU  439  CB  GLN A  54    10673   7291  11724    828   -757   -627       C  
ATOM    440  CG  GLN A  54      14.692  58.930 -17.558  1.00 97.92           C  
ANISOU  440  CG  GLN A  54    13374   9732  14098    884   -901   -685       C  
ATOM    441  CD  GLN A  54      15.547  57.704 -17.783  1.00120.45           C  
ANISOU  441  CD  GLN A  54    16302  12584  16880    877   -911   -724       C  
ATOM    442  NE2 GLN A  54      15.880  57.436 -19.034  1.00118.97           N  
ANISOU  442  NE2 GLN A  54    16312  12335  16557    930  -1004   -775       N  
ATOM    443  OE1 GLN A  54      15.909  56.976 -16.853  1.00114.91           O  
ANISOU  443  OE1 GLN A  54    15493  11926  16240    829   -833   -708       O  
ATOM    444  H01 GLN A  54      12.741  60.572 -16.162  1.00 76.55           H  
ATOM    445  H02 GLN A  54      13.761  58.376 -15.778  1.00 78.13           H  
ATOM    446  H03 GLN A  54      15.411  59.179 -15.577  1.00 78.13           H  
ATOM    447  H04 GLN A  54      15.222  59.793 -17.961  1.00 97.92           H  
ATOM    448  H05 GLN A  54      13.735  58.792 -18.061  1.00 97.92           H  
ATOM    449  H06 GLN A  54      16.446  56.626 -19.244  1.00118.97           H  
ATOM    450  H07 GLN A  54      15.569  58.041 -19.780  1.00118.97           H  
ATOM    451  H14 GLN A  54      15.384  61.522 -16.481  1.00 77.16           H  
ATOM    452  N   ILE A  55      14.198  61.263 -13.346  1.00 65.21           N  
ANISOU  452  N   ILE A  55     8795   5793  10188    769   -367   -513       N  
ATOM    453  CA  ILE A  55      14.140  61.220 -11.879  1.00 60.33           C  
ANISOU  453  CA  ILE A  55     8072   5211   9640    730   -217   -464       C  
ATOM    454  C   ILE A  55      12.949  61.997 -11.333  1.00 61.50           C  
ANISOU  454  C   ILE A  55     8105   5322   9939    724   -168   -402       C  
ATOM    455  O   ILE A  55      12.784  63.172 -11.700  1.00 60.84           O  
ANISOU  455  O   ILE A  55     8050   5250   9817    746   -150   -401       O  
ATOM    456  CB  ILE A  55      15.493  61.594 -11.211  1.00 60.29           C  
ANISOU  456  CB  ILE A  55     8136   5296   9476    725    -71   -486       C  
ATOM    457  CG1 ILE A  55      16.644  60.786 -11.826  1.00 59.11           C  
ANISOU  457  CG1 ILE A  55     8085   5162   9211    732   -118   -545       C  
ATOM    458  CG2 ILE A  55      15.457  61.398  -9.690  1.00 60.01           C  
ANISOU  458  CG2 ILE A  55     8030   5281   9491    694     58   -442       C  
ATOM    459  CD1 ILE A  55      18.002  61.328 -11.566  1.00 64.39           C  
ANISOU  459  CD1 ILE A  55     8828   5893   9744    738     -7   -580       C  
ATOM    460  H01 ILE A  55      13.970  60.181 -11.598  1.00 60.33           H  
ATOM    461  H02 ILE A  55      15.663  62.654 -11.402  1.00 60.29           H  
ATOM    462  H03 ILE A  55      16.502  60.828 -12.906  1.00 59.11           H  
ATOM    463  H04 ILE A  55      16.600  59.774 -11.423  1.00 59.11           H  
ATOM    464  H05 ILE A  55      14.602  61.933  -9.275  1.00 60.01           H  
ATOM    465  H06 ILE A  55      15.366  60.336  -9.462  1.00 60.01           H  
ATOM    466  H07 ILE A  55      16.376  61.787  -9.251  1.00 60.01           H  
ATOM    467  H08 ILE A  55      14.781  61.959 -13.788  1.00 65.21           H  
ATOM    468  H09 ILE A  55      18.680  61.002 -12.355  1.00 64.39           H  
ATOM    469  H10 ILE A  55      17.962  62.417 -11.549  1.00 64.39           H  
ATOM    470  H11 ILE A  55      18.362  60.962 -10.605  1.00 64.39           H  
ATOM    471  N   PRO A  56      12.109  61.369 -10.457  1.00 56.61           N  
ANISOU  471  N   PRO A  56     7359   4648   9502    697   -129   -348       N  
ATOM    472  CA  PRO A  56      10.998  62.113  -9.854  1.00 56.45           C  
ANISOU  472  CA  PRO A  56     7227   4577   9644    692    -46   -281       C  
ATOM    473  C   PRO A  56      11.546  63.278  -9.022  1.00 58.39           C  
ANISOU  473  C   PRO A  56     7524   4899   9764    694    138   -266       C  
ATOM    474  O   PRO A  56      12.576  63.119  -8.346  1.00 56.26           O  
ANISOU  474  O   PRO A  56     7328   4697   9351    687    230   -284       O  
ATOM    475  CB  PRO A  56      10.325  61.070  -8.947  1.00 58.54           C  
ANISOU  475  CB  PRO A  56     7375   4767  10098    665      8   -228       C  
ATOM    476  CG  PRO A  56      10.755  59.774  -9.435  1.00 62.70           C  
ANISOU  476  CG  PRO A  56     7930   5288  10605    658   -118   -271       C  
ATOM    477  CD  PRO A  56      12.158  59.995  -9.916  1.00 58.17           C  
ANISOU  477  CD  PRO A  56     7512   4819   9771    672   -133   -338       C  
ATOM    478  H01 PRO A  56       9.239  61.164  -8.971  1.00 58.54           H  
ATOM    479  H02 PRO A  56      10.639  61.209  -7.912  1.00 58.54           H  
ATOM    480  H03 PRO A  56      10.104  59.393 -10.222  1.00 62.70           H  
ATOM    481  H04 PRO A  56      10.734  59.035  -8.634  1.00 62.70           H  
ATOM    482  H05 PRO A  56      12.906  59.867  -9.134  1.00 58.17           H  
ATOM    483  H06 PRO A  56      12.425  59.277 -10.691  1.00 58.17           H  
ATOM    484  H12 PRO A  56      10.313  62.544 -10.584  1.00 56.45           H  
ATOM    485  N   PRO A  57      10.913  64.465  -9.080  1.00 55.84           N  
ANISOU  485  N   PRO A  57     7166   4560   9491    706    181   -237       N  
ATOM    486  CA  PRO A  57      11.415  65.608  -8.295  1.00 54.75           C  
ANISOU  486  CA  PRO A  57     7079   4488   9234    709    352   -225       C  
ATOM    487  C   PRO A  57      11.527  65.332  -6.794  1.00 56.68           C  
ANISOU  487  C   PRO A  57     7320   4732   9483    692    524   -182       C  
ATOM    488  O   PRO A  57      12.499  65.779  -6.190  1.00 56.28           O  
ANISOU  488  O   PRO A  57     7364   4752   9269    695    615   -204       O  
ATOM    489  CB  PRO A  57      10.421  66.734  -8.620  1.00 56.76           C  
ANISOU  489  CB  PRO A  57     7269   4698   9600    723    357   -188       C  
ATOM    490  CG  PRO A  57       9.868  66.364  -9.927  1.00 62.15           C  
ANISOU  490  CG  PRO A  57     7925   5322  10367    739    148   -212       C  
ATOM    491  CD  PRO A  57       9.740  64.862  -9.879  1.00 59.01           C  
ANISOU  491  CD  PRO A  57     7484   4877  10060    721     64   -217       C  
ATOM    492  H01 PRO A  57      10.894  67.716  -8.631  1.00 56.76           H  
ATOM    493  H02 PRO A  57       9.634  66.785  -7.867  1.00 56.76           H  
ATOM    494  H03 PRO A  57      10.500  66.697 -10.750  1.00 62.15           H  
ATOM    495  H04 PRO A  57       8.894  66.829 -10.078  1.00 62.15           H  
ATOM    496  H05 PRO A  57       8.794  64.521  -9.459  1.00 59.01           H  
ATOM    497  H06 PRO A  57       9.780  64.431 -10.879  1.00 59.01           H  
ATOM    498  H07 PRO A  57      12.442  65.858  -8.561  1.00 54.75           H  
ATOM    499  N   ASN A  58      10.597  64.552  -6.215  1.00 52.74           N  
ANISOU  499  N   ASN A  58     6725   4143   9172    679    561   -124       N  
ATOM    500  CA  ASN A  58      10.608  64.180  -4.798  1.00 53.10           C  
ANISOU  500  CA  ASN A  58     6790   4162   9223    672    733    -75       C  
ATOM    501  C   ASN A  58      11.846  63.407  -4.385  1.00 57.07           C  
ANISOU  501  C   ASN A  58     7404   4732   9549    669    725   -119       C  
ATOM    502  O   ASN A  58      12.232  63.468  -3.217  1.00 58.85           O  
ANISOU  502  O   ASN A  58     7710   4963   9686    676    859    -99       O  
ATOM    503  CB  ASN A  58       9.362  63.397  -4.434  1.00 56.72           C  
ANISOU  503  CB  ASN A  58     7118   4491   9941    663    775     -4       C  
ATOM    504  CG  ASN A  58       8.130  64.253  -4.535  1.00 80.64           C  
ANISOU  504  CG  ASN A  58    10030   7434  13173    668    825     52       C  
ATOM    505  ND2 ASN A  58       7.222  63.863  -5.395  1.00 76.67           N  
ANISOU  505  ND2 ASN A  58     9390   6845  12896    661    688     61       N  
ATOM    506  OD1 ASN A  58       8.007  65.301  -3.869  1.00 64.32           O  
ANISOU  506  OD1 ASN A  58     7998   5375  11067    678    976     85       O  
ATOM    507  H01 ASN A  58      10.624  65.119  -4.245  1.00 53.10           H  
ATOM    508  H02 ASN A  58       9.460  63.055  -3.404  1.00 56.72           H  
ATOM    509  H03 ASN A  58       9.263  62.550  -5.113  1.00 56.72           H  
ATOM    510  H04 ASN A  58       6.380  64.406  -5.521  1.00 76.67           H  
ATOM    511  H05 ASN A  58       7.364  63.019  -5.932  1.00 76.67           H  
ATOM    512  H07 ASN A  58       9.846  64.202  -6.792  1.00 52.74           H  
ATOM    513  N   PHE A  59      12.477  62.696  -5.335  1.00 50.81           N  
ANISOU  513  N   PHE A  59     6627   3978   8700    664    566   -181       N  
ATOM    514  CA  PHE A  59      13.704  61.968  -5.064  1.00 49.71           C  
ANISOU  514  CA  PHE A  59     6581   3898   8409    660    544   -227       C  
ATOM    515  C   PHE A  59      14.840  62.944  -4.935  1.00 53.55           C  
ANISOU  515  C   PHE A  59     7171   4468   8708    672    580   -275       C  
ATOM    516  O   PHE A  59      15.634  62.833  -4.000  1.00 54.25           O  
ANISOU  516  O   PHE A  59     7339   4582   8692    675    642   -285       O  
ATOM    517  CB  PHE A  59      13.998  60.918  -6.144  1.00 51.06           C  
ANISOU  517  CB  PHE A  59     6738   4072   8592    653    378   -275       C  
ATOM    518  CG  PHE A  59      14.651  59.660  -5.619  1.00 50.72           C  
ANISOU  518  CG  PHE A  59     6729   4034   8510    642    371   -287       C  
ATOM    519  CD1 PHE A  59      15.212  59.622  -4.343  1.00 52.72           C  
ANISOU  519  CD1 PHE A  59     7053   4304   8676    646    487   -270       C  
ATOM    520  CD2 PHE A  59      14.709  58.512  -6.397  1.00 51.11           C  
ANISOU  520  CD2 PHE A  59     6752   4063   8604    632    241   -315       C  
ATOM    521  CE1 PHE A  59      15.815  58.456  -3.862  1.00 52.39           C  
ANISOU  521  CE1 PHE A  59     7048   4260   8597    640    471   -280       C  
ATOM    522  CE2 PHE A  59      15.296  57.347  -5.907  1.00 51.72           C  
ANISOU  522  CE2 PHE A  59     6856   4143   8651    623    238   -324       C  
ATOM    523  CZ  PHE A  59      15.831  57.326  -4.640  1.00 49.51           C  
ANISOU  523  CZ  PHE A  59     6640   3881   8291    627    354   -304       C  
ATOM    524  H01 PHE A  59      13.585  61.425  -4.127  1.00 49.71           H  
ATOM    525  H02 PHE A  59      14.704  61.372  -6.840  1.00 51.06           H  
ATOM    526  H03 PHE A  59      13.057  60.643  -6.620  1.00 51.06           H  
ATOM    527  H04 PHE A  59      15.180  60.511  -3.714  1.00 52.72           H  
ATOM    528  H05 PHE A  59      14.290  58.522  -7.403  1.00 51.11           H  
ATOM    529  H06 PHE A  59      12.086  62.667  -6.266  1.00 50.81           H  
ATOM    530  H07 PHE A  59      16.271  58.445  -2.872  1.00 52.39           H  
ATOM    531  H08 PHE A  59      15.331  56.452  -6.528  1.00 51.72           H  
ATOM    532  H09 PHE A  59      16.270  56.407  -4.252  1.00 49.51           H  
ATOM    533  N   ILE A  60      14.890  63.930  -5.851  1.00 49.73           N  
ANISOU  533  N   ILE A  60     6688   4016   8192    682    538   -303       N  
ATOM    534  CA  ILE A  60      15.880  65.002  -5.839  1.00 47.41           C  
ANISOU  534  CA  ILE A  60     6473   3788   7752    694    580   -347       C  
ATOM    535  C   ILE A  60      15.698  65.807  -4.553  1.00 50.25           C  
ANISOU  535  C   ILE A  60     6861   4142   8089    698    727   -308       C  
ATOM    536  O   ILE A  60      16.666  65.998  -3.827  1.00 48.92           O  
ANISOU  536  O   ILE A  60     6775   4007   7806    703    766   -339       O  
ATOM    537  CB  ILE A  60      15.807  65.826  -7.146  1.00 50.11           C  
ANISOU  537  CB  ILE A  60     6814   4145   8080    710    515   -375       C  
ATOM    538  CG1 ILE A  60      16.320  64.972  -8.316  1.00 50.68           C  
ANISOU  538  CG1 ILE A  60     6917   4218   8121    716    380   -426       C  
ATOM    539  CG2 ILE A  60      16.603  67.168  -7.042  1.00 50.99           C  
ANISOU  539  CG2 ILE A  60     6987   4310   8077    725    593   -407       C  
ATOM    540  CD1 ILE A  60      15.637  65.213  -9.604  1.00 62.41           C  
ANISOU  540  CD1 ILE A  60     8394   5669   9652    736    275   -429       C  
ATOM    541  H01 ILE A  60      16.897  64.611  -5.825  1.00 47.41           H  
ATOM    542  H02 ILE A  60      14.766  66.095  -7.322  1.00 50.11           H  
ATOM    543  H03 ILE A  60      16.118  63.934  -8.051  1.00 50.68           H  
ATOM    544  H04 ILE A  60      17.381  65.181  -8.450  1.00 50.68           H  
ATOM    545  H05 ILE A  60      17.550  67.070  -7.573  1.00 50.99           H  
ATOM    546  H06 ILE A  60      16.019  67.973  -7.488  1.00 50.99           H  
ATOM    547  H07 ILE A  60      16.797  67.396  -5.994  1.00 50.99           H  
ATOM    548  H08 ILE A  60      14.740  65.808  -9.433  1.00 62.41           H  
ATOM    549  H09 ILE A  60      16.306  65.750 -10.276  1.00 62.41           H  
ATOM    550  H10 ILE A  60      14.202  63.927  -6.590  1.00 49.73           H  
ATOM    551  H11 ILE A  60      15.359  64.259 -10.053  1.00 62.41           H  
ATOM    552  N   HIS A  61      14.446  66.147  -4.211  1.00 48.82           N  
ANISOU  552  N   HIS A  61     6616   3904   8031    699    804   -240       N  
ATOM    553  CA  HIS A  61      14.098  66.873  -2.994  1.00 49.85           C  
ANISOU  553  CA  HIS A  61     6784   4006   8152    708    965   -192       C  
ATOM    554  C   HIS A  61      14.565  66.177  -1.747  1.00 55.48           C  
ANISOU  554  C   HIS A  61     7587   4698   8794    713   1031   -181       C  
ATOM    555  O   HIS A  61      14.991  66.863  -0.820  1.00 56.98           O  
ANISOU  555  O   HIS A  61     7879   4894   8877    729   1122   -182       O  
ATOM    556  CB  HIS A  61      12.591  67.113  -2.911  1.00 51.95           C  
ANISOU  556  CB  HIS A  61     6946   4187   8605    707   1042   -113       C  
ATOM    557  CG  HIS A  61      12.111  68.151  -3.867  1.00 56.03           C  
ANISOU  557  CG  HIS A  61     7398   4716   9173    711    999   -118       C  
ATOM    558  CD2 HIS A  61      12.816  69.026  -4.622  1.00 57.83           C  
ANISOU  558  CD2 HIS A  61     7669   5017   9284    719    941   -174       C  
ATOM    559  ND1 HIS A  61      10.768  68.333  -4.106  1.00 59.25           N  
ANISOU  559  ND1 HIS A  61     7687   5042   9785    709   1016    -57       N  
ATOM    560  CE1 HIS A  61      10.694  69.315  -4.984  1.00 59.15           C  
ANISOU  560  CE1 HIS A  61     7658   5060   9757    718    956    -80       C  
ATOM    561  NE2 HIS A  61      11.904  69.758  -5.328  1.00 58.69           N  
ANISOU  561  NE2 HIS A  61     7701   5097   9503    726    919   -149       N  
ATOM    562  H01 HIS A  61      14.618  67.829  -3.054  1.00 49.85           H  
ATOM    563  H02 HIS A  61      12.374  67.473  -1.905  1.00 51.95           H  
ATOM    564  H03 HIS A  61      12.077  66.176  -3.128  1.00 51.95           H  
ATOM    565  H04 HIS A  61      13.901  69.127  -4.659  1.00 57.83           H  
ATOM    566  H05 HIS A  61       9.760  69.715  -5.379  1.00 59.15           H  
ATOM    567  H06 HIS A  61      12.108  70.496  -5.987  1.00 58.69           H  
ATOM    568  H12 HIS A  61      13.697  65.884  -4.835  1.00 48.82           H  
ATOM    569  N   ALA A  62      14.481  64.826  -1.721  1.00 50.46           N  
ANISOU  569  N   ALA A  62     6926   4032   8215    704    981   -171       N  
ATOM    570  CA  ALA A  62      14.897  63.990  -0.604  1.00 49.53           C  
ANISOU  570  CA  ALA A  62     6902   3885   8033    713   1030   -158       C  
ATOM    571  C   ALA A  62      16.395  64.151  -0.363  1.00 52.79           C  
ANISOU  571  C   ALA A  62     7427   4366   8263    721    965   -233       C  
ATOM    572  O   ALA A  62      16.814  64.330   0.783  1.00 53.33           O  
ANISOU  572  O   ALA A  62     7621   4415   8228    743   1031   -229       O  
ATOM    573  CB  ALA A  62      14.546  62.541  -0.889  1.00 50.05           C  
ANISOU  573  CB  ALA A  62     6897   3911   8208    699    967   -141       C  
ATOM    574  H01 ALA A  62      14.371  64.301   0.298  1.00 49.53           H  
ATOM    575  H02 ALA A  62      13.617  62.498  -1.457  1.00 50.05           H  
ATOM    576  H03 ALA A  62      15.347  62.080  -1.467  1.00 50.05           H  
ATOM    577  H04 ALA A  62      14.421  62.005   0.052  1.00 50.05           H  
ATOM    578  H07 ALA A  62      14.102  64.365  -2.536  1.00 50.46           H  
ATOM    579  N   PHE A  63      17.188  64.164  -1.451  1.00 46.93           N  
ANISOU  579  N   PHE A  63     6649   3691   7490    708    838   -301       N  
ATOM    580  CA  PHE A  63      18.629  64.361  -1.375  1.00 44.37           C  
ANISOU  580  CA  PHE A  63     6399   3417   7041    713    774   -375       C  
ATOM    581  C   PHE A  63      18.978  65.768  -0.950  1.00 50.04           C  
ANISOU  581  C   PHE A  63     7176   4154   7684    728    834   -395       C  
ATOM    582  O   PHE A  63      19.928  65.941  -0.206  1.00 51.92           O  
ANISOU  582  O   PHE A  63     7505   4393   7828    741    818   -434       O  
ATOM    583  CB  PHE A  63      19.313  63.965  -2.679  1.00 44.17           C  
ANISOU  583  CB  PHE A  63     6322   3434   7026    699    656   -434       C  
ATOM    584  CG  PHE A  63      19.521  62.476  -2.837  1.00 44.11           C  
ANISOU  584  CG  PHE A  63     6299   3412   7047    687    579   -439       C  
ATOM    585  CD1 PHE A  63      20.654  61.856  -2.318  1.00 45.96           C  
ANISOU  585  CD1 PHE A  63     6594   3652   7216    690    531   -480       C  
ATOM    586  CD2 PHE A  63      18.610  61.702  -3.538  1.00 47.00           C  
ANISOU  586  CD2 PHE A  63     6588   3751   7520    675    543   -406       C  
ATOM    587  CE1 PHE A  63      20.851  60.474  -2.459  1.00 46.85           C  
ANISOU  587  CE1 PHE A  63     6693   3751   7358    679    465   -483       C  
ATOM    588  CE2 PHE A  63      18.799  60.306  -3.671  1.00 50.69           C  
ANISOU  588  CE2 PHE A  63     7042   4201   8017    664    474   -412       C  
ATOM    589  CZ  PHE A  63      19.924  59.705  -3.135  1.00 47.56           C  
ANISOU  589  CZ  PHE A  63     6709   3819   7544    666    443   -449       C  
ATOM    590  H01 PHE A  63      19.012  63.697  -0.600  1.00 44.37           H  
ATOM    591  H02 PHE A  63      20.303  64.422  -2.667  1.00 44.17           H  
ATOM    592  H03 PHE A  63      18.700  64.316  -3.509  1.00 44.17           H  
ATOM    593  H04 PHE A  63      21.400  62.453  -1.794  1.00 45.96           H  
ATOM    594  H05 PHE A  63      16.765  64.031  -2.359  1.00 46.93           H  
ATOM    595  H06 PHE A  63      17.738  62.174  -3.992  1.00 47.00           H  
ATOM    596  H07 PHE A  63      21.739  60.006  -2.034  1.00 46.85           H  
ATOM    597  H08 PHE A  63      18.058  59.704  -4.196  1.00 50.69           H  
ATOM    598  H09 PHE A  63      20.078  58.632  -3.245  1.00 47.56           H  
ATOM    599  N   LEU A  64      18.194  66.772  -1.358  1.00 47.54           N  
ANISOU  599  N   LEU A  64     6810   3841   7413    728    897   -367       N  
ATOM    600  CA  LEU A  64      18.374  68.187  -0.992  1.00 46.07           C  
ANISOU  600  CA  LEU A  64     6669   3669   7167    741    968   -379       C  
ATOM    601  C   LEU A  64      18.114  68.461   0.479  1.00 50.15           C  
ANISOU  601  C   LEU A  64     7297   4133   7625    763   1075   -341       C  
ATOM    602  O   LEU A  64      18.702  69.385   1.021  1.00 50.91           O  
ANISOU  602  O   LEU A  64     7476   4235   7632    778   1094   -375       O  
ATOM    603  CB  LEU A  64      17.468  69.091  -1.832  1.00 45.96           C  
ANISOU  603  CB  LEU A  64     6570   3663   7229    738   1009   -351       C  
ATOM    604  CG  LEU A  64      17.724  69.093  -3.336  1.00 50.34           C  
ANISOU  604  CG  LEU A  64     7056   4258   7812    731    910   -391       C  
ATOM    605  CD1 LEU A  64      16.851  70.102  -4.014  1.00 49.66           C  
ANISOU  605  CD1 LEU A  64     6909   4169   7789    736    944   -361       C  
ATOM    606  CD2 LEU A  64      19.203  69.340  -3.674  1.00 51.66           C  
ANISOU  606  CD2 LEU A  64     7268   4468   7891    736    859   -472       C  
ATOM    607  H01 LEU A  64      19.421  68.412  -1.195  1.00 46.07           H  
ATOM    608  H02 LEU A  64      17.682  70.107  -1.499  1.00 45.96           H  
ATOM    609  H03 LEU A  64      16.438  68.773  -1.670  1.00 45.96           H  
ATOM    610  H04 LEU A  64      17.473  68.100  -3.709  1.00 50.34           H  
ATOM    611  H05 LEU A  64      15.943  70.248  -3.429  1.00 49.66           H  
ATOM    612  H06 LEU A  64      17.385  71.048  -4.097  1.00 49.66           H  
ATOM    613  H07 LEU A  64      16.587  69.745  -5.009  1.00 49.66           H  
ATOM    614  H08 LEU A  64      19.815  68.565  -3.213  1.00 51.66           H  
ATOM    615  H09 LEU A  64      19.338  69.314  -4.755  1.00 51.66           H  
ATOM    616  H10 LEU A  64      17.419  66.542  -1.964  1.00 47.54           H  
ATOM    617  H11 LEU A  64      19.506  70.315  -3.293  1.00 51.66           H  
ATOM    618  N   ALA A  65      17.192  67.712   1.108  1.00 47.10           N  
ANISOU  618  N   ALA A  65     6921   3683   7294    768   1152   -270       N  
ATOM    619  CA  ALA A  65      16.847  67.819   2.532  1.00 47.38           C  
ANISOU  619  CA  ALA A  65     7093   3643   7266    798   1278   -222       C  
ATOM    620  C   ALA A  65      17.699  66.898   3.399  1.00 53.01           C  
ANISOU  620  C   ALA A  65     7937   4331   7871    818   1221   -247       C  
ATOM    621  O   ALA A  65      17.634  66.992   4.627  1.00 53.58           O  
ANISOU  621  O   ALA A  65     8171   4335   7853    854   1307   -219       O  
ATOM    622  CB  ALA A  65      15.373  67.495   2.743  1.00 48.41           C  
ANISOU  622  CB  ALA A  65     7166   3692   7534    800   1419   -124       C  
ATOM    623  H01 ALA A  65      17.048  68.847   2.835  1.00 47.38           H  
ATOM    624  H02 ALA A  65      14.785  67.943   1.942  1.00 48.41           H  
ATOM    625  H03 ALA A  65      15.233  66.414   2.734  1.00 48.41           H  
ATOM    626  H04 ALA A  65      15.046  67.897   3.702  1.00 48.41           H  
ATOM    627  H12 ALA A  65      16.698  67.022   0.559  1.00 47.10           H  
ATOM    628  N   ALA A  66      18.484  65.999   2.771  1.00 50.19           N  
ANISOU  628  N   ALA A  66     7529   4020   7523    799   1077   -298       N  
ATOM    629  CA  ALA A  66      19.332  65.019   3.465  1.00 50.42           C  
ANISOU  629  CA  ALA A  66     7663   4026   7469    815   1000   -325       C  
ATOM    630  C   ALA A  66      20.437  65.650   4.327  1.00 56.60           C  
ANISOU  630  C   ALA A  66     8598   4797   8110    845    942   -385       C  
ATOM    631  O   ALA A  66      20.830  65.064   5.340  1.00 56.07           O  
ANISOU  631  O   ALA A  66     8678   4674   7952    877    916   -386       O  
ATOM    632  CB  ALA A  66      19.913  64.031   2.470  1.00 50.26           C  
ANISOU  632  CB  ALA A  66     7534   4054   7508    785    867   -366       C  
ATOM    633  H01 ALA A  66      18.684  64.492   4.165  1.00 50.42           H  
ATOM    634  H02 ALA A  66      20.916  63.745   2.786  1.00 50.26           H  
ATOM    635  H03 ALA A  66      19.280  63.144   2.426  1.00 50.26           H  
ATOM    636  H04 ALA A  66      19.961  64.493   1.484  1.00 50.26           H  
ATOM    637  H05 ALA A  66      18.490  65.999   1.761  1.00 50.19           H  
ATOM    638  N   GLU A  67      20.931  66.834   3.929  1.00 55.42           N  
ANISOU  638  N   GLU A  67     8418   4692   7948    838    912   -438       N  
ATOM    639  CA  GLU A  67      21.952  67.550   4.692  1.00 57.27           C  
ANISOU  639  CA  GLU A  67     8779   4905   8078    864    843   -503       C  
ATOM    640  C   GLU A  67      21.491  68.905   5.037  1.00 66.65           C  
ANISOU  640  C   GLU A  67    10015   6081   9229    878    945   -490       C  
ATOM    641  O   GLU A  67      20.805  69.529   4.235  1.00 66.90           O  
ANISOU  641  O   GLU A  67     9926   6156   9339    855   1019   -467       O  
ATOM    642  CB  GLU A  67      23.273  67.647   3.935  1.00 58.09           C  
ANISOU  642  CB  GLU A  67     8794   5054   8223    843    693   -595       C  
ATOM    643  CG  GLU A  67      23.910  66.309   3.634  1.00 65.28           C  
ANISOU  643  CG  GLU A  67     9663   5969   9172    831    584   -616       C  
ATOM    644  CD  GLU A  67      24.143  65.350   4.785  1.00 79.86           C  
ANISOU  644  CD  GLU A  67    11658   7750  10937    863    531   -605       C  
ATOM    645  OE1 GLU A  67      24.204  64.138   4.490  1.00 63.66           O  
ANISOU  645  OE1 GLU A  67     9560   5704   8926    850    489   -593       O  
ATOM    646  OE2 GLU A  67      24.279  65.785   5.956  1.00 74.17           O1-
ANISOU  646  OE2 GLU A  67    11109   6965  10106    904    526   -611       O1-
ATOM    647  H01 GLU A  67      22.121  66.976   5.603  1.00 57.27           H  
ATOM    648  H02 GLU A  67      23.966  68.188   4.580  1.00 58.09           H  
ATOM    649  H03 GLU A  67      23.091  68.161   2.991  1.00 58.09           H  
ATOM    650  H04 GLU A  67      24.912  66.560   3.286  1.00 65.28           H  
ATOM    651  H05 GLU A  67      20.585  67.244   3.073  1.00 55.42           H  
ATOM    652  H06 GLU A  67      23.269  65.800   2.914  1.00 65.28           H  
ATOM    653  N   ASP A  68      21.863  69.374   6.230  1.00 68.45           N  
ANISOU  653  N   ASP A  68    10432   6242   9333    920    942   -506       N  
ATOM    654  CA  ASP A  68      21.490  70.708   6.712  1.00 70.77           C  
ANISOU  654  CA  ASP A  68    10804   6512   9573    940   1040   -498       C  
ATOM    655  C   ASP A  68      22.105  71.829   5.856  1.00 72.74           C  
ANISOU  655  C   ASP A  68    10931   6826   9881    914    984   -567       C  
ATOM    656  O   ASP A  68      21.393  72.727   5.398  1.00 70.59           O  
ANISOU  656  O   ASP A  68    10584   6584   9654    900   1096   -536       O  
ATOM    657  CB  ASP A  68      21.860  70.893   8.207  1.00 75.17           C  
ANISOU  657  CB  ASP A  68    11627   6968   9965   1000   1024   -511       C  
ATOM    658  CG  ASP A  68      20.681  71.119   9.160  1.00 92.80           C  
ANISOU  658  CG  ASP A  68    14015   9120  12126   1038   1232   -419       C  
ATOM    659  OD1 ASP A  68      19.544  71.330   8.671  1.00 92.65           O  
ANISOU  659  OD1 ASP A  68    13872   9121  12212   1014   1391   -345       O  
ATOM    660  OD2 ASP A  68      20.898  71.080  10.394  1.00103.99           O1-
ANISOU  660  OD2 ASP A  68    15685  10438  13389   1097   1234   -421       O1-
ATOM    661  H01 ASP A  68      20.407  70.783   6.616  1.00 70.77           H  
ATOM    662  H02 ASP A  68      22.459  71.803   8.254  1.00 75.17           H  
ATOM    663  H03 ASP A  68      22.390  69.999   8.535  1.00 75.17           H  
ATOM    664  H07 ASP A  68      22.426  68.785   6.827  1.00 68.45           H  
ATOM    665  N   SER A  69      23.418  71.743   5.602  1.00 69.27           N  
ANISOU  665  N   SER A  69    10461   6399   9459    907    819   -656       N  
ATOM    666  CA  SER A  69      24.088  72.794   4.842  1.00 67.72           C  
ANISOU  666  CA  SER A  69    10155   6243   9333    888    782   -721       C  
ATOM    667  C   SER A  69      24.876  72.330   3.640  1.00 66.87           C  
ANISOU  667  C   SER A  69     9879   6186   9343    855    698   -767       C  
ATOM    668  O   SER A  69      25.677  71.385   3.719  1.00 67.25           O  
ANISOU  668  O   SER A  69     9927   6214   9410    855    578   -803       O  
ATOM    669  CB  SER A  69      24.913  73.695   5.756  1.00 73.41           C  
ANISOU  669  CB  SER A  69    11002   6901   9989    919    702   -791       C  
ATOM    670  OG  SER A  69      25.856  72.994   6.554  1.00 85.49           O  
ANISOU  670  OG  SER A  69    12641   8366  11477    944    536   -844       O  
ATOM    671  H01 SER A  69      23.278  73.380   4.407  1.00 67.72           H  
ATOM    672  H02 SER A  69      24.215  74.177   6.440  1.00 73.41           H  
ATOM    673  H03 SER A  69      25.452  74.412   5.137  1.00 73.41           H  
ATOM    674  H04 SER A  69      23.945  70.949   5.937  1.00 69.27           H  
ATOM    675  H05 SER A  69      26.118  72.186   6.106  1.00 85.49           H  
ATOM    676  N   SER A  70      24.612  73.003   2.512  1.00 58.80           N  
ANISOU  676  N   SER A  70     8725   5220   8396    832    772   -761       N  
ATOM    677  CA  SER A  70      25.219  72.773   1.200  1.00 55.95           C  
ANISOU  677  CA  SER A  70     8221   4900   8139    808    737   -796       C  
ATOM    678  C   SER A  70      25.909  74.077   0.764  1.00 56.34           C  
ANISOU  678  C   SER A  70     8216   4949   8243    810    754   -853       C  
ATOM    679  O   SER A  70      25.329  75.163   0.893  1.00 58.03           O  
ANISOU  679  O   SER A  70     8448   5173   8429    816    845   -832       O  
ATOM    680  CB  SER A  70      24.151  72.344   0.202  1.00 57.81           C  
ANISOU  680  CB  SER A  70     8375   5187   8405    791    813   -729       C  
ATOM    681  OG  SER A  70      24.569  72.532  -1.136  1.00 68.89           O  
ANISOU  681  OG  SER A  70     9673   6621   9882    779    811   -758       O  
ATOM    682  H01 SER A  70      25.957  71.973   1.247  1.00 55.95           H  
ATOM    683  H02 SER A  70      23.268  72.961   0.368  1.00 57.81           H  
ATOM    684  H03 SER A  70      23.928  71.288   0.357  1.00 57.81           H  
ATOM    685  H04 SER A  70      24.513  73.464  -1.361  1.00 68.89           H  
ATOM    686  H06 SER A  70      23.926  73.742   2.573  1.00 58.80           H  
ATOM    687  N   PHE A  71      27.161  73.981   0.299  1.00 47.93           N  
ANISOU  687  N   PHE A  71     7084   3859   7269    805    676   -924       N  
ATOM    688  CA  PHE A  71      27.970  75.144  -0.103  1.00 44.60           C  
ANISOU  688  CA  PHE A  71     6600   3414   6933    809    696   -983       C  
ATOM    689  C   PHE A  71      28.656  74.934  -1.452  1.00 50.38           C  
ANISOU  689  C   PHE A  71     7214   4147   7780    799    720  -1010       C  
ATOM    690  O   PHE A  71      29.722  75.498  -1.680  1.00 52.90           O  
ANISOU  690  O   PHE A  71     7473   4414   8212    803    709  -1074       O  
ATOM    691  CB  PHE A  71      29.059  75.445   0.961  1.00 45.76           C  
ANISOU  691  CB  PHE A  71     6797   3479   7110    824    573  -1060       C  
ATOM    692  CG  PHE A  71      28.698  75.284   2.423  1.00 47.14           C  
ANISOU  692  CG  PHE A  71     7134   3619   7156    845    504  -1049       C  
ATOM    693  CD1 PHE A  71      29.109  74.161   3.141  1.00 49.64           C  
ANISOU  693  CD1 PHE A  71     7524   3894   7444    855    374  -1062       C  
ATOM    694  CD2 PHE A  71      28.006  76.280   3.098  1.00 48.17           C  
ANISOU  694  CD2 PHE A  71     7363   3747   7194    861    572  -1027       C  
ATOM    695  CE1 PHE A  71      28.787  74.021   4.493  1.00 50.07           C  
ANISOU  695  CE1 PHE A  71     7763   3901   7362    886    318  -1049       C  
ATOM    696  CE2 PHE A  71      27.706  76.147   4.459  1.00 50.57           C  
ANISOU  696  CE2 PHE A  71     7850   4000   7366    891    523  -1016       C  
ATOM    697  CZ  PHE A  71      28.121  75.033   5.151  1.00 48.35           C  
ANISOU  697  CZ  PHE A  71     7655   3671   7044    907    395  -1028       C  
ATOM    698  H01 PHE A  71      27.281  75.984  -0.190  1.00 44.60           H  
ATOM    699  H02 PHE A  71      29.257  76.511   0.849  1.00 45.76           H  
ATOM    700  H03 PHE A  71      29.900  74.781   0.760  1.00 45.76           H  
ATOM    701  H04 PHE A  71      29.688  73.384   2.642  1.00 49.64           H  
ATOM    702  H05 PHE A  71      27.572  73.062   0.220  1.00 47.93           H  
ATOM    703  H06 PHE A  71      27.693  77.176   2.562  1.00 48.17           H  
ATOM    704  H07 PHE A  71      29.062  73.112   5.028  1.00 50.07           H  
ATOM    705  H08 PHE A  71      27.143  76.927   4.971  1.00 50.57           H  
ATOM    706  H09 PHE A  71      27.923  74.950   6.220  1.00 48.35           H  
ATOM    707  N   PHE A  72      28.089  74.131  -2.344  1.00 45.84           N  
ANISOU  707  N   PHE A  72     6612   3617   7190    790    755   -964       N  
ATOM    708  CA  PHE A  72      28.768  73.856  -3.612  1.00 44.10           C  
ANISOU  708  CA  PHE A  72     6314   3381   7060    789    784   -988       C  
ATOM    709  C   PHE A  72      28.760  75.042  -4.593  1.00 58.13           C  
ANISOU  709  C   PHE A  72     8053   5160   8872    803    907   -991       C  
ATOM    710  O   PHE A  72      27.686  75.629  -4.766  1.00 69.66           O  
ANISOU  710  O   PHE A  72     9540   6671  10259    807    973   -942       O  
ATOM    711  CB  PHE A  72      28.155  72.620  -4.267  1.00 44.38           C  
ANISOU  711  CB  PHE A  72     6355   3452   7054    781    771   -943       C  
ATOM    712  CG  PHE A  72      28.157  71.387  -3.411  1.00 45.10           C  
ANISOU  712  CG  PHE A  72     6481   3538   7115    769    666   -935       C  
ATOM    713  CD1 PHE A  72      29.355  70.766  -3.055  1.00 47.01           C  
ANISOU  713  CD1 PHE A  72     6705   3724   7433    767    573   -990       C  
ATOM    714  CD2 PHE A  72      26.965  70.822  -2.985  1.00 47.07           C  
ANISOU  714  CD2 PHE A  72     6778   3828   7279    763    663   -870       C  
ATOM    715  CE1 PHE A  72      29.356  69.626  -2.272  1.00 47.98           C  
ANISOU  715  CE1 PHE A  72     6871   3838   7520    762    475   -980       C  
ATOM    716  CE2 PHE A  72      26.964  69.654  -2.224  1.00 49.13           C  
ANISOU  716  CE2 PHE A  72     7079   4075   7512    757    581   -859       C  
ATOM    717  CZ  PHE A  72      28.159  69.070  -1.867  1.00 47.37           C  
ANISOU  717  CZ  PHE A  72     6852   3804   7340    758    485   -914       C  
ATOM    718  H01 PHE A  72      29.816  73.677  -3.371  1.00 44.10           H  
ATOM    719  H02 PHE A  72      29.666  75.352  -5.115  1.00 58.13           H  
ATOM    720  H03 PHE A  72      28.776  72.393  -5.133  1.00 44.38           H  
ATOM    721  H04 PHE A  72      27.122  72.851  -4.528  1.00 44.38           H  
ATOM    722  H05 PHE A  72      30.301  71.184  -3.398  1.00 47.01           H  
ATOM    723  H06 PHE A  72      26.019  71.296  -3.248  1.00 47.07           H  
ATOM    724  H07 PHE A  72      30.299  69.168  -1.975  1.00 47.98           H  
ATOM    725  H08 PHE A  72      26.021  69.205  -1.913  1.00 49.13           H  
ATOM    726  H09 PHE A  72      28.160  68.164  -1.261  1.00 47.37           H  
ATOM    727  H10 PHE A  72      27.192  73.711  -2.149  1.00 45.84           H  
ATOM    728  N   GLN A 133      18.958  78.097  -2.221  1.00 75.35           N  
ANISOU  728  N   GLN A 133    10372   7509  10749    801   1383   -487       N  
ATOM    729  CA  GLN A 133      19.107  77.126  -1.133  1.00 75.04           C  
ANISOU  729  CA  GLN A 133    10404   7438  10671    799   1353   -483       C  
ATOM    730  C   GLN A 133      19.176  75.711  -1.703  1.00 80.02           C  
ANISOU  730  C   GLN A 133    10994   8076  11334    787   1256   -482       C  
ATOM    731  O   GLN A 133      18.230  75.251  -2.360  1.00 80.82           O  
ANISOU  731  O   GLN A 133    11027   8175  11506    779   1253   -432       O  
ATOM    732  CB  GLN A 133      18.031  77.302  -0.024  1.00 76.34           C  
ANISOU  732  CB  GLN A 133    10626   7552  10827    806   1467   -411       C  
ATOM    733  CG  GLN A 133      16.553  77.020  -0.392  1.00 77.88           C  
ANISOU  733  CG  GLN A 133    10738   7723  11131    799   1532   -322       C  
ATOM    734  CD  GLN A 133      15.929  77.954  -1.419  1.00 83.60           C  
ANISOU  734  CD  GLN A 133    11365   8470  11930    798   1562   -301       C  
ATOM    735  NE2 GLN A 133      15.121  78.917  -0.950  1.00 68.27           N  
ANISOU  735  NE2 GLN A 133     9425   6495  10019    805   1690   -251       N  
ATOM    736  OE1 GLN A 133      16.100  77.775  -2.639  1.00 73.72           O  
ANISOU  736  OE1 GLN A 133    10045   7254  10711    794   1473   -325       O  
ATOM    737  H01 GLN A 133      18.586  77.634  -3.038  1.00 75.35           H  
ATOM    738  H02 GLN A 133      20.052  77.317  -0.625  1.00 75.04           H  
ATOM    739  H03 GLN A 133      18.054  78.366   0.210  1.00 76.34           H  
ATOM    740  H04 GLN A 133      18.295  76.632   0.794  1.00 76.34           H  
ATOM    741  H05 GLN A 133      15.988  77.176   0.527  1.00 77.88           H  
ATOM    742  H06 GLN A 133      16.495  76.005  -0.785  1.00 77.88           H  
ATOM    743  H07 GLN A 133      14.657  79.544  -1.592  1.00 68.27           H  
ATOM    744  H08 GLN A 133      14.977  79.015   0.045  1.00 68.27           H  
ATOM    745  H10 GLN A 133      19.859  78.497  -2.441  1.00 75.35           H  
ATOM    746  N   ASN A 134      20.347  75.060  -1.550  1.00 75.98           N  
ANISOU  746  N   ASN A 134    10515   7567  10786    785   1166   -544       N  
ATOM    747  CA  ASN A 134      20.615  73.713  -2.082  1.00 74.79           C  
ANISOU  747  CA  ASN A 134    10334   7422  10660    774   1072   -554       C  
ATOM    748  C   ASN A 134      20.444  73.629  -3.631  1.00 73.22           C  
ANISOU  748  C   ASN A 134    10056   7250  10514    771   1041   -555       C  
ATOM    749  O   ASN A 134      20.557  72.543  -4.193  1.00 74.34           O  
ANISOU  749  O   ASN A 134    10175   7392  10678    764    967   -559       O  
ATOM    750  CB  ASN A 134      19.772  72.631  -1.348  1.00 79.94           C  
ANISOU  750  CB  ASN A 134    11012   8041  11319    769   1078   -495       C  
ATOM    751  CG  ASN A 134      20.121  72.419   0.113  1.00115.67           C  
ANISOU  751  CG  ASN A 134    15656  12526  15767    783   1085   -501       C  
ATOM    752  ND2 ASN A 134      19.225  72.827   1.010  1.00109.39           N  
ANISOU  752  ND2 ASN A 134    14929  11690  14944    798   1194   -450       N  
ATOM    753  OD1 ASN A 134      21.149  71.817   0.453  1.00111.71           O  
ANISOU  753  OD1 ASN A 134    15197  12017  15232    785    992   -549       O  
ATOM    754  H01 ASN A 134      21.666  73.505  -1.881  1.00 74.79           H  
ATOM    755  H02 ASN A 134      19.989  71.688  -1.850  1.00 79.94           H  
ATOM    756  H03 ASN A 134      18.724  72.923  -1.406  1.00 79.94           H  
ATOM    757  H04 ASN A 134      19.393  72.680   1.995  1.00109.39           H  
ATOM    758  H05 ASN A 134      18.377  73.284   0.705  1.00109.39           H  
ATOM    759  H09 ASN A 134      21.085  75.524  -1.040  1.00 75.98           H  
ATOM    760  N   LEU A 135      20.187  74.772  -4.304  1.00 64.34           N  
ANISOU  760  N   LEU A 135     8906   6141   9401    782   1095   -554       N  
ATOM    761  CA  LEU A 135      19.984  74.884  -5.740  1.00 62.24           C  
ANISOU  761  CA  LEU A 135     8602   5885   9160    793   1072   -554       C  
ATOM    762  C   LEU A 135      21.188  74.431  -6.554  1.00 62.15           C  
ANISOU  762  C   LEU A 135     8606   5874   9134    800   1019   -617       C  
ATOM    763  O   LEU A 135      20.995  73.835  -7.616  1.00 63.17           O  
ANISOU  763  O   LEU A 135     8734   5996   9270    809    965   -614       O  
ATOM    764  CB  LEU A 135      19.537  76.307  -6.109  1.00 63.14           C  
ANISOU  764  CB  LEU A 135     8705   6008   9277    809   1153   -539       C  
ATOM    765  CG  LEU A 135      18.996  76.557  -7.550  1.00 68.73           C  
ANISOU  765  CG  LEU A 135     9396   6713  10004    831   1130   -523       C  
ATOM    766  CD1 LEU A 135      17.986  75.463  -8.003  1.00 70.27           C  
ANISOU  766  CD1 LEU A 135     9560   6887  10254    825   1038   -478       C  
ATOM    767  CD2 LEU A 135      18.424  77.969  -7.693  1.00 66.40           C  
ANISOU  767  CD2 LEU A 135     9090   6422   9716    846   1216   -499       C  
ATOM    768  H01 LEU A 135      19.183  74.194  -6.006  1.00 62.24           H  
ATOM    769  H02 LEU A 135      20.450  76.900  -6.056  1.00 63.14           H  
ATOM    770  H03 LEU A 135      18.747  76.590  -5.413  1.00 63.14           H  
ATOM    771  H04 LEU A 135      19.846  76.482  -8.228  1.00 68.73           H  
ATOM    772  H05 LEU A 135      17.088  75.939  -8.396  1.00 70.27           H  
ATOM    773  H06 LEU A 135      20.131  75.623  -3.763  1.00 64.34           H  
ATOM    774  H07 LEU A 135      18.440  74.848  -8.780  1.00 70.27           H  
ATOM    775  H08 LEU A 135      17.721  74.837  -7.151  1.00 70.27           H  
ATOM    776  H09 LEU A 135      17.470  78.029  -7.169  1.00 66.40           H  
ATOM    777  H10 LEU A 135      19.120  78.689  -7.262  1.00 66.40           H  
ATOM    778  H11 LEU A 135      18.273  78.195  -8.749  1.00 66.40           H  
ATOM    779  N   SER A 136      22.422  74.656  -6.052  1.00 54.56           N  
ANISOU  779  N   SER A 136     7663   4906   8163    799   1028   -675       N  
ATOM    780  CA  SER A 136      23.654  74.188  -6.716  1.00 52.21           C  
ANISOU  780  CA  SER A 136     7367   4588   7884    805    995   -733       C  
ATOM    781  C   SER A 136      23.908  72.714  -6.419  1.00 52.12           C  
ANISOU  781  C   SER A 136     7358   4568   7878    789    905   -738       C  
ATOM    782  O   SER A 136      24.638  72.073  -7.158  1.00 51.01           O  
ANISOU  782  O   SER A 136     7217   4406   7756    793    875   -770       O  
ATOM    783  CB  SER A 136      24.854  75.009  -6.286  1.00 56.40           C  
ANISOU  783  CB  SER A 136     7892   5093   8445    810   1032   -794       C  
ATOM    784  OG  SER A 136      25.005  74.920  -4.877  1.00 69.80           O  
ANISOU  784  OG  SER A 136     9607   6784  10129    796    994   -803       O  
ATOM    785  H01 SER A 136      23.512  74.313  -7.789  1.00 52.21           H  
ATOM    786  H02 SER A 136      24.704  76.050  -6.571  1.00 56.40           H  
ATOM    787  H03 SER A 136      25.751  74.627  -6.774  1.00 56.40           H  
ATOM    788  H04 SER A 136      25.422  74.085  -4.651  1.00 69.80           H  
ATOM    789  H12 SER A 136      22.505  75.167  -5.185  1.00 54.56           H  
ATOM    790  N   LYS A 137      23.287  72.156  -5.357  1.00 47.80           N  
ANISOU  790  N   LYS A 137     6822   4027   7314    773    875   -703       N  
ATOM    791  CA  LYS A 137      23.368  70.725  -5.046  1.00 45.42           C  
ANISOU  791  CA  LYS A 137     6525   3716   7016    759    796   -698       C  
ATOM    792  C   LYS A 137      22.595  69.990  -6.128  1.00 49.48           C  
ANISOU  792  C   LYS A 137     7017   4236   7549    758    762   -666       C  
ATOM    793  O   LYS A 137      23.097  69.003  -6.638  1.00 50.41           O  
ANISOU  793  O   LYS A 137     7135   4342   7678    754    701   -688       O  
ATOM    794  CB  LYS A 137      22.828  70.410  -3.643  1.00 46.15           C  
ANISOU  794  CB  LYS A 137     6654   3799   7081    751    797   -660       C  
ATOM    795  CG  LYS A 137      23.142  68.997  -3.185  1.00 46.44           C  
ANISOU  795  CG  LYS A 137     6709   3819   7117    742    719   -663       C  
ATOM    796  CD  LYS A 137      22.697  68.687  -1.765  1.00 46.33           C  
ANISOU  796  CD  LYS A 137     6763   3779   7061    745    735   -624       C  
ATOM    797  CE  LYS A 137      22.800  67.197  -1.432  1.00 40.67           C  
ANISOU  797  CE  LYS A 137     6063   3042   6347    739    667   -615       C  
ATOM    798  NZ  LYS A 137      22.535  66.930   0.021  1.00 36.51           N1+
ANISOU  798  NZ  LYS A 137     5637   2473   5760    755    692   -582       N1+
ATOM    799  H01 LYS A 137      24.408  70.399  -5.034  1.00 45.42           H  
ATOM    800  H02 LYS A 137      21.743  70.503  -3.685  1.00 46.15           H  
ATOM    801  H03 LYS A 137      23.271  71.111  -2.935  1.00 46.15           H  
ATOM    802  H04 LYS A 137      24.227  68.898  -3.201  1.00 46.44           H  
ATOM    803  H05 LYS A 137      22.742  72.751  -4.750  1.00 47.80           H  
ATOM    804  H06 LYS A 137      22.644  68.300  -3.859  1.00 46.44           H  
ATOM    805  H07 LYS A 137      21.650  68.975  -1.676  1.00 46.33           H  
ATOM    806  H08 LYS A 137      23.325  69.245  -1.071  1.00 46.33           H  
ATOM    807  H09 LYS A 137      23.815  66.870  -1.656  1.00 40.67           H  
ATOM    808  H10 LYS A 137      22.071  66.650  -2.030  1.00 40.67           H  
ATOM    809  H11 LYS A 137      21.567  66.668   0.144  1.00 36.51           H  
ATOM    810  H12 LYS A 137      23.129  66.178   0.340  1.00 36.51           H  
ATOM    811  H13 LYS A 137      22.728  67.763   0.558  1.00 36.51           H  
ATOM    812  N   GLU A 138      21.443  70.530  -6.571  1.00 47.54           N  
ANISOU  812  N   GLU A 138     6752   3997   7314    764    792   -620       N  
ATOM    813  CA  GLU A 138      20.649  69.945  -7.649  1.00 49.02           C  
ANISOU  813  CA  GLU A 138     6923   4173   7528    770    733   -594       C  
ATOM    814  C   GLU A 138      21.464  69.750  -8.959  1.00 58.99           C  
ANISOU  814  C   GLU A 138     8228   5423   8763    791    701   -642       C  
ATOM    815  O   GLU A 138      21.302  68.742  -9.658  1.00 61.95           O  
ANISOU  815  O   GLU A 138     8617   5778   9143    794    623   -643       O  
ATOM    816  CB  GLU A 138      19.410  70.789  -7.887  1.00 50.44           C  
ANISOU  816  CB  GLU A 138     7075   4351   7741    778    764   -544       C  
ATOM    817  CG  GLU A 138      18.343  70.074  -8.695  1.00 66.57           C  
ANISOU  817  CG  GLU A 138     9087   6362   9845    780    674   -509       C  
ATOM    818  CD  GLU A 138      17.144  70.906  -9.104  1.00106.07           C  
ANISOU  818  CD  GLU A 138    14053  11346  14905    793    680   -463       C  
ATOM    819  OE1 GLU A 138      16.006  70.417  -8.926  1.00118.75           O  
ANISOU  819  OE1 GLU A 138    15592  12912  16615    782    639   -414       O  
ATOM    820  OE2 GLU A 138      17.336  72.024  -9.638  1.00110.62           O1-
ANISOU  820  OE2 GLU A 138    14659  11934  15437    816    726   -476       O1-
ATOM    821  H01 GLU A 138      20.347  68.946  -7.335  1.00 49.02           H  
ATOM    822  H02 GLU A 138      19.720  71.662  -8.462  1.00 50.44           H  
ATOM    823  H03 GLU A 138      18.987  71.064  -6.921  1.00 50.44           H  
ATOM    824  H04 GLU A 138      17.949  69.299  -8.037  1.00 66.57           H  
ATOM    825  H05 GLU A 138      18.811  69.695  -9.603  1.00 66.57           H  
ATOM    826  H14 GLU A 138      21.112  71.380  -6.137  1.00 47.54           H  
ATOM    827  N   ASP A 139      22.376  70.683  -9.258  1.00 56.24           N  
ANISOU  827  N   ASP A 139     7905   5073   8389    809    772   -683       N  
ATOM    828  CA  ASP A 139      23.224  70.604 -10.442  1.00 55.41           C  
ANISOU  828  CA  ASP A 139     7854   4936   8263    837    784   -724       C  
ATOM    829  C   ASP A 139      24.323  69.570 -10.226  1.00 58.35           C  
ANISOU  829  C   ASP A 139     8223   5288   8659    823    756   -764       C  
ATOM    830  O   ASP A 139      24.531  68.733 -11.106  1.00 60.88           O  
ANISOU  830  O   ASP A 139     8587   5578   8966    835    720   -777       O  
ATOM    831  CB  ASP A 139      23.808  71.978 -10.804  1.00 57.37           C  
ANISOU  831  CB  ASP A 139     8122   5173   8503    863    893   -748       C  
ATOM    832  CG  ASP A 139      22.831  73.130 -11.077  1.00 78.76           C  
ANISOU  832  CG  ASP A 139    10839   7898  11189    882    931   -710       C  
ATOM    833  OD1 ASP A 139      23.211  74.068 -11.831  1.00 82.72           O  
ANISOU  833  OD1 ASP A 139    11383   8377  11669    916   1012   -726       O  
ATOM    834  OD2 ASP A 139      21.748  73.167 -10.438  1.00 84.62           O1-
ANISOU  834  OD2 ASP A 139    11537   8667  11946    862    896   -664       O1-
ATOM    835  H01 ASP A 139      22.613  70.286 -11.287  1.00 55.41           H  
ATOM    836  H02 ASP A 139      24.309  71.816 -11.758  1.00 57.37           H  
ATOM    837  H03 ASP A 139      24.449  72.286  -9.978  1.00 57.37           H  
ATOM    838  H06 ASP A 139      22.481  71.474  -8.639  1.00 56.24           H  
ATOM    839  N   ILE A 140      25.002  69.585  -9.052  1.00 50.56           N  
ANISOU  839  N   ILE A 140     7195   4310   7706    800    761   -784       N  
ATOM    840  CA  ILE A 140      26.071  68.614  -8.774  1.00 48.27           C  
ANISOU  840  CA  ILE A 140     6893   3993   7455    787    720   -823       C  
ATOM    841  C   ILE A 140      25.526  67.189  -8.529  1.00 48.57           C  
ANISOU  841  C   ILE A 140     6929   4042   7485    767    627   -796       C  
ATOM    842  O   ILE A 140      26.278  66.229  -8.707  1.00 48.48           O  
ANISOU  842  O   ILE A 140     6917   4003   7499    761    590   -823       O  
ATOM    843  CB  ILE A 140      27.064  69.073  -7.669  1.00 51.17           C  
ANISOU  843  CB  ILE A 140     7226   4344   7871    777    728   -863       C  
ATOM    844  CG1 ILE A 140      27.259  70.559  -7.661  1.00 53.54           C  
ANISOU  844  CG1 ILE A 140     7519   4641   8184    792    813   -878       C  
ATOM    845  CG2 ILE A 140      28.417  68.374  -7.800  1.00 50.46           C  
ANISOU  845  CG2 ILE A 140     7115   4199   7859    776    706   -915       C  
ATOM    846  CD1 ILE A 140      28.666  70.983  -7.313  1.00 73.04           C  
ANISOU  846  CD1 ILE A 140     9950   7054  10748    795    831   -941       C  
ATOM    847  H01 ILE A 140      26.663  68.569  -9.688  1.00 48.27           H  
ATOM    848  H02 ILE A 140      26.612  68.786  -6.720  1.00 51.17           H  
ATOM    849  H03 ILE A 140      26.604  70.963  -6.889  1.00 53.54           H  
ATOM    850  H04 ILE A 140      24.769  70.277  -8.354  1.00 50.56           H  
ATOM    851  H05 ILE A 140      27.018  70.944  -8.652  1.00 53.54           H  
ATOM    852  H06 ILE A 140      29.157  68.901  -7.197  1.00 50.46           H  
ATOM    853  H07 ILE A 140      28.330  67.345  -7.451  1.00 50.46           H  
ATOM    854  H08 ILE A 140      28.729  68.379  -8.844  1.00 50.46           H  
ATOM    855  H09 ILE A 140      29.306  70.868  -8.188  1.00 73.04           H  
ATOM    856  H10 ILE A 140      28.664  72.027  -6.999  1.00 73.04           H  
ATOM    857  H11 ILE A 140      29.044  70.360  -6.503  1.00 73.04           H  
ATOM    858  N   LEU A 141      24.239  67.054  -8.127  1.00 43.59           N  
ANISOU  858  N   LEU A 141     6287   3440   6834    756    598   -742       N  
ATOM    859  CA  LEU A 141      23.598  65.767  -7.868  1.00 44.96           C  
ANISOU  859  CA  LEU A 141     6448   3614   7021    738    524   -710       C  
ATOM    860  C   LEU A 141      23.574  64.873  -9.125  1.00 52.27           C  
ANISOU  860  C   LEU A 141     7398   4516   7947    746    467   -721       C  
ATOM    861  O   LEU A 141      23.801  63.654  -9.035  1.00 49.97           O  
ANISOU  861  O   LEU A 141     7102   4212   7673    733    409   -727       O  
ATOM    862  CB  LEU A 141      22.181  65.990  -7.329  1.00 45.19           C  
ANISOU  862  CB  LEU A 141     6450   3656   7064    730    533   -647       C  
ATOM    863  CG  LEU A 141      21.372  64.749  -6.819  1.00 48.76           C  
ANISOU  863  CG  LEU A 141     6874   4093   7559    711    481   -603       C  
ATOM    864  CD1 LEU A 141      22.104  63.982  -5.703  1.00 48.04           C  
ANISOU  864  CD1 LEU A 141     6803   3998   7454    700    471   -614       C  
ATOM    865  CD2 LEU A 141      19.988  65.172  -6.340  1.00 46.29           C  
ANISOU  865  CD2 LEU A 141     6523   3770   7293    709    524   -538       C  
ATOM    866  H01 LEU A 141      24.187  65.242  -7.116  1.00 44.96           H  
ATOM    867  H02 LEU A 141      21.618  66.338  -8.195  1.00 45.19           H  
ATOM    868  H03 LEU A 141      22.259  66.689  -6.496  1.00 45.19           H  
ATOM    869  H04 LEU A 141      21.272  64.071  -7.666  1.00 48.76           H  
ATOM    870  H05 LEU A 141      23.013  64.518  -5.431  1.00 48.04           H  
ATOM    871  H06 LEU A 141      21.455  63.902  -4.831  1.00 48.04           H  
ATOM    872  H07 LEU A 141      22.363  62.984  -6.057  1.00 48.04           H  
ATOM    873  H08 LEU A 141      19.265  64.396  -6.591  1.00 46.29           H  
ATOM    874  H09 LEU A 141      20.005  65.317  -5.260  1.00 46.29           H  
ATOM    875  H10 LEU A 141      19.703  66.104  -6.828  1.00 46.29           H  
ATOM    876  H12 LEU A 141      23.691  67.892  -7.999  1.00 43.59           H  
ATOM    877  N   SER A 142      23.332  65.508 -10.299  1.00 52.08           N  
ANISOU  877  N   SER A 142     7416   4478   7895    775    485   -726       N  
ATOM    878  CA  SER A 142      23.296  64.873 -11.627  1.00 52.50           C  
ANISOU  878  CA  SER A 142     7535   4492   7922    798    434   -741       C  
ATOM    879  C   SER A 142      24.567  64.109 -11.931  1.00 56.61           C  
ANISOU  879  C   SER A 142     8086   4980   8443    800    448   -786       C  
ATOM    880  O   SER A 142      24.510  63.078 -12.599  1.00 58.30           O  
ANISOU  880  O   SER A 142     8342   5164   8647    805    384   -793       O  
ATOM    881  CB  SER A 142      23.036  65.910 -12.717  1.00 57.95           C  
ANISOU  881  CB  SER A 142     8297   5161   8562    840    471   -743       C  
ATOM    882  OG  SER A 142      24.089  66.854 -12.827  1.00 71.20           O  
ANISOU  882  OG  SER A 142     9999   6828  10225    859    588   -776       O  
ATOM    883  H01 SER A 142      22.475  64.156 -11.612  1.00 52.50           H  
ATOM    884  H02 SER A 142      22.130  66.453 -12.450  1.00 57.95           H  
ATOM    885  H03 SER A 142      22.925  65.395 -13.671  1.00 57.95           H  
ATOM    886  H04 SER A 142      24.319  67.180 -11.954  1.00 71.20           H  
ATOM    887  H11 SER A 142      23.162  66.503 -10.259  1.00 52.08           H  
ATOM    888  N   LEU A 143      25.708  64.588 -11.412  1.00 52.50           N  
ANISOU  888  N   LEU A 143     7539   4455   7951    796    524   -818       N  
ATOM    889  CA  LEU A 143      27.028  63.964 -11.581  1.00 52.07           C  
ANISOU  889  CA  LEU A 143     7490   4356   7938    797    550   -861       C  
ATOM    890  C   LEU A 143      27.176  62.650 -10.813  1.00 59.61           C  
ANISOU  890  C   LEU A 143     8400   5320   8929    764    466   -859       C  
ATOM    891  O   LEU A 143      27.867  61.738 -11.281  1.00 59.97           O  
ANISOU  891  O   LEU A 143     8464   5324   8999    765    457   -883       O  
ATOM    892  CB  LEU A 143      28.147  64.920 -11.124  1.00 51.30           C  
ANISOU  892  CB  LEU A 143     7353   4238   7902    800    639   -896       C  
ATOM    893  CG  LEU A 143      28.352  66.248 -11.864  1.00 54.51           C  
ANISOU  893  CG  LEU A 143     7797   4617   8298    836    753   -907       C  
ATOM    894  CD1 LEU A 143      29.588  66.912 -11.367  1.00 53.95           C  
ANISOU  894  CD1 LEU A 143     7665   4506   8329    834    826   -948       C  
ATOM    895  CD2 LEU A 143      28.490  66.043 -13.358  1.00 57.01           C  
ANISOU  895  CD2 LEU A 143     8221   4871   8568    878    808   -913       C  
ATOM    896  H01 LEU A 143      27.116  63.748 -12.646  1.00 52.07           H  
ATOM    897  H02 LEU A 143      29.061  64.365 -11.335  1.00 51.30           H  
ATOM    898  H03 LEU A 143      27.950  65.165 -10.080  1.00 51.30           H  
ATOM    899  H04 LEU A 143      27.474  66.866 -11.674  1.00 54.51           H  
ATOM    900  H05 LEU A 143      25.656  65.437 -10.867  1.00 52.50           H  
ATOM    901  H06 LEU A 143      30.364  66.851 -12.130  1.00 53.95           H  
ATOM    902  H07 LEU A 143      29.376  67.959 -11.148  1.00 53.95           H  
ATOM    903  H08 LEU A 143      29.930  66.413 -10.461  1.00 53.95           H  
ATOM    904  H09 LEU A 143      29.546  65.980 -13.619  1.00 57.01           H  
ATOM    905  H10 LEU A 143      27.989  65.119 -13.646  1.00 57.01           H  
ATOM    906  H11 LEU A 143      28.036  66.883 -13.884  1.00 57.01           H  
ATOM    907  N   TYR A 144      26.554  62.569  -9.612  1.00 56.94           N  
ANISOU  907  N   TYR A 144     8012   5028   8594    738    419   -828       N  
ATOM    908  CA  TYR A 144      26.673  61.424  -8.700  1.00 56.00           C  
ANISOU  908  CA  TYR A 144     7862   4914   8502    712    350   -821       C  
ATOM    909  C   TYR A 144      25.486  60.463  -8.638  1.00 57.01           C  
ANISOU  909  C   TYR A 144     7984   5057   8621    698    283   -775       C  
ATOM    910  O   TYR A 144      25.664  59.302  -8.264  1.00 56.46           O  
ANISOU  910  O   TYR A 144     7901   4978   8574    682    230   -773       O  
ATOM    911  CB  TYR A 144      27.070  61.935  -7.297  1.00 56.75           C  
ANISOU  911  CB  TYR A 144     7931   5021   8610    703    353   -825       C  
ATOM    912  CG  TYR A 144      28.399  62.669  -7.300  1.00 57.88           C  
ANISOU  912  CG  TYR A 144     8060   5128   8803    714    394   -880       C  
ATOM    913  CD1 TYR A 144      29.599  61.973  -7.389  1.00 61.03           C  
ANISOU  913  CD1 TYR A 144     8436   5475   9276    711    371   -921       C  
ATOM    914  CD2 TYR A 144      28.454  64.058  -7.270  1.00 57.47           C  
ANISOU  914  CD2 TYR A 144     8006   5081   8749    727    460   -890       C  
ATOM    915  CE1 TYR A 144      30.818  62.638  -7.461  1.00 63.64           C  
ANISOU  915  CE1 TYR A 144     8733   5750   9696    722    413   -972       C  
ATOM    916  CE2 TYR A 144      29.675  64.737  -7.307  1.00 58.72           C  
ANISOU  916  CE2 TYR A 144     8137   5191   8984    737    501   -942       C  
ATOM    917  CZ  TYR A 144      30.857  64.018  -7.396  1.00 68.66           C  
ANISOU  917  CZ  TYR A 144     9363   6389  10337    735    477   -983       C  
ATOM    918  OH  TYR A 144      32.084  64.639  -7.457  1.00 70.92           O  
ANISOU  918  OH  TYR A 144     9600   6604  10741    745    519  -1034       O  
ATOM    919  H01 TYR A 144      27.455  60.797  -9.127  1.00 56.00           H  
ATOM    920  H02 TYR A 144      27.173  61.067  -6.646  1.00 56.75           H  
ATOM    921  H03 TYR A 144      26.296  62.614  -6.940  1.00 56.75           H  
ATOM    922  H04 TYR A 144      29.584  60.883  -7.403  1.00 61.03           H  
ATOM    923  H05 TYR A 144      27.527  64.628  -7.217  1.00 57.47           H  
ATOM    924  H06 TYR A 144      31.743  62.071  -7.569  1.00 63.64           H  
ATOM    925  H07 TYR A 144      29.698  65.826  -7.266  1.00 58.72           H  
ATOM    926  H08 TYR A 144      32.364  64.883  -6.572  1.00 70.92           H  
ATOM    927  H12 TYR A 144      25.973  63.344  -9.326  1.00 56.94           H  
ATOM    928  N   VAL A 145      24.294  60.940  -9.028  1.00 50.94           N  
ANISOU  928  N   VAL A 145     7216   4301   7836    705    282   -740       N  
ATOM    929  CA  VAL A 145      23.018  60.223  -8.969  1.00 49.28           C  
ANISOU  929  CA  VAL A 145     6978   4088   7657    693    221   -693       C  
ATOM    930  C   VAL A 145      23.019  58.728  -9.385  1.00 53.21           C  
ANISOU  930  C   VAL A 145     7476   4558   8182    682    140   -699       C  
ATOM    931  O   VAL A 145      22.322  57.924  -8.765  1.00 53.42           O  
ANISOU  931  O   VAL A 145     7459   4579   8258    664    106   -663       O  
ATOM    932  CB  VAL A 145      21.863  61.088  -9.535  1.00 52.58           C  
ANISOU  932  CB  VAL A 145     7392   4505   8081    707    222   -664       C  
ATOM    933  CG1 VAL A 145      21.747  61.020 -11.062  1.00 52.23           C  
ANISOU  933  CG1 VAL A 145     7410   4427   8007    734    166   -688       C  
ATOM    934  CG2 VAL A 145      20.548  60.790  -8.843  1.00 52.66           C  
ANISOU  934  CG2 VAL A 145     7336   4507   8166    690    204   -604       C  
ATOM    935  H01 VAL A 145      22.818  60.090  -7.906  1.00 49.28           H  
ATOM    936  H02 VAL A 145      22.120  62.123  -9.309  1.00 52.58           H  
ATOM    937  H03 VAL A 145      21.261  61.924 -11.429  1.00 52.23           H  
ATOM    938  H04 VAL A 145      22.742  60.940 -11.499  1.00 52.23           H  
ATOM    939  H05 VAL A 145      21.155  60.149 -11.344  1.00 52.23           H  
ATOM    940  H06 VAL A 145      19.767  60.655  -9.591  1.00 52.66           H  
ATOM    941  H07 VAL A 145      20.646  59.879  -8.252  1.00 52.66           H  
ATOM    942  H08 VAL A 145      20.284  61.621  -8.189  1.00 52.66           H  
ATOM    943  H09 VAL A 145      24.275  61.880  -9.396  1.00 50.94           H  
ATOM    944  N   ASN A 146      23.852  58.351 -10.365  1.00 49.45           N  
ANISOU  944  N   ASN A 146     7054   4056   7678    696    126   -744       N  
ATOM    945  CA  ASN A 146      23.974  56.969 -10.868  1.00 48.92           C  
ANISOU  945  CA  ASN A 146     7004   3957   7628    689     56   -757       C  
ATOM    946  C   ASN A 146      25.161  56.205 -10.342  1.00 52.50           C  
ANISOU  946  C   ASN A 146     7445   4405   8098    675     70   -782       C  
ATOM    947  O   ASN A 146      25.278  55.002 -10.609  1.00 56.31           O  
ANISOU  947  O   ASN A 146     7932   4863   8600    666     17   -789       O  
ATOM    948  CB  ASN A 146      23.985  56.951 -12.386  1.00 48.83           C  
ANISOU  948  CB  ASN A 146     7084   3900   7568    721     27   -786       C  
ATOM    949  CG  ASN A 146      22.673  57.401 -12.974  1.00 61.09           C  
ANISOU  949  CG  ASN A 146     8652   5440   9118    736    -38   -761       C  
ATOM    950  ND2 ASN A 146      22.728  58.169 -14.058  1.00 48.89           N  
ANISOU  950  ND2 ASN A 146     7204   3867   7504    777    -24   -781       N  
ATOM    951  OD1 ASN A 146      21.602  57.026 -12.493  1.00 53.46           O  
ANISOU  951  OD1 ASN A 146     7612   4476   8223    716   -102   -723       O  
ATOM    952  H01 ASN A 146      23.093  56.453 -10.485  1.00 48.92           H  
ATOM    953  H02 ASN A 146      24.157  55.923 -12.705  1.00 48.83           H  
ATOM    954  H03 ASN A 146      24.774  57.615 -12.739  1.00 48.83           H  
ATOM    955  H04 ASN A 146      21.875  58.480 -14.500  1.00 48.89           H  
ATOM    956  H05 ASN A 146      23.623  58.441 -14.439  1.00 48.89           H  
ATOM    957  H09 ASN A 146      24.435  59.060 -10.787  1.00 49.45           H  
ATOM    958  N   LYS A 147      26.016  56.862  -9.570  1.00 46.86           N  
ANISOU  958  N   LYS A 147     6711   3705   7387    674    129   -797       N  
ATOM    959  CA  LYS A 147      27.209  56.252  -9.009  1.00 46.21           C  
ANISOU  959  CA  LYS A 147     6611   3606   7343    664    127   -825       C  
ATOM    960  C   LYS A 147      27.272  56.131  -7.466  1.00 47.44           C  
ANISOU  960  C   LYS A 147     6732   3781   7510    649    105   -805       C  
ATOM    961  O   LYS A 147      27.992  55.256  -6.965  1.00 48.63           O  
ANISOU  961  O   LYS A 147     6872   3912   7694    640     66   -818       O  
ATOM    962  CB  LYS A 147      28.499  56.833  -9.653  1.00 50.59           C  
ANISOU  962  CB  LYS A 147     7183   4118   7919    682    196   -875       C  
ATOM    963  CG  LYS A 147      28.636  58.359  -9.651  1.00 73.57           C  
ANISOU  963  CG  LYS A 147    10094   7039  10821    699    269   -885       C  
ATOM    964  CD  LYS A 147      29.667  58.832 -10.683  1.00 92.55           C  
ANISOU  964  CD  LYS A 147    12531   9382  13254    725    360   -926       C  
ATOM    965  CE  LYS A 147      31.029  59.164 -10.101  1.00104.72           C  
ANISOU  965  CE  LYS A 147    14014  10877  14900    723    398   -966       C  
ATOM    966  NZ  LYS A 147      32.005  59.505 -11.170  1.00112.42           N1+
ANISOU  966  NZ  LYS A 147    15015  11767  15931    751    512   -999       N1+
ATOM    967  H01 LYS A 147      27.137  55.203  -9.296  1.00 46.21           H  
ATOM    968  H02 LYS A 147      28.449  56.549 -10.704  1.00 50.59           H  
ATOM    969  H03 LYS A 147      29.353  56.422  -9.114  1.00 50.59           H  
ATOM    970  H04 LYS A 147      28.974  58.670  -8.663  1.00 73.57           H  
ATOM    971  H05 LYS A 147      27.669  58.802  -9.887  1.00 73.57           H  
ATOM    972  H06 LYS A 147      25.829  57.833  -9.362  1.00 46.86           H  
ATOM    973  H07 LYS A 147      29.278  59.756 -11.111  1.00 92.55           H  
ATOM    974  H08 LYS A 147      29.795  58.043 -11.424  1.00 92.55           H  
ATOM    975  H09 LYS A 147      31.397  58.288  -9.566  1.00104.72           H  
ATOM    976  H10 LYS A 147      30.930  60.014  -9.426  1.00104.72           H  
ATOM    977  H11 LYS A 147      32.880  59.035 -10.988  1.00112.42           H  
ATOM    978  H12 LYS A 147      31.643  59.207 -12.065  1.00112.42           H  
ATOM    979  H13 LYS A 147      32.156  60.504 -11.183  1.00112.42           H  
ATOM    980  N   ILE A 148      26.526  56.965  -6.728  1.00 42.01           N  
ANISOU  980  N   ILE A 148     6044   3124   6794    651    130   -773       N  
ATOM    981  CA  ILE A 148      26.495  56.945  -5.258  1.00 42.40           C  
ANISOU  981  CA  ILE A 148     6103   3178   6830    649    121   -750       C  
ATOM    982  C   ILE A 148      26.329  55.522  -4.730  1.00 44.93           C  
ANISOU  982  C   ILE A 148     6422   3482   7166    638     70   -726       C  
ATOM    983  O   ILE A 148      25.385  54.850  -5.120  1.00 43.41           O  
ANISOU  983  O   ILE A 148     6209   3291   6994    629     62   -691       O  
ATOM    984  CB  ILE A 148      25.390  57.872  -4.647  1.00 46.36           C  
ANISOU  984  CB  ILE A 148     6616   3701   7296    656    175   -703       C  
ATOM    985  CG1 ILE A 148      25.500  59.297  -5.137  1.00 47.35           C  
ANISOU  985  CG1 ILE A 148     6742   3844   7405    667    227   -725       C  
ATOM    986  CG2 ILE A 148      25.453  57.848  -3.114  1.00 48.51           C  
ANISOU  986  CG2 ILE A 148     6939   3960   7533    665    177   -682       C  
ATOM    987  CD1 ILE A 148      24.522  60.362  -4.429  1.00 60.67           C  
ANISOU  987  CD1 ILE A 148     8442   5548   9062    674    291   -681       C  
ATOM    988  H01 ILE A 148      27.458  57.342  -4.938  1.00 42.40           H  
ATOM    989  H02 ILE A 148      24.430  57.479  -4.981  1.00 46.36           H  
ATOM    990  H03 ILE A 148      25.199  59.272  -6.184  1.00 47.35           H  
ATOM    991  H04 ILE A 148      26.526  59.627  -4.977  1.00 47.35           H  
ATOM    992  H05 ILE A 148      25.636  58.856  -2.743  1.00 48.51           H  
ATOM    993  H06 ILE A 148      24.507  57.481  -2.717  1.00 48.51           H  
ATOM    994  H07 ILE A 148      26.261  57.191  -2.793  1.00 48.51           H  
ATOM    995  H08 ILE A 148      23.571  59.883  -4.197  1.00 60.67           H  
ATOM    996  H09 ILE A 148      24.981  60.722  -3.508  1.00 60.67           H  
ATOM    997  H10 ILE A 148      24.350  61.202  -5.102  1.00 60.67           H  
ATOM    998  H14 ILE A 148      25.954  57.645  -7.208  1.00 42.01           H  
ATOM    999  N   PHE A 149      27.245  55.075  -3.847  1.00 42.69           N  
ANISOU  999  N   PHE A 149     6161   3176   6885    642     28   -745       N  
ATOM   1000  CA  PHE A 149      27.177  53.763  -3.190  1.00 41.68           C  
ANISOU 1000  CA  PHE A 149     6047   3027   6763    638    -17   -720       C  
ATOM   1001  C   PHE A 149      26.091  53.906  -2.128  1.00 49.80           C  
ANISOU 1001  C   PHE A 149     7121   4054   7745    650     29   -658       C  
ATOM   1002  O   PHE A 149      26.107  54.851  -1.344  1.00 49.58           O  
ANISOU 1002  O   PHE A 149     7147   4024   7666    668     57   -654       O  
ATOM   1003  CB  PHE A 149      28.525  53.358  -2.559  1.00 41.86           C  
ANISOU 1003  CB  PHE A 149     6089   3014   6803    646    -87   -761       C  
ATOM   1004  CG  PHE A 149      28.433  52.083  -1.751  1.00 41.95           C  
ANISOU 1004  CG  PHE A 149     6133   3000   6805    649   -131   -731       C  
ATOM   1005  CD1 PHE A 149      28.023  50.884  -2.345  1.00 44.17           C  
ANISOU 1005  CD1 PHE A 149     6376   3282   7125    631   -136   -711       C  
ATOM   1006  CD2 PHE A 149      28.714  52.077  -0.388  1.00 42.44           C  
ANISOU 1006  CD2 PHE A 149     6281   3029   6813    675   -169   -722       C  
ATOM   1007  CE1 PHE A 149      27.898  49.703  -1.591  1.00 42.73           C  
ANISOU 1007  CE1 PHE A 149     6223   3073   6939    635   -165   -680       C  
ATOM   1008  CE2 PHE A 149      28.616  50.879   0.358  1.00 44.01           C  
ANISOU 1008  CE2 PHE A 149     6529   3197   6995    685   -201   -689       C  
ATOM   1009  CZ  PHE A 149      28.196  49.711  -0.249  1.00 40.21           C  
ANISOU 1009  CZ  PHE A 149     5993   2723   6564    663   -191   -666       C  
ATOM   1010  H01 PHE A 149      26.950  52.974  -3.907  1.00 41.68           H  
ATOM   1011  H02 PHE A 149      28.823  54.157  -1.880  1.00 41.86           H  
ATOM   1012  H03 PHE A 149      29.254  53.214  -3.356  1.00 41.86           H  
ATOM   1013  H04 PHE A 149      27.796  50.865  -3.411  1.00 44.17           H  
ATOM   1014  H05 PHE A 149      29.011  53.001   0.108  1.00 42.44           H  
ATOM   1015  H06 PHE A 149      27.565  48.782  -2.070  1.00 42.73           H  
ATOM   1016  H07 PHE A 149      28.873  50.877   1.417  1.00 44.01           H  
ATOM   1017  H08 PHE A 149      28.101  48.796   0.336  1.00 40.21           H  
ATOM   1018  H11 PHE A 149      28.024  55.678  -3.624  1.00 42.69           H  
ATOM   1019  N   LEU A 150      25.105  53.022  -2.176  1.00 48.42           N  
ANISOU 1019  N   LEU A 150     6926   3870   7601    641     47   -608       N  
ATOM   1020  CA  LEU A 150      23.944  53.089  -1.309  1.00 48.61           C  
ANISOU 1020  CA  LEU A 150     6981   3873   7616    653    123   -539       C  
ATOM   1021  C   LEU A 150      23.757  51.830  -0.469  1.00 55.92           C  
ANISOU 1021  C   LEU A 150     7946   4754   8548    661    126   -499       C  
ATOM   1022  O   LEU A 150      22.654  51.547  -0.021  1.00 57.52           O  
ANISOU 1022  O   LEU A 150     8149   4922   8785    667    204   -434       O  
ATOM   1023  CB  LEU A 150      22.698  53.421  -2.156  1.00 48.04           C  
ANISOU 1023  CB  LEU A 150     6832   3809   7613    638    166   -507       C  
ATOM   1024  CG  LEU A 150      22.663  54.832  -2.708  1.00 50.77           C  
ANISOU 1024  CG  LEU A 150     7166   4188   7934    640    190   -530       C  
ATOM   1025  CD1 LEU A 150      21.789  54.908  -3.909  1.00 50.29           C  
ANISOU 1025  CD1 LEU A 150     7032   4133   7945    627    174   -524       C  
ATOM   1026  CD2 LEU A 150      22.235  55.828  -1.651  1.00 52.62           C  
ANISOU 1026  CD2 LEU A 150     7458   4413   8123    661    278   -494       C  
ATOM   1027  H01 LEU A 150      24.102  53.888  -0.584  1.00 48.61           H  
ATOM   1028  H02 LEU A 150      21.841  53.331  -1.489  1.00 48.04           H  
ATOM   1029  H03 LEU A 150      22.663  52.727  -2.995  1.00 48.04           H  
ATOM   1030  H04 LEU A 150      23.675  55.097  -3.013  1.00 50.77           H  
ATOM   1031  H05 LEU A 150      20.903  55.498  -3.676  1.00 50.29           H  
ATOM   1032  H06 LEU A 150      22.334  55.380  -4.727  1.00 50.29           H  
ATOM   1033  H07 LEU A 150      21.488  53.903  -4.204  1.00 50.29           H  
ATOM   1034  H08 LEU A 150      21.219  55.601  -1.329  1.00 52.62           H  
ATOM   1035  H09 LEU A 150      25.164  52.268  -2.846  1.00 48.42           H  
ATOM   1036  H10 LEU A 150      22.909  55.764  -0.797  1.00 52.62           H  
ATOM   1037  H11 LEU A 150      22.268  56.835  -2.066  1.00 52.62           H  
ATOM   1038  N   GLY A 151      24.853  51.121  -0.226  1.00 53.41           N  
ANISOU 1038  N   GLY A 151     7659   4427   8207    665     48   -535       N  
ATOM   1039  CA  GLY A 151      24.884  49.905   0.572  1.00 53.62           C  
ANISOU 1039  CA  GLY A 151     7736   4410   8228    678     37   -504       C  
ATOM   1040  C   GLY A 151      24.351  48.691  -0.147  1.00 58.00           C  
ANISOU 1040  C   GLY A 151     8203   4958   8876    652     31   -484       C  
ATOM   1041  O   GLY A 151      23.557  48.812  -1.094  1.00 57.43           O  
ANISOU 1041  O   GLY A 151     8045   4901   8874    629     49   -476       O  
ATOM   1042  H01 GLY A 151      24.236  50.074   1.432  1.00 53.62           H  
ATOM   1043  H02 GLY A 151      25.917  49.709   0.860  1.00 53.62           H  
ATOM   1044  H12 GLY A 151      25.723  51.448  -0.621  1.00 53.41           H  
ATOM   1045  N   LYS A 152      24.791  47.497   0.322  1.00 54.77           N  
ANISOU 1045  N   LYS A 152     7824   4518   8469    658     -7   -478       N  
ATOM   1046  CA  LYS A 152      24.356  46.184  -0.157  1.00 53.38           C  
ANISOU 1046  CA  LYS A 152     7578   4323   8380    637    -15   -458       C  
ATOM   1047  C   LYS A 152      24.448  46.061  -1.697  1.00 54.52           C  
ANISOU 1047  C   LYS A 152     7620   4503   8593    601    -75   -505       C  
ATOM   1048  O   LYS A 152      23.445  45.725  -2.352  1.00 55.89           O  
ANISOU 1048  O   LYS A 152     7721   4663   8849    583    -62   -482       O  
ATOM   1049  CB  LYS A 152      22.921  45.890   0.367  1.00 56.23           C  
ANISOU 1049  CB  LYS A 152     7932   4633   8798    646     95   -377       C  
ATOM   1050  CG  LYS A 152      22.777  45.955   1.899  1.00 69.48           C  
ANISOU 1050  CG  LYS A 152     9749   6257  10394    693    182   -323       C  
ATOM   1051  CD  LYS A 152      22.198  44.669   2.520  1.00 82.42           C  
ANISOU 1051  CD  LYS A 152    11411   7823  12084    708    249   -260       C  
ATOM   1052  CE  LYS A 152      23.069  43.426   2.415  1.00 96.73           C  
ANISOU 1052  CE  LYS A 152    13222   9636  13897    702    155   -288       C  
ATOM   1053  NZ  LYS A 152      22.596  42.486   1.351  1.00103.54           N1+
ANISOU 1053  NZ  LYS A 152    13939  10501  14901    659    128   -292       N1+
ATOM   1054  H01 LYS A 152      25.035  45.430   0.240  1.00 53.38           H  
ATOM   1055  H02 LYS A 152      22.688  44.866   0.076  1.00 56.23           H  
ATOM   1056  H03 LYS A 152      25.476  47.515   1.064  1.00 54.77           H  
ATOM   1057  H04 LYS A 152      22.241  46.621  -0.071  1.00 56.23           H  
ATOM   1058  H05 LYS A 152      22.076  46.760   2.120  1.00 69.48           H  
ATOM   1059  H06 LYS A 152      23.762  46.134   2.331  1.00 69.48           H  
ATOM   1060  H07 LYS A 152      21.298  44.446   1.947  1.00 82.42           H  
ATOM   1061  H08 LYS A 152      22.016  44.861   3.577  1.00 82.42           H  
ATOM   1062  H09 LYS A 152      23.016  42.902   3.369  1.00 96.73           H  
ATOM   1063  H10 LYS A 152      24.090  43.731   2.185  1.00 96.73           H  
ATOM   1064  H11 LYS A 152      21.767  42.862   0.914  1.00103.54           H  
ATOM   1065  H12 LYS A 152      23.320  42.372   0.656  1.00103.54           H  
ATOM   1066  H13 LYS A 152      22.381  41.590   1.764  1.00103.54           H  
ATOM   1067  N   ASN A 153      25.648  46.361  -2.271  1.00 46.76           N  
ANISOU 1067  N   ASN A 153     6638   3547   7582    595   -139   -570       N  
ATOM   1068  CA  ASN A 153      25.944  46.319  -3.720  1.00 46.16           C  
ANISOU 1068  CA  ASN A 153     6506   3488   7543    573   -179   -619       C  
ATOM   1069  C   ASN A 153      25.175  47.335  -4.588  1.00 49.54           C  
ANISOU 1069  C   ASN A 153     6909   3939   7974    569   -153   -622       C  
ATOM   1070  O   ASN A 153      25.178  47.174  -5.817  1.00 49.50           O  
ANISOU 1070  O   ASN A 153     6883   3932   7992    559   -188   -653       O  
ATOM   1071  CB  ASN A 153      25.716  44.912  -4.317  1.00 55.06           C  
ANISOU 1071  CB  ASN A 153     7593   4592   8737    554   -217   -617       C  
ATOM   1072  CG  ASN A 153      26.739  43.854  -4.003  1.00 86.05           C  
ANISOU 1072  CG  ASN A 153    11529   8496  12670    553   -259   -636       C  
ATOM   1073  ND2 ASN A 153      26.247  42.636  -3.787  1.00 77.24           N  
ANISOU 1073  ND2 ASN A 153    10393   7352  11602    545   -268   -604       N  
ATOM   1074  OD1 ASN A 153      27.955  44.086  -4.063  1.00 85.28           O  
ANISOU 1074  OD1 ASN A 153    11447   8397  12558    558   -285   -680       O  
ATOM   1075  H01 ASN A 153      26.997  46.597  -3.757  1.00 46.16           H  
ATOM   1076  H02 ASN A 153      25.782  45.053  -5.396  1.00 55.06           H  
ATOM   1077  H03 ASN A 153      24.752  44.554  -3.954  1.00 55.06           H  
ATOM   1078  H04 ASN A 153      26.872  41.862  -3.613  1.00 77.24           H  
ATOM   1079  H05 ASN A 153      25.248  42.486  -3.797  1.00 77.24           H  
ATOM   1080  H14 ASN A 153      26.399  46.635  -1.654  1.00 46.76           H  
ATOM   1081  N   ALA A 154      24.499  48.361  -3.984  1.00 43.83           N  
ANISOU 1081  N   ALA A 154     6201   3228   7226    582    -95   -589       N  
ATOM   1082  CA  ALA A 154      23.738  49.327  -4.774  1.00 41.49           C  
ANISOU 1082  CA  ALA A 154     5878   2948   6939    580    -77   -589       C  
ATOM   1083  C   ALA A 154      24.517  50.591  -5.074  1.00 44.65           C  
ANISOU 1083  C   ALA A 154     6309   3380   7278    591    -62   -632       C  
ATOM   1084  O   ALA A 154      24.934  51.285  -4.155  1.00 43.79           O  
ANISOU 1084  O   ALA A 154     6237   3280   7121    604    -30   -631       O  
ATOM   1085  CB  ALA A 154      22.406  49.640  -4.113  1.00 42.07           C  
ANISOU 1085  CB  ALA A 154     5929   3001   7054    585    -12   -523       C  
ATOM   1086  H01 ALA A 154      23.542  48.857  -5.738  1.00 41.49           H  
ATOM   1087  H02 ALA A 154      21.635  48.990  -4.526  1.00 42.07           H  
ATOM   1088  H03 ALA A 154      22.485  49.473  -3.039  1.00 42.07           H  
ATOM   1089  H04 ALA A 154      22.142  50.681  -4.301  1.00 42.07           H  
ATOM   1090  H06 ALA A 154      24.527  48.452  -2.978  1.00 43.83           H  
ATOM   1091  N   TYR A 155      24.716  50.877  -6.374  1.00 42.07           N  
ANISOU 1091  N   TYR A 155     5977   3058   6951    589    -85   -671       N  
ATOM   1092  CA  TYR A 155      25.405  52.066  -6.883  1.00 42.58           C  
ANISOU 1092  CA  TYR A 155     6068   3139   6972    602    -55   -711       C  
ATOM   1093  C   TYR A 155      24.450  52.859  -7.746  1.00 46.32           C  
ANISOU 1093  C   TYR A 155     6541   3620   7440    610    -46   -701       C  
ATOM   1094  O   TYR A 155      24.143  52.465  -8.874  1.00 45.83           O  
ANISOU 1094  O   TYR A 155     6490   3535   7387    612    -92   -715       O  
ATOM   1095  CB  TYR A 155      26.666  51.688  -7.674  1.00 44.80           C  
ANISOU 1095  CB  TYR A 155     6367   3397   7257    605    -68   -767       C  
ATOM   1096  CG  TYR A 155      27.729  51.063  -6.806  1.00 48.68           C  
ANISOU 1096  CG  TYR A 155     6851   3873   7773    600    -87   -781       C  
ATOM   1097  CD1 TYR A 155      28.715  51.840  -6.219  1.00 51.32           C  
ANISOU 1097  CD1 TYR A 155     7187   4202   8110    610    -71   -809       C  
ATOM   1098  CD2 TYR A 155      27.736  49.692  -6.550  1.00 49.90           C  
ANISOU 1098  CD2 TYR A 155     6992   4009   7958    587   -133   -769       C  
ATOM   1099  CE1 TYR A 155      29.702  51.273  -5.417  1.00 53.88           C  
ANISOU 1099  CE1 TYR A 155     7505   4497   8470    610   -116   -826       C  
ATOM   1100  CE2 TYR A 155      28.693  49.119  -5.712  1.00 51.42           C  
ANISOU 1100  CE2 TYR A 155     7182   4181   8174    587   -164   -781       C  
ATOM   1101  CZ  TYR A 155      29.682  49.914  -5.154  1.00 61.55           C  
ANISOU 1101  CZ  TYR A 155     8471   5452   9462    599   -163   -811       C  
ATOM   1102  OH  TYR A 155      30.651  49.394  -4.328  1.00 64.70           O  
ANISOU 1102  OH  TYR A 155     8870   5818   9897    603   -219   -827       O  
ATOM   1103  H01 TYR A 155      25.726  52.676  -6.038  1.00 42.58           H  
ATOM   1104  H02 TYR A 155      27.080  52.605  -8.094  1.00 44.80           H  
ATOM   1105  H03 TYR A 155      26.390  50.979  -8.454  1.00 44.80           H  
ATOM   1106  H04 TYR A 155      28.718  52.917  -6.389  1.00 51.32           H  
ATOM   1107  H05 TYR A 155      24.362  50.219  -7.054  1.00 42.07           H  
ATOM   1108  H06 TYR A 155      26.981  49.057  -7.013  1.00 49.90           H  
ATOM   1109  H07 TYR A 155      30.490  51.899  -4.997  1.00 53.88           H  
ATOM   1110  H08 TYR A 155      28.663  48.051  -5.497  1.00 51.42           H  
ATOM   1111  H09 TYR A 155      30.929  48.537  -4.660  1.00 64.70           H  
ATOM   1112  N   GLY A 156      23.973  53.965  -7.195  1.00 42.62           N  
ANISOU 1112  N   GLY A 156     6068   3174   6953    617      5   -677       N  
ATOM   1113  CA  GLY A 156      23.013  54.829  -7.856  1.00 42.13           C  
ANISOU 1113  CA  GLY A 156     5999   3115   6894    626     14   -662       C  
ATOM   1114  C   GLY A 156      21.601  54.540  -7.412  1.00 45.49           C  
ANISOU 1114  C   GLY A 156     6369   3522   7393    617      8   -602       C  
ATOM   1115  O   GLY A 156      21.274  53.443  -6.962  1.00 45.13           O  
ANISOU 1115  O   GLY A 156     6293   3451   7403    604    -14   -577       O  
ATOM   1116  H01 GLY A 156      23.075  54.646  -8.929  1.00 42.13           H  
ATOM   1117  H02 GLY A 156      23.252  55.867  -7.622  1.00 42.13           H  
ATOM   1118  H10 GLY A 156      24.293  54.219  -6.271  1.00 42.62           H  
ATOM   1119  N   ILE A 157      20.755  55.533  -7.567  1.00 42.19           N  
ANISOU 1119  N   ILE A 157     5933   3105   6993    625     35   -577       N  
ATOM   1120  CA  ILE A 157      19.357  55.516  -7.162  1.00 42.01           C  
ANISOU 1120  CA  ILE A 157     5842   3048   7072    619     51   -516       C  
ATOM   1121  C   ILE A 157      18.545  54.343  -7.699  1.00 47.60           C  
ANISOU 1121  C   ILE A 157     6493   3701   7893    607    -39   -503       C  
ATOM   1122  O   ILE A 157      17.815  53.714  -6.930  1.00 47.93           O  
ANISOU 1122  O   ILE A 157     6474   3700   8035    596     -6   -452       O  
ATOM   1123  CB  ILE A 157      18.698  56.918  -7.313  1.00 44.19           C  
ANISOU 1123  CB  ILE A 157     6106   3331   7352    631     95   -498       C  
ATOM   1124  CG1 ILE A 157      18.753  57.433  -8.756  1.00 43.86           C  
ANISOU 1124  CG1 ILE A 157     6100   3293   7273    648     20   -541       C  
ATOM   1125  CG2 ILE A 157      19.403  57.913  -6.385  1.00 43.95           C  
ANISOU 1125  CG2 ILE A 157     6123   3343   7233    639    198   -499       C  
ATOM   1126  CD1 ILE A 157      17.703  58.393  -9.104  1.00 49.53           C  
ANISOU 1126  CD1 ILE A 157     6783   3990   8045    659     14   -514       C  
ATOM   1127  H01 ILE A 157      19.351  55.306  -6.092  1.00 42.01           H  
ATOM   1128  H02 ILE A 157      17.647  56.821  -7.040  1.00 44.19           H  
ATOM   1129  H03 ILE A 157      21.102  56.376  -8.002  1.00 42.19           H  
ATOM   1130  H04 ILE A 157      18.601  56.565  -9.398  1.00 43.86           H  
ATOM   1131  H05 ILE A 157      19.719  57.915  -8.909  1.00 43.86           H  
ATOM   1132  H06 ILE A 157      20.318  58.267  -6.860  1.00 43.95           H  
ATOM   1133  H07 ILE A 157      18.744  58.760  -6.191  1.00 43.95           H  
ATOM   1134  H08 ILE A 157      19.650  57.421  -5.444  1.00 43.95           H  
ATOM   1135  H09 ILE A 157      16.836  58.230  -8.464  1.00 49.53           H  
ATOM   1136  H10 ILE A 157      18.075  59.407  -8.959  1.00 49.53           H  
ATOM   1137  H11 ILE A 157      17.416  58.256 -10.147  1.00 49.53           H  
ATOM   1138  N   ALA A 158      18.719  54.000  -8.985  1.00 44.87           N  
ANISOU 1138  N   ALA A 158     6176   3341   7531    613   -146   -549       N  
ATOM   1139  CA  ALA A 158      17.973  52.898  -9.590  1.00 44.40           C  
ANISOU 1139  CA  ALA A 158     6072   3219   7579    605   -258   -547       C  
ATOM   1140  C   ALA A 158      18.367  51.560  -9.002  1.00 51.17           C  
ANISOU 1140  C   ALA A 158     6911   4068   8463    586   -254   -542       C  
ATOM   1141  O   ALA A 158      17.472  50.764  -8.677  1.00 52.48           O  
ANISOU 1141  O   ALA A 158     6995   4177   8766    572   -276   -505       O  
ATOM   1142  CB  ALA A 158      18.109  52.898 -11.096  1.00 44.66           C  
ANISOU 1142  CB  ALA A 158     6179   3229   7560    625   -378   -601       C  
ATOM   1143  H01 ALA A 158      16.921  53.057  -9.353  1.00 44.40           H  
ATOM   1144  H02 ALA A 158      19.165  52.884 -11.365  1.00 44.66           H  
ATOM   1145  H03 ALA A 158      17.619  52.015 -11.506  1.00 44.66           H  
ATOM   1146  H04 ALA A 158      17.643  53.795 -11.503  1.00 44.66           H  
ATOM   1147  H12 ALA A 158      19.381  54.515  -9.548  1.00 44.87           H  
ATOM   1148  N   ALA A 159      19.682  51.324  -8.789  1.00 46.84           N  
ANISOU 1148  N   ALA A 159     6429   3564   7804    586   -219   -576       N  
ATOM   1149  CA  ALA A 159      20.158  50.069  -8.182  1.00 45.61           C  
ANISOU 1149  CA  ALA A 159     6263   3400   7666    570   -216   -571       C  
ATOM   1150  C   ALA A 159      19.646  49.934  -6.740  1.00 49.45           C  
ANISOU 1150  C   ALA A 159     6706   3875   8210    565   -124   -506       C  
ATOM   1151  O   ALA A 159      19.273  48.838  -6.350  1.00 53.06           O  
ANISOU 1151  O   ALA A 159     7120   4290   8751    554   -129   -478       O  
ATOM   1152  CB  ALA A 159      21.676  49.992  -8.228  1.00 45.46           C  
ANISOU 1152  CB  ALA A 159     6315   3420   7539    575   -200   -619       C  
ATOM   1153  H01 ALA A 159      19.759  49.236  -8.761  1.00 45.61           H  
ATOM   1154  H02 ALA A 159      22.096  50.678  -7.492  1.00 45.46           H  
ATOM   1155  H03 ALA A 159      21.996  48.975  -8.001  1.00 45.46           H  
ATOM   1156  H04 ALA A 159      22.024  50.269  -9.223  1.00 45.46           H  
ATOM   1157  H05 ALA A 159      20.356  52.028  -9.054  1.00 46.84           H  
ATOM   1158  N   ALA A 160      19.569  51.037  -5.972  1.00 43.48           N  
ANISOU 1158  N   ALA A 160     5968   3142   7409    577    -32   -481       N  
ATOM   1159  CA  ALA A 160      19.044  51.012  -4.605  1.00 43.18           C  
ANISOU 1159  CA  ALA A 160     5925   3077   7406    582     76   -416       C  
ATOM   1160  C   ALA A 160      17.525  50.783  -4.582  1.00 49.60           C  
ANISOU 1160  C   ALA A 160     6640   3815   8390    576    103   -356       C  
ATOM   1161  O   ALA A 160      17.030  50.082  -3.695  1.00 49.49           O  
ANISOU 1161  O   ALA A 160     6606   3746   8453    578    178   -302       O  
ATOM   1162  CB  ALA A 160      19.410  52.277  -3.867  1.00 43.02           C  
ANISOU 1162  CB  ALA A 160     5968   3092   7286    600    160   -411       C  
ATOM   1163  H01 ALA A 160      19.507  50.169  -4.092  1.00 43.18           H  
ATOM   1164  H02 ALA A 160      20.301  52.715  -4.317  1.00 43.02           H  
ATOM   1165  H03 ALA A 160      18.585  52.987  -3.931  1.00 43.02           H  
ATOM   1166  H04 ALA A 160      19.609  52.043  -2.821  1.00 43.02           H  
ATOM   1167  H05 ALA A 160      19.886  51.917  -6.354  1.00 43.48           H  
ATOM   1168  N   ALA A 161      16.789  51.343  -5.576  1.00 47.19           N  
ANISOU 1168  N   ALA A 161     6276   3495   8160    573     38   -366       N  
ATOM   1169  CA  ALA A 161      15.338  51.151  -5.712  1.00 47.65           C  
ANISOU 1169  CA  ALA A 161     6217   3465   8423    566     33   -317       C  
ATOM   1170  C   ALA A 161      15.045  49.684  -6.005  1.00 51.10           C  
ANISOU 1170  C   ALA A 161     6592   3842   8981    551    -47   -319       C  
ATOM   1171  O   ALA A 161      14.078  49.149  -5.465  1.00 50.57           O  
ANISOU 1171  O   ALA A 161     6433   3687   9095    545      9   -261       O  
ATOM   1172  CB  ALA A 161      14.780  52.038  -6.815  1.00 48.40           C  
ANISOU 1172  CB  ALA A 161     6278   3554   8557    571    -58   -340       C  
ATOM   1173  H01 ALA A 161      14.853  51.433  -4.778  1.00 47.65           H  
ATOM   1174  H02 ALA A 161      13.880  52.539  -6.457  1.00 48.40           H  
ATOM   1175  H03 ALA A 161      15.524  52.784  -7.093  1.00 48.40           H  
ATOM   1176  H04 ALA A 161      14.534  51.427  -7.684  1.00 48.40           H  
ATOM   1177  H05 ALA A 161      17.262  51.921  -6.256  1.00 47.19           H  
ATOM   1178  N   LYS A 162      15.923  49.019  -6.799  1.00 48.07           N  
ANISOU 1178  N   LYS A 162     6262   3497   8506    545   -161   -383       N  
ATOM   1179  CA  LYS A 162      15.824  47.596  -7.160  1.00 48.28           C  
ANISOU 1179  CA  LYS A 162     6247   3474   8622    530   -247   -396       C  
ATOM   1180  C   LYS A 162      16.211  46.672  -6.018  1.00 51.60           C  
ANISOU 1180  C   LYS A 162     6679   3889   9037    526   -147   -360       C  
ATOM   1181  O   LYS A 162      15.475  45.729  -5.739  1.00 52.00           O  
ANISOU 1181  O   LYS A 162     6647   3861   9249    517   -135   -323       O  
ATOM   1182  CB  LYS A 162      16.691  47.255  -8.393  1.00 50.56           C  
ANISOU 1182  CB  LYS A 162     6614   3799   8800    531   -385   -475       C  
ATOM   1183  CG  LYS A 162      16.415  45.869  -8.997  1.00 65.43           C  
ANISOU 1183  CG  LYS A 162     8456   5617  10789    517   -502   -496       C  
ATOM   1184  CD  LYS A 162      15.175  45.865  -9.883  1.00 86.24           C  
ANISOU 1184  CD  LYS A 162    11008   8160  13597    518   -633   -498       C  
ATOM   1185  CE  LYS A 162      14.597  44.481 -10.074  1.00114.62           C  
ANISOU 1185  CE  LYS A 162    14524  11667  17360    501   -724   -500       C  
ATOM   1186  NZ  LYS A 162      13.121  44.523 -10.313  1.00128.83           N1+
ANISOU 1186  NZ  LYS A 162    16188  13351  19411    498   -809   -474       N1+
ATOM   1187  H01 LYS A 162      14.773  47.432  -7.397  1.00 48.28           H  
ATOM   1188  H02 LYS A 162      17.727  47.246  -8.053  1.00 50.56           H  
ATOM   1189  H03 LYS A 162      16.504  48.006  -9.161  1.00 50.56           H  
ATOM   1190  H04 LYS A 162      16.242  45.174  -8.175  1.00 65.43           H  
ATOM   1191  H05 LYS A 162      16.704  49.541  -7.170  1.00 48.07           H  
ATOM   1192  H06 LYS A 162      17.275  45.568  -9.594  1.00 65.43           H  
ATOM   1193  H07 LYS A 162      15.471  46.235 -10.864  1.00 86.24           H  
ATOM   1194  H08 LYS A 162      14.417  46.500  -9.425  1.00 86.24           H  
ATOM   1195  H09 LYS A 162      14.776  43.911  -9.162  1.00114.62           H  
ATOM   1196  H10 LYS A 162      15.080  44.011 -10.931  1.00114.62           H  
ATOM   1197  H11 LYS A 162      12.686  45.120  -9.624  1.00128.83           H  
ATOM   1198  H12 LYS A 162      12.939  44.888 -11.237  1.00128.83           H  
ATOM   1199  H13 LYS A 162      12.741  43.590 -10.238  1.00128.83           H  
ATOM   1200  N   ILE A 163      17.374  46.915  -5.389  1.00 46.09           N  
ANISOU 1200  N   ILE A 163     6083   3263   8165    536    -85   -374       N  
ATOM   1201  CA  ILE A 163      17.919  46.089  -4.296  1.00 45.06           C  
ANISOU 1201  CA  ILE A 163     5997   3129   7995    541     -9   -347       C  
ATOM   1202  C   ILE A 163      17.055  46.100  -3.017  1.00 52.59           C  
ANISOU 1202  C   ILE A 163     6936   4015   9031    557    145   -262       C  
ATOM   1203  O   ILE A 163      16.805  45.039  -2.455  1.00 52.72           O  
ANISOU 1203  O   ILE A 163     6934   3973   9126    558    192   -224       O  
ATOM   1204  CB  ILE A 163      19.442  46.391  -4.054  1.00 44.77           C  
ANISOU 1204  CB  ILE A 163     6072   3170   7767    551    -18   -394       C  
ATOM   1205  CG1 ILE A 163      20.287  45.732  -5.189  1.00 43.81           C  
ANISOU 1205  CG1 ILE A 163     5957   3074   7613    536   -138   -464       C  
ATOM   1206  CG2 ILE A 163      19.943  46.030  -2.619  1.00 40.87           C  
ANISOU 1206  CG2 ILE A 163     5656   2667   7206    571     71   -358       C  
ATOM   1207  CD1 ILE A 163      21.747  46.157  -5.323  1.00 47.84           C  
ANISOU 1207  CD1 ILE A 163     6547   3644   7985    543   -156   -519       C  
ATOM   1208  H01 ILE A 163      17.865  45.051  -4.626  1.00 45.06           H  
ATOM   1209  H02 ILE A 163      19.579  47.471  -4.102  1.00 44.77           H  
ATOM   1210  H03 ILE A 163      19.816  46.067  -6.113  1.00 43.81           H  
ATOM   1211  H04 ILE A 163      20.275  44.655  -5.022  1.00 43.81           H  
ATOM   1212  H05 ILE A 163      20.817  46.635  -2.377  1.00 40.87           H  
ATOM   1213  H06 ILE A 163      19.152  46.230  -1.896  1.00 40.87           H  
ATOM   1214  H07 ILE A 163      20.211  44.974  -2.582  1.00 40.87           H  
ATOM   1215  H08 ILE A 163      22.363  45.280  -5.524  1.00 47.84           H  
ATOM   1216  H09 ILE A 163      21.846  46.866  -6.145  1.00 47.84           H  
ATOM   1217  H10 ILE A 163      22.076  46.627  -4.396  1.00 47.84           H  
ATOM   1218  H14 ILE A 163      17.911  47.718  -5.685  1.00 46.09           H  
ATOM   1219  N   TYR A 164      16.649  47.279  -2.546  1.00 50.34           N  
ANISOU 1219  N   TYR A 164     6671   3731   8723    573    236   -231       N  
ATOM   1220  CA  TYR A 164      15.894  47.415  -1.310  1.00 51.92           C  
ANISOU 1220  CA  TYR A 164     6888   3857   8981    596    409   -149       C  
ATOM   1221  C   TYR A 164      14.391  47.193  -1.432  1.00 57.14           C  
ANISOU 1221  C   TYR A 164     7408   4407   9894    588    467    -89       C  
ATOM   1222  O   TYR A 164      13.761  46.767  -0.459  1.00 56.91           O  
ANISOU 1222  O   TYR A 164     7378   4284   9959    607    622    -14       O  
ATOM   1223  CB  TYR A 164      16.148  48.802  -0.702  1.00 53.73           C  
ANISOU 1223  CB  TYR A 164     7214   4126   9074    619    491   -142       C  
ATOM   1224  CG  TYR A 164      17.554  49.015  -0.198  1.00 56.35           C  
ANISOU 1224  CG  TYR A 164     7690   4531   9189    636    462   -186       C  
ATOM   1225  CD1 TYR A 164      17.983  48.446   0.998  1.00 60.19           C  
ANISOU 1225  CD1 TYR A 164     8294   4983   9593    666    532   -156       C  
ATOM   1226  CD2 TYR A 164      18.445  49.830  -0.884  1.00 55.43           C  
ANISOU 1226  CD2 TYR A 164     7598   4503   8961    628    367   -257       C  
ATOM   1227  CE1 TYR A 164      19.285  48.635   1.464  1.00 60.99           C  
ANISOU 1227  CE1 TYR A 164     8522   5135   9515    684    475   -202       C  
ATOM   1228  CE2 TYR A 164      19.756  50.004  -0.439  1.00 54.76           C  
ANISOU 1228  CE2 TYR A 164     7622   4466   8718    642    329   -301       C  
ATOM   1229  CZ  TYR A 164      20.162  49.424   0.746  1.00 60.13           C  
ANISOU 1229  CZ  TYR A 164     8409   5110   9329    669    372   -275       C  
ATOM   1230  OH  TYR A 164      21.419  49.656   1.234  1.00 62.34           O  
ANISOU 1230  OH  TYR A 164     8794   5419   9471    687    313   -321       O  
ATOM   1231  H01 TYR A 164      16.258  46.614  -0.666  1.00 51.92           H  
ATOM   1232  H02 TYR A 164      15.492  48.886   0.164  1.00 53.73           H  
ATOM   1233  H03 TYR A 164      15.942  49.552  -1.465  1.00 53.73           H  
ATOM   1234  H04 TYR A 164      17.289  47.841   1.582  1.00 60.19           H  
ATOM   1235  H05 TYR A 164      18.114  50.343  -1.787  1.00 55.43           H  
ATOM   1236  H06 TYR A 164      19.608  48.162   2.391  1.00 60.99           H  
ATOM   1237  H07 TYR A 164      20.458  50.597  -1.026  1.00 54.76           H  
ATOM   1238  H08 TYR A 164      21.760  48.853   1.636  1.00 62.34           H  
ATOM   1239  H11 TYR A 164      16.875  48.113  -3.069  1.00 50.34           H  
ATOM   1240  N   TYR A 165      13.804  47.542  -2.587  1.00 54.40           N  
ANISOU 1240  N   TYR A 165     6950   4057   9664    566    350   -119       N  
ATOM   1241  CA  TYR A 165      12.350  47.484  -2.750  1.00 55.12           C  
ANISOU 1241  CA  TYR A 165     6889   4029  10027    559    383    -67       C  
ATOM   1242  C   TYR A 165      11.814  46.706  -3.955  1.00 59.54           C  
ANISOU 1242  C   TYR A 165     7317   4537  10768    533    201   -104       C  
ATOM   1243  O   TYR A 165      10.608  46.464  -4.002  1.00 60.58           O  
ANISOU 1243  O   TYR A 165     7305   4545  11167    527    220    -60       O  
ATOM   1244  CB  TYR A 165      11.732  48.916  -2.676  1.00 54.59           C  
ANISOU 1244  CB  TYR A 165     6803   3954   9987    569    453    -39       C  
ATOM   1245  CG  TYR A 165      12.144  49.713  -1.450  1.00 54.71           C  
ANISOU 1245  CG  TYR A 165     6954   3998   9836    599    635      0       C  
ATOM   1246  CD1 TYR A 165      11.696  49.360  -0.179  1.00 57.42           C  
ANISOU 1246  CD1 TYR A 165     7333   4245  10238    624    841     83       C  
ATOM   1247  CD2 TYR A 165      12.992  50.817  -1.560  1.00 53.40           C  
ANISOU 1247  CD2 TYR A 165     6894   3942   9454    606    605    -46       C  
ATOM   1248  CE1 TYR A 165      12.070  50.092   0.953  1.00 56.51           C  
ANISOU 1248  CE1 TYR A 165     7376   4142   9952    660    999    116       C  
ATOM   1249  CE2 TYR A 165      13.391  51.543  -0.431  1.00 53.10           C  
ANISOU 1249  CE2 TYR A 165     6991   3921   9263    636    751    -17       C  
ATOM   1250  CZ  TYR A 165      12.928  51.175   0.824  1.00 60.09           C  
ANISOU 1250  CZ  TYR A 165     7931   4709  10191    664    941     62       C  
ATOM   1251  OH  TYR A 165      13.297  51.889   1.946  1.00 57.77           O  
ANISOU 1251  OH  TYR A 165     7801   4417   9731    702   1077     89       O  
ATOM   1252  H01 TYR A 165      12.018  46.881  -1.905  1.00 55.12           H  
ATOM   1253  H02 TYR A 165      10.652  48.786  -2.614  1.00 54.59           H  
ATOM   1254  H03 TYR A 165      12.042  49.468  -3.563  1.00 54.59           H  
ATOM   1255  H04 TYR A 165      11.041  48.496  -0.064  1.00 57.42           H  
ATOM   1256  H05 TYR A 165      13.350  51.120  -2.544  1.00 53.40           H  
ATOM   1257  H06 TYR A 165      11.688  49.812   1.935  1.00 56.51           H  
ATOM   1258  H07 TYR A 165      14.063  52.394  -0.538  1.00 53.10           H  
ATOM   1259  H08 TYR A 165      13.528  51.280   2.652  1.00 57.77           H  
ATOM   1260  H09 TYR A 165      14.377  47.851  -3.360  1.00 54.40           H  
ATOM   1261  N   ASN A 166      12.681  46.321  -4.919  1.00 55.46           N  
ANISOU 1261  N   ASN A 166     6852   4098  10124    521     27   -185       N  
ATOM   1262  CA  ASN A 166      12.276  45.615  -6.149  1.00 56.48           C  
ANISOU 1262  CA  ASN A 166     6897   4176  10386    503   -170   -233       C  
ATOM   1263  C   ASN A 166      11.364  46.531  -6.989  1.00 62.49           C  
ANISOU 1263  C   ASN A 166     7582   4892  11268    506   -271   -243       C  
ATOM   1264  O   ASN A 166      10.379  46.110  -7.603  1.00 62.05           O  
ANISOU 1264  O   ASN A 166     7403   4727  11444    497   -391   -245       O  
ATOM   1265  CB  ASN A 166      11.641  44.250  -5.818  1.00 61.47           C  
ANISOU 1265  CB  ASN A 166     7420   4697  11238    491   -150   -197       C  
ATOM   1266  CG  ASN A 166      11.651  43.217  -6.907  1.00 84.67           C  
ANISOU 1266  CG  ASN A 166    10319   7602  14249    474   -353   -258       C  
ATOM   1267  ND2 ASN A 166      10.781  42.249  -6.768  1.00 82.74           N  
ANISOU 1267  ND2 ASN A 166     9943   7236  14260    462   -353   -226       N  
ATOM   1268  OD1 ASN A 166      12.432  43.248  -7.855  1.00 80.09           O  
ANISOU 1268  OD1 ASN A 166     9832   7093  13506    474   -499   -333       O  
ATOM   1269  H01 ASN A 166      13.153  45.390  -6.755  1.00 56.48           H  
ATOM   1270  H02 ASN A 166      10.587  44.462  -5.636  1.00 61.47           H  
ATOM   1271  H03 ASN A 166      12.176  43.835  -4.964  1.00 61.47           H  
ATOM   1272  H04 ASN A 166      10.733  41.510  -7.455  1.00 82.74           H  
ATOM   1273  H05 ASN A 166      10.157  42.241  -5.974  1.00 82.74           H  
ATOM   1274  H09 ASN A 166      13.661  46.529  -4.789  1.00 55.46           H  
ATOM   1275  N   LYS A 167      11.715  47.828  -6.978  1.00 59.65           N  
ANISOU 1275  N   LYS A 167     7299   4610  10753    520   -227   -250       N  
ATOM   1276  CA  LYS A 167      10.977  48.883  -7.660  1.00 59.24           C  
ANISOU 1276  CA  LYS A 167     7201   4531  10778    528   -302   -255       C  
ATOM   1277  C   LYS A 167      11.870  49.647  -8.618  1.00 62.88           C  
ANISOU 1277  C   LYS A 167     7794   5093  11004    542   -410   -327       C  
ATOM   1278  O   LYS A 167      13.100  49.576  -8.529  1.00 61.25           O  
ANISOU 1278  O   LYS A 167     7709   4983  10579    544   -380   -363       O  
ATOM   1279  CB  LYS A 167      10.388  49.883  -6.628  1.00 60.90           C  
ANISOU 1279  CB  LYS A 167     7372   4719  11047    537   -104   -179       C  
ATOM   1280  CG  LYS A 167       9.181  49.388  -5.871  1.00 66.28           C  
ANISOU 1280  CG  LYS A 167     7904   5258  12022    531     15    -98       C  
ATOM   1281  CD  LYS A 167       8.622  50.508  -4.997  1.00 69.30           C  
ANISOU 1281  CD  LYS A 167     8270   5613  12447    546    212    -27       C  
ATOM   1282  CE  LYS A 167       7.296  50.153  -4.355  1.00 57.67           C  
ANISOU 1282  CE  LYS A 167     6631   3968  11314    545    341     59       C  
ATOM   1283  NZ  LYS A 167       6.693  51.302  -3.630  1.00 65.08           N1+
ANISOU 1283  NZ  LYS A 167     7558   4866  12302    562    535    127       N1+
ATOM   1284  H01 LYS A 167      10.173  48.407  -8.222  1.00 59.24           H  
ATOM   1285  H02 LYS A 167      10.052  50.747  -7.202  1.00 60.90           H  
ATOM   1286  H03 LYS A 167      11.168  50.119  -5.904  1.00 60.90           H  
ATOM   1287  H04 LYS A 167       9.473  48.550  -5.238  1.00 66.28           H  
ATOM   1288  H05 LYS A 167       8.417  49.065  -6.578  1.00 66.28           H  
ATOM   1289  H06 LYS A 167      12.544  48.088  -6.464  1.00 59.65           H  
ATOM   1290  H07 LYS A 167       8.451  51.370  -5.642  1.00 69.30           H  
ATOM   1291  H08 LYS A 167       9.343  50.727  -4.209  1.00 69.30           H  
ATOM   1292  H09 LYS A 167       7.480  49.361  -3.629  1.00 57.67           H  
ATOM   1293  H10 LYS A 167       6.605  49.827  -5.133  1.00 57.67           H  
ATOM   1294  H11 LYS A 167       5.772  51.047  -3.303  1.00 65.08           H  
ATOM   1295  H12 LYS A 167       7.274  51.545  -2.841  1.00 65.08           H  
ATOM   1296  H13 LYS A 167       6.622  52.094  -4.253  1.00 65.08           H  
ATOM   1297  N   SER A 168      11.225  50.420  -9.513  1.00 61.03           N  
ANISOU 1297  N   SER A 168     7535   4823  10831    554   -528   -345       N  
ATOM   1298  CA  SER A 168      11.881  51.378 -10.395  1.00 59.35           C  
ANISOU 1298  CA  SER A 168     7451   4687  10414    576   -601   -401       C  
ATOM   1299  C   SER A 168      11.803  52.678  -9.588  1.00 63.69           C  
ANISOU 1299  C   SER A 168     7996   5282  10921    582   -433   -354       C  
ATOM   1300  O   SER A 168      11.016  52.757  -8.628  1.00 64.62           O  
ANISOU 1300  O   SER A 168     8008   5344  11200    573   -306   -284       O  
ATOM   1301  CB  SER A 168      11.142  51.493 -11.727  1.00 61.63           C  
ANISOU 1301  CB  SER A 168     7729   4894  10794    594   -824   -440       C  
ATOM   1302  OG  SER A 168       9.875  52.115 -11.604  1.00 72.03           O  
ANISOU 1302  OG  SER A 168     8914   6125  12330    596   -834   -393       O  
ATOM   1303  H01 SER A 168      12.901  51.102 -10.664  1.00 59.35           H  
ATOM   1304  H02 SER A 168      10.974  50.481 -12.095  1.00 61.63           H  
ATOM   1305  H03 SER A 168      11.752  52.079 -12.414  1.00 61.63           H  
ATOM   1306  H04 SER A 168       9.599  52.453 -12.459  1.00 72.03           H  
ATOM   1307  H14 SER A 168      10.221  50.330  -9.577  1.00 61.03           H  
ATOM   1308  N   ILE A 169      12.615  53.685  -9.938  1.00 59.10           N  
ANISOU 1308  N   ILE A 169     7534   4791  10132    600   -416   -390       N  
ATOM   1309  CA  ILE A 169      12.610  54.956  -9.203  1.00 56.70           C  
ANISOU 1309  CA  ILE A 169     7236   4533   9776    607   -263   -352       C  
ATOM   1310  C   ILE A 169      11.257  55.666  -9.181  1.00 62.98           C  
ANISOU 1310  C   ILE A 169     7913   5246  10771    610   -261   -302       C  
ATOM   1311  O   ILE A 169      10.904  56.265  -8.165  1.00 64.26           O  
ANISOU 1311  O   ILE A 169     8031   5401  10983    607    -94   -243       O  
ATOM   1312  CB  ILE A 169      13.819  55.865  -9.506  1.00 57.46           C  
ANISOU 1312  CB  ILE A 169     7470   4734   9628    624   -232   -401       C  
ATOM   1313  CG1 ILE A 169      13.854  56.274 -10.998  1.00 56.90           C  
ANISOU 1313  CG1 ILE A 169     7471   4653   9494    650   -388   -456       C  
ATOM   1314  CG2 ILE A 169      15.116  55.158  -9.053  1.00 57.49           C  
ANISOU 1314  CG2 ILE A 169     7553   4801   9488    615   -182   -430       C  
ATOM   1315  CD1 ILE A 169      14.705  57.481 -11.326  1.00 56.05           C  
ANISOU 1315  CD1 ILE A 169     7474   4619   9201    674   -330   -487       C  
ATOM   1316  H01 ILE A 169      12.760  54.669  -8.162  1.00 56.70           H  
ATOM   1317  H02 ILE A 169      13.726  56.794  -8.943  1.00 57.46           H  
ATOM   1318  H03 ILE A 169      12.832  56.552 -11.254  1.00 56.90           H  
ATOM   1319  H04 ILE A 169      14.237  55.428 -11.569  1.00 56.90           H  
ATOM   1320  H05 ILE A 169      13.242  53.568 -10.721  1.00 59.10           H  
ATOM   1321  H06 ILE A 169      15.888  55.903  -8.864  1.00 57.49           H  
ATOM   1322  H07 ILE A 169      14.924  54.595  -8.140  1.00 57.49           H  
ATOM   1323  H08 ILE A 169      15.452  54.478  -9.836  1.00 57.49           H  
ATOM   1324  H09 ILE A 169      15.658  57.151 -11.740  1.00 56.05           H  
ATOM   1325  H10 ILE A 169      14.188  58.103 -12.056  1.00 56.05           H  
ATOM   1326  H11 ILE A 169      14.884  58.057 -10.418  1.00 56.05           H  
ATOM   1327  N   ASN A 170      10.467  55.531 -10.251  1.00 60.20           N  
ANISOU 1327  N   ASN A 170     7510   4813  10549    619   -447   -323       N  
ATOM   1328  CA  ASN A 170       9.142  56.166 -10.295  1.00 61.46           C  
ANISOU 1328  CA  ASN A 170     7540   4875  10936    623   -471   -278       C  
ATOM   1329  C   ASN A 170       8.067  55.409  -9.490  1.00 65.61           C  
ANISOU 1329  C   ASN A 170     7887   5278  11762    601   -404   -210       C  
ATOM   1330  O   ASN A 170       7.000  55.972  -9.205  1.00 66.17           O  
ANISOU 1330  O   ASN A 170     7831   5259  12051    601   -358   -155       O  
ATOM   1331  CB  ASN A 170       8.704  56.444 -11.727  1.00 66.08           C  
ANISOU 1331  CB  ASN A 170     8151   5407  11548    650   -712   -328       C  
ATOM   1332  CG  ASN A 170       9.690  57.302 -12.483  1.00100.19           C  
ANISOU 1332  CG  ASN A 170    12654   9827  15585    680   -739   -384       C  
ATOM   1333  ND2 ASN A 170       9.568  58.615 -12.327  1.00 90.28           N  
ANISOU 1333  ND2 ASN A 170    11406   8604  14291    693   -654   -360       N  
ATOM   1334  OD1 ASN A 170      10.595  56.802 -13.172  1.00101.82           O  
ANISOU 1334  OD1 ASN A 170    12998  10077  15614    693   -817   -445       O  
ATOM   1335  H01 ASN A 170       9.250  57.127  -9.792  1.00 61.46           H  
ATOM   1336  H02 ASN A 170       7.761  56.989 -11.682  1.00 66.08           H  
ATOM   1337  H03 ASN A 170       8.595  55.494 -12.250  1.00 66.08           H  
ATOM   1338  H04 ASN A 170      10.210  59.241 -12.792  1.00 90.28           H  
ATOM   1339  H05 ASN A 170       8.833  58.988 -11.743  1.00 90.28           H  
ATOM   1340  H12 ASN A 170      10.785  54.986 -11.039  1.00 60.20           H  
ATOM   1341  N   GLU A 171       8.366  54.155  -9.085  1.00 60.07           N  
ANISOU 1341  N   GLU A 171     7176   4567  11082    584   -380   -209       N  
ATOM   1342  CA  GLU A 171       7.461  53.348  -8.275  1.00 60.07           C  
ANISOU 1342  CA  GLU A 171     7020   4444  11358    566   -286   -142       C  
ATOM   1343  C   GLU A 171       7.644  53.618  -6.771  1.00 61.48           C  
ANISOU 1343  C   GLU A 171     7223   4649  11487    565      1    -70       C  
ATOM   1344  O   GLU A 171       6.786  53.211  -5.982  1.00 61.54           O  
ANISOU 1344  O   GLU A 171     7114   4539  11729    560    136      2       O  
ATOM   1345  CB  GLU A 171       7.640  51.847  -8.577  1.00 62.04           C  
ANISOU 1345  CB  GLU A 171     7252   4657  11663    552   -400   -175       C  
ATOM   1346  CG  GLU A 171       7.098  51.407  -9.928  1.00 72.18           C  
ANISOU 1346  CG  GLU A 171     8486   5857  13085    556   -684   -232       C  
ATOM   1347  CD  GLU A 171       7.356  49.957 -10.305  1.00 83.64           C  
ANISOU 1347  CD  GLU A 171     9939   7277  14564    544   -807   -274       C  
ATOM   1348  OE1 GLU A 171       8.443  49.431  -9.970  1.00 84.54           O  
ANISOU 1348  OE1 GLU A 171    10166   7491  14464    538   -729   -292       O  
ATOM   1349  OE2 GLU A 171       6.485  49.357 -10.979  1.00 67.91           O1-
ANISOU 1349  OE2 GLU A 171     7837   5153  12813    541   -998   -292       O1-
ATOM   1350  H01 GLU A 171       6.445  53.639  -8.543  1.00 60.07           H  
ATOM   1351  H02 GLU A 171       7.066  51.309  -7.823  1.00 62.04           H  
ATOM   1352  H03 GLU A 171       8.705  51.617  -8.545  1.00 62.04           H  
ATOM   1353  H04 GLU A 171       7.630  52.004 -10.668  1.00 72.18           H  
ATOM   1354  H05 GLU A 171       6.020  51.565  -9.924  1.00 72.18           H  
ATOM   1355  H06 GLU A 171       9.255  53.759  -9.355  1.00 60.07           H  
ATOM   1356  N   LEU A 172       8.758  54.283  -6.370  1.00 55.98           N  
ANISOU 1356  N   LEU A 172     6687   4089  10495    575     94    -90       N  
ATOM   1357  CA  LEU A 172       9.060  54.561  -4.957  1.00 55.28           C  
ANISOU 1357  CA  LEU A 172     6666   4025  10315    583    338    -34       C  
ATOM   1358  C   LEU A 172       8.082  55.517  -4.296  1.00 63.00           C  
ANISOU 1358  C   LEU A 172     7574   4924  11440    593    505     41       C  
ATOM   1359  O   LEU A 172       7.532  56.415  -4.956  1.00 64.29           O  
ANISOU 1359  O   LEU A 172     7678   5074  11676    596    434     35       O  
ATOM   1360  CB  LEU A 172      10.477  55.113  -4.767  1.00 53.65           C  
ANISOU 1360  CB  LEU A 172     6637   3966   9781    593    361    -84       C  
ATOM   1361  CG  LEU A 172      11.664  54.260  -5.197  1.00 56.49           C  
ANISOU 1361  CG  LEU A 172     7088   4406   9969    586    249   -152       C  
ATOM   1362  CD1 LEU A 172      12.908  55.016  -5.000  1.00 55.06           C  
ANISOU 1362  CD1 LEU A 172     7049   4343   9528    597    282   -194       C  
ATOM   1363  CD2 LEU A 172      11.772  52.956  -4.410  1.00 58.95           C  
ANISOU 1363  CD2 LEU A 172     7398   4676  10327    580    316   -122       C  
ATOM   1364  H01 LEU A 172       8.968  53.590  -4.470  1.00 55.28           H  
ATOM   1365  H02 LEU A 172      10.586  55.187  -3.685  1.00 53.65           H  
ATOM   1366  H03 LEU A 172      10.535  56.047  -5.326  1.00 53.65           H  
ATOM   1367  H04 LEU A 172      11.508  54.012  -6.247  1.00 56.49           H  
ATOM   1368  H05 LEU A 172      13.680  54.623  -5.661  1.00 55.06           H  
ATOM   1369  H06 LEU A 172       9.409  54.601  -7.074  1.00 55.98           H  
ATOM   1370  H07 LEU A 172      12.735  56.067  -5.230  1.00 55.06           H  
ATOM   1371  H08 LEU A 172      13.233  54.918  -3.964  1.00 55.06           H  
ATOM   1372  H09 LEU A 172      12.466  53.089  -3.580  1.00 58.95           H  
ATOM   1373  H10 LEU A 172      10.791  52.683  -4.022  1.00 58.95           H  
ATOM   1374  H11 LEU A 172      12.137  52.165  -5.065  1.00 58.95           H  
ATOM   1375  N   SER A 173       7.881  55.335  -2.972  1.00 58.55           N  
ANISOU 1375  N   SER A 173     7032   4300  10912    604    735    115       N  
ATOM   1376  CA  SER A 173       7.043  56.220  -2.163  1.00 57.33           C  
ANISOU 1376  CA  SER A 173     6844   4062  10878    620    943    195       C  
ATOM   1377  C   SER A 173       7.948  57.355  -1.662  1.00 62.11           C  
ANISOU 1377  C   SER A 173     7625   4788  11187    638   1028    176       C  
ATOM   1378  O   SER A 173       9.170  57.261  -1.802  1.00 61.99           O  
ANISOU 1378  O   SER A 173     7739   4897  10916    638    943    109       O  
ATOM   1379  CB  SER A 173       6.421  55.452  -1.000  1.00 58.33           C  
ANISOU 1379  CB  SER A 173     6943   4050  11170    632   1166    283       C  
ATOM   1380  OG  SER A 173       7.329  55.168   0.051  1.00 61.13           O  
ANISOU 1380  OG  SER A 173     7490   4458  11280    655   1299    291       O  
ATOM   1381  H01 SER A 173       6.217  56.624  -2.749  1.00 57.33           H  
ATOM   1382  H02 SER A 173       6.086  54.493  -1.397  1.00 58.33           H  
ATOM   1383  H03 SER A 173       5.601  56.045  -0.595  1.00 58.33           H  
ATOM   1384  H04 SER A 173       7.601  54.249  -0.000  1.00 61.13           H  
ATOM   1385  H12 SER A 173       8.330  54.551  -2.520  1.00 58.55           H  
ATOM   1386  N   ILE A 174       7.367  58.425  -1.094  1.00 59.87           N  
ANISOU 1386  N   ILE A 174     7340   4456  10951    653   1195    232       N  
ATOM   1387  CA  ILE A 174       8.132  59.560  -0.545  1.00 58.32           C  
ANISOU 1387  CA  ILE A 174     7307   4355  10497    672   1285    217       C  
ATOM   1388  C   ILE A 174       9.048  59.082   0.604  1.00 61.18           C  
ANISOU 1388  C   ILE A 174     7859   4748  10637    695   1394    219       C  
ATOM   1389  O   ILE A 174      10.228  59.442   0.636  1.00 60.14           O  
ANISOU 1389  O   ILE A 174     7864   4737  10250    700   1325    155       O  
ATOM   1390  CB  ILE A 174       7.197  60.751  -0.181  1.00 61.09           C  
ANISOU 1390  CB  ILE A 174     7610   4628  10975    685   1449    283       C  
ATOM   1391  CG1 ILE A 174       6.690  61.429  -1.470  1.00 60.24           C  
ANISOU 1391  CG1 ILE A 174     7365   4540  10982    667   1278    250       C  
ATOM   1392  CG2 ILE A 174       7.888  61.769   0.741  1.00 61.79           C  
ANISOU 1392  CG2 ILE A 174     7889   4772  10815    712   1604    288       C  
ATOM   1393  CD1 ILE A 174       5.454  62.327  -1.328  1.00 65.37           C  
ANISOU 1393  CD1 ILE A 174     7894   5075  11869    673   1404    322       C  
ATOM   1394  H01 ILE A 174       8.798  59.958  -1.311  1.00 58.32           H  
ATOM   1395  H02 ILE A 174       6.347  60.354   0.373  1.00 61.09           H  
ATOM   1396  H03 ILE A 174       6.381  60.613  -2.124  1.00 60.24           H  
ATOM   1397  H04 ILE A 174       7.501  62.040  -1.865  1.00 60.24           H  
ATOM   1398  H05 ILE A 174       6.359  58.453  -1.040  1.00 59.87           H  
ATOM   1399  H06 ILE A 174       8.804  62.124   0.268  1.00 61.79           H  
ATOM   1400  H07 ILE A 174       7.220  62.612   0.917  1.00 61.79           H  
ATOM   1401  H08 ILE A 174       8.131  61.293   1.691  1.00 61.79           H  
ATOM   1402  H09 ILE A 174       4.629  61.746  -0.916  1.00 65.37           H  
ATOM   1403  H10 ILE A 174       5.682  63.157  -0.659  1.00 65.37           H  
ATOM   1404  H11 ILE A 174       5.172  62.715  -2.307  1.00 65.37           H  
ATOM   1405  N   ALA A 175       8.516  58.196   1.474  1.00 57.21           N  
ANISOU 1405  N   ALA A 175     7360   4125  10250    710   1548    289       N  
ATOM   1406  CA  ALA A 175       9.220  57.583   2.594  1.00 55.58           C  
ANISOU 1406  CA  ALA A 175     7341   3917   9862    740   1652    301       C  
ATOM   1407  C   ALA A 175      10.406  56.725   2.108  1.00 57.24           C  
ANISOU 1407  C   ALA A 175     7598   4240   9909    724   1450    218       C  
ATOM   1408  O   ALA A 175      11.469  56.735   2.738  1.00 56.39           O  
ANISOU 1408  O   ALA A 175     7669   4197   9561    745   1447    185       O  
ATOM   1409  CB  ALA A 175       8.254  56.725   3.389  1.00 57.54           C  
ANISOU 1409  CB  ALA A 175     7556   3992  10314    761   1855    398       C  
ATOM   1410  H01 ALA A 175       9.617  58.377   3.227  1.00 55.58           H  
ATOM   1411  H02 ALA A 175       7.312  56.642   2.847  1.00 57.54           H  
ATOM   1412  H03 ALA A 175       8.680  55.732   3.529  1.00 57.54           H  
ATOM   1413  H04 ALA A 175       8.074  57.184   4.361  1.00 57.54           H  
ATOM   1414  H12 ALA A 175       7.550  57.936   1.337  1.00 57.21           H  
ATOM   1415  N   GLN A 176      10.235  56.004   0.986  1.00 52.50           N  
ANISOU 1415  N   GLN A 176     6846   3655   9448    689   1276    182       N  
ATOM   1416  CA  GLN A 176      11.290  55.159   0.428  1.00 51.41           C  
ANISOU 1416  CA  GLN A 176     6743   3611   9180    673   1095    106       C  
ATOM   1417  C   GLN A 176      12.412  55.992  -0.163  1.00 56.14           C  
ANISOU 1417  C   GLN A 176     7418   4351   9560    667    962     21       C  
ATOM   1418  O   GLN A 176      13.591  55.711   0.081  1.00 56.23           O  
ANISOU 1418  O   GLN A 176     7547   4435   9383    673    907    -27       O  
ATOM   1419  CB  GLN A 176      10.719  54.160  -0.569  1.00 52.53           C  
ANISOU 1419  CB  GLN A 176     6717   3708   9533    643    958     94       C  
ATOM   1420  CG  GLN A 176       9.873  53.109   0.134  1.00 58.06           C  
ANISOU 1420  CG  GLN A 176     7354   4266  10438    651   1095    172       C  
ATOM   1421  CD  GLN A 176       9.030  52.292  -0.796  1.00 73.25           C  
ANISOU 1421  CD  GLN A 176     9082   6112  12636    622    972    170       C  
ATOM   1422  NE2 GLN A 176       8.859  51.028  -0.473  1.00 69.41           N  
ANISOU 1422  NE2 GLN A 176     8561   5550  12260    621   1007    197       N  
ATOM   1423  OE1 GLN A 176       8.504  52.775  -1.796  1.00 69.46           O  
ANISOU 1423  OE1 GLN A 176     8485   5628  12279    604    839    143       O  
ATOM   1424  H01 GLN A 176      11.728  54.581   1.242  1.00 51.41           H  
ATOM   1425  H02 GLN A 176      11.547  53.659  -1.071  1.00 52.53           H  
ATOM   1426  H03 GLN A 176      10.100  54.691  -1.292  1.00 52.53           H  
ATOM   1427  H04 GLN A 176       9.190  53.642   0.796  1.00 58.06           H  
ATOM   1428  H05 GLN A 176       9.345  56.048   0.511  1.00 52.50           H  
ATOM   1429  H06 GLN A 176      10.539  52.437   0.676  1.00 58.06           H  
ATOM   1430  H07 GLN A 176       8.293  50.430  -1.057  1.00 69.41           H  
ATOM   1431  H08 GLN A 176       9.294  50.656   0.359  1.00 69.41           H  
ATOM   1432  N   MET A 177      12.036  57.057  -0.888  1.00 52.66           N  
ANISOU 1432  N   MET A 177     6912   3935   9160    658    923      8       N  
ATOM   1433  CA  MET A 177      12.925  58.048  -1.484  1.00 50.35           C  
ANISOU 1433  CA  MET A 177     6680   3757   8693    657    831    -62       C  
ATOM   1434  C   MET A 177      13.773  58.708  -0.388  1.00 55.23           C  
ANISOU 1434  C   MET A 177     7463   4415   9107    682    934    -67       C  
ATOM   1435  O   MET A 177      14.995  58.823  -0.540  1.00 54.96           O  
ANISOU 1435  O   MET A 177     7511   4466   8904    683    847   -135       O  
ATOM   1436  CB  MET A 177      12.096  59.101  -2.223  1.00 52.32           C  
ANISOU 1436  CB  MET A 177     6834   3994   9053    652    814    -52       C  
ATOM   1437  CG  MET A 177      11.699  58.682  -3.618  1.00 55.56           C  
ANISOU 1437  CG  MET A 177     7129   4394   9588    634    631    -86       C  
ATOM   1438  SD  MET A 177      10.559  59.877  -4.334  1.00 59.79           S  
ANISOU 1438  SD  MET A 177     7554   4884  10281    636    612    -61       S  
ATOM   1439  CE  MET A 177      10.084  59.041  -5.770  1.00 57.36           C  
ANISOU 1439  CE  MET A 177     7143   4532  10121    624    375   -100       C  
ATOM   1440  H01 MET A 177      13.591  57.560  -2.196  1.00 50.35           H  
ATOM   1441  H02 MET A 177      12.719  59.990  -2.320  1.00 52.32           H  
ATOM   1442  H03 MET A 177      11.190  59.294  -1.649  1.00 52.32           H  
ATOM   1443  H04 MET A 177      11.206  57.711  -3.568  1.00 55.56           H  
ATOM   1444  H05 MET A 177      12.591  58.618  -4.242  1.00 55.56           H  
ATOM   1445  H06 MET A 177       9.216  59.535  -6.207  1.00 57.36           H  
ATOM   1446  H07 MET A 177      10.906  59.051  -6.486  1.00 57.36           H  
ATOM   1447  H08 MET A 177       9.829  58.010  -5.523  1.00 57.36           H  
ATOM   1448  H09 MET A 177      11.045  57.184  -1.035  1.00 52.66           H  
ATOM   1449  N   ALA A 178      13.130  59.090   0.737  1.00 51.90           N  
ANISOU 1449  N   ALA A 178     7093   3915   8711    706   1120      4       N  
ATOM   1450  CA  ALA A 178      13.811  59.686   1.893  1.00 51.29           C  
ANISOU 1450  CA  ALA A 178     7199   3849   8440    740   1218      4       C  
ATOM   1451  C   ALA A 178      14.783  58.684   2.558  1.00 56.10           C  
ANISOU 1451  C   ALA A 178     7935   4466   8915    755   1177    -20       C  
ATOM   1452  O   ALA A 178      15.855  59.088   2.998  1.00 54.31           O  
ANISOU 1452  O   ALA A 178     7842   4290   8504    772   1133    -70       O  
ATOM   1453  CB  ALA A 178      12.793  60.193   2.899  1.00 52.34           C  
ANISOU 1453  CB  ALA A 178     7374   3871   8640    768   1440     93       C  
ATOM   1454  H01 ALA A 178      14.403  60.529   1.536  1.00 51.29           H  
ATOM   1455  H02 ALA A 178      11.857  59.649   2.773  1.00 52.34           H  
ATOM   1456  H03 ALA A 178      13.171  60.036   3.909  1.00 52.34           H  
ATOM   1457  H04 ALA A 178      12.619  61.257   2.736  1.00 52.34           H  
ATOM   1458  H09 ALA A 178      12.130  58.959   0.785  1.00 51.90           H  
ATOM   1459  N   MET A 179      14.414  57.383   2.597  1.00 55.45           N  
ANISOU 1459  N   MET A 179     7802   4327   8939    750   1180     12       N  
ATOM   1460  CA  MET A 179      15.226  56.301   3.165  1.00 56.02           C  
ANISOU 1460  CA  MET A 179     7979   4397   8910    764   1139     -4       C  
ATOM   1461  C   MET A 179      16.573  56.171   2.420  1.00 57.18           C  
ANISOU 1461  C   MET A 179     8126   4657   8943    743    939   -102       C  
ATOM   1462  O   MET A 179      17.641  56.228   3.065  1.00 56.22           O  
ANISOU 1462  O   MET A 179     8143   4560   8656    765    897   -140       O  
ATOM   1463  CB  MET A 179      14.437  54.989   3.176  1.00 60.02           C  
ANISOU 1463  CB  MET A 179     8401   4816   9589    758   1189     53       C  
ATOM   1464  CG  MET A 179      15.206  53.780   3.774  1.00 66.17           C  
ANISOU 1464  CG  MET A 179     9287   5583  10272    776   1156     44       C  
ATOM   1465  SD  MET A 179      15.863  54.014   5.452  1.00 72.68           S  
ANISOU 1465  SD  MET A 179    10396   6357  10860    844   1265     66       S  
ATOM   1466  CE  MET A 179      14.373  53.826   6.430  1.00 71.52           C  
ANISOU 1466  CE  MET A 179    10285   6037  10852    884   1550    194       C  
ATOM   1467  H01 MET A 179      15.462  56.546   4.201  1.00 56.02           H  
ATOM   1468  H02 MET A 179      14.233  54.742   2.134  1.00 60.02           H  
ATOM   1469  H03 MET A 179      13.531  55.141   3.763  1.00 60.02           H  
ATOM   1470  H04 MET A 179      16.076  53.636   3.133  1.00 66.17           H  
ATOM   1471  H05 MET A 179      13.515  57.139   2.207  1.00 55.45           H  
ATOM   1472  H06 MET A 179      14.527  52.928   3.796  1.00 66.17           H  
ATOM   1473  H07 MET A 179      13.550  53.525   5.782  1.00 71.52           H  
ATOM   1474  H08 MET A 179      14.532  53.064   7.193  1.00 71.52           H  
ATOM   1475  H09 MET A 179      14.130  54.775   6.909  1.00 71.52           H  
ATOM   1476  N   ILE A 180      16.507  56.069   1.056  1.00 50.36           N  
ANISOU 1476  N   ILE A 180     7113   3846   8174    704    817   -142       N  
ATOM   1477  CA  ILE A 180      17.659  55.995   0.147  1.00 47.03           C  
ANISOU 1477  CA  ILE A 180     6680   3514   7674    685    654   -229       C  
ATOM   1478  C   ILE A 180      18.499  57.287   0.250  1.00 51.63           C  
ANISOU 1478  C   ILE A 180     7340   4158   8120    696    642   -278       C  
ATOM   1479  O   ILE A 180      19.725  57.211   0.252  1.00 51.44           O  
ANISOU 1479  O   ILE A 180     7372   4175   7997    698    556   -339       O  
ATOM   1480  CB  ILE A 180      17.178  55.675  -1.290  1.00 48.17           C  
ANISOU 1480  CB  ILE A 180     6682   3675   7947    653    553   -249       C  
ATOM   1481  CG1 ILE A 180      16.578  54.250  -1.360  1.00 49.01           C  
ANISOU 1481  CG1 ILE A 180     6714   3716   8191    641    538   -214       C  
ATOM   1482  CG2 ILE A 180      18.292  55.845  -2.322  1.00 45.82           C  
ANISOU 1482  CG2 ILE A 180     6391   3456   7563    642    421   -334       C  
ATOM   1483  CD1 ILE A 180      15.821  53.862  -2.726  1.00 49.97           C  
ANISOU 1483  CD1 ILE A 180     6700   3823   8464    615    420   -231       C  
ATOM   1484  H01 ILE A 180      18.320  55.179   0.438  1.00 47.03           H  
ATOM   1485  H02 ILE A 180      16.399  56.396  -1.538  1.00 48.17           H  
ATOM   1486  H03 ILE A 180      15.813  54.219  -0.585  1.00 49.01           H  
ATOM   1487  H04 ILE A 180      17.392  53.539  -1.217  1.00 49.01           H  
ATOM   1488  H05 ILE A 180      19.198  55.358  -1.961  1.00 45.82           H  
ATOM   1489  H06 ILE A 180      17.987  55.391  -3.265  1.00 45.82           H  
ATOM   1490  H07 ILE A 180      18.487  56.906  -2.475  1.00 45.82           H  
ATOM   1491  H08 ILE A 180      14.921  54.468  -2.827  1.00 49.97           H  
ATOM   1492  H09 ILE A 180      16.481  54.048  -3.573  1.00 49.97           H  
ATOM   1493  H10 ILE A 180      15.587  56.042   0.639  1.00 50.36           H  
ATOM   1494  H11 ILE A 180      15.547  52.807  -2.703  1.00 49.97           H  
ATOM   1495  N   ALA A 181      17.832  58.459   0.380  1.00 49.53           N  
ANISOU 1495  N   ALA A 181     7069   3883   7866    704    731   -250       N  
ATOM   1496  CA  ALA A 181      18.465  59.778   0.522  1.00 49.44           C  
ANISOU 1496  CA  ALA A 181     7123   3918   7745    716    737   -290       C  
ATOM   1497  C   ALA A 181      19.342  59.915   1.762  1.00 55.13           C  
ANISOU 1497  C   ALA A 181     8005   4623   8321    747    751   -307       C  
ATOM   1498  O   ALA A 181      20.186  60.810   1.797  1.00 52.70           O  
ANISOU 1498  O   ALA A 181     7744   4352   7928    754    711   -361       O  
ATOM   1499  CB  ALA A 181      17.413  60.858   0.554  1.00 50.36           C  
ANISOU 1499  CB  ALA A 181     7204   4012   7919    720    847   -243       C  
ATOM   1500  H01 ALA A 181      19.116  59.885  -0.346  1.00 49.44           H  
ATOM   1501  H02 ALA A 181      16.521  60.481   1.054  1.00 50.36           H  
ATOM   1502  H03 ALA A 181      17.795  61.722   1.098  1.00 50.36           H  
ATOM   1503  H04 ALA A 181      17.161  61.151  -0.465  1.00 50.36           H  
ATOM   1504  H12 ALA A 181      16.823  58.424   0.379  1.00 49.53           H  
ATOM   1505  N   GLY A 182      19.130  59.042   2.758  1.00 53.95           N  
ANISOU 1505  N   GLY A 182     7943   4406   8148    770    804   -262       N  
ATOM   1506  CA  GLY A 182      19.851  59.077   4.026  1.00 54.62           C  
ANISOU 1506  CA  GLY A 182     8214   4453   8085    812    807   -273       C  
ATOM   1507  C   GLY A 182      21.047  58.165   4.122  1.00 59.41           C  
ANISOU 1507  C   GLY A 182     8865   5073   8636    814    666   -327       C  
ATOM   1508  O   GLY A 182      21.819  58.233   5.081  1.00 61.07           O  
ANISOU 1508  O   GLY A 182     9230   5248   8724    851    623   -351       O  
ATOM   1509  H01 GLY A 182      19.146  58.723   4.779  1.00 54.62           H  
ATOM   1510  H02 GLY A 182      20.194  60.099   4.189  1.00 54.62           H  
ATOM   1511  H05 GLY A 182      18.434  58.322   2.623  1.00 53.95           H  
ATOM   1512  N   LEU A 183      21.198  57.314   3.138  1.00 55.06           N  
ANISOU 1512  N   LEU A 183     8185   4561   8176    779    587   -347       N  
ATOM   1513  CA  LEU A 183      22.262  56.338   3.061  1.00 54.86           C  
ANISOU 1513  CA  LEU A 183     8169   4546   8130    774    460   -395       C  
ATOM   1514  C   LEU A 183      23.633  56.857   2.613  1.00 64.37           C  
ANISOU 1514  C   LEU A 183     9357   5797   9304    765    332   -485       C  
ATOM   1515  O   LEU A 183      24.608  56.277   3.073  1.00 65.49           O  
ANISOU 1515  O   LEU A 183     9558   5918   9407    778    236   -521       O  
ATOM   1516  CB  LEU A 183      21.822  55.151   2.168  1.00 53.39           C  
ANISOU 1516  CB  LEU A 183     7854   4370   8063    741    438   -378       C  
ATOM   1517  CG  LEU A 183      20.530  54.411   2.570  1.00 56.40           C  
ANISOU 1517  CG  LEU A 183     8220   4685   8522    747    554   -292       C  
ATOM   1518  CD1 LEU A 183      20.153  53.375   1.551  1.00 55.55           C  
ANISOU 1518  CD1 LEU A 183     7974   4588   8545    712    502   -291       C  
ATOM   1519  CD2 LEU A 183      20.667  53.754   3.905  1.00 55.53           C  
ANISOU 1519  CD2 LEU A 183     8266   4502   8329    790    604   -254       C  
ATOM   1520  H01 LEU A 183      22.421  56.025   4.093  1.00 54.86           H  
ATOM   1521  H02 LEU A 183      22.615  54.411   2.273  1.00 53.39           H  
ATOM   1522  H03 LEU A 183      20.527  57.341   2.383  1.00 55.06           H  
ATOM   1523  H04 LEU A 183      21.681  55.534   1.157  1.00 53.39           H  
ATOM   1524  H05 LEU A 183      19.744  55.164   2.623  1.00 56.40           H  
ATOM   1525  H06 LEU A 183      19.277  53.712   0.998  1.00 55.55           H  
ATOM   1526  H07 LEU A 183      20.983  53.225   0.860  1.00 55.55           H  
ATOM   1527  H08 LEU A 183      19.925  52.436   2.054  1.00 55.55           H  
ATOM   1528  H09 LEU A 183      21.278  54.379   4.556  1.00 55.53           H  
ATOM   1529  H10 LEU A 183      19.680  53.623   4.349  1.00 55.53           H  
ATOM   1530  H11 LEU A 183      21.144  52.781   3.785  1.00 55.53           H  
ATOM   1531  N   PRO A 184      23.786  57.840   1.677  1.00 64.17           N  
ANISOU 1531  N   PRO A 184     9244   5825   9314    744    326   -522       N  
ATOM   1532  CA  PRO A 184      25.142  58.196   1.197  1.00 64.47           C  
ANISOU 1532  CA  PRO A 184     9252   5887   9356    736    223   -605       C  
ATOM   1533  C   PRO A 184      26.240  58.469   2.224  1.00 69.75           C  
ANISOU 1533  C   PRO A 184    10029   6514   9958    765    141   -651       C  
ATOM   1534  O   PRO A 184      27.330  57.942   2.055  1.00 68.00           O  
ANISOU 1534  O   PRO A 184     9783   6279   9775    761     35   -703       O  
ATOM   1535  CB  PRO A 184      24.888  59.399   0.282  1.00 66.35           C  
ANISOU 1535  CB  PRO A 184     9417   6168   9624    722    273   -620       C  
ATOM   1536  CG  PRO A 184      23.506  59.233  -0.178  1.00 70.76           C  
ANISOU 1536  CG  PRO A 184     9921   6738  10228    709    353   -556       C  
ATOM   1537  CD  PRO A 184      22.759  58.633   0.964  1.00 66.33           C  
ANISOU 1537  CD  PRO A 184     9438   6126   9639    728    413   -491       C  
ATOM   1538  H01 PRO A 184      25.595  59.443  -0.546  1.00 66.35           H  
ATOM   1539  H02 PRO A 184      25.001  60.333   0.833  1.00 66.35           H  
ATOM   1540  H03 PRO A 184      23.455  58.600  -1.064  1.00 70.76           H  
ATOM   1541  H04 PRO A 184      23.077  60.199  -0.446  1.00 70.76           H  
ATOM   1542  H05 PRO A 184      22.287  59.382   1.600  1.00 66.33           H  
ATOM   1543  H06 PRO A 184      21.951  57.994   0.608  1.00 66.33           H  
ATOM   1544  H12 PRO A 184      25.580  57.322   0.715  1.00 64.47           H  
ATOM   1545  N   LYS A 185      25.939  59.285   3.271  1.00 70.77           N  
ANISOU 1545  N   LYS A 185    10282   6610   9997    798    184   -633       N  
ATOM   1546  CA  LYS A 185      26.823  59.711   4.370  1.00 71.98           C  
ANISOU 1546  CA  LYS A 185    10572   6707  10070    836     94   -677       C  
ATOM   1547  C   LYS A 185      27.582  58.543   5.015  1.00 78.43           C  
ANISOU 1547  C   LYS A 185    11464   7470  10865    857    -26   -693       C  
ATOM   1548  O   LYS A 185      28.807  58.620   5.141  1.00 78.94           O  
ANISOU 1548  O   LYS A 185    11530   7504  10960    864   -168   -764       O  
ATOM   1549  CB  LYS A 185      26.036  60.511   5.419  1.00 74.54           C  
ANISOU 1549  CB  LYS A 185    11050   6991  10280    875    189   -633       C  
ATOM   1550  CG  LYS A 185      26.855  61.629   6.073  1.00 83.99           C  
ANISOU 1550  CG  LYS A 185    12344   8150  11418    903    106   -697       C  
ATOM   1551  CD  LYS A 185      25.992  62.685   6.793  1.00 86.16           C  
ANISOU 1551  CD  LYS A 185    12747   8399  11592    934    228   -657       C  
ATOM   1552  CE  LYS A 185      25.586  62.294   8.198  1.00 97.37           C  
ANISOU 1552  CE  LYS A 185    14407   9726  12864    994    261   -610       C  
ATOM   1553  NZ  LYS A 185      24.328  62.966   8.628  1.00101.71           N1+
ANISOU 1553  NZ  LYS A 185    15034  10254  13358   1012    464   -529       N1+
ATOM   1554  H01 LYS A 185      27.581  60.360   3.932  1.00 71.98           H  
ATOM   1555  H02 LYS A 185      25.754  59.815   6.209  1.00 74.54           H  
ATOM   1556  H03 LYS A 185      25.167  60.957   4.934  1.00 74.54           H  
ATOM   1557  H04 LYS A 185      27.389  62.143   5.274  1.00 83.99           H  
ATOM   1558  H05 LYS A 185      27.532  61.181   6.801  1.00 83.99           H  
ATOM   1559  H06 LYS A 185      25.073  62.787   6.216  1.00 86.16           H  
ATOM   1560  H07 LYS A 185      24.995  59.642   3.298  1.00 70.77           H  
ATOM   1561  H08 LYS A 185      26.559  63.614   6.845  1.00 86.16           H  
ATOM   1562  H09 LYS A 185      26.381  62.607   8.875  1.00 97.37           H  
ATOM   1563  H10 LYS A 185      25.438  61.215   8.234  1.00 97.37           H  
ATOM   1564  H11 LYS A 185      23.587  62.283   8.691  1.00101.71           H  
ATOM   1565  H12 LYS A 185      24.467  63.396   9.531  1.00101.71           H  
ATOM   1566  H13 LYS A 185      24.076  63.674   7.953  1.00101.71           H  
ATOM   1567  N   ALA A 186      26.863  57.446   5.372  1.00 75.63           N  
ANISOU 1567  N   ALA A 186    11159   7096  10481    866     30   -628       N  
ATOM   1568  CA  ALA A 186      27.425  56.217   5.956  1.00 75.65           C  
ANISOU 1568  CA  ALA A 186    11235   7048  10459    888    -66   -630       C  
ATOM   1569  C   ALA A 186      26.516  55.032   5.616  1.00 78.44           C  
ANISOU 1569  C   ALA A 186    11533   7416  10857    870     26   -561       C  
ATOM   1570  O   ALA A 186      25.581  54.755   6.366  1.00 78.64           O  
ANISOU 1570  O   ALA A 186    11666   7395  10820    899    138   -489       O  
ATOM   1571  CB  ALA A 186      27.576  56.358   7.468  1.00 77.51           C  
ANISOU 1571  CB  ALA A 186    11713   7192  10546    955   -105   -622       C  
ATOM   1572  H01 ALA A 186      28.415  56.043   5.535  1.00 75.65           H  
ATOM   1573  H02 ALA A 186      28.171  57.244   7.692  1.00 77.51           H  
ATOM   1574  H03 ALA A 186      26.591  56.457   7.924  1.00 77.51           H  
ATOM   1575  H04 ALA A 186      28.075  55.475   7.868  1.00 77.51           H  
ATOM   1576  H14 ALA A 186      25.864  57.476   5.225  1.00 75.63           H  
ATOM   1577  N   PRO A 187      26.747  54.337   4.478  1.00 74.43           N  
ANISOU 1577  N   PRO A 187    10860   6957  10464    824    -10   -581       N  
ATOM   1578  CA  PRO A 187      25.845  53.235   4.078  1.00 74.60           C  
ANISOU 1578  CA  PRO A 187    10816   6985  10542    804     66   -521       C  
ATOM   1579  C   PRO A 187      25.898  51.942   4.910  1.00 82.11           C  
ANISOU 1579  C   PRO A 187    11866   7877  11457    832     47   -487       C  
ATOM   1580  O   PRO A 187      25.698  50.850   4.378  1.00 81.14           O  
ANISOU 1580  O   PRO A 187    11657   7762  11409    808     47   -469       O  
ATOM   1581  CB  PRO A 187      26.180  53.019   2.592  1.00 74.93           C  
ANISOU 1581  CB  PRO A 187    10681   7090  10699    753     21   -564       C  
ATOM   1582  CG  PRO A 187      27.068  54.154   2.202  1.00 78.63           C  
ANISOU 1582  CG  PRO A 187    11119   7583  11174    747    -34   -632       C  
ATOM   1583  CD  PRO A 187      27.764  54.580   3.443  1.00 74.93           C  
ANISOU 1583  CD  PRO A 187    10790   7061  10619    790   -102   -656       C  
ATOM   1584  H01 PRO A 187      25.279  52.988   1.980  1.00 74.93           H  
ATOM   1585  H02 PRO A 187      26.696  52.069   2.453  1.00 74.93           H  
ATOM   1586  H03 PRO A 187      26.497  54.973   1.766  1.00 78.63           H  
ATOM   1587  H04 PRO A 187      27.792  53.829   1.454  1.00 78.63           H  
ATOM   1588  H05 PRO A 187      24.809  53.518   4.264  1.00 74.60           H  
ATOM   1589  H06 PRO A 187      28.699  54.049   3.620  1.00 74.93           H  
ATOM   1590  H07 PRO A 187      28.039  55.634   3.399  1.00 74.93           H  
ATOM   1591  N   SER A 188      26.138  52.070   6.224  1.00 83.02           N  
ANISOU 1591  N   SER A 188    12176   7921  11446    889     31   -475       N  
ATOM   1592  CA  SER A 188      26.187  50.958   7.186  1.00 84.85           C  
ANISOU 1592  CA  SER A 188    12551   8077  11611    933     19   -438       C  
ATOM   1593  C   SER A 188      25.615  51.398   8.541  1.00 90.57           C  
ANISOU 1593  C   SER A 188    13512   8715  12187   1002    118   -384       C  
ATOM   1594  O   SER A 188      24.810  50.673   9.126  1.00 91.20           O  
ANISOU 1594  O   SER A 188    13679   8732  12240   1032    246   -307       O  
ATOM   1595  CB  SER A 188      27.595  50.383   7.303  1.00 87.68           C  
ANISOU 1595  CB  SER A 188    12927   8418  11969    941   -175   -505       C  
ATOM   1596  OG  SER A 188      27.948  49.727   6.095  1.00 91.76           O  
ANISOU 1596  OG  SER A 188    13244   8996  12625    882   -221   -536       O  
ATOM   1597  H01 SER A 188      25.558  50.149   6.815  1.00 84.85           H  
ATOM   1598  H02 SER A 188      27.624  49.666   8.123  1.00 87.68           H  
ATOM   1599  H03 SER A 188      28.301  51.190   7.497  1.00 87.68           H  
ATOM   1600  H04 SER A 188      27.874  50.343   5.362  1.00 91.76           H  
ATOM   1601  H08 SER A 188      26.297  53.002   6.580  1.00 83.02           H  
ATOM   1602  N   LYS A 189      25.970  52.613   8.995  1.00 87.69           N  
ANISOU 1602  N   LYS A 189    13249   8337  11733   1028     76   -422       N  
ATOM   1603  CA  LYS A 189      25.432  53.215  10.223  1.00 89.14           C  
ANISOU 1603  CA  LYS A 189    13677   8432  11761   1097    175   -377       C  
ATOM   1604  C   LYS A 189      23.913  53.536  10.034  1.00 94.82           C  
ANISOU 1604  C   LYS A 189    14343   9152  12531   1084    421   -290       C  
ATOM   1605  O   LYS A 189      23.172  53.561  11.019  1.00 95.78           O  
ANISOU 1605  O   LYS A 189    14657   9179  12558   1142    572   -219       O  
ATOM   1606  CB  LYS A 189      26.231  54.488  10.604  1.00 90.89           C  
ANISOU 1606  CB  LYS A 189    13993   8642  11897   1120     54   -450       C  
ATOM   1607  CG  LYS A 189      25.962  55.014  12.025  1.00 99.44           C  
ANISOU 1607  CG  LYS A 189    15391   9611  12782   1207    104   -421       C  
ATOM   1608  CD  LYS A 189      26.395  56.480  12.231  1.00101.29           C  
ANISOU 1608  CD  LYS A 189    15688   9842  12955   1220     28   -484       C  
ATOM   1609  CE  LYS A 189      25.925  57.026  13.561  1.00102.65           C  
ANISOU 1609  CE  LYS A 189    16186   9894  12923   1308    110   -446       C  
ATOM   1610  NZ  LYS A 189      25.831  58.514  13.558  1.00105.79           N1+
ANISOU 1610  NZ  LYS A 189    16604  10304  13288   1307    127   -480       N1+
ATOM   1611  H01 LYS A 189      25.536  52.504  11.043  1.00 89.14           H  
ATOM   1612  H02 LYS A 189      25.907  55.272   9.919  1.00 90.89           H  
ATOM   1613  H03 LYS A 189      27.294  54.260  10.521  1.00 90.89           H  
ATOM   1614  H04 LYS A 189      26.554  54.406  12.709  1.00 99.44           H  
ATOM   1615  H05 LYS A 189      26.645  53.142   8.462  1.00 87.69           H  
ATOM   1616  H06 LYS A 189      24.893  54.938  12.225  1.00 99.44           H  
ATOM   1617  H07 LYS A 189      25.942  57.080  11.441  1.00101.29           H  
ATOM   1618  H08 LYS A 189      27.483  56.536  12.191  1.00101.29           H  
ATOM   1619  H09 LYS A 189      26.656  56.739  14.317  1.00102.65           H  
ATOM   1620  H10 LYS A 189      24.941  56.612  13.783  1.00102.65           H  
ATOM   1621  H11 LYS A 189      24.987  58.798  14.034  1.00105.79           H  
ATOM   1622  H12 LYS A 189      26.633  58.903  14.033  1.00105.79           H  
ATOM   1623  H13 LYS A 189      25.808  58.849  12.605  1.00105.79           H  
ATOM   1624  N   TYR A 190      23.469  53.765   8.756  1.00 90.56           N  
ANISOU 1624  N   TYR A 190    13551   8706  12151   1012    457   -295       N  
ATOM   1625  CA  TYR A 190      22.084  54.094   8.360  1.00 89.94           C  
ANISOU 1625  CA  TYR A 190    13370   8631  12170    990    651   -223       C  
ATOM   1626  C   TYR A 190      21.395  52.988   7.533  1.00 88.86           C  
ANISOU 1626  C   TYR A 190    13049   8512  12201    946    699   -183       C  
ATOM   1627  O   TYR A 190      20.221  53.130   7.218  1.00 88.89           O  
ANISOU 1627  O   TYR A 190    12955   8501  12319    928    842   -124       O  
ATOM   1628  CB  TYR A 190      22.006  55.451   7.590  1.00 91.54           C  
ANISOU 1628  CB  TYR A 190    13454   8911  12418    953    647   -261       C  
ATOM   1629  CG  TYR A 190      22.603  56.655   8.298  1.00 95.52           C  
ANISOU 1629  CG  TYR A 190    14114   9397  12783    990    607   -303       C  
ATOM   1630  CD1 TYR A 190      22.121  57.074   9.538  1.00 99.17           C  
ANISOU 1630  CD1 TYR A 190    14802   9761  13117   1054    731   -252       C  
ATOM   1631  CD2 TYR A 190      23.602  57.421   7.696  1.00 95.82           C  
ANISOU 1631  CD2 TYR A 190    14074   9504  12830    963    460   -393       C  
ATOM   1632  CE1 TYR A 190      22.665  58.184  10.192  1.00101.34           C  
ANISOU 1632  CE1 TYR A 190    15233  10011  13259   1091    681   -296       C  
ATOM   1633  CE2 TYR A 190      24.138  58.547   8.331  1.00 97.13           C  
ANISOU 1633  CE2 TYR A 190    14370   9645  12889    996    414   -436       C  
ATOM   1634  CZ  TYR A 190      23.675  58.918   9.586  1.00105.87           C  
ANISOU 1634  CZ  TYR A 190    15712  10659  13856   1059    513   -390       C  
ATOM   1635  OH  TYR A 190      24.205  60.015  10.231  1.00106.38           O  
ANISOU 1635  OH  TYR A 190    15921  10690  13809   1095    455   -438       O  
ATOM   1636  H01 TYR A 190      21.539  54.181   9.300  1.00 89.94           H  
ATOM   1637  H02 TYR A 190      20.943  55.669   7.487  1.00 91.54           H  
ATOM   1638  H03 TYR A 190      22.530  55.328   6.642  1.00 91.54           H  
ATOM   1639  H04 TYR A 190      21.304  56.525  10.007  1.00 99.17           H  
ATOM   1640  H05 TYR A 190      23.972  57.137   6.711  1.00 95.82           H  
ATOM   1641  H06 TYR A 190      22.296  58.472  11.176  1.00101.34           H  
ATOM   1642  H07 TYR A 190      24.917  59.131   7.841  1.00 97.13           H  
ATOM   1643  H08 TYR A 190      24.391  59.790  11.146  1.00106.38           H  
ATOM   1644  H14 TYR A 190      24.154  53.703   8.016  1.00 90.56           H  
ATOM   1645  N   ASN A 191      22.101  51.905   7.187  1.00 81.99           N  
ANISOU 1645  N   ASN A 191    12127   7665  11359    929    576   -216       N  
ATOM   1646  CA  ASN A 191      21.569  50.804   6.371  1.00 80.85           C  
ANISOU 1646  CA  ASN A 191    11814   7537  11370    887    594   -190       C  
ATOM   1647  C   ASN A 191      20.276  50.208   6.985  1.00 83.37           C  
ANISOU 1647  C   ASN A 191    12170   7755  11753    913    792    -87       C  
ATOM   1648  O   ASN A 191      20.333  49.788   8.141  1.00 84.53           O  
ANISOU 1648  O   ASN A 191    12510   7815  11795    972    857    -46       O  
ATOM   1649  CB  ASN A 191      22.645  49.724   6.219  1.00 83.38           C  
ANISOU 1649  CB  ASN A 191    12129   7875  11677    879    442   -237       C  
ATOM   1650  CG  ASN A 191      22.514  48.827   5.017  1.00107.78           C  
ANISOU 1650  CG  ASN A 191    15021  11014  14917    823    394   -250       C  
ATOM   1651  ND2 ASN A 191      23.650  48.383   4.511  1.00 99.85           N  
ANISOU 1651  ND2 ASN A 191    13973  10055  13911    802    243   -318       N  
ATOM   1652  OD1 ASN A 191      21.417  48.467   4.570  1.00102.90           O  
ANISOU 1652  OD1 ASN A 191    14295  10377  14425    801    489   -200       O  
ATOM   1653  H01 ASN A 191      21.304  51.196   5.389  1.00 80.85           H  
ATOM   1654  H02 ASN A 191      22.532  49.072   7.085  1.00 83.38           H  
ATOM   1655  H03 ASN A 191      23.613  50.222   6.160  1.00 83.38           H  
ATOM   1656  H04 ASN A 191      23.639  47.755   3.720  1.00 99.85           H  
ATOM   1657  H05 ASN A 191      24.530  48.671   4.915  1.00 99.85           H  
ATOM   1658  H09 ASN A 191      23.057  51.840   7.506  1.00 81.99           H  
ATOM   1659  N   PRO A 192      19.103  50.188   6.285  1.00 77.54           N  
ANISOU 1659  N   PRO A 192    11261   7009  11192    877    893    -42       N  
ATOM   1660  CA  PRO A 192      17.879  49.636   6.913  1.00 77.95           C  
ANISOU 1660  CA  PRO A 192    11332   6941  11345    905   1098     59       C  
ATOM   1661  C   PRO A 192      17.899  48.119   7.163  1.00 79.83           C  
ANISOU 1661  C   PRO A 192    11574   7124  11634    913   1107     89       C  
ATOM   1662  O   PRO A 192      17.087  47.618   7.935  1.00 79.94           O  
ANISOU 1662  O   PRO A 192    11650   7018  11707    950   1290    174       O  
ATOM   1663  CB  PRO A 192      16.759  50.075   5.969  1.00 78.95           C  
ANISOU 1663  CB  PRO A 192    11246   7075  11678    858   1154     81       C  
ATOM   1664  CG  PRO A 192      17.412  50.179   4.660  1.00 81.83           C  
ANISOU 1664  CG  PRO A 192    11464   7561  12067    802    953     -6       C  
ATOM   1665  CD  PRO A 192      18.822  50.645   4.912  1.00 77.13           C  
ANISOU 1665  CD  PRO A 192    10998   7038  11269    817    825    -80       C  
ATOM   1666  H01 PRO A 192      16.295  51.011   6.279  1.00 78.95           H  
ATOM   1667  H02 PRO A 192      15.960  49.334   5.945  1.00 78.95           H  
ATOM   1668  H03 PRO A 192      16.880  50.876   4.012  1.00 81.83           H  
ATOM   1669  H04 PRO A 192      17.420  49.208   4.166  1.00 81.83           H  
ATOM   1670  H05 PRO A 192      19.532  50.253   4.184  1.00 77.13           H  
ATOM   1671  H06 PRO A 192      17.756  50.014   7.928  1.00 77.95           H  
ATOM   1672  H07 PRO A 192      18.892  51.730   4.841  1.00 77.13           H  
ATOM   1673  N   VAL A 193      18.876  47.421   6.586  1.00 75.37           N  
ANISOU 1673  N   VAL A 193    10959   6634  11042    885    923     21       N  
ATOM   1674  CA  VAL A 193      19.076  45.992   6.801  1.00 76.13           C  
ANISOU 1674  CA  VAL A 193    11065   6691  11168    892    904     38       C  
ATOM   1675  C   VAL A 193      19.845  45.829   8.113  1.00 81.86           C  
ANISOU 1675  C   VAL A 193    12054   7362  11689    963    906     47       C  
ATOM   1676  O   VAL A 193      19.319  45.265   9.066  1.00 82.26           O  
ANISOU 1676  O   VAL A 193    12232   7298  11724   1015   1057    123       O  
ATOM   1677  CB  VAL A 193      19.809  45.324   5.601  1.00 78.93           C  
ANISOU 1677  CB  VAL A 193    11258   7145  11585    832    709    -40       C  
ATOM   1678  CG1 VAL A 193      20.282  43.910   5.936  1.00 79.32           C  
ANISOU 1678  CG1 VAL A 193    11345   7163  11630    843    666    -34       C  
ATOM   1679  CG2 VAL A 193      18.927  45.307   4.364  1.00 78.17           C  
ANISOU 1679  CG2 VAL A 193    10938   7075  11687    775    703    -43       C  
ATOM   1680  H01 VAL A 193      18.115  45.482   6.870  1.00 76.13           H  
ATOM   1681  H02 VAL A 193      20.692  45.928   5.392  1.00 78.93           H  
ATOM   1682  H03 VAL A 193      21.222  43.963   6.485  1.00 79.32           H  
ATOM   1683  H04 VAL A 193      19.532  43.411   6.549  1.00 79.32           H  
ATOM   1684  H05 VAL A 193      20.431  43.348   5.014  1.00 79.32           H  
ATOM   1685  H06 VAL A 193      18.039  45.914   4.543  1.00 78.17           H  
ATOM   1686  H07 VAL A 193      19.480  45.714   3.517  1.00 78.17           H  
ATOM   1687  H08 VAL A 193      19.511  47.906   5.968  1.00 75.37           H  
ATOM   1688  H09 VAL A 193      18.628  44.282   4.144  1.00 78.17           H  
ATOM   1689  N   VAL A 194      21.076  46.368   8.156  1.00 79.78           N  
ANISOU 1689  N   VAL A 194    11875   7163  11275    970    738    -30       N  
ATOM   1690  CA  VAL A 194      22.011  46.247   9.274  1.00 80.64           C  
ANISOU 1690  CA  VAL A 194    12229   7221  11190   1036    670    -44       C  
ATOM   1691  C   VAL A 194      21.723  47.121  10.495  1.00 85.06           C  
ANISOU 1691  C   VAL A 194    13040   7690  11589   1112    788     -2       C  
ATOM   1692  O   VAL A 194      22.158  46.783  11.601  1.00 85.06           O  
ANISOU 1692  O   VAL A 194    13285   7600  11433   1185    786     18       O  
ATOM   1693  CB  VAL A 194      23.508  46.187   8.863  1.00 84.24           C  
ANISOU 1693  CB  VAL A 194    12659   7753  11594   1016    422   -144       C  
ATOM   1694  CG1 VAL A 194      24.225  45.072   9.626  1.00 85.08           C  
ANISOU 1694  CG1 VAL A 194    12908   7798  11622   1061    345   -140       C  
ATOM   1695  CG2 VAL A 194      23.676  45.983   7.352  1.00 82.60           C  
ANISOU 1695  CG2 VAL A 194    12186   7654  11546    932    331   -199       C  
ATOM   1696  H01 VAL A 194      21.790  45.247   9.648  1.00 80.64           H  
ATOM   1697  H02 VAL A 194      23.957  47.146   9.121  1.00 84.24           H  
ATOM   1698  H03 VAL A 194      25.151  45.460  10.051  1.00 85.08           H  
ATOM   1699  H04 VAL A 194      23.582  44.708  10.428  1.00 85.08           H  
ATOM   1700  H05 VAL A 194      24.455  44.254   8.944  1.00 85.08           H  
ATOM   1701  H06 VAL A 194      24.732  45.850   7.119  1.00 82.60           H  
ATOM   1702  H07 VAL A 194      23.121  45.098   7.040  1.00 82.60           H  
ATOM   1703  H08 VAL A 194      23.295  46.856   6.822  1.00 82.60           H  
ATOM   1704  H10 VAL A 194      21.379  46.899   7.352  1.00 79.78           H  
ATOM   1705  N   ASN A 195      20.961  48.212  10.314  1.00 81.79           N  
ANISOU 1705  N   ASN A 195    12581   7288  11208   1099    895     15       N  
ATOM   1706  CA  ASN A 195      20.569  49.072  11.426  1.00 82.98           C  
ANISOU 1706  CA  ASN A 195    12969   7345  11216   1169   1035     60       C  
ATOM   1707  C   ASN A 195      19.172  49.689  11.184  1.00 87.36           C  
ANISOU 1707  C   ASN A 195    13414   7869  11910   1150   1258    130       C  
ATOM   1708  O   ASN A 195      19.081  50.914  11.014  1.00 85.40           O  
ANISOU 1708  O   ASN A 195    13143   7663  11641   1137   1260    105       O  
ATOM   1709  CB  ASN A 195      21.623  50.163  11.694  1.00 84.19           C  
ANISOU 1709  CB  ASN A 195    13245   7538  11204   1188    868    -23       C  
ATOM   1710  CG  ASN A 195      21.623  50.669  13.120  1.00112.08           C  
ANISOU 1710  CG  ASN A 195    17119  10946  14520   1286    943      9       C  
ATOM   1711  ND2 ASN A 195      20.458  51.056  13.643  1.00104.32           N  
ANISOU 1711  ND2 ASN A 195    16229   9874  13534   1321   1195     95       N  
ATOM   1712  OD1 ASN A 195      22.636  50.628  13.809  1.00107.61           O  
ANISOU 1712  OD1 ASN A 195    16754  10344  13791   1338    782    -38       O  
ATOM   1713  H01 ASN A 195      20.510  48.450  12.319  1.00 82.98           H  
ATOM   1714  H02 ASN A 195      21.375  51.010  11.055  1.00 84.19           H  
ATOM   1715  H03 ASN A 195      22.608  49.753  11.473  1.00 84.19           H  
ATOM   1716  H04 ASN A 195      20.413  51.361  14.605  1.00104.32           H  
ATOM   1717  H05 ASN A 195      19.622  51.044  13.077  1.00104.32           H  
ATOM   1718  H09 ASN A 195      20.650  48.444   9.381  1.00 81.79           H  
ATOM   1719  N   PRO A 196      18.064  48.887  11.204  1.00 84.96           N  
ANISOU 1719  N   PRO A 196    13039   7480  11762   1152   1452    219       N  
ATOM   1720  CA  PRO A 196      16.724  49.477  10.957  1.00 84.67           C  
ANISOU 1720  CA  PRO A 196    12876   7396  11900   1133   1657    286       C  
ATOM   1721  C   PRO A 196      16.313  50.655  11.862  1.00 88.04           C  
ANISOU 1721  C   PRO A 196    13502   7743  12207   1191   1823    327       C  
ATOM   1722  O   PRO A 196      15.634  51.573  11.389  1.00 85.34           O  
ANISOU 1722  O   PRO A 196    13027   7421  11977   1158   1895    339       O  
ATOM   1723  CB  PRO A 196      15.770  48.280  11.067  1.00 87.01           C  
ANISOU 1723  CB  PRO A 196    13100   7579  12380   1140   1833    375       C  
ATOM   1724  CG  PRO A 196      16.544  47.223  11.772  1.00 92.00           C  
ANISOU 1724  CG  PRO A 196    13925   8170  12862   1191   1781    374       C  
ATOM   1725  CD  PRO A 196      17.971  47.421  11.387  1.00 86.49           C  
ANISOU 1725  CD  PRO A 196    13241   7610  12013   1167   1490    261       C  
ATOM   1726  H01 PRO A 196      15.424  47.945  10.089  1.00 87.01           H  
ATOM   1727  H02 PRO A 196      14.882  48.550  11.639  1.00 87.01           H  
ATOM   1728  H03 PRO A 196      16.195  46.228  11.498  1.00 92.00           H  
ATOM   1729  H04 PRO A 196      16.426  47.324  12.851  1.00 92.00           H  
ATOM   1730  H05 PRO A 196      18.673  47.034  12.125  1.00 86.49           H  
ATOM   1731  H06 PRO A 196      16.707  49.965   9.982  1.00 84.67           H  
ATOM   1732  H07 PRO A 196      18.205  46.894  10.462  1.00 86.49           H  
ATOM   1733  N   GLU A 197      16.779  50.635  13.138  1.00 86.50           N  
ANISOU 1733  N   GLU A 197    13636   7456  11775   1279   1864    344       N  
ATOM   1734  CA  GLU A 197      16.554  51.617  14.210  1.00 88.03           C  
ANISOU 1734  CA  GLU A 197    14103   7548  11794   1355   2012    379       C  
ATOM   1735  C   GLU A 197      16.918  53.045  13.768  1.00 89.00           C  
ANISOU 1735  C   GLU A 197    14170   7778  11869   1320   1897    308       C  
ATOM   1736  O   GLU A 197      16.046  53.904  13.660  1.00 87.52           O  
ANISOU 1736  O   GLU A 197    13926   7562  11768   1311   2062    351       O  
ATOM   1737  CB  GLU A 197      17.400  51.212  15.439  1.00 91.25           C  
ANISOU 1737  CB  GLU A 197    14877   7869  11925   1451   1954    371       C  
ATOM   1738  CG  GLU A 197      16.627  51.150  16.748  1.00111.39           C  
ANISOU 1738  CG  GLU A 197    17736  10214  14374   1556   2251    481       C  
ATOM   1739  CD  GLU A 197      17.473  51.082  18.009  1.00148.05           C  
ANISOU 1739  CD  GLU A 197    22798  14760  18694   1665   2175    463       C  
ATOM   1740  OE1 GLU A 197      18.399  50.238  18.073  1.00146.86           O  
ANISOU 1740  OE1 GLU A 197    22700  14639  18463   1676   1972    416       O  
ATOM   1741  OE2 GLU A 197      17.188  51.859  18.950  1.00149.19           O1-
ANISOU 1741  OE2 GLU A 197    23230  14788  18668   1745   2317    497       O1-
ATOM   1742  H01 GLU A 197      15.493  51.619  14.460  1.00 88.03           H  
ATOM   1743  H02 GLU A 197      18.155  51.988  15.563  1.00 91.25           H  
ATOM   1744  H03 GLU A 197      17.827  50.227  15.249  1.00 91.25           H  
ATOM   1745  H04 GLU A 197      16.064  50.217  16.717  1.00111.39           H  
ATOM   1746  H05 GLU A 197      16.001  52.040  16.811  1.00111.39           H  
ATOM   1747  H08 GLU A 197      17.355  49.842  13.383  1.00 86.50           H  
ATOM   1748  N   ARG A 198      18.216  53.272  13.499  1.00 84.87           N  
ANISOU 1748  N   ARG A 198    13654   7366  11225   1300   1618    200       N  
ATOM   1749  CA  ARG A 198      18.803  54.523  13.026  1.00 83.45           C  
ANISOU 1749  CA  ARG A 198    13413   7292  11001   1266   1473    117       C  
ATOM   1750  C   ARG A 198      18.295  54.893  11.625  1.00 83.16           C  
ANISOU 1750  C   ARG A 198    13036   7371  11191   1173   1464    102       C  
ATOM   1751  O   ARG A 198      18.114  56.086  11.360  1.00 82.63           O  
ANISOU 1751  O   ARG A 198    12923   7344  11129   1155   1484     84       O  
ATOM   1752  CB  ARG A 198      20.342  54.432  13.042  1.00 85.70           C  
ANISOU 1752  CB  ARG A 198    13766   7644  11151   1269   1180      9       C  
ATOM   1753  CG  ARG A 198      20.978  54.879  14.355  1.00103.87           C  
ANISOU 1753  CG  ARG A 198    16421   9848  13198   1360   1127    -13       C  
ATOM   1754  CD  ARG A 198      21.136  53.753  15.360  1.00123.64           C  
ANISOU 1754  CD  ARG A 198    19180  12228  15570   1440   1150     30       C  
ATOM   1755  NE  ARG A 198      20.450  54.049  16.620  1.00141.75           N  
ANISOU 1755  NE  ARG A 198    21799  14359  17702   1537   1370    109       N  
ATOM   1756  CZ  ARG A 198      20.486  53.269  17.698  1.00159.31           C  
ANISOU 1756  CZ  ARG A 198    24326  16439  19764   1631   1432    158       C  
ATOM   1757  NH1 ARG A 198      21.176  52.134  17.683  1.00143.17           N1+
ANISOU 1757  NH1 ARG A 198    22289  14401  17707   1638   1278    135       N1+
ATOM   1758  NH2 ARG A 198      19.834  53.620  18.800  1.00149.96           N  
ANISOU 1758  NH2 ARG A 198    23454  15096  18429   1724   1656    233       N  
ATOM   1759  H01 ARG A 198      18.491  55.316  13.706  1.00 83.45           H  
ATOM   1760  H02 ARG A 198      20.705  55.110  12.270  1.00 85.70           H  
ATOM   1761  H03 ARG A 198      20.626  53.396  12.858  1.00 85.70           H  
ATOM   1762  H04 ARG A 198      20.312  55.618  14.801  1.00103.87           H  
ATOM   1763  H05 ARG A 198      21.963  55.292  14.140  1.00103.87           H  
ATOM   1764  H06 ARG A 198      18.850  52.498  13.638  1.00 84.87           H  
ATOM   1765  H07 ARG A 198      22.199  53.635  15.572  1.00123.64           H  
ATOM   1766  H08 ARG A 198      20.719  52.840  14.936  1.00123.64           H  
ATOM   1767  H09 ARG A 198      19.913  54.903  16.674  1.00141.75           H  
ATOM   1768  H10 ARG A 198      21.200  51.547  18.504  1.00143.17           H  
ATOM   1769  H11 ARG A 198      21.676  51.858  16.850  1.00143.17           H  
ATOM   1770  H12 ARG A 198      19.307  54.481  18.822  1.00149.96           H  
ATOM   1771  H13 ARG A 198      19.865  53.026  19.616  1.00149.96           H  
ATOM   1772  N   ALA A 199      18.062  53.877  10.738  1.00 76.56           N  
ANISOU 1772  N   ALA A 199    11975   6580  10535   1118   1429    110       N  
ATOM   1773  CA  ALA A 199      17.528  54.067   9.386  1.00 74.85           C  
ANISOU 1773  CA  ALA A 199    11457   6452  10532   1039   1405     98       C  
ATOM   1774  C   ALA A 199      16.195  54.805   9.427  1.00 81.37           C  
ANISOU 1774  C   ALA A 199    12224   7211  11484   1040   1625    175       C  
ATOM   1775  O   ALA A 199      16.012  55.760   8.671  1.00 81.94           O  
ANISOU 1775  O   ALA A 199    12154   7354  11624    999   1591    147       O  
ATOM   1776  CB  ALA A 199      17.352  52.734   8.693  1.00 75.40           C  
ANISOU 1776  CB  ALA A 199    11356   6537  10757   1000   1357    106       C  
ATOM   1777  H01 ALA A 199      18.244  54.668   8.825  1.00 74.85           H  
ATOM   1778  H02 ALA A 199      16.537  52.804   7.973  1.00 75.40           H  
ATOM   1779  H03 ALA A 199      18.273  52.470   8.173  1.00 75.40           H  
ATOM   1780  H04 ALA A 199      17.118  51.968   9.432  1.00 75.40           H  
ATOM   1781  H14 ALA A 199      18.272  52.935  11.034  1.00 76.56           H  
ATOM   1782  N   LEU A 200      15.276  54.403  10.326  1.00 78.90           N  
ANISOU 1782  N   LEU A 200    12026   6749  11205   1091   1861    275       N  
ATOM   1783  CA  LEU A 200      13.997  55.091  10.494  1.00 78.83           C  
ANISOU 1783  CA  LEU A 200    11973   6645  11334   1100   2099    358       C  
ATOM   1784  C   LEU A 200      14.219  56.520  11.006  1.00 81.97           C  
ANISOU 1784  C   LEU A 200    12532   7050  11564   1131   2134    339       C  
ATOM   1785  O   LEU A 200      13.607  57.453  10.479  1.00 81.10           O  
ANISOU 1785  O   LEU A 200    12283   6962  11568   1100   2189    349       O  
ATOM   1786  CB  LEU A 200      13.100  54.324  11.475  1.00 80.53           C  
ANISOU 1786  CB  LEU A 200    12312   6675  11612   1161   2367    471       C  
ATOM   1787  CG  LEU A 200      11.860  53.579  10.952  1.00 86.01           C  
ANISOU 1787  CG  LEU A 200    12761   7283  12636   1127   2511    548       C  
ATOM   1788  CD1 LEU A 200      11.682  53.690   9.441  1.00 85.18           C  
ANISOU 1788  CD1 LEU A 200    12326   7300  12740   1037   2327    493       C  
ATOM   1789  CD2 LEU A 200      11.865  52.122  11.413  1.00 88.85           C  
ANISOU 1789  CD2 LEU A 200    13181   7553  13025   1157   2572    592       C  
ATOM   1790  H01 LEU A 200      13.504  55.135   9.523  1.00 78.83           H  
ATOM   1791  H02 LEU A 200      12.678  55.111  12.100  1.00 80.53           H  
ATOM   1792  H03 LEU A 200      13.730  53.583  11.967  1.00 80.53           H  
ATOM   1793  H04 LEU A 200      10.993  54.075  11.389  1.00 86.01           H  
ATOM   1794  H05 LEU A 200      15.477  53.599  10.903  1.00 78.90           H  
ATOM   1795  H06 LEU A 200      11.030  54.533   9.214  1.00 85.18           H  
ATOM   1796  H07 LEU A 200      12.653  53.845   8.971  1.00 85.18           H  
ATOM   1797  H08 LEU A 200      11.235  52.772   9.059  1.00 85.18           H  
ATOM   1798  H09 LEU A 200      11.563  52.071  12.459  1.00 88.85           H  
ATOM   1799  H10 LEU A 200      11.167  51.546  10.806  1.00 88.85           H  
ATOM   1800  H11 LEU A 200      12.868  51.709  11.305  1.00 88.85           H  
ATOM   1801  N   GLU A 201      15.107  56.686  12.019  1.00 78.48           N  
ANISOU 1801  N   GLU A 201    12381   6584  10854   1194   2084    308       N  
ATOM   1802  CA  GLU A 201      15.418  57.985  12.633  1.00 78.62           C  
ANISOU 1802  CA  GLU A 201    12590   6594  10689   1233   2098    281       C  
ATOM   1803  C   GLU A 201      15.927  58.984  11.587  1.00 79.79           C  
ANISOU 1803  C   GLU A 201    12547   6898  10872   1166   1916    193       C  
ATOM   1804  O   GLU A 201      15.464  60.127  11.537  1.00 78.46           O  
ANISOU 1804  O   GLU A 201    12358   6729  10725   1161   2009    206       O  
ATOM   1805  CB  GLU A 201      16.417  57.824  13.789  1.00 81.31           C  
ANISOU 1805  CB  GLU A 201    13270   6878  10745   1312   2012    247       C  
ATOM   1806  CG  GLU A 201      15.807  57.141  15.007  1.00101.12           C  
ANISOU 1806  CG  GLU A 201    16048   9199  13174   1402   2252    347       C  
ATOM   1807  CD  GLU A 201      16.702  56.967  16.220  1.00129.48           C  
ANISOU 1807  CD  GLU A 201    20022  12706  16468   1496   2173    321       C  
ATOM   1808  OE1 GLU A 201      16.945  55.802  16.614  1.00100.76           O  
ANISOU 1808  OE1 GLU A 201    16489   9011  12785   1532   2156    342       O  
ATOM   1809  OE2 GLU A 201      17.097  57.992  16.824  1.00135.83           O1-
ANISOU 1809  OE2 GLU A 201    21038  13485  17086   1540   2136    284       O1-
ATOM   1810  H01 GLU A 201      14.495  58.389  13.049  1.00 78.62           H  
ATOM   1811  H02 GLU A 201      16.728  58.823  14.095  1.00 81.31           H  
ATOM   1812  H03 GLU A 201      17.260  57.228  13.441  1.00 81.31           H  
ATOM   1813  H04 GLU A 201      15.578  56.128  14.677  1.00101.12           H  
ATOM   1814  H05 GLU A 201      14.943  57.730  15.317  1.00101.12           H  
ATOM   1815  H12 GLU A 201      15.583  55.868  12.372  1.00 78.48           H  
ATOM   1816  N   ARG A 202      16.853  58.524  10.727  1.00 74.57           N  
ANISOU 1816  N   ARG A 202    11744   6362  10229   1116   1674    109       N  
ATOM   1817  CA  ARG A 202      17.431  59.305   9.647  1.00 71.07           C  
ANISOU 1817  CA  ARG A 202    11121   6058   9825   1055   1503     24       C  
ATOM   1818  C   ARG A 202      16.316  59.661   8.635  1.00 71.12           C  
ANISOU 1818  C   ARG A 202    10875   6093  10054   1002   1597     65       C  
ATOM   1819  O   ARG A 202      16.083  60.848   8.396  1.00 68.25           O  
ANISOU 1819  O   ARG A 202    10475   5759   9698    991   1632     56       O  
ATOM   1820  CB  ARG A 202      18.585  58.513   9.011  1.00 68.40           C  
ANISOU 1820  CB  ARG A 202    10701   5811   9476   1023   1266    -58       C  
ATOM   1821  CG  ARG A 202      19.243  59.189   7.812  1.00 77.32           C  
ANISOU 1821  CG  ARG A 202    11649   7071  10657    965   1103   -144       C  
ATOM   1822  CD  ARG A 202      20.385  60.131   8.150  1.00 81.84           C  
ANISOU 1822  CD  ARG A 202    12338   7674  11085    983    972   -227       C  
ATOM   1823  NE  ARG A 202      21.042  60.584   6.925  1.00 82.74           N  
ANISOU 1823  NE  ARG A 202    12263   7898  11275    929    837   -303       N  
ATOM   1824  CZ  ARG A 202      21.249  61.856   6.603  1.00 92.61           C  
ANISOU 1824  CZ  ARG A 202    13481   9192  12515    918    825   -342       C  
ATOM   1825  NH1 ARG A 202      20.904  62.826   7.442  1.00 83.52           N1+
ANISOU 1825  NH1 ARG A 202    12473   7990  11273    955    922   -321       N1+
ATOM   1826  NH2 ARG A 202      21.829  62.169   5.452  1.00 73.72           N  
ANISOU 1826  NH2 ARG A 202    10927   6886  10198    875    723   -404       N  
ATOM   1827  H01 ARG A 202      17.850  60.241  10.016  1.00 71.07           H  
ATOM   1828  H02 ARG A 202      18.150  57.585   8.638  1.00 68.40           H  
ATOM   1829  H03 ARG A 202      19.348  58.355   9.773  1.00 68.40           H  
ATOM   1830  H04 ARG A 202      18.471  59.803   7.348  1.00 77.32           H  
ATOM   1831  H05 ARG A 202      19.630  58.410   7.155  1.00 77.32           H  
ATOM   1832  H06 ARG A 202      17.168  57.571  10.840  1.00 74.57           H  
ATOM   1833  H07 ARG A 202      21.110  59.604   8.770  1.00 81.84           H  
ATOM   1834  H08 ARG A 202      19.994  60.993   8.690  1.00 81.84           H  
ATOM   1835  H09 ARG A 202      21.362  59.879   6.277  1.00 82.74           H  
ATOM   1836  H10 ARG A 202      21.074  63.791   7.196  1.00 83.52           H  
ATOM   1837  H11 ARG A 202      20.472  62.599   8.326  1.00 83.52           H  
ATOM   1838  H12 ARG A 202      22.105  61.439   4.811  1.00 73.72           H  
ATOM   1839  H13 ARG A 202      21.994  63.137   5.217  1.00 73.72           H  
ATOM   1840  N   ARG A 203      15.589  58.639   8.108  1.00 67.18           N  
ANISOU 1840  N   ARG A 203    10213   5570   9741    973   1636    112       N  
ATOM   1841  CA  ARG A 203      14.486  58.808   7.147  1.00 66.73           C  
ANISOU 1841  CA  ARG A 203     9914   5518   9924    926   1695    150       C  
ATOM   1842  C   ARG A 203      13.498  59.891   7.547  1.00 71.40           C  
ANISOU 1842  C   ARG A 203    10525   6034  10571    946   1895    214       C  
ATOM   1843  O   ARG A 203      13.221  60.784   6.754  1.00 69.80           O  
ANISOU 1843  O   ARG A 203    10182   5890  10449    911   1860    195       O  
ATOM   1844  CB  ARG A 203      13.740  57.479   6.921  1.00 67.28           C  
ANISOU 1844  CB  ARG A 203     9860   5517  10185    912   1745    206       C  
ATOM   1845  CG  ARG A 203      12.563  57.588   5.946  1.00 72.76           C  
ANISOU 1845  CG  ARG A 203    10304   6189  11154    869   1782    244       C  
ATOM   1846  CD  ARG A 203      11.617  56.410   6.058  1.00 81.62           C  
ANISOU 1846  CD  ARG A 203    11331   7190  12491    869   1890    318       C  
ATOM   1847  NE  ARG A 203      10.735  56.509   7.222  1.00 80.70           N  
ANISOU 1847  NE  ARG A 203    11325   6911  12426    921   2172    422       N  
ATOM   1848  CZ  ARG A 203       9.621  55.804   7.369  1.00 86.73           C  
ANISOU 1848  CZ  ARG A 203    11981   7532  13441    926   2334    507       C  
ATOM   1849  NH1 ARG A 203       9.237  54.956   6.425  1.00 64.64           N1+
ANISOU 1849  NH1 ARG A 203     8956   4737  10866    879   2220    496       N1+
ATOM   1850  NH2 ARG A 203       8.878  55.946   8.458  1.00 74.83           N  
ANISOU 1850  NH2 ARG A 203    10595   5863  11974    980   2618    604       N  
ATOM   1851  H01 ARG A 203      14.953  59.128   6.216  1.00 66.73           H  
ATOM   1852  H02 ARG A 203      13.327  57.180   7.884  1.00 67.28           H  
ATOM   1853  H03 ARG A 203      14.448  56.750   6.526  1.00 67.28           H  
ATOM   1854  H04 ARG A 203      12.967  57.598   4.934  1.00 72.76           H  
ATOM   1855  H05 ARG A 203      12.012  58.504   6.161  1.00 72.76           H  
ATOM   1856  H06 ARG A 203      12.221  55.510   6.176  1.00 81.62           H  
ATOM   1857  H07 ARG A 203      11.005  56.365   5.157  1.00 81.62           H  
ATOM   1858  H08 ARG A 203      10.990  57.153   7.957  1.00 80.70           H  
ATOM   1859  H09 ARG A 203       8.387  54.423   6.540  1.00 64.64           H  
ATOM   1860  H10 ARG A 203       9.795  54.843   5.591  1.00 64.64           H  
ATOM   1861  H11 ARG A 203       9.161  56.591   9.182  1.00 74.83           H  
ATOM   1862  H12 ARG A 203       8.029  55.409   8.564  1.00 74.83           H  
ATOM   1863  H14 ARG A 203      15.822  57.699   8.396  1.00 67.18           H  
ATOM   1864  N   ASN A 204      12.967  59.796   8.776  1.00 71.40           N  
ANISOU 1864  N   ASN A 204    10708   5895  10526   1005   2112    294       N  
ATOM   1865  CA  ASN A 204      11.980  60.715   9.332  1.00 72.23           C  
ANISOU 1865  CA  ASN A 204    10863   5895  10686   1034   2348    369       C  
ATOM   1866  C   ASN A 204      12.560  62.079   9.539  1.00 77.07           C  
ANISOU 1866  C   ASN A 204    11595   6571  11119   1046   2307    317       C  
ATOM   1867  O   ASN A 204      11.851  63.065   9.310  1.00 78.17           O  
ANISOU 1867  O   ASN A 204    11651   6696  11354   1035   2409    346       O  
ATOM   1868  CB  ASN A 204      11.384  60.161  10.606  1.00 74.27           C  
ANISOU 1868  CB  ASN A 204    11322   5975  10923   1104   2601    466       C  
ATOM   1869  CG  ASN A 204      10.695  58.827  10.422  1.00 98.89           C  
ANISOU 1869  CG  ASN A 204    14306   9010  14259   1093   2675    528       C  
ATOM   1870  ND2 ASN A 204      10.826  57.964  11.416  1.00 95.10           N  
ANISOU 1870  ND2 ASN A 204    14035   8419  13679   1154   2793    574       N  
ATOM   1871  OD1 ASN A 204      10.054  58.547   9.398  1.00 89.64           O  
ANISOU 1871  OD1 ASN A 204    12853   7862  13344   1034   2621    533       O  
ATOM   1872  H01 ASN A 204      11.172  60.818   8.608  1.00 72.23           H  
ATOM   1873  H02 ASN A 204      10.625  60.869  10.938  1.00 74.27           H  
ATOM   1874  H03 ASN A 204      12.184  60.039  11.337  1.00 74.27           H  
ATOM   1875  H04 ASN A 204      10.394  57.053  11.354  1.00 95.10           H  
ATOM   1876  H05 ASN A 204      11.358  58.216  12.237  1.00 95.10           H  
ATOM   1877  H13 ASN A 204      13.274  59.031   9.360  1.00 71.40           H  
ATOM   1878  N   TRP A 205      13.856  62.163   9.909  1.00 73.89           N  
ANISOU 1878  N   TRP A 205    11366   6235  10475   1067   2143    235       N  
ATOM   1879  CA  TRP A 205      14.523  63.464  10.039  1.00 74.67           C  
ANISOU 1879  CA  TRP A 205    11560   6394  10416   1075   2073    172       C  
ATOM   1880  C   TRP A 205      14.459  64.188   8.679  1.00 70.89           C  
ANISOU 1880  C   TRP A 205    10820   6040  10073   1007   1963    126       C  
ATOM   1881  O   TRP A 205      14.003  65.324   8.627  1.00 70.23           O  
ANISOU 1881  O   TRP A 205    10716   5955  10013   1005   2052    140       O  
ATOM   1882  CB  TRP A 205      15.979  63.340  10.559  1.00 75.37           C  
ANISOU 1882  CB  TRP A 205    11846   6522  10269   1105   1878     83       C  
ATOM   1883  CG  TRP A 205      16.624  64.677  10.783  1.00 77.79           C  
ANISOU 1883  CG  TRP A 205    12254   6867  10437   1117   1811     18       C  
ATOM   1884  CD1 TRP A 205      16.396  65.527  11.821  1.00 82.18           C  
ANISOU 1884  CD1 TRP A 205    13038   7329  10856   1175   1946     44       C  
ATOM   1885  CD2 TRP A 205      17.494  65.371   9.879  1.00 77.35           C  
ANISOU 1885  CD2 TRP A 205    12060   6941  10387   1070   1615    -79       C  
ATOM   1886  CE2 TRP A 205      17.771  66.634  10.450  1.00 82.44           C  
ANISOU 1886  CE2 TRP A 205    12849   7568  10906   1100   1632   -110       C  
ATOM   1887  CE3 TRP A 205      18.086  65.041   8.645  1.00 78.12           C  
ANISOU 1887  CE3 TRP A 205    11938   7159  10585   1010   1437   -142       C  
ATOM   1888  NE1 TRP A 205      17.074  66.708  11.629  1.00 82.22           N  
ANISOU 1888  NE1 TRP A 205    13048   7405  10788   1163   1831    -34       N  
ATOM   1889  CZ2 TRP A 205      18.607  67.575   9.827  1.00 81.02           C  
ANISOU 1889  CZ2 TRP A 205    12583   7485  10716   1069   1479   -200       C  
ATOM   1890  CZ3 TRP A 205      18.925  65.967   8.036  1.00 79.16           C  
ANISOU 1890  CZ3 TRP A 205    12000   7380  10697    984   1300   -228       C  
ATOM   1891  CH2 TRP A 205      19.161  67.224   8.616  1.00 80.14           C  
ANISOU 1891  CH2 TRP A 205    12251   7484  10715   1011   1324   -255       C  
ATOM   1892  H01 TRP A 205      13.998  64.053  10.792  1.00 74.67           H  
ATOM   1893  H02 TRP A 205      16.559  62.815   9.799  1.00 75.37           H  
ATOM   1894  H03 TRP A 205      15.969  62.793  11.502  1.00 75.37           H  
ATOM   1895  H04 TRP A 205      15.766  65.304  12.682  1.00 82.18           H  
ATOM   1896  H05 TRP A 205      17.890  64.077   8.176  1.00 78.12           H  
ATOM   1897  H06 TRP A 205      14.374  61.317  10.099  1.00 73.89           H  
ATOM   1898  H07 TRP A 205      17.061  67.501  12.254  1.00 82.22           H  
ATOM   1899  H08 TRP A 205      18.809  68.544  10.284  1.00 81.02           H  
ATOM   1900  H09 TRP A 205      19.408  65.713   7.092  1.00 79.16           H  
ATOM   1901  H10 TRP A 205      19.798  67.939   8.095  1.00 80.14           H  
ATOM   1902  N   ILE A 206      14.817  63.478   7.586  1.00 61.78           N  
ANISOU 1902  N   ILE A 206     9478   4980   9015    956   1791     80       N  
ATOM   1903  CA  ILE A 206      14.769  63.940   6.202  1.00 58.66           C  
ANISOU 1903  CA  ILE A 206     8856   4690   8742    899   1678     38       C  
ATOM   1904  C   ILE A 206      13.355  64.391   5.827  1.00 63.01           C  
ANISOU 1904  C   ILE A 206     9258   5185   9498    884   1828    115       C  
ATOM   1905  O   ILE A 206      13.195  65.506   5.311  1.00 63.25           O  
ANISOU 1905  O   ILE A 206     9217   5261   9553    868   1824     99       O  
ATOM   1906  CB  ILE A 206      15.390  62.902   5.213  1.00 59.45           C  
ANISOU 1906  CB  ILE A 206     8826   4870   8893    859   1484    -17       C  
ATOM   1907  CG1 ILE A 206      16.897  62.711   5.527  1.00 58.84           C  
ANISOU 1907  CG1 ILE A 206     8877   4848   8631    872   1327   -102       C  
ATOM   1908  CG2 ILE A 206      15.175  63.299   3.735  1.00 56.34           C  
ANISOU 1908  CG2 ILE A 206     8219   4558   8631    810   1386    -48       C  
ATOM   1909  CD1 ILE A 206      17.565  61.543   4.872  1.00 56.85           C  
ANISOU 1909  CD1 ILE A 206     8554   4641   8407    848   1176   -143       C  
ATOM   1910  H01 ILE A 206      15.403  64.822   6.112  1.00 58.66           H  
ATOM   1911  H02 ILE A 206      14.873  61.953   5.357  1.00 59.45           H  
ATOM   1912  H03 ILE A 206      16.949  62.514   6.598  1.00 58.84           H  
ATOM   1913  H04 ILE A 206      17.420  63.614   5.212  1.00 58.84           H  
ATOM   1914  H05 ILE A 206      14.464  64.123   3.681  1.00 56.34           H  
ATOM   1915  H06 ILE A 206      16.125  63.610   3.300  1.00 56.34           H  
ATOM   1916  H07 ILE A 206      14.784  62.445   3.182  1.00 56.34           H  
ATOM   1917  H08 ILE A 206      18.549  61.392   5.316  1.00 56.85           H  
ATOM   1918  H09 ILE A 206      16.960  60.648   5.019  1.00 56.85           H  
ATOM   1919  H10 ILE A 206      17.674  61.737   3.805  1.00 56.85           H  
ATOM   1920  H11 ILE A 206      15.150  62.537   7.742  1.00 61.78           H  
ATOM   1921  N   LEU A 207      12.337  63.568   6.134  1.00 58.94           N  
ANISOU 1921  N   LEU A 207     8699   4557   9140    892   1967    201       N  
ATOM   1922  CA  LEU A 207      10.934  63.894   5.854  1.00 58.92           C  
ANISOU 1922  CA  LEU A 207     8538   4468   9380    880   2116    281       C  
ATOM   1923  C   LEU A 207      10.552  65.166   6.574  1.00 67.06           C  
ANISOU 1923  C   LEU A 207     9679   5447  10355    912   2293    318       C  
ATOM   1924  O   LEU A 207       9.988  66.081   5.939  1.00 68.23           O  
ANISOU 1924  O   LEU A 207     9693   5614  10618    888   2304    325       O  
ATOM   1925  CB  LEU A 207       9.989  62.738   6.195  1.00 59.61           C  
ANISOU 1925  CB  LEU A 207     8569   4419   9660    890   2250    366       C  
ATOM   1926  CG  LEU A 207      10.220  61.419   5.416  1.00 62.05           C  
ANISOU 1926  CG  LEU A 207     8744   4768  10064    855   2078    333       C  
ATOM   1927  CD1 LEU A 207       9.779  60.227   6.227  1.00 62.91           C  
ANISOU 1927  CD1 LEU A 207     8904   4746  10255    884   2222    405       C  
ATOM   1928  CD2 LEU A 207       9.527  61.440   4.080  1.00 61.89           C  
ANISOU 1928  CD2 LEU A 207     8464   4771  10281    806   1961    324       C  
ATOM   1929  H01 LEU A 207      10.830  64.057   4.781  1.00 58.92           H  
ATOM   1930  H02 LEU A 207       8.994  63.078   5.908  1.00 59.61           H  
ATOM   1931  H03 LEU A 207      10.096  62.521   7.258  1.00 59.61           H  
ATOM   1932  H04 LEU A 207      11.291  61.330   5.234  1.00 62.05           H  
ATOM   1933  H05 LEU A 207       8.778  59.927   5.916  1.00 62.91           H  
ATOM   1934  H06 LEU A 207      10.472  59.401   6.066  1.00 62.91           H  
ATOM   1935  H07 LEU A 207       9.767  60.491   7.285  1.00 62.91           H  
ATOM   1936  H08 LEU A 207       8.631  62.057   4.146  1.00 61.89           H  
ATOM   1937  H09 LEU A 207      10.198  61.855   3.328  1.00 61.89           H  
ATOM   1938  H10 LEU A 207       9.249  60.424   3.798  1.00 61.89           H  
ATOM   1939  H11 LEU A 207      12.548  62.685   6.577  1.00 58.94           H  
ATOM   1940  N   GLY A 208      10.964  65.266   7.851  1.00 63.88           N  
ANISOU 1940  N   GLY A 208     9536   4982   9752    967   2408    333       N  
ATOM   1941  CA  GLY A 208      10.783  66.466   8.677  1.00 63.58           C  
ANISOU 1941  CA  GLY A 208     9663   4889   9606   1006   2570    358       C  
ATOM   1942  C   GLY A 208      11.388  67.698   8.024  1.00 64.19           C  
ANISOU 1942  C   GLY A 208     9691   5096   9604    979   2432    280       C  
ATOM   1943  O   GLY A 208      10.714  68.730   7.911  1.00 65.17           O  
ANISOU 1943  O   GLY A 208     9755   5197   9808    974   2543    313       O  
ATOM   1944  H01 GLY A 208      11.292  66.303   9.627  1.00 63.58           H  
ATOM   1945  H02 GLY A 208       9.717  66.634   8.828  1.00 63.58           H  
ATOM   1946  H11 GLY A 208      11.425  64.469   8.266  1.00 63.88           H  
ATOM   1947  N   ARG A 209      12.650  67.562   7.504  1.00 57.50           N  
ANISOU 1947  N   ARG A 209     8844   4380   8623    957   2191    177       N  
ATOM   1948  CA  ARG A 209      13.383  68.610   6.766  1.00 55.68           C  
ANISOU 1948  CA  ARG A 209     8554   4274   8329    930   2046     93       C  
ATOM   1949  C   ARG A 209      12.709  68.959   5.425  1.00 57.23           C  
ANISOU 1949  C   ARG A 209     8494   4524   8726    881   2004    101       C  
ATOM   1950  O   ARG A 209      12.661  70.123   5.062  1.00 55.43           O  
ANISOU 1950  O   ARG A 209     8227   4338   8496    873   2012     83       O  
ATOM   1951  CB  ARG A 209      14.876  68.244   6.562  1.00 55.69           C  
ANISOU 1951  CB  ARG A 209     8609   4371   8179    922   1820    -11       C  
ATOM   1952  CG  ARG A 209      15.855  68.823   7.592  1.00 64.30           C  
ANISOU 1952  CG  ARG A 209     9937   5447   9047    966   1788    -63       C  
ATOM   1953  CD  ARG A 209      15.666  70.329   7.804  1.00 72.24           C  
ANISOU 1953  CD  ARG A 209    10980   6455  10012    974   1867    -70       C  
ATOM   1954  NE  ARG A 209      16.670  70.930   8.690  1.00 82.13           N  
ANISOU 1954  NE  ARG A 209    12452   7689  11063   1014   1806   -133       N  
ATOM   1955  CZ  ARG A 209      16.519  71.126  10.001  1.00 96.22           C  
ANISOU 1955  CZ  ARG A 209    14491   9360  12708   1075   1923   -100       C  
ATOM   1956  NH1 ARG A 209      17.492  71.689  10.711  1.00 71.19           N1+
ANISOU 1956  NH1 ARG A 209    11519   6170   9360   1112   1825   -170       N1+
ATOM   1957  NH2 ARG A 209      15.405  70.742  10.615  1.00 88.74           N  
ANISOU 1957  NH2 ARG A 209    13610   8303  11805   1103   2136      4       N  
ATOM   1958  H01 ARG A 209      13.347  69.503   7.389  1.00 55.68           H  
ATOM   1959  H02 ARG A 209      15.159  68.685   5.606  1.00 55.69           H  
ATOM   1960  H03 ARG A 209      13.115  66.675   7.636  1.00 57.50           H  
ATOM   1961  H04 ARG A 209      14.961  67.158   6.593  1.00 55.69           H  
ATOM   1962  H05 ARG A 209      16.864  68.668   7.211  1.00 64.30           H  
ATOM   1963  H06 ARG A 209      15.703  68.314   8.544  1.00 64.30           H  
ATOM   1964  H07 ARG A 209      14.696  70.464   8.283  1.00 72.24           H  
ATOM   1965  H08 ARG A 209      15.722  70.824   6.834  1.00 72.24           H  
ATOM   1966  H09 ARG A 209      17.544  71.218   8.274  1.00 82.13           H  
ATOM   1967  H10 ARG A 209      17.377  71.828  11.705  1.00 71.19           H  
ATOM   1968  H11 ARG A 209      18.347  71.978  10.257  1.00 71.19           H  
ATOM   1969  H12 ARG A 209      14.662  70.306  10.087  1.00 88.74           H  
ATOM   1970  H13 ARG A 209      15.301  70.886  11.609  1.00 88.74           H  
ATOM   1971  N   MET A 210      12.152  67.950   4.718  1.00 54.98           N  
ANISOU 1971  N   MET A 210     8045   4227   8616    854   1957    128       N  
ATOM   1972  CA  MET A 210      11.419  68.125   3.453  1.00 54.43           C  
ANISOU 1972  CA  MET A 210     7750   4185   8748    816   1894    137       C  
ATOM   1973  C   MET A 210      10.152  68.939   3.676  1.00 62.23           C  
ANISOU 1973  C   MET A 210     8674   5078   9895    824   2081    220       C  
ATOM   1974  O   MET A 210       9.779  69.733   2.813  1.00 60.64           O  
ANISOU 1974  O   MET A 210     8343   4910   9786    804   2036    213       O  
ATOM   1975  CB  MET A 210      11.019  66.772   2.858  1.00 55.97           C  
ANISOU 1975  CB  MET A 210     7809   4354   9102    793   1809    152       C  
ATOM   1976  CG  MET A 210      12.136  66.070   2.148  1.00 57.46           C  
ANISOU 1976  CG  MET A 210     8000   4647   9185    774   1598     66       C  
ATOM   1977  SD  MET A 210      11.685  64.388   1.720  1.00 60.40           S  
ANISOU 1977  SD  MET A 210     8254   4970   9724    755   1525     89       S  
ATOM   1978  CE  MET A 210      11.216  64.622   0.020  1.00 56.57           C  
ANISOU 1978  CE  MET A 210     7570   4530   9393    720   1355     58       C  
ATOM   1979  H01 MET A 210      12.084  68.647   2.765  1.00 54.43           H  
ATOM   1980  H02 MET A 210      10.245  66.968   2.116  1.00 55.97           H  
ATOM   1981  H03 MET A 210      10.668  66.131   3.666  1.00 55.97           H  
ATOM   1982  H04 MET A 210      12.997  66.035   2.815  1.00 57.46           H  
ATOM   1983  H05 MET A 210      12.376  66.616   1.236  1.00 57.46           H  
ATOM   1984  H06 MET A 210      10.373  65.311  -0.032  1.00 56.57           H  
ATOM   1985  H07 MET A 210      12.057  65.036  -0.536  1.00 56.57           H  
ATOM   1986  H08 MET A 210      10.929  63.664  -0.414  1.00 56.57           H  
ATOM   1987  H14 MET A 210      12.245  67.013   5.082  1.00 54.98           H  
ATOM   1988  N   LEU A 211       9.476  68.707   4.823  1.00 62.43           N  
ANISOU 1988  N   LEU A 211     8792   4969   9958    857   2298    302       N  
ATOM   1989  CA  LEU A 211       8.252  69.420   5.172  1.00 63.82           C  
ANISOU 1989  CA  LEU A 211     8917   5029  10304    869   2512    391       C  
ATOM   1990  C   LEU A 211       8.590  70.869   5.462  1.00 69.38           C  
ANISOU 1990  C   LEU A 211     9728   5777  10856    884   2565    366       C  
ATOM   1991  O   LEU A 211       7.935  71.777   4.918  1.00 70.04           O  
ANISOU 1991  O   LEU A 211     9684   5857  11070    868   2598    387       O  
ATOM   1992  CB  LEU A 211       7.535  68.758   6.365  1.00 65.54           C  
ANISOU 1992  CB  LEU A 211     9231   5074  10595    908   2759    487       C  
ATOM   1993  CG  LEU A 211       6.302  69.491   6.929  1.00 70.44           C  
ANISOU 1993  CG  LEU A 211     9826   5543  11396    930   3033    590       C  
ATOM   1994  CD1 LEU A 211       5.153  69.517   5.930  1.00 69.75           C  
ANISOU 1994  CD1 LEU A 211     9438   5409  11655    890   3004    630       C  
ATOM   1995  CD2 LEU A 211       5.853  68.855   8.218  1.00 74.99           C  
ANISOU 1995  CD2 LEU A 211    10559   5945  11988    982   3295    679       C  
ATOM   1996  H01 LEU A 211       7.560  69.376   4.331  1.00 63.82           H  
ATOM   1997  H02 LEU A 211       8.265  68.764   7.175  1.00 65.54           H  
ATOM   1998  H03 LEU A 211       7.213  67.766   6.048  1.00 65.54           H  
ATOM   1999  H04 LEU A 211       6.598  70.522   7.123  1.00 70.44           H  
ATOM   2000  H05 LEU A 211       4.332  70.107   6.337  1.00 69.75           H  
ATOM   2001  H06 LEU A 211       5.493  69.964   4.996  1.00 69.75           H  
ATOM   2002  H07 LEU A 211       4.811  68.499   5.743  1.00 69.75           H  
ATOM   2003  H08 LEU A 211       4.830  68.495   8.108  1.00 74.99           H  
ATOM   2004  H09 LEU A 211       9.832  68.013   5.464  1.00 62.43           H  
ATOM   2005  H10 LEU A 211       6.508  68.018   8.458  1.00 74.99           H  
ATOM   2006  H11 LEU A 211       5.894  69.591   9.021  1.00 74.99           H  
ATOM   2007  N   GLN A 212       9.650  71.094   6.279  1.00 64.47           N  
ANISOU 2007  N   GLN A 212     9339   5195   9962    914   2553    315       N  
ATOM   2008  CA  GLN A 212      10.147  72.442   6.627  1.00 61.93           C  
ANISOU 2008  CA  GLN A 212     9142   4915   9474    930   2580    276       C  
ATOM   2009  C   GLN A 212      10.525  73.235   5.385  1.00 60.40           C  
ANISOU 2009  C   GLN A 212     8793   4854   9304    890   2411    209       C  
ATOM   2010  O   GLN A 212      10.229  74.426   5.330  1.00 62.40           O  
ANISOU 2010  O   GLN A 212     9031   5109   9569    892   2486    218       O  
ATOM   2011  CB  GLN A 212      11.356  72.357   7.564  1.00 63.12           C  
ANISOU 2011  CB  GLN A 212     9551   5086   9347    967   2523    214       C  
ATOM   2012  CG  GLN A 212      11.020  71.900   8.984  1.00 71.79           C  
ANISOU 2012  CG  GLN A 212    10881   6035  10359   1026   2717    280       C  
ATOM   2013  CD  GLN A 212      12.267  71.552   9.751  1.00 91.27           C  
ANISOU 2013  CD  GLN A 212    13588   8523  12567   1062   2593    208       C  
ATOM   2014  NE2 GLN A 212      13.326  72.312   9.517  1.00 83.40           N  
ANISOU 2014  NE2 GLN A 212    12626   7626  11435   1052   2427    112       N  
ATOM   2015  OE1 GLN A 212      12.303  70.600  10.542  1.00 86.79           O  
ANISOU 2015  OE1 GLN A 212    13171   7874  11931   1100   2636    236       O  
ATOM   2016  H01 GLN A 212       9.334  72.959   7.137  1.00 61.93           H  
ATOM   2017  H02 GLN A 212      11.757  73.367   7.648  1.00 63.12           H  
ATOM   2018  H03 GLN A 212      12.070  71.653   7.138  1.00 63.12           H  
ATOM   2019  H04 GLN A 212      10.393  71.011   8.922  1.00 71.79           H  
ATOM   2020  H05 GLN A 212      10.495  72.703   9.502  1.00 71.79           H  
ATOM   2021  H06 GLN A 212      14.196  72.127   9.995  1.00 83.40           H  
ATOM   2022  H07 GLN A 212      13.264  73.077   8.860  1.00 83.40           H  
ATOM   2023  H12 GLN A 212      10.127  70.295   6.672  1.00 64.47           H  
ATOM   2024  N   LEU A 213      11.163  72.582   4.388  1.00 52.76           N  
ANISOU 2024  N   LEU A 213     7719   3985   8342    859   2197    145       N  
ATOM   2025  CA  LEU A 213      11.563  73.205   3.115  1.00 51.03           C  
ANISOU 2025  CA  LEU A 213     7371   3879   8138    829   2040     82       C  
ATOM   2026  C   LEU A 213      10.420  73.427   2.063  1.00 57.15           C  
ANISOU 2026  C   LEU A 213     7935   4634   9145    806   2035    128       C  
ATOM   2027  O   LEU A 213      10.662  74.041   1.011  1.00 57.00           O  
ANISOU 2027  O   LEU A 213     7833   4694   9130    790   1919     83       O  
ATOM   2028  CB  LEU A 213      12.754  72.460   2.480  1.00 49.53           C  
ANISOU 2028  CB  LEU A 213     7180   3787   7854    813   1830     -5       C  
ATOM   2029  CG  LEU A 213      14.025  72.321   3.331  1.00 52.15           C  
ANISOU 2029  CG  LEU A 213     7694   4144   7976    833   1782    -69       C  
ATOM   2030  CD1 LEU A 213      14.847  71.159   2.885  1.00 50.73           C  
ANISOU 2030  CD1 LEU A 213     7498   4010   7767    819   1621   -121       C  
ATOM   2031  CD2 LEU A 213      14.851  73.569   3.316  1.00 51.62           C  
ANISOU 2031  CD2 LEU A 213     7678   4138   7796    838   1749   -135       C  
ATOM   2032  H01 LEU A 213      11.863  74.213   3.402  1.00 51.03           H  
ATOM   2033  H02 LEU A 213      13.050  73.074   1.629  1.00 49.53           H  
ATOM   2034  H03 LEU A 213      12.416  71.455   2.226  1.00 49.53           H  
ATOM   2035  H04 LEU A 213      13.698  72.148   4.356  1.00 52.15           H  
ATOM   2036  H05 LEU A 213      15.805  71.172   3.404  1.00 50.73           H  
ATOM   2037  H06 LEU A 213      14.322  70.232   3.116  1.00 50.73           H  
ATOM   2038  H07 LEU A 213      15.016  71.224   1.810  1.00 50.73           H  
ATOM   2039  H08 LEU A 213      11.379  71.605   4.525  1.00 52.76           H  
ATOM   2040  H09 LEU A 213      15.794  73.374   2.806  1.00 51.62           H  
ATOM   2041  H10 LEU A 213      14.311  74.356   2.790  1.00 51.62           H  
ATOM   2042  H11 LEU A 213      15.051  73.886   4.340  1.00 51.62           H  
ATOM   2043  N   GLY A 214       9.203  72.951   2.366  1.00 54.52           N  
ANISOU 2043  N   GLY A 214     7524   4181   9009    808   2161    218       N  
ATOM   2044  CA  GLY A 214       8.038  73.074   1.492  1.00 54.32           C  
ANISOU 2044  CA  GLY A 214     7293   4105   9242    790   2147    266       C  
ATOM   2045  C   GLY A 214       8.108  72.186   0.272  1.00 59.03           C  
ANISOU 2045  C   GLY A 214     7758   4744   9926    765   1927    227       C  
ATOM   2046  O   GLY A 214       7.453  72.464  -0.740  1.00 58.45           O  
ANISOU 2046  O   GLY A 214     7536   4659  10014    753   1834    234       O  
ATOM   2047  H01 GLY A 214       8.008  74.105   1.139  1.00 54.32           H  
ATOM   2048  H02 GLY A 214       7.148  72.809   2.062  1.00 54.32           H  
ATOM   2049  H12 GLY A 214       9.085  72.479   3.251  1.00 54.52           H  
ATOM   2050  N   TYR A 215       8.934  71.099   0.362  1.00 55.80           N  
ANISOU 2050  N   TYR A 215     7419   4379   9404    761   1831    182       N  
ATOM   2051  CA  TYR A 215       9.120  70.095  -0.683  1.00 53.32           C  
ANISOU 2051  CA  TYR A 215     7014   4100   9145    741   1629    141       C  
ATOM   2052  C   TYR A 215       7.922  69.179  -0.653  1.00 58.28           C  
ANISOU 2052  C   TYR A 215     7504   4600  10038    733   1665    212       C  
ATOM   2053  O   TYR A 215       7.356  68.882  -1.707  1.00 59.64           O  
ANISOU 2053  O   TYR A 215     7531   4750  10378    718   1521    208       O  
ATOM   2054  CB  TYR A 215      10.401  69.306  -0.452  1.00 53.85           C  
ANISOU 2054  CB  TYR A 215     7203   4244   9012    741   1544     75       C  
ATOM   2055  CG  TYR A 215      11.682  70.074  -0.689  1.00 56.29           C  
ANISOU 2055  CG  TYR A 215     7613   4670   9104    745   1470     -8       C  
ATOM   2056  CD1 TYR A 215      11.719  71.158  -1.559  1.00 58.62           C  
ANISOU 2056  CD1 TYR A 215     7865   5017   9392    744   1423    -36       C  
ATOM   2057  CD2 TYR A 215      12.869  69.687  -0.085  1.00 57.05           C  
ANISOU 2057  CD2 TYR A 215     7843   4814   9020    752   1440    -60       C  
ATOM   2058  CE1 TYR A 215      12.899  71.862  -1.789  1.00 60.36           C  
ANISOU 2058  CE1 TYR A 215     8167   5329   9439    749   1372   -110       C  
ATOM   2059  CE2 TYR A 215      14.060  70.375  -0.316  1.00 57.50           C  
ANISOU 2059  CE2 TYR A 215     7970   4958   8919    755   1371   -138       C  
ATOM   2060  CZ  TYR A 215      14.075  71.460  -1.175  1.00 66.09           C  
ANISOU 2060  CZ  TYR A 215     9007   6093  10012    753   1345   -162       C  
ATOM   2061  OH  TYR A 215      15.255  72.136  -1.403  1.00 66.08           O  
ANISOU 2061  OH  TYR A 215     9065   6161   9879    758   1295   -236       O  
ATOM   2062  H01 TYR A 215       9.208  70.576  -1.657  1.00 53.32           H  
ATOM   2063  H02 TYR A 215      10.394  68.497  -1.183  1.00 53.85           H  
ATOM   2064  H03 TYR A 215       9.456  70.981   1.218  1.00 55.80           H  
ATOM   2065  H04 TYR A 215      10.402  68.958   0.581  1.00 53.85           H  
ATOM   2066  H05 TYR A 215      10.807  71.463  -2.071  1.00 58.62           H  
ATOM   2067  H06 TYR A 215      12.871  68.827   0.584  1.00 57.05           H  
ATOM   2068  H07 TYR A 215      12.898  72.728  -2.451  1.00 60.36           H  
ATOM   2069  H08 TYR A 215      14.978  70.059   0.179  1.00 57.50           H  
ATOM   2070  H09 TYR A 215      15.511  72.611  -0.609  1.00 66.08           H  
ATOM   2071  N   ILE A 216       7.521  68.744   0.553  1.00 53.31           N  
ANISOU 2071  N   ILE A 216     6930   3872   9454    748   1857    279       N  
ATOM   2072  CA  ILE A 216       6.351  67.905   0.725  1.00 54.04           C  
ANISOU 2072  CA  ILE A 216     6887   3817   9828    744   1935    357       C  
ATOM   2073  C   ILE A 216       5.296  68.646   1.541  1.00 65.02           C  
ANISOU 2073  C   ILE A 216     8253   5074  11377    763   2188    452       C  
ATOM   2074  O   ILE A 216       5.636  69.484   2.385  1.00 64.20           O  
ANISOU 2074  O   ILE A 216     8305   4985  11102    786   2340    462       O  
ATOM   2075  CB  ILE A 216       6.670  66.505   1.303  1.00 55.35           C  
ANISOU 2075  CB  ILE A 216     7114   3950   9966    748   1952    364       C  
ATOM   2076  CG1 ILE A 216       7.223  66.573   2.748  1.00 54.42           C  
ANISOU 2076  CG1 ILE A 216     7223   3813   9641    784   2148    388       C  
ATOM   2077  CG2 ILE A 216       7.541  65.696   0.350  1.00 54.06           C  
ANISOU 2077  CG2 ILE A 216     6938   3899   9704    726   1699    277       C  
ATOM   2078  CD1 ILE A 216       7.490  65.214   3.441  1.00 52.79           C  
ANISOU 2078  CD1 ILE A 216     7102   3559   9396    798   2185    403       C  
ATOM   2079  H01 ILE A 216       5.947  67.704  -0.267  1.00 54.04           H  
ATOM   2080  H02 ILE A 216       5.729  65.962   1.389  1.00 55.35           H  
ATOM   2081  H03 ILE A 216       6.442  67.053   3.337  1.00 54.42           H  
ATOM   2082  H04 ILE A 216       8.163  67.123   2.720  1.00 54.42           H  
ATOM   2083  H05 ILE A 216       8.510  65.509   0.814  1.00 54.06           H  
ATOM   2084  H06 ILE A 216       7.055  64.745   0.131  1.00 54.06           H  
ATOM   2085  H07 ILE A 216       7.683  66.254  -0.575  1.00 54.06           H  
ATOM   2086  H08 ILE A 216       8.358  65.304   4.094  1.00 52.79           H  
ATOM   2087  H09 ILE A 216       6.620  64.930   4.033  1.00 52.79           H  
ATOM   2088  H10 ILE A 216       8.053  69.011   1.369  1.00 53.31           H  
ATOM   2089  H11 ILE A 216       7.681  64.452   2.686  1.00 52.79           H  
ATOM   2090  N   SER A 217       4.011  68.321   1.295  1.00 66.63           N  
ANISOU 2090  N   SER A 217     8261   5133  11922    754   2233    522       N  
ATOM   2091  CA  SER A 217       2.885  68.860   2.055  1.00 67.98           C  
ANISOU 2091  CA  SER A 217     8379   5141  12310    771   2496    624       C  
ATOM   2092  C   SER A 217       2.763  68.036   3.344  1.00 72.88           C  
ANISOU 2092  C   SER A 217     9116   5642  12932    800   2737    692       C  
ATOM   2093  O   SER A 217       3.364  66.956   3.452  1.00 69.15           O  
ANISOU 2093  O   SER A 217     8709   5206  12359    800   2660    661       O  
ATOM   2094  CB  SER A 217       1.596  68.816   1.232  1.00 72.04           C  
ANISOU 2094  CB  SER A 217     8620   5532  13221    751   2430    667       C  
ATOM   2095  OG  SER A 217       1.194  67.509   0.864  1.00 80.05           O  
ANISOU 2095  OG  SER A 217     9497   6467  14451    736   2327    674       O  
ATOM   2096  H01 SER A 217       3.055  69.908   2.300  1.00 67.98           H  
ATOM   2097  H02 SER A 217       1.793  69.358   0.307  1.00 72.04           H  
ATOM   2098  H03 SER A 217       0.797  69.269   1.820  1.00 72.04           H  
ATOM   2099  H04 SER A 217       1.062  66.980   1.654  1.00 80.05           H  
ATOM   2100  H12 SER A 217       3.816  67.671   0.547  1.00 66.63           H  
ATOM   2101  N   GLN A 218       2.022  68.556   4.331  1.00 74.70           N  
ANISOU 2101  N   GLN A 218     9391   5726  13267    831   3036    785       N  
ATOM   2102  CA  GLN A 218       1.830  67.848   5.598  1.00 77.52           C  
ANISOU 2102  CA  GLN A 218     9888   5943  13625    871   3300    860       C  
ATOM   2103  C   GLN A 218       1.052  66.543   5.407  1.00 81.09           C  
ANISOU 2103  C   GLN A 218    10155   6257  14397    858   3308    908       C  
ATOM   2104  O   GLN A 218       1.366  65.564   6.081  1.00 81.69           O  
ANISOU 2104  O   GLN A 218    10355   6294  14388    881   3388    924       O  
ATOM   2105  CB  GLN A 218       1.240  68.752   6.704  1.00 81.07           C  
ANISOU 2105  CB  GLN A 218    10466   6253  14083    915   3643    949       C  
ATOM   2106  CG  GLN A 218       1.578  68.240   8.120  1.00108.11           C  
ANISOU 2106  CG  GLN A 218    14208   9628  17243    973   3847    975       C  
ATOM   2107  CD  GLN A 218       1.490  69.262   9.231  1.00135.75           C  
ANISOU 2107  CD  GLN A 218    17915  13003  20660   1029   4171   1049       C  
ATOM   2108  NE2 GLN A 218       1.971  68.878  10.415  1.00127.25           N  
ANISOU 2108  NE2 GLN A 218    17147  11873  19330   1089   4328   1066       N  
ATOM   2109  OE1 GLN A 218       0.994  70.388   9.058  1.00133.99           O  
ANISOU 2109  OE1 GLN A 218    17598  12726  20587   1024   4281   1088       O  
ATOM   2110  H01 GLN A 218       2.820  67.566   5.956  1.00 77.52           H  
ATOM   2111  H02 GLN A 218       0.155  68.745   6.597  1.00 81.07           H  
ATOM   2112  H03 GLN A 218       1.644  69.758   6.588  1.00 81.07           H  
ATOM   2113  H04 GLN A 218       2.624  67.937   8.081  1.00108.11           H  
ATOM   2114  H05 GLN A 218       1.586  69.457   4.198  1.00 74.70           H  
ATOM   2115  H06 GLN A 218       0.889  67.429   8.356  1.00108.11           H  
ATOM   2116  H07 GLN A 218       1.941  69.511  11.202  1.00127.25           H  
ATOM   2117  H08 GLN A 218       2.365  67.955  10.525  1.00127.25           H  
ATOM   2118  N   ALA A 219       0.106  66.507   4.433  1.00 76.53           N  
ANISOU 2118  N   ALA A 219     9286   5612  14181    823   3191    922       N  
ATOM   2119  CA  ALA A 219      -0.673  65.310   4.078  1.00 77.12           C  
ANISOU 2119  CA  ALA A 219     9144   5551  14606    805   3147    956       C  
ATOM   2120  C   ALA A 219       0.281  64.216   3.624  1.00 80.74           C  
ANISOU 2120  C   ALA A 219     9658   6146  14873    787   2905    871       C  
ATOM   2121  O   ALA A 219       0.151  63.064   4.056  1.00 81.99           O  
ANISOU 2121  O   ALA A 219     9816   6214  15124    796   2983    904       O  
ATOM   2122  CB  ALA A 219      -1.648  65.632   2.963  1.00 78.42           C  
ANISOU 2122  CB  ALA A 219     9010   5651  15136    771   2980    957       C  
ATOM   2123  H01 ALA A 219      -1.236  64.974   4.948  1.00 77.12           H  
ATOM   2124  H02 ALA A 219      -2.521  66.135   3.379  1.00 78.42           H  
ATOM   2125  H03 ALA A 219      -1.166  66.284   2.235  1.00 78.42           H  
ATOM   2126  H04 ALA A 219      -1.960  64.709   2.474  1.00 78.42           H  
ATOM   2127  H09 ALA A 219      -0.075  67.357   3.919  1.00 76.53           H  
ATOM   2128  N   GLU A 220       1.282  64.595   2.789  1.00 75.35           N  
ANISOU 2128  N   GLU A 220     9036   5676  13917    766   2631    763       N  
ATOM   2129  CA  GLU A 220       2.343  63.701   2.310  1.00 73.26           C  
ANISOU 2129  CA  GLU A 220     8844   5557  13433    750   2399    674       C  
ATOM   2130  C   GLU A 220       3.276  63.371   3.465  1.00 75.52           C  
ANISOU 2130  C   GLU A 220     9397   5886  13409    783   2545    675       C  
ATOM   2131  O   GLU A 220       3.776  62.260   3.536  1.00 74.76           O  
ANISOU 2131  O   GLU A 220     9346   5812  13248    782   2477    651       O  
ATOM   2132  CB  GLU A 220       3.143  64.352   1.171  1.00 72.82           C  
ANISOU 2132  CB  GLU A 220     8801   5693  13176    727   2117    569       C  
ATOM   2133  CG  GLU A 220       2.351  64.592  -0.105  1.00 78.78           C  
ANISOU 2133  CG  GLU A 220     9327   6414  14189    701   1913    552       C  
ATOM   2134  CD  GLU A 220       3.136  65.277  -1.204  1.00 85.51           C  
ANISOU 2134  CD  GLU A 220    10225   7440  14825    690   1664    456       C  
ATOM   2135  OE1 GLU A 220       3.767  66.317  -0.918  1.00 53.13           O  
ANISOU 2135  OE1 GLU A 220     6263   3440  10484    702   1730    435       O  
ATOM   2136  OE2 GLU A 220       3.125  64.774  -2.351  1.00 82.56           O1-
ANISOU 2136  OE2 GLU A 220     9757   7089  14522    673   1408    401       O1-
ATOM   2137  H01 GLU A 220       1.884  62.790   1.925  1.00 73.26           H  
ATOM   2138  H02 GLU A 220       3.937  63.651   0.913  1.00 72.82           H  
ATOM   2139  H03 GLU A 220       3.518  65.312   1.524  1.00 72.82           H  
ATOM   2140  H04 GLU A 220       1.531  65.261   0.157  1.00 78.78           H  
ATOM   2141  H05 GLU A 220       1.298  65.555   2.477  1.00 75.35           H  
ATOM   2142  H06 GLU A 220       2.006  63.629  -0.480  1.00 78.78           H  
ATOM   2143  N   TYR A 221       3.499  64.329   4.374  1.00 73.73           N  
ANISOU 2143  N   TYR A 221     9355   5663  12996    817   2737    701       N  
ATOM   2144  CA  TYR A 221       4.368  64.129   5.528  1.00 73.94           C  
ANISOU 2144  CA  TYR A 221     9664   5714  12717    859   2861    699       C  
ATOM   2145  C   TYR A 221       3.819  63.074   6.481  1.00 78.41           C  
ANISOU 2145  C   TYR A 221    10281   6104  13408    893   3089    787       C  
ATOM   2146  O   TYR A 221       4.551  62.158   6.828  1.00 78.46           O  
ANISOU 2146  O   TYR A 221    10420   6149  13244    907   3041    760       O  
ATOM   2147  CB  TYR A 221       4.722  65.461   6.249  1.00 75.53           C  
ANISOU 2147  CB  TYR A 221    10065   5947  12685    891   2992    700       C  
ATOM   2148  CG  TYR A 221       5.601  65.227   7.457  1.00 77.72           C  
ANISOU 2148  CG  TYR A 221    10653   6228  12650    942   3093    693       C  
ATOM   2149  CD1 TYR A 221       6.926  64.836   7.311  1.00 78.43           C  
ANISOU 2149  CD1 TYR A 221    10863   6469  12467    937   2876    598       C  
ATOM   2150  CD2 TYR A 221       5.081  65.291   8.743  1.00 79.93           C  
ANISOU 2150  CD2 TYR A 221    11108   6336  12924   1001   3405    786       C  
ATOM   2151  CE1 TYR A 221       7.721  64.551   8.416  1.00 79.59           C  
ANISOU 2151  CE1 TYR A 221    11292   6603  12344    987   2938    589       C  
ATOM   2152  CE2 TYR A 221       5.867  65.007   9.856  1.00 80.86           C  
ANISOU 2152  CE2 TYR A 221    11538   6440  12746   1058   3479    780       C  
ATOM   2153  CZ  TYR A 221       7.192  64.647   9.688  1.00 86.87           C  
ANISOU 2153  CZ  TYR A 221    12408   7358  13240   1050   3230    678       C  
ATOM   2154  OH  TYR A 221       7.989  64.372  10.770  1.00 90.23           O  
ANISOU 2154  OH  TYR A 221    13143   7760  13381   1109   3270    666       O  
ATOM   2155  H01 TYR A 221       5.310  63.739   5.143  1.00 73.94           H  
ATOM   2156  H02 TYR A 221       3.794  65.920   6.589  1.00 75.53           H  
ATOM   2157  H03 TYR A 221       5.247  66.113   5.551  1.00 75.53           H  
ATOM   2158  H04 TYR A 221       7.351  64.751   6.311  1.00 78.43           H  
ATOM   2159  H05 TYR A 221       4.037  65.569   8.884  1.00 79.93           H  
ATOM   2160  H06 TYR A 221       8.760  64.252   8.278  1.00 79.59           H  
ATOM   2161  H07 TYR A 221       3.048  65.225   4.256  1.00 73.73           H  
ATOM   2162  H08 TYR A 221       5.440  65.068  10.857  1.00 80.86           H  
ATOM   2163  H09 TYR A 221       8.249  63.448  10.750  1.00 90.23           H  
ATOM   2164  N   GLN A 222       2.537  63.189   6.882  1.00 76.64           N  
ANISOU 2164  N   GLN A 222     9949   5678  13491    909   3343    894       N  
ATOM   2165  CA  GLN A 222       1.887  62.236   7.788  1.00 78.52           C  
ANISOU 2165  CA  GLN A 222    10226   5716  13890    948   3606    991       C  
ATOM   2166  C   GLN A 222       1.809  60.828   7.158  1.00 81.18           C  
ANISOU 2166  C   GLN A 222    10389   6041  14414    916   3447    972       C  
ATOM   2167  O   GLN A 222       2.054  59.836   7.851  1.00 80.56           O  
ANISOU 2167  O   GLN A 222    10435   5900  14275    947   3553   1001       O  
ATOM   2168  CB  GLN A 222       0.475  62.686   8.226  1.00 82.34           C  
ANISOU 2168  CB  GLN A 222    10599   5967  14719    970   3924   1112       C  
ATOM   2169  CG  GLN A 222       0.163  64.163   8.471  1.00106.68           C  
ANISOU 2169  CG  GLN A 222    13720   9038  17775    981   4050   1136       C  
ATOM   2170  CD  GLN A 222       0.770  64.836   9.682  1.00137.48           C  
ANISOU 2170  CD  GLN A 222    17977  12943  21317   1043   4252   1151       C  
ATOM   2171  NE2 GLN A 222       2.064  65.111   9.613  1.00128.96           N  
ANISOU 2171  NE2 GLN A 222    17080  12071  19849   1040   4036   1048       N  
ATOM   2172  OE1 GLN A 222       0.056  65.458  10.464  1.00138.80           O  
ANISOU 2172  OE1 GLN A 222    18218  12944  21575   1085   4564   1242       O  
ATOM   2173  H01 GLN A 222       2.513  62.201   8.680  1.00 78.52           H  
ATOM   2174  H02 GLN A 222       0.382  62.252   9.221  1.00 82.34           H  
ATOM   2175  H03 GLN A 222      -0.214  62.347   7.452  1.00 82.34           H  
ATOM   2176  H04 GLN A 222      -0.909  64.181   8.665  1.00106.68           H  
ATOM   2177  H05 GLN A 222       0.500  64.714   7.593  1.00106.68           H  
ATOM   2178  H06 GLN A 222       2.493  65.699  10.313  1.00128.96           H  
ATOM   2179  H07 GLN A 222       2.621  64.732   8.861  1.00128.96           H  
ATOM   2180  H10 GLN A 222       1.997  63.971   6.541  1.00 76.64           H  
ATOM   2181  N   LYS A 223       1.488  60.749   5.841  1.00 76.11           N  
ANISOU 2181  N   LYS A 223     9476   5456  13987    858   3186    921       N  
ATOM   2182  CA  LYS A 223       1.413  59.512   5.057  1.00 74.66           C  
ANISOU 2182  CA  LYS A 223     9114   5271  13983    822   2986    888       C  
ATOM   2183  C   LYS A 223       2.771  58.811   5.120  1.00 78.19           C  
ANISOU 2183  C   LYS A 223     9752   5885  14073    824   2826    807       C  
ATOM   2184  O   LYS A 223       2.830  57.633   5.491  1.00 80.78           O  
ANISOU 2184  O   LYS A 223    10105   6149  14438    835   2875    829       O  
ATOM   2185  CB  LYS A 223       1.025  59.851   3.591  1.00 75.24           C  
ANISOU 2185  CB  LYS A 223     8930   5398  14260    769   2697    829       C  
ATOM   2186  CG  LYS A 223       0.667  58.684   2.625  1.00 74.88           C  
ANISOU 2186  CG  LYS A 223     8661   5310  14481    732   2474    798       C  
ATOM   2187  CD  LYS A 223       1.857  57.777   2.083  1.00 83.28           C  
ANISOU 2187  CD  LYS A 223     9815   6544  15281    713   2217    699       C  
ATOM   2188  CE  LYS A 223       2.855  58.305   1.010  1.00 91.82           C  
ANISOU 2188  CE  LYS A 223    10949   7845  16093    688   1907    582       C  
ATOM   2189  NZ  LYS A 223       4.334  58.026   1.240  1.00 66.52           N1+
ANISOU 2189  NZ  LYS A 223     7979   4819  12479    696   1840    513       N1+
ATOM   2190  H01 LYS A 223       0.652  58.846   5.463  1.00 74.66           H  
ATOM   2191  H02 LYS A 223       1.935  60.276   3.168  1.00 75.24           H  
ATOM   2192  H03 LYS A 223       0.159  60.512   3.632  1.00 75.24           H  
ATOM   2193  H04 LYS A 223       0.271  59.176   1.737  1.00 74.88           H  
ATOM   2194  H05 LYS A 223      -0.029  58.029   3.149  1.00 74.88           H  
ATOM   2195  H06 LYS A 223       1.327  56.991   1.545  1.00 83.28           H  
ATOM   2196  H07 LYS A 223       2.455  57.501   2.951  1.00 83.28           H  
ATOM   2197  H08 LYS A 223       1.284  61.614   5.361  1.00 76.11           H  
ATOM   2198  H09 LYS A 223       2.764  59.390   1.051  1.00 91.82           H  
ATOM   2199  H10 LYS A 223       2.580  57.855   0.056  1.00 91.82           H  
ATOM   2200  H11 LYS A 223       4.842  58.899   1.259  1.00 66.52           H  
ATOM   2201  H12 LYS A 223       4.454  57.549   2.122  1.00 66.52           H  
ATOM   2202  H13 LYS A 223       4.688  57.447   0.492  1.00 66.52           H  
ATOM   2203  N   ALA A 224       3.852  59.533   4.750  1.00 72.18           N  
ANISOU 2203  N   ALA A 224     9113   5324  12987    813   2639    716       N  
ATOM   2204  CA  ALA A 224       5.207  59.000   4.684  1.00 71.34           C  
ANISOU 2204  CA  ALA A 224     9164   5379  12562    811   2461    631       C  
ATOM   2205  C   ALA A 224       5.829  58.633   6.030  1.00 76.23           C  
ANISOU 2205  C   ALA A 224    10059   5971  12934    864   2638    660       C  
ATOM   2206  O   ALA A 224       6.302  57.516   6.173  1.00 75.63           O  
ANISOU 2206  O   ALA A 224    10035   5910  12790    868   2576    641       O  
ATOM   2207  CB  ALA A 224       6.105  59.952   3.917  1.00 70.68           C  
ANISOU 2207  CB  ALA A 224     9117   5487  12252    788   2241    533       C  
ATOM   2208  H01 ALA A 224       5.119  58.052   4.154  1.00 71.34           H  
ATOM   2209  H02 ALA A 224       7.064  59.471   3.726  1.00 70.68           H  
ATOM   2210  H03 ALA A 224       5.634  60.212   2.969  1.00 70.68           H  
ATOM   2211  H04 ALA A 224       6.263  60.856   4.505  1.00 70.68           H  
ATOM   2212  H14 ALA A 224       3.712  60.503   4.504  1.00 72.18           H  
ATOM   2213  N   VAL A 225       5.829  59.556   7.009  1.00 74.67           N  
ANISOU 2213  N   VAL A 225    10050   5724  12596    910   2848    703       N  
ATOM   2214  CA  VAL A 225       6.424  59.362   8.338  1.00 75.45           C  
ANISOU 2214  CA  VAL A 225    10458   5782  12429    974   3009    728       C  
ATOM   2215  C   VAL A 225       5.874  58.132   9.115  1.00 81.77           C  
ANISOU 2215  C   VAL A 225    11302   6406  13362   1013   3217    816       C  
ATOM   2216  O   VAL A 225       6.622  57.482   9.857  1.00 82.72           O  
ANISOU 2216  O   VAL A 225    11648   6527  13253   1055   3233    808       O  
ATOM   2217  CB  VAL A 225       6.434  60.699   9.140  1.00 80.18           C  
ANISOU 2217  CB  VAL A 225    11255   6355  12856   1017   3177    752       C  
ATOM   2218  CG1 VAL A 225       5.133  60.944   9.896  1.00 81.92           C  
ANISOU 2218  CG1 VAL A 225    11473   6353  13298   1057   3528    878       C  
ATOM   2219  CG2 VAL A 225       7.639  60.799  10.062  1.00 80.07           C  
ANISOU 2219  CG2 VAL A 225    11573   6399  12452   1069   3150    707       C  
ATOM   2220  H01 VAL A 225       7.468  59.086   8.186  1.00 75.45           H  
ATOM   2221  H02 VAL A 225       6.519  61.494   8.399  1.00 80.18           H  
ATOM   2222  H03 VAL A 225       4.333  60.362   9.439  1.00 81.92           H  
ATOM   2223  H04 VAL A 225       5.254  60.641  10.936  1.00 81.92           H  
ATOM   2224  H05 VAL A 225       5.389  60.445   6.817  1.00 74.67           H  
ATOM   2225  H06 VAL A 225       4.881  62.004   9.853  1.00 81.92           H  
ATOM   2226  H07 VAL A 225       8.434  61.351   9.561  1.00 80.07           H  
ATOM   2227  H08 VAL A 225       7.356  61.321  10.976  1.00 80.07           H  
ATOM   2228  H09 VAL A 225       7.992  59.798  10.309  1.00 80.07           H  
ATOM   2229  N   ALA A 226       4.586  57.793   8.888  1.00 79.03           N  
ANISOU 2229  N   ALA A 226    10729   5899  13401    998   3362    897       N  
ATOM   2230  CA  ALA A 226       3.873  56.678   9.517  1.00 80.19           C  
ANISOU 2230  CA  ALA A 226    10865   5850  13755   1031   3589    990       C  
ATOM   2231  C   ALA A 226       4.164  55.332   8.869  1.00 83.87           C  
ANISOU 2231  C   ALA A 226    11199   6366  14302    995   3389    946       C  
ATOM   2232  O   ALA A 226       3.809  54.293   9.438  1.00 84.75           O  
ANISOU 2232  O   ALA A 226    11344   6338  14519   1026   3552   1010       O  
ATOM   2233  CB  ALA A 226       2.377  56.941   9.498  1.00 82.42           C  
ANISOU 2233  CB  ALA A 226    10928   5928  14459   1028   3819   1090       C  
ATOM   2234  H01 ALA A 226       4.236  56.619  10.543  1.00 80.19           H  
ATOM   2235  H02 ALA A 226       1.868  56.183  10.094  1.00 82.42           H  
ATOM   2236  H03 ALA A 226       2.176  57.927   9.916  1.00 82.42           H  
ATOM   2237  H04 ALA A 226       2.013  56.900   8.471  1.00 82.42           H  
ATOM   2238  H10 ALA A 226       4.070  58.357   8.228  1.00 79.03           H  
ATOM   2239  N   GLU A 227       4.802  55.345   7.685  1.00 79.17           N  
ANISOU 2239  N   GLU A 227    10466   5958  13658    932   3049    839       N  
ATOM   2240  CA  GLU A 227       5.147  54.141   6.930  1.00 78.44           C  
ANISOU 2240  CA  GLU A 227    10248   5929  13626    893   2827    784       C  
ATOM   2241  C   GLU A 227       6.223  53.299   7.612  1.00 83.22           C  
ANISOU 2241  C   GLU A 227    11088   6591  13941    926   2804    758       C  
ATOM   2242  O   GLU A 227       7.151  53.849   8.214  1.00 82.90           O  
ANISOU 2242  O   GLU A 227    11293   6639  13567    959   2792    724       O  
ATOM   2243  CB  GLU A 227       5.634  54.495   5.512  1.00 77.65           C  
ANISOU 2243  CB  GLU A 227     9999   6013  13493    830   2485    674       C  
ATOM   2244  CG  GLU A 227       4.540  54.853   4.523  1.00 84.03           C  
ANISOU 2244  CG  GLU A 227    10521   6758  14647    789   2414    684       C  
ATOM   2245  CD  GLU A 227       4.975  54.849   3.068  1.00 89.69           C  
ANISOU 2245  CD  GLU A 227    11106   7624  15347    736   2068    578       C  
ATOM   2246  OE1 GLU A 227       6.014  54.219   2.750  1.00 67.99           O  
ANISOU 2246  OE1 GLU A 227     8443   5004  12387    724   1895    505       O  
ATOM   2247  OE2 GLU A 227       4.225  55.404   2.234  1.00 73.87           O1-
ANISOU 2247  OE2 GLU A 227     8914   5589  13564    709   1974    573       O1-
ATOM   2248  H01 GLU A 227       4.230  53.555   6.880  1.00 78.44           H  
ATOM   2249  H02 GLU A 227       6.110  53.595   5.123  1.00 77.65           H  
ATOM   2250  H03 GLU A 227       6.311  55.346   5.590  1.00 77.65           H  
ATOM   2251  H04 GLU A 227       4.240  55.876   4.752  1.00 84.03           H  
ATOM   2252  H05 GLU A 227       5.058  56.240   7.294  1.00 79.17           H  
ATOM   2253  H06 GLU A 227       3.729  54.134   4.638  1.00 84.03           H  
ATOM   2254  N   PRO A 228       6.147  51.967   7.460  1.00 80.01           N  
ANISOU 2254  N   PRO A 228    10598   6137  13664    916   2768    766       N  
ATOM   2255  CA  PRO A 228       7.220  51.098   7.982  1.00 79.75           C  
ANISOU 2255  CA  PRO A 228    10770   6167  13364    943   2709    734       C  
ATOM   2256  C   PRO A 228       8.398  51.063   6.989  1.00 82.24           C  
ANISOU 2256  C   PRO A 228    11056   6702  13488    893   2366    608       C  
ATOM   2257  O   PRO A 228       8.333  51.732   5.951  1.00 82.06           O  
ANISOU 2257  O   PRO A 228    10879   6772  13529    845   2197    553       O  
ATOM   2258  CB  PRO A 228       6.544  49.723   8.070  1.00 82.52           C  
ANISOU 2258  CB  PRO A 228    11001   6374  13980    944   2809    794       C  
ATOM   2259  CG  PRO A 228       5.102  49.935   7.568  1.00 87.85           C  
ANISOU 2259  CG  PRO A 228    11394   6903  15082    916   2911    853       C  
ATOM   2260  CD  PRO A 228       5.112  51.175   6.772  1.00 82.30           C  
ANISOU 2260  CD  PRO A 228    10600   6311  14359    878   2758    798       C  
ATOM   2261  H01 PRO A 228       6.562  49.330   9.086  1.00 82.52           H  
ATOM   2262  H02 PRO A 228       7.064  49.002   7.440  1.00 82.52           H  
ATOM   2263  H03 PRO A 228       4.403  50.008   8.401  1.00 87.85           H  
ATOM   2264  H04 PRO A 228       4.790  49.093   6.950  1.00 87.85           H  
ATOM   2265  H05 PRO A 228       5.310  51.017   5.712  1.00 82.30           H  
ATOM   2266  H06 PRO A 228       4.144  51.675   6.802  1.00 82.30           H  
ATOM   2267  H07 PRO A 228       7.629  51.432   8.936  1.00 79.75           H  
ATOM   2268  N   ILE A 229       9.461  50.276   7.277  1.00 77.00           N  
ANISOU 2268  N   ILE A 229    10542   6109  12606    908   2266    566       N  
ATOM   2269  CA  ILE A 229      10.630  50.159   6.391  1.00 74.88           C  
ANISOU 2269  CA  ILE A 229    10254   6027  12171    866   1967    453       C  
ATOM   2270  C   ILE A 229      10.230  49.596   5.021  1.00 78.31           C  
ANISOU 2270  C   ILE A 229    10417   6493  12844    801   1787    412       C  
ATOM   2271  O   ILE A 229      10.720  50.091   4.003  1.00 76.65           O  
ANISOU 2271  O   ILE A 229    10134   6413  12576    761   1576    330       O  
ATOM   2272  CB  ILE A 229      11.710  49.268   7.035  1.00 20.00           C  
ATOM   2273  CG1 ILE A 229      12.277  49.939   8.288  1.00 20.00           C  
ATOM   2274  CG2 ILE A 229      12.818  48.969   6.037  1.00 20.00           C  
ATOM   2275  CD1 ILE A 229      13.146  49.029   9.126  1.00 20.00           C  
ATOM   2276  H01 ILE A 229      11.039  51.159   6.244  1.00 74.88           H  
ATOM   2277  H02 ILE A 229      11.251  48.324   7.329  1.00 20.00           H  
ATOM   2278  H03 ILE A 229      11.427  50.225   8.907  1.00 20.00           H  
ATOM   2279  H04 ILE A 229      12.874  50.797   7.979  1.00 20.00           H  
ATOM   2280  H05 ILE A 229      13.723  48.683   6.574  1.00 20.00           H  
ATOM   2281  H06 ILE A 229      12.510  48.152   5.385  1.00 20.00           H  
ATOM   2282  H07 ILE A 229       9.451  49.746   8.137  1.00 77.00           H  
ATOM   2283  H08 ILE A 229      13.017  49.857   5.438  1.00 20.00           H  
ATOM   2284  H09 ILE A 229      14.053  49.560   9.417  1.00 20.00           H  
ATOM   2285  H10 ILE A 229      12.600  48.727  10.020  1.00 20.00           H  
ATOM   2286  H11 ILE A 229      13.413  48.145   8.546  1.00 20.00           H  
ATOM   2287  N   ASN A 230       9.277  48.618   5.005  1.00 75.75           N  
ANISOU 2287  N   ASN A 230     9949   6030  12800    795   1881    473       N  
ATOM   2288  CA  ASN A 230       8.666  47.980   3.819  1.00 74.79           C  
ANISOU 2288  CA  ASN A 230     9570   5889  12957    742   1728    447       C  
ATOM   2289  C   ASN A 230       9.652  47.438   2.801  1.00 74.60           C  
ANISOU 2289  C   ASN A 230     9522   6014  12809    702   1445    343       C  
ATOM   2290  O   ASN A 230       9.443  47.587   1.587  1.00 73.13           O  
ANISOU 2290  O   ASN A 230     9181   5872  12733    660   1253    287       O  
ATOM   2291  CB  ASN A 230       7.663  48.928   3.130  1.00 75.54           C  
ANISOU 2291  CB  ASN A 230     9481   5942  13280    716   1710    457       C  
ATOM   2292  CG  ASN A 230       6.340  49.056   3.808  1.00 82.29           C  
ANISOU 2292  CG  ASN A 230    10247   6596  14424    740   1973    566       C  
ATOM   2293  ND2 ASN A 230       5.525  49.944   3.291  1.00 68.23           N  
ANISOU 2293  ND2 ASN A 230     8315   4775  12834    722   1958    576       N  
ATOM   2294  OD1 ASN A 230       6.025  48.348   4.767  1.00 83.02           O  
ANISOU 2294  OD1 ASN A 230    10401   6556  14586    777   2194    643       O  
ATOM   2295  H01 ASN A 230       8.145  47.110   4.218  1.00 74.79           H  
ATOM   2296  H02 ASN A 230       7.460  48.493   2.151  1.00 75.54           H  
ATOM   2297  H03 ASN A 230       8.114  49.919   3.080  1.00 75.54           H  
ATOM   2298  H04 ASN A 230       4.606  50.078   3.688  1.00 68.23           H  
ATOM   2299  H05 ASN A 230       5.816  50.494   2.496  1.00 68.23           H  
ATOM   2300  H12 ASN A 230       8.953  48.294   5.905  1.00 75.75           H  
ATOM   2301  N   LEU A 231      10.717  46.796   3.283  1.00 69.23           N  
ANISOU 2301  N   LEU A 231     9002   5397  11903    720   1419    318       N  
ATOM   2302  CA  LEU A 231      11.674  46.233   2.360  1.00 67.80           C  
ANISOU 2302  CA  LEU A 231     8802   5341  11617    686   1177    225       C  
ATOM   2303  C   LEU A 231      11.026  45.074   1.615  1.00 73.39           C  
ANISOU 2303  C   LEU A 231     9322   5979  12585    652   1095    224       C  
ATOM   2304  O   LEU A 231      10.139  44.390   2.146  1.00 74.13           O  
ANISOU 2304  O   LEU A 231     9348   5928  12890    666   1249    299       O  
ATOM   2305  CB  LEU A 231      12.953  45.785   3.074  1.00 67.20           C  
ANISOU 2305  CB  LEU A 231     8929   5331  11275    714   1166    203       C  
ATOM   2306  CG  LEU A 231      13.769  46.874   3.750  1.00 71.07           C  
ANISOU 2306  CG  LEU A 231     9611   5896  11496    746   1188    182       C  
ATOM   2307  CD1 LEU A 231      14.165  46.458   5.151  1.00 71.76           C  
ANISOU 2307  CD1 LEU A 231     9916   5927  11422    805   1316    226       C  
ATOM   2308  CD2 LEU A 231      14.971  47.274   2.906  1.00 71.37           C  
ANISOU 2308  CD2 LEU A 231     9656   6087  11375    716    966     78       C  
ATOM   2309  H01 LEU A 231      11.968  47.002   1.646  1.00 67.80           H  
ATOM   2310  H02 LEU A 231      13.597  45.387   2.289  1.00 67.20           H  
ATOM   2311  H03 LEU A 231      12.670  45.060   3.837  1.00 67.20           H  
ATOM   2312  H04 LEU A 231      13.143  47.762   3.840  1.00 71.07           H  
ATOM   2313  H05 LEU A 231      15.014  47.057   5.481  1.00 71.76           H  
ATOM   2314  H06 LEU A 231      10.852  46.705   4.280  1.00 69.23           H  
ATOM   2315  H07 LEU A 231      13.325  46.614   5.828  1.00 71.76           H  
ATOM   2316  H08 LEU A 231      14.443  45.404   5.153  1.00 71.76           H  
ATOM   2317  H09 LEU A 231      15.832  46.669   3.190  1.00 71.37           H  
ATOM   2318  H10 LEU A 231      14.746  47.112   1.852  1.00 71.37           H  
ATOM   2319  H11 LEU A 231      15.198  48.327   3.072  1.00 71.37           H  
ATOM   2320  N   ASN A 232      11.402  44.939   0.350  1.00 69.76           N  
ANISOU 2320  N   ASN A 232     8776   5605  12124    612    860    140       N  
ATOM   2321  CA  ASN A 232      10.992  43.870  -0.546  1.00 70.40           C  
ANISOU 2321  CA  ASN A 232     8701   5637  12409    579    723    113       C  
ATOM   2322  C   ASN A 232      12.255  43.598  -1.363  1.00 73.76           C  
ANISOU 2322  C   ASN A 232     9200   6203  12623    559    517     17       C  
ATOM   2323  O   ASN A 232      12.357  43.983  -2.527  1.00 74.30           O  
ANISOU 2323  O   ASN A 232     9219   6324  12685    536    338    -50       O  
ATOM   2324  CB  ASN A 232       9.790  44.287  -1.405  1.00 69.29           C  
ANISOU 2324  CB  ASN A 232     8372   5416  12540    557    649    116       C  
ATOM   2325  CG  ASN A 232       9.298  43.233  -2.378  1.00 85.33           C  
ANISOU 2325  CG  ASN A 232    10244   7376  14803    526    481     83       C  
ATOM   2326  ND2 ASN A 232       8.844  43.683  -3.532  1.00 68.40           N  
ANISOU 2326  ND2 ASN A 232     8004   5230  12753    506    287     30       N  
ATOM   2327  OD1 ASN A 232       9.316  42.015  -2.119  1.00 92.22           O  
ANISOU 2327  OD1 ASN A 232    11086   8187  15767    524    515    101       O  
ATOM   2328  H01 ASN A 232      10.641  42.976  -0.031  1.00 70.40           H  
ATOM   2329  H02 ASN A 232      10.128  45.126  -2.013  1.00 69.29           H  
ATOM   2330  H03 ASN A 232       8.968  44.540  -0.736  1.00 69.29           H  
ATOM   2331  H04 ASN A 232       8.501  43.035  -4.227  1.00 68.40           H  
ATOM   2332  H05 ASN A 232       8.839  44.675  -3.721  1.00 68.40           H  
ATOM   2333  H12 ASN A 232      12.027  45.639  -0.023  1.00 69.76           H  
ATOM   2334  N   MET A 233      13.258  43.011  -0.699  1.00 67.47           N  
ANISOU 2334  N   MET A 233     8538   5457  11642    575    553     12       N  
ATOM   2335  CA  MET A 233      14.543  42.779  -1.319  1.00 65.37           C  
ANISOU 2335  CA  MET A 233     8347   5310  11181    561    393    -71       C  
ATOM   2336  C   MET A 233      14.498  41.586  -2.243  1.00 71.87           C  
ANISOU 2336  C   MET A 233     9074   6111  12122    531    252   -111       C  
ATOM   2337  O   MET A 233      14.290  40.470  -1.759  1.00 72.41           O  
ANISOU 2337  O   MET A 233     9117   6110  12286    534    312    -75       O  
ATOM   2338  CB  MET A 233      15.656  42.648  -0.271  1.00 66.98           C  
ANISOU 2338  CB  MET A 233     8722   5563  11164    591    464    -65       C  
ATOM   2339  CG  MET A 233      15.812  43.873   0.612  1.00 70.93           C  
ANISOU 2339  CG  MET A 233     9344   6085  11523    625    578    -38       C  
ATOM   2340  SD  MET A 233      17.298  43.860   1.627  1.00 75.37           S  
ANISOU 2340  SD  MET A 233    10119   6708  11811    661    581    -59       S  
ATOM   2341  CE  MET A 233      18.558  44.096   0.343  1.00 70.80           C  
ANISOU 2341  CE  MET A 233     9515   6259  11126    624    363   -172       C  
ATOM   2342  H01 MET A 233      14.779  43.651  -1.929  1.00 65.37           H  
ATOM   2343  H02 MET A 233      16.593  42.528  -0.816  1.00 66.98           H  
ATOM   2344  H03 MET A 233      15.432  41.791   0.365  1.00 66.98           H  
ATOM   2345  H04 MET A 233      14.963  43.878   1.296  1.00 70.93           H  
ATOM   2346  H05 MET A 233      15.840  44.756  -0.027  1.00 70.93           H  
ATOM   2347  H06 MET A 233      13.114  42.723   0.258  1.00 67.47           H  
ATOM   2348  H07 MET A 233      19.484  43.610   0.650  1.00 70.80           H  
ATOM   2349  H08 MET A 233      18.211  43.657  -0.592  1.00 70.80           H  
ATOM   2350  H09 MET A 233      18.737  45.162   0.201  1.00 70.80           H  
ATOM   2351  N   PRO A 234      14.671  41.774  -3.578  1.00 69.93           N  
ANISOU 2351  N   PRO A 234     8788   5913  11870    507     67   -186       N  
ATOM   2352  CA  PRO A 234      14.684  40.607  -4.477  1.00 69.93           C  
ANISOU 2352  CA  PRO A 234     8724   5885  11963    483    -77   -230       C  
ATOM   2353  C   PRO A 234      15.961  39.777  -4.282  1.00 76.17           C  
ANISOU 2353  C   PRO A 234     9614   6740  12586    483    -95   -262       C  
ATOM   2354  O   PRO A 234      16.999  40.332  -3.918  1.00 76.04           O  
ANISOU 2354  O   PRO A 234     9713   6810  12366    497    -68   -281       O  
ATOM   2355  CB  PRO A 234      14.600  41.231  -5.874  1.00 71.08           C  
ANISOU 2355  CB  PRO A 234     8853   6057  12098    472   -254   -299       C  
ATOM   2356  CG  PRO A 234      15.202  42.555  -5.733  1.00 74.91           C  
ANISOU 2356  CG  PRO A 234     9434   6634  12394    487   -212   -311       C  
ATOM   2357  CD  PRO A 234      14.943  43.025  -4.320  1.00 70.91           C  
ANISOU 2357  CD  PRO A 234     8949   6113  11882    507    -14   -235       C  
ATOM   2358  H01 PRO A 234      13.574  41.284  -6.238  1.00 71.08           H  
ATOM   2359  H02 PRO A 234      15.155  40.632  -6.596  1.00 71.08           H  
ATOM   2360  H03 PRO A 234      14.771  43.251  -6.453  1.00 74.91           H  
ATOM   2361  H04 PRO A 234      16.275  42.498  -5.916  1.00 74.91           H  
ATOM   2362  H05 PRO A 234      15.777  43.590  -3.904  1.00 70.91           H  
ATOM   2363  H06 PRO A 234      14.083  43.694  -4.284  1.00 70.91           H  
ATOM   2364  H10 PRO A 234      13.869  39.908  -4.292  1.00 69.93           H  
ATOM   2365  N   ASN A 235      15.882  38.449  -4.446  1.00 74.68           N  
ANISOU 2365  N   ASN A 235     9374   6499  12501    469   -135   -265       N  
ATOM   2366  CA  ASN A 235      17.095  37.661  -4.300  1.00 74.42           C  
ANISOU 2366  CA  ASN A 235     9429   6523  12325    469   -157   -295       C  
ATOM   2367  C   ASN A 235      17.833  37.660  -5.623  1.00 76.93           C  
ANISOU 2367  C   ASN A 235     9781   6899  12549    452   -322   -383       C  
ATOM   2368  O   ASN A 235      17.320  37.172  -6.650  1.00 77.58           O  
ANISOU 2368  O   ASN A 235     9801   6933  12743    436   -446   -419       O  
ATOM   2369  CB  ASN A 235      16.854  36.269  -3.731  1.00 77.16           C  
ANISOU 2369  CB  ASN A 235     9731   6795  12790    467   -100   -253       C  
ATOM   2370  CG  ASN A 235      18.038  35.343  -3.864  1.00101.24           C  
ANISOU 2370  CG  ASN A 235    12849   9894  15724    461   -158   -294       C  
ATOM   2371  ND2 ASN A 235      19.120  35.593  -3.114  1.00 91.96           N  
ANISOU 2371  ND2 ASN A 235    11793   8785  14364    482   -108   -293       N  
ATOM   2372  OD1 ASN A 235      18.006  34.425  -4.680  1.00 92.92           O  
ANISOU 2372  OD1 ASN A 235    11742   8813  14752    439   -261   -332       O  
ATOM   2373  H01 ASN A 235      17.729  38.129  -3.547  1.00 74.42           H  
ATOM   2374  H02 ASN A 235      16.040  35.828  -4.306  1.00 77.16           H  
ATOM   2375  H03 ASN A 235      16.611  36.367  -2.673  1.00 77.16           H  
ATOM   2376  H04 ASN A 235      19.937  35.004  -3.194  1.00 91.96           H  
ATOM   2377  H05 ASN A 235      19.119  36.370  -2.469  1.00 91.96           H  
ATOM   2378  H07 ASN A 235      15.001  38.006  -4.666  1.00 74.68           H  
ATOM   2379  N   ARG A 236      19.008  38.286  -5.599  1.00 69.50           N  
ANISOU 2379  N   ARG A 236     8948   6049  11411    462   -320   -418       N  
ATOM   2380  CA  ARG A 236      19.865  38.430  -6.763  1.00 67.74           C  
ANISOU 2380  CA  ARG A 236     8783   5874  11082    455   -432   -496       C  
ATOM   2381  C   ARG A 236      20.845  37.243  -6.956  1.00 70.21           C  
ANISOU 2381  C   ARG A 236     9130   6193  11355    446   -469   -528       C  
ATOM   2382  O   ARG A 236      21.486  37.119  -8.009  1.00 69.04           O  
ANISOU 2382  O   ARG A 236     9031   6059  11143    442   -551   -590       O  
ATOM   2383  CB  ARG A 236      20.555  39.771  -6.690  1.00 66.87           C  
ANISOU 2383  CB  ARG A 236     8750   5837  10822    471   -398   -515       C  
ATOM   2384  CG  ARG A 236      19.529  40.926  -6.831  1.00 70.69           C  
ANISOU 2384  CG  ARG A 236     9196   6309  11352    478   -388   -494       C  
ATOM   2385  CD  ARG A 236      20.152  42.290  -6.920  1.00 64.70           C  
ANISOU 2385  CD  ARG A 236     8510   5620  10454    493   -359   -517       C  
ATOM   2386  NE  ARG A 236      21.185  42.351  -7.959  1.00 62.05           N  
ANISOU 2386  NE  ARG A 236     8246   5317  10012    494   -429   -587       N  
ATOM   2387  CZ  ARG A 236      22.482  42.523  -7.719  1.00 64.86           C  
ANISOU 2387  CZ  ARG A 236     8667   5719  10258    500   -394   -614       C  
ATOM   2388  NH1 ARG A 236      22.926  42.658  -6.465  1.00 34.11           N1+
ANISOU 2388  NH1 ARG A 236     4784   1847   6327    507   -318   -582       N1+
ATOM   2389  NH2 ARG A 236      23.345  42.578  -8.725  1.00 44.88           N  
ANISOU 2389  NH2 ARG A 236     6196   3197   7658    505   -434   -672       N  
ATOM   2390  H01 ARG A 236      19.248  38.400  -7.661  1.00 67.74           H  
ATOM   2391  H02 ARG A 236      21.273  39.840  -7.507  1.00 66.87           H  
ATOM   2392  H03 ARG A 236      21.065  39.860  -5.731  1.00 66.87           H  
ATOM   2393  H04 ARG A 236      18.919  40.917  -5.928  1.00 70.69           H  
ATOM   2394  H05 ARG A 236      18.943  40.756  -7.734  1.00 70.69           H  
ATOM   2395  H06 ARG A 236      19.320  38.682  -4.724  1.00 69.50           H  
ATOM   2396  H07 ARG A 236      20.623  42.510  -5.962  1.00 64.70           H  
ATOM   2397  H08 ARG A 236      19.375  43.019  -7.151  1.00 64.70           H  
ATOM   2398  H09 ARG A 236      20.892  42.256  -8.921  1.00 62.05           H  
ATOM   2399  H10 ARG A 236      23.911  42.794  -6.290  1.00 34.11           H  
ATOM   2400  H11 ARG A 236      22.276  42.624  -5.693  1.00 34.11           H  
ATOM   2401  H12 ARG A 236      23.019  42.483  -9.676  1.00 44.88           H  
ATOM   2402  H13 ARG A 236      24.328  42.715  -8.540  1.00 44.88           H  
ATOM   2403  N   ASP A 237      20.893  36.334  -5.959  1.00 66.18           N  
ANISOU 2403  N   ASP A 237     8599   5657  10887    447   -401   -482       N  
ATOM   2404  CA  ASP A 237      21.735  35.143  -5.985  1.00 65.16           C  
ANISOU 2404  CA  ASP A 237     8492   5526  10739    439   -427   -503       C  
ATOM   2405  C   ASP A 237      20.859  33.928  -6.264  1.00 65.64           C  
ANISOU 2405  C   ASP A 237     8466   5509  10966    421   -463   -489       C  
ATOM   2406  O   ASP A 237      20.559  33.170  -5.341  1.00 65.74           O  
ANISOU 2406  O   ASP A 237     8445   5480  11051    426   -386   -434       O  
ATOM   2407  CB  ASP A 237      22.537  34.991  -4.666  1.00 67.50           C  
ANISOU 2407  CB  ASP A 237     8848   5847  10954    458   -340   -466       C  
ATOM   2408  CG  ASP A 237      23.680  35.970  -4.456  1.00 86.07           C  
ANISOU 2408  CG  ASP A 237    11282   8264  13157    473   -337   -497       C  
ATOM   2409  OD1 ASP A 237      23.994  36.740  -5.402  1.00 87.36           O  
ANISOU 2409  OD1 ASP A 237    11459   8460  13273    467   -385   -548       O  
ATOM   2410  OD2 ASP A 237      24.302  35.933  -3.361  1.00 95.87           O1-
ANISOU 2410  OD2 ASP A 237    12582   9513  14332    495   -292   -471       O1-
ATOM   2411  H01 ASP A 237      22.473  35.235  -6.781  1.00 65.16           H  
ATOM   2412  H02 ASP A 237      23.004  34.008  -4.722  1.00 67.50           H  
ATOM   2413  H03 ASP A 237      21.840  35.111  -3.837  1.00 67.50           H  
ATOM   2414  H14 ASP A 237      20.312  36.488  -5.147  1.00 66.18           H  
ATOM   2415  N   LEU A 238      20.450  33.752  -7.547  1.00 60.57           N  
ANISOU 2415  N   LEU A 238     7798   4835  10383    406   -584   -540       N  
ATOM   2416  CA  LEU A 238      19.574  32.666  -8.034  1.00 61.50           C  
ANISOU 2416  CA  LEU A 238     7829   4863  10675    389   -659   -543       C  
ATOM   2417  C   LEU A 238      20.282  31.306  -8.074  1.00 64.58           C  
ANISOU 2417  C   LEU A 238     8234   5243  11062    378   -673   -560       C  
ATOM   2418  O   LEU A 238      21.169  31.098  -8.910  1.00 63.55           O  
ANISOU 2418  O   LEU A 238     8181   5138  10826    375   -738   -619       O  
ATOM   2419  CB  LEU A 238      19.042  32.958  -9.445  1.00 62.33           C  
ANISOU 2419  CB  LEU A 238     7938   4929  10815    385   -815   -604       C  
ATOM   2420  CG  LEU A 238      18.618  34.362  -9.811  1.00 67.29           C  
ANISOU 2420  CG  LEU A 238     8589   5580  11398    399   -841   -613       C  
ATOM   2421  CD1 LEU A 238      18.409  34.458 -11.315  1.00 68.24           C  
ANISOU 2421  CD1 LEU A 238     8771   5660  11499    405  -1014   -687       C  
ATOM   2422  CD2 LEU A 238      17.378  34.787  -9.039  1.00 69.87           C  
ANISOU 2422  CD2 LEU A 238     8799   5858  11891    400   -776   -547       C  
ATOM   2423  H01 LEU A 238      18.752  32.622  -7.320  1.00 61.50           H  
ATOM   2424  H02 LEU A 238      18.110  32.394  -9.486  1.00 62.33           H  
ATOM   2425  H03 LEU A 238      19.827  32.672 -10.145  1.00 62.33           H  
ATOM   2426  H04 LEU A 238      20.773  34.423  -8.229  1.00 60.57           H  
ATOM   2427  H05 LEU A 238      19.411  35.054  -9.529  1.00 67.29           H  
ATOM   2428  H06 LEU A 238      17.707  35.263 -11.533  1.00 68.24           H  
ATOM   2429  H07 LEU A 238      19.362  34.666 -11.802  1.00 68.24           H  
ATOM   2430  H08 LEU A 238      18.008  33.516 -11.688  1.00 68.24           H  
ATOM   2431  H09 LEU A 238      16.540  34.148  -9.318  1.00 69.87           H  
ATOM   2432  H10 LEU A 238      17.565  34.693  -7.969  1.00 69.87           H  
ATOM   2433  H11 LEU A 238      17.139  35.823  -9.277  1.00 69.87           H  
ATOM   2434  N   ASN A 239      19.884  30.376  -7.192  1.00 60.65           N  
ANISOU 2434  N   ASN A 239     7665   4694  10684    374   -600   -505       N  
ATOM   2435  CA  ASN A 239      20.504  29.052  -7.106  1.00 59.86           C  
ANISOU 2435  CA  ASN A 239     7572   4580  10594    364   -602   -512       C  
ATOM   2436  C   ASN A 239      19.458  28.099  -6.553  1.00 60.98           C  
ANISOU 2436  C   ASN A 239     7598   4625  10946    358   -555   -458       C  
ATOM   2437  O   ASN A 239      19.418  27.808  -5.353  1.00 59.44           O  
ANISOU 2437  O   ASN A 239     7398   4416  10772    375   -421   -389       O  
ATOM   2438  CB  ASN A 239      21.777  29.147  -6.233  1.00 60.18           C  
ANISOU 2438  CB  ASN A 239     7700   4692  10474    381   -516   -494       C  
ATOM   2439  CG  ASN A 239      22.498  27.865  -5.990  1.00 65.81           C  
ANISOU 2439  CG  ASN A 239     8423   5392  11189    375   -509   -494       C  
ATOM   2440  ND2 ASN A 239      22.847  27.667  -4.741  1.00 54.46           N  
ANISOU 2440  ND2 ASN A 239     7016   3962   9715    397   -411   -439       N  
ATOM   2441  OD1 ASN A 239      22.758  27.069  -6.900  1.00 54.96           O  
ANISOU 2441  OD1 ASN A 239     7044   3997   9842    356   -592   -544       O  
ATOM   2442  H01 ASN A 239      20.826  28.675  -8.077  1.00 59.86           H  
ATOM   2443  H02 ASN A 239      21.438  29.484  -5.254  1.00 60.18           H  
ATOM   2444  H03 ASN A 239      22.469  29.832  -6.724  1.00 60.18           H  
ATOM   2445  H04 ASN A 239      23.346  26.828  -4.483  1.00 54.46           H  
ATOM   2446  H05 ASN A 239      22.616  28.354  -4.037  1.00 54.46           H  
ATOM   2447  H12 ASN A 239      19.126  30.598  -6.562  1.00 60.65           H  
ATOM   2448  N   ASN A 240      18.556  27.704  -7.440  1.00 58.41           N  
ANISOU 2448  N   ASN A 240     7189   4220  10783    340   -667   -489       N  
ATOM   2449  CA  ASN A 240      17.383  26.896  -7.142  1.00 60.67           C  
ANISOU 2449  CA  ASN A 240     7335   4388  11327    331   -645   -447       C  
ATOM   2450  C   ASN A 240      17.368  25.498  -7.791  1.00 64.79           C  
ANISOU 2450  C   ASN A 240     7814   4845  11958    309   -746   -488       C  
ATOM   2451  O   ASN A 240      16.460  24.725  -7.478  1.00 63.51           O  
ANISOU 2451  O   ASN A 240     7526   4576  12028    302   -717   -452       O  
ATOM   2452  CB  ASN A 240      16.134  27.670  -7.632  1.00 66.13           C  
ANISOU 2452  CB  ASN A 240     7935   5011  12182    328   -717   -451       C  
ATOM   2453  CG  ASN A 240      15.604  28.694  -6.671  1.00106.32           C  
ANISOU 2453  CG  ASN A 240    13008  10112  17276    348   -575   -383       C  
ATOM   2454  ND2 ASN A 240      16.121  29.915  -6.761  1.00101.30           N  
ANISOU 2454  ND2 ASN A 240    12470   9572  16446    359   -589   -406       N  
ATOM   2455  OD1 ASN A 240      14.713  28.410  -5.859  1.00107.43           O  
ANISOU 2455  OD1 ASN A 240    13051  10165  17602    356   -442   -308       O  
ATOM   2456  H01 ASN A 240      17.394  26.727  -6.065  1.00 60.67           H  
ATOM   2457  H02 ASN A 240      15.344  26.928  -7.752  1.00 66.13           H  
ATOM   2458  H03 ASN A 240      16.394  28.179  -8.560  1.00 66.13           H  
ATOM   2459  H04 ASN A 240      15.796  30.648  -6.147  1.00101.30           H  
ATOM   2460  H05 ASN A 240      16.839  30.110  -7.444  1.00101.30           H  
ATOM   2461  H06 ASN A 240      18.694  27.986  -8.400  1.00 58.41           H  
ATOM   2462  N   ILE A 241      18.313  25.196  -8.734  1.00 62.51           N  
ANISOU 2462  N   ILE A 241     7626   4605  11520    301   -857   -563       N  
ATOM   2463  CA  ILE A 241      18.316  23.938  -9.527  1.00 63.11           C  
ANISOU 2463  CA  ILE A 241     7684   4614  11681    282   -972   -613       C  
ATOM   2464  C   ILE A 241      19.129  22.810  -8.885  1.00 64.32           C  
ANISOU 2464  C   ILE A 241     7850   4786  11803    277   -876   -587       C  
ATOM   2465  O   ILE A 241      18.588  21.724  -8.662  1.00 65.07           O  
ANISOU 2465  O   ILE A 241     7849   4797  12078    266   -866   -566       O  
ATOM   2466  CB  ILE A 241      18.664  24.199 -11.035  1.00 66.15           C  
ANISOU 2466  CB  ILE A 241     8183   5005  11947    282  -1151   -710       C  
ATOM   2467  CG1 ILE A 241      17.667  25.206 -11.653  1.00 67.04           C  
ANISOU 2467  CG1 ILE A 241     8273   5076  12124    291  -1265   -733       C  
ATOM   2468  CG2 ILE A 241      18.738  22.889 -11.865  1.00 65.59           C  
ANISOU 2468  CG2 ILE A 241     8123   4858  11939    267  -1270   -768       C  
ATOM   2469  CD1 ILE A 241      18.224  26.006 -12.694  1.00 75.52           C  
ANISOU 2469  CD1 ILE A 241     9502   6188  13004    308  -1369   -802       C  
ATOM   2470  H01 ILE A 241      17.293  23.562  -9.516  1.00 63.11           H  
ATOM   2471  H02 ILE A 241      19.662  24.636 -11.067  1.00 66.15           H  
ATOM   2472  H03 ILE A 241      17.370  25.887 -10.855  1.00 67.04           H  
ATOM   2473  H04 ILE A 241      16.824  24.649 -12.061  1.00 67.04           H  
ATOM   2474  H05 ILE A 241      19.782  22.609 -12.008  1.00 65.59           H  
ATOM   2475  H06 ILE A 241      19.050  25.866  -8.901  1.00 62.51           H  
ATOM   2476  H07 ILE A 241      18.218  22.092 -11.334  1.00 65.59           H  
ATOM   2477  H08 ILE A 241      18.268  23.046 -12.836  1.00 65.59           H  
ATOM   2478  H09 ILE A 241      19.234  25.661 -12.916  1.00 75.52           H  
ATOM   2479  H10 ILE A 241      17.607  25.921 -13.588  1.00 75.52           H  
ATOM   2480  H11 ILE A 241      18.259  27.047 -12.374  1.00 75.52           H  
ATOM   2481  N   HIS A 242      20.413  23.085  -8.606  1.00 57.96           N  
ANISOU 2481  N   HIS A 242     7157   4080  10785    288   -813   -589       N  
ATOM   2482  CA  HIS A 242      21.374  22.201  -7.962  1.00 57.41           C  
ANISOU 2482  CA  HIS A 242     7119   4038  10657    290   -730   -565       C  
ATOM   2483  C   HIS A 242      22.138  23.092  -7.000  1.00 60.62           C  
ANISOU 2483  C   HIS A 242     7597   4531  10904    314   -622   -525       C  
ATOM   2484  O   HIS A 242      23.244  23.570  -7.304  1.00 58.89           O  
ANISOU 2484  O   HIS A 242     7471   4381  10525    319   -641   -562       O  
ATOM   2485  CB  HIS A 242      22.265  21.486  -9.003  1.00 58.44           C  
ANISOU 2485  CB  HIS A 242     7320   4172  10712    275   -821   -638       C  
ATOM   2486  CG  HIS A 242      21.489  20.569  -9.903  1.00 63.12           C  
ANISOU 2486  CG  HIS A 242     7859   4667  11456    255   -940   -682       C  
ATOM   2487  CD2 HIS A 242      21.412  20.543 -11.254  1.00 65.37           C  
ANISOU 2487  CD2 HIS A 242     8209   4915  11716    250  -1088   -762       C  
ATOM   2488  ND1 HIS A 242      20.639  19.600  -9.384  1.00 65.96           N  
ANISOU 2488  ND1 HIS A 242     8093   4944  12023    245   -914   -641       N  
ATOM   2489  CE1 HIS A 242      20.081  19.012 -10.431  1.00 66.41           C  
ANISOU 2489  CE1 HIS A 242     8128   4918  12189    229  -1060   -702       C  
ATOM   2490  NE2 HIS A 242      20.515  19.544 -11.579  1.00 66.45           N  
ANISOU 2490  NE2 HIS A 242     8256   4944  12047    234  -1176   -777       N  
ATOM   2491  H01 HIS A 242      20.903  21.380  -7.421  1.00 57.41           H  
ATOM   2492  H02 HIS A 242      22.983  20.876  -8.455  1.00 58.44           H  
ATOM   2493  H03 HIS A 242      22.759  22.240  -9.616  1.00 58.44           H  
ATOM   2494  H04 HIS A 242      21.952  21.185 -11.950  1.00 65.37           H  
ATOM   2495  H05 HIS A 242      19.359  18.198 -10.366  1.00 66.41           H  
ATOM   2496  H06 HIS A 242      20.238  19.267 -12.510  1.00 66.45           H  
ATOM   2497  H12 HIS A 242      20.747  24.001  -8.870  1.00 57.96           H  
ATOM   2498  N   PRO A 243      21.477  23.436  -5.868  1.00 57.50           N  
ANISOU 2498  N   PRO A 243     7164   4119  10565    334   -509   -449       N  
ATOM   2499  CA  PRO A 243      22.044  24.445  -4.959  1.00 57.26           C  
ANISOU 2499  CA  PRO A 243     7216   4157  10381    363   -424   -414       C  
ATOM   2500  C   PRO A 243      23.452  24.268  -4.407  1.00 59.65           C  
ANISOU 2500  C   PRO A 243     7616   4519  10531    379   -400   -415       C  
ATOM   2501  O   PRO A 243      24.201  25.252  -4.302  1.00 63.21           O  
ANISOU 2501  O   PRO A 243     8141   5036  10841    392   -407   -434       O  
ATOM   2502  CB  PRO A 243      20.963  24.618  -3.894  1.00 59.55           C  
ANISOU 2502  CB  PRO A 243     7459   4387  10779    385   -296   -330       C  
ATOM   2503  CG  PRO A 243      19.714  24.188  -4.579  1.00 64.17           C  
ANISOU 2503  CG  PRO A 243     7913   4882  11586    361   -345   -339       C  
ATOM   2504  CD  PRO A 243      20.134  23.029  -5.411  1.00 59.08           C  
ANISOU 2504  CD  PRO A 243     7249   4220  10979    334   -449   -393       C  
ATOM   2505  H01 PRO A 243      20.905  25.639  -3.516  1.00 59.55           H  
ATOM   2506  H02 PRO A 243      21.167  23.989  -3.027  1.00 59.55           H  
ATOM   2507  H03 PRO A 243      19.267  24.986  -5.171  1.00 64.17           H  
ATOM   2508  H04 PRO A 243      18.957  23.890  -3.853  1.00 64.17           H  
ATOM   2509  H05 PRO A 243      20.126  22.081  -4.872  1.00 59.08           H  
ATOM   2510  H06 PRO A 243      19.458  22.882  -6.253  1.00 59.08           H  
ATOM   2511  H07 PRO A 243      22.264  25.343  -5.536  1.00 57.26           H  
ATOM   2512  N   TYR A 244      23.822  23.052  -4.091  1.00 50.70           N  
ANISOU 2512  N   TYR A 244     6475   3353   9437    378   -380   -399       N  
ATOM   2513  CA  TYR A 244      25.137  22.765  -3.560  1.00 48.95           C  
ANISOU 2513  CA  TYR A 244     6331   3168   9099    394   -374   -399       C  
ATOM   2514  C   TYR A 244      26.240  22.988  -4.629  1.00 51.60           C  
ANISOU 2514  C   TYR A 244     6698   3551   9355    374   -466   -479       C  
ATOM   2515  O   TYR A 244      27.332  23.495  -4.301  1.00 53.04           O  
ANISOU 2515  O   TYR A 244     6945   3777   9432    390   -471   -490       O  
ATOM   2516  CB  TYR A 244      25.158  21.350  -2.965  1.00 49.82           C  
ANISOU 2516  CB  TYR A 244     6422   3221   9287    401   -326   -358       C  
ATOM   2517  CG  TYR A 244      24.572  21.261  -1.567  1.00 49.63           C  
ANISOU 2517  CG  TYR A 244     6430   3150   9278    443   -200   -268       C  
ATOM   2518  CD1 TYR A 244      25.155  21.947  -0.492  1.00 52.34           C  
ANISOU 2518  CD1 TYR A 244     6892   3519   9475    489   -158   -234       C  
ATOM   2519  CD2 TYR A 244      23.476  20.453  -1.302  1.00 48.57           C  
ANISOU 2519  CD2 TYR A 244     6221   2928   9307    444   -117   -217       C  
ATOM   2520  CE1 TYR A 244      24.658  21.821   0.810  1.00 52.65           C  
ANISOU 2520  CE1 TYR A 244     7003   3499   9504    539    -32   -149       C  
ATOM   2521  CE2 TYR A 244      22.972  20.318  -0.002  1.00 49.33           C  
ANISOU 2521  CE2 TYR A 244     6367   2961   9415    491     30   -128       C  
ATOM   2522  CZ  TYR A 244      23.566  21.001   1.051  1.00 56.32           C  
ANISOU 2522  CZ  TYR A 244     7400   3873  10126    542     76    -93       C  
ATOM   2523  OH  TYR A 244      23.055  20.891   2.332  1.00 58.48           O  
ANISOU 2523  OH  TYR A 244     7761   4069  10389    600    231     -3       O  
ATOM   2524  H01 TYR A 244      25.360  23.464  -2.754  1.00 48.95           H  
ATOM   2525  H02 TYR A 244      26.205  21.055  -2.888  1.00 49.82           H  
ATOM   2526  H03 TYR A 244      24.586  20.693  -3.620  1.00 49.82           H  
ATOM   2527  H04 TYR A 244      26.014  22.593  -0.675  1.00 52.34           H  
ATOM   2528  H05 TYR A 244      22.998  19.914  -2.120  1.00 48.57           H  
ATOM   2529  H06 TYR A 244      25.127  22.364   1.630  1.00 52.65           H  
ATOM   2530  H07 TYR A 244      23.170  22.292  -4.222  1.00 50.70           H  
ATOM   2531  H08 TYR A 244      22.111  19.675   0.183  1.00 49.33           H  
ATOM   2532  H09 TYR A 244      23.057  21.754   2.753  1.00 58.48           H  
ATOM   2533  N   ALA A 245      25.908  22.716  -5.909  1.00 43.00           N  
ANISOU 2533  N   ALA A 245     5573   2443   8323    344   -538   -534       N  
ATOM   2534  CA  ALA A 245      26.783  22.914  -7.062  1.00 40.91           C  
ANISOU 2534  CA  ALA A 245     5356   2198   7989    330   -602   -607       C  
ATOM   2535  C   ALA A 245      27.010  24.407  -7.366  1.00 52.01           C  
ANISOU 2535  C   ALA A 245     6815   3656   9292    341   -610   -633       C  
ATOM   2536  O   ALA A 245      28.136  24.799  -7.642  1.00 54.37           O  
ANISOU 2536  O   ALA A 245     7165   3980   9512    346   -608   -666       O  
ATOM   2537  CB  ALA A 245      26.190  22.232  -8.267  1.00 41.23           C  
ANISOU 2537  CB  ALA A 245     5374   2184   8107    306   -677   -654       C  
ATOM   2538  H01 ALA A 245      27.753  22.477  -6.823  1.00 40.91           H  
ATOM   2539  H02 ALA A 245      25.289  22.762  -8.577  1.00 41.23           H  
ATOM   2540  H03 ALA A 245      26.914  22.239  -9.082  1.00 41.23           H  
ATOM   2541  H04 ALA A 245      25.937  21.202  -8.015  1.00 41.23           H  
ATOM   2542  H10 ALA A 245      24.984  22.347  -6.083  1.00 43.00           H  
ATOM   2543  N   GLY A 246      25.946  25.223  -7.332  1.00 49.35           N  
ANISOU 2543  N   GLY A 246     6455   3324   8972    345   -614   -618       N  
ATOM   2544  CA  GLY A 246      26.045  26.647  -7.580  1.00 47.10           C  
ANISOU 2544  CA  GLY A 246     6214   3086   8594    357   -617   -638       C  
ATOM   2545  C   GLY A 246      26.762  27.359  -6.461  1.00 50.54           C  
ANISOU 2545  C   GLY A 246     6684   3570   8948    380   -554   -605       C  
ATOM   2546  O   GLY A 246      27.607  28.220  -6.703  1.00 48.61           O  
ANISOU 2546  O   GLY A 246     6488   3362   8619    388   -557   -637       O  
ATOM   2547  H01 GLY A 246      25.035  27.051  -7.648  1.00 47.10           H  
ATOM   2548  H02 GLY A 246      26.592  26.807  -8.509  1.00 47.10           H  
ATOM   2549  H05 GLY A 246      25.039  24.829  -7.125  1.00 49.35           H  
ATOM   2550  N   GLU A 247      26.436  26.986  -5.225  1.00 49.72           N  
ANISOU 2550  N   GLU A 247     6564   3453   8873    395   -497   -541       N  
ATOM   2551  CA  GLU A 247      27.085  27.559  -4.058  1.00 50.49           C  
ANISOU 2551  CA  GLU A 247     6720   3579   8884    426   -455   -509       C  
ATOM   2552  C   GLU A 247      28.573  27.245  -4.008  1.00 53.46           C  
ANISOU 2552  C   GLU A 247     7131   3963   9216    429   -490   -541       C  
ATOM   2553  O   GLU A 247      29.350  28.078  -3.578  1.00 51.97           O  
ANISOU 2553  O   GLU A 247     6989   3800   8956    448   -499   -551       O  
ATOM   2554  CB  GLU A 247      26.386  27.107  -2.772  1.00 52.78           C  
ANISOU 2554  CB  GLU A 247     7018   3831   9204    451   -378   -431       C  
ATOM   2555  CG  GLU A 247      26.755  27.976  -1.577  1.00 64.14           C  
ANISOU 2555  CG  GLU A 247     8550   5287  10532    493   -339   -397       C  
ATOM   2556  CD  GLU A 247      26.695  29.480  -1.751  1.00 90.03           C  
ANISOU 2556  CD  GLU A 247    11857   8615  13736    498   -345   -419       C  
ATOM   2557  OE1 GLU A 247      25.747  30.002  -2.387  1.00 93.77           O  
ANISOU 2557  OE1 GLU A 247    12279   9096  14253    481   -334   -425       O  
ATOM   2558  OE2 GLU A 247      27.610  30.143  -1.219  1.00 91.50           O1-
ANISOU 2558  OE2 GLU A 247    12116   8823  13826    523   -369   -431       O1-
ATOM   2559  H01 GLU A 247      26.994  28.642  -4.142  1.00 50.49           H  
ATOM   2560  H02 GLU A 247      26.711  26.089  -2.556  1.00 52.78           H  
ATOM   2561  H03 GLU A 247      25.719  26.287  -5.095  1.00 49.72           H  
ATOM   2562  H04 GLU A 247      25.308  27.156  -2.922  1.00 52.78           H  
ATOM   2563  H05 GLU A 247      27.809  27.763  -1.398  1.00 64.14           H  
ATOM   2564  H06 GLU A 247      26.078  27.715  -0.763  1.00 64.14           H  
ATOM   2565  N   MET A 248      28.956  26.054  -4.455  1.00 52.43           N  
ANISOU 2565  N   MET A 248     6973   3802   9147    411   -512   -557       N  
ATOM   2566  CA  MET A 248      30.338  25.588  -4.544  1.00 52.80           C  
ANISOU 2566  CA  MET A 248     7034   3838   9191    411   -540   -587       C  
ATOM   2567  C   MET A 248      31.176  26.599  -5.352  1.00 56.40           C  
ANISOU 2567  C   MET A 248     7508   4315   9607    407   -557   -645       C  
ATOM   2568  O   MET A 248      32.255  26.991  -4.911  1.00 54.78           O  
ANISOU 2568  O   MET A 248     7320   4109   9387    422   -571   -656       O  
ATOM   2569  CB  MET A 248      30.378  24.174  -5.176  1.00 55.05           C  
ANISOU 2569  CB  MET A 248     7279   4081   9558    387   -550   -599       C  
ATOM   2570  CG  MET A 248      31.771  23.639  -5.371  1.00 58.66           C  
ANISOU 2570  CG  MET A 248     7738   4514  10035    383   -568   -630       C  
ATOM   2571  SD  MET A 248      31.967  22.170  -6.431  1.00 62.73           S  
ANISOU 2571  SD  MET A 248     8223   4975  10635    353   -572   -660       S  
ATOM   2572  CE  MET A 248      31.004  22.627  -7.963  1.00 58.31           C  
ANISOU 2572  CE  MET A 248     7685   4413  10057    332   -590   -711       C  
ATOM   2573  H01 MET A 248      30.770  25.517  -3.546  1.00 52.80           H  
ATOM   2574  H02 MET A 248      29.926  24.254  -6.165  1.00 55.05           H  
ATOM   2575  H03 MET A 248      29.834  23.490  -4.525  1.00 55.05           H  
ATOM   2576  H04 MET A 248      32.083  23.310  -4.380  1.00 58.66           H  
ATOM   2577  H05 MET A 248      32.371  24.439  -5.806  1.00 58.66           H  
ATOM   2578  H06 MET A 248      30.107  23.176  -7.677  1.00 58.31           H  
ATOM   2579  H07 MET A 248      28.232  25.418  -4.758  1.00 52.43           H  
ATOM   2580  H08 MET A 248      31.622  23.252  -8.608  1.00 58.31           H  
ATOM   2581  H09 MET A 248      30.720  21.721  -8.498  1.00 58.31           H  
ATOM   2582  N   VAL A 249      30.648  27.060  -6.493  1.00 54.10           N  
ANISOU 2582  N   VAL A 249     7219   4031   9305    391   -558   -680       N  
ATOM   2583  CA  VAL A 249      31.319  28.042  -7.346  1.00 54.52           C  
ANISOU 2583  CA  VAL A 249     7305   4092   9317    392   -551   -731       C  
ATOM   2584  C   VAL A 249      31.442  29.409  -6.611  1.00 59.90           C  
ANISOU 2584  C   VAL A 249     8004   4817   9940    413   -541   -720       C  
ATOM   2585  O   VAL A 249      32.556  29.958  -6.501  1.00 60.86           O  
ANISOU 2585  O   VAL A 249     8133   4931  10059    424   -537   -744       O  
ATOM   2586  CB  VAL A 249      30.579  28.164  -8.712  1.00 58.31           C  
ANISOU 2586  CB  VAL A 249     7814   4558   9782    381   -564   -768       C  
ATOM   2587  CG1 VAL A 249      31.179  29.265  -9.582  1.00 58.23           C  
ANISOU 2587  CG1 VAL A 249     7861   4548   9715    392   -538   -814       C  
ATOM   2588  CG2 VAL A 249      30.574  26.840  -9.456  1.00 58.00           C  
ANISOU 2588  CG2 VAL A 249     7776   4465   9795    364   -584   -788       C  
ATOM   2589  H01 VAL A 249      32.333  27.703  -7.558  1.00 54.52           H  
ATOM   2590  H02 VAL A 249      29.547  28.437  -8.493  1.00 58.31           H  
ATOM   2591  H03 VAL A 249      32.179  28.971  -9.900  1.00 58.23           H  
ATOM   2592  H04 VAL A 249      30.550  29.419 -10.459  1.00 58.23           H  
ATOM   2593  H05 VAL A 249      31.238  30.190  -9.009  1.00 58.23           H  
ATOM   2594  H06 VAL A 249      30.957  26.990 -10.465  1.00 58.00           H  
ATOM   2595  H07 VAL A 249      31.206  26.125  -8.930  1.00 58.00           H  
ATOM   2596  H08 VAL A 249      29.555  26.456  -9.508  1.00 58.00           H  
ATOM   2597  H10 VAL A 249      29.743  26.713  -6.779  1.00 54.10           H  
ATOM   2598  N   ARG A 250      30.294  29.947  -6.117  1.00 53.66           N  
ANISOU 2598  N   ARG A 250     7214   4059   9117    420   -534   -683       N  
ATOM   2599  CA  ARG A 250      30.283  31.229  -5.429  1.00 52.63           C  
ANISOU 2599  CA  ARG A 250     7109   3964   8923    441   -520   -670       C  
ATOM   2600  C   ARG A 250      31.183  31.230  -4.195  1.00 56.13           C  
ANISOU 2600  C   ARG A 250     7576   4400   9351    465   -536   -652       C  
ATOM   2601  O   ARG A 250      32.007  32.123  -4.054  1.00 55.24           O  
ANISOU 2601  O   ARG A 250     7480   4294   9216    477   -551   -679       O  
ATOM   2602  CB  ARG A 250      28.856  31.688  -5.076  1.00 50.10           C  
ANISOU 2602  CB  ARG A 250     6784   3664   8589    446   -495   -627       C  
ATOM   2603  CG  ARG A 250      28.795  33.161  -4.668  1.00 45.61           C  
ANISOU 2603  CG  ARG A 250     6247   3132   7948    464   -474   -624       C  
ATOM   2604  CD  ARG A 250      27.758  33.437  -3.591  1.00 63.39           C  
ANISOU 2604  CD  ARG A 250     8514   5386  10186    483   -427   -560       C  
ATOM   2605  NE  ARG A 250      28.044  32.675  -2.366  1.00 80.77           N  
ANISOU 2605  NE  ARG A 250    10754   7557  12379    506   -413   -517       N  
ATOM   2606  CZ  ARG A 250      28.833  33.090  -1.373  1.00103.80           C  
ANISOU 2606  CZ  ARG A 250    13744  10471  15223    538   -428   -511       C  
ATOM   2607  NH1 ARG A 250      29.416  34.282  -1.430  1.00103.62           N1+
ANISOU 2607  NH1 ARG A 250    13746  10477  15147    546   -453   -546       N1+
ATOM   2608  NH2 ARG A 250      29.029  32.323  -0.305  1.00 81.69           N  
ANISOU 2608  NH2 ARG A 250    11001   7631  12406    567   -425   -470       N  
ATOM   2609  H01 ARG A 250      30.694  31.954  -6.132  1.00 52.63           H  
ATOM   2610  H02 ARG A 250      28.521  31.096  -4.224  1.00 50.10           H  
ATOM   2611  H03 ARG A 250      28.216  31.539  -5.945  1.00 50.10           H  
ATOM   2612  H04 ARG A 250      28.507  33.732  -5.551  1.00 45.61           H  
ATOM   2613  H05 ARG A 250      29.774  33.459  -4.293  1.00 45.61           H  
ATOM   2614  H06 ARG A 250      26.782  33.130  -3.967  1.00 63.39           H  
ATOM   2615  H07 ARG A 250      27.763  34.502  -3.357  1.00 63.39           H  
ATOM   2616  H08 ARG A 250      27.610  31.768  -2.269  1.00 80.77           H  
ATOM   2617  H09 ARG A 250      29.426  29.443  -6.231  1.00 53.66           H  
ATOM   2618  H10 ARG A 250      30.006  34.593  -0.671  1.00103.62           H  
ATOM   2619  H11 ARG A 250      29.270  34.878  -2.232  1.00103.62           H  
ATOM   2620  H12 ARG A 250      28.586  31.417  -0.245  1.00 81.69           H  
ATOM   2621  H13 ARG A 250      29.621  32.646   0.447  1.00 81.69           H  
ATOM   2622  N   SER A 251      31.026  30.237  -3.325  1.00 53.83           N  
ANISOU 2622  N   SER A 251     7292   4085   9077    476   -540   -609       N  
ATOM   2623  CA  SER A 251      31.783  30.145  -2.083  1.00 55.09           C  
ANISOU 2623  CA  SER A 251     7501   4221   9208    509   -575   -588       C  
ATOM   2624  C   SER A 251      33.291  29.961  -2.290  1.00 57.40           C  
ANISOU 2624  C   SER A 251     7772   4482   9554    507   -635   -634       C  
ATOM   2625  O   SER A 251      34.080  30.528  -1.534  1.00 56.96           O  
ANISOU 2625  O   SER A 251     7752   4410   9481    534   -691   -642       O  
ATOM   2626  CB  SER A 251      31.239  29.020  -1.217  1.00 60.35           C  
ANISOU 2626  CB  SER A 251     8195   4856   9880    525   -554   -528       C  
ATOM   2627  OG  SER A 251      31.382  27.803  -1.921  1.00 77.94           O  
ANISOU 2627  OG  SER A 251    10362   7060  12190    498   -559   -540       O  
ATOM   2628  H01 SER A 251      31.655  31.104  -1.581  1.00 55.09           H  
ATOM   2629  H02 SER A 251      30.188  29.199  -0.990  1.00 60.35           H  
ATOM   2630  H03 SER A 251      31.797  28.972  -0.282  1.00 60.35           H  
ATOM   2631  H04 SER A 251      31.206  27.949  -2.853  1.00 77.94           H  
ATOM   2632  H14 SER A 251      30.352  29.514  -3.534  1.00 53.83           H  
ATOM   2633  N   GLU A 252      33.686  29.192  -3.298  1.00 52.80           N  
ANISOU 2633  N   GLU A 252     7134   3880   9049    478   -626   -664       N  
ATOM   2634  CA  GLU A 252      35.104  28.959  -3.563  1.00 53.27           C  
ANISOU 2634  CA  GLU A 252     7159   3891   9192    475   -660   -704       C  
ATOM   2635  C   GLU A 252      35.803  30.163  -4.177  1.00 57.16           C  
ANISOU 2635  C   GLU A 252     7633   4378   9704    473   -648   -753       C  
ATOM   2636  O   GLU A 252      36.956  30.454  -3.829  1.00 57.08           O  
ANISOU 2636  O   GLU A 252     7600   4322   9765    486   -693   -777       O  
ATOM   2637  CB  GLU A 252      35.354  27.662  -4.364  1.00 54.24           C  
ANISOU 2637  CB  GLU A 252     7238   3976   9394    449   -638   -715       C  
ATOM   2638  CG  GLU A 252      35.345  26.419  -3.487  1.00 60.43           C  
ANISOU 2638  CG  GLU A 252     8025   4734  10201    459   -672   -674       C  
ATOM   2639  CD  GLU A 252      36.572  26.255  -2.605  1.00 83.54           C  
ANISOU 2639  CD  GLU A 252    10949   7608  13183    484   -750   -677       C  
ATOM   2640  OE1 GLU A 252      37.707  26.239  -3.143  1.00 69.61           O  
ANISOU 2640  OE1 GLU A 252     9130   5795  11526    473   -758   -718       O  
ATOM   2641  OE2 GLU A 252      36.391  26.123  -1.371  1.00 82.88           O1-
ANISOU 2641  OE2 GLU A 252    10927   7519  13045    519   -802   -637       O1-
ATOM   2642  H01 GLU A 252      35.565  28.812  -2.586  1.00 53.27           H  
ATOM   2643  H02 GLU A 252      36.344  27.739  -4.815  1.00 54.24           H  
ATOM   2644  H03 GLU A 252      34.575  27.562  -5.119  1.00 54.24           H  
ATOM   2645  H04 GLU A 252      35.337  25.565  -4.164  1.00 60.43           H  
ATOM   2646  H05 GLU A 252      32.993  28.760  -3.893  1.00 52.80           H  
ATOM   2647  H06 GLU A 252      34.467  26.463  -2.843  1.00 60.43           H  
ATOM   2648  N   LEU A 253      35.105  30.882  -5.061  1.00 52.09           N  
ANISOU 2648  N   LEU A 253     7004   3775   9014    461   -590   -768       N  
ATOM   2649  CA  LEU A 253      35.701  32.064  -5.663  1.00 51.27           C  
ANISOU 2649  CA  LEU A 253     6894   3663   8923    464   -559   -810       C  
ATOM   2650  C   LEU A 253      35.860  33.175  -4.640  1.00 56.29           C  
ANISOU 2650  C   LEU A 253     7546   4318   9523    488   -604   -805       C  
ATOM   2651  O   LEU A 253      36.860  33.897  -4.670  1.00 56.27           O  
ANISOU 2651  O   LEU A 253     7516   4277   9588    497   -614   -840       O  
ATOM   2652  CB  LEU A 253      34.898  32.537  -6.880  1.00 50.66           C  
ANISOU 2652  CB  LEU A 253     6847   3614   8787    452   -496   -826       C  
ATOM   2653  CG  LEU A 253      35.039  31.700  -8.143  1.00 54.84           C  
ANISOU 2653  CG  LEU A 253     7387   4098   9351    436   -450   -852       C  
ATOM   2654  CD1 LEU A 253      33.957  32.035  -9.131  1.00 54.41           C  
ANISOU 2654  CD1 LEU A 253     7388   4069   9216    433   -430   -861       C  
ATOM   2655  CD2 LEU A 253      36.437  31.847  -8.761  1.00 56.82           C  
ANISOU 2655  CD2 LEU A 253     7622   4273   9695    441   -391   -892       C  
ATOM   2656  H01 LEU A 253      36.696  31.791  -6.015  1.00 51.27           H  
ATOM   2657  H02 LEU A 253      35.302  33.517  -7.133  1.00 50.66           H  
ATOM   2658  H03 LEU A 253      33.844  32.545  -6.601  1.00 50.66           H  
ATOM   2659  H04 LEU A 253      34.921  30.652  -7.866  1.00 54.84           H  
ATOM   2660  H05 LEU A 253      33.115  32.488  -8.607  1.00 54.41           H  
ATOM   2661  H06 LEU A 253      34.344  32.736  -9.870  1.00 54.41           H  
ATOM   2662  H07 LEU A 253      34.166  30.605  -5.310  1.00 52.09           H  
ATOM   2663  H08 LEU A 253      33.626  31.125  -9.631  1.00 54.41           H  
ATOM   2664  H09 LEU A 253      37.160  31.301  -8.156  1.00 56.82           H  
ATOM   2665  H10 LEU A 253      36.432  31.443  -9.773  1.00 56.82           H  
ATOM   2666  H11 LEU A 253      36.712  32.901  -8.792  1.00 56.82           H  
ATOM   2667  N   VAL A 254      34.885  33.292  -3.730  1.00 53.32           N  
ANISOU 2667  N   VAL A 254     7219   3989   9053    502   -626   -761       N  
ATOM   2668  CA  VAL A 254      34.880  34.287  -2.663  1.00 54.53           C  
ANISOU 2668  CA  VAL A 254     7419   4155   9144    532   -667   -750       C  
ATOM   2669  C   VAL A 254      35.944  33.955  -1.595  1.00 59.42           C  
ANISOU 2669  C   VAL A 254     8053   4714   9808    559   -769   -754       C  
ATOM   2670  O   VAL A 254      36.669  34.854  -1.162  1.00 59.24           O  
ANISOU 2670  O   VAL A 254     8037   4666   9807    578   -828   -783       O  
ATOM   2671  CB  VAL A 254      33.446  34.559  -2.120  1.00 59.61           C  
ANISOU 2671  CB  VAL A 254     8121   4849   9678    542   -629   -698       C  
ATOM   2672  CG1 VAL A 254      33.469  35.459  -0.890  1.00 60.74           C  
ANISOU 2672  CG1 VAL A 254     8344   4991   9744    580   -667   -681       C  
ATOM   2673  CG2 VAL A 254      32.570  35.196  -3.202  1.00 58.82           C  
ANISOU 2673  CG2 VAL A 254     7999   4795   9557    520   -560   -707       C  
ATOM   2674  H01 VAL A 254      35.184  35.249  -3.075  1.00 54.53           H  
ATOM   2675  H02 VAL A 254      33.025  33.596  -1.832  1.00 59.61           H  
ATOM   2676  H03 VAL A 254      33.296  36.492  -1.193  1.00 60.74           H  
ATOM   2677  H04 VAL A 254      32.687  35.148  -0.197  1.00 60.74           H  
ATOM   2678  H05 VAL A 254      34.440  35.382  -0.401  1.00 60.74           H  
ATOM   2679  H06 VAL A 254      31.675  35.616  -2.743  1.00 58.82           H  
ATOM   2680  H07 VAL A 254      33.128  35.988  -3.702  1.00 58.82           H  
ATOM   2681  H08 VAL A 254      32.282  34.438  -3.930  1.00 58.82           H  
ATOM   2682  H12 VAL A 254      34.105  32.652  -3.786  1.00 53.32           H  
ATOM   2683  N   LYS A 255      36.105  32.664  -1.254  1.00 56.16           N  
ANISOU 2683  N   LYS A 255     7642   4270   9428    561   -800   -730       N  
ATOM   2684  CA  LYS A 255      37.122  32.208  -0.296  1.00 56.17           C  
ANISOU 2684  CA  LYS A 255     7661   4201   9478    590   -914   -734       C  
ATOM   2685  C   LYS A 255      38.524  32.624  -0.773  1.00 59.12           C  
ANISOU 2685  C   LYS A 255     7946   4511  10005    582   -961   -795       C  
ATOM   2686  O   LYS A 255      39.242  33.292  -0.031  1.00 60.95           O  
ANISOU 2686  O   LYS A 255     8195   4696  10266    611  -1064   -818       O  
ATOM   2687  CB  LYS A 255      37.046  30.675  -0.102  1.00 57.59           C  
ANISOU 2687  CB  LYS A 255     7842   4357   9682    588   -920   -700       C  
ATOM   2688  CG  LYS A 255      37.792  30.146   1.124  1.00 57.80           C  
ANISOU 2688  CG  LYS A 255     7928   4313   9721    631  -1048   -688       C  
ATOM   2689  CD  LYS A 255      37.765  28.654   1.209  1.00 60.64           C  
ANISOU 2689  CD  LYS A 255     8282   4648  10110    629  -1042   -655       C  
ATOM   2690  CE  LYS A 255      39.131  28.012   1.148  1.00 73.87           C  
ANISOU 2690  CE  LYS A 255     9886   6242  11939    627  -1135   -687       C  
ATOM   2691  NZ  LYS A 255      39.066  26.549   0.810  1.00 65.00           N1+
ANISOU 2691  NZ  LYS A 255     8726   5104  10865    609  -1097   -661       N1+
ATOM   2692  H01 LYS A 255      36.926  32.680   0.667  1.00 56.17           H  
ATOM   2693  H02 LYS A 255      37.532  30.231  -0.971  1.00 57.59           H  
ATOM   2694  H03 LYS A 255      35.997  30.396  -0.008  1.00 57.59           H  
ATOM   2695  H04 LYS A 255      37.293  30.538   2.010  1.00 57.80           H  
ATOM   2696  H05 LYS A 255      38.830  30.475   1.072  1.00 57.80           H  
ATOM   2697  H06 LYS A 255      37.210  28.298   0.341  1.00 60.64           H  
ATOM   2698  H07 LYS A 255      37.294  28.372   2.151  1.00 60.64           H  
ATOM   2699  H08 LYS A 255      39.583  28.103   2.135  1.00 73.87           H  
ATOM   2700  H09 LYS A 255      35.498  31.976  -1.676  1.00 56.16           H  
ATOM   2701  H10 LYS A 255      39.723  28.521   0.388  1.00 73.87           H  
ATOM   2702  H11 LYS A 255      38.366  26.399   0.098  1.00 65.00           H  
ATOM   2703  H12 LYS A 255      39.965  26.242   0.468  1.00 65.00           H  
ATOM   2704  H13 LYS A 255      38.822  26.022   1.637  1.00 65.00           H  
ATOM   2705  N   HIS A 256      38.872  32.299  -2.020  1.00 52.72           N  
ANISOU 2705  N   HIS A 256     7049   3688   9296    547   -880   -821       N  
ATOM   2706  CA  HIS A 256      40.186  32.594  -2.569  1.00 53.39           C  
ANISOU 2706  CA  HIS A 256     7040   3691   9555    539   -884   -871       C  
ATOM   2707  C   HIS A 256      40.416  34.011  -3.098  1.00 59.24           C  
ANISOU 2707  C   HIS A 256     7755   4431  10323    537   -832   -909       C  
ATOM   2708  O   HIS A 256      41.573  34.454  -3.134  1.00 60.10           O  
ANISOU 2708  O   HIS A 256     7788   4453  10595    543   -862   -949       O  
ATOM   2709  CB  HIS A 256      40.531  31.585  -3.651  1.00 54.92           C  
ANISOU 2709  CB  HIS A 256     7173   3847   9847    510   -797   -879       C  
ATOM   2710  CG  HIS A 256      40.623  30.193  -3.117  1.00 60.01           C  
ANISOU 2710  CG  HIS A 256     7819   4468  10512    512   -855   -850       C  
ATOM   2711  CD2 HIS A 256      41.703  29.492  -2.718  1.00 63.35           C  
ANISOU 2711  CD2 HIS A 256     8186   4802  11082    520   -933   -858       C  
ATOM   2712  ND1 HIS A 256      39.483  29.442  -2.856  1.00 62.57           N  
ANISOU 2712  ND1 HIS A 256     8209   4859  10705    509   -841   -804       N  
ATOM   2713  CE1 HIS A 256      39.912  28.295  -2.355  1.00 63.20           C  
ANISOU 2713  CE1 HIS A 256     8276   4893  10843    516   -899   -785       C  
ATOM   2714  NE2 HIS A 256      41.238  28.276  -2.251  1.00 64.16           N  
ANISOU 2714  NE2 HIS A 256     8328   4923  11127    523   -961   -817       N  
ATOM   2715  H01 HIS A 256      40.851  32.519  -1.709  1.00 53.39           H  
ATOM   2716  H02 HIS A 256      41.506  31.852  -4.058  1.00 54.92           H  
ATOM   2717  H03 HIS A 256      39.759  31.616  -4.420  1.00 54.92           H  
ATOM   2718  H04 HIS A 256      42.742  29.820  -2.756  1.00 63.35           H  
ATOM   2719  H05 HIS A 256      39.261  27.470  -2.064  1.00 63.20           H  
ATOM   2720  H06 HIS A 256      41.800  27.515  -1.897  1.00 64.16           H  
ATOM   2721  H14 HIS A 256      38.196  31.830  -2.605  1.00 52.72           H  
ATOM   2722  N   PHE A 257      39.353  34.693  -3.581  1.00 53.75           N  
ANISOU 2722  N   PHE A 257     7111   3820   9493    530   -750   -898       N  
ATOM   2723  CA  PHE A 257      39.526  35.971  -4.257  1.00 53.38           C  
ANISOU 2723  CA  PHE A 257     7043   3771   9466    528   -680   -931       C  
ATOM   2724  C   PHE A 257      38.637  37.124  -3.824  1.00 56.78           C  
ANISOU 2724  C   PHE A 257     7539   4280   9757    541   -684   -919       C  
ATOM   2725  O   PHE A 257      38.720  38.184  -4.431  1.00 56.14           O  
ANISOU 2725  O   PHE A 257     7444   4202   9685    539   -617   -944       O  
ATOM   2726  CB  PHE A 257      39.421  35.769  -5.794  1.00 55.15           C  
ANISOU 2726  CB  PHE A 257     7256   3987   9711    506   -537   -945       C  
ATOM   2727  CG  PHE A 257      40.146  34.568  -6.349  1.00 57.32           C  
ANISOU 2727  CG  PHE A 257     7487   4187  10106    493   -504   -952       C  
ATOM   2728  CD1 PHE A 257      41.541  34.536  -6.401  1.00 61.35           C  
ANISOU 2728  CD1 PHE A 257     7909   4583  10819    497   -499   -983       C  
ATOM   2729  CD2 PHE A 257      39.439  33.459  -6.812  1.00 58.90           C  
ANISOU 2729  CD2 PHE A 257     7725   4419  10235    477   -478   -929       C  
ATOM   2730  CE1 PHE A 257      42.211  33.408  -6.903  1.00 62.81           C  
ANISOU 2730  CE1 PHE A 257     8050   4690  11124    486   -456   -986       C  
ATOM   2731  CE2 PHE A 257      40.110  32.349  -7.342  1.00 61.18           C  
ANISOU 2731  CE2 PHE A 257     7980   4635  10631    466   -441   -936       C  
ATOM   2732  CZ  PHE A 257      41.488  32.319  -7.356  1.00 59.86           C  
ANISOU 2732  CZ  PHE A 257     7730   4359  10656    470   -427   -962       C  
ATOM   2733  H01 PHE A 257      40.521  36.292  -3.948  1.00 53.38           H  
ATOM   2734  H02 PHE A 257      39.904  36.638  -6.240  1.00 55.15           H  
ATOM   2735  H03 PHE A 257      38.366  35.670  -6.048  1.00 55.15           H  
ATOM   2736  H04 PHE A 257      42.115  35.393  -6.049  1.00 61.35           H  
ATOM   2737  H05 PHE A 257      38.350  33.455  -6.761  1.00 58.90           H  
ATOM   2738  H06 PHE A 257      43.300  33.391  -6.936  1.00 62.81           H  
ATOM   2739  H07 PHE A 257      38.425  34.310  -3.471  1.00 53.75           H  
ATOM   2740  H08 PHE A 257      39.542  31.509  -7.743  1.00 61.18           H  
ATOM   2741  H09 PHE A 257      42.009  31.435  -7.725  1.00 59.86           H  
ATOM   2742  N   GLY A 258      37.783  36.909  -2.828  1.00 54.45           N  
ANISOU 2742  N   GLY A 258     7317   4036   9336    555   -743   -877       N  
ATOM   2743  CA  GLY A 258      36.848  37.915  -2.336  1.00 53.56           C  
ANISOU 2743  CA  GLY A 258     7274   3989   9089    569   -734   -857       C  
ATOM   2744  C   GLY A 258      35.678  38.228  -3.252  1.00 56.72           C  
ANISOU 2744  C   GLY A 258     7687   4460   9406    550   -627   -840       C  
ATOM   2745  O   GLY A 258      35.550  37.664  -4.348  1.00 54.58           O  
ANISOU 2745  O   GLY A 258     7385   4187   9165    527   -566   -847       O  
ATOM   2746  H01 GLY A 258      37.420  38.840  -2.257  1.00 53.56           H  
ATOM   2747  H02 GLY A 258      36.446  37.564  -1.386  1.00 53.56           H  
ATOM   2748  H10 GLY A 258      37.781  36.000  -2.388  1.00 54.45           H  
ATOM   2749  N   GLU A 259      34.828  39.170  -2.807  1.00 54.97           N  
ANISOU 2749  N   GLU A 259     7517   4289   9081    562   -612   -819       N  
ATOM   2750  CA  GLU A 259      33.626  39.620  -3.521  1.00 55.80           C  
ANISOU 2750  CA  GLU A 259     7633   4454   9114    549   -531   -801       C  
ATOM   2751  C   GLU A 259      33.823  40.150  -4.938  1.00 62.47           C  
ANISOU 2751  C   GLU A 259     8446   5299   9993    533   -463   -839       C  
ATOM   2752  O   GLU A 259      32.936  39.997  -5.774  1.00 63.27           O  
ANISOU 2752  O   GLU A 259     8557   5426  10056    521   -420   -829       O  
ATOM   2753  CB  GLU A 259      32.819  40.580  -2.667  1.00 57.43           C  
ANISOU 2753  CB  GLU A 259     7899   4700   9224    569   -525   -771       C  
ATOM   2754  CG  GLU A 259      31.432  40.071  -2.302  1.00 75.01           C  
ANISOU 2754  CG  GLU A 259    10160   6954  11386    570   -488   -710       C  
ATOM   2755  CD  GLU A 259      31.256  38.686  -1.717  1.00109.60           C  
ANISOU 2755  CD  GLU A 259    14551  11308  15785    571   -507   -674       C  
ATOM   2756  OE1 GLU A 259      31.900  38.379  -0.686  1.00107.66           O  
ANISOU 2756  OE1 GLU A 259    14356  11026  15525    597   -565   -665       O  
ATOM   2757  OE2 GLU A 259      30.460  37.907  -2.292  1.00106.54           O1-
ANISOU 2757  OE2 GLU A 259    14125  10929  15427    549   -472   -656       O1-
ATOM   2758  H01 GLU A 259      33.060  38.703  -3.685  1.00 55.80           H  
ATOM   2759  H02 GLU A 259      32.676  41.484  -3.260  1.00 57.43           H  
ATOM   2760  H03 GLU A 259      35.031  39.600  -1.916  1.00 54.97           H  
ATOM   2761  H04 GLU A 259      33.370  40.765  -1.745  1.00 57.43           H  
ATOM   2762  H05 GLU A 259      30.934  39.996  -3.269  1.00 75.01           H  
ATOM   2763  H06 GLU A 259      31.021  40.773  -1.576  1.00 75.01           H  
ATOM   2764  N   GLN A 260      34.992  40.696  -5.231  1.00 61.77           N  
ANISOU 2764  N   GLN A 260     8322   5161   9986    538   -455   -884       N  
ATOM   2765  CA  GLN A 260      35.371  41.157  -6.570  1.00 62.69           C  
ANISOU 2765  CA  GLN A 260     8425   5250  10145    534   -368   -920       C  
ATOM   2766  C   GLN A 260      35.312  40.002  -7.608  1.00 67.58           C  
ANISOU 2766  C   GLN A 260     9052   5841  10784    520   -329   -923       C  
ATOM   2767  O   GLN A 260      35.234  40.277  -8.811  1.00 68.87           O  
ANISOU 2767  O   GLN A 260     9251   5986  10930    522   -251   -942       O  
ATOM   2768  CB  GLN A 260      36.781  41.796  -6.532  1.00 64.74           C  
ANISOU 2768  CB  GLN A 260     8629   5434  10537    544   -361   -963       C  
ATOM   2769  CG  GLN A 260      36.817  43.300  -6.960  1.00 79.10           C  
ANISOU 2769  CG  GLN A 260    10452   7258  12346    557   -297   -986       C  
ATOM   2770  CD  GLN A 260      35.823  44.228  -6.281  1.00 88.47           C  
ANISOU 2770  CD  GLN A 260    11682   8525  13407    564   -327   -961       C  
ATOM   2771  NE2 GLN A 260      35.055  44.955  -7.089  1.00 86.70           N  
ANISOU 2771  NE2 GLN A 260    11498   8344  13100    565   -253   -954       N  
ATOM   2772  OE1 GLN A 260      35.740  44.315  -5.045  1.00 79.58           O  
ANISOU 2772  OE1 GLN A 260    10567   7414  12255    573   -413   -948       O  
ATOM   2773  H01 GLN A 260      34.652  41.913  -6.886  1.00 62.69           H  
ATOM   2774  H02 GLN A 260      37.390  41.251  -7.254  1.00 64.74           H  
ATOM   2775  H03 GLN A 260      37.164  41.721  -5.514  1.00 64.74           H  
ATOM   2776  H04 GLN A 260      36.538  43.304  -8.014  1.00 79.10           H  
ATOM   2777  H05 GLN A 260      37.818  43.679  -6.753  1.00 79.10           H  
ATOM   2778  H06 GLN A 260      34.377  45.595  -6.701  1.00 86.70           H  
ATOM   2779  H07 GLN A 260      35.665  40.802  -4.486  1.00 61.77           H  
ATOM   2780  H08 GLN A 260      35.150  44.866  -8.091  1.00 86.70           H  
ATOM   2781  N   ALA A 261      35.329  38.720  -7.136  1.00 61.59           N  
ANISOU 2781  N   ALA A 261     8277   5072  10051    509   -383   -903       N  
ATOM   2782  CA  ALA A 261      35.237  37.550  -8.004  1.00 61.20           C  
ANISOU 2782  CA  ALA A 261     8238   4995  10019    495   -358   -905       C  
ATOM   2783  C   ALA A 261      33.833  37.381  -8.611  1.00 64.67           C  
ANISOU 2783  C   ALA A 261     8729   5483  10359    488   -354   -886       C  
ATOM   2784  O   ALA A 261      33.698  36.726  -9.657  1.00 65.08           O  
ANISOU 2784  O   ALA A 261     8817   5503  10408    483   -328   -902       O  
ATOM   2785  CB  ALA A 261      35.662  36.288  -7.269  1.00 61.88           C  
ANISOU 2785  CB  ALA A 261     8287   5056  10167    487   -418   -888       C  
ATOM   2786  H01 ALA A 261      35.927  37.717  -8.831  1.00 61.20           H  
ATOM   2787  H02 ALA A 261      36.571  36.487  -6.701  1.00 61.88           H  
ATOM   2788  H03 ALA A 261      34.869  35.979  -6.588  1.00 61.88           H  
ATOM   2789  H04 ALA A 261      35.852  35.493  -7.990  1.00 61.88           H  
ATOM   2790  H09 ALA A 261      35.409  38.575  -6.140  1.00 61.59           H  
ATOM   2791  N   ILE A 262      32.810  37.996  -7.974  1.00 60.08           N  
ANISOU 2791  N   ILE A 262     8155   4964   9707    491   -382   -855       N  
ATOM   2792  CA  ILE A 262      31.396  37.937  -8.382  1.00 60.32           C  
ANISOU 2792  CA  ILE A 262     8211   5029   9680    485   -394   -833       C  
ATOM   2793  C   ILE A 262      30.999  39.138  -9.228  1.00 68.84           C  
ANISOU 2793  C   ILE A 262     9333   6121  10702    497   -359   -853       C  
ATOM   2794  O   ILE A 262      30.039  39.051  -9.999  1.00 68.77           O  
ANISOU 2794  O   ILE A 262     9358   6112  10660    496   -378   -853       O  
ATOM   2795  CB  ILE A 262      30.454  37.706  -7.169  1.00 62.87           C  
ANISOU 2795  CB  ILE A 262     8511   5389   9989    483   -426   -779       C  
ATOM   2796  CG1 ILE A 262      30.964  36.566  -6.224  1.00 63.08           C  
ANISOU 2796  CG1 ILE A 262     8515   5393  10060    481   -456   -757       C  
ATOM   2797  CG2 ILE A 262      29.004  37.459  -7.594  1.00 63.31           C  
ANISOU 2797  CG2 ILE A 262     8562   5455  10038    473   -440   -755       C  
ATOM   2798  CD1 ILE A 262      31.291  35.118  -6.860  1.00 56.00           C  
ANISOU 2798  CD1 ILE A 262     7600   4453   9224    463   -471   -770       C  
ATOM   2799  H01 ILE A 262      31.277  37.065  -9.025  1.00 60.32           H  
ATOM   2800  H02 ILE A 262      30.473  38.634  -6.598  1.00 62.87           H  
ATOM   2801  H03 ILE A 262      30.121  36.378  -5.559  1.00 63.08           H  
ATOM   2802  H04 ILE A 262      31.880  36.924  -5.753  1.00 63.08           H  
ATOM   2803  H05 ILE A 262      33.034  38.539  -7.153  1.00 60.08           H  
ATOM   2804  H06 ILE A 262      28.399  38.329  -7.341  1.00 63.31           H  
ATOM   2805  H07 ILE A 262      28.964  37.290  -8.670  1.00 63.31           H  
ATOM   2806  H08 ILE A 262      28.616  36.584  -7.073  1.00 63.31           H  
ATOM   2807  H09 ILE A 262      32.281  34.795  -6.537  1.00 56.00           H  
ATOM   2808  H10 ILE A 262      30.547  34.396  -6.524  1.00 56.00           H  
ATOM   2809  H11 ILE A 262      31.268  35.185  -7.948  1.00 56.00           H  
ATOM   2810  N   ASP A 263      31.775  40.245  -9.125  1.00 67.83           N  
ANISOU 2810  N   ASP A 263     9208   5994  10572    511   -315   -873       N  
ATOM   2811  CA  ASP A 263      31.538  41.452  -9.910  1.00 68.69           C  
ANISOU 2811  CA  ASP A 263     9363   6110  10627    527   -269   -891       C  
ATOM   2812  C   ASP A 263      32.158  41.396 -11.326  1.00 77.27           C  
ANISOU 2812  C   ASP A 263    10519   7130  11710    542   -207   -932       C  
ATOM   2813  O   ASP A 263      31.901  42.287 -12.132  1.00 79.52           O  
ANISOU 2813  O   ASP A 263    10873   7411  11931    561   -173   -945       O  
ATOM   2814  CB  ASP A 263      31.958  42.712  -9.135  1.00 69.73           C  
ANISOU 2814  CB  ASP A 263     9469   6267  10759    537   -245   -892       C  
ATOM   2815  CG  ASP A 263      31.390  42.801  -7.731  1.00 73.57           C  
ANISOU 2815  CG  ASP A 263     9924   6802  11226    533   -295   -852       C  
ATOM   2816  OD1 ASP A 263      30.281  42.273  -7.500  1.00 72.15           O  
ANISOU 2816  OD1 ASP A 263     9745   6648  11022    524   -324   -815       O  
ATOM   2817  OD2 ASP A 263      32.068  43.368  -6.856  1.00 78.68           O1-
ANISOU 2817  OD2 ASP A 263    10555   7448  11892    542   -303   -858       O1-
ATOM   2818  H01 ASP A 263      30.462  41.509 -10.073  1.00 68.69           H  
ATOM   2819  H02 ASP A 263      31.560  43.564  -9.686  1.00 69.73           H  
ATOM   2820  H03 ASP A 263      33.046  42.724  -9.065  1.00 69.73           H  
ATOM   2821  H12 ASP A 263      32.550  40.234  -8.477  1.00 67.83           H  
ATOM   2822  N   SER A 264      32.889  40.320 -11.650  1.00 74.80           N  
ANISOU 2822  N   SER A 264    10205   6759  11458    536   -189   -948       N  
ATOM   2823  CA  SER A 264      33.564  40.093 -12.934  1.00 75.20           C  
ANISOU 2823  CA  SER A 264    10337   6723  11511    555   -107   -983       C  
ATOM   2824  C   SER A 264      32.653  39.735 -14.149  1.00 79.47           C  
ANISOU 2824  C   SER A 264    11000   7241  11954    569   -133   -993       C  
ATOM   2825  O   SER A 264      33.145  39.802 -15.288  1.00 80.10           O  
ANISOU 2825  O   SER A 264    11191   7240  12002    598    -51  -1022       O  
ATOM   2826  CB  SER A 264      34.742  39.126 -12.775  1.00 77.93           C  
ANISOU 2826  CB  SER A 264    10636   7004  11971    545    -72   -994       C  
ATOM   2827  OG  SER A 264      34.384  37.906 -12.145  1.00 87.74           O  
ANISOU 2827  OG  SER A 264    11831   8271  13235    520   -159   -972       O  
ATOM   2828  H01 SER A 264      33.946  41.075 -13.212  1.00 75.20           H  
ATOM   2829  H02 SER A 264      35.478  39.615 -12.137  1.00 77.93           H  
ATOM   2830  H03 SER A 264      35.142  38.901 -13.764  1.00 77.93           H  
ATOM   2831  H04 SER A 264      32.984  39.601 -10.947  1.00 74.80           H  
ATOM   2832  H05 SER A 264      34.381  38.026 -11.193  1.00 87.74           H  
ATOM   2833  N   GLY A 265      31.365  39.369 -13.903  1.00 73.99           N  
ANISOU 2833  N   GLY A 265    10291   6601  11222    554   -243   -971       N  
ATOM   2834  CA  GLY A 265      30.384  39.029 -14.942  1.00 72.76           C  
ANISOU 2834  CA  GLY A 265    10235   6416  10995    567   -312   -984       C  
ATOM   2835  C   GLY A 265      30.688  37.808 -15.807  1.00 73.61           C  
ANISOU 2835  C   GLY A 265    10426   6443  11100    573   -318  -1011       C  
ATOM   2836  O   GLY A 265      30.028  37.584 -16.832  1.00 72.52           O  
ANISOU 2836  O   GLY A 265    10410   6255  10888    595   -376  -1034       O  
ATOM   2837  H01 GLY A 265      30.396  39.874 -15.630  1.00 72.76           H  
ATOM   2838  H02 GLY A 265      29.428  38.854 -14.448  1.00 72.76           H  
ATOM   2839  H06 GLY A 265      31.063  39.328 -12.940  1.00 73.99           H  
ATOM   2840  N   TYR A 266      31.698  37.011 -15.383  1.00 67.74           N  
ANISOU 2840  N   TYR A 266     9623   5678  10437    555   -265  -1009       N  
ATOM   2841  CA  TYR A 266      32.189  35.799 -16.025  1.00 67.42           C  
ANISOU 2841  CA  TYR A 266     9643   5560  10415    556   -247  -1031       C  
ATOM   2842  C   TYR A 266      31.145  34.672 -16.123  1.00 67.64           C  
ANISOU 2842  C   TYR A 266     9670   5589  10440    538   -376  -1028       C  
ATOM   2843  O   TYR A 266      30.177  34.636 -15.369  1.00 67.81           O  
ANISOU 2843  O   TYR A 266     9598   5675  10490    515   -467   -999       O  
ATOM   2844  CB  TYR A 266      33.409  35.253 -15.255  1.00 69.36           C  
ANISOU 2844  CB  TYR A 266     9783   5793  10779    536   -179  -1021       C  
ATOM   2845  CG  TYR A 266      34.703  36.054 -15.275  1.00 72.00           C  
ANISOU 2845  CG  TYR A 266    10103   6080  11172    553    -46  -1032       C  
ATOM   2846  CD1 TYR A 266      34.918  37.061 -16.216  1.00 75.02           C  
ANISOU 2846  CD1 TYR A 266    10599   6413  11492    591     51  -1053       C  
ATOM   2847  CD2 TYR A 266      35.733  35.765 -14.386  1.00 72.32           C  
ANISOU 2847  CD2 TYR A 266    10021   6111  11347    534    -19  -1023       C  
ATOM   2848  CE1 TYR A 266      36.108  37.792 -16.234  1.00 76.96           C  
ANISOU 2848  CE1 TYR A 266    10817   6600  11824    608    187  -1063       C  
ATOM   2849  CE2 TYR A 266      36.927  36.483 -14.400  1.00 73.46           C  
ANISOU 2849  CE2 TYR A 266    10131   6194  11587    549     92  -1036       C  
ATOM   2850  CZ  TYR A 266      37.111  37.498 -15.323  1.00 82.91           C  
ANISOU 2850  CZ  TYR A 266    11425   7341  12737    584    204  -1055       C  
ATOM   2851  OH  TYR A 266      38.297  38.196 -15.328  1.00 85.30           O  
ANISOU 2851  OH  TYR A 266    11678   7566  13165    599    326  -1067       O  
ATOM   2852  H01 TYR A 266      32.449  36.094 -17.042  1.00 67.42           H  
ATOM   2853  H02 TYR A 266      33.661  34.330 -15.778  1.00 69.36           H  
ATOM   2854  H03 TYR A 266      32.161  37.287 -14.529  1.00 67.74           H  
ATOM   2855  H04 TYR A 266      33.111  35.149 -14.212  1.00 69.36           H  
ATOM   2856  H05 TYR A 266      34.143  37.281 -16.950  1.00 75.02           H  
ATOM   2857  H06 TYR A 266      35.603  34.960 -13.663  1.00 72.32           H  
ATOM   2858  H07 TYR A 266      36.248  38.591 -16.962  1.00 76.96           H  
ATOM   2859  H08 TYR A 266      37.715  36.246 -13.685  1.00 73.46           H  
ATOM   2860  H09 TYR A 266      38.573  38.366 -14.424  1.00 85.30           H  
ATOM   2861  N   LYS A 267      31.353  33.762 -17.067  1.00 61.50           N  
ANISOU 2861  N   LYS A 267     9001   4727   9637    550   -375  -1058       N  
ATOM   2862  CA  LYS A 267      30.530  32.576 -17.244  1.00 60.91           C  
ANISOU 2862  CA  LYS A 267     8930   4634   9580    534   -495  -1063       C  
ATOM   2863  C   LYS A 267      31.437  31.418 -16.842  1.00 58.18           C  
ANISOU 2863  C   LYS A 267     8519   4265   9321    510   -441  -1056       C  
ATOM   2864  O   LYS A 267      32.492  31.217 -17.454  1.00 55.41           O  
ANISOU 2864  O   LYS A 267     8250   3839   8964    528   -331  -1078       O  
ATOM   2865  CB  LYS A 267      30.082  32.423 -18.706  1.00 65.88           C  
ANISOU 2865  CB  LYS A 267     9762   5168  10100    574   -550  -1110       C  
ATOM   2866  CG  LYS A 267      28.855  33.229 -19.078  1.00 94.95           C  
ANISOU 2866  CG  LYS A 267    13495   8863  13720    593   -672  -1118       C  
ATOM   2867  CD  LYS A 267      28.697  33.283 -20.591  1.00113.42           C  
ANISOU 2867  CD  LYS A 267    16082  11089  15923    649   -714  -1169       C  
ATOM   2868  CE  LYS A 267      27.443  33.992 -21.049  1.00128.67           C  
ANISOU 2868  CE  LYS A 267    18077  13014  17799    674   -867  -1183       C  
ATOM   2869  NZ  LYS A 267      26.286  33.055 -21.172  1.00139.91           N1+
ANISOU 2869  NZ  LYS A 267    19461  14405  19292    656  -1070  -1197       N1+
ATOM   2870  H01 LYS A 267      29.617  32.622 -16.650  1.00 60.91           H  
ATOM   2871  H02 LYS A 267      29.814  31.375 -18.838  1.00 65.88           H  
ATOM   2872  H03 LYS A 267      30.904  32.738 -19.349  1.00 65.88           H  
ATOM   2873  H04 LYS A 267      28.969  34.244 -18.697  1.00 94.95           H  
ATOM   2874  H05 LYS A 267      27.972  32.764 -18.640  1.00 94.95           H  
ATOM   2875  H06 LYS A 267      28.624  32.253 -20.939  1.00113.42           H  
ATOM   2876  H07 LYS A 267      29.559  33.803 -21.009  1.00113.42           H  
ATOM   2877  H08 LYS A 267      27.637  34.419 -22.033  1.00128.67           H  
ATOM   2878  H09 LYS A 267      27.193  34.769 -20.326  1.00128.67           H  
ATOM   2879  H10 LYS A 267      32.128  33.901 -17.699  1.00 61.50           H  
ATOM   2880  H11 LYS A 267      25.507  33.536 -21.599  1.00139.91           H  
ATOM   2881  H12 LYS A 267      26.550  32.267 -21.746  1.00139.91           H  
ATOM   2882  H13 LYS A 267      26.017  32.729 -20.255  1.00139.91           H  
ATOM   2883  N   VAL A 268      31.067  30.722 -15.763  1.00 53.44           N  
ANISOU 2883  N   VAL A 268     7773   3722   8811    473   -500  -1021       N  
ATOM   2884  CA  VAL A 268      31.811  29.564 -15.252  1.00 53.08           C  
ANISOU 2884  CA  VAL A 268     7654   3658   8854    449   -467  -1009       C  
ATOM   2885  C   VAL A 268      31.104  28.299 -15.710  1.00 57.53           C  
ANISOU 2885  C   VAL A 268     8245   4179   9434    437   -556  -1023       C  
ATOM   2886  O   VAL A 268      29.930  28.048 -15.386  1.00 55.49           O  
ANISOU 2886  O   VAL A 268     7927   3949   9206    422   -662  -1006       O  
ATOM   2887  CB  VAL A 268      31.976  29.583 -13.715  1.00 55.16           C  
ANISOU 2887  CB  VAL A 268     7761   3998   9198    425   -468   -960       C  
ATOM   2888  CG1 VAL A 268      32.800  28.391 -13.251  1.00 54.32           C  
ANISOU 2888  CG1 VAL A 268     7595   3864   9181    407   -443   -950       C  
ATOM   2889  CG2 VAL A 268      32.580  30.900 -13.219  1.00 53.81           C  
ANISOU 2889  CG2 VAL A 268     7565   3866   9016    438   -406   -953       C  
ATOM   2890  H01 VAL A 268      32.823  29.601 -15.655  1.00 53.08           H  
ATOM   2891  H02 VAL A 268      30.981  29.506 -13.277  1.00 55.16           H  
ATOM   2892  H03 VAL A 268      33.728  28.744 -12.802  1.00 54.32           H  
ATOM   2893  H04 VAL A 268      32.234  27.822 -12.513  1.00 54.32           H  
ATOM   2894  H05 VAL A 268      33.030  27.753 -14.104  1.00 54.32           H  
ATOM   2895  H06 VAL A 268      33.516  31.090 -13.744  1.00 53.81           H  
ATOM   2896  H07 VAL A 268      31.883  31.716 -13.413  1.00 53.81           H  
ATOM   2897  H08 VAL A 268      32.772  30.832 -12.148  1.00 53.81           H  
ATOM   2898  H14 VAL A 268      30.231  31.008 -15.273  1.00 53.44           H  
ATOM   2899  N   TYR A 269      31.832  27.528 -16.502  1.00 57.38           N  
ANISOU 2899  N   TYR A 269     8316   4077   9407    447   -506  -1053       N  
ATOM   2900  CA  TYR A 269      31.415  26.233 -17.055  1.00 57.64           C  
ANISOU 2900  CA  TYR A 269     8395   4049   9455    438   -577  -1075       C  
ATOM   2901  C   TYR A 269      32.043  25.152 -16.208  1.00 56.96           C  
ANISOU 2901  C   TYR A 269     8187   3974   9481    407   -540  -1046       C  
ATOM   2902  O   TYR A 269      33.258  24.930 -16.262  1.00 55.12           O  
ANISOU 2902  O   TYR A 269     7962   3702   9280    411   -429  -1048       O  
ATOM   2903  CB  TYR A 269      31.804  26.127 -18.545  1.00 61.12           C  
ANISOU 2903  CB  TYR A 269     9051   4377   9794    478   -538  -1129       C  
ATOM   2904  CG  TYR A 269      30.984  27.058 -19.421  1.00 65.54           C  
ANISOU 2904  CG  TYR A 269     9757   4915  10232    515   -611  -1159       C  
ATOM   2905  CD1 TYR A 269      29.767  26.649 -19.958  1.00 68.69           C  
ANISOU 2905  CD1 TYR A 269    10215   5278  10604    521   -783  -1187       C  
ATOM   2906  CD2 TYR A 269      31.398  28.370 -19.664  1.00 67.13           C  
ANISOU 2906  CD2 TYR A 269    10025   5123  10358    547   -519  -1160       C  
ATOM   2907  CE1 TYR A 269      29.000  27.505 -20.745  1.00 71.60           C  
ANISOU 2907  CE1 TYR A 269    10720   5617  10869    560   -873  -1216       C  
ATOM   2908  CE2 TYR A 269      30.639  29.236 -20.454  1.00 68.89           C  
ANISOU 2908  CE2 TYR A 269    10389   5322  10464    586   -589  -1186       C  
ATOM   2909  CZ  TYR A 269      29.439  28.798 -20.989  1.00 82.51           C  
ANISOU 2909  CZ  TYR A 269    12181   7011  12159    593   -773  -1214       C  
ATOM   2910  OH  TYR A 269      28.679  29.640 -21.763  1.00 91.51           O  
ANISOU 2910  OH  TYR A 269    13463   8117  13190    636   -866  -1241       O  
ATOM   2911  H01 TYR A 269      30.331  26.122 -17.023  1.00 57.64           H  
ATOM   2912  H02 TYR A 269      31.608  25.105 -18.869  1.00 61.12           H  
ATOM   2913  H03 TYR A 269      32.858  26.382 -18.652  1.00 61.12           H  
ATOM   2914  H04 TYR A 269      29.407  25.640 -19.759  1.00 68.69           H  
ATOM   2915  H05 TYR A 269      32.332  28.725 -19.228  1.00 67.13           H  
ATOM   2916  H06 TYR A 269      28.057  27.159 -21.168  1.00 71.60           H  
ATOM   2917  H07 TYR A 269      30.989  30.250 -20.648  1.00 68.89           H  
ATOM   2918  H08 TYR A 269      28.444  29.198 -22.582  1.00 91.51           H  
ATOM   2919  H09 TYR A 269      32.754  27.859 -16.747  1.00 57.38           H  
ATOM   2920  N   THR A 270      31.210  24.551 -15.347  1.00 52.35           N  
ANISOU 2920  N   THR A 270     7480   3437   8971    379   -624  -1013       N  
ATOM   2921  CA  THR A 270      31.607  23.509 -14.400  1.00 51.88           C  
ANISOU 2921  CA  THR A 270     7304   3393   9015    352   -605   -977       C  
ATOM   2922  C   THR A 270      31.737  22.127 -15.029  1.00 59.08           C  
ANISOU 2922  C   THR A 270     8255   4230   9964    342   -620  -1002       C  
ATOM   2923  O   THR A 270      31.358  21.932 -16.187  1.00 59.66           O  
ANISOU 2923  O   THR A 270     8453   4236   9980    356   -668  -1049       O  
ATOM   2924  CB  THR A 270      30.660  23.482 -13.189  1.00 58.42           C  
ANISOU 2924  CB  THR A 270     8004   4291   9904    335   -661   -925       C  
ATOM   2925  CG2 THR A 270      30.430  24.844 -12.602  1.00 54.01           C  
ANISOU 2925  CG2 THR A 270     7421   3800   9302    347   -649   -902       C  
ATOM   2926  OG1 THR A 270      29.410  22.874 -13.539  1.00 63.48           O  
ANISOU 2926  OG1 THR A 270     8635   4901  10584    324   -759   -933       O  
ATOM   2927  H01 THR A 270      32.608  23.774 -14.060  1.00 51.88           H  
ATOM   2928  H02 THR A 270      31.150  22.882 -12.422  1.00 58.42           H  
ATOM   2929  H03 THR A 270      29.434  24.886 -12.162  1.00 54.01           H  
ATOM   2930  H04 THR A 270      31.176  25.039 -11.831  1.00 54.01           H  
ATOM   2931  H05 THR A 270      30.512  25.597 -13.386  1.00 54.01           H  
ATOM   2932  H06 THR A 270      29.107  22.324 -12.813  1.00 63.48           H  
ATOM   2933  H09 THR A 270      30.241  24.837 -15.352  1.00 52.35           H  
ATOM   2934  N   THR A 271      32.260  21.167 -14.228  1.00 56.45           N  
ANISOU 2934  N   THR A 271     7824   3902   9723    322   -589   -970       N  
ATOM   2935  CA  THR A 271      32.479  19.747 -14.542  1.00 56.68           C  
ANISOU 2935  CA  THR A 271     7857   3869   9810    307   -591   -981       C  
ATOM   2936  C   THR A 271      31.249  18.906 -14.102  1.00 61.97           C  
ANISOU 2936  C   THR A 271     8445   4549  10552    285   -689   -961       C  
ATOM   2937  O   THR A 271      31.201  17.685 -14.342  1.00 64.11           O  
ANISOU 2937  O   THR A 271     8710   4769  10881    271   -708   -971       O  
ATOM   2938  CB  THR A 271      33.744  19.236 -13.805  1.00 60.59           C  
ANISOU 2938  CB  THR A 271     8278   4362  10383    299   -504   -952       C  
ATOM   2939  CG2 THR A 271      35.035  19.936 -14.268  1.00 58.40           C  
ANISOU 2939  CG2 THR A 271     8058   4044  10087    319   -396   -973       C  
ATOM   2940  OG1 THR A 271      33.563  19.447 -12.410  1.00 55.37           O  
ANISOU 2940  OG1 THR A 271     7498   3777   9765    293   -525   -897       O  
ATOM   2941  H01 THR A 271      32.617  19.642 -15.618  1.00 56.68           H  
ATOM   2942  H02 THR A 271      33.863  18.178 -14.037  1.00 60.59           H  
ATOM   2943  H03 THR A 271      35.842  19.206 -14.329  1.00 58.40           H  
ATOM   2944  H04 THR A 271      34.875  20.383 -15.249  1.00 58.40           H  
ATOM   2945  H05 THR A 271      35.304  20.714 -13.553  1.00 58.40           H  
ATOM   2946  H06 THR A 271      33.852  20.333 -12.180  1.00 55.37           H  
ATOM   2947  H07 THR A 271      32.533  21.463 -13.302  1.00 56.45           H  
ATOM   2948  N   ILE A 272      30.274  19.558 -13.443  1.00 54.77           N  
ANISOU 2948  N   ILE A 272     7465   3694   9651    284   -738   -930       N  
ATOM   2949  CA  ILE A 272      29.082  18.899 -12.934  1.00 53.15           C  
ANISOU 2949  CA  ILE A 272     7164   3485   9545    267   -806   -902       C  
ATOM   2950  C   ILE A 272      28.207  18.307 -14.031  1.00 60.34           C  
ANISOU 2950  C   ILE A 272     8126   4316  10484    262   -916   -954       C  
ATOM   2951  O   ILE A 272      27.883  18.955 -15.014  1.00 60.22           O  
ANISOU 2951  O   ILE A 272     8216   4273  10394    279   -981  -1001       O  
ATOM   2952  CB  ILE A 272      28.275  19.795 -11.951  1.00 54.39           C  
ANISOU 2952  CB  ILE A 272     7239   3705   9722    271   -806   -851       C  
ATOM   2953  CG1 ILE A 272      29.152  20.355 -10.812  1.00 52.99           C  
ANISOU 2953  CG1 ILE A 272     7031   3594   9507    282   -716   -804       C  
ATOM   2954  CG2 ILE A 272      27.020  19.079 -11.400  1.00 54.46           C  
ANISOU 2954  CG2 ILE A 272     7139   3685   9869    257   -846   -814       C  
ATOM   2955  CD1 ILE A 272      29.268  19.513  -9.514  1.00 43.37           C  
ANISOU 2955  CD1 ILE A 272     5730   2386   8364    279   -673   -740       C  
ATOM   2956  H01 ILE A 272      29.444  18.051 -12.353  1.00 53.15           H  
ATOM   2957  H02 ILE A 272      27.927  20.647 -12.535  1.00 54.39           H  
ATOM   2958  H03 ILE A 272      28.651  21.272 -10.503  1.00 52.99           H  
ATOM   2959  H04 ILE A 272      30.159  20.484 -11.209  1.00 52.99           H  
ATOM   2960  H05 ILE A 272      26.188  19.223 -12.090  1.00 54.46           H  
ATOM   2961  H06 ILE A 272      27.225  18.014 -11.296  1.00 54.46           H  
ATOM   2962  H07 ILE A 272      30.375  20.552 -13.295  1.00 54.77           H  
ATOM   2963  H08 ILE A 272      26.761  19.496 -10.427  1.00 54.46           H  
ATOM   2964  H09 ILE A 272      29.828  20.074  -8.766  1.00 43.37           H  
ATOM   2965  H10 ILE A 272      28.271  19.294  -9.132  1.00 43.37           H  
ATOM   2966  H11 ILE A 272      29.787  18.580  -9.731  1.00 43.37           H  
ATOM   2967  N   ASN A 273      27.824  17.054 -13.826  1.00 60.49           N  
ANISOU 2967  N   ASN A 273     8075   4292  10616    242   -945   -944       N  
ATOM   2968  CA  ASN A 273      26.880  16.336 -14.663  1.00 61.40           C  
ANISOU 2968  CA  ASN A 273     8208   4320  10801    235  -1070   -990       C  
ATOM   2969  C   ASN A 273      25.537  16.578 -13.969  1.00 66.81           C  
ANISOU 2969  C   ASN A 273     8757   5010  11616    226  -1122   -950       C  
ATOM   2970  O   ASN A 273      25.382  16.216 -12.793  1.00 65.71           O  
ANISOU 2970  O   ASN A 273     8493   4901  11572    215  -1045   -883       O  
ATOM   2971  CB  ASN A 273      27.224  14.850 -14.663  1.00 58.55           C  
ANISOU 2971  CB  ASN A 273     7821   3907  10518    216  -1054   -993       C  
ATOM   2972  CG  ASN A 273      26.382  14.043 -15.590  1.00 71.87           C  
ANISOU 2972  CG  ASN A 273     9542   5490  12273    210  -1193  -1051       C  
ATOM   2973  ND2 ASN A 273      26.982  13.676 -16.691  1.00 60.03           N  
ANISOU 2973  ND2 ASN A 273     8200   3929  10679    222  -1213  -1113       N  
ATOM   2974  OD1 ASN A 273      25.207  13.730 -15.327  1.00 69.52           O  
ANISOU 2974  OD1 ASN A 273     9135   5154  12125    197  -1279  -1042       O  
ATOM   2975  H01 ASN A 273      26.881  16.661 -15.703  1.00 61.40           H  
ATOM   2976  H02 ASN A 273      27.036  14.479 -13.656  1.00 58.55           H  
ATOM   2977  H03 ASN A 273      28.267  14.737 -14.957  1.00 58.55           H  
ATOM   2978  H04 ASN A 273      26.488  13.120 -17.374  1.00 60.03           H  
ATOM   2979  H05 ASN A 273      27.940  13.948 -16.859  1.00 60.03           H  
ATOM   2980  H12 ASN A 273      28.216  16.566 -13.033  1.00 60.49           H  
ATOM   2981  N   ALA A 274      24.590  17.225 -14.665  1.00 64.90           N  
ANISOU 2981  N   ALA A 274     8546   4730  11382    236  -1244   -987       N  
ATOM   2982  CA  ALA A 274      23.293  17.530 -14.057  1.00 65.11           C  
ANISOU 2982  CA  ALA A 274     8434   4746  11560    229  -1286   -949       C  
ATOM   2983  C   ALA A 274      22.466  16.298 -13.708  1.00 70.34           C  
ANISOU 2983  C   ALA A 274     8959   5328  12440    206  -1321   -931       C  
ATOM   2984  O   ALA A 274      21.848  16.270 -12.637  1.00 70.82           O  
ANISOU 2984  O   ALA A 274     8878   5395  12636    199  -1247   -862       O  
ATOM   2985  CB  ALA A 274      22.501  18.480 -14.938  1.00 66.27           C  
ANISOU 2985  CB  ALA A 274     8642   4856  11681    246  -1423   -996       C  
ATOM   2986  H01 ALA A 274      23.514  18.015 -13.106  1.00 65.11           H  
ATOM   2987  H02 ALA A 274      21.589  18.779 -14.421  1.00 66.27           H  
ATOM   2988  H03 ALA A 274      23.102  19.363 -15.153  1.00 66.27           H  
ATOM   2989  H04 ALA A 274      22.241  17.980 -15.871  1.00 66.27           H  
ATOM   2990  H06 ALA A 274      24.773  17.505 -15.618  1.00 64.90           H  
ATOM   2991  N   LYS A 275      22.467  15.282 -14.599  1.00 66.49           N  
ANISOU 2991  N   LYS A 275     8522   4755  11986    198  -1423   -991       N  
ATOM   2992  CA  LYS A 275      21.727  14.033 -14.388  1.00 66.12           C  
ANISOU 2992  CA  LYS A 275     8346   4618  12158    176  -1465   -984       C  
ATOM   2993  C   LYS A 275      22.228  13.379 -13.102  1.00 65.88           C  
ANISOU 2993  C   LYS A 275     8216   4640  12176    164  -1285   -902       C  
ATOM   2994  O   LYS A 275      21.435  13.130 -12.181  1.00 65.22           O  
ANISOU 2994  O   LYS A 275     7982   4529  12269    157  -1226   -840       O  
ATOM   2995  CB  LYS A 275      21.880  13.108 -15.611  1.00 68.93           C  
ANISOU 2995  CB  LYS A 275     8810   4879  12499    174  -1603  -1070       C  
ATOM   2996  CG  LYS A 275      21.322  11.706 -15.437  1.00 95.43           C  
ANISOU 2996  CG  LYS A 275    12043   8144  16070    149  -1635  -1068       C  
ATOM   2997  CD  LYS A 275      20.024  11.520 -16.256  1.00107.96           C  
ANISOU 2997  CD  LYS A 275    13559   9595  17865    145  -1844  -1118       C  
ATOM   2998  CE  LYS A 275      19.512  10.095 -16.268  1.00107.54           C  
ANISOU 2998  CE  LYS A 275    13428   9428  18004    123  -1916  -1146       C  
ATOM   2999  NZ  LYS A 275      18.563   9.868 -17.394  1.00107.33           N1+
ANISOU 2999  NZ  LYS A 275    13442   9256  18085    130  -2182  -1240       N1+
ATOM   3000  H01 LYS A 275      20.662  14.235 -14.279  1.00 66.12           H  
ATOM   3001  H02 LYS A 275      22.952  12.989 -15.767  1.00 68.93           H  
ATOM   3002  H03 LYS A 275      21.367  13.573 -16.453  1.00 68.93           H  
ATOM   3003  H04 LYS A 275      21.092  11.553 -14.383  1.00 95.43           H  
ATOM   3004  H05 LYS A 275      23.002  15.387 -15.449  1.00 66.49           H  
ATOM   3005  H06 LYS A 275      22.064  10.982 -15.774  1.00 95.43           H  
ATOM   3006  H07 LYS A 275      20.258  11.783 -17.288  1.00107.96           H  
ATOM   3007  H08 LYS A 275      19.252  12.160 -15.829  1.00107.96           H  
ATOM   3008  H09 LYS A 275      18.984   9.913 -15.332  1.00107.54           H  
ATOM   3009  H10 LYS A 275      20.357   9.415 -16.373  1.00107.54           H  
ATOM   3010  H11 LYS A 275      17.752  10.458 -17.274  1.00107.33           H  
ATOM   3011  H12 LYS A 275      19.016  10.094 -18.268  1.00107.33           H  
ATOM   3012  H13 LYS A 275      18.276   8.900 -17.403  1.00107.33           H  
ATOM   3013  N   ARG A 276      23.566  13.225 -13.001  1.00 58.10           N  
ANISOU 3013  N   ARG A 276     7323   3723  11031    168  -1189   -898       N  
ATOM   3014  CA  ARG A 276      24.229  12.649 -11.837  1.00 56.07           C  
ANISOU 3014  CA  ARG A 276     7005   3514  10787    166  -1038   -827       C  
ATOM   3015  C   ARG A 276      24.005  13.482 -10.590  1.00 60.11           C  
ANISOU 3015  C   ARG A 276     7454   4091  11296    181   -931   -747       C  
ATOM   3016  O   ARG A 276      23.798  12.908  -9.520  1.00 59.18           O  
ANISOU 3016  O   ARG A 276     7249   3964  11274    184   -833   -678       O  
ATOM   3017  CB  ARG A 276      25.720  12.415 -12.118  1.00 52.56           C  
ANISOU 3017  CB  ARG A 276     6670   3111  10189    169   -982   -848       C  
ATOM   3018  CG  ARG A 276      25.938  11.105 -12.839  1.00 49.77           C  
ANISOU 3018  CG  ARG A 276     6342   2681   9889    152  -1026   -893       C  
ATOM   3019  CD  ARG A 276      27.292  10.915 -13.491  1.00 55.76           C  
ANISOU 3019  CD  ARG A 276     7231   3446  10509    157   -988   -932       C  
ATOM   3020  NE  ARG A 276      27.260   9.649 -14.225  1.00 64.95           N  
ANISOU 3020  NE  ARG A 276     8422   4520  11737    142  -1043   -979       N  
ATOM   3021  CZ  ARG A 276      28.310   9.015 -14.730  1.00 71.56           C  
ANISOU 3021  CZ  ARG A 276     9346   5331  12512    141   -995  -1006       C  
ATOM   3022  NH1 ARG A 276      29.523   9.532 -14.620  1.00 54.12           N1+
ANISOU 3022  NH1 ARG A 276     7197   3172  10192    154   -890   -992       N1+
ATOM   3023  NH2 ARG A 276      28.154   7.859 -15.353  1.00 71.65           N  
ANISOU 3023  NH2 ARG A 276     9382   5255  12588    129  -1049  -1048       N  
ATOM   3024  H01 ARG A 276      23.776  11.677 -11.642  1.00 56.07           H  
ATOM   3025  H02 ARG A 276      26.250  12.379 -11.166  1.00 52.56           H  
ATOM   3026  H03 ARG A 276      26.099  13.229 -12.735  1.00 52.56           H  
ATOM   3027  H04 ARG A 276      25.218  11.101 -13.658  1.00 49.77           H  
ATOM   3028  H05 ARG A 276      25.801  10.301 -12.116  1.00 49.77           H  
ATOM   3029  H06 ARG A 276      28.079  10.899 -12.737  1.00 55.76           H  
ATOM   3030  H07 ARG A 276      27.493  11.738 -14.177  1.00 55.76           H  
ATOM   3031  H08 ARG A 276      26.356   9.219 -14.359  1.00 64.95           H  
ATOM   3032  H09 ARG A 276      30.317   9.044 -15.008  1.00 54.12           H  
ATOM   3033  H10 ARG A 276      29.655  10.415 -14.148  1.00 54.12           H  
ATOM   3034  H11 ARG A 276      27.233   7.455 -15.445  1.00 71.65           H  
ATOM   3035  H12 ARG A 276      28.956   7.380 -15.737  1.00 71.65           H  
ATOM   3036  H14 ARG A 276      24.140  13.526 -13.776  1.00 58.10           H  
ATOM   3037  N   GLN A 277      23.997  14.832 -10.734  1.00 56.87           N  
ANISOU 3037  N   GLN A 277     7098   3736  10775    196   -947   -757       N  
ATOM   3038  CA  GLN A 277      23.762  15.736  -9.614  1.00 56.29           C  
ANISOU 3038  CA  GLN A 277     6984   3718  10684    213   -851   -687       C  
ATOM   3039  C   GLN A 277      22.361  15.553  -9.032  1.00 62.09           C  
ANISOU 3039  C   GLN A 277     7586   4383  11623    211   -832   -637       C  
ATOM   3040  O   GLN A 277      22.229  15.488  -7.815  1.00 61.93           O  
ANISOU 3040  O   GLN A 277     7519   4368  11642    227   -702   -558       O  
ATOM   3041  CB  GLN A 277      24.049  17.194 -10.011  1.00 57.40           C  
ANISOU 3041  CB  GLN A 277     7211   3924  10672    228   -877   -714       C  
ATOM   3042  CG  GLN A 277      23.935  18.219  -8.880  1.00 61.24           C  
ANISOU 3042  CG  GLN A 277     7679   4473  11116    248   -779   -648       C  
ATOM   3043  CD  GLN A 277      24.926  18.067  -7.759  1.00 62.18           C  
ANISOU 3043  CD  GLN A 277     7826   4645  11153    265   -669   -597       C  
ATOM   3044  NE2 GLN A 277      24.498  18.408  -6.560  1.00 45.42           N  
ANISOU 3044  NE2 GLN A 277     5675   2532   9052    286   -576   -524       N  
ATOM   3045  OE1 GLN A 277      26.102  17.771  -7.966  1.00 57.42           O  
ANISOU 3045  OE1 GLN A 277     7285   4070  10463    264   -668   -623       O  
ATOM   3046  H01 GLN A 277      24.463  15.480  -8.820  1.00 56.29           H  
ATOM   3047  H02 GLN A 277      23.282  17.463 -10.737  1.00 57.40           H  
ATOM   3048  H03 GLN A 277      25.063  17.241 -10.407  1.00 57.40           H  
ATOM   3049  H04 GLN A 277      22.954  18.059  -8.432  1.00 61.24           H  
ATOM   3050  H05 GLN A 277      24.067  19.211  -9.312  1.00 61.24           H  
ATOM   3051  H06 GLN A 277      25.128  18.377  -5.771  1.00 45.42           H  
ATOM   3052  H07 GLN A 277      23.540  18.700  -6.430  1.00 45.42           H  
ATOM   3053  H13 GLN A 277      24.160  15.225 -11.650  1.00 56.87           H  
ATOM   3054  N   ALA A 278      21.335  15.405  -9.885  1.00 60.59           N  
ANISOU 3054  N   ALA A 278     7340   4107  11575    197   -958   -683       N  
ATOM   3055  CA  ALA A 278      19.943  15.182  -9.465  1.00 60.62           C  
ANISOU 3055  CA  ALA A 278     7191   4014  11827    192   -949   -643       C  
ATOM   3056  C   ALA A 278      19.755  13.861  -8.721  1.00 65.17           C  
ANISOU 3056  C   ALA A 278     7671   4524  12566    186   -851   -590       C  
ATOM   3057  O   ALA A 278      19.024  13.812  -7.729  1.00 65.47           O  
ANISOU 3057  O   ALA A 278     7611   4514  12750    198   -726   -512       O  
ATOM   3058  CB  ALA A 278      19.034  15.227 -10.670  1.00 62.06           C  
ANISOU 3058  CB  ALA A 278     7342   4104  12134    178  -1145   -718       C  
ATOM   3059  H01 ALA A 278      19.685  15.980  -8.769  1.00 60.62           H  
ATOM   3060  H02 ALA A 278      18.151  15.822 -10.436  1.00 62.06           H  
ATOM   3061  H03 ALA A 278      19.564  15.679 -11.509  1.00 62.06           H  
ATOM   3062  H04 ALA A 278      18.730  14.214 -10.934  1.00 62.06           H  
ATOM   3063  H08 ALA A 278      21.531  15.449 -10.875  1.00 60.59           H  
ATOM   3064  N   ILE A 279      20.424  12.788  -9.201  1.00 61.69           N  
ANISOU 3064  N   ILE A 279     7266   4072  12100    171   -895   -631       N  
ATOM   3065  CA  ILE A 279      20.399  11.444  -8.610  1.00 60.74           C  
ANISOU 3065  CA  ILE A 279     7069   3892  12116    165   -809   -589       C  
ATOM   3066  C   ILE A 279      20.950  11.500  -7.179  1.00 62.58           C  
ANISOU 3066  C   ILE A 279     7328   4185  12263    194   -615   -494       C  
ATOM   3067  O   ILE A 279      20.313  10.984  -6.259  1.00 62.46           O  
ANISOU 3067  O   ILE A 279     7227   4103  12404    207   -490   -420       O  
ATOM   3068  CB  ILE A 279      21.175  10.425  -9.522  1.00 63.60           C  
ANISOU 3068  CB  ILE A 279     7494   4243  12427    144   -901   -660       C  
ATOM   3069  CG1 ILE A 279      20.370  10.053 -10.778  1.00 64.73           C  
ANISOU 3069  CG1 ILE A 279     7609   4282  12702    123  -1098   -748       C  
ATOM   3070  CG2 ILE A 279      21.603   9.163  -8.761  1.00 64.24           C  
ANISOU 3070  CG2 ILE A 279     7531   4302  12574    143   -784   -608       C  
ATOM   3071  CD1 ILE A 279      21.248   9.573 -12.028  1.00 69.26           C  
ANISOU 3071  CD1 ILE A 279     8327   4859  13129    113  -1213   -840       C  
ATOM   3072  H01 ILE A 279      19.371  11.085  -8.551  1.00 60.74           H  
ATOM   3073  H02 ILE A 279      22.083  10.937  -9.841  1.00 63.60           H  
ATOM   3074  H03 ILE A 279      19.863  10.964 -11.095  1.00 64.73           H  
ATOM   3075  H04 ILE A 279      19.686   9.246 -10.515  1.00 64.73           H  
ATOM   3076  H05 ILE A 279      20.984  12.922 -10.031  1.00 61.69           H  
ATOM   3077  H06 ILE A 279      22.510   9.371  -8.194  1.00 64.24           H  
ATOM   3078  H07 ILE A 279      20.809   8.864  -8.077  1.00 64.24           H  
ATOM   3079  H08 ILE A 279      21.795   8.358  -9.470  1.00 64.24           H  
ATOM   3080  H09 ILE A 279      22.231   9.254 -11.680  1.00 69.26           H  
ATOM   3081  H10 ILE A 279      20.750   8.739 -12.524  1.00 69.26           H  
ATOM   3082  H11 ILE A 279      21.362  10.398 -12.731  1.00 69.26           H  
ATOM   3083  N   ALA A 280      22.133  12.141  -7.019  1.00 58.24           N  
ANISOU 3083  N   ALA A 280     6907   3750  11473    208   -593   -498       N  
ATOM   3084  CA  ALA A 280      22.853  12.314  -5.761  1.00 57.34           C  
ANISOU 3084  CA  ALA A 280     6854   3696  11238    242   -454   -425       C  
ATOM   3085  C   ALA A 280      21.988  13.060  -4.756  1.00 65.00           C  
ANISOU 3085  C   ALA A 280     7795   4646  12258    272   -341   -348       C  
ATOM   3086  O   ALA A 280      21.863  12.611  -3.608  1.00 65.22           O  
ANISOU 3086  O   ALA A 280     7824   4637  12320    303   -199   -267       O  
ATOM   3087  CB  ALA A 280      24.149  13.057  -6.009  1.00 56.45           C  
ANISOU 3087  CB  ALA A 280     6864   3688  10897    247   -494   -462       C  
ATOM   3088  H01 ALA A 280      23.087  11.334  -5.346  1.00 57.34           H  
ATOM   3089  H02 ALA A 280      24.930  12.345  -6.275  1.00 56.45           H  
ATOM   3090  H03 ALA A 280      24.011  13.766  -6.825  1.00 56.45           H  
ATOM   3091  H04 ALA A 280      24.440  13.593  -5.106  1.00 56.45           H  
ATOM   3092  H12 ALA A 280      22.556  12.536  -7.847  1.00 58.24           H  
ATOM   3093  N   GLU A 281      21.336  14.165  -5.206  1.00 62.80           N  
ANISOU 3093  N   GLU A 281     7496   4375  11989    266   -397   -372       N  
ATOM   3094  CA  GLU A 281      20.428  14.968  -4.384  1.00 62.29           C  
ANISOU 3094  CA  GLU A 281     7399   4280  11988    292   -289   -304       C  
ATOM   3095  C   GLU A 281      19.300  14.083  -3.802  1.00 67.24           C  
ANISOU 3095  C   GLU A 281     7899   4771  12877    298   -176   -239       C  
ATOM   3096  O   GLU A 281      19.108  14.071  -2.576  1.00 66.78           O  
ANISOU 3096  O   GLU A 281     7867   4679  12827    338      2   -149       O  
ATOM   3097  CB  GLU A 281      19.890  16.159  -5.183  1.00 63.20           C  
ANISOU 3097  CB  GLU A 281     7497   4416  12100    279   -393   -353       C  
ATOM   3098  CG  GLU A 281      20.880  17.310  -5.282  1.00 72.22           C  
ANISOU 3098  CG  GLU A 281     8770   5683  12988    290   -426   -381       C  
ATOM   3099  CD  GLU A 281      20.707  18.356  -6.383  1.00 78.58           C  
ANISOU 3099  CD  GLU A 281     9594   6523  13740    274   -559   -451       C  
ATOM   3100  OE1 GLU A 281      19.699  18.323  -7.127  1.00 65.42           O  
ANISOU 3100  OE1 GLU A 281     7841   4781  12235    256   -654   -483       O  
ATOM   3101  OE2 GLU A 281      21.604  19.219  -6.501  1.00 61.86           O1-
ANISOU 3101  OE2 GLU A 281     7581   4500  11423    284   -575   -476       O1-
ATOM   3102  H01 GLU A 281      20.979  15.378  -3.538  1.00 62.29           H  
ATOM   3103  H02 GLU A 281      19.011  16.532  -4.656  1.00 63.20           H  
ATOM   3104  H03 GLU A 281      19.649  15.821  -6.191  1.00 63.20           H  
ATOM   3105  H04 GLU A 281      21.819  16.820  -5.539  1.00 72.22           H  
ATOM   3106  H05 GLU A 281      21.487  14.449  -6.164  1.00 62.80           H  
ATOM   3107  H06 GLU A 281      20.847  17.841  -4.331  1.00 72.22           H  
ATOM   3108  N   LYS A 282      18.638  13.269  -4.661  1.00 64.13           N  
ANISOU 3108  N   LYS A 282     7382   4288  12695    263   -276   -286       N  
ATOM   3109  CA  LYS A 282      17.566  12.366  -4.226  1.00 66.19           C  
ANISOU 3109  CA  LYS A 282     7498   4401  13250    264   -180   -233       C  
ATOM   3110  C   LYS A 282      18.084  11.272  -3.297  1.00 72.80           C  
ANISOU 3110  C   LYS A 282     8370   5217  14075    288    -30   -168       C  
ATOM   3111  O   LYS A 282      17.440  11.001  -2.278  1.00 74.25           O  
ANISOU 3111  O   LYS A 282     8511   5306  14394    320    159    -77       O  
ATOM   3112  CB  LYS A 282      16.829  11.761  -5.442  1.00 69.58           C  
ANISOU 3112  CB  LYS A 282     7795   4736  13906    220   -362   -313       C  
ATOM   3113  CG  LYS A 282      15.641  10.849  -5.112  1.00 91.64           C  
ANISOU 3113  CG  LYS A 282    10406   7355  17057    216   -285   -270       C  
ATOM   3114  CD  LYS A 282      14.473  11.557  -4.394  1.00104.61           C  
ANISOU 3114  CD  LYS A 282    11945   8899  18902    239   -138   -191       C  
ATOM   3115  CE  LYS A 282      13.227  10.702  -4.342  1.00117.99           C  
ANISOU 3115  CE  LYS A 282    13428  10395  21006    228    -97   -167       C  
ATOM   3116  NZ  LYS A 282      12.402  11.006  -3.143  1.00124.91           N1+
ANISOU 3116  NZ  LYS A 282    14240  11164  22058    268    171    -49       N1+
ATOM   3117  H01 LYS A 282      16.852  12.960  -3.655  1.00 66.19           H  
ATOM   3118  H02 LYS A 282      17.559  11.128  -5.947  1.00 69.58           H  
ATOM   3119  H03 LYS A 282      16.461  12.584  -6.055  1.00 69.58           H  
ATOM   3120  H04 LYS A 282      16.014  10.090  -4.424  1.00 91.64           H  
ATOM   3121  H05 LYS A 282      15.264  10.429  -6.044  1.00 91.64           H  
ATOM   3122  H06 LYS A 282      14.234  12.459  -4.957  1.00104.61           H  
ATOM   3123  H07 LYS A 282      18.893  13.285  -5.638  1.00 64.13           H  
ATOM   3124  H08 LYS A 282      14.779  11.794  -3.375  1.00104.61           H  
ATOM   3125  H09 LYS A 282      13.534   9.657  -4.288  1.00117.99           H  
ATOM   3126  H10 LYS A 282      12.633  10.887  -5.237  1.00117.99           H  
ATOM   3127  H11 LYS A 282      11.491  10.582  -3.246  1.00124.91           H  
ATOM   3128  H12 LYS A 282      12.854  10.635  -2.320  1.00124.91           H  
ATOM   3129  H13 LYS A 282      12.299  12.006  -3.049  1.00124.91           H  
ATOM   3130  N   ALA A 283      19.248  10.672  -3.639  1.00 68.88           N  
ANISOU 3130  N   ALA A 283     7958   4798  13416    276   -104   -212       N  
ATOM   3131  CA  ALA A 283      19.892   9.592  -2.886  1.00 69.09           C  
ANISOU 3131  CA  ALA A 283     8027   4813  13411    296      5   -163       C  
ATOM   3132  C   ALA A 283      20.220   9.990  -1.453  1.00 72.94           C  
ANISOU 3132  C   ALA A 283     8634   5323  13758    357    185    -66       C  
ATOM   3133  O   ALA A 283      19.927   9.238  -0.517  1.00 74.93           O  
ANISOU 3133  O   ALA A 283     8881   5487  14101    392    349     15       O  
ATOM   3134  CB  ALA A 283      21.155   9.114  -3.607  1.00 69.01           C  
ANISOU 3134  CB  ALA A 283     8092   4890  13240    272   -122   -234       C  
ATOM   3135  H01 ALA A 283      19.175   8.773  -2.834  1.00 69.09           H  
ATOM   3136  H02 ALA A 283      21.980   9.062  -2.897  1.00 69.01           H  
ATOM   3137  H03 ALA A 283      20.979   8.126  -4.032  1.00 69.01           H  
ATOM   3138  H04 ALA A 283      21.406   9.814  -4.404  1.00 69.01           H  
ATOM   3139  H14 ALA A 283      19.709  10.993  -4.478  1.00 68.88           H  
ATOM   3140  N   VAL A 284      20.819  11.172  -1.283  1.00 67.20           N  
ANISOU 3140  N   VAL A 284     8025   4700  12808    374    154    -75       N  
ATOM   3141  CA  VAL A 284      21.186  11.683   0.033  1.00 65.67           C  
ANISOU 3141  CA  VAL A 284     7974   4528  12451    437    291      4       C  
ATOM   3142  C   VAL A 284      19.921  11.973   0.843  1.00 70.34           C  
ANISOU 3142  C   VAL A 284     8529   5007  13192    473    475     90       C  
ATOM   3143  O   VAL A 284      19.843  11.540   1.992  1.00 71.04           O  
ANISOU 3143  O   VAL A 284     8698   5025  13267    529    650    179       O  
ATOM   3144  CB  VAL A 284      22.186  12.851  -0.050  1.00 67.22           C  
ANISOU 3144  CB  VAL A 284     8294   4854  12391    443    195    -37       C  
ATOM   3145  CG1 VAL A 284      22.462  13.438   1.330  1.00 67.35           C  
ANISOU 3145  CG1 VAL A 284     8470   4874  12246    512    318     40       C  
ATOM   3146  CG2 VAL A 284      23.491  12.393  -0.696  1.00 65.95           C  
ANISOU 3146  CG2 VAL A 284     8171   4773  12115    417     60   -106       C  
ATOM   3147  H01 VAL A 284      21.736  10.917   0.580  1.00 65.67           H  
ATOM   3148  H02 VAL A 284      21.739  13.629  -0.669  1.00 67.22           H  
ATOM   3149  H03 VAL A 284      23.246  14.192   1.254  1.00 67.35           H  
ATOM   3150  H04 VAL A 284      21.553  13.898   1.718  1.00 67.35           H  
ATOM   3151  H05 VAL A 284      21.026  11.733  -2.097  1.00 67.20           H  
ATOM   3152  H06 VAL A 284      22.786  12.645   2.005  1.00 67.35           H  
ATOM   3153  H07 VAL A 284      24.284  12.391   0.051  1.00 65.95           H  
ATOM   3154  H08 VAL A 284      23.366  11.387  -1.095  1.00 65.95           H  
ATOM   3155  H09 VAL A 284      23.756  13.075  -1.504  1.00 65.95           H  
ATOM   3156  N   GLN A 285      18.895  12.586   0.214  1.00 65.70           N  
ANISOU 3156  N   GLN A 285     7815   4380  12767    443    441     66       N  
ATOM   3157  CA  GLN A 285      17.625  12.860   0.866  1.00 66.75           C  
ANISOU 3157  CA  GLN A 285     7882   4387  13094    471    619    145       C  
ATOM   3158  C   GLN A 285      16.906  11.579   1.308  1.00 75.80           C  
ANISOU 3158  C   GLN A 285     8929   5376  14495    484    772    209       C  
ATOM   3159  O   GLN A 285      16.525  11.481   2.472  1.00 77.90           O  
ANISOU 3159  O   GLN A 285     9263   5547  14786    545   1002    311       O  
ATOM   3160  CB  GLN A 285      16.737  13.701  -0.050  1.00 68.36           C  
ANISOU 3160  CB  GLN A 285     7949   4576  13448    430    511     94       C  
ATOM   3161  CG  GLN A 285      15.492  14.259   0.650  1.00 80.38           C  
ANISOU 3161  CG  GLN A 285     9407   5971  15162    461    699    177       C  
ATOM   3162  CD  GLN A 285      14.455  14.767  -0.314  1.00 90.19           C  
ANISOU 3162  CD  GLN A 285    10467   7157  16643    416    580    127       C  
ATOM   3163  NE2 GLN A 285      13.349  14.039  -0.443  1.00 77.50           N  
ANISOU 3163  NE2 GLN A 285     8670   5381  15394    402    634    150       N  
ATOM   3164  OE1 GLN A 285      14.625  15.812  -0.941  1.00 86.91           O  
ANISOU 3164  OE1 GLN A 285    10078   6838  16107    396    436     67       O  
ATOM   3165  H01 GLN A 285      17.835  13.425   1.774  1.00 66.75           H  
ATOM   3166  H02 GLN A 285      16.389  13.046  -0.849  1.00 68.36           H  
ATOM   3167  H03 GLN A 285      17.325  14.537  -0.429  1.00 68.36           H  
ATOM   3168  H04 GLN A 285      15.812  15.104   1.260  1.00 80.38           H  
ATOM   3169  H05 GLN A 285      15.048  13.468   1.254  1.00 80.38           H  
ATOM   3170  H06 GLN A 285      12.619  14.337  -1.074  1.00 77.50           H  
ATOM   3171  H07 GLN A 285      13.239  13.188   0.090  1.00 77.50           H  
ATOM   3172  H10 GLN A 285      19.015  12.866  -0.749  1.00 65.70           H  
ATOM   3173  N   ASP A 286      16.760  10.585   0.416  1.00 73.62           N  
ANISOU 3173  N   ASP A 286     8513   5064  14397    434    655    151       N  
ATOM   3174  CA  ASP A 286      16.085   9.316   0.742  1.00 74.86           C  
ANISOU 3174  CA  ASP A 286     8555   5067  14824    440    786    202       C  
ATOM   3175  C   ASP A 286      16.769   8.479   1.804  1.00 77.30           C  
ANISOU 3175  C   ASP A 286     9005   5365  15003    494    946    277       C  
ATOM   3176  O   ASP A 286      16.073   7.854   2.619  1.00 79.02           O  
ANISOU 3176  O   ASP A 286     9193   5434  15396    536   1168    368       O  
ATOM   3177  CB  ASP A 286      15.907   8.444  -0.511  1.00 77.13           C  
ANISOU 3177  CB  ASP A 286     8681   5327  15297    373    590    109       C  
ATOM   3178  CG  ASP A 286      14.955   8.986  -1.556  1.00 95.74           C  
ANISOU 3178  CG  ASP A 286    10871   7629  17875    327    435     42       C  
ATOM   3179  OD1 ASP A 286      14.194   9.955  -1.238  1.00100.86           O  
ANISOU 3179  OD1 ASP A 286    11486   8234  18602    344    512     81       O  
ATOM   3180  OD2 ASP A 286      14.957   8.447  -2.690  1.00 96.78           O1-
ANISOU 3180  OD2 ASP A 286    10916   7753  18102    277    233    -50       O1-
ATOM   3181  H01 ASP A 286      15.124   9.629   1.149  1.00 74.86           H  
ATOM   3182  H02 ASP A 286      15.467   7.510  -0.163  1.00 77.13           H  
ATOM   3183  H03 ASP A 286      16.885   8.323  -0.978  1.00 77.13           H  
ATOM   3184  H08 ASP A 286      17.128  10.713  -0.516  1.00 73.62           H  
ATOM   3185  N   GLY A 287      18.105   8.410   1.730  1.00 69.55           N  
ANISOU 3185  N   GLY A 287     8164   4522  13741    494    830    236       N  
ATOM   3186  CA  GLY A 287      18.940   7.626   2.630  1.00 68.23           C  
ANISOU 3186  CA  GLY A 287     8143   4358  13423    544    928    292       C  
ATOM   3187  C   GLY A 287      18.929   8.125   4.052  1.00 71.60           C  
ANISOU 3187  C   GLY A 287     8756   4743  13705    632   1132    397       C  
ATOM   3188  O   GLY A 287      18.998   7.333   4.996  1.00 72.43           O  
ANISOU 3188  O   GLY A 287     8954   4763  13802    690   1297    478       O  
ATOM   3189  H01 GLY A 287      19.965   7.711   2.270  1.00 68.23           H  
ATOM   3190  H02 GLY A 287      18.583   6.596   2.623  1.00 68.23           H  
ATOM   3191  H04 GLY A 287      18.564   8.937   1.001  1.00 69.55           H  
ATOM   3192  N   LEU A 288      18.835   9.444   4.206  1.00 68.67           N  
ANISOU 3192  N   LEU A 288     8455   4425  13210    645   1123    396       N  
ATOM   3193  CA  LEU A 288      18.793  10.111   5.502  1.00 69.41           C  
ANISOU 3193  CA  LEU A 288     8749   4478  13144    731   1303    487       C  
ATOM   3194  C   LEU A 288      17.386   9.995   6.074  1.00 76.80           C  
ANISOU 3194  C   LEU A 288     9613   5230  14337    765   1561    580       C  
ATOM   3195  O   LEU A 288      17.243   9.696   7.269  1.00 78.41           O  
ANISOU 3195  O   LEU A 288     9975   5325  14491    849   1789    683       O  
ATOM   3196  CB  LEU A 288      19.285  11.562   5.418  1.00 68.31           C  
ANISOU 3196  CB  LEU A 288     8714   4466  12774    731   1187    444       C  
ATOM   3197  CG  LEU A 288      20.756  11.788   5.018  1.00 71.52           C  
ANISOU 3197  CG  LEU A 288     9211   5035  12929    710    961    363       C  
ATOM   3198  CD1 LEU A 288      21.092  13.279   4.970  1.00 71.60           C  
ANISOU 3198  CD1 LEU A 288     9305   5148  12753    711    872    326       C  
ATOM   3199  CD2 LEU A 288      21.719  11.095   5.976  1.00 73.36           C  
ANISOU 3199  CD2 LEU A 288     9634   5258  12981    774    995    408       C  
ATOM   3200  H01 LEU A 288      19.483   9.616   6.185  1.00 69.41           H  
ATOM   3201  H02 LEU A 288      19.211  11.941   6.437  1.00 68.31           H  
ATOM   3202  H03 LEU A 288      18.790  10.017   3.375  1.00 68.67           H  
ATOM   3203  H04 LEU A 288      18.663  12.077   4.686  1.00 68.31           H  
ATOM   3204  H05 LEU A 288      20.876  11.354   4.025  1.00 71.52           H  
ATOM   3205  H06 LEU A 288      22.044  13.420   4.459  1.00 71.60           H  
ATOM   3206  H07 LEU A 288      20.309  13.811   4.431  1.00 71.60           H  
ATOM   3207  H08 LEU A 288      21.164  13.669   5.985  1.00 71.60           H  
ATOM   3208  H09 LEU A 288      22.605  11.716   6.112  1.00 73.36           H  
ATOM   3209  H10 LEU A 288      21.230  10.945   6.938  1.00 73.36           H  
ATOM   3210  H11 LEU A 288      22.012  10.130   5.563  1.00 73.36           H  
ATOM   3211  N   GLU A 289      16.348  10.134   5.201  1.00 73.09           N  
ANISOU 3211  N   GLU A 289     8904   4707  14161    703   1528    544       N  
ATOM   3212  CA  GLU A 289      14.936   9.907   5.550  1.00 74.70           C  
ANISOU 3212  CA  GLU A 289     8972   4711  14699    722   1757    623       C  
ATOM   3213  C   GLU A 289      14.756   8.440   6.006  1.00 78.33           C  
ANISOU 3213  C   GLU A 289     9401   5036  15326    749   1916    684       C  
ATOM   3214  O   GLU A 289      13.989   8.187   6.937  1.00 78.99           O  
ANISOU 3214  O   GLU A 289     9512   4944  15558    812   2204    793       O  
ATOM   3215  CB  GLU A 289      14.033  10.176   4.329  1.00 76.51           C  
ANISOU 3215  CB  GLU A 289     8930   4915  15226    640   1612    549       C  
ATOM   3216  CG  GLU A 289      13.371  11.545   4.328  1.00 88.00           C  
ANISOU 3216  CG  GLU A 289    10367   6365  16705    643   1639    558       C  
ATOM   3217  CD  GLU A 289      13.167  12.224   2.980  1.00 99.47           C  
ANISOU 3217  CD  GLU A 289    11660   7900  18236    565   1370    447       C  
ATOM   3218  OE1 GLU A 289      12.899  11.530   1.964  1.00 70.98           O  
ANISOU 3218  OE1 GLU A 289     7868   4264  14839    505   1204    375       O  
ATOM   3219  OE2 GLU A 289      13.234  13.477   2.965  1.00 83.75           O1-
ANISOU 3219  OE2 GLU A 289     9739   5989  16092    570   1328    433       O1-
ATOM   3220  H01 GLU A 289      14.654  10.586   6.354  1.00 74.70           H  
ATOM   3221  H02 GLU A 289      13.229   9.441   4.369  1.00 76.51           H  
ATOM   3222  H03 GLU A 289      14.641  10.090   3.429  1.00 76.51           H  
ATOM   3223  H04 GLU A 289      14.067  12.191   4.863  1.00 88.00           H  
ATOM   3224  H05 GLU A 289      12.390  11.435   4.791  1.00 88.00           H  
ATOM   3225  H12 GLU A 289      16.562  10.411   4.253  1.00 73.09           H  
ATOM   3226  N   ALA A 290      15.479   7.486   5.360  1.00 74.30           N  
ANISOU 3226  N   ALA A 290     8842   4599  14790    704   1745    617       N  
ATOM   3227  CA  ALA A 290      15.456   6.062   5.716  1.00 75.85           C  
ANISOU 3227  CA  ALA A 290     9012   4687  15120    725   1869    665       C  
ATOM   3228  C   ALA A 290      15.972   5.839   7.138  1.00 81.86           C  
ANISOU 3228  C   ALA A 290    10047   5406  15652    830   2084    772       C  
ATOM   3229  O   ALA A 290      15.327   5.134   7.930  1.00 82.35           O  
ANISOU 3229  O   ALA A 290    10122   5289  15878    887   2350    872       O  
ATOM   3230  CB  ALA A 290      16.288   5.254   4.730  1.00 75.30           C  
ANISOU 3230  CB  ALA A 290     8869   4728  15014    658   1623    566       C  
ATOM   3231  H01 ALA A 290      14.421   5.724   5.670  1.00 75.85           H  
ATOM   3232  H02 ALA A 290      17.264   5.044   5.166  1.00 75.30           H  
ATOM   3233  H03 ALA A 290      15.780   4.316   4.508  1.00 75.30           H  
ATOM   3234  H04 ALA A 290      16.417   5.824   3.810  1.00 75.30           H  
ATOM   3235  H06 ALA A 290      16.066   7.774   4.590  1.00 74.30           H  
ATOM   3236  N   TYR A 291      17.131   6.452   7.458  1.00 79.43           N  
ANISOU 3236  N   TYR A 291     9964   5248  14969    858   1964    750       N  
ATOM   3237  CA  TYR A 291      17.763   6.343   8.775  1.00 80.84           C  
ANISOU 3237  CA  TYR A 291    10439   5397  14879    963   2105    836       C  
ATOM   3238  C   TYR A 291      16.858   6.959   9.838  1.00 86.81           C  
ANISOU 3238  C   TYR A 291    11324   6003  15657   1048   2395    946       C  
ATOM   3239  O   TYR A 291      16.616   6.348  10.888  1.00 86.90           O  
ANISOU 3239  O   TYR A 291    11489   5863  15666   1138   2649   1053       O  
ATOM   3240  CB  TYR A 291      19.149   7.025   8.786  1.00 80.00           C  
ANISOU 3240  CB  TYR A 291    10517   5475  14405    968   1875    773       C  
ATOM   3241  CG  TYR A 291      19.713   7.168  10.186  1.00 82.34           C  
ANISOU 3241  CG  TYR A 291    11143   5727  14415   1085   1993    856       C  
ATOM   3242  CD1 TYR A 291      20.591   6.223  10.707  1.00 83.79           C  
ANISOU 3242  CD1 TYR A 291    11473   5902  14463   1133   1973    880       C  
ATOM   3243  CD2 TYR A 291      19.335   8.230  11.008  1.00 84.30           C  
ANISOU 3243  CD2 TYR A 291    11571   5926  14531   1154   2127    914       C  
ATOM   3244  CE1 TYR A 291      21.093   6.337  12.005  1.00 85.01           C  
ANISOU 3244  CE1 TYR A 291    11955   5998  14349   1250   2062    955       C  
ATOM   3245  CE2 TYR A 291      19.810   8.343  12.312  1.00 86.86           C  
ANISOU 3245  CE2 TYR A 291    12230   6189  14583   1271   2231    990       C  
ATOM   3246  CZ  TYR A 291      20.694   7.397  12.807  1.00 97.66           C  
ANISOU 3246  CZ  TYR A 291    13749   7545  15810   1321   2189   1009       C  
ATOM   3247  OH  TYR A 291      21.156   7.535  14.097  1.00103.97           O  
ANISOU 3247  OH  TYR A 291    14904   8271  16330   1446   2270   1080       O  
ATOM   3248  H01 TYR A 291      17.909   5.286   8.999  1.00 80.84           H  
ATOM   3249  H02 TYR A 291      19.029   8.027   8.373  1.00 80.00           H  
ATOM   3250  H03 TYR A 291      19.838   6.427   8.190  1.00 80.00           H  
ATOM   3251  H04 TYR A 291      20.893   5.377  10.090  1.00 83.79           H  
ATOM   3252  H05 TYR A 291      17.586   7.015   6.753  1.00 79.43           H  
ATOM   3253  H06 TYR A 291      18.653   8.987  10.621  1.00 84.30           H  
ATOM   3254  H07 TYR A 291      21.796   5.596  12.387  1.00 85.01           H  
ATOM   3255  H08 TYR A 291      19.488   9.173  12.941  1.00 86.86           H  
ATOM   3256  H09 TYR A 291      21.397   6.673  14.445  1.00103.97           H  
ATOM   3257  N   ASP A 292      16.415   8.200   9.566  1.00 83.41           N  
ANISOU 3257  N   ASP A 292    10850   5613  15230   1024   2361    921       N  
ATOM   3258  CA  ASP A 292      15.537   8.971  10.429  1.00 84.22           C  
ANISOU 3258  CA  ASP A 292    11058   5582  15359   1094   2621   1014       C  
ATOM   3259  C   ASP A 292      14.259   8.165  10.764  1.00 91.85           C  
ANISOU 3259  C   ASP A 292    11889   6309  16701   1120   2930   1110       C  
ATOM   3260  O   ASP A 292      14.041   7.877  11.940  1.00 93.95           O  
ANISOU 3260  O   ASP A 292    12365   6422  16911   1225   3217   1226       O  
ATOM   3261  CB  ASP A 292      15.218  10.314   9.774  1.00 84.05           C  
ANISOU 3261  CB  ASP A 292    10938   5654  15344   1040   2493    952       C  
ATOM   3262  CG  ASP A 292      14.574  11.291  10.705  1.00 87.71           C  
ANISOU 3262  CG  ASP A 292    11559   6013  15756   1116   2731   1040       C  
ATOM   3263  OD1 ASP A 292      15.296  11.849  11.570  1.00 84.31           O  
ANISOU 3263  OD1 ASP A 292    11430   5624  14980   1193   2748   1069       O  
ATOM   3264  OD2 ASP A 292      13.353  11.531  10.553  1.00 95.12           O1-
ANISOU 3264  OD2 ASP A 292    12319   6817  17004   1101   2892   1078       O1-
ATOM   3265  H01 ASP A 292      16.041   9.173  11.374  1.00 84.22           H  
ATOM   3266  H02 ASP A 292      14.507  10.119   8.971  1.00 84.05           H  
ATOM   3267  H03 ASP A 292      16.147  10.748   9.405  1.00 84.05           H  
ATOM   3268  H10 ASP A 292      16.714   8.626   8.700  1.00 83.41           H  
ATOM   3269  N   ARG A 293      13.504   7.686   9.732  1.00 87.99           N  
ANISOU 3269  N   ARG A 293    11065   5778  16589   1031   2863   1061       N  
ATOM   3270  CA  ARG A 293      12.275   6.894   9.920  1.00 89.13           C  
ANISOU 3270  CA  ARG A 293    11030   5684  17153   1044   3131   1140       C  
ATOM   3271  C   ARG A 293      12.493   5.703  10.812  1.00 92.90           C  
ANISOU 3271  C   ARG A 293    11653   6041  17605   1122   3347   1229       C  
ATOM   3272  O   ARG A 293      11.675   5.484  11.702  1.00 94.16           O  
ANISOU 3272  O   ARG A 293    11863   5980  17933   1198   3695   1348       O  
ATOM   3273  CB  ARG A 293      11.610   6.474   8.593  1.00 89.38           C  
ANISOU 3273  CB  ARG A 293    10685   5699  17577    932   2954   1051       C  
ATOM   3274  CG  ARG A 293      10.845   7.612   7.927  1.00102.08           C  
ANISOU 3274  CG  ARG A 293    12120   7307  19358    881   2872   1009       C  
ATOM   3275  CD  ARG A 293       9.987   7.167   6.753  1.00116.27           C  
ANISOU 3275  CD  ARG A 293    13559   9036  21583    787   2714    933       C  
ATOM   3276  NE  ARG A 293       8.962   8.170   6.443  1.00126.62           N  
ANISOU 3276  NE  ARG A 293    14704  10271  23135    761   2720    928       N  
ATOM   3277  CZ  ARG A 293       7.718   8.148   6.915  1.00143.18           C  
ANISOU 3277  CZ  ARG A 293    16657  12125  25619    790   2993   1017       C  
ATOM   3278  NH1 ARG A 293       7.315   7.153   7.694  1.00132.74           N1+
ANISOU 3278  NH1 ARG A 293    15336  10606  24493    847   3294   1119       N1+
ATOM   3279  NH2 ARG A 293       6.862   9.112   6.596  1.00129.33           N  
ANISOU 3279  NH2 ARG A 293    14751  10311  24076    764   2973   1007       N  
ATOM   3280  H01 ARG A 293      11.578   7.565  10.422  1.00 89.13           H  
ATOM   3281  H02 ARG A 293      10.891   5.687   8.822  1.00 89.38           H  
ATOM   3282  H03 ARG A 293      12.385   6.128   7.909  1.00 89.38           H  
ATOM   3283  H04 ARG A 293      13.804   7.885   8.788  1.00 87.99           H  
ATOM   3284  H05 ARG A 293      11.587   8.307   7.534  1.00102.08           H  
ATOM   3285  H06 ARG A 293      10.197   8.074   8.672  1.00102.08           H  
ATOM   3286  H07 ARG A 293       9.491   6.234   7.019  1.00116.27           H  
ATOM   3287  H08 ARG A 293      10.623   7.024   5.879  1.00116.27           H  
ATOM   3288  H09 ARG A 293       9.218   8.930   5.829  1.00126.62           H  
ATOM   3289  H10 ARG A 293       6.368   7.137   8.044  1.00132.74           H  
ATOM   3290  H11 ARG A 293       7.955   6.411   7.937  1.00132.74           H  
ATOM   3291  H12 ARG A 293       7.156   9.871   5.998  1.00129.33           H  
ATOM   3292  H13 ARG A 293       5.917   9.086   6.952  1.00129.33           H  
ATOM   3293  N   ARG A 294      13.604   4.950  10.615  1.00 88.10           N  
ANISOU 3293  N   ARG A 294    11125   5564  16787   1108   3159   1178       N  
ATOM   3294  CA  ARG A 294      13.891   3.796  11.474  1.00 88.31           C  
ANISOU 3294  CA  ARG A 294    11307   5482  16765   1186   3348   1262       C  
ATOM   3295  C   ARG A 294      14.212   4.121  12.945  1.00 92.48           C  
ANISOU 3295  C   ARG A 294    12229   5936  16976   1325   3579   1375       C  
ATOM   3296  O   ARG A 294      13.942   3.285  13.805  1.00 93.71           O  
ANISOU 3296  O   ARG A 294    12506   5916  17182   1411   3851   1479       O  
ATOM   3297  CB  ARG A 294      14.838   2.757  10.835  1.00 86.36           C
[truncated: 747,156 more chars]
