# Supplementary material for: In Silico Study for Algerian Essential Oils as Antimicrobial Agents against Multidrug-Resistant Bacteria Isolated from Pus Samples
Source: Antibiotics (Basel). 2022 Sep 27;11(10):1317. doi: 10.3390/antibiotics11101317 (PMC9598771; doi:10.3390/antibiotics11101317)
Supplement: Supplementary file 1 [file antibiotics-11-01317-s001.zip › 3udiChainA_cephalosporin_out_1.-7.6.complex.pdb]

REMARK The PDB FILE IS CREATED BY CY's PROGRAM CurvatureSurface AT Thu Aug 18 06:40:52 2022
ATOM      0  N   LYS A  27      25.147  42.284 -15.571  1.00  5.00           N  
ATOM      1  CA  LYS A  27      25.897  41.113 -16.050  1.00  5.00           C  
ATOM      2  C   LYS A  27      26.361  40.205 -14.865  1.00 30.00           C  
ATOM      3  O   LYS A  27      27.463  40.417 -14.326  1.00 46.00           O  
ATOM      4  CB  LYS A  27      27.056  41.522 -17.005  1.00  6.00           C  
ATOM      5  CG  LYS A  27      27.862  42.777 -16.583  1.00  7.00           C  
ATOM      6  CD  LYS A  27      29.028  43.099 -17.544  1.00  3.00           C  
ATOM      7  CE  LYS A  27      30.108  43.950 -16.912  1.00  4.00           C  
ATOM      8  NZ  LYS A  27      29.700  45.386 -16.778  1.00  2.00           N  
ATOM      9  N   PRO A  28      25.537  39.214 -14.393  1.00 15.00           N  
ATOM     10  CA  PRO A  28      25.978  38.446 -13.224  1.00 48.00           C  
ATOM     11  C   PRO A  28      26.875  37.267 -13.524  1.00  0.00           C  
ATOM     12  O   PRO A  28      26.930  36.799 -14.673  1.00 41.00           O  
ATOM     13  CB  PRO A  28      24.655  37.977 -12.601  1.00 18.00           C  
ATOM     14  CG  PRO A  28      23.760  37.760 -13.747  1.00  8.00           C  
ATOM     15  CD  PRO A  28      24.194  38.753 -14.835  1.00  5.00           C  
ATOM     16  N   LEU A  29      27.554  36.767 -12.471  1.00  0.00           N  
ATOM     17  CA  LEU A  29      28.354  35.545 -12.534  1.00  0.00           C  
ATOM     18  C   LEU A  29      27.353  34.418 -12.863  1.00  0.00           C  
ATOM     19  O   LEU A  29      26.317  34.279 -12.211  1.00  0.00           O  
ATOM     20  CB  LEU A  29      29.043  35.292 -11.175  1.00  0.00           C  
ATOM     21  CG  LEU A  29      30.253  34.324 -11.092  1.00  0.00           C  
ATOM     22  CD1 LEU A  29      29.847  32.922 -10.902  1.00  0.00           C  
ATOM     23  CD2 LEU A  29      31.250  34.489 -12.229  1.00  7.00           C  
ATOM     24  N   GLN A  30      27.607  33.719 -13.956  1.00  0.00           N  
ATOM     25  CA  GLN A  30      26.752  32.633 -14.407  1.00  0.00           C  
ATOM     26  C   GLN A  30      27.448  31.269 -14.243  1.00  0.00           C  
ATOM     27  O   GLN A  30      28.616  31.094 -14.614  1.00  0.00           O  
ATOM     28  CB  GLN A  30      26.307  32.871 -15.845  1.00  0.00           C  
ATOM     29  CG  GLN A  30      25.254  33.957 -15.976  1.00 60.00           C  
ATOM     30  CD  GLN A  30      24.669  33.984 -17.360  1.00 13.00           C  
ATOM     31  OE1 GLN A  30      25.389  33.977 -18.366  1.00 16.00           O  
ATOM     32  NE2 GLN A  30      23.345  33.993 -17.447  1.00  3.00           N  
ATOM     33  N   VAL A  31      26.717  30.319 -13.655  1.00  0.00           N  
ATOM     34  CA  VAL A  31      27.172  28.945 -13.399  1.00  0.00           C  
ATOM     35  C   VAL A  31      26.394  27.967 -14.288  1.00  0.00           C  
ATOM     36  O   VAL A  31      25.156  27.921 -14.242  1.00  0.00           O  
ATOM     37  CB  VAL A  31      27.056  28.576 -11.893  1.00  0.00           C  
ATOM     38  CG1 VAL A  31      27.655  27.197 -11.619  1.00  1.00           C  
ATOM     39  CG2 VAL A  31      27.701  29.650 -11.004  1.00  0.00           C  
ATOM     40  N   TYR A  32      27.132  27.205 -15.109  1.00  0.00           N  
ATOM     41  CA  TYR A  32      26.591  26.183 -16.029  1.00  0.00           C  
ATOM     42  C   TYR A  32      27.085  24.776 -15.668  1.00  0.00           C  
ATOM     43  O   TYR A  32      28.141  24.631 -15.073  1.00  0.00           O  
ATOM     44  CB  TYR A  32      27.025  26.493 -17.477  1.00  0.00           C  
ATOM     45  CG  TYR A  32      26.424  27.765 -18.049  1.00  0.00           C  
ATOM     46  CD1 TYR A  32      25.278  27.726 -18.836  1.00  0.00           C  
ATOM     47  CD2 TYR A  32      27.002  29.014 -17.801  1.00  0.00           C  
ATOM     48  CE1 TYR A  32      24.712  28.893 -19.356  1.00  5.00           C  
ATOM     49  CE2 TYR A  32      26.442  30.190 -18.315  1.00  0.00           C  
ATOM     50  CZ  TYR A  32      25.293  30.124 -19.086  1.00  6.00           C  
ATOM     51  OH  TYR A  32      24.743  31.276 -19.607  1.00  3.00           O  
ATOM     52  N   THR A  33      26.372  23.731 -16.078  1.00  0.00           N  
ATOM     53  CA  THR A  33      26.856  22.351 -15.854  1.00  0.00           C  
ATOM     54  C   THR A  33      27.674  21.931 -17.084  1.00  0.00           C  
ATOM     55  O   THR A  33      27.806  22.713 -18.042  1.00 59.00           O  
ATOM     56  CB  THR A  33      25.693  21.386 -15.645  1.00  0.00           C  
ATOM     57  OG1 THR A  33      24.830  21.500 -16.772  1.00  0.00           O  
ATOM     58  CG2 THR A  33      24.949  21.626 -14.356  1.00  1.00           C  
ATOM     59  N   ALA A  34      28.187  20.678 -17.071  1.00  0.00           N  
ATOM     60  CA  ALA A  34      28.949  20.107 -18.175  1.00 25.00           C  
ATOM     61  C   ALA A  34      28.105  19.998 -19.464  1.00  3.00           C  
ATOM     62  O   ALA A  34      28.679  20.019 -20.555  1.00  3.00           O  
ATOM     63  CB  ALA A  34      29.557  18.777 -17.770  1.00  5.00           C  
ATOM     64  N   ASP A  35      26.750  20.026 -19.352  1.00  7.00           N  
ATOM     65  CA  ASP A  35      25.819  20.014 -20.494  1.00  2.00           C  
ATOM     66  C   ASP A  35      25.379  21.422 -20.920  1.00  3.00           C  
ATOM     67  O   ASP A  35      24.325  21.589 -21.550  1.00  3.00           O  
ATOM     68  CB  ASP A  35      24.606  19.127 -20.213  1.00  2.00           C  
ATOM     69  CG  ASP A  35      24.087  19.207 -18.800  1.00  4.00           C  
ATOM     70  OD1 ASP A  35      24.667  18.512 -17.908  1.00  8.00           O  
ATOM     71  OD2 ASP A  35      23.088  19.929 -18.579  1.00  4.00           O  
ATOM     72  N   ASN A  36      26.205  22.437 -20.578  1.00  0.00           N  
ATOM     73  CA  ASN A  36      26.020  23.859 -20.868  1.00  0.00           C  
ATOM     74  C   ASN A  36      24.698  24.431 -20.349  1.00  0.00           C  
ATOM     75  O   ASN A  36      24.239  25.458 -20.847  1.00  4.00           O  
ATOM     76  CB  ASN A  36      26.271  24.174 -22.351  1.00  3.00           C  
ATOM     77  CG  ASN A  36      27.646  23.785 -22.837  1.00  6.00           C  
ATOM     78  OD1 ASN A  36      27.923  22.607 -23.091  1.00  2.00           O  
ATOM     79  ND2 ASN A  36      28.527  24.764 -23.007  1.00  3.00           N  
ATOM     80  N   GLN A  37      24.114  23.788 -19.316  1.00  0.00           N  
ATOM     81  CA  GLN A  37      22.867  24.234 -18.696  1.00  0.00           C  
ATOM     82  C   GLN A  37      23.073  25.173 -17.487  1.00  0.00           C  
ATOM     83  O   GLN A  37      23.877  24.895 -16.591  1.00  0.00           O  
ATOM     84  CB  GLN A  37      21.901  23.072 -18.420  1.00 10.00           C  
ATOM     85  CG  GLN A  37      21.332  22.430 -19.701  1.00  2.00           C  
ATOM     86  CD  GLN A  37      20.718  23.394 -20.705  1.00  2.00           C  
ATOM     87  OE1 GLN A  37      21.210  23.550 -21.833  1.00  2.00           O  
ATOM     88  NE2 GLN A  37      19.611  24.036 -20.336  1.00  2.00           N  
ATOM     89  N   LEU A  38      22.319  26.282 -17.473  1.00  6.00           N  
ATOM     90  CA  LEU A  38      22.468  27.330 -16.476  1.00  0.00           C  
ATOM     91  C   LEU A  38      21.772  26.927 -15.202  1.00  0.00           C  
ATOM     92  O   LEU A  38      20.589  26.612 -15.241  1.00  6.00           O  
ATOM     93  CB  LEU A  38      21.939  28.676 -17.029  1.00  4.00           C  
ATOM     94  CG  LEU A  38      22.030  29.930 -16.134  1.00 21.00           C  
ATOM     95  CD1 LEU A  38      23.458  30.394 -15.964  1.00  0.00           C  
ATOM     96  CD2 LEU A  38      21.212  31.043 -16.701  1.00  3.00           C  
ATOM     97  N   ILE A  39      22.513  26.873 -14.083  1.00  0.00           N  
ATOM     98  CA  ILE A  39      21.954  26.449 -12.785  1.00  0.00           C  
ATOM     99  C   ILE A  39      21.902  27.565 -11.776  1.00 26.00           C  
ATOM    100  O   ILE A  39      21.036  27.553 -10.897  1.00 22.00           O  
ATOM    101  CB  ILE A  39      22.604  25.149 -12.207  1.00  1.00           C  
ATOM    102  CG1 ILE A  39      24.125  25.310 -12.004  1.00  0.00           C  
ATOM    103  CD1 ILE A  39      24.766  24.303 -11.088  1.00  1.00           C  
ATOM    104  CG2 ILE A  39      22.278  23.956 -13.079  1.00 21.00           C  
ATOM    105  N   ALA A  40      22.839  28.533 -11.887  1.00  0.00           N  
ATOM    106  CA  ALA A  40      22.915  29.664 -10.956  1.00 42.00           C  
ATOM    107  C   ALA A  40      23.382  30.965 -11.586  1.00 53.00           C  
ATOM    108  O   ALA A  40      24.240  30.943 -12.472  1.00  0.00           O  
ATOM    109  CB  ALA A  40      23.819  29.297  -9.789  1.00  0.00           C  
ATOM    110  N   GLU A  41      22.825  32.097 -11.115  1.00 41.00           N  
ATOM    111  CA  GLU A  41      23.200  33.481 -11.478  1.00  0.00           C  
ATOM    112  C   GLU A  41      23.446  34.189 -10.184  1.00  0.00           C  
ATOM    113  O   GLU A  41      22.630  34.081  -9.254  1.00  0.00           O  
ATOM    114  CB  GLU A  41      22.142  34.225 -12.303  1.00 22.00           C  
ATOM    115  CG  GLU A  41      22.115  33.793 -13.758  1.00 19.00           C  
ATOM    116  CD  GLU A  41      21.466  34.740 -14.752  1.00  4.00           C  
ATOM    117  OE1 GLU A  41      20.215  34.750 -14.844  1.00  2.00           O  
ATOM    118  OE2 GLU A  41      22.217  35.411 -15.499  1.00  3.00           O  
ATOM    119  N   TYR A  42      24.624  34.830 -10.094  1.00  0.00           N  
ATOM    120  CA  TYR A  42      25.060  35.531  -8.901  1.00  0.00           C  
ATOM    121  C   TYR A  42      25.331  36.988  -9.181  1.00  0.00           C  
ATOM    122  O   TYR A  42      26.371  37.325  -9.762  1.00  0.00           O  
ATOM    123  CB  TYR A  42      26.265  34.839  -8.272  1.00 60.00           C  
ATOM    124  CG  TYR A  42      25.903  33.536  -7.599  1.00  0.00           C  
ATOM    125  CD1 TYR A  42      25.364  33.520  -6.315  1.00  0.00           C  
ATOM    126  CD2 TYR A  42      26.140  32.311  -8.228  1.00  0.00           C  
ATOM    127  CE1 TYR A  42      25.031  32.326  -5.687  1.00 21.00           C  
ATOM    128  CE2 TYR A  42      25.820  31.108  -7.603  1.00  0.00           C  
ATOM    129  CZ  TYR A  42      25.242  31.125  -6.341  1.00  0.00           C  
ATOM    130  OH  TYR A  42      24.921  29.961  -5.698  1.00  0.00           O  
ATOM    131  N   GLY A  43      24.369  37.830  -8.795  1.00 49.00           N  
ATOM    132  CA  GLY A  43      24.443  39.270  -8.995  1.00 22.00           C  
ATOM    133  C   GLY A  43      25.348  39.934  -7.989  1.00  0.00           C  
ATOM    134  O   GLY A  43      25.201  39.707  -6.782  1.00 25.00           O  
ATOM    135  N   GLY A  44      26.288  40.729  -8.493  1.00 56.00           N  
ATOM    136  CA  GLY A  44      27.225  41.477  -7.667  1.00 57.00           C  
ATOM    137  C   GLY A  44      26.846  42.941  -7.575  1.00  0.00           C  
ATOM    138  O   GLY A  44      25.691  43.261  -7.267  1.00  0.00           O  
ATOM    139  N   LYS A  45      27.807  43.836  -7.886  1.00 35.00           N  
ATOM    140  CA  LYS A  45      27.649  45.298  -7.882  1.00  0.00           C  
ATOM    141  C   LYS A  45      26.663  45.717  -8.962  1.00  7.00           C  
ATOM    142  O   LYS A  45      26.814  45.338 -10.126  1.00 15.00           O  
ATOM    143  CB  LYS A  45      29.002  46.006  -8.062  1.00  6.00           C  
ATOM    144  CG  LYS A  45      29.831  45.959  -6.797  1.00 25.00           C  
ATOM    145  CD  LYS A  45      31.216  46.565  -6.995  1.00  3.00           C  
ATOM    146  CE  LYS A  45      32.017  46.619  -5.700  1.00  4.00           C  
ATOM    147  NZ  LYS A  45      32.400  45.272  -5.166  1.00  7.00           N  
ATOM    148  N   LEU A  46      25.613  46.440  -8.563  1.00  0.00           N  
ATOM    149  CA  LEU A  46      24.570  46.851  -9.484  1.00 10.00           C  
ATOM    150  C   LEU A  46      24.600  48.368  -9.680  1.00  9.00           C  
ATOM    151  O   LEU A  46      24.886  49.100  -8.737  1.00  0.00           O  
ATOM    152  CB  LEU A  46      23.200  46.367  -8.959  1.00  0.00           C  
ATOM    153  CG  LEU A  46      21.981  46.577  -9.848  1.00  0.00           C  
ATOM    154  CD1 LEU A  46      22.156  45.904 -11.196  1.00  6.00           C  
ATOM    155  CD2 LEU A  46      20.678  46.173  -9.129  1.00  9.00           C  
ATOM    156  N   SER A  47      24.330  48.815 -10.927  1.00  7.00           N  
ATOM    157  CA  SER A  47      24.226  50.195 -11.373  1.00  0.00           C  
ATOM    158  C   SER A  47      23.288  50.241 -12.574  1.00  0.00           C  
ATOM    159  O   SER A  47      23.511  49.540 -13.556  1.00  4.00           O  
ATOM    160  CB  SER A  47      25.596  50.784 -11.729  1.00  4.00           C  
ATOM    161  OG  SER A  47      25.541  52.197 -11.928  1.00  5.00           O  
ATOM    162  N   ILE A  48      22.200  51.020 -12.467  1.00  1.00           N  
ATOM    163  CA  ILE A  48      21.242  51.184 -13.552  1.00  3.00           C  
ATOM    164  C   ILE A  48      21.205  52.672 -13.819  1.00  2.00           C  
ATOM    165  O   ILE A  48      20.460  53.400 -13.169  1.00  1.00           O  
ATOM    166  CB  ILE A  48      19.831  50.569 -13.278  1.00  0.00           C  
ATOM    167  CG1 ILE A  48      19.905  49.077 -12.938  1.00  3.00           C  
ATOM    168  CD1 ILE A  48      19.206  48.706 -11.697  1.00  7.00           C  
ATOM    169  CG2 ILE A  48      18.867  50.831 -14.449  1.00  3.00           C  
ATOM    170  N   PRO A  49      22.066  53.174 -14.715  1.00  0.00           N  
ATOM    171  CA  PRO A  49      22.066  54.614 -14.973  1.00  0.00           C  
ATOM    172  C   PRO A  49      20.731  55.080 -15.544  1.00  5.00           C  
ATOM    173  O   PRO A  49      20.110  54.380 -16.340  1.00  3.00           O  
ATOM    174  CB  PRO A  49      23.243  54.810 -15.931  1.00  3.00           C  
ATOM    175  CG  PRO A  49      24.083  53.591 -15.789  1.00  2.00           C  
ATOM    176  CD  PRO A  49      23.091  52.488 -15.527  1.00  2.00           C  
ATOM    177  N   VAL A  50      20.261  56.224 -15.036  1.00  0.00           N  
ATOM    178  CA  VAL A  50      19.022  56.900 -15.412  1.00  6.00           C  
ATOM    179  C   VAL A  50      19.354  58.320 -15.896  1.00  6.00           C  
ATOM    180  O   VAL A  50      20.340  58.913 -15.445  1.00 10.00           O  
ATOM    181  CB  VAL A  50      17.963  56.901 -14.274  1.00  0.00           C  
ATOM    182  CG1 VAL A  50      17.545  55.477 -13.924  1.00  9.00           C  
ATOM    183  CG2 VAL A  50      18.446  57.646 -13.029  1.00  0.00           C  
ATOM    184  N   GLU A  51      18.544  58.853 -16.823  1.00  6.00           N  
ATOM    185  CA  GLU A  51      18.716  60.221 -17.316  1.00  5.00           C  
ATOM    186  C   GLU A  51      18.160  61.140 -16.221  1.00  0.00           C  
ATOM    187  O   GLU A  51      17.153  60.789 -15.606  1.00  0.00           O  
ATOM    188  CB  GLU A  51      17.958  60.431 -18.647  1.00  6.00           C  
ATOM    189  CG  GLU A  51      18.479  59.594 -19.814  1.00  3.00           C  
ATOM    190  CD  GLU A  51      19.307  60.342 -20.845  1.00  2.00           C  
ATOM    191  OE1 GLU A  51      18.718  61.093 -21.660  1.00  2.00           O  
ATOM    192  OE2 GLU A  51      20.545  60.143 -20.864  1.00  2.00           O  
ATOM    193  N   TYR A  52      18.816  62.281 -15.943  1.00  8.00           N  
ATOM    194  CA  TYR A  52      18.367  63.176 -14.873  1.00  0.00           C  
ATOM    195  C   TYR A  52      16.890  63.532 -14.963  1.00  0.00           C  
ATOM    196  O   TYR A  52      16.201  63.528 -13.937  1.00 14.00           O  
ATOM    197  CB  TYR A  52      19.261  64.419 -14.729  1.00  5.00           C  
ATOM    198  CG  TYR A  52      19.136  65.103 -13.381  1.00  0.00           C  
ATOM    199  CD1 TYR A  52      19.748  64.572 -12.249  1.00  0.00           C  
ATOM    200  CD2 TYR A  52      18.403  66.278 -13.237  1.00  4.00           C  
ATOM    201  CE1 TYR A  52      19.637  65.195 -11.006  1.00  0.00           C  
ATOM    202  CE2 TYR A  52      18.282  66.909 -12.000  1.00  6.00           C  
ATOM    203  CZ  TYR A  52      18.905  66.366 -10.887  1.00  0.00           C  
ATOM    204  OH  TYR A  52      18.791  66.968  -9.659  1.00  0.00           O  
ATOM    205  N   LYS A  53      16.389  63.756 -16.196  1.00  4.00           N  
ATOM    206  CA  LYS A  53      14.981  64.073 -16.472  1.00  4.00           C  
ATOM    207  C   LYS A  53      14.027  62.950 -15.994  1.00  3.00           C  
ATOM    208  O   LYS A  53      12.947  63.258 -15.484  1.00  3.00           O  
ATOM    209  CB  LYS A  53      14.759  64.442 -17.963  1.00  2.00           C  
ATOM    210  CG  LYS A  53      15.396  63.476 -18.986  1.00  5.00           C  
ATOM    211  CD  LYS A  53      15.391  64.011 -20.421  1.00  2.00           C  
ATOM    212  CE  LYS A  53      15.922  62.977 -21.392  1.00  3.00           C  
ATOM    213  NZ  LYS A  53      15.937  63.457 -22.801  1.00  1.00           N  
ATOM    214  N   GLN A  54      14.465  61.671 -16.089  1.00  4.00           N  
ATOM    215  CA  GLN A  54      13.707  60.479 -15.665  1.00  3.00           C  
ATOM    216  C   GLN A  54      13.497  60.402 -14.134  1.00  6.00           C  
ATOM    217  O   GLN A  54      12.770  59.508 -13.672  1.00  4.00           O  
ATOM    218  CB  GLN A  54      14.441  59.175 -16.074  1.00  7.00           C  
ATOM    219  CG  GLN A  54      14.692  58.930 -17.558  1.00  3.00           C  
ATOM    220  CD  GLN A  54      15.547  57.704 -17.783  1.00  2.00           C  
ATOM    221  OE1 GLN A  54      15.909  56.976 -16.853  1.00  5.00           O  
ATOM    222  NE2 GLN A  54      15.880  57.436 -19.034  1.00  2.00           N  
ATOM    223  N   ILE A  55      14.198  61.263 -13.346  1.00  0.00           N  
ATOM    224  CA  ILE A  55      14.140  61.220 -11.879  1.00  0.00           C  
ATOM    225  C   ILE A  55      12.949  61.997 -11.333  1.00  8.00           C  
ATOM    226  O   ILE A  55      12.784  63.172 -11.700  1.00  9.00           O  
ATOM    227  CB  ILE A  55      15.493  61.594 -11.211  1.00  0.00           C  
ATOM    228  CG1 ILE A  55      16.644  60.786 -11.826  1.00  0.00           C  
ATOM    229  CD1 ILE A  55      18.002  61.328 -11.566  1.00  0.00           C  
ATOM    230  CG2 ILE A  55      15.457  61.398  -9.690  1.00  1.00           C  
ATOM    231  N   PRO A  56      12.109  61.369 -10.457  1.00  0.00           N  
ATOM    232  CA  PRO A  56      10.998  62.113  -9.854  1.00  5.00           C  
ATOM    233  C   PRO A  56      11.546  63.278  -9.022  1.00  0.00           C  
ATOM    234  O   PRO A  56      12.576  63.119  -8.346  1.00  0.00           O  
ATOM    235  CB  PRO A  56      10.325  61.070  -8.947  1.00  6.00           C  
ATOM    236  CG  PRO A  56      10.755  59.774  -9.435  1.00 10.00           C  
ATOM    237  CD  PRO A  56      12.158  59.995  -9.916  1.00  0.00           C  
ATOM    238  N   PRO A  57      10.913  64.465  -9.080  1.00  0.00           N  
ATOM    239  CA  PRO A  57      11.415  65.608  -8.295  1.00 16.00           C  
ATOM    240  C   PRO A  57      11.527  65.332  -6.794  1.00  0.00           C  
ATOM    241  O   PRO A  57      12.499  65.779  -6.190  1.00  0.00           O  
ATOM    242  CB  PRO A  57      10.421  66.734  -8.620  1.00  4.00           C  
ATOM    243  CG  PRO A  57       9.868  66.364  -9.927  1.00  2.00           C  
ATOM    244  CD  PRO A  57       9.740  64.862  -9.879  1.00  3.00           C  
ATOM    245  N   ASN A  58      10.597  64.552  -6.215  1.00  0.00           N  
ATOM    246  CA  ASN A  58      10.608  64.180  -4.798  1.00  0.00           C  
ATOM    247  C   ASN A  58      11.846  63.407  -4.385  1.00  0.00           C  
ATOM    248  O   ASN A  58      12.232  63.468  -3.217  1.00  0.00           O  
ATOM    249  CB  ASN A  58       9.362  63.397  -4.434  1.00  1.00           C  
ATOM    250  CG  ASN A  58       8.130  64.253  -4.535  1.00 10.00           C  
ATOM    251  OD1 ASN A  58       8.007  65.301  -3.869  1.00  8.00           O  
ATOM    252  ND2 ASN A  58       7.222  63.863  -5.395  1.00  4.00           N  
ATOM    253  N   PHE A  59      12.477  62.696  -5.335  1.00  0.00           N  
ATOM    254  CA  PHE A  59      13.704  61.968  -5.064  1.00  0.00           C  
ATOM    255  C   PHE A  59      14.840  62.944  -4.935  1.00  1.00           C  
ATOM    256  O   PHE A  59      15.634  62.833  -4.000  1.00  0.00           O  
ATOM    257  CB  PHE A  59      13.998  60.918  -6.144  1.00  1.00           C  
ATOM    258  CG  PHE A  59      14.651  59.660  -5.619  1.00  1.00           C  
ATOM    259  CD1 PHE A  59      15.212  59.622  -4.343  1.00  0.00           C  
ATOM    260  CD2 PHE A  59      14.709  58.512  -6.397  1.00  0.00           C  
ATOM    261  CE1 PHE A  59      15.815  58.456  -3.862  1.00  0.00           C  
ATOM    262  CE2 PHE A  59      15.296  57.347  -5.907  1.00  0.00           C  
ATOM    263  CZ  PHE A  59      15.831  57.326  -4.640  1.00  0.00           C  
ATOM    264  N   ILE A  60      14.890  63.930  -5.851  1.00  0.00           N  
ATOM    265  CA  ILE A  60      15.880  65.002  -5.839  1.00  1.00           C  
ATOM    266  C   ILE A  60      15.698  65.807  -4.553  1.00  0.00           C  
ATOM    267  O   ILE A  60      16.666  65.998  -3.827  1.00  0.00           O  
ATOM    268  CB  ILE A  60      15.807  65.826  -7.146  1.00 23.00           C  
ATOM    269  CG1 ILE A  60      16.320  64.972  -8.316  1.00  1.00           C  
ATOM    270  CD1 ILE A  60      15.637  65.213  -9.604  1.00 12.00           C  
ATOM    271  CG2 ILE A  60      16.603  67.168  -7.042  1.00 20.00           C  
ATOM    272  N   HIS A  61      14.446  66.147  -4.211  1.00  0.00           N  
ATOM    273  CA  HIS A  61      14.098  66.873  -2.994  1.00  0.00           C  
ATOM    274  C   HIS A  61      14.565  66.177  -1.747  1.00  0.00           C  
ATOM    275  O   HIS A  61      14.991  66.863  -0.820  1.00  0.00           O  
ATOM    276  CB  HIS A  61      12.591  67.113  -2.911  1.00  0.00           C  
ATOM    277  CG  HIS A  61      12.111  68.151  -3.867  1.00  0.00           C  
ATOM    278  ND1 HIS A  61      10.768  68.333  -4.106  1.00 11.00           N  
ATOM    279  CD2 HIS A  61      12.816  69.026  -4.622  1.00 14.00           C  
ATOM    280  CE1 HIS A  61      10.694  69.315  -4.984  1.00  4.00           C  
ATOM    281  NE2 HIS A  61      11.904  69.758  -5.328  1.00  5.00           N  
ATOM    282  N   ALA A  62      14.481  64.826  -1.721  1.00  0.00           N  
ATOM    283  CA  ALA A  62      14.897  63.990  -0.604  1.00  0.00           C  
ATOM    284  C   ALA A  62      16.395  64.151  -0.363  1.00  0.00           C  
ATOM    285  O   ALA A  62      16.814  64.330   0.783  1.00  0.00           O  
ATOM    286  CB  ALA A  62      14.546  62.541  -0.889  1.00  1.00           C  
ATOM    287  N   PHE A  63      17.188  64.164  -1.451  1.00  0.00           N  
ATOM    288  CA  PHE A  63      18.629  64.361  -1.375  1.00  0.00           C  
ATOM    289  C   PHE A  63      18.978  65.768  -0.950  1.00  0.00           C  
ATOM    290  O   PHE A  63      19.928  65.941  -0.206  1.00 60.00           O  
ATOM    291  CB  PHE A  63      19.313  63.965  -2.679  1.00  0.00           C  
ATOM    292  CG  PHE A  63      19.521  62.476  -2.837  1.00  0.00           C  
ATOM    293  CD1 PHE A  63      20.654  61.856  -2.318  1.00 46.00           C  
ATOM    294  CD2 PHE A  63      18.610  61.702  -3.538  1.00  1.00           C  
ATOM    295  CE1 PHE A  63      20.851  60.474  -2.459  1.00  0.00           C  
ATOM    296  CE2 PHE A  63      18.799  60.306  -3.671  1.00  1.00           C  
ATOM    297  CZ  PHE A  63      19.924  59.705  -3.135  1.00  1.00           C  
ATOM    298  N   LEU A  64      18.194  66.772  -1.358  1.00  0.00           N  
ATOM    299  CA  LEU A  64      18.374  68.187  -0.992  1.00  0.00           C  
ATOM    300  C   LEU A  64      18.114  68.461   0.479  1.00  0.00           C  
ATOM    301  O   LEU A  64      18.702  69.385   1.021  1.00 10.00           O  
ATOM    302  CB  LEU A  64      17.468  69.091  -1.832  1.00  0.00           C  
ATOM    303  CG  LEU A  64      17.724  69.093  -3.336  1.00  0.00           C  
ATOM    304  CD1 LEU A  64      16.851  70.102  -4.014  1.00 29.00           C  
ATOM    305  CD2 LEU A  64      19.203  69.340  -3.674  1.00  0.00           C  
ATOM    306  N   ALA A  65      17.192  67.712   1.108  1.00  0.00           N  
ATOM    307  CA  ALA A  65      16.847  67.819   2.532  1.00 23.00           C  
ATOM    308  C   ALA A  65      17.699  66.898   3.399  1.00  0.00           C  
ATOM    309  O   ALA A  65      17.634  66.992   4.627  1.00  5.00           O  
ATOM    310  CB  ALA A  65      15.373  67.495   2.743  1.00  0.00           C  
ATOM    311  N   ALA A  66      18.484  65.999   2.771  1.00  0.00           N  
ATOM    312  CA  ALA A  66      19.332  65.019   3.465  1.00  0.00           C  
ATOM    313  C   ALA A  66      20.437  65.650   4.327  1.00  0.00           C  
ATOM    314  O   ALA A  66      20.830  65.064   5.340  1.00 25.00           O  
ATOM    315  CB  ALA A  66      19.913  64.031   2.470  1.00 60.00           C  
ATOM    316  N   GLU A  67      20.931  66.834   3.929  1.00  0.00           N  
ATOM    317  CA  GLU A  67      21.952  67.550   4.692  1.00 21.00           C  
ATOM    318  C   GLU A  67      21.491  68.905   5.037  1.00 10.00           C  
ATOM    319  O   GLU A  67      20.805  69.529   4.235  1.00 59.00           O  
ATOM    320  CB  GLU A  67      23.273  67.647   3.935  1.00 26.00           C  
ATOM    321  CG  GLU A  67      23.910  66.309   3.634  1.00  7.00           C  
ATOM    322  CD  GLU A  67      24.143  65.350   4.785  1.00  3.00           C  
ATOM    323  OE1 GLU A  67      24.204  64.138   4.490  1.00 22.00           O  
ATOM    324  OE2 GLU A  67      24.279  65.785   5.956  1.00  6.00           O  
ATOM    325  N   ASP A  68      21.863  69.374   6.230  1.00  9.00           N  
ATOM    326  CA  ASP A  68      21.490  70.708   6.712  1.00 41.00           C  
ATOM    327  C   ASP A  68      22.105  71.829   5.856  1.00  3.00           C  
ATOM    328  O   ASP A  68      21.393  72.727   5.398  1.00  7.00           O  
ATOM    329  CB  ASP A  68      21.860  70.893   8.207  1.00  3.00           C  
ATOM    330  CG  ASP A  68      20.681  71.119   9.160  1.00  3.00           C  
ATOM    331  OD1 ASP A  68      19.544  71.330   8.671  1.00  7.00           O  
ATOM    332  OD2 ASP A  68      20.898  71.080  10.394  1.00  2.00           O  
ATOM    333  N   SER A  69      23.418  71.743   5.602  1.00  5.00           N  
ATOM    334  CA  SER A  69      24.088  72.794   4.842  1.00  6.00           C  
ATOM    335  C   SER A  69      24.876  72.330   3.640  1.00 60.00           C  
ATOM    336  O   SER A  69      25.677  71.385   3.719  1.00  7.00           O  
ATOM    337  CB  SER A  69      24.913  73.695   5.756  1.00  2.00           C  
ATOM    338  OG  SER A  69      25.856  72.994   6.554  1.00  2.00           O  
ATOM    339  N   SER A  70      24.612  73.003   2.512  1.00 10.00           N  
ATOM    340  CA  SER A  70      25.219  72.773   1.200  1.00 15.00           C  
ATOM    341  C   SER A  70      25.909  74.077   0.764  1.00 15.00           C  
ATOM    342  O   SER A  70      25.329  75.163   0.893  1.00  6.00           O  
ATOM    343  CB  SER A  70      24.151  72.344   0.202  1.00 44.00           C  
ATOM    344  OG  SER A  70      24.569  72.532  -1.136  1.00 25.00           O  
ATOM    345  N   PHE A  71      27.161  73.981   0.299  1.00 10.00           N  
ATOM    346  CA  PHE A  71      27.970  75.144  -0.103  1.00  4.00           C  
ATOM    347  C   PHE A  71      28.656  74.934  -1.452  1.00  4.00           C  
ATOM    348  O   PHE A  71      29.722  75.498  -1.680  1.00  2.00           O  
ATOM    349  CB  PHE A  71      29.059  75.445   0.961  1.00  2.00           C  
ATOM    350  CG  PHE A  71      28.698  75.284   2.423  1.00  2.00           C  
ATOM    351  CD1 PHE A  71      29.109  74.161   3.141  1.00  3.00           C  
ATOM    352  CD2 PHE A  71      28.006  76.280   3.098  1.00  2.00           C  
ATOM    353  CE1 PHE A  71      28.787  74.021   4.493  1.00  2.00           C  
ATOM    354  CE2 PHE A  71      27.706  76.147   4.459  1.00  2.00           C  
ATOM    355  CZ  PHE A  71      28.121  75.033   5.151  1.00  1.00           C  
ATOM    356  N   PHE A  72      28.089  74.131  -2.344  1.00 15.00           N  
ATOM    357  CA  PHE A  72      28.768  73.856  -3.612  1.00  2.00           C  
ATOM    358  C   PHE A  72      28.760  75.042  -4.593  1.00  2.00           C  
ATOM    359  O   PHE A  72      27.686  75.629  -4.766  1.00  2.00           O  
ATOM    360  CB  PHE A  72      28.155  72.620  -4.267  1.00  3.00           C  
ATOM    361  CG  PHE A  72      28.157  71.387  -3.411  1.00  0.00           C  
ATOM    362  CD1 PHE A  72      29.355  70.766  -3.055  1.00  3.00           C  
ATOM    363  CD2 PHE A  72      26.965  70.822  -2.985  1.00  0.00           C  
ATOM    364  CE1 PHE A  72      29.356  69.626  -2.272  1.00  3.00           C  
ATOM    365  CE2 PHE A  72      26.964  69.654  -2.224  1.00 15.00           C  
ATOM    366  CZ  PHE A  72      28.159  69.070  -1.867  1.00  5.00           C  
ATOM    367  N   GLN A 133      18.958  78.097  -2.221  1.00  2.00           N  
ATOM    368  CA  GLN A 133      19.107  77.126  -1.133  1.00  3.00           C  
ATOM    369  C   GLN A 133      19.176  75.711  -1.703  1.00  0.00           C  
ATOM    370  O   GLN A 133      18.230  75.251  -2.360  1.00 28.00           O  
ATOM    371  CB  GLN A 133      18.031  77.302  -0.024  1.00  3.00           C  
ATOM    372  CG  GLN A 133      16.553  77.020  -0.392  1.00  8.00           C  
ATOM    373  CD  GLN A 133      15.929  77.954  -1.419  1.00  4.00           C  
ATOM    374  OE1 GLN A 133      16.100  77.775  -2.639  1.00  4.00           O  
ATOM    375  NE2 GLN A 133      15.121  78.917  -0.950  1.00  1.00           N  
ATOM    376  N   ASN A 134      20.347  75.060  -1.550  1.00  9.00           N  
ATOM    377  CA  ASN A 134      20.615  73.713  -2.082  1.00 22.00           C  
ATOM    378  C   ASN A 134      20.444  73.629  -3.631  1.00  0.00           C  
ATOM    379  O   ASN A 134      20.557  72.543  -4.193  1.00  0.00           O  
ATOM    380  CB  ASN A 134      19.772  72.631  -1.348  1.00  0.00           C  
ATOM    381  CG  ASN A 134      20.121  72.419   0.113  1.00 15.00           C  
ATOM    382  OD1 ASN A 134      21.149  71.817   0.453  1.00 52.00           O  
ATOM    383  ND2 ASN A 134      19.225  72.827   1.010  1.00 22.00           N  
ATOM    384  N   LEU A 135      20.187  74.772  -4.304  1.00  9.00           N  
ATOM    385  CA  LEU A 135      19.984  74.884  -5.740  1.00 43.00           C  
ATOM    386  C   LEU A 135      21.188  74.431  -6.554  1.00  5.00           C  
ATOM    387  O   LEU A 135      20.995  73.835  -7.616  1.00  6.00           O  
ATOM    388  CB  LEU A 135      19.537  76.307  -6.109  1.00  5.00           C  
ATOM    389  CG  LEU A 135      18.996  76.557  -7.550  1.00  3.00           C  
ATOM    390  CD1 LEU A 135      17.986  75.463  -8.003  1.00  5.00           C  
ATOM    391  CD2 LEU A 135      18.424  77.969  -7.693  1.00  2.00           C  
ATOM    392  N   SER A 136      22.422  74.656  -6.052  1.00  6.00           N  
ATOM    393  CA  SER A 136      23.654  74.188  -6.716  1.00  4.00           C  
ATOM    394  C   SER A 136      23.908  72.714  -6.419  1.00  0.00           C  
ATOM    395  O   SER A 136      24.638  72.073  -7.158  1.00  9.00           O  
ATOM    396  CB  SER A 136      24.854  75.009  -6.286  1.00  3.00           C  
ATOM    397  OG  SER A 136      25.005  74.920  -4.877  1.00  9.00           O  
ATOM    398  N   LYS A 137      23.287  72.156  -5.357  1.00  0.00           N  
ATOM    399  CA  LYS A 137      23.368  70.725  -5.046  1.00  0.00           C  
ATOM    400  C   LYS A 137      22.595  69.990  -6.128  1.00  0.00           C  
ATOM    401  O   LYS A 137      23.097  69.003  -6.638  1.00 60.00           O  
ATOM    402  CB  LYS A 137      22.828  70.410  -3.643  1.00  0.00           C  
ATOM    403  CG  LYS A 137      23.142  68.997  -3.185  1.00 51.00           C  
ATOM    404  CD  LYS A 137      22.697  68.687  -1.765  1.00 46.00           C  
ATOM    405  CE  LYS A 137      22.800  67.197  -1.432  1.00 18.00           C  
ATOM    406  NZ  LYS A 137      22.535  66.930   0.021  1.00 18.00           N  
ATOM    407  N   GLU A 138      21.443  70.530  -6.571  1.00  0.00           N  
ATOM    408  CA  GLU A 138      20.649  69.945  -7.649  1.00  0.00           C  
ATOM    409  C   GLU A 138      21.464  69.750  -8.959  1.00 10.00           C  
ATOM    410  O   GLU A 138      21.302  68.742  -9.658  1.00 11.00           O  
ATOM    411  CB  GLU A 138      19.410  70.789  -7.887  1.00 47.00           C  
ATOM    412  CG  GLU A 138      18.343  70.074  -8.695  1.00  8.00           C  
ATOM    413  CD  GLU A 138      17.144  70.906  -9.104  1.00  6.00           C  
ATOM    414  OE1 GLU A 138      16.006  70.417  -8.926  1.00  7.00           O  
ATOM    415  OE2 GLU A 138      17.336  72.024  -9.638  1.00  3.00           O  
ATOM    416  N   ASP A 139      22.376  70.683  -9.258  1.00  0.00           N  
ATOM    417  CA  ASP A 139      23.224  70.604 -10.442  1.00  6.00           C  
ATOM    418  C   ASP A 139      24.323  69.570 -10.226  1.00  6.00           C  
ATOM    419  O   ASP A 139      24.531  68.733 -11.106  1.00  5.00           O  
ATOM    420  CB  ASP A 139      23.808  71.978 -10.804  1.00  3.00           C  
ATOM    421  CG  ASP A 139      22.831  73.130 -11.077  1.00  3.00           C  
ATOM    422  OD1 ASP A 139      23.211  74.068 -11.831  1.00  2.00           O  
ATOM    423  OD2 ASP A 139      21.748  73.167 -10.438  1.00  4.00           O  
ATOM    424  N   ILE A 140      25.002  69.585  -9.052  1.00  0.00           N  
ATOM    425  CA  ILE A 140      26.071  68.614  -8.774  1.00  7.00           C  
ATOM    426  C   ILE A 140      25.526  67.189  -8.529  1.00 51.00           C  
ATOM    427  O   ILE A 140      26.278  66.229  -8.707  1.00  0.00           O  
ATOM    428  CB  ILE A 140      27.064  69.073  -7.669  1.00 50.00           C  
ATOM    429  CG1 ILE A 140      27.259  70.559  -7.661  1.00  5.00           C  
ATOM    430  CD1 ILE A 140      28.666  70.983  -7.313  1.00  3.00           C  
ATOM    431  CG2 ILE A 140      28.417  68.374  -7.800  1.00  6.00           C  
ATOM    432  N   LEU A 141      24.239  67.054  -8.127  1.00 60.00           N  
ATOM    433  CA  LEU A 141      23.598  65.767  -7.868  1.00 46.00           C  
ATOM    434  C   LEU A 141      23.574  64.873  -9.125  1.00  0.00           C  
ATOM    435  O   LEU A 141      23.801  63.654  -9.035  1.00  0.00           O  
ATOM    436  CB  LEU A 141      22.181  65.990  -7.329  1.00  0.00           C  
ATOM    437  CG  LEU A 141      21.372  64.749  -6.819  1.00  0.00           C  
ATOM    438  CD1 LEU A 141      22.104  63.982  -5.703  1.00 30.00           C  
ATOM    439  CD2 LEU A 141      19.988  65.172  -6.340  1.00  1.00           C  
ATOM    440  N   SER A 142      23.332  65.508 -10.299  1.00  0.00           N  
ATOM    441  CA  SER A 142      23.296  64.873 -11.627  1.00 21.00           C  
ATOM    442  C   SER A 142      24.567  64.109 -11.931  1.00  4.00           C  
ATOM    443  O   SER A 142      24.510  63.078 -12.599  1.00  8.00           O  
ATOM    444  CB  SER A 142      23.036  65.910 -12.717  1.00  4.00           C  
ATOM    445  OG  SER A 142      24.089  66.854 -12.827  1.00  3.00           O  
ATOM    446  N   LEU A 143      25.708  64.588 -11.412  1.00  0.00           N  
ATOM    447  CA  LEU A 143      27.028  63.964 -11.581  1.00  4.00           C  
ATOM    448  C   LEU A 143      27.176  62.650 -10.813  1.00 25.00           C  
ATOM    449  O   LEU A 143      27.867  61.738 -11.281  1.00  7.00           O  
ATOM    450  CB  LEU A 143      28.147  64.920 -11.124  1.00  6.00           C  
ATOM    451  CG  LEU A 143      28.352  66.248 -11.864  1.00  5.00           C  
ATOM    452  CD1 LEU A 143      29.588  66.912 -11.367  1.00  2.00           C  
ATOM    453  CD2 LEU A 143      28.490  66.043 -13.358  1.00  2.00           C  
ATOM    454  N   TYR A 144      26.554  62.569  -9.612  1.00  0.00           N  
ATOM    455  CA  TYR A 144      26.673  61.424  -8.700  1.00  0.00           C  
ATOM    456  C   TYR A 144      25.486  60.463  -8.638  1.00  0.00           C  
ATOM    457  O   TYR A 144      25.664  59.302  -8.264  1.00  0.00           O  
ATOM    458  CB  TYR A 144      27.070  61.935  -7.297  1.00 14.00           C  
ATOM    459  CG  TYR A 144      28.399  62.669  -7.300  1.00  5.00           C  
ATOM    460  CD1 TYR A 144      29.599  61.973  -7.389  1.00  4.00           C  
ATOM    461  CD2 TYR A 144      28.454  64.058  -7.270  1.00 13.00           C  
ATOM    462  CE1 TYR A 144      30.818  62.638  -7.461  1.00  2.00           C  
ATOM    463  CE2 TYR A 144      29.675  64.737  -7.307  1.00  4.00           C  
ATOM    464  CZ  TYR A 144      30.857  64.018  -7.396  1.00  3.00           C  
ATOM    465  OH  TYR A 144      32.084  64.639  -7.457  1.00  2.00           O  
ATOM    466  N   VAL A 145      24.294  60.940  -9.028  1.00  0.00           N  
ATOM    467  CA  VAL A 145      23.018  60.223  -8.969  1.00  1.00           C  
ATOM    468  C   VAL A 145      23.019  58.728  -9.385  1.00  0.00           C  
ATOM    469  O   VAL A 145      22.322  57.924  -8.765  1.00  1.00           O  
ATOM    470  CB  VAL A 145      21.863  61.088  -9.535  1.00  0.00           C  
ATOM    471  CG1 VAL A 145      21.747  61.020 -11.062  1.00 25.00           C  
ATOM    472  CG2 VAL A 145      20.548  60.790  -8.843  1.00  1.00           C  
ATOM    473  N   ASN A 146      23.852  58.351 -10.365  1.00 22.00           N  
ATOM    474  CA  ASN A 146      23.974  56.969 -10.868  1.00  1.00           C  
ATOM    475  C   ASN A 146      25.161  56.205 -10.342  1.00  8.00           C  
ATOM    476  O   ASN A 146      25.278  55.002 -10.609  1.00  7.00           O  
ATOM    477  CB  ASN A 146      23.985  56.951 -12.386  1.00  8.00           C  
ATOM    478  CG  ASN A 146      22.673  57.401 -12.974  1.00  0.00           C  
ATOM    479  OD1 ASN A 146      21.602  57.026 -12.493  1.00  1.00           O  
ATOM    480  ND2 ASN A 146      22.728  58.169 -14.058  1.00  6.00           N  
ATOM    481  N   LYS A 147      26.016  56.862  -9.570  1.00  0.00           N  
ATOM    482  CA  LYS A 147      27.209  56.252  -9.009  1.00  7.00           C  
ATOM    483  C   LYS A 147      27.272  56.131  -7.466  1.00  8.00           C  
ATOM    484  O   LYS A 147      27.992  55.256  -6.965  1.00  5.00           O  
ATOM    485  CB  LYS A 147      28.499  56.833  -9.653  1.00  4.00           C  
ATOM    486  CG  LYS A 147      28.636  58.359  -9.651  1.00 10.00           C  
ATOM    487  CD  LYS A 147      29.667  58.832 -10.683  1.00  3.00           C  
ATOM    488  CE  LYS A 147      31.029  59.164 -10.101  1.00  2.00           C  
ATOM    489  NZ  LYS A 147      32.005  59.505 -11.170  1.00  2.00           N  
ATOM    490  N   ILE A 148      26.526  56.965  -6.728  1.00 12.00           N  
ATOM    491  CA  ILE A 148      26.495  56.945  -5.258  1.00  7.00           C  
ATOM    492  C   ILE A 148      26.329  55.522  -4.730  1.00  0.00           C  
ATOM    493  O   ILE A 148      25.385  54.850  -5.120  1.00  0.00           O  
ATOM    494  CB  ILE A 148      25.390  57.872  -4.647  1.00  1.00           C  
ATOM    495  CG1 ILE A 148      25.500  59.297  -5.137  1.00  7.00           C  
ATOM    496  CD1 ILE A 148      24.522  60.362  -4.429  1.00 11.00           C  
ATOM    497  CG2 ILE A 148      25.453  57.848  -3.114  1.00  6.00           C  
ATOM    498  N   PHE A 149      27.245  55.075  -3.847  1.00  5.00           N  
ATOM    499  CA  PHE A 149      27.177  53.763  -3.190  1.00  0.00           C  
ATOM    500  C   PHE A 149      26.091  53.906  -2.128  1.00  0.00           C  
ATOM    501  O   PHE A 149      26.107  54.851  -1.344  1.00 11.00           O  
ATOM    502  CB  PHE A 149      28.525  53.358  -2.559  1.00  4.00           C  
ATOM    503  CG  PHE A 149      28.433  52.083  -1.751  1.00  3.00           C  
ATOM    504  CD1 PHE A 149      28.023  50.884  -2.345  1.00  0.00           C  
ATOM    505  CD2 PHE A 149      28.714  52.077  -0.388  1.00  3.00           C  
ATOM    506  CE1 PHE A 149      27.898  49.703  -1.591  1.00 10.00           C  
ATOM    507  CE2 PHE A 149      28.616  50.879   0.358  1.00  3.00           C  
ATOM    508  CZ  PHE A 149      28.196  49.711  -0.249  1.00  4.00           C  
ATOM    509  N   LEU A 150      25.105  53.022  -2.176  1.00  0.00           N  
ATOM    510  CA  LEU A 150      23.944  53.089  -1.309  1.00  0.00           C  
ATOM    511  C   LEU A 150      23.757  51.830  -0.469  1.00  0.00           C  
ATOM    512  O   LEU A 150      22.654  51.547  -0.021  1.00  1.00           O  
ATOM    513  CB  LEU A 150      22.698  53.421  -2.156  1.00  0.00           C  
ATOM    514  CG  LEU A 150      22.663  54.832  -2.708  1.00  0.00           C  
ATOM    515  CD1 LEU A 150      21.789  54.908  -3.909  1.00  1.00           C  
ATOM    516  CD2 LEU A 150      22.235  55.828  -1.651  1.00  0.00           C  
ATOM    517  N   GLY A 151      24.853  51.121  -0.226  1.00  0.00           N  
ATOM    518  CA  GLY A 151      24.884  49.905   0.572  1.00  9.00           C  
ATOM    519  C   GLY A 151      24.351  48.691  -0.147  1.00  0.00           C  
ATOM    520  O   GLY A 151      23.557  48.812  -1.094  1.00  0.00           O  
ATOM    521  N   LYS A 152      24.791  47.497   0.322  1.00  7.00           N  
ATOM    522  CA  LYS A 152      24.356  46.184  -0.157  1.00  5.00           C  
ATOM    523  C   LYS A 152      24.448  46.061  -1.697  1.00 10.00           C  
ATOM    524  O   LYS A 152      23.445  45.725  -2.352  1.00 27.00           O  
ATOM    525  CB  LYS A 152      22.921  45.890   0.367  1.00 26.00           C  
ATOM    526  CG  LYS A 152      22.777  45.955   1.899  1.00  8.00           C  
ATOM    527  CD  LYS A 152      22.198  44.669   2.520  1.00  7.00           C  
ATOM    528  CE  LYS A 152      23.069  43.426   2.415  1.00  3.00           C  
ATOM    529  NZ  LYS A 152      22.596  42.486   1.351  1.00  4.00           N  
ATOM    530  N   ASN A 153      25.648  46.361  -2.271  1.00  7.00           N  
ATOM    531  CA  ASN A 153      25.944  46.319  -3.720  1.00 17.00           C  
ATOM    532  C   ASN A 153      25.175  47.335  -4.588  1.00  0.00           C  
ATOM    533  O   ASN A 153      25.178  47.174  -5.817  1.00  0.00           O  
ATOM    534  CB  ASN A 153      25.716  44.912  -4.317  1.00  0.00           C  
ATOM    535  CG  ASN A 153      26.739  43.854  -4.003  1.00  6.00           C  
ATOM    536  OD1 ASN A 153      27.955  44.086  -4.063  1.00 14.00           O  
ATOM    537  ND2 ASN A 153      26.247  42.636  -3.787  1.00 10.00           N  
ATOM    538  N   ALA A 154      24.499  48.361  -3.984  1.00  0.00           N  
ATOM    539  CA  ALA A 154      23.738  49.327  -4.774  1.00  0.00           C  
ATOM    540  C   ALA A 154      24.517  50.591  -5.074  1.00  0.00           C  
ATOM    541  O   ALA A 154      24.934  51.285  -4.155  1.00  0.00           O  
ATOM    542  CB  ALA A 154      22.406  49.640  -4.113  1.00  0.00           C  
ATOM    543  N   TYR A 155      24.716  50.877  -6.374  1.00  0.00           N  
ATOM    544  CA  TYR A 155      25.405  52.066  -6.883  1.00  0.00           C  
ATOM    545  C   TYR A 155      24.450  52.859  -7.746  1.00  0.00           C  
ATOM    546  O   TYR A 155      24.143  52.465  -8.874  1.00  1.00           O  
ATOM    547  CB  TYR A 155      26.666  51.688  -7.674  1.00  7.00           C  
ATOM    548  CG  TYR A 155      27.729  51.063  -6.806  1.00  5.00           C  
ATOM    549  CD1 TYR A 155      28.715  51.840  -6.219  1.00  4.00           C  
ATOM    550  CD2 TYR A 155      27.736  49.692  -6.550  1.00  8.00           C  
ATOM    551  CE1 TYR A 155      29.702  51.273  -5.417  1.00  3.00           C  
ATOM    552  CE2 TYR A 155      28.693  49.119  -5.712  1.00 21.00           C  
ATOM    553  CZ  TYR A 155      29.682  49.914  -5.154  1.00  4.00           C  
ATOM    554  OH  TYR A 155      30.651  49.394  -4.328  1.00  4.00           O  
ATOM    555  N   GLY A 156      23.973  53.965  -7.195  1.00  0.00           N  
ATOM    556  CA  GLY A 156      23.013  54.829  -7.856  1.00  1.00           C  
ATOM    557  C   GLY A 156      21.601  54.540  -7.412  1.00  1.00           C  
ATOM    558  O   GLY A 156      21.274  53.443  -6.962  1.00  0.00           O  
ATOM    559  N   ILE A 157      20.755  55.533  -7.567  1.00  1.00           N  
ATOM    560  CA  ILE A 157      19.357  55.516  -7.162  1.00  0.00           C  
ATOM    561  C   ILE A 157      18.545  54.343  -7.699  1.00  0.00           C  
ATOM    562  O   ILE A 157      17.815  53.714  -6.930  1.00  0.00           O  
ATOM    563  CB  ILE A 157      18.698  56.918  -7.313  1.00  0.00           C  
ATOM    564  CG1 ILE A 157      18.753  57.433  -8.756  1.00  0.00           C  
ATOM    565  CD1 ILE A 157      17.703  58.393  -9.104  1.00  1.00           C  
ATOM    566  CG2 ILE A 157      19.403  57.913  -6.385  1.00  1.00           C  
ATOM    567  N   ALA A 158      18.719  54.000  -8.985  1.00  1.00           N  
ATOM    568  CA  ALA A 158      17.973  52.898  -9.590  1.00 59.00           C  
ATOM    569  C   ALA A 158      18.367  51.560  -9.002  1.00  0.00           C  
ATOM    570  O   ALA A 158      17.472  50.764  -8.677  1.00 50.00           O  
ATOM    571  CB  ALA A 158      18.109  52.898 -11.096  1.00 21.00           C  
ATOM    572  N   ALA A 159      19.682  51.324  -8.789  1.00  0.00           N  
ATOM    573  CA  ALA A 159      20.158  50.069  -8.182  1.00  0.00           C  
ATOM    574  C   ALA A 159      19.646  49.934  -6.740  1.00  0.00           C  
ATOM    575  O   ALA A 159      19.273  48.838  -6.350  1.00  0.00           O  
ATOM    576  CB  ALA A 159      21.676  49.992  -8.228  1.00  0.00           C  
ATOM    577  N   ALA A 160      19.569  51.037  -5.972  1.00  0.00           N  
ATOM    578  CA  ALA A 160      19.044  51.012  -4.605  1.00  0.00           C  
ATOM    579  C   ALA A 160      17.525  50.783  -4.582  1.00  0.00           C  
ATOM    580  O   ALA A 160      17.030  50.082  -3.695  1.00  0.00           O  
ATOM    581  CB  ALA A 160      19.410  52.277  -3.867  1.00  0.00           C  
ATOM    582  N   ALA A 161      16.789  51.343  -5.576  1.00  0.00           N  
ATOM    583  CA  ALA A 161      15.338  51.151  -5.712  1.00  0.00           C  
ATOM    584  C   ALA A 161      15.045  49.684  -6.005  1.00  0.00           C  
ATOM    585  O   ALA A 161      14.078  49.149  -5.465  1.00  0.00           O  
ATOM    586  CB  ALA A 161      14.780  52.038  -6.815  1.00  0.00           C  
ATOM    587  N   LYS A 162      15.923  49.019  -6.799  1.00  0.00           N  
ATOM    588  CA  LYS A 162      15.824  47.596  -7.160  1.00  0.00           C  
ATOM    589  C   LYS A 162      16.211  46.672  -6.018  1.00  0.00           C  
ATOM    590  O   LYS A 162      15.475  45.729  -5.739  1.00  0.00           O  
ATOM    591  CB  LYS A 162      16.691  47.255  -8.393  1.00 36.00           C  
ATOM    592  CG  LYS A 162      16.415  45.869  -8.997  1.00  9.00           C  
ATOM    593  CD  LYS A 162      15.175  45.865  -9.883  1.00  6.00           C  
ATOM    594  CE  LYS A 162      14.597  44.481 -10.074  1.00  3.00           C  
ATOM    595  NZ  LYS A 162      13.121  44.523 -10.313  1.00  3.00           N  
ATOM    596  N   ILE A 163      17.374  46.915  -5.389  1.00  0.00           N  
ATOM    597  CA  ILE A 163      17.919  46.089  -4.296  1.00 60.00           C  
ATOM    598  C   ILE A 163      17.055  46.100  -3.017  1.00  0.00           C  
ATOM    599  O   ILE A 163      16.805  45.039  -2.455  1.00 60.00           O  
ATOM    600  CB  ILE A 163      19.442  46.391  -4.054  1.00  0.00           C  
ATOM    601  CG1 ILE A 163      20.287  45.732  -5.189  1.00 60.00           C  
ATOM    602  CD1 ILE A 163      21.747  46.157  -5.323  1.00 59.00           C  
ATOM    603  CG2 ILE A 163      19.943  46.030  -2.619  1.00 43.00           C  
ATOM    604  N   TYR A 164      16.649  47.279  -2.546  1.00  0.00           N  
ATOM    605  CA  TYR A 164      15.894  47.415  -1.310  1.00  0.00           C  
ATOM    606  C   TYR A 164      14.391  47.193  -1.432  1.00  0.00           C  
ATOM    607  O   TYR A 164      13.761  46.767  -0.459  1.00  0.00           O  
ATOM    608  CB  TYR A 164      16.148  48.802  -0.702  1.00  1.00           C  
ATOM    609  CG  TYR A 164      17.554  49.015  -0.198  1.00  1.00           C  
ATOM    610  CD1 TYR A 164      17.983  48.446   0.998  1.00  0.00           C  
ATOM    611  CD2 TYR A 164      18.445  49.830  -0.884  1.00  1.00           C  
ATOM    612  CE1 TYR A 164      19.285  48.635   1.464  1.00  0.00           C  
ATOM    613  CE2 TYR A 164      19.756  50.004  -0.439  1.00  0.00           C  
ATOM    614  CZ  TYR A 164      20.162  49.424   0.746  1.00  0.00           C  
ATOM    615  OH  TYR A 164      21.419  49.656   1.234  1.00  0.00           O  
ATOM    616  N   TYR A 165      13.804  47.542  -2.587  1.00  0.00           N  
ATOM    617  CA  TYR A 165      12.350  47.484  -2.750  1.00  0.00           C  
ATOM    618  C   TYR A 165      11.814  46.706  -3.955  1.00  0.00           C  
ATOM    619  O   TYR A 165      10.608  46.464  -4.002  1.00 14.00           O  
ATOM    620  CB  TYR A 165      11.732  48.916  -2.676  1.00 28.00           C  
ATOM    621  CG  TYR A 165      12.144  49.713  -1.450  1.00  0.00           C  
ATOM    622  CD1 TYR A 165      11.696  49.360  -0.179  1.00  0.00           C  
ATOM    623  CD2 TYR A 165      12.992  50.817  -1.560  1.00  0.00           C  
ATOM    624  CE1 TYR A 165      12.070  50.092   0.953  1.00  0.00           C  
ATOM    625  CE2 TYR A 165      13.391  51.543  -0.431  1.00  0.00           C  
ATOM    626  CZ  TYR A 165      12.928  51.175   0.824  1.00  1.00           C  
ATOM    627  OH  TYR A 165      13.297  51.889   1.946  1.00  1.00           O  
ATOM    628  N   ASN A 166      12.681  46.321  -4.919  1.00  0.00           N  
ATOM    629  CA  ASN A 166      12.276  45.615  -6.149  1.00  0.00           C  
ATOM    630  C   ASN A 166      11.364  46.531  -6.989  1.00  0.00           C  
ATOM    631  O   ASN A 166      10.379  46.110  -7.603  1.00  4.00           O  
ATOM    632  CB  ASN A 166      11.641  44.250  -5.818  1.00 14.00           C  
ATOM    633  CG  ASN A 166      11.651  43.217  -6.907  1.00  3.00           C  
ATOM    634  OD1 ASN A 166      12.432  43.248  -7.855  1.00  3.00           O  
ATOM    635  ND2 ASN A 166      10.781  42.249  -6.768  1.00  2.00           N  
ATOM    636  N   LYS A 167      11.715  47.828  -6.978  1.00  0.00           N  
ATOM    637  CA  LYS A 167      10.977  48.883  -7.660  1.00  7.00           C  
ATOM    638  C   LYS A 167      11.870  49.647  -8.618  1.00  9.00           C  
ATOM    639  O   LYS A 167      13.100  49.576  -8.529  1.00 33.00           O  
ATOM    640  CB  LYS A 167      10.388  49.883  -6.628  1.00  0.00           C  
ATOM    641  CG  LYS A 167       9.181  49.388  -5.871  1.00  6.00           C  
ATOM    642  CD  LYS A 167       8.622  50.508  -4.997  1.00  0.00           C  
ATOM    643  CE  LYS A 167       7.296  50.153  -4.355  1.00  4.00           C  
ATOM    644  NZ  LYS A 167       6.693  51.302  -3.630  1.00  4.00           N  
ATOM    645  N   SER A 168      11.225  50.420  -9.513  1.00  6.00           N  
ATOM    646  CA  SER A 168      11.881  51.378 -10.395  1.00 20.00           C  
ATOM    647  C   SER A 168      11.803  52.678  -9.588  1.00  0.00           C  
ATOM    648  O   SER A 168      11.016  52.757  -8.628  1.00  0.00           O  
ATOM    649  CB  SER A 168      11.142  51.493 -11.727  1.00  4.00           C  
ATOM    650  OG  SER A 168       9.875  52.115 -11.604  1.00  3.00           O  
ATOM    651  N   ILE A 169      12.615  53.685  -9.938  1.00 23.00           N  
ATOM    652  CA  ILE A 169      12.610  54.956  -9.203  1.00  0.00           C  
ATOM    653  C   ILE A 169      11.257  55.666  -9.181  1.00  0.00           C  
ATOM    654  O   ILE A 169      10.904  56.265  -8.165  1.00  0.00           O  
ATOM    655  CB  ILE A 169      13.819  55.865  -9.506  1.00  0.00           C  
ATOM    656  CG1 ILE A 169      13.854  56.274 -10.998  1.00 17.00           C  
ATOM    657  CD1 ILE A 169      14.705  57.481 -11.326  1.00 22.00           C  
ATOM    658  CG2 ILE A 169      15.116  55.158  -9.053  1.00  0.00           C  
ATOM    659  N   ASN A 170      10.467  55.531 -10.251  1.00  0.00           N  
ATOM    660  CA  ASN A 170       9.142  56.166 -10.295  1.00  8.00           C  
ATOM    661  C   ASN A 170       8.067  55.409  -9.490  1.00  3.00           C  
ATOM    662  O   ASN A 170       7.000  55.972  -9.205  1.00  3.00           O  
ATOM    663  CB  ASN A 170       8.704  56.444 -11.727  1.00  2.00           C  
ATOM    664  CG  ASN A 170       9.690  57.302 -12.483  1.00  2.00           C  
ATOM    665  OD1 ASN A 170      10.595  56.802 -13.172  1.00  5.00           O  
ATOM    666  ND2 ASN A 170       9.568  58.615 -12.327  1.00  3.00           N  
ATOM    667  N   GLU A 171       8.366  54.155  -9.085  1.00  0.00           N  
ATOM    668  CA  GLU A 171       7.461  53.348  -8.275  1.00  3.00           C  
ATOM    669  C   GLU A 171       7.644  53.618  -6.771  1.00  4.00           C  
ATOM    670  O   GLU A 171       6.786  53.211  -5.982  1.00  3.00           O  
ATOM    671  CB  GLU A 171       7.640  51.847  -8.577  1.00  4.00           C  
ATOM    672  CG  GLU A 171       7.098  51.407  -9.928  1.00  2.00           C  
ATOM    673  CD  GLU A 171       7.356  49.957 -10.305  1.00  3.00           C  
ATOM    674  OE1 GLU A 171       8.443  49.431  -9.970  1.00  4.00           O  
ATOM    675  OE2 GLU A 171       6.485  49.357 -10.979  1.00  1.00           O  
ATOM    676  N   LEU A 172       8.758  54.283  -6.370  1.00  0.00           N  
ATOM    677  CA  LEU A 172       9.060  54.561  -4.957  1.00  0.00           C  
ATOM    678  C   LEU A 172       8.082  55.517  -4.296  1.00  5.00           C  
ATOM    679  O   LEU A 172       7.532  56.415  -4.956  1.00  6.00           O  
ATOM    680  CB  LEU A 172      10.477  55.113  -4.767  1.00  0.00           C  
ATOM    681  CG  LEU A 172      11.664  54.260  -5.197  1.00  0.00           C  
ATOM    682  CD1 LEU A 172      12.908  55.016  -5.000  1.00  0.00           C  
ATOM    683  CD2 LEU A 172      11.772  52.956  -4.410  1.00  0.00           C  
ATOM    684  N   SER A 173       7.881  55.335  -2.972  1.00  0.00           N  
ATOM    685  CA  SER A 173       7.043  56.220  -2.163  1.00  5.00           C  
ATOM    686  C   SER A 173       7.948  57.355  -1.662  1.00 27.00           C  
ATOM    687  O   SER A 173       9.170  57.261  -1.802  1.00  0.00           O  
ATOM    688  CB  SER A 173       6.421  55.452  -1.000  1.00  5.00           C  
ATOM    689  OG  SER A 173       7.329  55.168   0.051  1.00  0.00           O  
ATOM    690  N   ILE A 174       7.367  58.425  -1.094  1.00 11.00           N  
ATOM    691  CA  ILE A 174       8.132  59.560  -0.545  1.00  0.00           C  
ATOM    692  C   ILE A 174       9.048  59.082   0.604  1.00  0.00           C  
ATOM    693  O   ILE A 174      10.228  59.442   0.636  1.00  1.00           O  
ATOM    694  CB  ILE A 174       7.197  60.751  -0.181  1.00  0.00           C  
ATOM    695  CG1 ILE A 174       6.690  61.429  -1.470  1.00 11.00           C  
ATOM    696  CD1 ILE A 174       5.454  62.327  -1.328  1.00  5.00           C  
ATOM    697  CG2 ILE A 174       7.888  61.769   0.741  1.00  1.00           C  
ATOM    698  N   ALA A 175       8.516  58.196   1.474  1.00  0.00           N  
ATOM    699  CA  ALA A 175       9.220  57.583   2.594  1.00  0.00           C  
ATOM    700  C   ALA A 175      10.406  56.725   2.108  1.00  1.00           C  
ATOM    701  O   ALA A 175      11.469  56.735   2.738  1.00  0.00           O  
ATOM    702  CB  ALA A 175       8.254  56.725   3.389  1.00  1.00           C  
ATOM    703  N   GLN A 176      10.235  56.004   0.986  1.00  0.00           N  
ATOM    704  CA  GLN A 176      11.290  55.159   0.428  1.00  1.00           C  
ATOM    705  C   GLN A 176      12.412  55.992  -0.163  1.00  0.00           C  
ATOM    706  O   GLN A 176      13.591  55.711   0.081  1.00  0.00           O  
ATOM    707  CB  GLN A 176      10.719  54.160  -0.569  1.00  0.00           C  
ATOM    708  CG  GLN A 176       9.873  53.109   0.134  1.00 10.00           C  
ATOM    709  CD  GLN A 176       9.030  52.292  -0.796  1.00 16.00           C  
ATOM    710  OE1 GLN A 176       8.504  52.775  -1.796  1.00  0.00           O  
ATOM    711  NE2 GLN A 176       8.859  51.028  -0.473  1.00 14.00           N  
ATOM    712  N   MET A 177      12.036  57.057  -0.888  1.00  0.00           N  
ATOM    713  CA  MET A 177      12.925  58.048  -1.484  1.00  0.00           C  
ATOM    714  C   MET A 177      13.773  58.708  -0.388  1.00  0.00           C  
ATOM    715  O   MET A 177      14.995  58.823  -0.540  1.00  0.00           O  
ATOM    716  CB  MET A 177      12.096  59.101  -2.223  1.00  1.00           C  
ATOM    717  CG  MET A 177      11.699  58.682  -3.618  1.00  0.00           C  
ATOM    718  SD  MET A 177      10.559  59.877  -4.334  1.00 24.00           S  
ATOM    719  CE  MET A 177      10.084  59.041  -5.770  1.00 12.00           C  
ATOM    720  N   ALA A 178      13.130  59.090   0.737  1.00  0.00           N  
ATOM    721  CA  ALA A 178      13.811  59.686   1.893  1.00  0.00           C  
ATOM    722  C   ALA A 178      14.783  58.684   2.558  1.00  0.00           C  
ATOM    723  O   ALA A 178      15.855  59.088   2.998  1.00  1.00           O  
ATOM    724  CB  ALA A 178      12.793  60.193   2.899  1.00  0.00           C  
ATOM    725  N   MET A 179      14.414  57.383   2.597  1.00  0.00           N  
ATOM    726  CA  MET A 179      15.226  56.301   3.165  1.00  1.00           C  
ATOM    727  C   MET A 179      16.573  56.171   2.420  1.00  0.00           C  
ATOM    728  O   MET A 179      17.641  56.228   3.065  1.00  1.00           O  
ATOM    729  CB  MET A 179      14.437  54.989   3.176  1.00  1.00           C  
ATOM    730  CG  MET A 179      15.206  53.780   3.774  1.00  1.00           C  
ATOM    731  SD  MET A 179      15.863  54.014   5.452  1.00  1.00           S  
ATOM    732  CE  MET A 179      14.373  53.826   6.430  1.00  1.00           C  
ATOM    733  N   ILE A 180      16.507  56.069   1.056  1.00  0.00           N  
ATOM    734  CA  ILE A 180      17.659  55.995   0.147  1.00  0.00           C  
ATOM    735  C   ILE A 180      18.499  57.287   0.250  1.00  0.00           C  
ATOM    736  O   ILE A 180      19.725  57.211   0.252  1.00  0.00           O  
ATOM    737  CB  ILE A 180      17.178  55.675  -1.290  1.00  0.00           C  
ATOM    738  CG1 ILE A 180      16.578  54.250  -1.360  1.00  1.00           C  
ATOM    739  CD1 ILE A 180      15.821  53.862  -2.726  1.00  0.00           C  
ATOM    740  CG2 ILE A 180      18.292  55.845  -2.322  1.00  0.00           C  
ATOM    741  N   ALA A 181      17.832  58.459   0.380  1.00  0.00           N  
ATOM    742  CA  ALA A 181      18.465  59.778   0.522  1.00  0.00           C  
ATOM    743  C   ALA A 181      19.342  59.915   1.762  1.00  0.00           C  
ATOM    744  O   ALA A 181      20.186  60.810   1.797  1.00 60.00           O  
ATOM    745  CB  ALA A 181      17.413  60.858   0.554  1.00  0.00           C  
ATOM    746  N   GLY A 182      19.130  59.042   2.758  1.00  0.00           N  
ATOM    747  CA  GLY A 182      19.851  59.077   4.026  1.00  1.00           C  
ATOM    748  C   GLY A 182      21.047  58.165   4.122  1.00  2.00           C  
ATOM    749  O   GLY A 182      21.819  58.233   5.081  1.00  0.00           O  
ATOM    750  N   LEU A 183      21.198  57.314   3.138  1.00  0.00           N  
ATOM    751  CA  LEU A 183      22.262  56.338   3.061  1.00  0.00           C  
ATOM    752  C   LEU A 183      23.633  56.857   2.613  1.00  0.00           C  
ATOM    753  O   LEU A 183      24.608  56.277   3.073  1.00  0.00           O  
ATOM    754  CB  LEU A 183      21.822  55.151   2.168  1.00  0.00           C  
ATOM    755  CG  LEU A 183      20.530  54.411   2.570  1.00  0.00           C  
ATOM    756  CD1 LEU A 183      20.153  53.375   1.551  1.00  1.00           C  
ATOM    757  CD2 LEU A 183      20.667  53.754   3.905  1.00  1.00           C  
ATOM    758  N   PRO A 184      23.786  57.840   1.677  1.00  0.00           N  
ATOM    759  CA  PRO A 184      25.142  58.196   1.197  1.00  0.00           C  
ATOM    760  C   PRO A 184      26.240  58.469   2.224  1.00  3.00           C  
ATOM    761  O   PRO A 184      27.330  57.942   2.055  1.00  4.00           O  
ATOM    762  CB  PRO A 184      24.888  59.399   0.282  1.00 10.00           C  
ATOM    763  CG  PRO A 184      23.506  59.233  -0.178  1.00 37.00           C  
ATOM    764  CD  PRO A 184      22.759  58.633   0.964  1.00 52.00           C  
ATOM    765  N   LYS A 185      25.939  59.285   3.271  1.00 31.00           N  
ATOM    766  CA  LYS A 185      26.823  59.711   4.370  1.00  3.00           C  
ATOM    767  C   LYS A 185      27.582  58.543   5.015  1.00  0.00           C  
ATOM    768  O   LYS A 185      28.807  58.620   5.141  1.00  2.00           O  
ATOM    769  CB  LYS A 185      26.036  60.511   5.419  1.00 13.00           C  
ATOM    770  CG  LYS A 185      26.855  61.629   6.073  1.00  2.00           C  
ATOM    771  CD  LYS A 185      25.992  62.685   6.793  1.00  2.00           C  
ATOM    772  CE  LYS A 185      25.586  62.294   8.198  1.00  3.00           C  
ATOM    773  NZ  LYS A 185      24.328  62.966   8.628  1.00  4.00           N  
ATOM    774  N   ALA A 186      26.863  57.446   5.372  1.00  0.00           N  
ATOM    775  CA  ALA A 186      27.425  56.217   5.956  1.00  3.00           C  
ATOM    776  C   ALA A 186      26.516  55.032   5.616  1.00  0.00           C  
ATOM    777  O   ALA A 186      25.581  54.755   6.366  1.00  0.00           O  
ATOM    778  CB  ALA A 186      27.576  56.358   7.468  1.00  4.00           C  
ATOM    779  N   PRO A 187      26.747  54.337   4.478  1.00  0.00           N  
ATOM    780  CA  PRO A 187      25.845  53.235   4.078  1.00  1.00           C  
ATOM    781  C   PRO A 187      25.898  51.942   4.910  1.00  7.00           C  
ATOM    782  O   PRO A 187      25.698  50.850   4.378  1.00 10.00           O  
ATOM    783  CB  PRO A 187      26.180  53.019   2.592  1.00  1.00           C  
ATOM    784  CG  PRO A 187      27.068  54.154   2.202  1.00  6.00           C  
ATOM    785  CD  PRO A 187      27.764  54.580   3.443  1.00  4.00           C  
ATOM    786  N   SER A 188      26.138  52.070   6.224  1.00  8.00           N  
ATOM    787  CA  SER A 188      26.187  50.958   7.186  1.00  0.00           C  
ATOM    788  C   SER A 188      25.615  51.398   8.541  1.00  4.00           C  
ATOM    789  O   SER A 188      24.810  50.673   9.126  1.00  7.00           O  
ATOM    790  CB  SER A 188      27.595  50.383   7.303  1.00  3.00           C  
ATOM    791  OG  SER A 188      27.948  49.727   6.095  1.00  3.00           O  
ATOM    792  N   LYS A 189      25.970  52.613   8.995  1.00  4.00           N  
ATOM    793  CA  LYS A 189      25.432  53.215  10.223  1.00  4.00           C  
ATOM    794  C   LYS A 189      23.913  53.536  10.034  1.00  0.00           C  
ATOM    795  O   LYS A 189      23.172  53.561  11.019  1.00  0.00           O  
ATOM    796  CB  LYS A 189      26.231  54.488  10.604  1.00  3.00           C  
ATOM    797  CG  LYS A 189      25.962  55.014  12.025  1.00  3.00           C  
ATOM    798  CD  LYS A 189      26.395  56.480  12.231  1.00  3.00           C  
ATOM    799  CE  LYS A 189      25.925  57.026  13.561  1.00  3.00           C  
ATOM    800  NZ  LYS A 189      25.831  58.514  13.558  1.00  2.00           N  
ATOM    801  N   TYR A 190      23.469  53.765   8.756  1.00  0.00           N  
ATOM    802  CA  TYR A 190      22.084  54.094   8.360  1.00  0.00           C  
ATOM    803  C   TYR A 190      21.395  52.988   7.533  1.00  0.00           C  
ATOM    804  O   TYR A 190      20.221  53.130   7.218  1.00  1.00           O  
ATOM    805  CB  TYR A 190      22.006  55.451   7.590  1.00  1.00           C  
ATOM    806  CG  TYR A 190      22.603  56.655   8.298  1.00  0.00           C  
ATOM    807  CD1 TYR A 190      22.121  57.074   9.538  1.00  0.00           C  
ATOM    808  CD2 TYR A 190      23.602  57.421   7.696  1.00  0.00           C  
ATOM    809  CE1 TYR A 190      22.665  58.184  10.192  1.00 12.00           C  
ATOM    810  CE2 TYR A 190      24.138  58.547   8.331  1.00 10.00           C  
ATOM    811  CZ  TYR A 190      23.675  58.918   9.586  1.00  9.00           C  
ATOM    812  OH  TYR A 190      24.205  60.015  10.231  1.00  4.00           O  
ATOM    813  N   ASN A 191      22.101  51.905   7.187  1.00  0.00           N  
ATOM    814  CA  ASN A 191      21.569  50.804   6.371  1.00  0.00           C  
ATOM    815  C   ASN A 191      20.276  50.208   6.985  1.00  0.00           C  
ATOM    816  O   ASN A 191      20.333  49.788   8.141  1.00  0.00           O  
ATOM    817  CB  ASN A 191      22.645  49.724   6.219  1.00  1.00           C  
ATOM    818  CG  ASN A 191      22.514  48.827   5.017  1.00  1.00           C  
ATOM    819  OD1 ASN A 191      21.417  48.467   4.570  1.00  0.00           O  
ATOM    820  ND2 ASN A 191      23.650  48.383   4.511  1.00 10.00           N  
ATOM    821  N   PRO A 192      19.103  50.188   6.285  1.00  0.00           N  
ATOM    822  CA  PRO A 192      17.879  49.636   6.913  1.00  0.00           C  
ATOM    823  C   PRO A 192      17.899  48.119   7.163  1.00  0.00           C  
ATOM    824  O   PRO A 192      17.087  47.618   7.935  1.00  7.00           O  
ATOM    825  CB  PRO A 192      16.759  50.075   5.969  1.00  0.00           C  
ATOM    826  CG  PRO A 192      17.412  50.179   4.660  1.00  1.00           C  
ATOM    827  CD  PRO A 192      18.822  50.645   4.912  1.00  0.00           C  
ATOM    828  N   VAL A 193      18.876  47.421   6.586  1.00  0.00           N  
ATOM    829  CA  VAL A 193      19.076  45.992   6.801  1.00  5.00           C  
ATOM    830  C   VAL A 193      19.845  45.829   8.113  1.00  0.00           C  
ATOM    831  O   VAL A 193      19.319  45.265   9.066  1.00  3.00           O  
ATOM    832  CB  VAL A 193      19.809  45.324   5.601  1.00  0.00           C  
ATOM    833  CG1 VAL A 193      20.282  43.910   5.936  1.00  3.00           C  
ATOM    834  CG2 VAL A 193      18.927  45.307   4.364  1.00  5.00           C  
ATOM    835  N   VAL A 194      21.076  46.368   8.156  1.00  0.00           N  
ATOM    836  CA  VAL A 194      22.011  46.247   9.274  1.00  3.00           C  
ATOM    837  C   VAL A 194      21.723  47.121  10.495  1.00  5.00           C  
ATOM    838  O   VAL A 194      22.158  46.783  11.601  1.00  3.00           O  
ATOM    839  CB  VAL A 194      23.508  46.187   8.863  1.00  7.00           C  
ATOM    840  CG1 VAL A 194      24.225  45.072   9.626  1.00  2.00           C  
ATOM    841  CG2 VAL A 194      23.676  45.983   7.352  1.00  4.00           C  
ATOM    842  N   ASN A 195      20.961  48.212  10.314  1.00  0.00           N  
ATOM    843  CA  ASN A 195      20.569  49.072  11.426  1.00  6.00           C  
ATOM    844  C   ASN A 195      19.172  49.689  11.184  1.00  0.00           C  
ATOM    845  O   ASN A 195      19.081  50.914  11.014  1.00  0.00           O  
ATOM    846  CB  ASN A 195      21.623  50.163  11.694  1.00  7.00           C  
ATOM    847  CG  ASN A 195      21.623  50.669  13.120  1.00  4.00           C  
ATOM    848  OD1 ASN A 195      22.636  50.628  13.809  1.00  4.00           O  
ATOM    849  ND2 ASN A 195      20.458  51.056  13.643  1.00  6.00           N  
ATOM    850  N   PRO A 196      18.064  48.887  11.204  1.00  0.00           N  
ATOM    851  CA  PRO A 196      16.724  49.477  10.957  1.00  0.00           C  
ATOM    852  C   PRO A 196      16.313  50.655  11.862  1.00  6.00           C  
ATOM    853  O   PRO A 196      15.634  51.573  11.389  1.00  0.00           O  
ATOM    854  CB  PRO A 196      15.770  48.280  11.067  1.00  3.00           C  
ATOM    855  CG  PRO A 196      16.544  47.223  11.772  1.00  2.00           C  
ATOM    856  CD  PRO A 196      17.971  47.421  11.387  1.00  4.00           C  
ATOM    857  N   GLU A 197      16.779  50.635  13.138  1.00  4.00           N  
ATOM    858  CA  GLU A 197      16.554  51.617  14.210  1.00  5.00           C  
ATOM    859  C   GLU A 197      16.918  53.045  13.768  1.00  0.00           C  
ATOM    860  O   GLU A 197      16.046  53.904  13.660  1.00  7.00           O  
ATOM    861  CB  GLU A 197      17.400  51.212  15.439  1.00  5.00           C  
ATOM    862  CG  GLU A 197      16.627  51.150  16.748  1.00  2.00           C  
ATOM    863  CD  GLU A 197      17.473  51.082  18.009  1.00  1.00           C  
ATOM    864  OE1 GLU A 197      18.399  50.238  18.073  1.00  2.00           O  
ATOM    865  OE2 GLU A 197      17.188  51.859  18.950  1.00  2.00           O  
ATOM    866  N   ARG A 198      18.216  53.272  13.499  1.00  0.00           N  
ATOM    867  CA  ARG A 198      18.803  54.523  13.026  1.00  0.00           C  
ATOM    868  C   ARG A 198      18.295  54.893  11.625  1.00  0.00           C  
ATOM    869  O   ARG A 198      18.114  56.086  11.360  1.00 28.00           O  
ATOM    870  CB  ARG A 198      20.342  54.432  13.042  1.00 22.00           C  
ATOM    871  CG  ARG A 198      20.978  54.879  14.355  1.00  7.00           C  
ATOM    872  CD  ARG A 198      21.136  53.753  15.360  1.00  5.00           C  
ATOM    873  NE  ARG A 198      20.450  54.049  16.620  1.00  3.00           N  
ATOM    874  CZ  ARG A 198      20.486  53.269  17.698  1.00  2.00           C  
ATOM    875  NH1 ARG A 198      21.176  52.134  17.683  1.00  2.00           N  
ATOM    876  NH2 ARG A 198      19.834  53.620  18.800  1.00  2.00           N  
ATOM    877  N   ALA A 199      18.062  53.877  10.738  1.00  0.00           N  
ATOM    878  CA  ALA A 199      17.528  54.067   9.386  1.00  1.00           C  
ATOM    879  C   ALA A 199      16.195  54.805   9.427  1.00  0.00           C  
ATOM    880  O   ALA A 199      16.012  55.760   8.671  1.00  1.00           O  
ATOM    881  CB  ALA A 199      17.352  52.734   8.693  1.00  0.00           C  
ATOM    882  N   LEU A 200      15.276  54.403  10.326  1.00  0.00           N  
ATOM    883  CA  LEU A 200      13.997  55.091  10.494  1.00  0.00           C  
ATOM    884  C   LEU A 200      14.219  56.520  11.006  1.00  0.00           C  
ATOM    885  O   LEU A 200      13.607  57.453  10.479  1.00  0.00           O  
ATOM    886  CB  LEU A 200      13.100  54.324  11.475  1.00  5.00           C  
ATOM    887  CG  LEU A 200      11.860  53.579  10.952  1.00  5.00           C  
ATOM    888  CD1 LEU A 200      11.682  53.690   9.441  1.00  0.00           C  
ATOM    889  CD2 LEU A 200      11.865  52.122  11.413  1.00  3.00           C  
ATOM    890  N   GLU A 201      15.107  56.686  12.019  1.00  7.00           N  
ATOM    891  CA  GLU A 201      15.418  57.985  12.633  1.00  5.00           C  
ATOM    892  C   GLU A 201      15.927  58.984  11.587  1.00  7.00           C  
ATOM    893  O   GLU A 201      15.464  60.127  11.537  1.00  5.00           O  
ATOM    894  CB  GLU A 201      16.417  57.824  13.789  1.00  6.00           C  
ATOM    895  CG  GLU A 201      15.807  57.141  15.007  1.00  3.00           C  
ATOM    896  CD  GLU A 201      16.702  56.967  16.220  1.00  3.00           C  
ATOM    897  OE1 GLU A 201      16.945  55.802  16.614  1.00  3.00           O  
ATOM    898  OE2 GLU A 201      17.097  57.992  16.824  1.00  2.00           O  
ATOM    899  N   ARG A 202      16.853  58.524  10.727  1.00 17.00           N  
ATOM    900  CA  ARG A 202      17.431  59.305   9.647  1.00 12.00           C  
ATOM    901  C   ARG A 202      16.316  59.661   8.635  1.00  0.00           C  
ATOM    902  O   ARG A 202      16.083  60.848   8.396  1.00  0.00           O  
ATOM    903  CB  ARG A 202      18.585  58.513   9.011  1.00 11.00           C  
ATOM    904  CG  ARG A 202      19.243  59.189   7.812  1.00  1.00           C  
ATOM    905  CD  ARG A 202      20.385  60.131   8.150  1.00 12.00           C  
ATOM    906  NE  ARG A 202      21.042  60.584   6.925  1.00  0.00           N  
ATOM    907  CZ  ARG A 202      21.249  61.856   6.603  1.00  0.00           C  
ATOM    908  NH1 ARG A 202      20.904  62.826   7.442  1.00 10.00           N  
ATOM    909  NH2 ARG A 202      21.829  62.169   5.452  1.00 46.00           N  
ATOM    910  N   ARG A 203      15.589  58.639   8.108  1.00  1.00           N  
ATOM    911  CA  ARG A 203      14.486  58.808   7.147  1.00  1.00           C  
ATOM    912  C   ARG A 203      13.498  59.891   7.547  1.00  0.00           C  
ATOM    913  O   ARG A 203      13.221  60.784   6.754  1.00  0.00           O  
ATOM    914  CB  ARG A 203      13.740  57.479   6.921  1.00  0.00           C  
ATOM    915  CG  ARG A 203      12.563  57.588   5.946  1.00  0.00           C  
ATOM    916  CD  ARG A 203      11.617  56.410   6.058  1.00  1.00           C  
ATOM    917  NE  ARG A 203      10.735  56.509   7.222  1.00  0.00           N  
ATOM    918  CZ  ARG A 203       9.621  55.804   7.369  1.00  0.00           C  
ATOM    919  NH1 ARG A 203       9.237  54.956   6.425  1.00  1.00           N  
ATOM    920  NH2 ARG A 203       8.878  55.946   8.458  1.00  9.00           N  
ATOM    921  N   ASN A 204      12.967  59.796   8.776  1.00  0.00           N  
ATOM    922  CA  ASN A 204      11.980  60.715   9.332  1.00  0.00           C  
ATOM    923  C   ASN A 204      12.560  62.079   9.539  1.00  6.00           C  
ATOM    924  O   ASN A 204      11.851  63.065   9.310  1.00  8.00           O  
ATOM    925  CB  ASN A 204      11.384  60.161  10.606  1.00  4.00           C  
ATOM    926  CG  ASN A 204      10.695  58.827  10.422  1.00  0.00           C  
ATOM    927  OD1 ASN A 204      10.054  58.547   9.398  1.00  0.00           O  
ATOM    928  ND2 ASN A 204      10.826  57.964  11.416  1.00  4.00           N  
ATOM    929  N   TRP A 205      13.856  62.163   9.909  1.00  6.00           N  
ATOM    930  CA  TRP A 205      14.523  63.464  10.039  1.00  6.00           C  
ATOM    931  C   TRP A 205      14.459  64.188   8.679  1.00  0.00           C  
ATOM    932  O   TRP A 205      14.003  65.324   8.627  1.00 16.00           O  
ATOM    933  CB  TRP A 205      15.979  63.340  10.559  1.00  6.00           C  
ATOM    934  CG  TRP A 205      16.624  64.677  10.783  1.00  5.00           C  
ATOM    935  CD1 TRP A 205      16.396  65.527  11.821  1.00  3.00           C  
ATOM    936  CD2 TRP A 205      17.494  65.371   9.879  1.00  6.00           C  
ATOM    937  CE2 TRP A 205      17.771  66.634  10.450  1.00  4.00           C  
ATOM    938  NE1 TRP A 205      17.074  66.708  11.629  1.00  3.00           N  
ATOM    939  CE3 TRP A 205      18.086  65.041   8.645  1.00 13.00           C  
ATOM    940  CZ3 TRP A 205      18.925  65.967   8.036  1.00 12.00           C  
ATOM    941  CH2 TRP A 205      19.161  67.224   8.616  1.00  9.00           C  
ATOM    942  CZ2 TRP A 205      18.607  67.575   9.827  1.00  4.00           C  
ATOM    943  N   ILE A 206      14.817  63.478   7.586  1.00  0.00           N  
ATOM    944  CA  ILE A 206      14.769  63.940   6.202  1.00  0.00           C  
ATOM    945  C   ILE A 206      13.355  64.391   5.827  1.00  0.00           C  
ATOM    946  O   ILE A 206      13.195  65.506   5.311  1.00  0.00           O  
ATOM    947  CB  ILE A 206      15.390  62.902   5.213  1.00  0.00           C  
ATOM    948  CG1 ILE A 206      16.897  62.711   5.527  1.00  0.00           C  
ATOM    949  CD1 ILE A 206      17.565  61.543   4.872  1.00  0.00           C  
ATOM    950  CG2 ILE A 206      15.175  63.299   3.735  1.00  0.00           C  
ATOM    951  N   LEU A 207      12.337  63.568   6.134  1.00  0.00           N  
ATOM    952  CA  LEU A 207      10.934  63.894   5.854  1.00  0.00           C  
ATOM    953  C   LEU A 207      10.552  65.166   6.574  1.00  0.00           C  
ATOM    954  O   LEU A 207       9.988  66.081   5.939  1.00  0.00           O  
ATOM    955  CB  LEU A 207       9.989  62.738   6.195  1.00  0.00           C  
ATOM    956  CG  LEU A 207      10.220  61.419   5.416  1.00  0.00           C  
ATOM    957  CD1 LEU A 207       9.779  60.227   6.227  1.00  0.00           C  
ATOM    958  CD2 LEU A 207       9.527  61.440   4.080  1.00  0.00           C  
ATOM    959  N   GLY A 208      10.964  65.266   7.851  1.00  0.00           N  
ATOM    960  CA  GLY A 208      10.783  66.466   8.677  1.00  7.00           C  
ATOM    961  C   GLY A 208      11.388  67.698   8.024  1.00  0.00           C  
ATOM    962  O   GLY A 208      10.714  68.730   7.911  1.00  8.00           O  
ATOM    963  N   ARG A 209      12.650  67.562   7.504  1.00 22.00           N  
ATOM    964  CA  ARG A 209      13.383  68.610   6.766  1.00  0.00           C  
ATOM    965  C   ARG A 209      12.709  68.959   5.425  1.00  0.00           C  
ATOM    966  O   ARG A 209      12.661  70.123   5.062  1.00  0.00           O  
ATOM    967  CB  ARG A 209      14.876  68.244   6.562  1.00  0.00           C  
ATOM    968  CG  ARG A 209      15.855  68.823   7.592  1.00 17.00           C  
ATOM    969  CD  ARG A 209      15.666  70.329   7.804  1.00 34.00           C  
ATOM    970  NE  ARG A 209      16.670  70.930   8.690  1.00  8.00           N  
ATOM    971  CZ  ARG A 209      16.519  71.126  10.001  1.00  3.00           C  
ATOM    972  NH1 ARG A 209      17.492  71.689  10.711  1.00  2.00           N  
ATOM    973  NH2 ARG A 209      15.405  70.742  10.615  1.00  4.00           N  
ATOM    974  N   MET A 210      12.152  67.950   4.718  1.00  0.00           N  
ATOM    975  CA  MET A 210      11.419  68.125   3.453  1.00  0.00           C  
ATOM    976  C   MET A 210      10.152  68.939   3.676  1.00  0.00           C  
ATOM    977  O   MET A 210       9.779  69.733   2.813  1.00  0.00           O  
ATOM    978  CB  MET A 210      11.019  66.772   2.858  1.00  0.00           C  
ATOM    979  CG  MET A 210      12.136  66.070   2.148  1.00  0.00           C  
ATOM    980  SD  MET A 210      11.685  64.388   1.720  1.00  0.00           S  
ATOM    981  CE  MET A 210      11.216  64.622   0.020  1.00  1.00           C  
ATOM    982  N   LEU A 211       9.476  68.707   4.823  1.00  0.00           N  
ATOM    983  CA  LEU A 211       8.252  69.420   5.172  1.00  0.00           C  
ATOM    984  C   LEU A 211       8.590  70.869   5.462  1.00  5.00           C  
ATOM    985  O   LEU A 211       7.935  71.777   4.918  1.00  4.00           O  
ATOM    986  CB  LEU A 211       7.535  68.758   6.365  1.00  0.00           C  
ATOM    987  CG  LEU A 211       6.302  69.491   6.929  1.00  4.00           C  
ATOM    988  CD1 LEU A 211       5.153  69.517   5.930  1.00  4.00           C  
ATOM    989  CD2 LEU A 211       5.853  68.855   8.218  1.00  4.00           C  
ATOM    990  N   GLN A 212       9.650  71.094   6.279  1.00  0.00           N  
ATOM    991  CA  GLN A 212      10.147  72.442   6.627  1.00  3.00           C  
ATOM    992  C   GLN A 212      10.525  73.235   5.385  1.00  4.00           C  
ATOM    993  O   GLN A 212      10.229  74.426   5.330  1.00  2.00           O  
ATOM    994  CB  GLN A 212      11.356  72.357   7.564  1.00  4.00           C  
ATOM    995  CG  GLN A 212      11.020  71.900   8.984  1.00  3.00           C  
ATOM    996  CD  GLN A 212      12.267  71.552   9.751  1.00  2.00           C  
ATOM    997  OE1 GLN A 212      12.303  70.600  10.542  1.00  4.00           O  
ATOM    998  NE2 GLN A 212      13.326  72.312   9.517  1.00  3.00           N  
ATOM    999  N   LEU A 213      11.163  72.582   4.388  1.00  0.00           N  
ATOM   1000  CA  LEU A 213      11.563  73.205   3.115  1.00  4.00           C  
ATOM   1001  C   LEU A 213      10.420  73.427   2.063  1.00  3.00           C  
ATOM   1002  O   LEU A 213      10.662  74.041   1.011  1.00  4.00           O  
ATOM   1003  CB  LEU A 213      12.754  72.460   2.480  1.00 14.00           C  
ATOM   1004  CG  LEU A 213      14.025  72.321   3.331  1.00 13.00           C  
ATOM   1005  CD1 LEU A 213      14.847  71.159   2.885  1.00 60.00           C  
ATOM   1006  CD2 LEU A 213      14.851  73.569   3.316  1.00  6.00           C  
ATOM   1007  N   GLY A 214       9.203  72.951   2.366  1.00  2.00           N  
ATOM   1008  CA  GLY A 214       8.038  73.074   1.492  1.00  2.00           C  
ATOM   1009  C   GLY A 214       8.108  72.186   0.272  1.00  4.00           C  
ATOM   1010  O   GLY A 214       7.453  72.464  -0.740  1.00  2.00           O  
ATOM   1011  N   TYR A 215       8.934  71.099   0.362  1.00  0.00           N  
ATOM   1012  CA  TYR A 215       9.120  70.095  -0.683  1.00  4.00           C  
ATOM   1013  C   TYR A 215       7.922  69.179  -0.653  1.00  6.00           C  
ATOM   1014  O   TYR A 215       7.356  68.882  -1.707  1.00  5.00           O  
ATOM   1015  CB  TYR A 215      10.401  69.306  -0.452  1.00  3.00           C  
ATOM   1016  CG  TYR A 215      11.682  70.074  -0.689  1.00  0.00           C  
ATOM   1017  CD1 TYR A 215      11.719  71.158  -1.559  1.00  4.00           C  
ATOM   1018  CD2 TYR A 215      12.869  69.687  -0.085  1.00  0.00           C  
ATOM   1019  CE1 TYR A 215      12.899  71.862  -1.789  1.00  7.00           C  
ATOM   1020  CE2 TYR A 215      14.060  70.375  -0.316  1.00  0.00           C  
ATOM   1021  CZ  TYR A 215      14.075  71.460  -1.175  1.00 19.00           C  
ATOM   1022  OH  TYR A 215      15.255  72.136  -1.403  1.00 21.00           O  
ATOM   1023  N   ILE A 216       7.521  68.744   0.553  1.00  0.00           N  
ATOM   1024  CA  ILE A 216       6.351  67.905   0.725  1.00  0.00           C  
ATOM   1025  C   ILE A 216       5.296  68.646   1.541  1.00  5.00           C  
ATOM   1026  O   ILE A 216       5.636  69.484   2.385  1.00  7.00           O  
ATOM   1027  CB  ILE A 216       6.670  66.505   1.303  1.00  0.00           C  
ATOM   1028  CG1 ILE A 216       7.223  66.573   2.748  1.00  0.00           C  
ATOM   1029  CD1 ILE A 216       7.490  65.214   3.441  1.00  0.00           C  
ATOM   1030  CG2 ILE A 216       7.541  65.696   0.350  1.00  0.00           C  
ATOM   1031  N   SER A 217       4.011  68.321   1.295  1.00  5.00           N  
ATOM   1032  CA  SER A 217       2.885  68.860   2.055  1.00  4.00           C  
ATOM   1033  C   SER A 217       2.763  68.036   3.344  1.00  0.00           C  
ATOM   1034  O   SER A 217       3.364  66.956   3.452  1.00  0.00           O  
ATOM   1035  CB  SER A 217       1.596  68.816   1.232  1.00  2.00           C  
ATOM   1036  OG  SER A 217       1.194  67.509   0.864  1.00  2.00           O  
ATOM   1037  N   GLN A 218       2.022  68.556   4.331  1.00  3.00           N  
ATOM   1038  CA  GLN A 218       1.830  67.848   5.598  1.00  0.00           C  
ATOM   1039  C   GLN A 218       1.052  66.543   5.407  1.00  5.00           C  
ATOM   1040  O   GLN A 218       1.366  65.564   6.081  1.00  0.00           O  
ATOM   1041  CB  GLN A 218       1.240  68.752   6.704  1.00  3.00           C  
ATOM   1042  CG  GLN A 218       1.578  68.240   8.120  1.00  3.00           C  
ATOM   1043  CD  GLN A 218       1.490  69.262   9.231  1.00  2.00           C  
ATOM   1044  OE1 GLN A 218       0.994  70.388   9.058  1.00  1.00           O  
ATOM   1045  NE2 GLN A 218       1.971  68.878  10.415  1.00  2.00           N  
ATOM   1046  N   ALA A 219       0.106  66.507   4.433  1.00  3.00           N  
ATOM   1047  CA  ALA A 219      -0.673  65.310   4.078  1.00  3.00           C  
ATOM   1048  C   ALA A 219       0.281  64.216   3.624  1.00  4.00           C  
ATOM   1049  O   ALA A 219       0.151  63.064   4.056  1.00  4.00           O  
ATOM   1050  CB  ALA A 219      -1.648  65.632   2.963  1.00  2.00           C  
ATOM   1051  N   GLU A 220       1.282  64.595   2.789  1.00  0.00           N  
ATOM   1052  CA  GLU A 220       2.343  63.701   2.310  1.00  8.00           C  
ATOM   1053  C   GLU A 220       3.276  63.371   3.465  1.00  0.00           C  
ATOM   1054  O   GLU A 220       3.776  62.260   3.536  1.00 60.00           O  
ATOM   1055  CB  GLU A 220       3.143  64.352   1.171  1.00 22.00           C  
ATOM   1056  CG  GLU A 220       2.351  64.592  -0.105  1.00  4.00           C  
ATOM   1057  CD  GLU A 220       3.136  65.277  -1.204  1.00  3.00           C  
ATOM   1058  OE1 GLU A 220       3.767  66.317  -0.918  1.00  6.00           O  
ATOM   1059  OE2 GLU A 220       3.125  64.774  -2.351  1.00  3.00           O  
ATOM   1060  N   TYR A 221       3.499  64.329   4.374  1.00  0.00           N  
ATOM   1061  CA  TYR A 221       4.368  64.129   5.528  1.00  0.00           C  
ATOM   1062  C   TYR A 221       3.819  63.074   6.481  1.00  0.00           C  
ATOM   1063  O   TYR A 221       4.551  62.158   6.828  1.00  0.00           O  
ATOM   1064  CB  TYR A 221       4.722  65.461   6.249  1.00  0.00           C  
ATOM   1065  CG  TYR A 221       5.601  65.227   7.457  1.00  0.00           C  
ATOM   1066  CD1 TYR A 221       6.926  64.836   7.311  1.00  0.00           C  
ATOM   1067  CD2 TYR A 221       5.081  65.291   8.743  1.00  0.00           C  
ATOM   1068  CE1 TYR A 221       7.721  64.551   8.416  1.00  0.00           C  
ATOM   1069  CE2 TYR A 221       5.867  65.007   9.856  1.00  3.00           C  
ATOM   1070  CZ  TYR A 221       7.192  64.647   9.688  1.00  5.00           C  
ATOM   1071  OH  TYR A 221       7.989  64.372  10.770  1.00  3.00           O  
ATOM   1072  N   GLN A 222       2.537  63.189   6.882  1.00  0.00           N  
ATOM   1073  CA  GLN A 222       1.887  62.236   7.788  1.00  6.00           C  
ATOM   1074  C   GLN A 222       1.809  60.828   7.158  1.00  3.00           C  
ATOM   1075  O   GLN A 222       2.054  59.836   7.851  1.00  4.00           O  
ATOM   1076  CB  GLN A 222       0.475  62.686   8.226  1.00  3.00           C  
ATOM   1077  CG  GLN A 222       0.163  64.163   8.471  1.00  3.00           C  
ATOM   1078  CD  GLN A 222       0.770  64.836   9.682  1.00  2.00           C  
ATOM   1079  OE1 GLN A 222       0.056  65.458  10.464  1.00  2.00           O  
ATOM   1080  NE2 GLN A 222       2.064  65.111   9.613  1.00  4.00           N  
ATOM   1081  N   LYS A 223       1.488  60.749   5.841  1.00  4.00           N  
ATOM   1082  CA  LYS A 223       1.413  59.512   5.057  1.00  3.00           C  
ATOM   1083  C   LYS A 223       2.771  58.811   5.120  1.00  0.00           C  
ATOM   1084  O   LYS A 223       2.830  57.633   5.491  1.00  5.00           O  
ATOM   1085  CB  LYS A 223       1.025  59.851   3.591  1.00  3.00           C  
ATOM   1086  CG  LYS A 223       0.667  58.684   2.625  1.00  2.00           C  
ATOM   1087  CD  LYS A 223       1.857  57.777   2.083  1.00  2.00           C  
ATOM   1088  CE  LYS A 223       2.855  58.305   1.010  1.00  4.00           C  
ATOM   1089  NZ  LYS A 223       4.334  58.026   1.240  1.00  0.00           N  
ATOM   1090  N   ALA A 224       3.852  59.533   4.750  1.00  0.00           N  
ATOM   1091  CA  ALA A 224       5.207  59.000   4.684  1.00  0.00           C  
ATOM   1092  C   ALA A 224       5.829  58.633   6.030  1.00  0.00           C  
ATOM   1093  O   ALA A 224       6.302  57.516   6.173  1.00  0.00           O  
ATOM   1094  CB  ALA A 224       6.105  59.952   3.917  1.00  0.00           C  
ATOM   1095  N   VAL A 225       5.829  59.556   7.009  1.00  0.00           N  
ATOM   1096  CA  VAL A 225       6.424  59.362   8.338  1.00  0.00           C  
ATOM   1097  C   VAL A 225       5.874  58.132   9.115  1.00  4.00           C  
ATOM   1098  O   VAL A 225       6.622  57.482   9.857  1.00  5.00           O  
ATOM   1099  CB  VAL A 225       6.434  60.699   9.140  1.00  0.00           C  
ATOM   1100  CG1 VAL A 225       5.133  60.944   9.896  1.00  3.00           C  
ATOM   1101  CG2 VAL A 225       7.639  60.799  10.062  1.00  3.00           C  
ATOM   1102  N   ALA A 226       4.586  57.793   8.888  1.00  0.00           N  
ATOM   1103  CA  ALA A 226       3.873  56.678   9.517  1.00  3.00           C  
ATOM   1104  C   ALA A 226       4.164  55.332   8.869  1.00  4.00           C  
ATOM   1105  O   ALA A 226       3.809  54.293   9.438  1.00  2.00           O  
ATOM   1106  CB  ALA A 226       2.377  56.941   9.498  1.00  2.00           C  
ATOM   1107  N   GLU A 227       4.802  55.345   7.685  1.00  7.00           N  
ATOM   1108  CA  GLU A 227       5.147  54.141   6.930  1.00  5.00           C  
ATOM   1109  C   GLU A 227       6.223  53.299   7.612  1.00  0.00           C  
ATOM   1110  O   GLU A 227       7.151  53.849   8.214  1.00  8.00           O  
ATOM   1111  CB  GLU A 227       5.634  54.495   5.512  1.00  0.00           C  
ATOM   1112  CG  GLU A 227       4.540  54.853   4.523  1.00  4.00           C  
ATOM   1113  CD  GLU A 227       4.975  54.849   3.068  1.00  5.00           C  
ATOM   1114  OE1 GLU A 227       6.014  54.219   2.750  1.00 16.00           O  
ATOM   1115  OE2 GLU A 227       4.225  55.404   2.234  1.00  4.00           O  
ATOM   1116  N   PRO A 228       6.147  51.967   7.460  1.00  0.00           N  
ATOM   1117  CA  PRO A 228       7.220  51.098   7.982  1.00  5.00           C  
ATOM   1118  C   PRO A 228       8.398  51.063   6.989  1.00  0.00           C  
ATOM   1119  O   PRO A 228       8.333  51.732   5.951  1.00  1.00           O  
ATOM   1120  CB  PRO A 228       6.544  49.723   8.070  1.00  2.00           C  
ATOM   1121  CG  PRO A 228       5.102  49.935   7.568  1.00  2.00           C  
ATOM   1122  CD  PRO A 228       5.112  51.175   6.772  1.00  3.00           C  
ATOM   1123  N   ILE A 229       9.461  50.276   7.277  1.00  5.00           N  
ATOM   1124  CA  ILE A 229      10.630  50.159   6.391  1.00  1.00           C  
ATOM   1125  C   ILE A 229      10.230  49.596   5.021  1.00  0.00           C  
ATOM   1126  O   ILE A 229      10.720  50.091   4.003  1.00  1.00           O  
ATOM   1127  CB  ILE A 229      11.710  49.268   7.035  1.00  5.00           C  
ATOM   1128  CG1 ILE A 229      12.277  49.939   8.288  1.00  5.00           C  
ATOM   1129  CD1 ILE A 229      13.146  49.029   9.126  1.00  3.00           C  
ATOM   1130  CG2 ILE A 229      12.818  48.969   6.037  1.00  1.00           C  
ATOM   1131  N   ASN A 230       9.277  48.618   5.005  1.00  5.00           N  
ATOM   1132  CA  ASN A 230       8.666  47.980   3.819  1.00  3.00           C  
ATOM   1133  C   ASN A 230       9.652  47.438   2.801  1.00  4.00           C  
ATOM   1134  O   ASN A 230       9.443  47.587   1.587  1.00 11.00           O  
ATOM   1135  CB  ASN A 230       7.663  48.928   3.130  1.00  9.00           C  
ATOM   1136  CG  ASN A 230       6.340  49.056   3.808  1.00  2.00           C  
ATOM   1137  OD1 ASN A 230       6.025  48.348   4.767  1.00  2.00           O  
ATOM   1138  ND2 ASN A 230       5.525  49.944   3.291  1.00  5.00           N  
ATOM   1139  N   LEU A 231      10.717  46.796   3.283  1.00  4.00           N  
ATOM   1140  CA  LEU A 231      11.674  46.233   2.360  1.00  0.00           C  
ATOM   1141  C   LEU A 231      11.026  45.074   1.615  1.00  4.00           C  
ATOM   1142  O   LEU A 231      10.139  44.390   2.146  1.00  2.00           O  
ATOM   1143  CB  LEU A 231      12.953  45.785   3.074  1.00  4.00           C  
ATOM   1144  CG  LEU A 231      13.769  46.874   3.750  1.00  0.00           C  
ATOM   1145  CD1 LEU A 231      14.165  46.458   5.151  1.00  4.00           C  
ATOM   1146  CD2 LEU A 231      14.971  47.274   2.906  1.00  1.00           C  
ATOM   1147  N   ASN A 232      11.402  44.939   0.350  1.00  0.00           N  
ATOM   1148  CA  ASN A 232      10.992  43.870  -0.546  1.00  3.00           C  
ATOM   1149  C   ASN A 232      12.255  43.598  -1.363  1.00  0.00           C  
ATOM   1150  O   ASN A 232      12.357  43.983  -2.527  1.00  0.00           O  
ATOM   1151  CB  ASN A 232       9.790  44.287  -1.405  1.00  6.00           C  
ATOM   1152  CG  ASN A 232       9.298  43.233  -2.378  1.00  2.00           C  
ATOM   1153  OD1 ASN A 232       9.316  42.015  -2.119  1.00  2.00           O  
ATOM   1154  ND2 ASN A 232       8.844  43.683  -3.532  1.00  3.00           N  
ATOM   1155  N   MET A 233      13.258  43.011  -0.699  1.00  4.00           N  
ATOM   1156  CA  MET A 233      14.543  42.779  -1.319  1.00  0.00           C  
ATOM   1157  C   MET A 233      14.498  41.586  -2.243  1.00  8.00           C  
ATOM   1158  O   MET A 233      14.290  40.470  -1.759  1.00  3.00           O  
ATOM   1159  CB  MET A 233      15.656  42.648  -0.271  1.00  5.00           C  
ATOM   1160  CG  MET A 233      15.812  43.873   0.612  1.00  5.00           C  
ATOM   1161  SD  MET A 233      17.298  43.860   1.627  1.00  4.00           S  
ATOM   1162  CE  MET A 233      18.558  44.096   0.343  1.00 16.00           C  
ATOM   1163  N   PRO A 234      14.671  41.774  -3.578  1.00  0.00           N  
ATOM   1164  CA  PRO A 234      14.684  40.607  -4.477  1.00  4.00           C  
ATOM   1165  C   PRO A 234      15.961  39.777  -4.282  1.00  0.00           C  
ATOM   1166  O   PRO A 234      16.999  40.332  -3.918  1.00 26.00           O  
ATOM   1167  CB  PRO A 234      14.600  41.231  -5.874  1.00  5.00           C  
ATOM   1168  CG  PRO A 234      15.202  42.555  -5.733  1.00 14.00           C  
ATOM   1169  CD  PRO A 234      14.943  43.025  -4.320  1.00 60.00           C  
ATOM   1170  N   ASN A 235      15.882  38.449  -4.446  1.00  3.00           N  
ATOM   1171  CA  ASN A 235      17.095  37.661  -4.300  1.00  6.00           C  
ATOM   1172  C   ASN A 235      17.833  37.660  -5.623  1.00  0.00           C  
ATOM   1173  O   ASN A 235      17.320  37.172  -6.650  1.00  5.00           O  
ATOM   1174  CB  ASN A 235      16.854  36.269  -3.731  1.00  2.00           C  
ATOM   1175  CG  ASN A 235      18.038  35.343  -3.864  1.00  3.00           C  
ATOM   1176  OD1 ASN A 235      18.006  34.425  -4.680  1.00  6.00           O  
ATOM   1177  ND2 ASN A 235      19.120  35.593  -3.114  1.00  3.00           N  
ATOM   1178  N   ARG A 236      19.008  38.286  -5.599  1.00 13.00           N  
ATOM   1179  CA  ARG A 236      19.865  38.430  -6.763  1.00 10.00           C  
ATOM   1180  C   ARG A 236      20.845  37.243  -6.956  1.00  0.00           C  
ATOM   1181  O   ARG A 236      21.486  37.119  -8.009  1.00 26.00           O  
ATOM   1182  CB  ARG A 236      20.555  39.771  -6.690  1.00 19.00           C  
ATOM   1183  CG  ARG A 236      19.529  40.926  -6.831  1.00 12.00           C  
ATOM   1184  CD  ARG A 236      20.152  42.290  -6.920  1.00 41.00           C  
ATOM   1185  NE  ARG A 236      21.185  42.351  -7.959  1.00 10.00           N  
ATOM   1186  CZ  ARG A 236      22.482  42.523  -7.719  1.00  0.00           C  
ATOM   1187  NH1 ARG A 236      22.926  42.658  -6.465  1.00 27.00           N  
ATOM   1188  NH2 ARG A 236      23.345  42.578  -8.725  1.00 17.00           N  
ATOM   1189  N   ASP A 237      20.893  36.334  -5.959  1.00  0.00           N  
ATOM   1190  CA  ASP A 237      21.735  35.143  -5.985  1.00  0.00           C  
ATOM   1191  C   ASP A 237      20.859  33.928  -6.264  1.00  0.00           C  
ATOM   1192  O   ASP A 237      20.559  33.170  -5.341  1.00 12.00           O  
ATOM   1193  CB  ASP A 237      22.537  34.991  -4.666  1.00  7.00           C  
ATOM   1194  CG  ASP A 237      23.680  35.970  -4.456  1.00 10.00           C  
ATOM   1195  OD1 ASP A 237      23.994  36.740  -5.402  1.00 30.00           O  
ATOM   1196  OD2 ASP A 237      24.302  35.933  -3.361  1.00  5.00           O  
ATOM   1197  N   LEU A 238      20.450  33.752  -7.547  1.00  0.00           N  
ATOM   1198  CA  LEU A 238      19.574  32.666  -8.034  1.00 13.00           C  
ATOM   1199  C   LEU A 238      20.282  31.306  -8.074  1.00 27.00           C  
ATOM   1200  O   LEU A 238      21.169  31.098  -8.910  1.00 50.00           O  
ATOM   1201  CB  LEU A 238      19.042  32.958  -9.445  1.00 12.00           C  
ATOM   1202  CG  LEU A 238      18.618  34.362  -9.811  1.00 15.00           C  
ATOM   1203  CD1 LEU A 238      18.409  34.458 -11.315  1.00  4.00           C  
ATOM   1204  CD2 LEU A 238      17.378  34.787  -9.039  1.00  3.00           C  
ATOM   1205  N   ASN A 239      19.884  30.376  -7.192  1.00 17.00           N  
ATOM   1206  CA  ASN A 239      20.504  29.052  -7.106  1.00  0.00           C  
ATOM   1207  C   ASN A 239      19.458  28.099  -6.553  1.00 17.00           C  
ATOM   1208  O   ASN A 239      19.418  27.808  -5.353  1.00 17.00           O  
ATOM   1209  CB  ASN A 239      21.777  29.147  -6.233  1.00 22.00           C  
ATOM   1210  CG  ASN A 239      22.498  27.865  -5.990  1.00  0.00           C  
ATOM   1211  OD1 ASN A 239      22.758  27.069  -6.900  1.00  1.00           O  
ATOM   1212  ND2 ASN A 239      22.847  27.667  -4.741  1.00 24.00           N  
ATOM   1213  N   ASN A 240      18.556  27.704  -7.440  1.00 28.00           N  
ATOM   1214  CA  ASN A 240      17.383  26.896  -7.142  1.00  0.00           C  
ATOM   1215  C   ASN A 240      17.368  25.498  -7.791  1.00  3.00           C  
ATOM   1216  O   ASN A 240      16.460  24.725  -7.478  1.00  3.00           O  
ATOM   1217  CB  ASN A 240      16.134  27.670  -7.632  1.00  4.00           C  
ATOM   1218  CG  ASN A 240      15.604  28.694  -6.671  1.00  2.00           C  
ATOM   1219  OD1 ASN A 240      14.713  28.410  -5.859  1.00  2.00           O  
ATOM   1220  ND2 ASN A 240      16.121  29.915  -6.761  1.00  5.00           N  
ATOM   1221  N   ILE A 241      18.313  25.196  -8.734  1.00  1.00           N  
ATOM   1222  CA  ILE A 241      18.316  23.938  -9.527  1.00  3.00           C  
ATOM   1223  C   ILE A 241      19.129  22.810  -8.885  1.00  0.00           C  
ATOM   1224  O   ILE A 241      18.588  21.724  -8.662  1.00  4.00           O  
ATOM   1225  CB  ILE A 241      18.664  24.199 -11.035  1.00  0.00           C  
ATOM   1226  CG1 ILE A 241      17.667  25.206 -11.653  1.00  2.00           C  
ATOM   1227  CD1 ILE A 241      18.224  26.006 -12.694  1.00  4.00           C  
ATOM   1228  CG2 ILE A 241      18.738  22.889 -11.865  1.00  4.00           C  
ATOM   1229  N   HIS A 242      20.413  23.085  -8.606  1.00  1.00           N  
ATOM   1230  CA  HIS A 242      21.374  22.201  -7.962  1.00  0.00           C  
ATOM   1231  C   HIS A 242      22.138  23.092  -7.000  1.00  0.00           C  
ATOM   1232  O   HIS A 242      23.244  23.570  -7.304  1.00  0.00           O  
ATOM   1233  CB  HIS A 242      22.265  21.486  -9.003  1.00  1.00           C  
ATOM   1234  CG  HIS A 242      21.489  20.569  -9.903  1.00  0.00           C  
ATOM   1235  ND1 HIS A 242      20.639  19.600  -9.384  1.00  0.00           N  
ATOM   1236  CD2 HIS A 242      21.412  20.543 -11.254  1.00 18.00           C  
ATOM   1237  CE1 HIS A 242      20.081  19.012 -10.431  1.00  4.00           C  
ATOM   1238  NE2 HIS A 242      20.515  19.544 -11.579  1.00  5.00           N  
ATOM   1239  N   PRO A 243      21.477  23.436  -5.868  1.00  0.00           N  
ATOM   1240  CA  PRO A 243      22.044  24.445  -4.959  1.00  0.00           C  
ATOM   1241  C   PRO A 243      23.452  24.268  -4.407  1.00  0.00           C  
ATOM   1242  O   PRO A 243      24.201  25.252  -4.302  1.00  0.00           O  
ATOM   1243  CB  PRO A 243      20.963  24.618  -3.894  1.00  0.00           C  
ATOM   1244  CG  PRO A 243      19.714  24.188  -4.579  1.00 21.00           C  
ATOM   1245  CD  PRO A 243      20.134  23.029  -5.411  1.00 34.00           C  
ATOM   1246  N   TYR A 244      23.822  23.052  -4.091  1.00 20.00           N  
ATOM   1247  CA  TYR A 244      25.137  22.765  -3.560  1.00  2.00           C  
ATOM   1248  C   TYR A 244      26.240  22.988  -4.629  1.00  0.00           C  
ATOM   1249  O   TYR A 244      27.332  23.495  -4.301  1.00  3.00           O  
ATOM   1250  CB  TYR A 244      25.158  21.350  -2.965  1.00  0.00           C  
ATOM   1251  CG  TYR A 244      24.572  21.261  -1.567  1.00  0.00           C  
ATOM   1252  CD1 TYR A 244      25.155  21.947  -0.492  1.00  3.00           C  
ATOM   1253  CD2 TYR A 244      23.476  20.453  -1.302  1.00 60.00           C  
ATOM   1254  CE1 TYR A 244      24.658  21.821   0.810  1.00  0.00           C  
ATOM   1255  CE2 TYR A 244      22.972  20.318  -0.002  1.00 60.00           C  
ATOM   1256  CZ  TYR A 244      23.566  21.001   1.051  1.00  0.00           C  
ATOM   1257  OH  TYR A 244      23.055  20.891   2.332  1.00  0.00           O  
ATOM   1258  N   ALA A 245      25.908  22.716  -5.909  1.00  0.00           N  
ATOM   1259  CA  ALA A 245      26.783  22.914  -7.062  1.00  0.00           C  
ATOM   1260  C   ALA A 245      27.010  24.407  -7.366  1.00  1.00           C  
ATOM   1261  O   ALA A 245      28.136  24.799  -7.642  1.00  1.00           O  
ATOM   1262  CB  ALA A 245      26.190  22.232  -8.267  1.00  1.00           C  
ATOM   1263  N   GLY A 246      25.946  25.223  -7.332  1.00  0.00           N  
ATOM   1264  CA  GLY A 246      26.045  26.647  -7.580  1.00  0.00           C  
ATOM   1265  C   GLY A 246      26.762  27.359  -6.461  1.00  0.00           C  
ATOM   1266  O   GLY A 246      27.607  28.220  -6.703  1.00  0.00           O  
ATOM   1267  N   GLU A 247      26.436  26.986  -5.225  1.00  0.00           N  
ATOM   1268  CA  GLU A 247      27.085  27.559  -4.058  1.00  0.00           C  
ATOM   1269  C   GLU A 247      28.573  27.245  -4.008  1.00 60.00           C  
ATOM   1270  O   GLU A 247      29.350  28.078  -3.578  1.00  0.00           O  
ATOM   1271  CB  GLU A 247      26.386  27.107  -2.772  1.00  5.00           C  
ATOM   1272  CG  GLU A 247      26.755  27.976  -1.577  1.00 44.00           C  
ATOM   1273  CD  GLU A 247      26.695  29.480  -1.751  1.00  8.00           C  
ATOM   1274  OE1 GLU A 247      25.747  30.002  -2.387  1.00 12.00           O  
ATOM   1275  OE2 GLU A 247      27.610  30.143  -1.219  1.00 10.00           O  
ATOM   1276  N   MET A 248      28.956  26.054  -4.455  1.00  8.00           N  
ATOM   1277  CA  MET A 248      30.338  25.588  -4.544  1.00 23.00           C  
ATOM   1278  C   MET A 248      31.176  26.599  -5.352  1.00  0.00           C  
ATOM   1279  O   MET A 248      32.255  26.991  -4.911  1.00  0.00           O  
ATOM   1280  CB  MET A 248      30.378  24.174  -5.176  1.00  0.00           C  
ATOM   1281  CG  MET A 248      31.771  23.639  -5.371  1.00 60.00           C  
ATOM   1282  SD  MET A 248      31.967  22.170  -6.431  1.00 60.00           S  
ATOM   1283  CE  MET A 248      31.004  22.627  -7.963  1.00  1.00           C  
ATOM   1284  N   VAL A 249      30.648  27.060  -6.493  1.00  0.00           N  
ATOM   1285  CA  VAL A 249      31.319  28.042  -7.346  1.00  0.00           C  
ATOM   1286  C   VAL A 249      31.442  29.409  -6.611  1.00  0.00           C  
ATOM   1287  O   VAL A 249      32.556  29.958  -6.501  1.00  0.00           O  
ATOM   1288  CB  VAL A 249      30.579  28.164  -8.712  1.00  0.00           C  
ATOM   1289  CG1 VAL A 249      31.179  29.265  -9.582  1.00  0.00           C  
ATOM   1290  CG2 VAL A 249      30.574  26.840  -9.456  1.00  0.00           C  
ATOM   1291  N   ARG A 250      30.294  29.947  -6.117  1.00  1.00           N  
ATOM   1292  CA  ARG A 250      30.283  31.229  -5.429  1.00  0.00           C  
ATOM   1293  C   ARG A 250      31.183  31.230  -4.195  1.00  0.00           C  
ATOM   1294  O   ARG A 250      32.007  32.123  -4.054  1.00  0.00           O  
ATOM   1295  CB  ARG A 250      28.856  31.688  -5.076  1.00  0.00           C  
ATOM   1296  CG  ARG A 250      28.795  33.161  -4.668  1.00  0.00           C  
ATOM   1297  CD  ARG A 250      27.758  33.437  -3.591  1.00 29.00           C  
ATOM   1298  NE  ARG A 250      28.044  32.675  -2.366  1.00  6.00           N  
ATOM   1299  CZ  ARG A 250      28.833  33.090  -1.373  1.00  4.00           C  
ATOM   1300  NH1 ARG A 250      29.416  34.282  -1.430  1.00  4.00           N  
ATOM   1301  NH2 ARG A 250      29.029  32.323  -0.305  1.00  4.00           N  
ATOM   1302  N   SER A 251      31.026  30.237  -3.325  1.00  0.00           N  
ATOM   1303  CA  SER A 251      31.783  30.145  -2.083  1.00  8.00           C  
ATOM   1304  C   SER A 251      33.291  29.961  -2.290  1.00 27.00           C  
ATOM   1305  O   SER A 251      34.080  30.528  -1.534  1.00  9.00           O  
ATOM   1306  CB  SER A 251      31.239  29.020  -1.217  1.00 15.00           C  
ATOM   1307  OG  SER A 251      31.382  27.803  -1.921  1.00 60.00           O  
ATOM   1308  N   GLU A 252      33.686  29.192  -3.298  1.00  0.00           N  
ATOM   1309  CA  GLU A 252      35.104  28.959  -3.563  1.00  0.00           C  
ATOM   1310  C   GLU A 252      35.803  30.163  -4.177  1.00 31.00           C  
ATOM   1311  O   GLU A 252      36.956  30.454  -3.829  1.00 26.00           O  
ATOM   1312  CB  GLU A 252      35.354  27.662  -4.364  1.00 21.00           C  
ATOM   1313  CG  GLU A 252      35.345  26.419  -3.487  1.00 46.00           C  
ATOM   1314  CD  GLU A 252      36.572  26.255  -2.605  1.00 10.00           C  
ATOM   1315  OE1 GLU A 252      37.707  26.239  -3.143  1.00  5.00           O  
ATOM   1316  OE2 GLU A 252      36.391  26.123  -1.371  1.00 18.00           O  
ATOM   1317  N   LEU A 253      35.105  30.882  -5.061  1.00  0.00           N  
ATOM   1318  CA  LEU A 253      35.701  32.064  -5.663  1.00 34.00           C  
ATOM   1319  C   LEU A 253      35.860  33.175  -4.640  1.00  0.00           C  
ATOM   1320  O   LEU A 253      36.860  33.897  -4.670  1.00  0.00           O  
ATOM   1321  CB  LEU A 253      34.898  32.537  -6.880  1.00  0.00           C  
ATOM   1322  CG  LEU A 253      35.039  31.700  -8.143  1.00 47.00           C  
ATOM   1323  CD1 LEU A 253      33.957  32.035  -9.131  1.00 60.00           C  
ATOM   1324  CD2 LEU A 253      36.437  31.847  -8.761  1.00 20.00           C  
ATOM   1325  N   VAL A 254      34.885  33.292  -3.730  1.00  0.00           N  
ATOM   1326  CA  VAL A 254      34.880  34.287  -2.663  1.00  0.00           C  
ATOM   1327  C   VAL A 254      35.944  33.955  -1.595  1.00  4.00           C  
ATOM   1328  O   VAL A 254      36.669  34.854  -1.162  1.00  3.00           O  
ATOM   1329  CB  VAL A 254      33.446  34.559  -2.120  1.00  0.00           C  
ATOM   1330  CG1 VAL A 254      33.469  35.459  -0.890  1.00  3.00           C  
ATOM   1331  CG2 VAL A 254      32.570  35.196  -3.202  1.00  0.00           C  
ATOM   1332  N   LYS A 255      36.105  32.664  -1.254  1.00  7.00           N  
ATOM   1333  CA  LYS A 255      37.122  32.208  -0.296  1.00  3.00           C  
ATOM   1334  C   LYS A 255      38.524  32.624  -0.773  1.00  4.00           C  
ATOM   1335  O   LYS A 255      39.242  33.292  -0.031  1.00  2.00           O  
ATOM   1336  CB  LYS A 255      37.046  30.675  -0.102  1.00  8.00           C  
ATOM   1337  CG  LYS A 255      37.792  30.146   1.124  1.00  2.00           C  
ATOM   1338  CD  LYS A 255      37.765  28.654   1.209  1.00  5.00           C  
ATOM   1339  CE  LYS A 255      39.131  28.012   1.148  1.00  2.00           C  
ATOM   1340  NZ  LYS A 255      39.066  26.549   0.810  1.00  4.00           N  
ATOM   1341  N   HIS A 256      38.872  32.299  -2.020  1.00  0.00           N  
ATOM   1342  CA  HIS A 256      40.186  32.594  -2.569  1.00  3.00           C  
ATOM   1343  C   HIS A 256      40.416  34.011  -3.098  1.00  3.00           C  
ATOM   1344  O   HIS A 256      41.573  34.454  -3.134  1.00  2.00           O  
ATOM   1345  CB  HIS A 256      40.531  31.585  -3.651  1.00  5.00           C  
ATOM   1346  CG  HIS A 256      40.623  30.193  -3.117  1.00  6.00           C  
ATOM   1347  ND1 HIS A 256      39.483  29.442  -2.856  1.00 13.00           N  
ATOM   1348  CD2 HIS A 256      41.703  29.492  -2.718  1.00  2.00           C  
ATOM   1349  CE1 HIS A 256      39.912  28.295  -2.355  1.00  4.00           C  
ATOM   1350  NE2 HIS A 256      41.238  28.276  -2.251  1.00  2.00           N  
ATOM   1351  N   PHE A 257      39.353  34.693  -3.581  1.00  0.00           N  
ATOM   1352  CA  PHE A 257      39.526  35.971  -4.257  1.00  2.00           C  
ATOM   1353  C   PHE A 257      38.637  37.124  -3.824  1.00  2.00           C  
ATOM   1354  O   PHE A 257      38.720  38.184  -4.431  1.00  3.00           O  
ATOM   1355  CB  PHE A 257      39.421  35.769  -5.794  1.00  4.00           C  
ATOM   1356  CG  PHE A 257      40.146  34.568  -6.349  1.00  4.00           C  
ATOM   1357  CD1 PHE A 257      41.541  34.536  -6.401  1.00  2.00           C  
ATOM   1358  CD2 PHE A 257      39.439  33.459  -6.812  1.00  9.00           C  
ATOM   1359  CE1 PHE A 257      42.211  33.408  -6.903  1.00  2.00           C  
ATOM   1360  CE2 PHE A 257      40.110  32.349  -7.342  1.00  7.00           C  
ATOM   1361  CZ  PHE A 257      41.488  32.319  -7.356  1.00  2.00           C  
ATOM   1362  N   GLY A 258      37.783  36.909  -2.828  1.00  3.00           N  
ATOM   1363  CA  GLY A 258      36.848  37.915  -2.336  1.00  3.00           C  
ATOM   1364  C   GLY A 258      35.678  38.228  -3.252  1.00  0.00           C  
ATOM   1365  O   GLY A 258      35.550  37.664  -4.348  1.00  0.00           O  
ATOM   1366  N   GLU A 259      34.828  39.170  -2.807  1.00  3.00           N  
ATOM   1367  CA  GLU A 259      33.626  39.620  -3.521  1.00  0.00           C  
ATOM   1368  C   GLU A 259      33.823  40.150  -4.938  1.00  0.00           C  
ATOM   1369  O   GLU A 259      32.936  39.997  -5.774  1.00 60.00           O  
ATOM   1370  CB  GLU A 259      32.819  40.580  -2.667  1.00  5.00           C  
ATOM   1371  CG  GLU A 259      31.432  40.071  -2.302  1.00 13.00           C  
ATOM   1372  CD  GLU A 259      31.256  38.686  -1.717  1.00  3.00           C  
ATOM   1373  OE1 GLU A 259      31.900  38.379  -0.686  1.00  2.00           O  
ATOM   1374  OE2 GLU A 259      30.460  37.907  -2.292  1.00 16.00           O  
ATOM   1375  N   GLN A 260      34.992  40.696  -5.231  1.00  5.00           N  
ATOM   1376  CA  GLN A 260      35.371  41.157  -6.570  1.00  0.00           C  
ATOM   1377  C   GLN A 260      35.312  40.002  -7.608  1.00  5.00           C  
ATOM   1378  O   GLN A 260      35.234  40.277  -8.811  1.00  5.00           O  
ATOM   1379  CB  GLN A 260      36.781  41.796  -6.532  1.00  3.00           C  
ATOM   1380  CG  GLN A 260      36.817  43.300  -6.960  1.00  2.00           C  
ATOM   1381  CD  GLN A 260      35.823  44.228  -6.281  1.00  1.00           C  
ATOM   1382  OE1 GLN A 260      35.740  44.315  -5.045  1.00  2.00           O  
ATOM   1383  NE2 GLN A 260      35.055  44.955  -7.089  1.00  2.00           N  
ATOM   1384  N   ALA A 261      35.329  38.720  -7.136  1.00  7.00           N  
ATOM   1385  CA  ALA A 261      35.237  37.550  -8.004  1.00 10.00           C  
ATOM   1386  C   ALA A 261      33.833  37.381  -8.611  1.00  0.00           C  
ATOM   1387  O   ALA A 261      33.698  36.726  -9.657  1.00 50.00           O  
ATOM   1388  CB  ALA A 261      35.662  36.288  -7.269  1.00 17.00           C  
ATOM   1389  N   ILE A 262      32.810  37.996  -7.974  1.00  0.00           N  
ATOM   1390  CA  ILE A 262      31.396  37.937  -8.382  1.00  0.00           C  
ATOM   1391  C   ILE A 262      30.999  39.138  -9.228  1.00  0.00           C  
ATOM   1392  O   ILE A 262      30.039  39.051  -9.999  1.00 23.00           O  
ATOM   1393  CB  ILE A 262      30.454  37.706  -7.169  1.00 60.00           C  
ATOM   1394  CG1 ILE A 262      30.964  36.566  -6.224  1.00 53.00           C  
ATOM   1395  CD1 ILE A 262      31.291  35.118  -6.860  1.00  0.00           C  
ATOM   1396  CG2 ILE A 262      29.004  37.459  -7.594  1.00 60.00           C  
ATOM   1397  N   ASP A 263      31.775  40.245  -9.125  1.00  0.00           N  
ATOM   1398  CA  ASP A 263      31.538  41.452  -9.910  1.00 51.00           C  
ATOM   1399  C   ASP A 263      32.158  41.396 -11.326  1.00 21.00           C  
ATOM   1400  O   ASP A 263      31.901  42.287 -12.132  1.00 10.00           O  
ATOM   1401  CB  ASP A 263      31.958  42.712  -9.135  1.00  6.00           C  
ATOM   1402  CG  ASP A 263      31.390  42.801  -7.731  1.00  0.00           C  
ATOM   1403  OD1 ASP A 263      30.281  42.273  -7.500  1.00 60.00           O  
ATOM   1404  OD2 ASP A 263      32.068  43.368  -6.856  1.00 33.00           O  
ATOM   1405  N   SER A 264      32.889  40.320 -11.650  1.00  0.00           N  
ATOM   1406  CA  SER A 264      33.564  40.093 -12.934  1.00  4.00           C  
ATOM   1407  C   SER A 264      32.653  39.735 -14.149  1.00  5.00           C  
ATOM   1408  O   SER A 264      33.145  39.802 -15.288  1.00  9.00           O  
ATOM   1409  CB  SER A 264      34.742  39.126 -12.775  1.00  4.00           C  
ATOM   1410  OG  SER A 264      34.384  37.906 -12.145  1.00 11.00           O  
ATOM   1411  N   GLY A 265      31.365  39.369 -13.903  1.00 60.00           N  
ATOM   1412  CA  GLY A 265      30.384  39.029 -14.942  1.00 25.00           C  
ATOM   1413  C   GLY A 265      30.688  37.808 -15.807  1.00  0.00           C  
ATOM   1414  O   GLY A 265      30.028  37.584 -16.832  1.00 50.00           O  
ATOM   1415  N   TYR A 266      31.698  37.011 -15.383  1.00  0.00           N  
ATOM   1416  CA  TYR A 266      32.189  35.799 -16.025  1.00  0.00           C  
ATOM   1417  C   TYR A 266      31.145  34.672 -16.123  1.00  0.00           C  
ATOM   1418  O   TYR A 266      30.177  34.636 -15.369  1.00  0.00           O  
ATOM   1419  CB  TYR A 266      33.409  35.253 -15.255  1.00  6.00           C  
ATOM   1420  CG  TYR A 266      34.703  36.054 -15.275  1.00  0.00           C  
ATOM   1421  CD1 TYR A 266      34.918  37.061 -16.216  1.00 21.00           C  
ATOM   1422  CD2 TYR A 266      35.733  35.765 -14.386  1.00 47.00           C  
ATOM   1423  CE1 TYR A 266      36.108  37.792 -16.234  1.00  5.00           C  
ATOM   1424  CE2 TYR A 266      36.927  36.483 -14.400  1.00  6.00           C  
ATOM   1425  CZ  TYR A 266      37.111  37.498 -15.323  1.00  3.00           C  
ATOM   1426  OH  TYR A 266      38.297  38.196 -15.328  1.00  2.00           O  
ATOM   1427  N   LYS A 267      31.353  33.762 -17.067  1.00  0.00           N  
ATOM   1428  CA  LYS A 267      30.530  32.576 -17.244  1.00  0.00           C  
ATOM   1429  C   LYS A 267      31.437  31.418 -16.842  1.00  0.00           C  
ATOM   1430  O   LYS A 267      32.492  31.217 -17.454  1.00  0.00           O  
ATOM   1431  CB  LYS A 267      30.082  32.423 -18.706  1.00  0.00           C  
ATOM   1432  CG  LYS A 267      28.855  33.229 -19.078  1.00 48.00           C  
ATOM   1433  CD  LYS A 267      28.697  33.283 -20.591  1.00 11.00           C  
ATOM   1434  CE  LYS A 267      27.443  33.992 -21.049  1.00  6.00           C  
ATOM   1435  NZ  LYS A 267      26.286  33.055 -21.172  1.00  2.00           N  
ATOM   1436  N   VAL A 268      31.067  30.722 -15.763  1.00  0.00           N  
ATOM   1437  CA  VAL A 268      31.811  29.564 -15.252  1.00  0.00           C  
ATOM   1438  C   VAL A 268      31.104  28.299 -15.710  1.00  0.00           C  
ATOM   1439  O   VAL A 268      29.930  28.048 -15.386  1.00  0.00           O  
ATOM   1440  CB  VAL A 268      31.976  29.583 -13.715  1.00  0.00           C  
ATOM   1441  CG1 VAL A 268      32.800  28.391 -13.251  1.00  0.00           C  
ATOM   1442  CG2 VAL A 268      32.580  30.900 -13.219  1.00 54.00           C  
ATOM   1443  N   TYR A 269      31.832  27.528 -16.502  1.00  0.00           N  
ATOM   1444  CA  TYR A 269      31.415  26.233 -17.055  1.00  0.00           C  
ATOM   1445  C   TYR A 269      32.043  25.152 -16.208  1.00  0.00           C  
ATOM   1446  O   TYR A 269      33.258  24.930 -16.262  1.00  0.00           O  
ATOM   1447  CB  TYR A 269      31.804  26.127 -18.545  1.00 59.00           C  
ATOM   1448  CG  TYR A 269      30.984  27.058 -19.421  1.00  0.00           C  
ATOM   1449  CD1 TYR A 269      29.767  26.649 -19.958  1.00 60.00           C  
ATOM   1450  CD2 TYR A 269      31.398  28.370 -19.664  1.00  0.00           C  
ATOM   1451  CE1 TYR A 269      29.000  27.505 -20.745  1.00  9.00           C  
ATOM   1452  CE2 TYR A 269      30.639  29.236 -20.454  1.00  0.00           C  
ATOM   1453  CZ  TYR A 269      29.439  28.798 -20.989  1.00  0.00           C  
ATOM   1454  OH  TYR A 269      28.679  29.640 -21.763  1.00  5.00           O  
ATOM   1455  N   THR A 270      31.210  24.551 -15.347  1.00  0.00           N  
ATOM   1456  CA  THR A 270      31.607  23.509 -14.400  1.00  0.00           C  
ATOM   1457  C   THR A 270      31.737  22.127 -15.029  1.00  0.00           C  
ATOM   1458  O   THR A 270      31.358  21.932 -16.187  1.00 43.00           O  
ATOM   1459  CB  THR A 270      30.660  23.482 -13.189  1.00  0.00           C  
ATOM   1460  OG1 THR A 270      29.410  22.874 -13.539  1.00  0.00           O  
ATOM   1461  CG2 THR A 270      30.430  24.844 -12.602  1.00  1.00           C  
ATOM   1462  N   THR A 271      32.260  21.167 -14.228  1.00  0.00           N  
ATOM   1463  CA  THR A 271      32.479  19.747 -14.542  1.00 12.00           C  
ATOM   1464  C   THR A 271      31.249  18.906 -14.102  1.00  0.00           C  
ATOM   1465  O   THR A 271      31.201  17.685 -14.342  1.00 18.00           O  
ATOM   1466  CB  THR A 271      33.744  19.236 -13.805  1.00 15.00           C  
ATOM   1467  OG1 THR A 271      33.563  19.447 -12.410  1.00  0.00           O  
ATOM   1468  CG2 THR A 271      35.035  19.936 -14.268  1.00 15.00           C  
ATOM   1469  N   ILE A 272      30.274  19.558 -13.443  1.00  0.00           N  
ATOM   1470  CA  ILE A 272      29.082  18.899 -12.934  1.00  0.00           C  
ATOM   1471  C   ILE A 272      28.207  18.307 -14.031  1.00  0.00           C  
ATOM   1472  O   ILE A 272      27.883  18.955 -15.014  1.00  0.00           O  
ATOM   1473  CB  ILE A 272      28.275  19.795 -11.951  1.00  0.00           C  
ATOM   1474  CG1 ILE A 272      29.152  20.355 -10.812  1.00  1.00           C  
ATOM   1475  CD1 ILE A 272      29.268  19.513  -9.514  1.00  0.00           C  
ATOM   1476  CG2 ILE A 272      27.020  19.079 -11.400  1.00  0.00           C  
ATOM   1477  N   ASN A 273      27.824  17.054 -13.826  1.00  0.00           N  
ATOM   1478  CA  ASN A 273      26.880  16.336 -14.663  1.00 13.00           C  
ATOM   1479  C   ASN A 273      25.537  16.578 -13.969  1.00  0.00           C  
ATOM   1480  O   ASN A 273      25.382  16.216 -12.793  1.00  0.00           O  
ATOM   1481  CB  ASN A 273      27.224  14.850 -14.663  1.00 13.00           C  
ATOM   1482  CG  ASN A 273      26.382  14.043 -15.590  1.00  9.00           C  
ATOM   1483  OD1 ASN A 273      25.207  13.730 -15.327  1.00  7.00           O  
ATOM   1484  ND2 ASN A 273      26.982  13.676 -16.691  1.00  4.00           N  
ATOM   1485  N   ALA A 274      24.590  17.225 -14.665  1.00  0.00           N  
ATOM   1486  CA  ALA A 274      23.293  17.530 -14.057  1.00  0.00           C  
ATOM   1487  C   ALA A 274      22.466  16.298 -13.708  1.00  6.00           C  
ATOM   1488  O   ALA A 274      21.848  16.270 -12.637  1.00  6.00           O  
ATOM   1489  CB  ALA A 274      22.501  18.480 -14.938  1.00  7.00           C  
ATOM   1490  N   LYS A 275      22.467  15.282 -14.599  1.00  6.00           N  
ATOM   1491  CA  LYS A 275      21.727  14.033 -14.388  1.00  4.00           C  
ATOM   1492  C   LYS A 275      22.228  13.379 -13.102  1.00  0.00           C  
ATOM   1493  O   LYS A 275      21.435  13.130 -12.181  1.00  9.00           O  
ATOM   1494  CB  LYS A 275      21.880  13.108 -15.611  1.00  4.00           C  
ATOM   1495  CG  LYS A 275      21.322  11.706 -15.437  1.00 12.00           C  
ATOM   1496  CD  LYS A 275      20.024  11.520 -16.256  1.00  2.00           C  
ATOM   1497  CE  LYS A 275      19.512  10.095 -16.268  1.00  4.00           C  
ATOM   1498  NZ  LYS A 275      18.563   9.868 -17.394  1.00  1.00           N  
ATOM   1499  N   ARG A 276      23.566  13.225 -13.001  1.00  0.00           N  
ATOM   1500  CA  ARG A 276      24.229  12.649 -11.837  1.00  0.00           C  
ATOM   1501  C   ARG A 276      24.005  13.482 -10.590  1.00  0.00           C  
ATOM   1502  O   ARG A 276      23.798  12.908  -9.520  1.00  0.00           O  
ATOM   1503  CB  ARG A 276      25.720  12.415 -12.118  1.00  0.00           C  
ATOM   1504  CG  ARG A 276      25.938  11.105 -12.839  1.00 29.00           C  
ATOM   1505  CD  ARG A 276      27.292  10.915 -13.491  1.00  1.00           C  
ATOM   1506  NE  ARG A 276      27.260   9.649 -14.225  1.00 11.00           N  
ATOM   1507  CZ  ARG A 276      28.310   9.015 -14.730  1.00  4.00           C  
ATOM   1508  NH1 ARG A 276      29.523   9.532 -14.620  1.00 12.00           N  
ATOM   1509  NH2 ARG A 276      28.154   7.859 -15.353  1.00  8.00           N  
ATOM   1510  N   GLN A 277      23.997  14.832 -10.734  1.00  0.00           N  
ATOM   1511  CA  GLN A 277      23.762  15.736  -9.614  1.00  0.00           C  
ATOM   1512  C   GLN A 277      22.361  15.553  -9.032  1.00  0.00           C  
ATOM   1513  O   GLN A 277      22.229  15.488  -7.815  1.00  0.00           O  
ATOM   1514  CB  GLN A 277      24.049  17.194 -10.011  1.00  0.00           C  
ATOM   1515  CG  GLN A 277      23.935  18.219  -8.880  1.00  0.00           C  
ATOM   1516  CD  GLN A 277      24.926  18.067  -7.759  1.00  0.00           C  
ATOM   1517  OE1 GLN A 277      26.102  17.771  -7.966  1.00  0.00           O  
ATOM   1518  NE2 GLN A 277      24.498  18.408  -6.560  1.00  2.00           N  
ATOM   1519  N   ALA A 278      21.335  15.405  -9.885  1.00  0.00           N  
ATOM   1520  CA  ALA A 278      19.943  15.182  -9.465  1.00  6.00           C  
ATOM   1521  C   ALA A 278      19.755  13.861  -8.721  1.00  6.00           C  
ATOM   1522  O   ALA A 278      19.024  13.812  -7.729  1.00  5.00           O  
ATOM   1523  CB  ALA A 278      19.034  15.227 -10.670  1.00  3.00           C  
ATOM   1524  N   ILE A 279      20.424  12.788  -9.201  1.00  0.00           N  
ATOM   1525  CA  ILE A 279      20.399  11.444  -8.610  1.00 12.00           C  
ATOM   1526  C   ILE A 279      20.950  11.500  -7.179  1.00  0.00           C  
ATOM   1527  O   ILE A 279      20.313  10.984  -6.259  1.00 60.00           O  
ATOM   1528  CB  ILE A 279      21.175  10.425  -9.522  1.00  0.00           C  
ATOM   1529  CG1 ILE A 279      20.370  10.053 -10.778  1.00  6.00           C  
ATOM   1530  CD1 ILE A 279      21.248   9.573 -12.028  1.00 16.00           C  
ATOM   1531  CG2 ILE A 279      21.603   9.163  -8.761  1.00  7.00           C  
ATOM   1532  N   ALA A 280      22.133  12.141  -7.019  1.00  0.00           N  
ATOM   1533  CA  ALA A 280      22.853  12.314  -5.761  1.00  0.00           C  
ATOM   1534  C   ALA A 280      21.988  13.060  -4.756  1.00  0.00           C  
ATOM   1535  O   ALA A 280      21.863  12.611  -3.608  1.00  0.00           O  
ATOM   1536  CB  ALA A 280      24.149  13.057  -6.009  1.00  0.00           C  
ATOM   1537  N   GLU A 281      21.336  14.165  -5.206  1.00  0.00           N  
ATOM   1538  CA  GLU A 281      20.428  14.968  -4.384  1.00 60.00           C  
ATOM   1539  C   GLU A 281      19.300  14.083  -3.802  1.00 15.00           C  
ATOM   1540  O   GLU A 281      19.108  14.071  -2.576  1.00 40.00           O  
ATOM   1541  CB  GLU A 281      19.890  16.159  -5.183  1.00 12.00           C  
ATOM   1542  CG  GLU A 281      20.880  17.310  -5.282  1.00 47.00           C  
ATOM   1543  CD  GLU A 281      20.707  18.356  -6.383  1.00 26.00           C  
ATOM   1544  OE1 GLU A 281      19.699  18.323  -7.127  1.00  6.00           O  
ATOM   1545  OE2 GLU A 281      21.604  19.219  -6.501  1.00 41.00           O  
ATOM   1546  N   LYS A 282      18.638  13.269  -4.661  1.00  7.00           N  
ATOM   1547  CA  LYS A 282      17.566  12.366  -4.226  1.00 12.00           C  
ATOM   1548  C   LYS A 282      18.084  11.272  -3.297  1.00  0.00           C  
ATOM   1549  O   LYS A 282      17.440  11.001  -2.278  1.00  0.00           O  
ATOM   1550  CB  LYS A 282      16.829  11.761  -5.442  1.00  9.00           C  
ATOM   1551  CG  LYS A 282      15.641  10.849  -5.112  1.00  6.00           C  
ATOM   1552  CD  LYS A 282      14.473  11.557  -4.394  1.00  4.00           C  
ATOM   1553  CE  LYS A 282      13.227  10.702  -4.342  1.00  2.00           C  
ATOM   1554  NZ  LYS A 282      12.402  11.006  -3.143  1.00  4.00           N  
ATOM   1555  N   ALA A 283      19.248  10.672  -3.639  1.00 60.00           N  
ATOM   1556  CA  ALA A 283      19.892   9.592  -2.886  1.00 60.00           C  
ATOM   1557  C   ALA A 283      20.220   9.990  -1.453  1.00  0.00           C  
ATOM   1558  O   ALA A 283      19.927   9.238  -0.517  1.00 60.00           O  
ATOM   1559  CB  ALA A 283      21.155   9.114  -3.607  1.00 10.00           C  
ATOM   1560  N   VAL A 284      20.819  11.172  -1.283  1.00  0.00           N  
ATOM   1561  CA  VAL A 284      21.186  11.683   0.033  1.00  0.00           C  
ATOM   1562  C   VAL A 284      19.921  11.973   0.843  1.00  0.00           C  
ATOM   1563  O   VAL A 284      19.843  11.540   1.992  1.00  0.00           O  
ATOM   1564  CB  VAL A 284      22.186  12.851  -0.050  1.00  3.00           C  
ATOM   1565  CG1 VAL A 284      22.462  13.438   1.330  1.00  1.00           C  
ATOM   1566  CG2 VAL A 284      23.491  12.393  -0.696  1.00  1.00           C  
ATOM   1567  N   GLN A 285      18.895  12.586   0.214  1.00  5.00           N  
ATOM   1568  CA  GLN A 285      17.625  12.860   0.866  1.00  0.00           C  
ATOM   1569  C   GLN A 285      16.906  11.579   1.308  1.00  0.00           C  
ATOM   1570  O   GLN A 285      16.525  11.481   2.472  1.00  0.00           O  
ATOM   1571  CB  GLN A 285      16.737  13.701  -0.050  1.00 52.00           C  
ATOM   1572  CG  GLN A 285      15.492  14.259   0.650  1.00  0.00           C  
ATOM   1573  CD  GLN A 285      14.455  14.767  -0.314  1.00  0.00           C  
ATOM   1574  OE1 GLN A 285      14.625  15.812  -0.941  1.00 10.00           O  
ATOM   1575  NE2 GLN A 285      13.349  14.039  -0.443  1.00  8.00           N  
ATOM   1576  N   ASP A 286      16.760  10.585   0.416  1.00  0.00           N  
ATOM   1577  CA  ASP A 286      16.085   9.316   0.742  1.00  8.00           C  
ATOM   1578  C   ASP A 286      16.769   8.479   1.804  1.00  9.00           C  
ATOM   1579  O   ASP A 286      16.073   7.854   2.619  1.00  5.00           O  
ATOM   1580  CB  ASP A 286      15.907   8.444  -0.511  1.00  7.00           C  
ATOM   1581  CG  ASP A 286      14.955   8.986  -1.556  1.00  3.00           C  
ATOM   1582  OD1 ASP A 286      14.194   9.955  -1.238  1.00  5.00           O  
ATOM   1583  OD2 ASP A 286      14.957   8.447  -2.690  1.00  3.00           O  
ATOM   1584  N   GLY A 287      18.105   8.410   1.730  1.00 31.00           N  
ATOM   1585  CA  GLY A 287      18.940   7.626   2.630  1.00 28.00           C  
ATOM   1586  C   GLY A 287      18.929   8.125   4.052  1.00  0.00           C  
ATOM   1587  O   GLY A 287      18.998   7.333   4.996  1.00 29.00           O  
ATOM   1588  N   LEU A 288      18.835   9.444   4.206  1.00  0.00           N  
ATOM   1589  CA  LEU A 288      18.793  10.111   5.502  1.00  0.00           C  
ATOM   1590  C   LEU A 288      17.386   9.995   6.074  1.00  0.00           C  
ATOM   1591  O   LEU A 288      17.243   9.696   7.269  1.00  0.00           O  
ATOM   1592  CB  LEU A 288      19.285  11.562   5.418  1.00  0.00           C  
ATOM   1593  CG  LEU A 288      20.756  11.788   5.018  1.00  0.00           C  
ATOM   1594  CD1 LEU A 288      21.092  13.279   4.970  1.00  0.00           C  
ATOM   1595  CD2 LEU A 288      21.719  11.095   5.976  1.00  1.00           C  
ATOM   1596  N   GLU A 289      16.348  10.134   5.201  1.00  0.00           N  
ATOM   1597  CA  GLU A 289      14.936   9.907   5.550  1.00  2.00           C  
ATOM   1598  C   GLU A 289      14.756   8.440   6.006  1.00  8.00           C  
ATOM   1599  O   GLU A 289      13.989   8.187   6.937  1.00  3.00           O  
ATOM   1600  CB  GLU A 289      14.033  10.176   4.329  1.00  9.00           C  
ATOM   1601  CG  GLU A 289      13.371  11.545   4.328  1.00 26.00           C  
ATOM   1602  CD  GLU A 289      13.167  12.224   2.980  1.00  0.00           C  
ATOM   1603  OE1 GLU A 289      12.899  11.530   1.964  1.00  8.00           O  
ATOM   1604  OE2 GLU A 289      13.234  13.477   2.965  1.00  1.00           O  
ATOM   1605  N   ALA A 290      15.479   7.486   5.360  1.00  8.00           N  
ATOM   1606  CA  ALA A 290      15.456   6.062   5.716  1.00  5.00           C  
ATOM   1607  C   ALA A 290      15.972   5.839   7.138  1.00  0.00           C  
ATOM   1608  O   ALA A 290      15.327   5.134   7.930  1.00  5.00           O  
ATOM   1609  CB  ALA A 290      16.288   5.254   4.730  1.00  6.00           C  
ATOM   1610  N   TYR A 291      17.131   6.452   7.458  1.00  0.00           N  
ATOM   1611  CA  TYR A 291      17.763   6.343   8.775  1.00  0.00           C  
ATOM   1612  C   TYR A 291      16.858   6.959   9.838  1.00  0.00           C  
ATOM   1613  O   TYR A 291      16.616   6.348  10.888  1.00  0.00           O  
ATOM   1614  CB  TYR A 291      19.149   7.025   8.786  1.00  1.00           C  
ATOM   1615  CG  TYR A 291      19.713   7.168  10.186  1.00  0.00           C  
ATOM   1616  CD1 TYR A 291      20.591   6.223  10.707  1.00  0.00           C  
ATOM   1617  CD2 TYR A 291      19.335   8.230  11.008  1.00  0.00           C  
ATOM   1618  CE1 TYR A 291      21.093   6.337  12.005  1.00  0.00           C  
ATOM   1619  CE2 TYR A 291      19.810   8.343  12.312  1.00  3.00           C  
ATOM   1620  CZ  TYR A 291      20.694   7.397  12.807  1.00  0.00           C  
ATOM   1621  OH  TYR A 291      21.156   7.535  14.097  1.00  9.00           O  
ATOM   1622  N   ASP A 292      16.415   8.200   9.566  1.00  0.00           N  
ATOM   1623  CA  ASP A 292      15.537   8.971  10.429  1.00  2.00           C  
ATOM   1624  C   ASP A 292      14.259   8.165  10.764  1.00  0.00           C  
ATOM   1625  O   ASP A 292      14.041   7.877  11.940  1.00  2.00           O  
ATOM   1626  CB  ASP A 292      15.218  10.314   9.774  1.00  1.00           C  
ATOM   1627  CG  ASP A 292      14.574  11.291  10.705  1.00  0.00           C  
ATOM   1628  OD1 ASP A 292      15.296  11.849  11.570  1.00  2.00           O  
ATOM   1629  OD2 ASP A 292      13.353  11.531  10.553  1.00  1.00           O  
ATOM   1630  N   ARG A 293      13.504   7.686   9.732  1.00  0.00           N  
ATOM   1631  CA  ARG A 293      12.275   6.894   9.920  1.00  0.00           C  
ATOM   1632  C   ARG A 293      12.493   5.703  10.812  1.00  6.00           C  
ATOM   1633  O   ARG A 293      11.675   5.484  11.702  1.00 30.00           O  
ATOM   1634  CB  ARG A 293      11.610   6.474   8.593  1.00  5.00           C  
ATOM   1635  CG  ARG A 293      10.845   7.612   7.927  1.00 10.00           C  
ATOM   1636  CD  ARG A 293       9.987   7.167   6.753  1.00  3.00           C  
ATOM   1637  NE  ARG A 293       8.962   8.170   6.443  1.00 18.00           N  
ATOM   1638  CZ  ARG A 293       7.718   8.148   6.915  1.00  2.00           C  
ATOM   1639  NH1 ARG A 293       7.315   7.153   7.694  1.00  3.00           N  
ATOM   1640  NH2 ARG A 293       6.862   9.112   6.596  1.00  7.00           N  
ATOM   1641  N   ARG A 294      13.604   4.950  10.615  1.00  5.00           N  
ATOM   1642  CA  ARG A 294      13.891   3.796  11.474  1.00  6.00           C  
ATOM   1643  C   ARG A 294      14.212   4.121  12.945  1.00 21.00           C  
ATOM   1644  O   ARG A 294      13.942   3.285  13.805  1.00 13.00           O  
ATOM   1645  CB  ARG A 294      14.838   2.757  10.835  1.00  3.00           C  
ATOM   1646  CG  ARG A 294      16.306   3.146  10.664  1.00 13.00           C  
ATOM   1647  CD  ARG A 294      17.049   2.038   9.907  1.00  4.00           C  
ATOM   1648  NE  ARG A 294      18.437   2.382   9.580  1.00  9.00           N  
ATOM   1649  CZ  ARG A 294      18.854   2.763   8.373  1.00  5.00           C  
ATOM   1650  NH1 ARG A 294      17.992   2.869   7.366  1.00  8.00           N  
ATOM   1651  NH2 ARG A 294      20.139   3.026   8.158  1.00 30.00           N  
ATOM   1652  N   HIS A 295      14.695   5.336  13.253  1.00  0.00           N  
ATOM   1653  CA  HIS A 295      14.991   5.705  14.640  1.00 42.00           C  
ATOM   1654  C   HIS A 295      13.832   6.374  15.385  1.00  0.00           C  
ATOM   1655  O   HIS A 295      13.960   6.685  16.573  1.00  0.00           O  
ATOM   1656  CB  HIS A 295      16.293   6.493  14.742  1.00  3.00           C  
ATOM   1657  CG  HIS A 295      17.503   5.654  14.529  1.00  0.00           C  
ATOM   1658  ND1 HIS A 295      17.572   4.731  13.497  1.00 26.00           N  
ATOM   1659  CD2 HIS A 295      18.667   5.633  15.215  1.00  8.00           C  
ATOM   1660  CE1 HIS A 295      18.767   4.171  13.597  1.00 36.00           C  
ATOM   1661  NE2 HIS A 295      19.467   4.689  14.607  1.00 60.00           N  
ATOM   1662  N   GLY A 296      12.717   6.580  14.675  1.00 60.00           N  
ATOM   1663  CA  GLY A 296      11.469   7.096  15.233  1.00 60.00           C  
ATOM   1664  C   GLY A 296      11.247   8.592  15.282  1.00  0.00           C  
ATOM   1665  O   GLY A 296      12.159   9.385  15.000  1.00  2.00           O  
ATOM   1666  N   TRP A 297       9.989   8.962  15.664  1.00  0.00           N  
ATOM   1667  CA  TRP A 297       9.487  10.321  15.848  1.00  0.00           C  
ATOM   1668  C   TRP A 297      10.183  10.963  17.051  1.00  0.00           C  
ATOM   1669  O   TRP A 297      10.197  10.371  18.132  1.00 12.00           O  
ATOM   1670  CB  TRP A 297       7.952  10.295  16.039  1.00  0.00           C  
ATOM   1671  CG  TRP A 297       7.284  11.624  16.334  1.00  0.00           C  
ATOM   1672  CD1 TRP A 297       6.566  11.944  17.448  1.00 21.00           C  
ATOM   1673  CD2 TRP A 297       7.197  12.766  15.462  1.00  0.00           C  
ATOM   1674  CE2 TRP A 297       6.436  13.752  16.134  1.00  0.00           C  
ATOM   1675  NE1 TRP A 297       6.060  13.221  17.340  1.00 11.00           N  
ATOM   1676  CE3 TRP A 297       7.674  13.049  14.170  1.00  0.00           C  
ATOM   1677  CZ3 TRP A 297       7.414  14.301  13.616  1.00  4.00           C  
ATOM   1678  CH2 TRP A 297       6.668  15.264  14.311  1.00  3.00           C  
ATOM   1679  CZ2 TRP A 297       6.158  15.008  15.566  1.00  0.00           C  
ATOM   1680  N   ARG A 298      10.752  12.167  16.856  1.00  0.00           N  
ATOM   1681  CA  ARG A 298      11.483  12.929  17.868  1.00  6.00           C  
ATOM   1682  C   ARG A 298      10.676  14.112  18.399  1.00  6.00           C  
ATOM   1683  O   ARG A 298      11.176  14.878  19.222  1.00  3.00           O  
ATOM   1684  CB  ARG A 298      12.830  13.413  17.293  1.00  6.00           C  
ATOM   1685  CG  ARG A 298      13.853  12.296  17.080  1.00  7.00           C  
ATOM   1686  CD  ARG A 298      15.115  12.824  16.429  1.00 21.00           C  
ATOM   1687  NE  ARG A 298      14.988  12.949  14.967  1.00  3.00           N  
ATOM   1688  CZ  ARG A 298      14.868  14.092  14.289  1.00  0.00           C  
ATOM   1689  NH1 ARG A 298      14.848  15.253  14.929  1.00 11.00           N  
ATOM   1690  NH2 ARG A 298      14.781  14.082  12.966  1.00  0.00           N  
ATOM   1691  N   GLY A 299       9.436  14.237  17.942  1.00  8.00           N  
ATOM   1692  CA  GLY A 299       8.580  15.360  18.301  1.00  6.00           C  
ATOM   1693  C   GLY A 299       8.674  16.460  17.256  1.00  4.00           C  
ATOM   1694  O   GLY A 299       9.486  16.367  16.327  1.00 29.00           O  
ATOM   1695  N   ALA A 300       7.825  17.491  17.382  1.00 18.00           N  
ATOM   1696  CA  ALA A 300       7.773  18.628  16.459  1.00  7.00           C  
ATOM   1697  C   ALA A 300       9.066  19.451  16.507  1.00 11.00           C  
ATOM   1698  O   ALA A 300       9.726  19.467  17.550  1.00  4.00           O  
ATOM   1699  CB  ALA A 300       6.580  19.504  16.788  1.00 15.00           C  
ATOM   1700  N   GLU A 301       9.441  20.121  15.388  1.00 27.00           N  
ATOM   1701  CA  GLU A 301      10.672  20.907  15.364  1.00  8.00           C  
ATOM   1702  C   GLU A 301      10.672  22.150  16.267  1.00  3.00           C  
ATOM   1703  O   GLU A 301      11.746  22.656  16.614  1.00  3.00           O  
ATOM   1704  CB  GLU A 301      11.221  21.155  13.941  1.00 20.00           C  
ATOM   1705  CG  GLU A 301      10.537  22.203  13.073  1.00  5.00           C  
ATOM   1706  CD  GLU A 301      11.236  22.378  11.739  1.00  5.00           C  
ATOM   1707  OE1 GLU A 301      11.855  23.443  11.521  1.00  5.00           O  
ATOM   1708  OE2 GLU A 301      11.223  21.418  10.940  1.00 42.00           O  
ATOM   1709  N   ALA A 302       9.465  22.603  16.677  1.00  0.00           N  
ATOM   1710  CA  ALA A 302       9.237  23.729  17.580  1.00  4.00           C  
ATOM   1711  C   ALA A 302       7.805  23.677  18.127  1.00  9.00           C  
ATOM   1712  O   ALA A 302       6.957  22.965  17.581  1.00  0.00           O  
ATOM   1713  CB  ALA A 302       9.471  25.037  16.852  1.00  6.00           C  
ATOM   1714  N   HIS A 303       7.549  24.405  19.221  1.00  4.00           N  
ATOM   1715  CA  HIS A 303       6.227  24.534  19.841  1.00  0.00           C  
ATOM   1716  C   HIS A 303       6.085  25.980  20.267  1.00  0.00           C  
ATOM   1717  O   HIS A 303       7.057  26.571  20.756  1.00  3.00           O  
ATOM   1718  CB  HIS A 303       6.054  23.574  21.037  1.00  4.00           C  
ATOM   1719  CG  HIS A 303       4.623  23.387  21.470  1.00  3.00           C  
ATOM   1720  ND1 HIS A 303       4.044  24.202  22.419  1.00  2.00           N  
ATOM   1721  CD2 HIS A 303       3.708  22.473  21.073  1.00  7.00           C  
ATOM   1722  CE1 HIS A 303       2.801  23.767  22.557  1.00  3.00           C  
ATOM   1723  NE2 HIS A 303       2.555  22.731  21.767  1.00  5.00           N  
ATOM   1724  N   ASP A 304       4.919  26.587  20.003  1.00  0.00           N  
ATOM   1725  CA  ASP A 304       4.659  27.990  20.314  1.00 20.00           C  
ATOM   1726  C   ASP A 304       5.692  28.901  19.687  1.00  9.00           C  
ATOM   1727  O   ASP A 304       6.201  29.806  20.348  1.00  3.00           O  
ATOM   1728  CB  ASP A 304       4.562  28.229  21.833  1.00  2.00           C  
ATOM   1729  CG  ASP A 304       3.231  28.778  22.291  1.00  2.00           C  
ATOM   1730  OD1 ASP A 304       2.725  29.724  21.648  1.00  3.00           O  
ATOM   1731  OD2 ASP A 304       2.687  28.252  23.287  1.00  2.00           O  
ATOM   1732  N   LYS A 305       6.057  28.622  18.428  1.00 60.00           N  
ATOM   1733  CA  LYS A 305       7.004  29.454  17.671  1.00  4.00           C  
ATOM   1734  C   LYS A 305       6.325  29.968  16.373  1.00  6.00           C  
ATOM   1735  O   LYS A 305       5.277  29.414  16.017  1.00 11.00           O  
ATOM   1736  CB  LYS A 305       8.384  28.789  17.502  1.00 16.00           C  
ATOM   1737  CG  LYS A 305       9.090  28.550  18.846  1.00  3.00           C  
ATOM   1738  CD  LYS A 305      10.589  28.858  18.841  1.00  3.00           C  
ATOM   1739  CE  LYS A 305      11.471  27.673  18.469  1.00  3.00           C  
ATOM   1740  NZ  LYS A 305      11.286  26.491  19.363  1.00  2.00           N  
ATOM   1741  N   PRO A 306       6.745  31.104  15.754  1.00  0.00           N  
ATOM   1742  CA  PRO A 306       5.975  31.628  14.614  1.00  5.00           C  
ATOM   1743  C   PRO A 306       6.238  30.937  13.280  1.00  0.00           C  
ATOM   1744  O   PRO A 306       7.400  30.809  12.870  1.00  0.00           O  
ATOM   1745  CB  PRO A 306       6.357  33.102  14.597  1.00  2.00           C  
ATOM   1746  CG  PRO A 306       7.703  33.168  15.190  1.00  2.00           C  
ATOM   1747  CD  PRO A 306       7.926  31.953  16.028  1.00  4.00           C  
ATOM   1748  N   LEU A 307       5.142  30.528  12.588  1.00  5.00           N  
ATOM   1749  CA  LEU A 307       5.141  29.814  11.297  1.00  0.00           C  
ATOM   1750  C   LEU A 307       5.891  30.539  10.152  1.00 10.00           C  
ATOM   1751  O   LEU A 307       6.396  29.875   9.238  1.00  0.00           O  
ATOM   1752  CB  LEU A 307       3.698  29.424  10.900  1.00  6.00           C  
ATOM   1753  CG  LEU A 307       3.466  28.457   9.710  1.00 11.00           C  
ATOM   1754  CD1 LEU A 307       4.227  27.144   9.861  1.00  0.00           C  
ATOM   1755  CD2 LEU A 307       1.995  28.168   9.534  1.00  8.00           C  
ATOM   1756  N   SER A 308       6.017  31.880  10.245  1.00  5.00           N  
ATOM   1757  CA  SER A 308       6.717  32.730   9.283  1.00  5.00           C  
ATOM   1758  C   SER A 308       8.228  32.487   9.304  1.00  4.00           C  
ATOM   1759  O   SER A 308       8.911  32.782   8.319  1.00  3.00           O  
ATOM   1760  CB  SER A 308       6.448  34.200   9.596  1.00  2.00           C  
ATOM   1761  OG  SER A 308       7.290  34.708  10.622  1.00  2.00           O  
ATOM   1762  N   GLU A 309       8.740  31.989  10.449  1.00  0.00           N  
ATOM   1763  CA  GLU A 309      10.157  31.741  10.714  1.00  4.00           C  
ATOM   1764  C   GLU A 309      10.694  30.396  10.209  1.00  5.00           C  
ATOM   1765  O   GLU A 309      11.875  30.103  10.411  1.00  4.00           O  
ATOM   1766  CB  GLU A 309      10.435  31.923  12.216  1.00  9.00           C  
ATOM   1767  CG  GLU A 309      11.219  33.179  12.543  1.00  2.00           C  
ATOM   1768  CD  GLU A 309      11.166  33.574  14.003  1.00  1.00           C  
ATOM   1769  OE1 GLU A 309      11.777  32.870  14.838  1.00  3.00           O  
ATOM   1770  OE2 GLU A 309      10.541  34.613  14.308  1.00  2.00           O  
ATOM   1771  N   PHE A 310       9.860  29.595   9.531  1.00  0.00           N  
ATOM   1772  CA  PHE A 310      10.273  28.287   9.013  1.00  9.00           C  
ATOM   1773  C   PHE A 310      10.159  28.232   7.492  1.00  0.00           C  
ATOM   1774  O   PHE A 310       9.168  28.715   6.948  1.00  0.00           O  
ATOM   1775  CB  PHE A 310       9.430  27.177   9.652  1.00  0.00           C  
ATOM   1776  CG  PHE A 310       9.505  27.114  11.160  1.00  0.00           C  
ATOM   1777  CD1 PHE A 310      10.469  26.336  11.794  1.00  5.00           C  
ATOM   1778  CD2 PHE A 310       8.612  27.833  11.948  1.00  0.00           C  
ATOM   1779  CE1 PHE A 310      10.532  26.267  13.192  1.00  5.00           C  
ATOM   1780  CE2 PHE A 310       8.684  27.774  13.344  1.00  0.00           C  
ATOM   1781  CZ  PHE A 310       9.640  26.986  13.954  1.00 13.00           C  
ATOM   1782  N   ARG A 311      11.163  27.660   6.800  1.00 10.00           N  
ATOM   1783  CA  ARG A 311      11.141  27.549   5.329  1.00 11.00           C  
ATOM   1784  C   ARG A 311      10.712  26.164   4.884  1.00  0.00           C  
ATOM   1785  O   ARG A 311      10.945  25.200   5.609  1.00  0.00           O  
ATOM   1786  CB  ARG A 311      12.528  27.827   4.699  1.00  9.00           C  
ATOM   1787  CG  ARG A 311      13.118  29.222   4.847  1.00  3.00           C  
ATOM   1788  CD  ARG A 311      12.326  30.317   4.171  1.00  3.00           C  
ATOM   1789  NE  ARG A 311      11.746  31.134   5.224  1.00  3.00           N  
ATOM   1790  CZ  ARG A 311      10.775  32.019   5.065  1.00  1.00           C  
ATOM   1791  NH1 ARG A 311      10.223  32.205   3.871  1.00  2.00           N  
ATOM   1792  NH2 ARG A 311      10.322  32.703   6.099  1.00  2.00           N  
ATOM   1793  N   ALA A 312      10.132  26.055   3.671  1.00  7.00           N  
ATOM   1794  CA  ALA A 312       9.795  24.760   3.059  1.00  0.00           C  
ATOM   1795  C   ALA A 312      11.015  24.304   2.219  1.00  6.00           C  
ATOM   1796  O   ALA A 312      11.736  25.159   1.682  1.00  5.00           O  
ATOM   1797  CB  ALA A 312       8.570  24.887   2.169  1.00  4.00           C  
ATOM   1798  N   TYR A 313      11.272  22.978   2.144  1.00 17.00           N  
ATOM   1799  CA  TYR A 313      12.405  22.406   1.396  1.00  7.00           C  
ATOM   1800  C   TYR A 313      12.387  20.902   1.417  1.00  0.00           C  
ATOM   1801  O   TYR A 313      11.766  20.329   2.306  1.00  0.00           O  
ATOM   1802  CB  TYR A 313      13.752  22.891   1.946  1.00  0.00           C  
ATOM   1803  CG  TYR A 313      14.006  22.557   3.401  1.00  0.00           C  
ATOM   1804  CD1 TYR A 313      14.576  21.348   3.769  1.00  0.00           C  
ATOM   1805  CD2 TYR A 313      13.770  23.489   4.400  1.00  0.00           C  
ATOM   1806  CE1 TYR A 313      14.841  21.050   5.103  1.00  0.00           C  
ATOM   1807  CE2 TYR A 313      14.047  23.207   5.736  1.00 12.00           C  
ATOM   1808  CZ  TYR A 313      14.567  21.982   6.086  1.00  0.00           C  
ATOM   1809  OH  TYR A 313      14.869  21.723   7.403  1.00  9.00           O  
ATOM   1810  N   ALA A 314      13.121  20.249   0.488  1.00  6.00           N  
ATOM   1811  CA  ALA A 314      13.211  18.775   0.370  1.00  5.00           C  
ATOM   1812  C   ALA A 314      11.830  18.117   0.414  1.00  6.00           C  
ATOM   1813  O   ALA A 314      11.671  17.043   1.002  1.00  0.00           O  
ATOM   1814  CB  ALA A 314      14.128  18.189   1.447  1.00  0.00           C  
ATOM   1815  N   ASN A 315      10.828  18.786  -0.212  1.00  5.00           N  
ATOM   1816  CA  ASN A 315       9.432  18.360  -0.300  1.00  4.00           C  
ATOM   1817  C   ASN A 315       8.796  18.165   1.095  1.00  0.00           C  
ATOM   1818  O   ASN A 315       8.122  17.159   1.374  1.00  0.00           O  
ATOM   1819  CB  ASN A 315       9.282  17.143  -1.231  1.00  4.00           C  
ATOM   1820  CG  ASN A 315       7.863  16.888  -1.698  1.00  2.00           C  
ATOM   1821  OD1 ASN A 315       7.107  17.814  -2.045  1.00  3.00           O  
ATOM   1822  ND2 ASN A 315       7.474  15.620  -1.728  1.00  4.00           N  
ATOM   1823  N   THR A 316       9.094  19.127   1.991  1.00  0.00           N  
ATOM   1824  CA  THR A 316       8.583  19.230   3.358  1.00  0.00           C  
ATOM   1825  C   THR A 316       8.140  20.670   3.558  1.00  0.00           C  
ATOM   1826  O   THR A 316       8.847  21.616   3.194  1.00  0.00           O  
ATOM   1827  CB  THR A 316       9.546  18.717   4.441  1.00  0.00           C  
ATOM   1828  OG1 THR A 316      10.545  19.690   4.694  1.00  0.00           O  
ATOM   1829  CG2 THR A 316      10.151  17.335   4.140  1.00  1.00           C  
ATOM   1830  N   TYR A 317       6.929  20.824   4.080  1.00  0.00           N  
ATOM   1831  CA  TYR A 317       6.259  22.102   4.236  1.00  0.00           C  
ATOM   1832  C   TYR A 317       5.814  22.320   5.677  1.00  0.00           C  
ATOM   1833  O   TYR A 317       5.016  21.531   6.198  1.00  0.00           O  
ATOM   1834  CB  TYR A 317       5.071  22.184   3.239  1.00 37.00           C  
ATOM   1835  CG  TYR A 317       5.457  21.796   1.819  1.00 15.00           C  
ATOM   1836  CD1 TYR A 317       5.913  22.753   0.915  1.00  7.00           C  
ATOM   1837  CD2 TYR A 317       5.449  20.457   1.406  1.00  0.00           C  
ATOM   1838  CE1 TYR A 317       6.359  22.390  -0.361  1.00  4.00           C  
ATOM   1839  CE2 TYR A 317       5.922  20.082   0.146  1.00 16.00           C  
ATOM   1840  CZ  TYR A 317       6.359  21.051  -0.741  1.00  6.00           C  
ATOM   1841  OH  TYR A 317       6.784  20.667  -1.993  1.00  3.00           O  
ATOM   1842  N   PRO A 318       6.349  23.394   6.326  1.00  0.00           N  
ATOM   1843  CA  PRO A 318       5.953  23.726   7.709  1.00  0.00           C  
ATOM   1844  C   PRO A 318       4.459  23.957   7.898  1.00  0.00           C  
ATOM   1845  O   PRO A 318       3.800  24.639   7.098  1.00 60.00           O  
ATOM   1846  CB  PRO A 318       6.748  25.008   8.020  1.00  1.00           C  
ATOM   1847  CG  PRO A 318       7.840  25.016   7.059  1.00  0.00           C  
ATOM   1848  CD  PRO A 318       7.314  24.386   5.816  1.00 60.00           C  
ATOM   1849  N   ALA A 319       3.939  23.362   8.973  1.00  0.00           N  
ATOM   1850  CA  ALA A 319       2.538  23.428   9.350  1.00  0.00           C  
ATOM   1851  C   ALA A 319       2.405  23.591  10.856  1.00  0.00           C  
ATOM   1852  O   ALA A 319       3.108  22.907  11.607  1.00  0.00           O  
ATOM   1853  CB  ALA A 319       1.826  22.158   8.902  1.00  0.00           C  
ATOM   1854  N   GLN A 320       1.508  24.498  11.294  1.00  0.00           N  
ATOM   1855  CA  GLN A 320       1.209  24.712  12.707  1.00  0.00           C  
ATOM   1856  C   GLN A 320      -0.049  23.911  13.027  1.00  0.00           C  
ATOM   1857  O   GLN A 320      -1.108  24.245  12.497  1.00  0.00           O  
ATOM   1858  CB  GLN A 320       0.991  26.203  12.998  1.00  0.00           C  
ATOM   1859  CG  GLN A 320       0.592  26.488  14.442  1.00 12.00           C  
ATOM   1860  CD  GLN A 320       1.184  27.749  15.013  1.00  6.00           C  
ATOM   1861  OE1 GLN A 320       1.834  28.556  14.332  1.00  6.00           O  
ATOM   1862  NE2 GLN A 320       0.957  27.950  16.297  1.00  7.00           N  
ATOM   1863  N   VAL A 321       0.064  22.870  13.886  1.00  0.00           N  
ATOM   1864  CA  VAL A 321      -1.037  21.992  14.314  1.00  0.00           C  
ATOM   1865  C   VAL A 321      -2.106  22.837  15.005  1.00  0.00           C  
ATOM   1866  O   VAL A 321      -1.778  23.606  15.914  1.00 25.00           O  
ATOM   1867  CB  VAL A 321      -0.516  20.832  15.208  1.00  0.00           C  
ATOM   1868  CG1 VAL A 321      -1.660  20.063  15.858  1.00  0.00           C  
ATOM   1869  CG2 VAL A 321       0.379  19.885  14.415  1.00  0.00           C  
ATOM   1870  N   THR A 322      -3.366  22.743  14.535  1.00  0.00           N  
ATOM   1871  CA  THR A 322      -4.484  23.528  15.075  1.00  8.00           C  
ATOM   1872  C   THR A 322      -5.513  22.722  15.881  1.00  5.00           C  
ATOM   1873  O   THR A 322      -6.178  23.296  16.749  1.00  3.00           O  
ATOM   1874  CB  THR A 322      -5.125  24.437  14.000  1.00  3.00           C  
ATOM   1875  OG1 THR A 322      -5.351  23.690  12.798  1.00  8.00           O  
ATOM   1876  CG2 THR A 322      -4.301  25.700  13.716  1.00  5.00           C  
ATOM   1877  N   LYS A 323      -5.664  21.418  15.585  1.00  0.00           N  
ATOM   1878  CA  LYS A 323      -6.609  20.537  16.280  1.00  4.00           C  
ATOM   1879  C   LYS A 323      -6.088  19.111  16.242  1.00  0.00           C  
ATOM   1880  O   LYS A 323      -5.562  18.685  15.214  1.00  0.00           O  
ATOM   1881  CB  LYS A 323      -8.011  20.610  15.642  1.00  5.00           C  
ATOM   1882  CG  LYS A 323      -9.123  20.004  16.499  1.00  3.00           C  
ATOM   1883  CD  LYS A 323     -10.495  20.112  15.846  1.00  2.00           C  
ATOM   1884  CE  LYS A 323     -10.707  19.231  14.634  1.00  3.00           C  
ATOM   1885  NZ  LYS A 323     -12.118  18.796  14.489  1.00  2.00           N  
ATOM   1886  N   VAL A 324      -6.229  18.382  17.365  1.00  5.00           N  
ATOM   1887  CA  VAL A 324      -5.806  16.982  17.496  1.00  0.00           C  
ATOM   1888  C   VAL A 324      -7.035  16.101  17.843  1.00 11.00           C  
ATOM   1889  O   VAL A 324      -7.660  16.298  18.894  1.00  3.00           O  
ATOM   1890  CB  VAL A 324      -4.648  16.788  18.524  1.00  5.00           C  
ATOM   1891  CG1 VAL A 324      -4.109  15.363  18.471  1.00  9.00           C  
ATOM   1892  CG2 VAL A 324      -3.514  17.787  18.310  1.00  8.00           C  
ATOM   1893  N   ASN A 325      -7.348  15.099  16.992  1.00  0.00           N  
ATOM   1894  CA  ASN A 325      -8.489  14.192  17.205  1.00  3.00           C  
ATOM   1895  C   ASN A 325      -8.081  12.715  17.469  1.00  9.00           C  
ATOM   1896  O   ASN A 325      -6.889  12.422  17.590  1.00 27.00           O  
ATOM   1897  CB  ASN A 325      -9.516  14.321  16.067  1.00  4.00           C  
ATOM   1898  CG  ASN A 325      -9.902  15.745  15.748  1.00  3.00           C  
ATOM   1899  OD1 ASN A 325     -10.648  16.398  16.492  1.00  2.00           O  
ATOM   1900  ND2 ASN A 325      -9.383  16.252  14.634  1.00  8.00           N  
ATOM   1901  N   SER A 326      -9.069  11.800  17.582  1.00  3.00           N  
ATOM   1902  CA  SER A 326      -8.848  10.378  17.874  1.00  8.00           C  
ATOM   1903  C   SER A 326      -7.883   9.635  16.935  1.00  4.00           C  
ATOM   1904  O   SER A 326      -7.159   8.744  17.399  1.00  6.00           O  
ATOM   1905  CB  SER A 326     -10.172   9.625  17.963  1.00  2.00           C  
ATOM   1906  OG  SER A 326     -10.988  10.114  19.016  1.00  2.00           O  
ATOM   1907  N   SER A 327      -7.891   9.976  15.626  1.00  7.00           N  
ATOM   1908  CA  SER A 327      -7.043   9.326  14.616  1.00  0.00           C  
ATOM   1909  C   SER A 327      -6.425  10.307  13.613  1.00 13.00           C  
ATOM   1910  O   SER A 327      -5.634   9.884  12.780  1.00  0.00           O  
ATOM   1911  CB  SER A 327      -7.816   8.222  13.888  1.00  3.00           C  
ATOM   1912  OG  SER A 327      -8.932   8.722  13.170  1.00  3.00           O  
ATOM   1913  N   SER A 328      -6.800  11.602  13.664  1.00  8.00           N  
ATOM   1914  CA  SER A 328      -6.301  12.600  12.713  1.00  0.00           C  
ATOM   1915  C   SER A 328      -6.027  13.969  13.327  1.00  0.00           C  
ATOM   1916  O   SER A 328      -6.720  14.358  14.264  1.00  0.00           O  
ATOM   1917  CB  SER A 328      -7.269  12.744  11.537  1.00  7.00           C  
ATOM   1918  OG  SER A 328      -8.273  13.722  11.763  1.00  5.00           O  
ATOM   1919  N   PHE A 329      -5.052  14.722  12.769  1.00  0.00           N  
ATOM   1920  CA  PHE A 329      -4.778  16.089  13.214  1.00  0.00           C  
ATOM   1921  C   PHE A 329      -5.003  17.104  12.097  1.00  0.00           C  
ATOM   1922  O   PHE A 329      -5.097  16.737  10.921  1.00  0.00           O  
ATOM   1923  CB  PHE A 329      -3.418  16.255  13.929  1.00  0.00           C  
ATOM   1924  CG  PHE A 329      -2.181  16.102  13.081  1.00  0.00           C  
ATOM   1925  CD1 PHE A 329      -1.593  17.205  12.476  1.00  0.00           C  
ATOM   1926  CD2 PHE A 329      -1.572  14.861  12.930  1.00  0.00           C  
ATOM   1927  CE1 PHE A 329      -0.444  17.063  11.694  1.00  0.00           C  
ATOM   1928  CE2 PHE A 329      -0.423  14.714  12.145  1.00  1.00           C  
ATOM   1929  CZ  PHE A 329       0.140  15.817  11.539  1.00  0.00           C  
ATOM   1930  N   GLU A 330      -5.154  18.376  12.480  1.00  0.00           N  
ATOM   1931  CA  GLU A 330      -5.364  19.463  11.549  1.00  0.00           C  
ATOM   1932  C   GLU A 330      -4.280  20.476  11.769  1.00  0.00           C  
ATOM   1933  O   GLU A 330      -4.011  20.848  12.914  1.00  0.00           O  
ATOM   1934  CB  GLU A 330      -6.738  20.100  11.746  1.00 12.00           C  
ATOM   1935  CG  GLU A 330      -7.875  19.255  11.207  1.00 11.00           C  
ATOM   1936  CD  GLU A 330      -9.004  20.092  10.647  1.00  4.00           C  
ATOM   1937  OE1 GLU A 330     -10.025  20.249  11.353  1.00  3.00           O  
ATOM   1938  OE2 GLU A 330      -8.852  20.628   9.526  1.00  3.00           O  
ATOM   1939  N   ALA A 331      -3.633  20.901  10.676  1.00  0.00           N  
ATOM   1940  CA  ALA A 331      -2.565  21.881  10.726  1.00  0.00           C  
ATOM   1941  C   ALA A 331      -2.768  23.006   9.712  1.00  0.00           C  
ATOM   1942  O   ALA A 331      -3.340  22.789   8.642  1.00  0.00           O  
ATOM   1943  CB  ALA A 331      -1.231  21.199  10.511  1.00  1.00           C  
ATOM   1944  N   LEU A 332      -2.297  24.216  10.071  1.00  0.00           N  
ATOM   1945  CA  LEU A 332      -2.324  25.428   9.262  1.00  0.00           C  
ATOM   1946  C   LEU A 332      -1.036  25.542   8.431  1.00  0.00           C  
ATOM   1947  O   LEU A 332       0.068  25.538   8.991  1.00  0.00           O  
ATOM   1948  CB  LEU A 332      -2.463  26.654  10.170  1.00 10.00           C  
ATOM   1949  CG  LEU A 332      -2.276  27.996   9.472  1.00  0.00           C  
ATOM   1950  CD1 LEU A 332      -3.516  28.391   8.690  1.00  3.00           C  
ATOM   1951  CD2 LEU A 332      -1.840  29.048  10.455  1.00  3.00           C  
ATOM   1952  N   MET A 333      -1.181  25.667   7.100  1.00  0.00           N  
ATOM   1953  CA  MET A 333      -0.046  25.761   6.183  1.00  0.00           C  
ATOM   1954  C   MET A 333       0.358  27.202   6.014  1.00  0.00           C  
ATOM   1955  O   MET A 333      -0.414  28.090   6.352  1.00  9.00           O  
ATOM   1956  CB  MET A 333      -0.376  25.138   4.813  1.00 19.00           C  
ATOM   1957  CG  MET A 333      -0.887  23.675   4.846  1.00 21.00           C  
ATOM   1958  SD  MET A 333       0.237  22.444   5.510  1.00  0.00           S  
ATOM   1959  CE  MET A 333       1.533  22.524   4.332  1.00 24.00           C  
ATOM   1960  N   GLN A 334       1.548  27.439   5.469  1.00 34.00           N  
ATOM   1961  CA  GLN A 334       2.097  28.779   5.225  1.00  9.00           C  
ATOM   1962  C   GLN A 334       1.308  29.595   4.184  1.00  4.00           C  
ATOM   1963  O   GLN A 334       1.401  30.828   4.169  1.00  2.00           O  
ATOM   1964  CB  GLN A 334       3.579  28.705   4.847  1.00  8.00           C  
ATOM   1965  CG  GLN A 334       4.473  28.258   5.987  1.00 20.00           C  
ATOM   1966  CD  GLN A 334       5.895  28.185   5.545  1.00  5.00           C  
ATOM   1967  OE1 GLN A 334       6.317  27.229   4.867  1.00 13.00           O  
ATOM   1968  NE2 GLN A 334       6.660  29.205   5.902  1.00  6.00           N  
ATOM   1969  N   ASP A 335       0.527  28.902   3.327  1.00  7.00           N  
ATOM   1970  CA  ASP A 335      -0.321  29.528   2.309  1.00  2.00           C  
ATOM   1971  C   ASP A 335      -1.671  30.006   2.898  1.00  2.00           C  
ATOM   1972  O   ASP A 335      -2.383  30.781   2.254  1.00  2.00           O  
ATOM   1973  CB  ASP A 335      -0.523  28.589   1.096  1.00  2.00           C  
ATOM   1974  CG  ASP A 335      -1.285  27.295   1.344  1.00  8.00           C  
ATOM   1975  OD1 ASP A 335      -1.531  26.561   0.371  1.00  4.00           O  
ATOM   1976  OD2 ASP A 335      -1.629  27.016   2.512  1.00  0.00           O  
ATOM   1977  N   GLY A 336      -1.994  29.536   4.107  1.00  7.00           N  
ATOM   1978  CA  GLY A 336      -3.210  29.902   4.823  1.00  2.00           C  
ATOM   1979  C   GLY A 336      -4.222  28.792   4.921  1.00  2.00           C  
ATOM   1980  O   GLY A 336      -5.172  28.903   5.696  1.00  2.00           O  
ATOM   1981  N   SER A 337      -4.035  27.727   4.133  1.00  3.00           N  
ATOM   1982  CA  SER A 337      -4.953  26.594   4.113  1.00  2.00           C  
ATOM   1983  C   SER A 337      -4.739  25.638   5.285  1.00  0.00           C  
ATOM   1984  O   SER A 337      -3.636  25.542   5.826  1.00  0.00           O  
ATOM   1985  CB  SER A 337      -4.861  25.850   2.783  1.00  3.00           C  
ATOM   1986  OG  SER A 337      -3.579  25.284   2.568  1.00 10.00           O  
ATOM   1987  N   THR A 338      -5.804  24.925   5.662  1.00  3.00           N  
ATOM   1988  CA  THR A 338      -5.786  23.920   6.723  1.00  0.00           C  
ATOM   1989  C   THR A 338      -6.054  22.535   6.120  1.00  0.00           C  
ATOM   1990  O   THR A 338      -7.035  22.365   5.396  1.00  3.00           O  
ATOM   1991  CB  THR A 338      -6.755  24.315   7.869  1.00  2.00           C  
ATOM   1992  OG1 THR A 338      -6.440  25.646   8.316  1.00  4.00           O  
ATOM   1993  CG2 THR A 338      -6.708  23.332   9.049  1.00  5.00           C  
ATOM   1994  N   VAL A 339      -5.208  21.541   6.432  1.00  0.00           N  
ATOM   1995  CA  VAL A 339      -5.394  20.163   5.944  1.00  4.00           C  
ATOM   1996  C   VAL A 339      -5.607  19.146   7.046  1.00  0.00           C  
ATOM   1997  O   VAL A 339      -5.237  19.398   8.189  1.00  1.00           O  
ATOM   1998  CB  VAL A 339      -4.373  19.663   4.895  1.00 48.00           C  
ATOM   1999  CG1 VAL A 339      -5.011  19.602   3.512  1.00  5.00           C  
ATOM   2000  CG2 VAL A 339      -3.081  20.480   4.894  1.00 17.00           C  
ATOM   2001  N   THR A 340      -6.193  17.994   6.707  1.00  6.00           N  
ATOM   2002  CA  THR A 340      -6.417  16.929   7.683  1.00  0.00           C  
ATOM   2003  C   THR A 340      -5.513  15.693   7.426  1.00 58.00           C  
ATOM   2004  O   THR A 340      -5.835  14.840   6.584  1.00 21.00           O  
ATOM   2005  CB  THR A 340      -7.932  16.627   7.855  1.00  3.00           C  
ATOM   2006  OG1 THR A 340      -8.621  17.822   8.230  1.00  3.00           O  
ATOM   2007  CG2 THR A 340      -8.209  15.546   8.900  1.00  4.00           C  
ATOM   2008  N   VAL A 341      -4.391  15.598   8.177  1.00  0.00           N  
ATOM   2009  CA  VAL A 341      -3.460  14.461   8.116  1.00 60.00           C  
ATOM   2010  C   VAL A 341      -4.156  13.278   8.803  1.00  0.00           C  
ATOM   2011  O   VAL A 341      -4.427  13.353   9.996  1.00  0.00           O  
ATOM   2012  CB  VAL A 341      -2.074  14.792   8.752  1.00  0.00           C  
ATOM   2013  CG1 VAL A 341      -1.053  13.685   8.490  1.00  0.00           C  
ATOM   2014  CG2 VAL A 341      -1.547  16.130   8.248  1.00  1.00           C  
ATOM   2015  N   GLN A 342      -4.502  12.230   8.031  1.00 37.00           N  
ATOM   2016  CA  GLN A 342      -5.179  11.019   8.519  1.00  0.00           C  
ATOM   2017  C   GLN A 342      -4.216  10.070   9.224  1.00  0.00           C  
ATOM   2018  O   GLN A 342      -3.002  10.247   9.121  1.00  0.00           O  
ATOM   2019  CB  GLN A 342      -5.909  10.282   7.380  1.00  6.00           C  
ATOM   2020  CG  GLN A 342      -6.938  11.121   6.614  1.00  5.00           C  
ATOM   2021  CD  GLN A 342      -8.104  11.628   7.433  1.00  2.00           C  
ATOM   2022  OE1 GLN A 342      -8.490  11.066   8.465  1.00  3.00           O  
ATOM   2023  NE2 GLN A 342      -8.723  12.690   6.951  1.00  2.00           N  
ATOM   2024  N   TRP A 343      -4.763   9.052   9.927  1.00  7.00           N  
ATOM   2025  CA  TRP A 343      -3.998   8.065  10.691  1.00  0.00           C  
ATOM   2026  C   TRP A 343      -2.805   7.446   9.970  1.00  0.00           C  
ATOM   2027  O   TRP A 343      -1.694   7.482  10.513  1.00  0.00           O  
ATOM   2028  CB  TRP A 343      -4.893   6.998  11.342  1.00  4.00           C  
ATOM   2029  CG  TRP A 343      -4.141   6.148  12.323  1.00  3.00           C  
ATOM   2030  CD1 TRP A 343      -3.804   4.832  12.180  1.00  2.00           C  
ATOM   2031  CD2 TRP A 343      -3.509   6.596  13.531  1.00  8.00           C  
ATOM   2032  CE2 TRP A 343      -2.837   5.483  14.088  1.00  5.00           C  
ATOM   2033  NE1 TRP A 343      -3.051   4.415  13.254  1.00  3.00           N  
ATOM   2034  CE3 TRP A 343      -3.450   7.833  14.203  1.00 16.00           C  
ATOM   2035  CZ3 TRP A 343      -2.730   7.918  15.383  1.00 19.00           C  
ATOM   2036  CH2 TRP A 343      -2.087   6.793  15.921  1.00 16.00           C  
ATOM   2037  CZ2 TRP A 343      -2.121   5.568  15.286  1.00  6.00           C  
ATOM   2038  N   SER A 344      -3.019   6.930   8.736  1.00  4.00           N  
ATOM   2039  CA  SER A 344      -1.972   6.321   7.901  1.00  3.00           C  
ATOM   2040  C   SER A 344      -0.769   7.267   7.627  1.00  4.00           C  
ATOM   2041  O   SER A 344       0.334   6.792   7.349  1.00  5.00           O  
ATOM   2042  CB  SER A 344      -2.566   5.786   6.598  1.00  3.00           C  
ATOM   2043  OG  SER A 344      -3.654   4.903   6.832  1.00  2.00           O  
ATOM   2044  N   GLY A 345      -0.991   8.576   7.755  1.00 13.00           N  
ATOM   2045  CA  GLY A 345       0.034   9.594   7.555  1.00 13.00           C  
ATOM   2046  C   GLY A 345       0.911   9.869   8.763  1.00 18.00           C  
ATOM   2047  O   GLY A 345       1.952  10.515   8.622  1.00 25.00           O  
ATOM   2048  N   MET A 346       0.497   9.391   9.962  1.00  0.00           N  
ATOM   2049  CA  MET A 346       1.231   9.587  11.220  1.00  0.00           C  
ATOM   2050  C   MET A 346       1.522   8.296  12.001  1.00  0.00           C  
ATOM   2051  O   MET A 346       2.316   8.339  12.939  1.00  0.00           O  
ATOM   2052  CB  MET A 346       0.487  10.588  12.124  1.00  0.00           C  
ATOM   2053  CG  MET A 346      -0.819  10.051  12.646  1.00  0.00           C  
ATOM   2054  SD  MET A 346      -1.833  11.310  13.415  1.00  0.00           S  
ATOM   2055  CE  MET A 346      -2.870  11.661  12.128  1.00  0.00           C  
ATOM   2056  N   SER A 347       0.864   7.171  11.645  1.00  0.00           N  
ATOM   2057  CA  SER A 347       0.989   5.871  12.335  1.00  0.00           C  
ATOM   2058  C   SER A 347       2.410   5.306  12.495  1.00  4.00           C  
ATOM   2059  O   SER A 347       2.630   4.495  13.402  1.00  7.00           O  
ATOM   2060  CB  SER A 347       0.042   4.828  11.745  1.00  4.00           C  
ATOM   2061  OG  SER A 347       0.262   4.649  10.357  1.00  3.00           O  
ATOM   2062  N   TRP A 348       3.368   5.756  11.637  1.00  8.00           N  
ATOM   2063  CA  TRP A 348       4.790   5.363  11.634  1.00  5.00           C  
ATOM   2064  C   TRP A 348       5.522   5.902  12.866  1.00  0.00           C  
ATOM   2065  O   TRP A 348       6.584   5.385  13.229  1.00 30.00           O  
ATOM   2066  CB  TRP A 348       5.488   5.923  10.372  1.00  4.00           C  
ATOM   2067  CG  TRP A 348       5.615   7.426  10.368  1.00  0.00           C  
ATOM   2068  CD1 TRP A 348       4.653   8.323  10.010  1.00 13.00           C  
ATOM   2069  CD2 TRP A 348       6.738   8.203  10.835  1.00  0.00           C  
ATOM   2070  CE2 TRP A 348       6.382   9.566  10.711  1.00  0.00           C  
ATOM   2071  NE1 TRP A 348       5.110   9.610  10.198  1.00  0.00           N  
ATOM   2072  CE3 TRP A 348       8.012   7.877  11.357  1.00 20.00           C  
ATOM   2073  CZ3 TRP A 348       8.888   8.909  11.690  1.00  1.00           C  
ATOM   2074  CH2 TRP A 348       8.507  10.256  11.536  1.00  2.00           C  
ATOM   2075  CZ2 TRP A 348       7.256  10.606  11.060  1.00  3.00           C  
ATOM   2076  N   ALA A 349       4.990   7.006  13.443  1.00  0.00           N  
ATOM   2077  CA  ALA A 349       5.568   7.750  14.560  1.00  0.00           C  
ATOM   2078  C   ALA A 349       5.742   7.017  15.905  1.00  0.00           C  
ATOM   2079  O   ALA A 349       5.228   7.466  16.941  1.00 60.00           O  
ATOM   2080  CB  ALA A 349       4.878   9.098  14.725  1.00  0.00           C  
ATOM   2081  N   ARG A 350       6.521   5.905  15.880  1.00  0.00           N  
ATOM   2082  CA  ARG A 350       6.927   5.151  17.070  1.00  0.00           C  
ATOM   2083  C   ARG A 350       7.913   6.120  17.763  1.00  0.00           C  
ATOM   2084  O   ARG A 350       8.809   6.636  17.087  1.00  0.00           O  
ATOM   2085  CB  ARG A 350       7.610   3.814  16.693  1.00 60.00           C  
ATOM   2086  CG  ARG A 350       6.641   2.739  16.199  1.00  9.00           C  
ATOM   2087  CD  ARG A 350       7.204   1.331  16.300  1.00  4.00           C  
ATOM   2088  NE  ARG A 350       8.009   0.964  15.132  1.00 11.00           N  
ATOM   2089  CZ  ARG A 350       8.689  -0.174  15.012  1.00  2.00           C  
ATOM   2090  NH1 ARG A 350       8.674  -1.073  15.990  1.00  2.00           N  
ATOM   2091  NH2 ARG A 350       9.395  -0.419  13.915  1.00  3.00           N  
ATOM   2092  N   PRO A 351       7.675   6.518  19.033  1.00  0.00           N  
ATOM   2093  CA  PRO A 351       8.508   7.563  19.645  1.00  0.00           C  
ATOM   2094  C   PRO A 351       9.974   7.213  19.811  1.00  0.00           C  
ATOM   2095  O   PRO A 351      10.306   6.099  20.173  1.00 14.00           O  
ATOM   2096  CB  PRO A 351       7.815   7.821  20.992  1.00  5.00           C  
ATOM   2097  CG  PRO A 351       6.432   7.281  20.831  1.00 13.00           C  
ATOM   2098  CD  PRO A 351       6.626   6.080  19.971  1.00 14.00           C  
ATOM   2099  N   TYR A 352      10.845   8.173  19.540  1.00  8.00           N  
ATOM   2100  CA  TYR A 352      12.283   8.010  19.674  1.00  0.00           C  
ATOM   2101  C   TYR A 352      12.627   7.951  21.173  1.00 10.00           C  
ATOM   2102  O   TYR A 352      12.265   8.872  21.908  1.00  4.00           O  
ATOM   2103  CB  TYR A 352      12.984   9.198  18.985  1.00  8.00           C  
ATOM   2104  CG  TYR A 352      14.462   9.318  19.266  1.00  0.00           C  
ATOM   2105  CD1 TYR A 352      15.396   8.672  18.466  1.00  3.00           C  
ATOM   2106  CD2 TYR A 352      14.932  10.081  20.336  1.00  4.00           C  
ATOM   2107  CE1 TYR A 352      16.762   8.784  18.719  1.00 44.00           C  
ATOM   2108  CE2 TYR A 352      16.293  10.157  20.627  1.00  4.00           C  
ATOM   2109  CZ  TYR A 352      17.205   9.513  19.810  1.00 21.00           C  
ATOM   2110  OH  TYR A 352      18.546   9.578  20.087  1.00 16.00           O  
ATOM   2111  N   ARG A 353      13.285   6.868  21.633  1.00  0.00           N  
ATOM   2112  CA  ARG A 353      13.699   6.733  23.040  1.00  3.00           C  
ATOM   2113  C   ARG A 353      15.195   7.005  23.214  1.00  4.00           C  
ATOM   2114  O   ARG A 353      15.589   7.652  24.183  1.00  2.00           O  
ATOM   2115  CB  ARG A 353      13.269   5.408  23.661  1.00 10.00           C  
ATOM   2116  CG  ARG A 353      13.013   5.553  25.147  1.00  3.00           C  
ATOM   2117  CD  ARG A 353      12.542   4.267  25.770  1.00  3.00           C  
ATOM   2118  NE  ARG A 353      12.928   4.194  27.177  1.00  2.00           N  
ATOM   2119  CZ  ARG A 353      13.999   3.550  27.628  1.00  2.00           C  
ATOM   2120  NH1 ARG A 353      14.798   2.903  26.787  1.00  2.00           N  
ATOM   2121  NH2 ARG A 353      14.275   3.538  28.924  1.00  1.00           N  
ATOM   2122  N   ASN A 354      16.013   6.501  22.267  1.00  0.00           N  
ATOM   2123  CA  ASN A 354      17.448   6.744  22.089  1.00  4.00           C  
ATOM   2124  C   ASN A 354      17.861   6.165  20.741  1.00  0.00           C  
ATOM   2125  O   ASN A 354      16.964   5.744  20.002  1.00  4.00           O  
ATOM   2126  CB  ASN A 354      18.319   6.290  23.272  1.00  3.00           C  
ATOM   2127  CG  ASN A 354      18.361   4.816  23.555  1.00  3.00           C  
ATOM   2128  OD1 ASN A 354      18.847   4.006  22.755  1.00  5.00           O  
ATOM   2129  ND2 ASN A 354      17.978   4.465  24.768  1.00  2.00           N  
ATOM   2130  N   ALA A 355      19.174   6.182  20.376  1.00  8.00           N  
ATOM   2131  CA  ALA A 355      19.619   5.658  19.073  1.00 60.00           C  
ATOM   2132  C   ALA A 355      19.242   4.173  18.905  1.00  0.00           C  
ATOM   2133  O   ALA A 355      18.769   3.768  17.842  1.00 57.00           O  
ATOM   2134  CB  ALA A 355      21.119   5.876  18.890  1.00 33.00           C  
ATOM   2135  N   ASN A 356      19.368   3.401  19.995  1.00  0.00           N  
ATOM   2136  CA  ASN A 356      19.097   1.970  20.059  1.00 60.00           C  
ATOM   2137  C   ASN A 356      17.683   1.587  20.547  1.00 22.00           C  
ATOM   2138  O   ASN A 356      17.350   0.394  20.599  1.00  3.00           O  
ATOM   2139  CB  ASN A 356      20.169   1.307  20.899  1.00  4.00           C  
ATOM   2140  CG  ASN A 356      21.475   1.277  20.171  1.00  5.00           C  
ATOM   2141  OD1 ASN A 356      21.670   0.500  19.229  1.00 22.00           O  
ATOM   2142  ND2 ASN A 356      22.302   2.262  20.445  1.00  6.00           N  
ATOM   2143  N   SER A 357      16.837   2.587  20.850  1.00 49.00           N  
ATOM   2144  CA  SER A 357      15.495   2.309  21.349  1.00  7.00           C  
ATOM   2145  C   SER A 357      14.422   3.245  20.796  1.00  0.00           C  
ATOM   2146  O   SER A 357      14.616   4.461  20.718  1.00  0.00           O  
ATOM   2147  CB  SER A 357      15.495   2.343  22.876  1.00  3.00           C  
ATOM   2148  OG  SER A 357      14.262   1.933  23.444  1.00  3.00           O  
ATOM   2149  N   VAL A 358      13.277   2.646  20.414  1.00  6.00           N  
ATOM   2150  CA  VAL A 358      12.072   3.339  19.952  1.00  0.00           C  
ATOM   2151  C   VAL A 358      10.865   2.776  20.694  1.00  6.00           C  
ATOM   2152  O   VAL A 358      10.814   1.584  21.001  1.00  3.00           O  
ATOM   2153  CB  VAL A 358      11.857   3.437  18.414  1.00  0.00           C  
ATOM   2154  CG1 VAL A 358      13.131   3.876  17.706  1.00 33.00           C  
ATOM   2155  CG2 VAL A 358      11.314   2.144  17.810  1.00 11.00           C  
ATOM   2156  N   GLY A 359       9.921   3.652  20.984  1.00  0.00           N  
ATOM   2157  CA  GLY A 359       8.704   3.315  21.696  1.00  4.00           C  
ATOM   2158  C   GLY A 359       7.723   2.546  20.848  1.00  4.00           C  
ATOM   2159  O   GLY A 359       7.918   2.385  19.640  1.00  7.00           O  
ATOM   2160  N   ALA A 360       6.650   2.080  21.497  1.00  3.00           N  
ATOM   2161  CA  ALA A 360       5.574   1.316  20.878  1.00  3.00           C  
ATOM   2162  C   ALA A 360       4.879   2.143  19.805  1.00  0.00           C  
ATOM   2163  O   ALA A 360       4.923   3.368  19.863  1.00 12.00           O  
ATOM   2164  CB  ALA A 360       4.566   0.896  21.940  1.00  2.00           C  
ATOM   2165  N   ALA A 361       4.245   1.477  18.824  1.00  3.00           N  
ATOM   2166  CA  ALA A 361       3.499   2.138  17.757  1.00  0.00           C  
ATOM   2167  C   ALA A 361       2.446   3.071  18.389  1.00  0.00           C  
ATOM   2168  O   ALA A 361       1.807   2.685  19.378  1.00  5.00           O  
ATOM   2169  CB  ALA A 361       2.830   1.104  16.865  1.00  3.00           C  
ATOM   2170  N   PRO A 362       2.314   4.327  17.910  1.00  0.00           N  
ATOM   2171  CA  PRO A 362       1.337   5.236  18.527  1.00 22.00           C  
ATOM   2172  C   PRO A 362      -0.088   4.712  18.399  1.00  0.00           C  
ATOM   2173  O   PRO A 362      -0.425   4.106  17.380  1.00  6.00           O  
ATOM   2174  CB  PRO A 362       1.554   6.555  17.782  1.00 60.00           C  
ATOM   2175  CG  PRO A 362       2.151   6.169  16.476  1.00  0.00           C  
ATOM   2176  CD  PRO A 362       2.991   4.958  16.760  1.00  0.00           C  
ATOM   2177  N   SER A 363      -0.887   4.864  19.469  1.00  9.00           N  
ATOM   2178  CA  SER A 363      -2.270   4.399  19.521  1.00  4.00           C  
ATOM   2179  C   SER A 363      -3.310   5.493  19.239  1.00  0.00           C  
ATOM   2180  O   SER A 363      -4.441   5.169  18.871  1.00  4.00           O  
ATOM   2181  CB  SER A 363      -2.552   3.694  20.838  1.00  2.00           C  
ATOM   2182  OG  SER A 363      -2.883   2.353  20.542  1.00  2.00           O  
ATOM   2183  N   ARG A 364      -2.933   6.777  19.397  1.00  0.00           N  
ATOM   2184  CA  ARG A 364      -3.801   7.929  19.131  1.00  0.00           C  
ATOM   2185  C   ARG A 364      -2.959   9.151  18.708  1.00  0.00           C  
ATOM   2186  O   ARG A 364      -1.757   9.180  18.992  1.00  0.00           O  
ATOM   2187  CB  ARG A 364      -4.741   8.222  20.322  1.00 10.00           C  
ATOM   2188  CG  ARG A 364      -4.044   8.725  21.592  1.00  0.00           C  
ATOM   2189  CD  ARG A 364      -4.831   8.461  22.856  1.00  3.00           C  
ATOM   2190  NE  ARG A 364      -5.004   9.691  23.636  1.00  6.00           N  
ATOM   2191  CZ  ARG A 364      -5.968   9.891  24.527  1.00  3.00           C  
ATOM   2192  NH1 ARG A 364      -6.859   8.940  24.778  1.00  2.00           N  
ATOM   2193  NH2 ARG A 364      -6.051  11.047  25.172  1.00  2.00           N  
ATOM   2194  N   ALA A 365      -3.578  10.140  18.022  1.00  0.00           N  
ATOM   2195  CA  ALA A 365      -2.883  11.329  17.518  1.00  0.00           C  
ATOM   2196  C   ALA A 365      -2.332  12.282  18.589  1.00  0.00           C  
ATOM   2197  O   ALA A 365      -1.417  13.060  18.286  1.00  0.00           O  
ATOM   2198  CB  ALA A 365      -3.757  12.079  16.530  1.00  0.00           C  
ATOM   2199  N   SER A 366      -2.877  12.228  19.831  1.00 46.00           N  
ATOM   2200  CA  SER A 366      -2.432  13.079  20.946  1.00  0.00           C  
ATOM   2201  C   SER A 366      -1.046  12.677  21.459  1.00  4.00           C  
ATOM   2202  O   SER A 366      -0.320  13.507  22.009  1.00  5.00           O  
ATOM   2203  CB  SER A 366      -3.462  13.106  22.074  1.00  5.00           C  
ATOM   2204  OG  SER A 366      -3.778  11.816  22.569  1.00  8.00           O  
ATOM   2205  N   GLN A 367      -0.678  11.406  21.240  1.00  0.00           N  
ATOM   2206  CA  GLN A 367       0.625  10.849  21.606  1.00  3.00           C  
ATOM   2207  C   GLN A 367       1.724  11.362  20.663  1.00 25.00           C  
ATOM   2208  O   GLN A 367       2.901  11.357  21.037  1.00  8.00           O  
ATOM   2209  CB  GLN A 367       0.584   9.319  21.553  1.00 11.00           C  
ATOM   2210  CG  GLN A 367      -0.403   8.687  22.527  1.00  3.00           C  
ATOM   2211  CD  GLN A 367      -0.550   7.199  22.342  1.00  4.00           C  
ATOM   2212  OE1 GLN A 367      -0.057   6.601  21.379  1.00  9.00           O  
ATOM   2213  NE2 GLN A 367      -1.238   6.566  23.272  1.00  2.00           N  
ATOM   2214  N   ILE A 368       1.338  11.788  19.439  1.00  0.00           N  
ATOM   2215  CA  ILE A 368       2.252  12.282  18.404  1.00 60.00           C  
ATOM   2216  C   ILE A 368       2.360  13.815  18.406  1.00 15.00           C  
ATOM   2217  O   ILE A 368       3.471  14.346  18.430  1.00 21.00           O  
ATOM   2218  CB  ILE A 368       1.895  11.715  16.992  1.00  0.00           C  
ATOM   2219  CG1 ILE A 368       1.617  10.194  17.032  1.00 60.00           C  
ATOM   2220  CD1 ILE A 368       0.453   9.752  16.210  1.00  0.00           C  
ATOM   2221  CG2 ILE A 368       2.992  12.040  15.975  1.00  0.00           C  
ATOM   2222  N   VAL A 369       1.219  14.518  18.353  1.00  0.00           N  
ATOM   2223  CA  VAL A 369       1.192  15.986  18.286  1.00 24.00           C  
ATOM   2224  C   VAL A 369       0.349  16.678  19.372  1.00 18.00           C  
ATOM   2225  O   VAL A 369      -0.619  16.114  19.889  1.00  9.00           O  
ATOM   2226  CB  VAL A 369       0.853  16.530  16.863  1.00  0.00           C  
ATOM   2227  CG1 VAL A 369       1.997  16.296  15.883  1.00  0.00           C  
ATOM   2228  CG2 VAL A 369      -0.463  15.960  16.330  1.00  1.00           C  
ATOM   2229  N   LYS A 370       0.749  17.926  19.690  1.00  0.00           N  
ATOM   2230  CA  LYS A 370       0.133  18.879  20.618  1.00  6.00           C  
ATOM   2231  C   LYS A 370      -0.368  20.041  19.749  1.00  0.00           C  
ATOM   2232  O   LYS A 370       0.246  20.327  18.715  1.00  0.00           O  
ATOM   2233  CB  LYS A 370       1.196  19.458  21.579  1.00  4.00           C  
ATOM   2234  CG  LYS A 370       1.723  18.525  22.669  1.00  6.00           C  
ATOM   2235  CD  LYS A 370       2.973  19.125  23.341  1.00  5.00           C  
ATOM   2236  CE  LYS A 370       3.223  18.596  24.751  1.00  2.00           C  
ATOM   2237  NZ  LYS A 370       3.537  17.131  24.820  1.00  2.00           N  
ATOM   2238  N   VAL A 371      -1.447  20.731  20.166  1.00  4.00           N  
ATOM   2239  CA  VAL A 371      -1.947  21.895  19.429  1.00  0.00           C  
ATOM   2240  C   VAL A 371      -0.886  23.017  19.593  1.00  7.00           C  
ATOM   2241  O   VAL A 371      -0.359  23.198  20.696  1.00  5.00           O  
ATOM   2242  CB  VAL A 371      -3.379  22.308  19.879  1.00  3.00           C  
ATOM   2243  CG1 VAL A 371      -3.830  23.599  19.205  1.00  3.00           C  
ATOM   2244  CG2 VAL A 371      -4.386  21.192  19.602  1.00  3.00           C  
ATOM   2245  N   LYS A 372      -0.527  23.694  18.474  1.00  0.00           N  
ATOM   2246  CA  LYS A 372       0.478  24.763  18.366  1.00  0.00           C  
ATOM   2247  C   LYS A 372       1.908  24.248  18.139  1.00  0.00           C  
ATOM   2248  O   LYS A 372       2.885  24.988  18.326  1.00  0.00           O  
ATOM   2249  CB  LYS A 372       0.382  25.828  19.489  1.00  7.00           C  
ATOM   2250  CG  LYS A 372      -0.617  26.951  19.214  1.00  8.00           C  
ATOM   2251  CD  LYS A 372      -0.591  27.990  20.343  1.00  5.00           C  
ATOM   2252  CE  LYS A 372      -1.343  29.267  20.029  1.00  2.00           C  
ATOM   2253  NZ  LYS A 372      -1.956  29.863  21.259  1.00  1.00           N  
ATOM   2254  N   ASP A 373       2.011  22.986  17.677  1.00  0.00           N  
ATOM   2255  CA  ASP A 373       3.263  22.298  17.330  1.00  0.00           C  
ATOM   2256  C   ASP A 373       3.642  22.653  15.893  1.00  0.00           C  
ATOM   2257  O   ASP A 373       2.783  22.590  15.008  1.00  0.00           O  
ATOM   2258  CB  ASP A 373       3.068  20.763  17.389  1.00  0.00           C  
ATOM   2259  CG  ASP A 373       3.566  20.027  18.623  1.00 20.00           C  
ATOM   2260  OD1 ASP A 373       4.486  20.537  19.289  1.00 12.00           O  
ATOM   2261  OD2 ASP A 373       3.134  18.877  18.837  1.00 30.00           O  
ATOM   2262  N   ILE A 374       4.927  22.979  15.648  1.00  0.00           N  
ATOM   2263  CA  ILE A 374       5.439  23.254  14.299  1.00  0.00           C  
ATOM   2264  C   ILE A 374       5.980  21.932  13.719  1.00  0.00           C  
ATOM   2265  O   ILE A 374       7.078  21.491  14.076  1.00  0.00           O  
ATOM   2266  CB  ILE A 374       6.449  24.445  14.226  1.00  0.00           C  
ATOM   2267  CG1 ILE A 374       5.861  25.764  14.802  1.00  0.00           C  
ATOM   2268  CD1 ILE A 374       4.575  26.377  14.101  1.00  0.00           C  
ATOM   2269  CG2 ILE A 374       6.993  24.646  12.811  1.00  1.00           C  
ATOM   2270  N   VAL A 375       5.158  21.284  12.869  1.00  0.00           N  
ATOM   2271  CA  VAL A 375       5.458  20.018  12.192  1.00  3.00           C  
ATOM   2272  C   VAL A 375       5.762  20.237  10.694  1.00  3.00           C  
ATOM   2273  O   VAL A 375       5.505  21.319  10.156  1.00  0.00           O  
ATOM   2274  CB  VAL A 375       4.343  18.948  12.394  1.00  0.00           C  
ATOM   2275  CG1 VAL A 375       4.131  18.625  13.870  1.00  0.00           C  
ATOM   2276  CG2 VAL A 375       3.032  19.346  11.716  1.00  0.00           C  
ATOM   2277  N   ARG A 376       6.292  19.201  10.029  1.00  2.00           N  
ATOM   2278  CA  ARG A 376       6.576  19.221   8.595  1.00  0.00           C  
ATOM   2279  C   ARG A 376       5.732  18.187   7.894  1.00  0.00           C  
ATOM   2280  O   ARG A 376       5.641  17.029   8.331  1.00  0.00           O  
ATOM   2281  CB  ARG A 376       8.058  19.016   8.293  1.00  3.00           C  
ATOM   2282  CG  ARG A 376       8.857  20.199   8.729  1.00 16.00           C  
ATOM   2283  CD  ARG A 376      10.106  20.300   7.948  1.00 60.00           C  
ATOM   2284  NE  ARG A 376      10.802  21.538   8.268  1.00  0.00           N  
ATOM   2285  CZ  ARG A 376      10.829  22.605   7.480  1.00  2.00           C  
ATOM   2286  NH1 ARG A 376      10.238  22.577   6.288  1.00  0.00           N  
ATOM   2287  NH2 ARG A 376      11.476  23.698   7.858  1.00 13.00           N  
ATOM   2288  N   LEU A 377       5.076  18.631   6.816  1.00  0.00           N  
ATOM   2289  CA  LEU A 377       4.181  17.773   6.048  1.00  0.00           C  
ATOM   2290  C   LEU A 377       4.652  17.496   4.623  1.00  0.00           C  
ATOM   2291  O   LEU A 377       5.438  18.259   4.051  1.00  0.00           O  
ATOM   2292  CB  LEU A 377       2.727  18.320   6.080  1.00  0.00           C  
ATOM   2293  CG  LEU A 377       2.099  18.587   7.462  1.00  0.00           C  
ATOM   2294  CD1 LEU A 377       0.724  19.139   7.311  1.00  1.00           C  
ATOM   2295  CD2 LEU A 377       2.050  17.334   8.324  1.00  0.00           C  
ATOM   2296  N   ARG A 378       4.185  16.391   4.058  1.00  0.00           N  
ATOM   2297  CA  ARG A 378       4.564  16.048   2.711  1.00  0.00           C  
ATOM   2298  C   ARG A 378       3.354  15.684   1.915  1.00  0.00           C  
ATOM   2299  O   ARG A 378       2.539  14.877   2.373  1.00  0.00           O  
ATOM   2300  CB  ARG A 378       5.608  14.917   2.703  1.00  0.00           C  
ATOM   2301  CG  ARG A 378       6.010  14.424   1.319  1.00  8.00           C  
ATOM   2302  CD  ARG A 378       7.242  13.560   1.365  1.00  5.00           C  
ATOM   2303  NE  ARG A 378       8.450  14.378   1.517  1.00  0.00           N  
ATOM   2304  CZ  ARG A 378       9.652  13.892   1.797  1.00  9.00           C  
ATOM   2305  NH1 ARG A 378       9.824  12.593   1.971  1.00  9.00           N  
ATOM   2306  NH2 ARG A 378      10.689  14.703   1.923  1.00  2.00           N  
ATOM   2307  N   PRO A 379       3.280  16.224   0.677  1.00  0.00           N  
ATOM   2308  CA  PRO A 379       2.182  15.859  -0.216  1.00  0.00           C  
ATOM   2309  C   PRO A 379       2.411  14.466  -0.826  1.00  0.00           C  
ATOM   2310  O   PRO A 379       3.087  13.627  -0.225  1.00  7.00           O  
ATOM   2311  CB  PRO A 379       2.210  16.979  -1.261  1.00 15.00           C  
ATOM   2312  CG  PRO A 379       3.623  17.403  -1.323  1.00  9.00           C  
ATOM   2313  CD  PRO A 379       4.205  17.179   0.030  1.00  0.00           C  
ATOM   2314  N   ASN A 380       1.798  14.199  -1.992  1.00  0.00           N  
ATOM   2315  CA  ASN A 380       1.939  12.944  -2.736  1.00  4.00           C  
ATOM   2316  C   ASN A 380       2.516  13.318  -4.126  1.00  3.00           C  
ATOM   2317  O   ASN A 380       3.505  14.071  -4.184  1.00  5.00           O  
ATOM   2318  CB  ASN A 380       0.581  12.218  -2.821  1.00  5.00           C  
ATOM   2319  CG  ASN A 380      -0.040  11.860  -1.485  1.00  2.00           C  
ATOM   2320  OD1 ASN A 380       0.577  12.007  -0.415  1.00  4.00           O  
ATOM   2321  ND2 ASN A 380      -1.278  11.357  -1.523  1.00  2.00           N  
ATOM   2322  N   GLU A 381       1.899  12.835  -5.231  1.00  9.00           N  
ATOM   2323  CA  GLU A 381       2.328  13.190  -6.586  1.00  2.00           C  
ATOM   2324  C   GLU A 381       1.829  14.614  -6.853  1.00  2.00           C  
ATOM   2325  O   GLU A 381       2.641  15.549  -6.882  1.00  3.00           O  
ATOM   2326  CB  GLU A 381       1.757  12.217  -7.635  1.00  3.00           C  
ATOM   2327  CG  GLU A 381       2.336  10.817  -7.588  1.00  2.00           C  
ATOM   2328  CD  GLU A 381       2.159  10.079  -8.897  1.00  1.00           C  
ATOM   2329  OE1 GLU A 381       1.126   9.389  -9.061  1.00  1.00           O  
ATOM   2330  OE2 GLU A 381       3.034  10.233  -9.779  1.00  1.00           O  
ATOM   2331  N   ALA A 382       0.480  14.775  -6.967  1.00 12.00           N  
ATOM   2332  CA  ALA A 382      -0.200  16.051  -7.226  1.00  2.00           C  
ATOM   2333  C   ALA A 382      -0.702  16.728  -5.938  1.00  3.00           C  
ATOM   2334  O   ALA A 382      -0.388  17.900  -5.708  1.00  4.00           O  
ATOM   2335  CB  ALA A 382      -1.349  15.842  -8.207  1.00  2.00           C  
ATOM   2336  N   LYS A 383      -1.484  15.981  -5.116  1.00  5.00           N  
ATOM   2337  CA  LYS A 383      -2.060  16.409  -3.837  1.00  5.00           C  
ATOM   2338  C   LYS A 383      -2.722  15.197  -3.186  1.00 53.00           C  
ATOM   2339  O   LYS A 383      -2.004  14.326  -2.695  1.00  0.00           O  
ATOM   2340  CB  LYS A 383      -3.054  17.594  -4.002  1.00  2.00           C  
ATOM   2341  CG  LYS A 383      -2.733  18.802  -3.116  1.00  8.00           C  
ATOM   2342  CD  LYS A 383      -2.057  19.935  -3.892  1.00  2.00           C  
ATOM   2343  CE  LYS A 383      -0.896  20.544  -3.144  1.00  6.00           C  
ATOM   2344  NZ  LYS A 383      -0.074  21.418  -4.017  1.00  2.00           N  
ATOM   2345  N   THR A 384      -4.081  15.123  -3.234  1.00  4.00           N  
ATOM   2346  CA  THR A 384      -4.966  14.073  -2.691  1.00  2.00           C  
ATOM   2347  C   THR A 384      -4.913  13.966  -1.159  1.00  7.00           C  
ATOM   2348  O   THR A 384      -5.835  14.434  -0.483  1.00  3.00           O  
ATOM   2349  CB  THR A 384      -4.871  12.724  -3.458  1.00  2.00           C  
ATOM   2350  OG1 THR A 384      -3.687  12.014  -3.080  1.00  3.00           O  
ATOM   2351  CG2 THR A 384      -4.943  12.890  -4.974  1.00  2.00           C  
ATOM   2352  N   ALA A 385      -3.819  13.364  -0.625  1.00  0.00           N  
ATOM   2353  CA  ALA A 385      -3.543  13.169   0.805  1.00 11.00           C  
ATOM   2354  C   ALA A 385      -2.199  13.827   1.233  1.00  0.00           C  
ATOM   2355  O   ALA A 385      -1.379  14.190   0.378  1.00 32.00           O  
ATOM   2356  CB  ALA A 385      -3.540  11.678   1.137  1.00  5.00           C  
ATOM   2357  N   TRP A 386      -2.012  14.016   2.562  1.00 42.00           N  
ATOM   2358  CA  TRP A 386      -0.801  14.574   3.181  1.00  0.00           C  
ATOM   2359  C   TRP A 386      -0.229  13.586   4.212  1.00 12.00           C  
ATOM   2360  O   TRP A 386      -0.949  12.711   4.715  1.00 24.00           O  
ATOM   2361  CB  TRP A 386      -1.055  15.931   3.850  1.00 58.00           C  
ATOM   2362  CG  TRP A 386      -1.220  17.083   2.917  1.00  0.00           C  
ATOM   2363  CD1 TRP A 386      -2.381  17.502   2.341  1.00 25.00           C  
ATOM   2364  CD2 TRP A 386      -0.229  18.064   2.582  1.00  0.00           C  
ATOM   2365  CE2 TRP A 386      -0.861  19.045   1.783  1.00 60.00           C  
ATOM   2366  NE1 TRP A 386      -2.176  18.678   1.657  1.00 17.00           N  
ATOM   2367  CE3 TRP A 386       1.136  18.220   2.888  1.00  0.00           C  
ATOM   2368  CZ3 TRP A 386       1.817  19.322   2.383  1.00  0.00           C  
ATOM   2369  CH2 TRP A 386       1.172  20.255   1.558  1.00 13.00           C  
ATOM   2370  CZ2 TRP A 386      -0.169  20.145   1.256  1.00 13.00           C  
ATOM   2371  N   SER A 387       1.068  13.760   4.535  1.00  0.00           N  
ATOM   2372  CA  SER A 387       1.808  12.896   5.442  1.00  0.00           C  
ATOM   2373  C   SER A 387       2.595  13.711   6.448  1.00  0.00           C  
ATOM   2374  O   SER A 387       3.074  14.804   6.131  1.00  0.00           O  
ATOM   2375  CB  SER A 387       2.776  12.019   4.649  1.00  8.00           C  
ATOM   2376  OG  SER A 387       2.186  11.469   3.482  1.00  5.00           O  
ATOM   2377  N   LEU A 388       2.723  13.180   7.666  1.00  0.00           N  
ATOM   2378  CA  LEU A 388       3.547  13.776   8.705  1.00  0.00           C  
ATOM   2379  C   LEU A 388       4.920  13.194   8.433  1.00  0.00           C  
ATOM   2380  O   LEU A 388       5.073  11.976   8.360  1.00  0.00           O  
ATOM   2381  CB  LEU A 388       3.066  13.384  10.117  1.00  0.00           C  
ATOM   2382  CG  LEU A 388       4.001  13.756  11.276  1.00  0.00           C  
ATOM   2383  CD1 LEU A 388       3.852  15.228  11.683  1.00  1.00           C  
ATOM   2384  CD2 LEU A 388       3.799  12.820  12.447  1.00  0.00           C  
ATOM   2385  N   VAL A 389       5.892  14.057   8.199  1.00  0.00           N  
ATOM   2386  CA  VAL A 389       7.269  13.644   7.915  1.00  3.00           C  
ATOM   2387  C   VAL A 389       8.189  14.275   8.947  1.00  0.00           C  
ATOM   2388  O   VAL A 389       7.729  15.009   9.836  1.00  2.00           O  
ATOM   2389  CB  VAL A 389       7.726  13.927   6.450  1.00  4.00           C  
ATOM   2390  CG1 VAL A 389       7.146  12.901   5.489  1.00 29.00           C  
ATOM   2391  CG2 VAL A 389       7.396  15.364   6.005  1.00  2.00           C  
ATOM   2392  N   GLN A 390       9.483  14.009   8.822  1.00  2.00           N  
ATOM   2393  CA  GLN A 390      10.453  14.540   9.758  1.00  8.00           C  
ATOM   2394  C   GLN A 390      11.790  14.865   9.092  1.00  1.00           C  
ATOM   2395  O   GLN A 390      12.340  14.057   8.349  1.00  1.00           O  
ATOM   2396  CB  GLN A 390      10.619  13.539  10.912  1.00  1.00           C  
ATOM   2397  CG  GLN A 390      11.463  14.050  12.061  1.00 51.00           C  
ATOM   2398  CD  GLN A 390      11.430  13.084  13.204  1.00  0.00           C  
ATOM   2399  OE1 GLN A 390      11.790  11.920  13.076  1.00  0.00           O  
ATOM   2400  NE2 GLN A 390      11.011  13.566  14.351  1.00 60.00           N  
ATOM   2401  N   VAL A 391      12.307  16.052   9.362  1.00 60.00           N  
ATOM   2402  CA  VAL A 391      13.594  16.452   8.820  1.00  0.00           C  
ATOM   2403  C   VAL A 391      14.649  15.783   9.678  1.00  0.00           C  
ATOM   2404  O   VAL A 391      14.658  15.944  10.909  1.00 20.00           O  
ATOM   2405  CB  VAL A 391      13.790  17.991   8.705  1.00 25.00           C  
ATOM   2406  CG1 VAL A 391      15.262  18.382   8.608  1.00 10.00           C  
ATOM   2407  CG2 VAL A 391      13.049  18.537   7.504  1.00  0.00           C  
ATOM   2408  N   PRO A 392      15.524  14.986   9.043  1.00  0.00           N  
ATOM   2409  CA  PRO A 392      16.583  14.340   9.814  1.00  0.00           C  
ATOM   2410  C   PRO A 392      17.450  15.333  10.605  1.00 15.00           C  
ATOM   2411  O   PRO A 392      17.788  16.410  10.095  1.00 13.00           O  
ATOM   2412  CB  PRO A 392      17.398  13.614   8.732  1.00  0.00           C  
ATOM   2413  CG  PRO A 392      16.460  13.431   7.595  1.00  0.00           C  
ATOM   2414  CD  PRO A 392      15.607  14.641   7.606  1.00  0.00           C  
ATOM   2415  N   LYS A 393      17.789  14.961  11.861  1.00  2.00           N  
ATOM   2416  CA  LYS A 393      18.737  15.668  12.731  1.00  8.00           C  
ATOM   2417  C   LYS A 393      20.125  15.172  12.234  1.00  0.00           C  
ATOM   2418  O   LYS A 393      21.133  15.880  12.353  1.00 13.00           O  
ATOM   2419  CB  LYS A 393      18.492  15.287  14.222  1.00  5.00           C  
ATOM   2420  CG  LYS A 393      19.182  16.193  15.276  1.00  4.00           C  
ATOM   2421  CD  LYS A 393      18.894  15.740  16.737  1.00  4.00           C  
ATOM   2422  CE  LYS A 393      20.128  15.546  17.603  1.00  5.00           C  
ATOM   2423  NZ  LYS A 393      20.045  14.340  18.496  1.00  9.00           N  
ATOM   2424  N   VAL A 394      20.134  13.950  11.635  1.00  2.00           N  
ATOM   2425  CA  VAL A 394      21.297  13.311  11.039  1.00  0.00           C  
ATOM   2426  C   VAL A 394      21.663  14.000   9.721  1.00  0.00           C  
ATOM   2427  O   VAL A 394      20.785  14.516   9.027  1.00  0.00           O  
ATOM   2428  CB  VAL A 394      21.092  11.773  10.888  1.00  2.00           C  
ATOM   2429  CG1 VAL A 394      20.178  11.412   9.718  1.00  2.00           C  
ATOM   2430  CG2 VAL A 394      22.420  11.060  10.751  1.00  0.00           C  
ATOM   2431  N   GLN A 395      22.949  13.993   9.377  1.00  0.00           N  
ATOM   2432  CA  GLN A 395      23.431  14.559   8.126  1.00  0.00           C  
ATOM   2433  C   GLN A 395      24.125  13.537   7.263  1.00  0.00           C  
ATOM   2434  O   GLN A 395      24.376  12.403   7.696  1.00  0.00           O  
ATOM   2435  CB  GLN A 395      24.337  15.775   8.360  1.00  0.00           C  
ATOM   2436  CG  GLN A 395      23.579  17.046   8.708  1.00 21.00           C  
ATOM   2437  CD  GLN A 395      22.665  17.568   7.628  1.00  0.00           C  
ATOM   2438  OE1 GLN A 395      22.769  17.253   6.440  1.00  0.00           O  
ATOM   2439  NE2 GLN A 395      21.752  18.411   8.034  1.00 12.00           N  
ATOM   2440  N   GLY A 396      24.403  13.949   6.031  1.00  0.00           N  
ATOM   2441  CA  GLY A 396      25.094  13.131   5.051  1.00  1.00           C  
ATOM   2442  C   GLY A 396      25.730  13.971   3.973  1.00  0.00           C  
ATOM   2443  O   GLY A 396      25.535  15.182   3.928  1.00  0.00           O  
ATOM   2444  N   GLN A 397      26.488  13.324   3.096  1.00  1.00           N  
ATOM   2445  CA  GLN A 397      27.126  13.949   1.947  1.00  0.00           C  
ATOM   2446  C   GLN A 397      27.408  12.907   0.864  1.00  0.00           C  
ATOM   2447  O   GLN A 397      27.496  11.708   1.153  1.00  1.00           O  
ATOM   2448  CB  GLN A 397      28.394  14.738   2.346  1.00  0.00           C  
ATOM   2449  CG  GLN A 397      29.609  13.913   2.737  1.00  1.00           C  
ATOM   2450  CD  GLN A 397      30.371  13.403   1.526  1.00  0.00           C  
ATOM   2451  OE1 GLN A 397      30.849  14.167   0.680  1.00  0.00           O  
ATOM   2452  NE2 GLN A 397      30.519  12.097   1.416  1.00  0.00           N  
ATOM   2453  N   LEU A 398      27.594  13.384  -0.366  1.00  0.00           N  
ATOM   2454  CA  LEU A 398      27.996  12.587  -1.516  1.00  0.00           C  
ATOM   2455  C   LEU A 398      28.937  13.427  -2.372  1.00  0.00           C  
ATOM   2456  O   LEU A 398      28.649  14.589  -2.670  1.00  0.00           O  
ATOM   2457  CB  LEU A 398      26.787  12.126  -2.345  1.00  0.00           C  
ATOM   2458  CG  LEU A 398      27.097  11.172  -3.489  1.00  0.00           C  
ATOM   2459  CD1 LEU A 398      26.052  10.116  -3.585  1.00  0.00           C  
ATOM   2460  CD2 LEU A 398      27.362  11.931  -4.829  1.00  0.00           C  
ATOM   2461  N   ILE A 399      30.052  12.832  -2.763  1.00  0.00           N  
ATOM   2462  CA  ILE A 399      31.018  13.451  -3.650  1.00  0.00           C  
ATOM   2463  C   ILE A 399      31.411  12.392  -4.659  1.00  0.00           C  
ATOM   2464  O   ILE A 399      31.773  11.306  -4.254  1.00  0.00           O  
ATOM   2465  CB  ILE A 399      32.214  14.142  -2.923  1.00  0.00           C  
ATOM   2466  CG1 ILE A 399      33.144  14.894  -3.912  1.00  0.00           C  
ATOM   2467  CD1 ILE A 399      32.542  16.035  -4.650  1.00  0.00           C  
ATOM   2468  CG2 ILE A 399      33.023  13.188  -2.000  1.00  0.00           C  
ATOM   2469  N   ALA A 400      31.221  12.677  -5.963  1.00  0.00           N  
ATOM   2470  CA  ALA A 400      31.557  11.818  -7.098  1.00  0.00           C  
ATOM   2471  C   ALA A 400      32.522  12.563  -8.022  1.00  0.00           C  
ATOM   2472  O   ALA A 400      32.301  13.737  -8.390  1.00  0.00           O  
ATOM   2473  CB  ALA A 400      30.309  11.410  -7.853  1.00  1.00           C  
ATOM   2474  N   ILE A 401      33.662  11.916  -8.319  1.00  0.00           N  
ATOM   2475  CA  ILE A 401      34.712  12.526  -9.142  1.00  0.00           C  
ATOM   2476  C   ILE A 401      35.197  11.581 -10.225  1.00  0.00           C  
ATOM   2477  O   ILE A 401      35.179  10.372 -10.009  1.00  0.00           O  
ATOM   2478  CB  ILE A 401      35.889  13.054  -8.273  1.00  0.00           C  
ATOM   2479  CG1 ILE A 401      36.767  11.914  -7.719  1.00  0.00           C  
ATOM   2480  CD1 ILE A 401      38.220  12.295  -7.488  1.00  1.00           C  
ATOM   2481  CG2 ILE A 401      35.403  13.980  -7.173  1.00  0.00           C  
ATOM   2482  N   ASN A 402      35.656  12.116 -11.377  1.00  0.00           N  
ATOM   2483  CA  ASN A 402      36.214  11.249 -12.418  1.00  0.00           C  
ATOM   2484  C   ASN A 402      37.669  10.896 -12.035  1.00  0.00           C  
ATOM   2485  O   ASN A 402      38.487  11.806 -11.905  1.00  0.00           O  
ATOM   2486  CB  ASN A 402      36.102  11.882 -13.816  1.00  8.00           C  
ATOM   2487  CG  ASN A 402      36.771  11.057 -14.878  1.00  6.00           C  
ATOM   2488  OD1 ASN A 402      37.912  11.298 -15.263  1.00 11.00           O  
ATOM   2489  ND2 ASN A 402      36.136   9.978 -15.265  1.00 12.00           N  
ATOM   2490  N   PRO A 403      38.012   9.606 -11.806  1.00  0.00           N  
ATOM   2491  CA  PRO A 403      39.387   9.271 -11.358  1.00  0.00           C  
ATOM   2492  C   PRO A 403      40.572   9.565 -12.293  1.00  0.00           C  
ATOM   2493  O   PRO A 403      41.718   9.548 -11.839  1.00  0.00           O  
ATOM   2494  CB  PRO A 403      39.293   7.784 -11.008  1.00  0.00           C  
ATOM   2495  CG  PRO A 403      38.110   7.266 -11.770  1.00 60.00           C  
ATOM   2496  CD  PRO A 403      37.149   8.408 -11.843  1.00  0.00           C  
ATOM   2497  N   ASN A 404      40.321   9.834 -13.583  1.00 60.00           N  
ATOM   2498  CA  ASN A 404      41.389  10.096 -14.546  1.00 60.00           C  
ATOM   2499  C   ASN A 404      41.909  11.522 -14.510  1.00  0.00           C  
ATOM   2500  O   ASN A 404      43.090  11.730 -14.788  1.00  0.00           O  
ATOM   2501  CB  ASN A 404      40.958   9.729 -15.964  1.00 38.00           C  
ATOM   2502  CG  ASN A 404      42.118   9.481 -16.902  1.00 30.00           C  
ATOM   2503  OD1 ASN A 404      42.841   8.492 -16.790  1.00 60.00           O  
ATOM   2504  ND2 ASN A 404      42.319  10.369 -17.849  1.00 30.00           N  
ATOM   2505  N   ASP A 405      41.050  12.502 -14.174  1.00  0.00           N  
ATOM   2506  CA  ASP A 405      41.415  13.933 -14.157  1.00  0.00           C  
ATOM   2507  C   ASP A 405      41.101  14.671 -12.853  1.00  0.00           C  
ATOM   2508  O   ASP A 405      41.660  15.761 -12.608  1.00  6.00           O  
ATOM   2509  CB  ASP A 405      40.748  14.657 -15.336  1.00  0.00           C  
ATOM   2510  CG  ASP A 405      39.265  14.335 -15.524  1.00  0.00           C  
ATOM   2511  OD1 ASP A 405      38.551  14.162 -14.505  1.00  0.00           O  
ATOM   2512  OD2 ASP A 405      38.811  14.294 -16.684  1.00  9.00           O  
ATOM   2513  N   GLY A 406      40.198  14.087 -12.055  1.00  0.00           N  
ATOM   2514  CA  GLY A 406      39.737  14.651 -10.793  1.00  0.00           C  
ATOM   2515  C   GLY A 406      38.501  15.531 -10.920  1.00  0.00           C  
ATOM   2516  O   GLY A 406      38.145  16.210  -9.965  1.00  0.00           O  
ATOM   2517  N   SER A 407      37.814  15.504 -12.076  1.00  0.00           N  
ATOM   2518  CA  SER A 407      36.610  16.288 -12.334  1.00  0.00           C  
ATOM   2519  C   SER A 407      35.511  15.994 -11.347  1.00  0.00           C  
ATOM   2520  O   SER A 407      35.193  14.836 -11.127  1.00  0.00           O  
ATOM   2521  CB  SER A 407      36.087  15.993 -13.731  1.00 13.00           C  
ATOM   2522  OG  SER A 407      37.018  16.400 -14.717  1.00 15.00           O  
ATOM   2523  N   ILE A 408      34.905  17.027 -10.778  1.00  0.00           N  
ATOM   2524  CA  ILE A 408      33.793  16.847  -9.851  1.00  0.00           C  
ATOM   2525  C   ILE A 408      32.484  16.746 -10.639  1.00  0.00           C  
ATOM   2526  O   ILE A 408      32.025  17.751 -11.192  1.00  0.00           O  
ATOM   2527  CB  ILE A 408      33.760  17.905  -8.707  1.00  0.00           C  
ATOM   2528  CG1 ILE A 408      35.007  17.764  -7.802  1.00  0.00           C  
ATOM   2529  CD1 ILE A 408      35.432  19.132  -7.135  1.00 28.00           C  
ATOM   2530  CG2 ILE A 408      32.474  17.805  -7.865  1.00  0.00           C  
ATOM   2531  N   GLU A 409      31.870  15.534 -10.644  1.00  0.00           N  
ATOM   2532  CA  GLU A 409      30.607  15.225 -11.339  1.00  0.00           C  
ATOM   2533  C   GLU A 409      29.339  15.478 -10.523  1.00  0.00           C  
ATOM   2534  O   GLU A 409      28.283  15.724 -11.101  1.00  0.00           O  
ATOM   2535  CB  GLU A 409      30.596  13.747 -11.795  1.00  1.00           C  
ATOM   2536  CG  GLU A 409      31.830  13.311 -12.575  1.00 26.00           C  
ATOM   2537  CD  GLU A 409      31.625  12.608 -13.896  1.00 13.00           C  
ATOM   2538  OE1 GLU A 409      30.462  12.314 -14.268  1.00  5.00           O  
ATOM   2539  OE2 GLU A 409      32.653  12.366 -14.571  1.00  7.00           O  
ATOM   2540  N   ALA A 410      29.402  15.275  -9.215  1.00  0.00           N  
ATOM   2541  CA  ALA A 410      28.255  15.425  -8.313  1.00  0.00           C  
ATOM   2542  C   ALA A 410      28.777  15.760  -6.937  1.00  0.00           C  
ATOM   2543  O   ALA A 410      29.829  15.256  -6.512  1.00  0.00           O  
ATOM   2544  CB  ALA A 410      27.389  14.154  -8.258  1.00  0.00           C  
ATOM   2545  N   ILE A 411      28.043  16.653  -6.257  1.00  0.00           N  
ATOM   2546  CA  ILE A 411      28.366  17.156  -4.931  1.00  0.00           C  
ATOM   2547  C   ILE A 411      27.080  17.497  -4.182  1.00  0.00           C  
ATOM   2548  O   ILE A 411      26.263  18.252  -4.692  1.00  0.00           O  
ATOM   2549  CB  ILE A 411      29.396  18.326  -5.029  1.00  0.00           C  
ATOM   2550  CG1 ILE A 411      29.969  18.704  -3.654  1.00  0.00           C  
ATOM   2551  CD1 ILE A 411      31.167  19.516  -3.710  1.00  0.00           C  
ATOM   2552  CG2 ILE A 411      28.879  19.530  -5.846  1.00  0.00           C  
ATOM   2553  N   VAL A 412      26.866  16.863  -3.024  1.00  0.00           N  
ATOM   2554  CA  VAL A 412      25.728  17.080  -2.113  1.00  0.00           C  
ATOM   2555  C   VAL A 412      26.353  17.225  -0.700  1.00  0.00           C  
ATOM   2556  O   VAL A 412      26.998  16.271  -0.233  1.00  0.00           O  
ATOM   2557  CB  VAL A 412      24.671  15.945  -2.188  1.00  0.00           C  
ATOM   2558  CG1 VAL A 412      23.524  16.213  -1.223  1.00 33.00           C  
ATOM   2559  CG2 VAL A 412      24.140  15.805  -3.610  1.00  3.00           C  
ATOM   2560  N   GLY A 413      26.242  18.433  -0.109  1.00  0.00           N  
ATOM   2561  CA  GLY A 413      26.860  18.799   1.169  1.00  0.00           C  
ATOM   2562  C   GLY A 413      26.083  18.579   2.457  1.00  0.00           C  
ATOM   2563  O   GLY A 413      26.592  18.859   3.538  1.00  0.00           O  
ATOM   2564  N   GLY A 414      24.860  18.094   2.350  1.00  0.00           N  
ATOM   2565  CA  GLY A 414      23.995  17.825   3.490  1.00  0.00           C  
ATOM   2566  C   GLY A 414      22.628  17.368   3.025  1.00  0.00           C  
ATOM   2567  O   GLY A 414      22.414  17.183   1.818  1.00  0.00           O  
ATOM   2568  N   TYR A 415      21.680  17.208   3.965  1.00  0.00           N  
ATOM   2569  CA  TYR A 415      20.318  16.787   3.638  1.00  0.00           C  
ATOM   2570  C   TYR A 415      19.661  17.718   2.614  1.00  0.00           C  
ATOM   2571  O   TYR A 415      19.003  17.246   1.682  1.00 50.00           O  
ATOM   2572  CB  TYR A 415      19.465  16.706   4.908  1.00  0.00           C  
ATOM   2573  CG  TYR A 415      17.993  16.479   4.647  1.00  0.00           C  
ATOM   2574  CD1 TYR A 415      17.507  15.213   4.320  1.00  0.00           C  
ATOM   2575  CD2 TYR A 415      17.078  17.512   4.783  1.00  0.00           C  
ATOM   2576  CE1 TYR A 415      16.146  14.993   4.102  1.00  0.00           C  
ATOM   2577  CE2 TYR A 415      15.717  17.304   4.568  1.00  0.00           C  
ATOM   2578  CZ  TYR A 415      15.254  16.042   4.227  1.00  0.00           C  
ATOM   2579  OH  TYR A 415      13.917  15.828   4.001  1.00  1.00           O  
ATOM   2580  N   ASN A 416      19.820  19.041   2.819  1.00  0.00           N  
ATOM   2581  CA  ASN A 416      19.275  20.066   1.959  1.00 60.00           C  
ATOM   2582  C   ASN A 416      19.976  21.385   2.225  1.00  0.00           C  
ATOM   2583  O   ASN A 416      20.235  21.738   3.373  1.00  0.00           O  
ATOM   2584  CB  ASN A 416      17.791  20.205   2.180  1.00  0.00           C  
ATOM   2585  CG  ASN A 416      17.115  20.993   1.091  1.00  0.00           C  
ATOM   2586  OD1 ASN A 416      17.087  22.237   1.115  1.00 44.00           O  
ATOM   2587  ND2 ASN A 416      16.531  20.300   0.120  1.00 18.00           N  
ATOM   2588  N   PHE A 417      20.281  22.109   1.150  1.00 60.00           N  
ATOM   2589  CA  PHE A 417      20.927  23.408   1.132  1.00  0.00           C  
ATOM   2590  C   PHE A 417      20.174  24.516   1.913  1.00  0.00           C  
ATOM   2591  O   PHE A 417      20.800  25.449   2.431  1.00  8.00           O  
ATOM   2592  CB  PHE A 417      21.157  23.826  -0.337  1.00 60.00           C  
ATOM   2593  CG  PHE A 417      21.947  25.095  -0.468  1.00  0.00           C  
ATOM   2594  CD1 PHE A 417      23.320  25.104  -0.230  1.00  0.00           C  
ATOM   2595  CD2 PHE A 417      21.315  26.297  -0.751  1.00  0.00           C  
ATOM   2596  CE1 PHE A 417      24.042  26.288  -0.289  1.00  4.00           C  
ATOM   2597  CE2 PHE A 417      22.043  27.484  -0.812  1.00  8.00           C  
ATOM   2598  CZ  PHE A 417      23.400  27.469  -0.585  1.00  8.00           C  
ATOM   2599  N   TYR A 418      18.851  24.456   1.935  1.00  0.00           N  
ATOM   2600  CA  TYR A 418      18.065  25.434   2.657  1.00  6.00           C  
ATOM   2601  C   TYR A 418      18.120  25.172   4.159  1.00  0.00           C  
ATOM   2602  O   TYR A 418      18.102  26.117   4.940  1.00  5.00           O  
ATOM   2603  CB  TYR A 418      16.626  25.484   2.124  1.00  7.00           C  
ATOM   2604  CG  TYR A 418      16.547  25.752   0.634  1.00  8.00           C  
ATOM   2605  CD1 TYR A 418      17.145  26.879   0.073  1.00  4.00           C  
ATOM   2606  CD2 TYR A 418      15.868  24.884  -0.215  1.00  8.00           C  
ATOM   2607  CE1 TYR A 418      17.092  27.120  -1.300  1.00  5.00           C  
ATOM   2608  CE2 TYR A 418      15.796  25.120  -1.588  1.00  7.00           C  
ATOM   2609  CZ  TYR A 418      16.415  26.237  -2.127  1.00  3.00           C  
ATOM   2610  OH  TYR A 418      16.340  26.473  -3.482  1.00  4.00           O  
ATOM   2611  N   GLN A 419      18.245  23.908   4.568  1.00  0.00           N  
ATOM   2612  CA  GLN A 419      18.319  23.528   5.978  1.00  6.00           C  
ATOM   2613  C   GLN A 419      19.653  24.013   6.522  1.00  0.00           C  
ATOM   2614  O   GLN A 419      19.686  24.663   7.564  1.00  2.00           O  
ATOM   2615  CB  GLN A 419      18.128  22.012   6.114  1.00  0.00           C  
ATOM   2616  CG  GLN A 419      18.553  21.399   7.437  1.00  5.00           C  
ATOM   2617  CD  GLN A 419      19.120  20.022   7.203  1.00  0.00           C  
ATOM   2618  OE1 GLN A 419      20.019  19.813   6.364  1.00  0.00           O  
ATOM   2619  NE2 GLN A 419      18.627  19.052   7.969  1.00  9.00           N  
ATOM   2620  N   SER A 420      20.728  23.780   5.758  1.00  0.00           N  
ATOM   2621  CA  SER A 420      22.086  24.185   6.091  1.00  4.00           C  
ATOM   2622  C   SER A 420      22.865  24.473   4.785  1.00  0.00           C  
ATOM   2623  O   SER A 420      22.939  23.594   3.907  1.00  0.00           O  
ATOM   2624  CB  SER A 420      22.768  23.081   6.911  1.00  5.00           C  
ATOM   2625  OG  SER A 420      22.791  21.834   6.227  1.00  0.00           O  
ATOM   2626  N   LYS A 421      23.431  25.686   4.652  1.00  6.00           N  
ATOM   2627  CA  LYS A 421      24.223  26.044   3.468  1.00  0.00           C  
ATOM   2628  C   LYS A 421      25.644  25.457   3.532  1.00  0.00           C  
ATOM   2629  O   LYS A 421      26.438  25.643   2.606  1.00 33.00           O  
ATOM   2630  CB  LYS A 421      24.239  27.577   3.222  1.00  6.00           C  
ATOM   2631  CG  LYS A 421      24.594  28.438   4.445  1.00  3.00           C  
ATOM   2632  CD  LYS A 421      26.062  28.883   4.487  1.00  7.00           C  
ATOM   2633  CE  LYS A 421      26.440  29.524   5.814  1.00  2.00           C  
ATOM   2634  NZ  LYS A 421      27.208  28.585   6.687  1.00  2.00           N  
ATOM   2635  N   PHE A 422      25.948  24.745   4.634  1.00  9.00           N  
ATOM   2636  CA  PHE A 422      27.211  24.093   4.920  1.00 15.00           C  
ATOM   2637  C   PHE A 422      27.417  22.904   3.998  1.00  0.00           C  
ATOM   2638  O   PHE A 422      26.502  22.097   3.814  1.00  0.00           O  
ATOM   2639  CB  PHE A 422      27.247  23.657   6.389  1.00  5.00           C  
ATOM   2640  CG  PHE A 422      28.602  23.232   6.861  1.00  4.00           C  
ATOM   2641  CD1 PHE A 422      29.610  24.169   7.067  1.00  3.00           C  
ATOM   2642  CD2 PHE A 422      28.873  21.898   7.123  1.00  7.00           C  
ATOM   2643  CE1 PHE A 422      30.866  23.776   7.513  1.00  2.00           C  
ATOM   2644  CE2 PHE A 422      30.130  21.502   7.570  1.00 12.00           C  
ATOM   2645  CZ  PHE A 422      31.118  22.440   7.765  1.00  4.00           C  
ATOM   2646  N   ASN A 423      28.596  22.832   3.368  1.00  0.00           N  
ATOM   2647  CA  ASN A 423      28.919  21.759   2.444  1.00  0.00           C  
ATOM   2648  C   ASN A 423      29.880  20.819   3.105  1.00  0.00           C  
ATOM   2649  O   ASN A 423      31.084  21.072   3.159  1.00  0.00           O  
ATOM   2650  CB  ASN A 423      29.439  22.282   1.094  1.00 56.00           C  
ATOM   2651  CG  ASN A 423      29.686  21.200   0.093  1.00  0.00           C  
ATOM   2652  OD1 ASN A 423      30.263  20.171   0.393  1.00  0.00           O  
ATOM   2653  ND2 ASN A 423      29.245  21.392  -1.120  1.00  5.00           N  
ATOM   2654  N   ARG A 424      29.338  19.707   3.583  1.00  0.00           N  
ATOM   2655  CA  ARG A 424      30.089  18.693   4.302  1.00  0.00           C  
ATOM   2656  C   ARG A 424      31.090  17.935   3.436  1.00  0.00           C  
ATOM   2657  O   ARG A 424      32.016  17.355   3.987  1.00  1.00           O  
ATOM   2658  CB  ARG A 424      29.146  17.756   5.071  1.00  2.00           C  
ATOM   2659  CG  ARG A 424      28.444  18.458   6.232  1.00 57.00           C  
ATOM   2660  CD  ARG A 424      27.103  17.824   6.532  1.00  0.00           C  
ATOM   2661  NE  ARG A 424      26.306  18.635   7.451  1.00  0.00           N  
ATOM   2662  CZ  ARG A 424      25.522  19.643   7.087  1.00  0.00           C  
ATOM   2663  NH1 ARG A 424      25.437  20.002   5.809  1.00  0.00           N  
ATOM   2664  NH2 ARG A 424      24.834  20.314   7.997  1.00  7.00           N  
ATOM   2665  N   ALA A 425      30.945  17.985   2.097  1.00  0.00           N  
ATOM   2666  CA  ALA A 425      31.835  17.317   1.149  1.00  0.00           C  
ATOM   2667  C   ALA A 425      33.173  18.043   1.070  1.00  0.00           C  
ATOM   2668  O   ALA A 425      34.217  17.394   0.966  1.00  0.00           O  
ATOM   2669  CB  ALA A 425      31.195  17.256  -0.229  1.00  0.00           C  
ATOM   2670  N   LEU A 426      33.148  19.385   1.152  1.00  0.00           N  
ATOM   2671  CA  LEU A 426      34.342  20.219   1.067  1.00 15.00           C  
ATOM   2672  C   LEU A 426      34.796  20.790   2.406  1.00  0.00           C  
ATOM   2673  O   LEU A 426      35.929  21.263   2.496  1.00  9.00           O  
ATOM   2674  CB  LEU A 426      34.109  21.378   0.087  1.00 19.00           C  
ATOM   2675  CG  LEU A 426      33.575  21.024  -1.299  1.00  0.00           C  
ATOM   2676  CD1 LEU A 426      33.189  22.257  -2.053  1.00 55.00           C  
ATOM   2677  CD2 LEU A 426      34.559  20.154  -2.097  1.00 20.00           C  
ATOM   2678  N   GLN A 427      33.919  20.809   3.425  1.00  0.00           N  
ATOM   2679  CA  GLN A 427      34.218  21.442   4.713  1.00  7.00           C  
ATOM   2680  C   GLN A 427      34.015  20.570   5.949  1.00  0.00           C  
ATOM   2681  O   GLN A 427      34.479  20.946   7.026  1.00  4.00           O  
ATOM   2682  CB  GLN A 427      33.381  22.719   4.879  1.00  4.00           C  
ATOM   2683  CG  GLN A 427      33.334  23.684   3.693  1.00 12.00           C  
ATOM   2684  CD  GLN A 427      32.174  24.640   3.851  1.00 13.00           C  
ATOM   2685  OE1 GLN A 427      31.152  24.544   3.160  1.00 31.00           O  
ATOM   2686  NE2 GLN A 427      32.292  25.559   4.799  1.00  4.00           N  
ATOM   2687  N   GLY A 428      33.308  19.440   5.792  1.00  0.00           N  
ATOM   2688  CA  GLY A 428      32.970  18.524   6.880  1.00 30.00           C  
ATOM   2689  C   GLY A 428      34.078  17.608   7.305  1.00  0.00           C  
ATOM   2690  O   GLY A 428      34.139  16.472   6.831  1.00  1.00           O  
ATOM   2691  N   TRP A 429      34.942  18.091   8.217  1.00  8.00           N  
ATOM   2692  CA  TRP A 429      36.071  17.351   8.771  1.00  0.00           C  
ATOM   2693  C   TRP A 429      35.545  16.284   9.725  1.00  0.00           C  
ATOM   2694  O   TRP A 429      34.888  16.612  10.719  1.00  7.00           O  
ATOM   2695  CB  TRP A 429      37.071  18.278   9.476  1.00  4.00           C  
ATOM   2696  CG  TRP A 429      37.781  19.222   8.553  1.00  7.00           C  
ATOM   2697  CD1 TRP A 429      37.405  20.495   8.240  1.00  3.00           C  
ATOM   2698  CD2 TRP A 429      38.991  18.969   7.827  1.00  0.00           C  
ATOM   2699  CE2 TRP A 429      39.307  20.150   7.115  1.00  3.00           C  
ATOM   2700  NE1 TRP A 429      38.314  21.058   7.375  1.00  3.00           N  
ATOM   2701  CE3 TRP A 429      39.843  17.861   7.712  1.00  0.00           C  
ATOM   2702  CZ3 TRP A 429      40.958  17.963   6.892  1.00  0.00           C  
ATOM   2703  CH2 TRP A 429      41.229  19.140   6.177  1.00  0.00           C  
ATOM   2704  CZ2 TRP A 429      40.408  20.240   6.262  1.00  4.00           C  
ATOM   2705  N   ARG A 430      35.790  15.007   9.380  1.00  0.00           N  
ATOM   2706  CA  ARG A 430      35.329  13.862  10.149  1.00 34.00           C  
ATOM   2707  C   ARG A 430      36.397  12.809  10.205  1.00  0.00           C  
ATOM   2708  O   ARG A 430      37.347  12.849   9.420  1.00  0.00           O  
ATOM   2709  CB  ARG A 430      34.030  13.270   9.555  1.00  0.00           C  
ATOM   2710  CG  ARG A 430      32.822  14.217   9.564  1.00 20.00           C  
ATOM   2711  CD  ARG A 430      32.400  14.715  10.946  1.00 25.00           C  
ATOM   2712  NE  ARG A 430      31.627  13.698  11.663  1.00 50.00           N  
ATOM   2713  CZ  ARG A 430      30.647  13.961  12.521  1.00 45.00           C  
ATOM   2714  NH1 ARG A 430      30.328  15.212  12.809  1.00 21.00           N  
ATOM   2715  NH2 ARG A 430      29.978  12.973  13.097  1.00 60.00           N  
ATOM   2716  N   GLN A 431      36.259  11.870  11.146  1.00 56.00           N  
ATOM   2717  CA  GLN A 431      37.201  10.772  11.228  1.00  0.00           C  
ATOM   2718  C   GLN A 431      36.790   9.757  10.143  1.00  0.00           C  
ATOM   2719  O   GLN A 431      35.604   9.412  10.054  1.00  0.00           O  
ATOM   2720  CB  GLN A 431      37.203  10.147  12.629  1.00 52.00           C  
ATOM   2721  CG  GLN A 431      37.575  11.143  13.717  1.00 20.00           C  
ATOM   2722  CD  GLN A 431      37.714  10.521  15.080  1.00 10.00           C  
ATOM   2723  OE1 GLN A 431      36.843   9.776  15.556  1.00 16.00           O  
ATOM   2724  NE2 GLN A 431      38.796  10.862  15.765  1.00  3.00           N  
ATOM   2725  N   PRO A 432      37.722   9.332   9.256  1.00  0.00           N  
ATOM   2726  CA  PRO A 432      37.342   8.367   8.213  1.00  0.00           C  
ATOM   2727  C   PRO A 432      37.077   6.950   8.751  1.00  0.00           C  
ATOM   2728  O   PRO A 432      36.392   6.151   8.093  1.00  0.00           O  
ATOM   2729  CB  PRO A 432      38.549   8.392   7.284  1.00  0.00           C  
ATOM   2730  CG  PRO A 432      39.699   8.690   8.188  1.00  1.00           C  
ATOM   2731  CD  PRO A 432      39.161   9.671   9.176  1.00  0.00           C  
ATOM   2732  N   GLY A 433      37.593   6.675   9.951  1.00  0.00           N  
ATOM   2733  CA  GLY A 433      37.495   5.371  10.598  1.00 60.00           C  
ATOM   2734  C   GLY A 433      38.256   4.315   9.830  1.00 60.00           C  
ATOM   2735  O   GLY A 433      39.458   4.440   9.612  1.00  0.00           O  
ATOM   2736  N   SER A 434      37.529   3.325   9.342  1.00 60.00           N  
ATOM   2737  CA  SER A 434      38.032   2.169   8.594  1.00  0.00           C  
ATOM   2738  C   SER A 434      38.247   2.432   7.114  1.00  0.00           C  
ATOM   2739  O   SER A 434      38.975   1.671   6.483  1.00  0.00           O  
ATOM   2740  CB  SER A 434      37.101   0.977   8.792  1.00 24.00           C  
ATOM   2741  OG  SER A 434      37.669   0.096   9.741  1.00 35.00           O  
ATOM   2742  N   THR A 435      37.641   3.513   6.562  1.00  0.00           N  
ATOM   2743  CA  THR A 435      37.769   3.877   5.145  1.00  0.00           C  
ATOM   2744  C   THR A 435      39.184   4.285   4.773  1.00  0.00           C  
ATOM   2745  O   THR A 435      39.468   4.463   3.592  1.00  0.00           O  
ATOM   2746  CB  THR A 435      36.675   4.870   4.667  1.00  1.00           C  
ATOM   2747  OG1 THR A 435      36.421   5.842   5.659  1.00  0.00           O  
ATOM   2748  CG2 THR A 435      35.383   4.193   4.345  1.00  1.00           C  
ATOM   2749  N   ILE A 436      40.078   4.410   5.775  1.00  0.00           N  
ATOM   2750  CA  ILE A 436      41.487   4.753   5.579  1.00  0.00           C  
ATOM   2751  C   ILE A 436      42.371   3.540   5.306  1.00  0.00           C  
ATOM   2752  O   ILE A 436      43.369   3.661   4.602  1.00  1.00           O  
ATOM   2753  CB  ILE A 436      42.042   5.705   6.676  1.00  0.00           C  
ATOM   2754  CG1 ILE A 436      42.897   6.753   6.033  1.00  1.00           C  
ATOM   2755  CD1 ILE A 436      42.157   7.838   5.427  1.00  1.00           C  
ATOM   2756  CG2 ILE A 436      42.813   5.008   7.809  1.00  1.00           C  
ATOM   2757  N   LYS A 437      42.000   2.387   5.872  1.00  0.00           N  
ATOM   2758  CA  LYS A 437      42.719   1.111   5.784  1.00  0.00           C  
ATOM   2759  C   LYS A 437      43.198   0.733   4.377  1.00  0.00           C  
ATOM   2760  O   LYS A 437      44.395   0.484   4.250  1.00  0.00           O  
ATOM   2761  CB  LYS A 437      41.964  -0.027   6.502  1.00  0.00           C  
ATOM   2762  CG  LYS A 437      41.822   0.234   7.992  1.00  0.00           C  
ATOM   2763  CD  LYS A 437      41.145  -0.871   8.705  1.00  0.00           C  
ATOM   2764  CE  LYS A 437      40.759  -0.508  10.135  1.00 49.00           C  
ATOM   2765  NZ  LYS A 437      41.894   0.010  10.955  1.00 22.00           N  
ATOM   2766  N   PRO A 438      42.367   0.801   3.292  1.00  0.00           N  
ATOM   2767  CA  PRO A 438      42.883   0.484   1.955  1.00  0.00           C  
ATOM   2768  C   PRO A 438      44.131   1.260   1.541  1.00  0.00           C  
ATOM   2769  O   PRO A 438      44.899   0.736   0.748  1.00  0.00           O  
ATOM   2770  CB  PRO A 438      41.703   0.800   1.053  1.00  1.00           C  
ATOM   2771  CG  PRO A 438      40.543   0.492   1.889  1.00  0.00           C  
ATOM   2772  CD  PRO A 438      40.917   1.063   3.219  1.00  0.00           C  
ATOM   2773  N   PHE A 439      44.357   2.472   2.071  1.00  0.00           N  
ATOM   2774  CA  PHE A 439      45.570   3.228   1.719  1.00  1.00           C  
ATOM   2775  C   PHE A 439      46.772   2.652   2.420  1.00  0.00           C  
ATOM   2776  O   PHE A 439      47.803   2.461   1.777  1.00  0.00           O  
ATOM   2777  CB  PHE A 439      45.449   4.720   2.029  1.00  1.00           C  
ATOM   2778  CG  PHE A 439      44.189   5.369   1.536  1.00  0.00           C  
ATOM   2779  CD1 PHE A 439      43.818   5.279   0.203  1.00  1.00           C  
ATOM   2780  CD2 PHE A 439      43.396   6.116   2.392  1.00  0.00           C  
ATOM   2781  CE1 PHE A 439      42.648   5.873  -0.248  1.00  0.00           C  
ATOM   2782  CE2 PHE A 439      42.248   6.753   1.924  1.00  1.00           C  
ATOM   2783  CZ  PHE A 439      41.894   6.646   0.604  1.00  0.00           C  
ATOM   2784  N   LEU A 440      46.625   2.347   3.728  1.00  1.00           N  
ATOM   2785  CA  LEU A 440      47.654   1.757   4.577  1.00  1.00           C  
ATOM   2786  C   LEU A 440      48.007   0.325   4.119  1.00  0.00           C  
ATOM   2787  O   LEU A 440      49.189  -0.028   4.096  1.00  0.00           O  
ATOM   2788  CB  LEU A 440      47.194   1.823   6.050  1.00  1.00           C  
ATOM   2789  CG  LEU A 440      47.961   1.018   7.102  1.00  0.00           C  
ATOM   2790  CD1 LEU A 440      49.355   1.553   7.292  1.00  0.00           C  
ATOM   2791  CD2 LEU A 440      47.236   1.050   8.419  1.00  1.00           C  
ATOM   2792  N   TYR A 441      46.995  -0.468   3.711  1.00  0.00           N  
ATOM   2793  CA  TYR A 441      47.190  -1.834   3.216  1.00  0.00           C  
ATOM   2794  C   TYR A 441      47.810  -1.838   1.826  1.00  0.00           C  
ATOM   2795  O   TYR A 441      48.505  -2.773   1.484  1.00  0.00           O  
ATOM   2796  CB  TYR A 441      45.886  -2.626   3.251  1.00  0.00           C  
ATOM   2797  CG  TYR A 441      45.478  -3.118   4.629  1.00  0.00           C  
ATOM   2798  CD1 TYR A 441      45.223  -4.461   4.862  1.00  0.00           C  
ATOM   2799  CD2 TYR A 441      45.268  -2.226   5.680  1.00  0.00           C  
ATOM   2800  CE1 TYR A 441      44.814  -4.915   6.120  1.00  0.00           C  
ATOM   2801  CE2 TYR A 441      44.873  -2.671   6.945  1.00  0.00           C  
ATOM   2802  CZ  TYR A 441      44.645  -4.017   7.160  1.00  0.00           C  
ATOM   2803  OH  TYR A 441      44.236  -4.444   8.399  1.00  0.00           O  
ATOM   2804  N   ALA A 442      47.614  -0.775   1.044  1.00  0.00           N  
ATOM   2805  CA  ALA A 442      48.248  -0.620  -0.271  1.00  0.00           C  
ATOM   2806  C   ALA A 442      49.747  -0.461  -0.093  1.00  0.00           C  
ATOM   2807  O   ALA A 442      50.532  -1.045  -0.838  1.00  0.00           O  
ATOM   2808  CB  ALA A 442      47.701   0.613  -0.970  1.00  1.00           C  
ATOM   2809  N   LEU A 443      50.125   0.321   0.914  1.00  0.00           N  
ATOM   2810  CA  LEU A 443      51.497   0.623   1.278  1.00  0.00           C  
ATOM   2811  C   LEU A 443      52.249  -0.607   1.771  1.00  0.00           C  
ATOM   2812  O   LEU A 443      53.449  -0.707   1.534  1.00 60.00           O  
ATOM   2813  CB  LEU A 443      51.533   1.801   2.286  1.00 60.00           C  
ATOM   2814  CG  LEU A 443      50.990   3.150   1.774  1.00  0.00           C  
ATOM   2815  CD1 LEU A 443      50.583   4.025   2.903  1.00  1.00           C  
ATOM   2816  CD2 LEU A 443      51.985   3.859   0.903  1.00 60.00           C  
ATOM   2817  N   ALA A 444      51.526  -1.558   2.412  1.00  0.00           N  
ATOM   2818  CA  ALA A 444      52.011  -2.861   2.877  1.00  5.00           C  
ATOM   2819  C   ALA A 444      52.315  -3.707   1.650  1.00  0.00           C  
ATOM   2820  O   ALA A 444      53.360  -4.342   1.588  1.00  0.00           O  
ATOM   2821  CB  ALA A 444      50.939  -3.546   3.721  1.00  3.00           C  
ATOM   2822  N   LEU A 445      51.424  -3.671   0.656  1.00  0.00           N  
ATOM   2823  CA  LEU A 445      51.571  -4.369  -0.609  1.00  0.00           C  
ATOM   2824  C   LEU A 445      52.779  -3.829  -1.366  1.00  0.00           C  
ATOM   2825  O   LEU A 445      53.515  -4.596  -1.979  1.00 13.00           O  
ATOM   2826  CB  LEU A 445      50.296  -4.172  -1.432  1.00 60.00           C  
ATOM   2827  CG  LEU A 445      49.180  -5.190  -1.229  1.00  0.00           C  
ATOM   2828  CD1 LEU A 445      47.833  -4.535  -1.359  1.00  0.00           C  
ATOM   2829  CD2 LEU A 445      49.267  -6.274  -2.283  1.00 27.00           C  
ATOM   2830  N   GLU A 446      53.009  -2.508  -1.278  1.00  0.00           N  
ATOM   2831  CA  GLU A 446      54.140  -1.835  -1.917  1.00 12.00           C  
ATOM   2832  C   GLU A 446      55.480  -2.267  -1.323  1.00  9.00           C  
ATOM   2833  O   GLU A 446      56.488  -2.290  -2.038  1.00  3.00           O  
ATOM   2834  CB  GLU A 446      53.981  -0.323  -1.823  1.00 36.00           C  
ATOM   2835  CG  GLU A 446      54.460   0.365  -3.079  1.00  4.00           C  
ATOM   2836  CD  GLU A 446      54.254   1.859  -3.079  1.00  4.00           C  
ATOM   2837  OE1 GLU A 446      54.790   2.538  -2.172  1.00  7.00           O  
ATOM   2838  OE2 GLU A 446      53.596   2.356  -4.020  1.00  8.00           O  
ATOM   2839  N   ARG A 447      55.481  -2.628  -0.018  1.00  0.00           N  
ATOM   2840  CA  ARG A 447      56.659  -3.090   0.721  1.00  4.00           C  
ATOM   2841  C   ARG A 447      57.042  -4.542   0.340  1.00  5.00           C  
ATOM   2842  O   ARG A 447      58.144  -4.984   0.687  1.00  2.00           O  
ATOM   2843  CB  ARG A 447      56.452  -2.943   2.248  1.00 20.00           C  
ATOM   2844  CG  ARG A 447      56.421  -1.503   2.793  1.00 46.00           C  
ATOM   2845  CD  ARG A 447      57.785  -0.858   3.007  1.00  8.00           C  
ATOM   2846  NE  ARG A 447      58.671  -1.682   3.834  1.00  4.00           N  
ATOM   2847  CZ  ARG A 447      59.713  -2.368   3.370  1.00  3.00           C  
ATOM   2848  NH1 ARG A 447      60.027  -2.322   2.080  1.00  2.00           N  
ATOM   2849  NH2 ARG A 447      60.453  -3.097   4.193  1.00  2.00           N  
ATOM   2850  N   GLY A 448      56.155  -5.236  -0.388  1.00  0.00           N  
ATOM   2851  CA  GLY A 448      56.348  -6.605  -0.864  1.00  2.00           C  
ATOM   2852  C   GLY A 448      55.229  -7.598  -0.580  1.00  4.00           C  
ATOM   2853  O   GLY A 448      55.250  -8.709  -1.114  1.00  2.00           O  
ATOM   2854  N   MET A 449      54.258  -7.225   0.277  1.00 10.00           N  
ATOM   2855  CA  MET A 449      53.145  -8.094   0.662  1.00  4.00           C  
ATOM   2856  C   MET A 449      52.154  -8.377  -0.461  1.00  0.00           C  
ATOM   2857  O   MET A 449      52.233  -7.772  -1.539  1.00  9.00           O  
ATOM   2858  CB  MET A 449      52.436  -7.574   1.912  1.00  0.00           C  
ATOM   2859  CG  MET A 449      53.136  -7.954   3.182  1.00  5.00           C  
ATOM   2860  SD  MET A 449      52.178  -7.458   4.629  1.00  8.00           S  
ATOM   2861  CE  MET A 449      53.420  -6.628   5.546  1.00  9.00           C  
ATOM   2862  N   THR A 450      51.260  -9.358  -0.221  1.00  0.00           N  
ATOM   2863  CA  THR A 450      50.237  -9.808  -1.161  1.00 12.00           C  
ATOM   2864  C   THR A 450      48.882  -9.878  -0.426  1.00  0.00           C  
ATOM   2865  O   THR A 450      48.892  -9.872   0.809  1.00  0.00           O  
ATOM   2866  CB  THR A 450      50.610 -11.199  -1.764  1.00  4.00           C  
ATOM   2867  OG1 THR A 450      50.149 -12.262  -0.916  1.00  3.00           O  
ATOM   2868  CG2 THR A 450      52.090 -11.357  -2.094  1.00  2.00           C  
ATOM   2869  N   PRO A 451      47.724 -10.027  -1.124  1.00  0.00           N  
ATOM   2870  CA  PRO A 451      46.440 -10.180  -0.400  1.00  0.00           C  
ATOM   2871  C   PRO A 451      46.391 -11.457   0.442  1.00  0.00           C  
ATOM   2872  O   PRO A 451      45.595 -11.566   1.376  1.00  0.00           O  
ATOM   2873  CB  PRO A 451      45.404 -10.284  -1.527  1.00 29.00           C  
ATOM   2874  CG  PRO A 451      46.094  -9.776  -2.743  1.00 12.00           C  
ATOM   2875  CD  PRO A 451      47.523 -10.092  -2.585  1.00  6.00           C  
ATOM   2876  N   TYR A 452      47.249 -12.421   0.091  1.00  0.00           N  
ATOM   2877  CA  TYR A 452      47.338 -13.729   0.731  1.00  0.00           C  
ATOM   2878  C   TYR A 452      48.338 -13.777   1.871  1.00  4.00           C  
ATOM   2879  O   TYR A 452      48.203 -14.648   2.723  1.00  4.00           O  
ATOM   2880  CB  TYR A 452      47.541 -14.847  -0.313  1.00  3.00           C  
ATOM   2881  CG  TYR A 452      46.501 -14.779  -1.407  1.00  2.00           C  
ATOM   2882  CD1 TYR A 452      45.200 -15.215  -1.185  1.00  4.00           C  
ATOM   2883  CD2 TYR A 452      46.783 -14.171  -2.625  1.00  2.00           C  
ATOM   2884  CE1 TYR A 452      44.214 -15.083  -2.165  1.00  2.00           C  
ATOM   2885  CE2 TYR A 452      45.801 -14.017  -3.606  1.00  2.00           C  
ATOM   2886  CZ  TYR A 452      44.517 -14.479  -3.375  1.00  3.00           C  
ATOM   2887  OH  TYR A 452      43.549 -14.326  -4.343  1.00  3.00           O  
ATOM   2888  N   SER A 453      49.278 -12.803   1.945  1.00  4.00           N  
ATOM   2889  CA  SER A 453      50.274 -12.696   3.022  1.00  3.00           C  
ATOM   2890  C   SER A 453      49.610 -12.801   4.408  1.00  0.00           C  
ATOM   2891  O   SER A 453      48.556 -12.209   4.643  1.00  0.00           O  
ATOM   2892  CB  SER A 453      51.062 -11.388   2.912  1.00  4.00           C  
ATOM   2893  OG  SER A 453      51.852 -11.309   1.736  1.00  3.00           O  
ATOM   2894  N   MET A 454      50.225 -13.572   5.303  1.00  3.00           N  
ATOM   2895  CA  MET A 454      49.714 -13.807   6.646  1.00  0.00           C  
ATOM   2896  C   MET A 454      50.086 -12.691   7.581  1.00  0.00           C  
ATOM   2897  O   MET A 454      51.272 -12.396   7.779  1.00  4.00           O  
ATOM   2898  CB  MET A 454      50.139 -15.186   7.181  1.00  2.00           C  
ATOM   2899  CG  MET A 454      49.405 -16.330   6.527  1.00  2.00           C  
ATOM   2900  SD  MET A 454      47.632 -16.323   6.909  1.00  0.00           S  
ATOM   2901  CE  MET A 454      47.099 -17.864   6.147  1.00  2.00           C  
ATOM   2902  N   VAL A 455      49.047 -12.022   8.113  1.00  0.00           N  
ATOM   2903  CA  VAL A 455      49.157 -10.895   9.061  1.00 11.00           C  
ATOM   2904  C   VAL A 455      48.603 -11.342  10.434  1.00  0.00           C  
ATOM   2905  O   VAL A 455      47.840 -12.313  10.477  1.00  0.00           O  
ATOM   2906  CB  VAL A 455      48.510  -9.601   8.523  1.00 60.00           C  
ATOM   2907  CG1 VAL A 455      49.296  -9.027   7.341  1.00 19.00           C  
ATOM   2908  CG2 VAL A 455      47.048  -9.832   8.154  1.00  1.00           C  
ATOM   2909  N   ASN A 456      49.050 -10.732  11.562  1.00 29.00           N  
ATOM   2910  CA  ASN A 456      48.558 -11.245  12.847  1.00  0.00           C  
ATOM   2911  C   ASN A 456      47.664 -10.364  13.666  1.00  0.00           C  
ATOM   2912  O   ASN A 456      48.032  -9.267  14.099  1.00  0.00           O  
ATOM   2913  CB  ASN A 456      49.601 -12.053  13.674  1.00  5.00           C  
ATOM   2914  CG  ASN A 456      50.195 -11.438  14.918  1.00  3.00           C  
ATOM   2915  OD1 ASN A 456      50.684 -10.305  14.925  1.00  4.00           O  
ATOM   2916  ND2 ASN A 456      50.309 -12.248  15.953  1.00  2.00           N  
ATOM   2917  N   ASP A 457      46.448 -10.875  13.838  1.00  0.00           N  
ATOM   2918  CA  ASP A 457      45.414 -10.250  14.631  1.00  0.00           C  
ATOM   2919  C   ASP A 457      45.619 -10.752  16.069  1.00  0.00           C  
ATOM   2920  O   ASP A 457      45.200 -11.859  16.428  1.00  7.00           O  
ATOM   2921  CB  ASP A 457      44.023 -10.595  14.081  1.00  0.00           C  
ATOM   2922  CG  ASP A 457      42.893  -9.773  14.665  1.00  0.00           C  
ATOM   2923  OD1 ASP A 457      43.173  -8.827  15.421  1.00  0.00           O  
ATOM   2924  OD2 ASP A 457      41.731 -10.074  14.363  1.00  0.00           O  
ATOM   2925  N   SER A 458      46.347  -9.954  16.861  1.00  0.00           N  
ATOM   2926  CA  SER A 458      46.687 -10.238  18.254  1.00  6.00           C  
ATOM   2927  C   SER A 458      46.593  -8.934  19.078  1.00  0.00           C  
ATOM   2928  O   SER A 458      46.587  -7.856  18.477  1.00  0.00           O  
ATOM   2929  CB  SER A 458      48.103 -10.800  18.330  1.00  3.00           C  
ATOM   2930  OG  SER A 458      48.210 -11.977  17.550  1.00  3.00           O  
ATOM   2931  N   PRO A 459      46.527  -8.989  20.437  1.00  0.00           N  
ATOM   2932  CA  PRO A 459      46.476  -7.742  21.212  1.00 11.00           C  
ATOM   2933  C   PRO A 459      47.776  -6.958  21.105  1.00  0.00           C  
ATOM   2934  O   PRO A 459      48.866  -7.517  21.271  1.00  5.00           O  
ATOM   2935  CB  PRO A 459      46.212  -8.219  22.650  1.00  4.00           C  
ATOM   2936  CG  PRO A 459      45.798  -9.639  22.536  1.00  2.00           C  
ATOM   2937  CD  PRO A 459      46.517 -10.160  21.337  1.00  3.00           C  
ATOM   2938  N   ILE A 460      47.646  -5.655  20.834  1.00 10.00           N  
ATOM   2939  CA  ILE A 460      48.794  -4.771  20.689  1.00 13.00           C  
ATOM   2940  C   ILE A 460      48.912  -3.726  21.813  1.00  0.00           C  
ATOM   2941  O   ILE A 460      48.257  -2.684  21.785  1.00  0.00           O  
ATOM   2942  CB  ILE A 460      48.969  -4.253  19.225  1.00  0.00           C  
ATOM   2943  CG1 ILE A 460      50.295  -3.499  18.995  1.00  1.00           C  
ATOM   2944  CD1 ILE A 460      51.453  -4.418  18.594  1.00  7.00           C  
ATOM   2945  CG2 ILE A 460      47.743  -3.527  18.678  1.00  0.00           C  
ATOM   2946  N   THR A 461      49.728  -4.060  22.833  1.00 11.00           N  
ATOM   2947  CA  THR A 461      50.021  -3.204  23.988  1.00  0.00           C  
ATOM   2948  C   THR A 461      51.007  -2.112  23.560  1.00  7.00           C  
ATOM   2949  O   THR A 461      50.922  -0.981  24.048  1.00 10.00           O  
ATOM   2950  CB  THR A 461      50.552  -4.029  25.193  1.00  3.00           C  
ATOM   2951  OG1 THR A 461      50.986  -5.343  24.793  1.00  3.00           O  
ATOM   2952  CG2 THR A 461      49.534  -4.135  26.316  1.00  2.00           C  
ATOM   2953  N   ILE A 462      51.910  -2.459  22.604  1.00  5.00           N  
ATOM   2954  CA  ILE A 462      52.974  -1.624  22.025  1.00  5.00           C  
ATOM   2955  C   ILE A 462      52.525  -0.176  21.723  1.00 39.00           C  
ATOM   2956  O   ILE A 462      51.577   0.067  20.968  1.00 32.00           O  
ATOM   2957  CB  ILE A 462      53.813  -2.333  20.896  1.00  0.00           C  
ATOM   2958  CG1 ILE A 462      54.118  -3.834  21.254  1.00  3.00           C  
ATOM   2959  CD1 ILE A 462      54.793  -4.745  20.150  1.00  2.00           C  
ATOM   2960  CG2 ILE A 462      55.118  -1.553  20.606  1.00  3.00           C  
ATOM   2961  N   GLY A 463      53.187   0.752  22.399  1.00  4.00           N  
ATOM   2962  CA  GLY A 463      52.883   2.171  22.344  1.00  8.00           C  
ATOM   2963  C   GLY A 463      52.114   2.562  23.589  1.00  3.00           C  
ATOM   2964  O   GLY A 463      51.457   3.611  23.602  1.00  4.00           O  
ATOM   2965  N   LYS A 464      52.181   1.688  24.644  1.00  6.00           N  
ATOM   2966  CA  LYS A 464      51.510   1.812  25.951  1.00  6.00           C  
ATOM   2967  C   LYS A 464      50.095   2.437  25.859  1.00  4.00           C  
ATOM   2968  O   LYS A 464      49.655   3.225  26.698  1.00  2.00           O  
ATOM   2969  CB  LYS A 464      52.417   2.459  27.008  1.00  2.00           C  
ATOM   2970  CG  LYS A 464      53.550   1.546  27.492  1.00  3.00           C  
ATOM   2971  CD  LYS A 464      54.257   2.120  28.717  1.00  1.00           C  
ATOM   2972  CE  LYS A 464      55.757   2.146  28.571  1.00  1.00           C  
ATOM   2973  NZ  LYS A 464      56.380   3.056  29.564  1.00  1.00           N  
ATOM   2974  N   TRP A 465      49.407   2.030  24.786  1.00  0.00           N  
ATOM   2975  CA  TRP A 465      48.062   2.342  24.324  1.00  3.00           C  
ATOM   2976  C   TRP A 465      47.644   1.033  23.647  1.00  0.00           C  
ATOM   2977  O   TRP A 465      48.360   0.540  22.765  1.00  0.00           O  
ATOM   2978  CB  TRP A 465      48.130   3.501  23.320  1.00  4.00           C  
ATOM   2979  CG  TRP A 465      47.007   3.601  22.329  1.00  5.00           C  
ATOM   2980  CD1 TRP A 465      45.794   4.190  22.528  1.00  2.00           C  
ATOM   2981  CD2 TRP A 465      47.064   3.264  20.935  1.00 13.00           C  
ATOM   2982  CE2 TRP A 465      45.829   3.641  20.360  1.00  5.00           C  
ATOM   2983  NE1 TRP A 465      45.077   4.214  21.354  1.00  4.00           N  
ATOM   2984  CE3 TRP A 465      48.033   2.659  20.116  1.00 30.00           C  
ATOM   2985  CZ3 TRP A 465      47.740   2.453  18.774  1.00 25.00           C  
ATOM   2986  CH2 TRP A 465      46.503   2.836  18.232  1.00  0.00           C  
ATOM   2987  CZ2 TRP A 465      45.531   3.422  19.008  1.00 12.00           C  
ATOM   2988  N   THR A 466      46.548   0.428  24.123  1.00  3.00           N  
ATOM   2989  CA  THR A 466      46.077  -0.854  23.618  1.00  0.00           C  
ATOM   2990  C   THR A 466      44.801  -0.685  22.757  1.00  5.00           C  
ATOM   2991  O   THR A 466      43.695  -0.650  23.311  1.00  3.00           O  
ATOM   2992  CB  THR A 466      45.971  -1.906  24.767  1.00  2.00           C  
ATOM   2993  OG1 THR A 466      47.088  -1.799  25.646  1.00  4.00           O  
ATOM   2994  CG2 THR A 466      45.919  -3.333  24.260  1.00  5.00           C  
ATOM   2995  N   PRO A 467      44.917  -0.574  21.407  1.00  0.00           N  
ATOM   2996  CA  PRO A 467      43.694  -0.476  20.588  1.00  7.00           C  
ATOM   2997  C   PRO A 467      42.931  -1.801  20.550  1.00  0.00           C  
ATOM   2998  O   PRO A 467      43.543  -2.881  20.498  1.00  4.00           O  
ATOM   2999  CB  PRO A 467      44.212  -0.093  19.200  1.00 19.00           C  
ATOM   3000  CG  PRO A 467      45.610  -0.562  19.170  1.00  0.00           C  
ATOM   3001  CD  PRO A 467      46.137  -0.588  20.566  1.00  1.00           C  
ATOM   3002  N   LYS A 468      41.595  -1.718  20.602  1.00  7.00           N  
ATOM   3003  CA  LYS A 468      40.742  -2.900  20.579  1.00  0.00           C  
ATOM   3004  C   LYS A 468      39.883  -2.973  19.314  1.00  0.00           C  
ATOM   3005  O   LYS A 468      39.368  -1.947  18.854  1.00 10.00           O  
ATOM   3006  CB  LYS A 468      39.880  -2.976  21.850  1.00  3.00           C  
ATOM   3007  CG  LYS A 468      40.567  -3.673  23.022  1.00  3.00           C  
ATOM   3008  CD  LYS A 468      40.145  -5.147  23.151  1.00  6.00           C  
ATOM   3009  CE  LYS A 468      39.255  -5.403  24.343  1.00  2.00           C  
ATOM   3010  NZ  LYS A 468      39.048  -6.853  24.571  1.00  2.00           N  
ATOM   3011  N   ASN A 469      39.733  -4.201  18.765  1.00  3.00           N  
ATOM   3012  CA  ASN A 469      38.923  -4.478  17.577  1.00 12.00           C  
ATOM   3013  C   ASN A 469      37.434  -4.311  17.865  1.00  0.00           C  
ATOM   3014  O   ASN A 469      37.009  -4.436  19.013  1.00  6.00           O  
ATOM   3015  CB  ASN A 469      39.215  -5.868  17.033  1.00 46.00           C  
ATOM   3016  CG  ASN A 469      40.657  -6.092  16.645  1.00  0.00           C  
ATOM   3017  OD1 ASN A 469      41.402  -5.159  16.311  1.00  0.00           O  
ATOM   3018  ND2 ASN A 469      41.082  -7.349  16.681  1.00  0.00           N  
ATOM   3019  N   SER A 470      36.656  -4.005  16.814  1.00 60.00           N  
ATOM   3020  CA  SER A 470      35.210  -3.756  16.816  1.00  7.00           C  
ATOM   3021  C   SER A 470      34.389  -4.671  17.753  1.00  4.00           C  
ATOM   3022  O   SER A 470      33.609  -4.178  18.579  1.00  3.00           O  
ATOM   3023  CB  SER A 470      34.675  -3.826  15.386  1.00  8.00           C  
ATOM   3024  OG  SER A 470      35.200  -4.924  14.650  1.00 10.00           O  
ATOM   3025  N   ASP A 471      34.602  -5.995  17.635  1.00  4.00           N  
ATOM   3026  CA  ASP A 471      33.923  -7.040  18.410  1.00  3.00           C  
ATOM   3027  C   ASP A 471      34.667  -7.431  19.687  1.00  2.00           C  
ATOM   3028  O   ASP A 471      34.284  -8.405  20.346  1.00  3.00           O  
ATOM   3029  CB  ASP A 471      33.676  -8.283  17.523  1.00  3.00           C  
ATOM   3030  CG  ASP A 471      34.914  -8.956  16.934  1.00  7.00           C  
ATOM   3031  OD1 ASP A 471      36.007  -8.343  16.972  1.00  0.00           O  
ATOM   3032  OD2 ASP A 471      34.784 -10.090  16.420  1.00  6.00           O  
ATOM   3033  N   GLY A 472      35.721  -6.679  20.014  1.00  4.00           N  
ATOM   3034  CA  GLY A 472      36.584  -6.920  21.167  1.00  3.00           C  
ATOM   3035  C   GLY A 472      37.252  -8.281  21.128  1.00  3.00           C  
ATOM   3036  O   GLY A 472      37.620  -8.824  22.176  1.00  3.00           O  
ATOM   3037  N   ARG A 473      37.403  -8.844  19.912  1.00  0.00           N  
ATOM   3038  CA  ARG A 473      37.981 -10.165  19.686  1.00  4.00           C  
ATOM   3039  C   ARG A 473      39.253 -10.089  18.850  1.00  0.00           C  
ATOM   3040  O   ARG A 473      39.591  -9.026  18.327  1.00  0.00           O  
ATOM   3041  CB  ARG A 473      36.938 -11.084  19.011  1.00  5.00           C  
ATOM   3042  CG  ARG A 473      35.728 -11.395  19.889  1.00  3.00           C  
ATOM   3043  CD  ARG A 473      34.506 -11.823  19.092  1.00  4.00           C  
ATOM   3044  NE  ARG A 473      33.605 -12.669  19.879  1.00  2.00           N  
ATOM   3045  CZ  ARG A 473      32.523 -13.276  19.397  1.00  2.00           C  
ATOM   3046  NH1 ARG A 473      32.183 -13.131  18.121  1.00  2.00           N  
ATOM   3047  NH2 ARG A 473      31.770 -14.029  20.188  1.00  1.00           N  
ATOM   3048  N   TYR A 474      39.967 -11.212  18.754  1.00  4.00           N  
ATOM   3049  CA  TYR A 474      41.174 -11.375  17.943  1.00  0.00           C  
ATOM   3050  C   TYR A 474      40.978 -12.613  17.063  1.00  4.00           C  
ATOM   3051  O   TYR A 474      40.011 -13.341  17.276  1.00  3.00           O  
ATOM   3052  CB  TYR A 474      42.433 -11.459  18.829  1.00  4.00           C  
ATOM   3053  CG  TYR A 474      42.596 -10.225  19.689  1.00  0.00           C  
ATOM   3054  CD1 TYR A 474      43.103  -9.045  19.158  1.00  0.00           C  
ATOM   3055  CD2 TYR A 474      42.147 -10.205  21.006  1.00  3.00           C  
ATOM   3056  CE1 TYR A 474      43.169  -7.879  19.918  1.00  0.00           C  
ATOM   3057  CE2 TYR A 474      42.240  -9.055  21.787  1.00  4.00           C  
ATOM   3058  CZ  TYR A 474      42.751  -7.891  21.239  1.00  2.00           C  
ATOM   3059  OH  TYR A 474      42.847  -6.744  21.995  1.00  8.00           O  
ATOM   3060  N   LEU A 475      41.812 -12.831  16.046  1.00  0.00           N  
ATOM   3061  CA  LEU A 475      41.595 -13.978  15.164  1.00  2.00           C  
ATOM   3062  C   LEU A 475      42.860 -14.779  14.905  1.00  3.00           C  
ATOM   3063  O   LEU A 475      42.780 -15.899  14.401  1.00  2.00           O  
ATOM   3064  CB  LEU A 475      40.956 -13.522  13.831  1.00  4.00           C  
ATOM   3065  CG  LEU A 475      39.681 -12.665  13.915  1.00  0.00           C  
ATOM   3066  CD1 LEU A 475      39.494 -11.844  12.674  1.00 10.00           C  
ATOM   3067  CD2 LEU A 475      38.453 -13.509  14.190  1.00  4.00           C  
ATOM   3068  N   GLY A 476      44.007 -14.192  15.247  1.00  5.00           N  
ATOM   3069  CA  GLY A 476      45.323 -14.776  15.024  1.00  3.00           C  
ATOM   3070  C   GLY A 476      45.820 -14.508  13.616  1.00  0.00           C  
ATOM   3071  O   GLY A 476      45.519 -13.456  13.037  1.00  0.00           O  
ATOM   3072  N   MET A 477      46.574 -15.460  13.051  1.00  3.00           N  
ATOM   3073  CA  MET A 477      47.091 -15.335  11.698  1.00  0.00           C  
ATOM   3074  C   MET A 477      45.964 -15.461  10.668  1.00  0.00           C  
ATOM   3075  O   MET A 477      45.215 -16.441  10.687  1.00  3.00           O  
ATOM   3076  CB  MET A 477      48.211 -16.337  11.445  1.00  2.00           C  
ATOM   3077  CG  MET A 477      49.296 -15.767  10.609  1.00  3.00           C  
ATOM   3078  SD  MET A 477      50.246 -14.447  11.400  1.00  4.00           S  
ATOM   3079  CE  MET A 477      51.938 -14.961  10.939  1.00  2.00           C  
ATOM   3080  N   ILE A 478      45.808 -14.427   9.826  1.00  0.00           N  
ATOM   3081  CA  ILE A 478      44.792 -14.332   8.768  1.00  6.00           C  
ATOM   3082  C   ILE A 478      45.406 -13.655   7.533  1.00  0.00           C  
ATOM   3083  O   ILE A 478      46.317 -12.847   7.711  1.00  0.00           O  
ATOM   3084  CB  ILE A 478      43.484 -13.605   9.226  1.00  0.00           C  
ATOM   3085  CG1 ILE A 478      43.767 -12.234   9.880  1.00  1.00           C  
ATOM   3086  CD1 ILE A 478      42.571 -11.342  10.044  1.00 33.00           C  
ATOM   3087  CG2 ILE A 478      42.611 -14.500  10.117  1.00  5.00           C  
ATOM   3088  N   PRO A 479      44.966 -13.950   6.279  1.00  0.00           N  
ATOM   3089  CA  PRO A 479      45.566 -13.247   5.124  1.00  0.00           C  
ATOM   3090  C   PRO A 479      45.184 -11.774   5.112  1.00  0.00           C  
ATOM   3091  O   PRO A 479      44.128 -11.412   5.642  1.00  0.00           O  
ATOM   3092  CB  PRO A 479      45.021 -13.989   3.899  1.00  8.00           C  
ATOM   3093  CG  PRO A 479      43.799 -14.672   4.365  1.00  7.00           C  
ATOM   3094  CD  PRO A 479      43.913 -14.895   5.854  1.00  5.00           C  
ATOM   3095  N   LEU A 480      46.067 -10.933   4.534  1.00  0.00           N  
ATOM   3096  CA  LEU A 480      45.938  -9.486   4.421  1.00  0.00           C  
ATOM   3097  C   LEU A 480      44.560  -9.038   3.954  1.00  0.00           C  
ATOM   3098  O   LEU A 480      44.033  -8.039   4.464  1.00  0.00           O  
ATOM   3099  CB  LEU A 480      47.021  -8.956   3.468  1.00  0.00           C  
ATOM   3100  CG  LEU A 480      47.232  -7.455   3.437  1.00  0.00           C  
ATOM   3101  CD1 LEU A 480      48.698  -7.128   3.436  1.00  0.00           C  
ATOM   3102  CD2 LEU A 480      46.515  -6.813   2.223  1.00  0.00           C  
ATOM   3103  N   ARG A 481      44.000  -9.760   2.967  1.00  0.00           N  
ATOM   3104  CA  ARG A 481      42.693  -9.434   2.421  1.00  0.00           C  
ATOM   3105  C   ARG A 481      41.565  -9.577   3.434  1.00 60.00           C  
ATOM   3106  O   ARG A 481      40.689  -8.710   3.467  1.00 60.00           O  
ATOM   3107  CB  ARG A 481      42.419 -10.136   1.076  1.00 60.00           C  
ATOM   3108  CG  ARG A 481      42.485 -11.641   1.086  1.00 50.00           C  
ATOM   3109  CD  ARG A 481      42.139 -12.178  -0.274  1.00 37.00           C  
ATOM   3110  NE  ARG A 481      41.945 -13.625  -0.219  1.00 15.00           N  
ATOM   3111  CZ  ARG A 481      41.136 -14.307  -1.021  1.00  0.00           C  
ATOM   3112  NH1 ARG A 481      40.439 -13.682  -1.963  1.00  5.00           N  
ATOM   3113  NH2 ARG A 481      41.029 -15.625  -0.899  1.00  2.00           N  
ATOM   3114  N   ARG A 482      41.624 -10.617   4.303  1.00  0.00           N  
ATOM   3115  CA  ARG A 482      40.614 -10.884   5.339  1.00 34.00           C  
ATOM   3116  C   ARG A 482      40.640  -9.757   6.367  1.00  0.00           C  
ATOM   3117  O   ARG A 482      39.591  -9.207   6.715  1.00  0.00           O  
ATOM   3118  CB  ARG A 482      40.868 -12.254   6.007  1.00  0.00           C  
ATOM   3119  CG  ARG A 482      39.676 -13.212   5.958  1.00  8.00           C  
ATOM   3120  CD  ARG A 482      40.013 -14.567   5.319  1.00  3.00           C  
ATOM   3121  NE  ARG A 482      39.950 -14.536   3.850  1.00 15.00           N  
ATOM   3122  CZ  ARG A 482      39.793 -15.599   3.060  1.00  4.00           C  
ATOM   3123  NH1 ARG A 482      39.668 -16.815   3.583  1.00  2.00           N  
ATOM   3124  NH2 ARG A 482      39.741 -15.452   1.746  1.00  5.00           N  
ATOM   3125  N   ALA A 483      41.867  -9.367   6.771  1.00  0.00           N  
ATOM   3126  CA  ALA A 483      42.191  -8.304   7.726  1.00  0.00           C  
ATOM   3127  C   ALA A 483      41.591  -6.979   7.320  1.00  0.00           C  
ATOM   3128  O   ALA A 483      41.094  -6.237   8.170  1.00  0.00           O  
ATOM   3129  CB  ALA A 483      43.692  -8.164   7.823  1.00  0.00           C  
ATOM   3130  N   LEU A 484      41.649  -6.681   6.011  1.00  0.00           N  
ATOM   3131  CA  LEU A 484      41.117  -5.466   5.446  1.00  0.00           C  
ATOM   3132  C   LEU A 484      39.616  -5.544   5.475  1.00  0.00           C  
ATOM   3133  O   LEU A 484      38.993  -4.612   5.971  1.00  0.00           O  
ATOM   3134  CB  LEU A 484      41.644  -5.244   4.012  1.00  0.00           C  
ATOM   3135  CG  LEU A 484      41.255  -3.946   3.309  1.00  0.00           C  
ATOM   3136  CD1 LEU A 484      41.484  -2.766   4.210  1.00  0.00           C  
ATOM   3137  CD2 LEU A 484      42.058  -3.721   2.081  1.00  0.00           C  
ATOM   3138  N   TYR A 485      39.036  -6.651   4.982  1.00  0.00           N  
ATOM   3139  CA  TYR A 485      37.591  -6.820   4.970  1.00 48.00           C  
ATOM   3140  C   TYR A 485      36.947  -6.693   6.354  1.00  0.00           C  
ATOM   3141  O   TYR A 485      35.977  -5.945   6.484  1.00 19.00           O  
ATOM   3142  CB  TYR A 485      37.170  -8.116   4.254  1.00 56.00           C  
ATOM   3143  CG  TYR A 485      35.684  -8.387   4.335  1.00 43.00           C  
ATOM   3144  CD1 TYR A 485      34.760  -7.500   3.787  1.00 55.00           C  
ATOM   3145  CD2 TYR A 485      35.198  -9.533   4.958  1.00 12.00           C  
ATOM   3146  CE1 TYR A 485      33.391  -7.728   3.888  1.00 17.00           C  
ATOM   3147  CE2 TYR A 485      33.828  -9.785   5.045  1.00  4.00           C  
ATOM   3148  CZ  TYR A 485      32.927  -8.878   4.514  1.00  5.00           C  
ATOM   3149  OH  TYR A 485      31.575  -9.124   4.607  1.00  3.00           O  
ATOM   3150  N   LEU A 486      37.481  -7.370   7.380  1.00  0.00           N  
ATOM   3151  CA  LEU A 486      36.897  -7.291   8.723  1.00  6.00           C  
ATOM   3152  C   LEU A 486      37.310  -6.034   9.503  1.00 10.00           C  
ATOM   3153  O   LEU A 486      36.793  -5.775  10.604  1.00  8.00           O  
ATOM   3154  CB  LEU A 486      37.180  -8.562   9.538  1.00  9.00           C  
ATOM   3155  CG  LEU A 486      36.801  -9.919   8.937  1.00  8.00           C  
ATOM   3156  CD1 LEU A 486      37.235 -11.026   9.845  1.00  6.00           C  
ATOM   3157  CD2 LEU A 486      35.312 -10.039   8.696  1.00  3.00           C  
ATOM   3158  N   SER A 487      38.213  -5.235   8.898  1.00  0.00           N  
ATOM   3159  CA  SER A 487      38.785  -3.995   9.436  1.00  0.00           C  
ATOM   3160  C   SER A 487      39.369  -4.224  10.849  1.00  0.00           C  
ATOM   3161  O   SER A 487      38.933  -3.616  11.849  1.00 41.00           O  
ATOM   3162  CB  SER A 487      37.781  -2.848   9.384  1.00 15.00           C  
ATOM   3163  OG  SER A 487      37.201  -2.700   8.100  1.00 16.00           O  
ATOM   3164  N   ARG A 488      40.332  -5.173  10.915  1.00  0.00           N  
ATOM   3165  CA  ARG A 488      40.997  -5.544  12.156  1.00  5.00           C  
ATOM   3166  C   ARG A 488      42.023  -4.479  12.506  1.00  0.00           C  
ATOM   3167  O   ARG A 488      43.064  -4.371  11.851  1.00  0.00           O  
ATOM   3168  CB  ARG A 488      41.602  -6.972  12.096  1.00  0.00           C  
ATOM   3169  CG  ARG A 488      40.672  -8.072  11.580  1.00  0.00           C  
ATOM   3170  CD  ARG A 488      39.328  -8.155  12.309  1.00  0.00           C  
ATOM   3171  NE  ARG A 488      39.436  -8.657  13.678  1.00  0.00           N  
ATOM   3172  CZ  ARG A 488      38.436  -8.665  14.552  1.00  0.00           C  
ATOM   3173  NH1 ARG A 488      37.245  -8.184  14.216  1.00 10.00           N  
ATOM   3174  NH2 ARG A 488      38.620  -9.144  15.771  1.00  0.00           N  
ATOM   3175  N   ASN A 489      41.663  -3.635  13.497  1.00  0.00           N  
ATOM   3176  CA  ASN A 489      42.427  -2.499  14.005  1.00  0.00           C  
ATOM   3177  C   ASN A 489      43.856  -2.836  14.441  1.00  0.00           C  
ATOM   3178  O   ASN A 489      44.766  -2.024  14.231  1.00  0.00           O  
ATOM   3179  CB  ASN A 489      41.662  -1.837  15.138  1.00  0.00           C  
ATOM   3180  CG  ASN A 489      40.364  -1.184  14.713  1.00  0.00           C  
ATOM   3181  OD1 ASN A 489      40.185  -0.710  13.575  1.00 56.00           O  
ATOM   3182  ND2 ASN A 489      39.448  -1.083  15.658  1.00 21.00           N  
ATOM   3183  N   THR A 490      44.059  -4.047  15.009  1.00  0.00           N  
ATOM   3184  CA  THR A 490      45.358  -4.521  15.491  1.00  0.00           C  
ATOM   3185  C   THR A 490      46.328  -4.833  14.354  1.00  0.00           C  
ATOM   3186  O   THR A 490      47.544  -4.670  14.523  1.00  0.00           O  
ATOM   3187  CB  THR A 490      45.174  -5.697  16.433  1.00  0.00           C  
ATOM   3188  OG1 THR A 490      44.413  -6.688  15.755  1.00  0.00           O  
ATOM   3189  CG2 THR A 490      44.480  -5.307  17.733  1.00  0.00           C  
ATOM   3190  N   VAL A 491      45.802  -5.298  13.206  1.00  0.00           N  
ATOM   3191  CA  VAL A 491      46.642  -5.582  12.040  1.00 60.00           C  
ATOM   3192  C   VAL A 491      47.073  -4.262  11.386  1.00  0.00           C  
ATOM   3193  O   VAL A 491      48.215  -4.131  10.944  1.00  0.00           O  
ATOM   3194  CB  VAL A 491      46.077  -6.642  11.051  1.00  0.00           C  
ATOM   3195  CG1 VAL A 491      44.577  -6.591  10.927  1.00  1.00           C  
ATOM   3196  CG2 VAL A 491      46.747  -6.551   9.691  1.00 60.00           C  
ATOM   3197  N   SER A 492      46.180  -3.269  11.406  1.00  0.00           N  
ATOM   3198  CA  SER A 492      46.436  -1.935  10.874  1.00  0.00           C  
ATOM   3199  C   SER A 492      47.615  -1.276  11.585  1.00  0.00           C  
ATOM   3200  O   SER A 492      48.540  -0.832  10.912  1.00  0.00           O  
ATOM   3201  CB  SER A 492      45.192  -1.061  10.968  1.00  0.00           C  
ATOM   3202  OG  SER A 492      44.143  -1.628  10.203  1.00  0.00           O  
ATOM   3203  N   VAL A 493      47.627  -1.289  12.933  1.00  0.00           N  
ATOM   3204  CA  VAL A 493      48.710  -0.727  13.758  1.00  0.00           C  
ATOM   3205  C   VAL A 493      50.029  -1.492  13.510  1.00  0.00           C  
ATOM   3206  O   VAL A 493      51.100  -0.877  13.455  1.00  0.00           O  
ATOM   3207  CB  VAL A 493      48.299  -0.659  15.250  1.00  0.00           C  
ATOM   3208  CG1 VAL A 493      49.438  -0.151  16.129  1.00  5.00           C  
ATOM   3209  CG2 VAL A 493      47.070   0.221  15.427  1.00  0.00           C  
ATOM   3210  N   ARG A 494      49.928  -2.816  13.298  1.00  0.00           N  
ATOM   3211  CA  ARG A 494      51.054  -3.688  12.980  1.00  9.00           C  
ATOM   3212  C   ARG A 494      51.621  -3.383  11.588  1.00 23.00           C  
ATOM   3213  O   ARG A 494      52.835  -3.314  11.419  1.00  7.00           O  
ATOM   3214  CB  ARG A 494      50.652  -5.157  13.144  1.00 28.00           C  
ATOM   3215  CG  ARG A 494      50.809  -5.628  14.579  1.00  6.00           C  
ATOM   3216  CD  ARG A 494      50.537  -7.111  14.747  1.00  9.00           C  
ATOM   3217  NE  ARG A 494      50.896  -7.569  16.092  1.00  4.00           N  
ATOM   3218  CZ  ARG A 494      50.079  -7.567  17.142  1.00  0.00           C  
ATOM   3219  NH1 ARG A 494      48.821  -7.169  17.010  1.00  0.00           N  
ATOM   3220  NH2 ARG A 494      50.513  -7.970  18.329  1.00  4.00           N  
ATOM   3221  N   LEU A 495      50.737  -3.141  10.611  1.00  0.00           N  
ATOM   3222  CA  LEU A 495      51.107  -2.745   9.248  1.00  0.00           C  
ATOM   3223  C   LEU A 495      51.676  -1.324   9.239  1.00  0.00           C  
ATOM   3224  O   LEU A 495      52.551  -1.050   8.432  1.00  0.00           O  
ATOM   3225  CB  LEU A 495      49.917  -2.826   8.279  1.00  0.00           C  
ATOM   3226  CG  LEU A 495      49.382  -4.219   7.950  1.00  0.00           C  
ATOM   3227  CD1 LEU A 495      48.241  -4.129   6.988  1.00  0.00           C  
ATOM   3228  CD2 LEU A 495      50.432  -5.098   7.336  1.00 29.00           C  
ATOM   3229  N   LEU A 496      51.187  -0.433  10.139  1.00  0.00           N  
ATOM   3230  CA  LEU A 496      51.675   0.943  10.278  1.00  0.00           C  
ATOM   3231  C   LEU A 496      53.097   0.955  10.843  1.00  0.00           C  
ATOM   3232  O   LEU A 496      53.923   1.750  10.387  1.00  0.00           O  
ATOM   3233  CB  LEU A 496      50.727   1.828  11.109  1.00  0.00           C  
ATOM   3234  CG  LEU A 496      51.140   3.315  11.287  1.00  0.00           C  
ATOM   3235  CD1 LEU A 496      51.230   4.035   9.980  1.00  0.00           C  
ATOM   3236  CD2 LEU A 496      50.173   4.059  12.137  1.00  0.00           C  
ATOM   3237  N   GLN A 497      53.386   0.050  11.801  1.00  0.00           N  
ATOM   3238  CA  GLN A 497      54.717  -0.150  12.383  1.00  8.00           C  
ATOM   3239  C   GLN A 497      55.676  -0.687  11.291  1.00  3.00           C  
ATOM   3240  O   GLN A 497      56.836  -0.270  11.223  1.00  3.00           O  
ATOM   3241  CB  GLN A 497      54.646  -1.177  13.531  1.00  4.00           C  
ATOM   3242  CG  GLN A 497      54.112  -0.645  14.858  1.00  4.00           C  
ATOM   3243  CD  GLN A 497      54.312  -1.627  15.999  1.00  3.00           C  
ATOM   3244  OE1 GLN A 497      54.287  -2.860  15.827  1.00  5.00           O  
ATOM   3245  NE2 GLN A 497      54.512  -1.100  17.198  1.00 13.00           N  
ATOM   3246  N   THR A 498      55.168  -1.590  10.426  1.00  0.00           N  
ATOM   3247  CA  THR A 498      55.916  -2.219   9.330  1.00  3.00           C  
ATOM   3248  C   THR A 498      56.217  -1.238   8.177  1.00  0.00           C  
ATOM   3249  O   THR A 498      57.333  -1.222   7.657  1.00  3.00           O  
ATOM   3250  CB  THR A 498      55.182  -3.484   8.856  1.00  0.00           C  
ATOM   3251  OG1 THR A 498      54.840  -4.295   9.983  1.00  5.00           O  
ATOM   3252  CG2 THR A 498      56.013  -4.310   7.898  1.00  7.00           C  
ATOM   3253  N   VAL A 499      55.194  -0.439   7.783  1.00  0.00           N  
ATOM   3254  CA  VAL A 499      55.199   0.553   6.696  1.00  0.00           C  
ATOM   3255  C   VAL A 499      55.929   1.850   7.077  1.00  6.00           C  
ATOM   3256  O   VAL A 499      56.567   2.461   6.215  1.00  8.00           O  
ATOM   3257  CB  VAL A 499      53.749   0.810   6.185  1.00  0.00           C  
ATOM   3258  CG1 VAL A 499      53.626   2.102   5.381  1.00 60.00           C  
ATOM   3259  CG2 VAL A 499      53.231  -0.368   5.374  1.00  5.00           C  
ATOM   3260  N   GLY A 500      55.820   2.251   8.345  1.00  5.00           N  
ATOM   3261  CA  GLY A 500      56.401   3.478   8.877  1.00  5.00           C  
ATOM   3262  C   GLY A 500      55.406   4.617   8.804  1.00  0.00           C  
ATOM   3263  O   GLY A 500      54.766   4.813   7.767  1.00  0.00           O  
ATOM   3264  N   ILE A 501      55.253   5.364   9.916  1.00 13.00           N  
ATOM   3265  CA  ILE A 501      54.339   6.505  10.056  1.00  0.00           C  
ATOM   3266  C   ILE A 501      54.554   7.615   9.002  1.00 28.00           C  
ATOM   3267  O   ILE A 501      53.566   8.229   8.578  1.00  0.00           O  
ATOM   3268  CB  ILE A 501      54.233   7.037  11.523  1.00  0.00           C  
ATOM   3269  CG1 ILE A 501      55.624   7.139  12.210  1.00  6.00           C  
ATOM   3270  CD1 ILE A 501      55.699   7.694  13.703  1.00  3.00           C  
ATOM   3271  CG2 ILE A 501      53.272   6.182  12.339  1.00  0.00           C  
ATOM   3272  N   GLU A 502      55.830   7.814   8.542  1.00  0.00           N  
ATOM   3273  CA  GLU A 502      56.269   8.794   7.523  1.00 11.00           C  
ATOM   3274  C   GLU A 502      55.640   8.563   6.136  1.00  7.00           C  
ATOM   3275  O   GLU A 502      55.061   9.488   5.560  1.00 11.00           O  
ATOM   3276  CB  GLU A 502      57.822   8.870   7.413  1.00  4.00           C  
ATOM   3277  CG  GLU A 502      58.533   7.540   7.111  1.00  4.00           C  
ATOM   3278  CD  GLU A 502      59.933   7.607   6.517  1.00  2.00           C  
ATOM   3279  OE1 GLU A 502      60.058   7.966   5.322  1.00  2.00           O  
ATOM   3280  OE2 GLU A 502      60.900   7.241   7.227  1.00  1.00           O  
ATOM   3281  N   ARG A 503      55.765   7.334   5.611  1.00  0.00           N  
ATOM   3282  CA  ARG A 503      55.243   6.912   4.315  1.00  7.00           C  
ATOM   3283  C   ARG A 503      53.701   7.070   4.228  1.00  0.00           C  
ATOM   3284  O   ARG A 503      53.176   7.513   3.200  1.00  0.00           O  
ATOM   3285  CB  ARG A 503      55.698   5.461   4.020  1.00  7.00           C  
ATOM   3286  CG  ARG A 503      55.255   4.922   2.660  1.00 26.00           C  
ATOM   3287  CD  ARG A 503      55.893   5.639   1.483  1.00  4.00           C  
ATOM   3288  NE  ARG A 503      55.287   5.218   0.224  1.00  7.00           N  
ATOM   3289  CZ  ARG A 503      54.384   5.922  -0.451  1.00  5.00           C  
ATOM   3290  NH1 ARG A 503      53.968   7.097   0.008  1.00 45.00           N  
ATOM   3291  NH2 ARG A 503      53.879   5.451  -1.583  1.00  8.00           N  
ATOM   3292  N   THR A 504      53.001   6.717   5.320  1.00  0.00           N  
ATOM   3293  CA  THR A 504      51.550   6.806   5.476  1.00  0.00           C  
ATOM   3294  C   THR A 504      51.138   8.289   5.344  1.00  0.00           C  
ATOM   3295  O   THR A 504      50.309   8.629   4.493  1.00  1.00           O  
ATOM   3296  CB  THR A 504      51.169   6.171   6.823  1.00  0.00           C  
ATOM   3297  OG1 THR A 504      51.744   4.863   6.883  1.00  0.00           O  
ATOM   3298  CG2 THR A 504      49.667   6.091   7.042  1.00  1.00           C  
ATOM   3299  N   ARG A 505      51.791   9.170   6.121  1.00  0.00           N  
ATOM   3300  CA  ARG A 505      51.562  10.624   6.107  1.00  0.00           C  
ATOM   3301  C   ARG A 505      51.821  11.258   4.712  1.00  0.00           C  
ATOM   3302  O   ARG A 505      51.114  12.198   4.330  1.00  0.00           O  
ATOM   3303  CB  ARG A 505      52.386  11.307   7.216  1.00 19.00           C  
ATOM   3304  CG  ARG A 505      51.866  11.006   8.625  1.00  0.00           C  
ATOM   3305  CD  ARG A 505      52.540  11.784   9.741  1.00 23.00           C  
ATOM   3306  NE  ARG A 505      51.954  13.116   9.831  1.00  0.00           N  
ATOM   3307  CZ  ARG A 505      52.540  14.216   9.380  1.00  0.00           C  
ATOM   3308  NH1 ARG A 505      53.774  14.166   8.887  1.00 10.00           N  
ATOM   3309  NH2 ARG A 505      51.915  15.379   9.445  1.00  0.00           N  
ATOM   3310  N   GLN A 506      52.799  10.698   3.944  1.00 17.00           N  
ATOM   3311  CA  GLN A 506      53.155  11.133   2.590  1.00 13.00           C  
ATOM   3312  C   GLN A 506      52.024  10.874   1.598  1.00  0.00           C  
ATOM   3313  O   GLN A 506      51.748  11.751   0.773  1.00 12.00           O  
ATOM   3314  CB  GLN A 506      54.439  10.451   2.105  1.00  8.00           C  
ATOM   3315  CG  GLN A 506      55.261  11.331   1.158  1.00  4.00           C  
ATOM   3316  CD  GLN A 506      55.645  10.632  -0.128  1.00  2.00           C  
ATOM   3317  OE1 GLN A 506      56.377   9.624  -0.138  1.00  3.00           O  
ATOM   3318  NE2 GLN A 506      55.195  11.192  -1.250  1.00  6.00           N  
ATOM   3319  N   LEU A 507      51.378   9.669   1.669  1.00  0.00           N  
ATOM   3320  CA  LEU A 507      50.256   9.286   0.799  1.00  0.00           C  
ATOM   3321  C   LEU A 507      49.037  10.173   1.067  1.00  0.00           C  
ATOM   3322  O   LEU A 507      48.402  10.646   0.129  1.00  0.00           O  
ATOM   3323  CB  LEU A 507      49.907   7.805   0.980  1.00  1.00           C  
ATOM   3324  CG  LEU A 507      48.951   7.201  -0.044  1.00  0.00           C  
ATOM   3325  CD1 LEU A 507      49.529   7.194  -1.454  1.00 18.00           C  
ATOM   3326  CD2 LEU A 507      48.605   5.816   0.321  1.00  1.00           C  
ATOM   3327  N   PHE A 508      48.744  10.389   2.356  1.00  0.00           N  
ATOM   3328  CA  PHE A 508      47.698  11.253   2.882  1.00  0.00           C  
ATOM   3329  C   PHE A 508      47.810  12.690   2.399  1.00  0.00           C  
ATOM   3330  O   PHE A 508      46.787  13.316   2.112  1.00  0.00           O  
ATOM   3331  CB  PHE A 508      47.825  11.303   4.389  1.00  0.00           C  
ATOM   3332  CG  PHE A 508      47.021  10.252   5.067  1.00  0.00           C  
ATOM   3333  CD1 PHE A 508      47.544   8.987   5.272  1.00  1.00           C  
ATOM   3334  CD2 PHE A 508      45.740  10.528   5.524  1.00  1.00           C  
ATOM   3335  CE1 PHE A 508      46.793   7.998   5.900  1.00  1.00           C  
ATOM   3336  CE2 PHE A 508      44.996   9.549   6.169  1.00  1.00           C  
ATOM   3337  CZ  PHE A 508      45.533   8.287   6.362  1.00  0.00           C  
ATOM   3338  N   MET A 509      49.042  13.238   2.393  1.00  0.00           N  
ATOM   3339  CA  MET A 509      49.301  14.598   1.936  1.00  0.00           C  
ATOM   3340  C   MET A 509      49.019  14.730   0.426  1.00  7.00           C  
ATOM   3341  O   MET A 509      48.474  15.763   0.000  1.00  5.00           O  
ATOM   3342  CB  MET A 509      50.716  15.031   2.324  1.00  7.00           C  
ATOM   3343  CG  MET A 509      50.753  15.822   3.627  1.00  6.00           C  
ATOM   3344  SD  MET A 509      52.265  15.587   4.596  1.00 17.00           S  
ATOM   3345  CE  MET A 509      53.379  16.630   3.703  1.00  3.00           C  
ATOM   3346  N   ASP A 510      49.294  13.636  -0.347  1.00  0.00           N  
ATOM   3347  CA  ASP A 510      49.032  13.463  -1.787  1.00  9.00           C  
ATOM   3348  C   ASP A 510      47.524  13.453  -2.155  1.00 14.00           C  
ATOM   3349  O   ASP A 510      47.183  13.556  -3.336  1.00 27.00           O  
ATOM   3350  CB  ASP A 510      49.700  12.177  -2.310  1.00  0.00           C  
ATOM   3351  CG  ASP A 510      51.201  12.251  -2.427  1.00  0.00           C  
ATOM   3352  OD1 ASP A 510      51.712  13.326  -2.786  1.00  7.00           O  
ATOM   3353  OD2 ASP A 510      51.867  11.212  -2.208  1.00 40.00           O  
ATOM   3354  N   PHE A 511      46.636  13.302  -1.154  1.00  0.00           N  
ATOM   3355  CA  PHE A 511      45.174  13.313  -1.312  1.00  0.00           C  
ATOM   3356  C   PHE A 511      44.576  14.709  -1.035  1.00 29.00           C  
ATOM   3357  O   PHE A 511      43.360  14.928  -1.156  1.00 25.00           O  
ATOM   3358  CB  PHE A 511      44.541  12.254  -0.405  1.00  1.00           C  
ATOM   3359  CG  PHE A 511      45.013  10.843  -0.663  1.00  0.00           C  
ATOM   3360  CD1 PHE A 511      45.575  10.487  -1.889  1.00  1.00           C  
ATOM   3361  CD2 PHE A 511      44.891   9.864   0.314  1.00  1.00           C  
ATOM   3362  CE1 PHE A 511      46.013   9.175  -2.125  1.00  0.00           C  
ATOM   3363  CE2 PHE A 511      45.324   8.557   0.072  1.00  1.00           C  
ATOM   3364  CZ  PHE A 511      45.864   8.220  -1.152  1.00  1.00           C  
ATOM   3365  N   GLY A 512      45.461  15.647  -0.707  1.00 18.00           N  
ATOM   3366  CA  GLY A 512      45.104  17.020  -0.417  1.00  6.00           C  
ATOM   3367  C   GLY A 512      45.279  17.410   1.031  1.00  4.00           C  
ATOM   3368  O   GLY A 512      45.029  18.565   1.378  1.00  3.00           O  
ATOM   3369  N   LEU A 513      45.699  16.475   1.889  1.00  0.00           N  
ATOM   3370  CA  LEU A 513      45.876  16.800   3.297  1.00  0.00           C  
ATOM   3371  C   LEU A 513      47.072  17.702   3.615  1.00  4.00           C  
ATOM   3372  O   LEU A 513      48.045  17.774   2.851  1.00  4.00           O  
ATOM   3373  CB  LEU A 513      45.782  15.579   4.208  1.00  0.00           C  
ATOM   3374  CG  LEU A 513      44.354  15.151   4.439  1.00  0.00           C  
ATOM   3375  CD1 LEU A 513      44.197  13.676   4.275  1.00  1.00           C  
ATOM   3376  CD2 LEU A 513      43.809  15.664   5.761  1.00  1.00           C  
ATOM   3377  N   GLN A 514      46.947  18.441   4.724  1.00  0.00           N  
ATOM   3378  CA  GLN A 514      47.954  19.377   5.200  1.00  4.00           C  
ATOM   3379  C   GLN A 514      48.811  18.687   6.238  1.00  0.00           C  
ATOM   3380  O   GLN A 514      48.357  17.749   6.909  1.00  0.00           O  
ATOM   3381  CB  GLN A 514      47.306  20.648   5.799  1.00  3.00           C  
ATOM   3382  CG  GLN A 514      46.037  21.166   5.074  1.00  2.00           C  
ATOM   3383  CD  GLN A 514      44.753  20.370   5.328  1.00  5.00           C  
ATOM   3384  OE1 GLN A 514      44.705  19.423   6.115  1.00  0.00           O  
ATOM   3385  NE2 GLN A 514      43.696  20.699   4.601  1.00  3.00           N  
ATOM   3386  N   GLU A 515      50.057  19.171   6.375  1.00  4.00           N  
ATOM   3387  CA  GLU A 515      51.050  18.691   7.325  1.00  0.00           C  
ATOM   3388  C   GLU A 515      50.432  18.705   8.734  1.00  7.00           C  
ATOM   3389  O   GLU A 515      50.489  17.704   9.452  1.00 10.00           O  
ATOM   3390  CB  GLU A 515      52.289  19.597   7.242  1.00  3.00           C  
ATOM   3391  CG  GLU A 515      53.561  18.977   7.797  1.00  3.00           C  
ATOM   3392  CD  GLU A 515      54.409  18.220   6.795  1.00  2.00           C  
ATOM   3393  OE1 GLU A 515      54.919  18.850   5.839  1.00  2.00           O  
ATOM   3394  OE2 GLU A 515      54.597  16.998   6.992  1.00  4.00           O  
ATOM   3395  N   ASP A 516      49.756  19.824   9.075  1.00  4.00           N  
ATOM   3396  CA  ASP A 516      49.095  20.049  10.361  1.00  5.00           C  
ATOM   3397  C   ASP A 516      47.835  19.175  10.685  1.00  9.00           C  
ATOM   3398  O   ASP A 516      47.446  19.111  11.855  1.00  4.00           O  
ATOM   3399  CB  ASP A 516      48.891  21.564  10.614  1.00  2.00           C  
ATOM   3400  CG  ASP A 516      47.465  22.095  10.497  1.00  2.00           C  
ATOM   3401  OD1 ASP A 516      46.956  22.661  11.498  1.00  1.00           O  
ATOM   3402  OD2 ASP A 516      46.867  21.969   9.397  1.00  3.00           O  
ATOM   3403  N   GLN A 517      47.213  18.502   9.683  1.00  0.00           N  
ATOM   3404  CA  GLN A 517      46.007  17.700   9.949  1.00  8.00           C  
ATOM   3405  C   GLN A 517      46.206  16.178  10.043  1.00  9.00           C  
ATOM   3406  O   GLN A 517      45.233  15.435  10.218  1.00 17.00           O  
ATOM   3407  CB  GLN A 517      44.820  18.116   9.061  1.00  0.00           C  
ATOM   3408  CG  GLN A 517      44.360  19.586   9.253  1.00  5.00           C  
ATOM   3409  CD  GLN A 517      43.279  19.800  10.301  1.00  3.00           C  
ATOM   3410  OE1 GLN A 517      42.129  20.146   9.987  1.00  4.00           O  
ATOM   3411  NE2 GLN A 517      43.636  19.681  11.577  1.00  3.00           N  
ATOM   3412  N   ILE A 518      47.469  15.718   9.975  1.00  0.00           N  
ATOM   3413  CA  ILE A 518      47.812  14.302  10.123  1.00  0.00           C  
ATOM   3414  C   ILE A 518      48.807  14.197  11.297  1.00  9.00           C  
ATOM   3415  O   ILE A 518      49.916  14.729  11.187  1.00 12.00           O  
ATOM   3416  CB  ILE A 518      48.393  13.617   8.841  1.00  0.00           C  
ATOM   3417  CG1 ILE A 518      47.941  14.264   7.517  1.00  1.00           C  
ATOM   3418  CD1 ILE A 518      48.999  14.229   6.435  1.00  0.00           C  
ATOM   3419  CG2 ILE A 518      48.114  12.121   8.861  1.00  1.00           C  
ATOM   3420  N   PRO A 519      48.462  13.536  12.427  1.00  8.00           N  
ATOM   3421  CA  PRO A 519      49.446  13.407  13.510  1.00  5.00           C  
ATOM   3422  C   PRO A 519      50.491  12.339  13.174  1.00  0.00           C  
ATOM   3423  O   PRO A 519      50.261  11.527  12.281  1.00  0.00           O  
ATOM   3424  CB  PRO A 519      48.589  13.018  14.714  1.00  3.00           C  
ATOM   3425  CG  PRO A 519      47.425  12.303  14.136  1.00  6.00           C  
ATOM   3426  CD  PRO A 519      47.198  12.838  12.753  1.00  8.00           C  
ATOM   3427  N   ARG A 520      51.636  12.350  13.868  1.00  6.00           N  
ATOM   3428  CA  ARG A 520      52.695  11.360  13.656  1.00  0.00           C  
ATOM   3429  C   ARG A 520      52.337  10.003  14.264  1.00  0.00           C  
ATOM   3430  O   ARG A 520      52.723   8.979  13.715  1.00  0.00           O  
ATOM   3431  CB  ARG A 520      54.038  11.847  14.231  1.00  3.00           C  
ATOM   3432  CG  ARG A 520      54.991  12.420  13.186  1.00  6.00           C  
ATOM   3433  CD  ARG A 520      55.079  13.928  13.255  1.00  2.00           C  
ATOM   3434  NE  ARG A 520      55.502  14.485  11.973  1.00  3.00           N  
ATOM   3435  CZ  ARG A 520      55.250  15.727  11.571  1.00  1.00           C  
ATOM   3436  NH1 ARG A 520      54.574  16.565  12.355  1.00  3.00           N  
ATOM   3437  NH2 ARG A 520      55.667  16.142  10.383  1.00  2.00           N  
ATOM   3438  N   ASN A 521      51.595  10.000  15.385  1.00  4.00           N  
ATOM   3439  CA  ASN A 521      51.199   8.813  16.150  1.00  5.00           C  
ATOM   3440  C   ASN A 521      50.500   7.660  15.385  1.00  0.00           C  
ATOM   3441  O   ASN A 521      49.941   7.864  14.299  1.00  0.00           O  
ATOM   3442  CB  ASN A 521      50.424   9.224  17.409  1.00  4.00           C  
ATOM   3443  CG  ASN A 521      49.267  10.148  17.144  1.00  0.00           C  
ATOM   3444  OD1 ASN A 521      48.573  10.034  16.133  1.00  0.00           O  
ATOM   3445  ND2 ASN A 521      49.017  11.071  18.060  1.00  2.00           N  
ATOM   3446  N   TYR A 522      50.512   6.453  16.005  1.00 15.00           N  
ATOM   3447  CA  TYR A 522      49.934   5.207  15.492  1.00  0.00           C  
ATOM   3448  C   TYR A 522      48.399   5.170  15.413  1.00  0.00           C  
ATOM   3449  O   TYR A 522      47.816   4.124  15.118  1.00  0.00           O  
ATOM   3450  CB  TYR A 522      50.523   3.982  16.228  1.00 38.00           C  
ATOM   3451  CG  TYR A 522      51.994   3.771  15.939  1.00 60.00           C  
ATOM   3452  CD1 TYR A 522      52.410   3.098  14.797  1.00  0.00           C  
ATOM   3453  CD2 TYR A 522      52.972   4.267  16.795  1.00 18.00           C  
ATOM   3454  CE1 TYR A 522      53.765   2.928  14.508  1.00 22.00           C  
ATOM   3455  CE2 TYR A 522      54.332   4.088  16.526  1.00  4.00           C  
ATOM   3456  CZ  TYR A 522      54.725   3.415  15.381  1.00  5.00           C  
ATOM   3457  OH  TYR A 522      56.063   3.248  15.105  1.00  4.00           O  
ATOM   3458  N   THR A 523      47.765   6.335  15.613  1.00  0.00           N  
ATOM   3459  CA  THR A 523      46.314   6.552  15.571  1.00 34.00           C  
ATOM   3460  C   THR A 523      45.831   6.694  14.127  1.00  0.00           C  
ATOM   3461  O   THR A 523      44.636   6.528  13.862  1.00  0.00           O  
ATOM   3462  CB  THR A 523      45.929   7.819  16.362  1.00  9.00           C  
ATOM   3463  OG1 THR A 523      46.265   8.982  15.596  1.00  8.00           O  
ATOM   3464  CG2 THR A 523      46.523   7.861  17.776  1.00  5.00           C  
ATOM   3465  N   ILE A 524      46.752   7.062  13.209  1.00  0.00           N  
ATOM   3466  CA  ILE A 524      46.472   7.215  11.777  1.00  0.00           C  
ATOM   3467  C   ILE A 524      46.121   5.853  11.105  1.00  0.00           C  
ATOM   3468  O   ILE A 524      45.444   5.835  10.071  1.00  1.00           O  
ATOM   3469  CB  ILE A 524      47.563   8.055  11.040  1.00  0.00           C  
ATOM   3470  CG1 ILE A 524      48.975   7.409  11.111  1.00  0.00           C  
ATOM   3471  CD1 ILE A 524      50.071   8.011  10.191  1.00  0.00           C  
ATOM   3472  CG2 ILE A 524      47.579   9.479  11.580  1.00  0.00           C  
ATOM   3473  N   ALA A 525      46.523   4.725  11.746  1.00  0.00           N  
ATOM   3474  CA  ALA A 525      46.243   3.354  11.293  1.00  1.00           C  
ATOM   3475  C   ALA A 525      44.784   3.009  11.547  1.00  0.00           C  
ATOM   3476  O   ALA A 525      44.265   2.099  10.911  1.00  0.00           O  
ATOM   3477  CB  ALA A 525      47.125   2.359  12.032  1.00  0.00           C  
ATOM   3478  N   LEU A 526      44.124   3.752  12.470  1.00  0.00           N  
ATOM   3479  CA  LEU A 526      42.736   3.539  12.902  1.00  0.00           C  
ATOM   3480  C   LEU A 526      41.714   4.532  12.321  1.00  2.00           C  
ATOM   3481  O   LEU A 526      40.515   4.419  12.607  1.00 60.00           O  
ATOM   3482  CB  LEU A 526      42.685   3.527  14.444  1.00 34.00           C  
ATOM   3483  CG  LEU A 526      42.756   2.172  15.160  1.00 41.00           C  
ATOM   3484  CD1 LEU A 526      43.857   1.282  14.615  1.00  0.00           C  
ATOM   3485  CD2 LEU A 526      42.925   2.359  16.653  1.00 14.00           C  
ATOM   3486  N   GLY A 527      42.194   5.472  11.504  1.00  0.00           N  
ATOM   3487  CA  GLY A 527      41.366   6.491  10.869  1.00  1.00           C  
ATOM   3488  C   GLY A 527      40.776   7.505  11.827  1.00  0.00           C  
ATOM   3489  O   GLY A 527      39.586   7.830  11.745  1.00 48.00           O  
ATOM   3490  N   THR A 528      41.605   8.006  12.745  1.00  0.00           N  
ATOM   3491  CA  THR A 528      41.210   9.041  13.699  1.00  0.00           C  
ATOM   3492  C   THR A 528      41.478  10.459  13.163  1.00  7.00           C  
ATOM   3493  O   THR A 528      40.620  11.306  13.401  1.00  6.00           O  
ATOM   3494  CB  THR A 528      41.763   8.775  15.080  1.00  5.00           C  
ATOM   3495  OG1 THR A 528      43.146   8.450  14.951  1.00 14.00           O  
ATOM   3496  CG2 THR A 528      41.017   7.662  15.786  1.00 15.00           C  
ATOM   3497  N   PRO A 529      42.577  10.775  12.407  1.00 13.00           N  
ATOM   3498  CA  PRO A 529      42.720  12.147  11.876  1.00  9.00           C  
ATOM   3499  C   PRO A 529      41.510  12.610  11.062  1.00  0.00           C  
ATOM   3500  O   PRO A 529      40.845  11.796  10.425  1.00  0.00           O  
ATOM   3501  CB  PRO A 529      43.974  12.069  10.991  1.00  1.00           C  
ATOM   3502  CG  PRO A 529      44.201  10.642  10.755  1.00  1.00           C  
ATOM   3503  CD  PRO A 529      43.726   9.946  11.993  1.00 19.00           C  
ATOM   3504  N   GLN A 530      41.211  13.904  11.121  1.00 13.00           N  
ATOM   3505  CA  GLN A 530      40.096  14.518  10.415  1.00  0.00           C  
ATOM   3506  C   GLN A 530      40.418  14.631   8.918  1.00  0.00           C  
ATOM   3507  O   GLN A 530      41.475  15.152   8.545  1.00  1.00           O  
ATOM   3508  CB  GLN A 530      39.804  15.941  10.982  1.00 20.00           C  
ATOM   3509  CG  GLN A 530      39.460  16.033  12.482  1.00  4.00           C  
ATOM   3510  CD  GLN A 530      38.043  15.614  12.808  1.00  3.00           C  
ATOM   3511  OE1 GLN A 530      37.719  14.425  12.864  1.00 11.00           O  
ATOM   3512  NE2 GLN A 530      37.177  16.581  13.071  1.00  3.00           N  
ATOM   3513  N   VAL A 531      39.487  14.162   8.072  1.00  0.00           N  
ATOM   3514  CA  VAL A 531      39.541  14.250   6.606  1.00  0.00           C  
ATOM   3515  C   VAL A 531      38.271  14.945   6.079  1.00  0.00           C  
ATOM   3516  O   VAL A 531      37.234  14.946   6.753  1.00  1.00           O  
ATOM   3517  CB  VAL A 531      39.692  12.858   5.906  1.00  0.00           C  
ATOM   3518  CG1 VAL A 531      40.958  12.139   6.331  1.00  1.00           C  
ATOM   3519  CG2 VAL A 531      38.462  11.976   6.120  1.00  0.00           C  
ATOM   3520  N   LEU A 532      38.338  15.493   4.855  1.00  0.00           N  
ATOM   3521  CA  LEU A 532      37.172  15.984   4.138  1.00  0.00           C  
ATOM   3522  C   LEU A 532      36.856  14.823   3.174  1.00  0.00           C  
ATOM   3523  O   LEU A 532      37.778  14.169   2.674  1.00  0.00           O  
ATOM   3524  CB  LEU A 532      37.451  17.254   3.311  1.00  0.00           C  
ATOM   3525  CG  LEU A 532      37.995  18.497   4.013  1.00  0.00           C  
ATOM   3526  CD1 LEU A 532      38.554  19.463   3.017  1.00  7.00           C  
ATOM   3527  CD2 LEU A 532      36.950  19.173   4.819  1.00 10.00           C  
ATOM   3528  N   PRO A 533      35.568  14.519   2.933  1.00  0.00           N  
ATOM   3529  CA  PRO A 533      35.203  13.428   1.994  1.00  0.00           C  
ATOM   3530  C   PRO A 533      35.824  13.545   0.579  1.00  0.00           C  
ATOM   3531  O   PRO A 533      36.125  12.519  -0.055  1.00  0.00           O  
ATOM   3532  CB  PRO A 533      33.674  13.525   1.947  1.00  0.00           C  
ATOM   3533  CG  PRO A 533      33.298  14.177   3.245  1.00  1.00           C  
ATOM   3534  CD  PRO A 533      34.369  15.165   3.499  1.00  0.00           C  
ATOM   3535  N   ILE A 534      36.022  14.801   0.092  1.00  0.00           N  
ATOM   3536  CA  ILE A 534      36.633  15.093  -1.206  1.00  0.00           C  
ATOM   3537  C   ILE A 534      38.068  14.500  -1.291  1.00 42.00           C  
ATOM   3538  O   ILE A 534      38.476  13.978  -2.336  1.00  1.00           O  
ATOM   3539  CB  ILE A 534      36.519  16.598  -1.588  1.00  0.00           C  
ATOM   3540  CG1 ILE A 534      37.130  16.895  -2.966  1.00 14.00           C  
ATOM   3541  CD1 ILE A 534      36.171  17.260  -3.937  1.00 17.00           C  
ATOM   3542  CG2 ILE A 534      37.058  17.561  -0.516  1.00 14.00           C  
ATOM   3543  N   GLN A 535      38.786  14.530  -0.147  1.00  0.00           N  
ATOM   3544  CA  GLN A 535      40.122  13.976   0.067  1.00 55.00           C  
ATOM   3545  C   GLN A 535      40.069  12.467   0.004  1.00  1.00           C  
ATOM   3546  O   GLN A 535      40.976  11.859  -0.555  1.00  1.00           O  
ATOM   3547  CB  GLN A 535      40.675  14.436   1.417  1.00  1.00           C  
ATOM   3548  CG  GLN A 535      40.894  15.926   1.465  1.00 19.00           C  
ATOM   3549  CD  GLN A 535      41.377  16.420   2.793  1.00  0.00           C  
ATOM   3550  OE1 GLN A 535      41.141  15.809   3.858  1.00  0.00           O  
ATOM   3551  NE2 GLN A 535      42.048  17.570   2.740  1.00  8.00           N  
ATOM   3552  N   MET A 536      38.999  11.862   0.545  1.00  0.00           N  
ATOM   3553  CA  MET A 536      38.770  10.403   0.470  1.00  1.00           C  
ATOM   3554  C   MET A 536      38.501   9.986  -0.984  1.00  0.00           C  
ATOM   3555  O   MET A 536      39.062   9.000  -1.420  1.00  0.00           O  
ATOM   3556  CB  MET A 536      37.608   9.929   1.378  1.00  1.00           C  
ATOM   3557  CG  MET A 536      37.851  10.090   2.876  1.00  1.00           C  
ATOM   3558  SD  MET A 536      39.433   9.476   3.476  1.00  1.00           S  
ATOM   3559  CE  MET A 536      39.269   7.783   3.062  1.00  1.00           C  
ATOM   3560  N   ALA A 537      37.686  10.749  -1.737  1.00  0.00           N  
ATOM   3561  CA  ALA A 537      37.395  10.484  -3.154  1.00  0.00           C  
ATOM   3562  C   ALA A 537      38.678  10.598  -3.994  1.00  0.00           C  
ATOM   3563  O   ALA A 537      38.888   9.800  -4.903  1.00  0.00           O  
ATOM   3564  CB  ALA A 537      36.335  11.452  -3.659  1.00  0.00           C  
ATOM   3565  N   THR A 538      39.562  11.551  -3.642  1.00  0.00           N  
ATOM   3566  CA  THR A 538      40.872  11.742  -4.285  1.00  0.00           C  
ATOM   3567  C   THR A 538      41.774  10.522  -4.032  1.00  0.00           C  
ATOM   3568  O   THR A 538      42.450  10.055  -4.955  1.00  1.00           O  
ATOM   3569  CB  THR A 538      41.541  13.027  -3.796  1.00  0.00           C  
ATOM   3570  OG1 THR A 538      40.589  14.102  -3.833  1.00 43.00           O  
ATOM   3571  CG2 THR A 538      42.774  13.381  -4.617  1.00 17.00           C  
ATOM   3572  N   GLY A 539      41.752  10.037  -2.787  1.00  0.00           N  
ATOM   3573  CA  GLY A 539      42.517   8.893  -2.316  1.00  0.00           C  
ATOM   3574  C   GLY A 539      42.110   7.580  -2.932  1.00  0.00           C  
ATOM   3575  O   GLY A 539      42.969   6.762  -3.249  1.00  0.00           O  
ATOM   3576  N   TYR A 540      40.805   7.342  -3.061  1.00  0.00           N  
ATOM   3577  CA  TYR A 540      40.254   6.120  -3.659  1.00  0.00           C  
ATOM   3578  C   TYR A 540      40.425   6.075  -5.166  1.00  0.00           C  
ATOM   3579  O   TYR A 540      40.478   4.996  -5.737  1.00  0.00           O  
ATOM   3580  CB  TYR A 540      38.778   5.929  -3.270  1.00  0.00           C  
ATOM   3581  CG  TYR A 540      38.647   5.180  -1.972  1.00  0.00           C  
ATOM   3582  CD1 TYR A 540      38.390   3.809  -1.960  1.00  1.00           C  
ATOM   3583  CD2 TYR A 540      38.909   5.806  -0.755  1.00  0.00           C  
ATOM   3584  CE1 TYR A 540      38.334   3.095  -0.772  1.00  0.00           C  
ATOM   3585  CE2 TYR A 540      38.890   5.092   0.440  1.00  0.00           C  
ATOM   3586  CZ  TYR A 540      38.602   3.735   0.424  1.00  0.00           C  
ATOM   3587  OH  TYR A 540      38.501   3.040   1.601  1.00  0.00           O  
ATOM   3588  N   ALA A 541      40.543   7.243  -5.793  1.00  0.00           N  
ATOM   3589  CA  ALA A 541      40.763   7.469  -7.214  1.00  0.00           C  
ATOM   3590  C   ALA A 541      42.074   6.898  -7.612  1.00  0.00           C  
ATOM   3591  O   ALA A 541      42.257   6.600  -8.783  1.00  0.00           O  
ATOM   3592  CB  ALA A 541      40.746   8.971  -7.508  1.00  1.00           C  
ATOM   3593  N   THR A 542      42.998   6.761  -6.628  1.00  1.00           N  
ATOM   3594  CA  THR A 542      44.337   6.210  -6.790  1.00  0.00           C  
ATOM   3595  C   THR A 542      44.235   4.767  -7.188  1.00  0.00           C  
ATOM   3596  O   THR A 542      45.021   4.332  -8.008  1.00  0.00           O  
ATOM   3597  CB  THR A 542      45.165   6.403  -5.510  1.00  1.00           C  
ATOM   3598  OG1 THR A 542      44.991   7.744  -5.048  1.00  1.00           O  
ATOM   3599  CG2 THR A 542      46.666   6.106  -5.704  1.00  1.00           C  
ATOM   3600  N   PHE A 543      43.273   4.021  -6.635  1.00  0.00           N  
ATOM   3601  CA  PHE A 543      43.073   2.619  -6.980  1.00  0.00           C  
ATOM   3602  C   PHE A 543      42.483   2.524  -8.360  1.00  0.00           C  
ATOM   3603  O   PHE A 543      43.100   1.928  -9.228  1.00  1.00           O  
ATOM   3604  CB  PHE A 543      42.212   1.892  -5.937  1.00  0.00           C  
ATOM   3605  CG  PHE A 543      42.659   2.114  -4.516  1.00  0.00           C  
ATOM   3606  CD1 PHE A 543      43.985   1.929  -4.151  1.00  0.00           C  
ATOM   3607  CD2 PHE A 543      41.756   2.524  -3.548  1.00  0.00           C  
ATOM   3608  CE1 PHE A 543      44.404   2.167  -2.852  1.00  1.00           C  
ATOM   3609  CE2 PHE A 543      42.170   2.757  -2.240  1.00  0.00           C  
ATOM   3610  CZ  PHE A 543      43.490   2.557  -1.899  1.00  0.00           C  
ATOM   3611  N   ALA A 544      41.362   3.234  -8.579  1.00  0.00           N  
ATOM   3612  CA  ALA A 544      40.587   3.353  -9.815  1.00  0.00           C  
ATOM   3613  C   ALA A 544      41.396   3.729 -11.053  1.00  0.00           C  
ATOM   3614  O   ALA A 544      41.030   3.315 -12.150  1.00 60.00           O  
ATOM   3615  CB  ALA A 544      39.448   4.351  -9.618  1.00  0.00           C  
ATOM   3616  N   ASN A 545      42.486   4.506 -10.880  1.00  0.00           N  
ATOM   3617  CA  ASN A 545      43.326   5.034 -11.964  1.00 60.00           C  
ATOM   3618  C   ASN A 545      44.720   4.411 -12.145  1.00 60.00           C  
ATOM   3619  O   ASN A 545      45.443   4.800 -13.074  1.00 60.00           O  
ATOM   3620  CB  ASN A 545      43.381   6.570 -11.884  1.00 60.00           C  
ATOM   3621  CG  ASN A 545      44.282   7.122 -10.812  1.00  0.00           C  
ATOM   3622  OD1 ASN A 545      45.148   6.420 -10.253  1.00  0.00           O  
ATOM   3623  ND2 ASN A 545      44.075   8.401 -10.484  1.00  0.00           N  
ATOM   3624  N   GLY A 546      45.092   3.496 -11.245  1.00  0.00           N  
ATOM   3625  CA  GLY A 546      46.362   2.771 -11.295  1.00 16.00           C  
ATOM   3626  C   GLY A 546      47.530   3.360 -10.528  1.00  0.00           C  
ATOM   3627  O   GLY A 546      48.687   3.081 -10.862  1.00  0.00           O  
ATOM   3628  N   GLY A 547      47.235   4.154  -9.495  1.00  0.00           N  
ATOM   3629  CA  GLY A 547      48.244   4.727  -8.605  1.00  0.00           C  
ATOM   3630  C   GLY A 547      48.745   6.101  -8.953  1.00  0.00           C  
ATOM   3631  O   GLY A 547      49.911   6.415  -8.713  1.00  0.00           O  
ATOM   3632  N   TYR A 548      47.866   6.932  -9.496  1.00  0.00           N  
ATOM   3633  CA  TYR A 548      48.213   8.292  -9.878  1.00  0.00           C  
ATOM   3634  C   TYR A 548      47.518   9.268  -8.973  1.00  0.00           C  
ATOM   3635  O   TYR A 548      46.460   8.968  -8.408  1.00  1.00           O  
ATOM   3636  CB  TYR A 548      47.882   8.569 -11.351  1.00  0.00           C  
ATOM   3637  CG  TYR A 548      48.794   7.844 -12.314  1.00  0.00           C  
ATOM   3638  CD1 TYR A 548      49.964   8.436 -12.776  1.00  0.00           C  
ATOM   3639  CD2 TYR A 548      48.495   6.555 -12.754  1.00  0.00           C  
ATOM   3640  CE1 TYR A 548      50.818   7.763 -13.648  1.00  6.00           C  
ATOM   3641  CE2 TYR A 548      49.332   5.880 -13.640  1.00 51.00           C  
ATOM   3642  CZ  TYR A 548      50.495   6.487 -14.083  1.00 15.00           C  
ATOM   3643  OH  TYR A 548      51.315   5.835 -14.968  1.00  5.00           O  
ATOM   3644  N   ARG A 549      48.143  10.459  -8.852  1.00  0.00           N  
ATOM   3645  CA  ARG A 549      47.707  11.581  -8.044  1.00  1.00           C  
ATOM   3646  C   ARG A 549      46.970  12.568  -8.912  1.00  0.00           C  
ATOM   3647  O   ARG A 549      47.601  13.353  -9.617  1.00  0.00           O  
ATOM   3648  CB  ARG A 549      48.928  12.249  -7.370  1.00  0.00           C  
ATOM   3649  CG  ARG A 549      48.631  13.365  -6.375  1.00 34.00           C  
ATOM   3650  CD  ARG A 549      49.425  14.595  -6.756  1.00 13.00           C  
ATOM   3651  NE  ARG A 549      50.741  14.681  -6.113  1.00  7.00           N  
ATOM   3652  CZ  ARG A 549      51.768  15.385  -6.594  1.00  4.00           C  
ATOM   3653  NH1 ARG A 549      51.665  16.011  -7.762  1.00  3.00           N  
ATOM   3654  NH2 ARG A 549      52.918  15.433  -5.931  1.00  2.00           N  
ATOM   3655  N   VAL A 550      45.627  12.536  -8.851  1.00  1.00           N  
ATOM   3656  CA  VAL A 550      44.778  13.504  -9.547  1.00  0.00           C  
ATOM   3657  C   VAL A 550      44.307  14.563  -8.543  1.00  0.00           C  
ATOM   3658  O   VAL A 550      44.183  14.243  -7.346  1.00 58.00           O  
ATOM   3659  CB  VAL A 550      43.615  12.891 -10.354  1.00  0.00           C  
ATOM   3660  CG1 VAL A 550      44.139  12.017 -11.482  1.00  0.00           C  
ATOM   3661  CG2 VAL A 550      42.636  12.136  -9.455  1.00  1.00           C  
ATOM   3662  N   GLN A 551      44.088  15.824  -9.014  1.00  3.00           N  
ATOM   3663  CA  GLN A 551      43.611  16.887  -8.129  1.00 27.00           C  
ATOM   3664  C   GLN A 551      42.136  17.152  -8.431  1.00  0.00           C  
ATOM   3665  O   GLN A 551      41.834  17.426  -9.597  1.00 57.00           O  
ATOM   3666  CB  GLN A 551      44.406  18.202  -8.312  1.00 13.00           C  
ATOM   3667  CG  GLN A 551      45.909  18.079  -8.637  1.00 33.00           C  
ATOM   3668  CD  GLN A 551      46.678  19.356  -8.331  1.00  4.00           C  
ATOM   3669  OE1 GLN A 551      46.814  19.763  -7.173  1.00  3.00           O  
ATOM   3670  NE2 GLN A 551      47.236  20.001  -9.352  1.00  4.00           N  
ATOM   3671  N   PRO A 552      41.193  17.098  -7.445  1.00  0.00           N  
ATOM   3672  CA  PRO A 552      39.786  17.435  -7.756  1.00  0.00           C  
ATOM   3673  C   PRO A 552      39.638  18.872  -8.243  1.00 15.00           C  
ATOM   3674  O   PRO A 552      40.270  19.782  -7.718  1.00  5.00           O  
ATOM   3675  CB  PRO A 552      39.035  17.170  -6.448  1.00 12.00           C  
ATOM   3676  CG  PRO A 552      40.052  17.251  -5.403  1.00 11.00           C  
ATOM   3677  CD  PRO A 552      41.369  16.825  -6.007  1.00  9.00           C  
ATOM   3678  N   HIS A 553      38.828  19.046  -9.278  1.00  0.00           N  
ATOM   3679  CA  HIS A 553      38.622  20.310  -9.942  1.00  8.00           C  
ATOM   3680  C   HIS A 553      37.176  20.454 -10.434  1.00  0.00           C  
ATOM   3681  O   HIS A 553      36.618  19.478 -10.917  1.00  0.00           O  
ATOM   3682  CB  HIS A 553      39.720  20.520 -11.036  1.00 11.00           C  
ATOM   3683  CG  HIS A 553      39.527  19.794 -12.338  1.00 27.00           C  
ATOM   3684  ND1 HIS A 553      39.938  18.472 -12.506  1.00 41.00           N  
ATOM   3685  CD2 HIS A 553      39.047  20.254 -13.519  1.00 26.00           C  
ATOM   3686  CE1 HIS A 553      39.639  18.157 -13.761  1.00  0.00           C  
ATOM   3687  NE2 HIS A 553      39.118  19.206 -14.416  1.00 38.00           N  
ATOM   3688  N   PHE A 554      36.559  21.659 -10.289  1.00 12.00           N  
ATOM   3689  CA  PHE A 554      35.168  21.861 -10.696  1.00  0.00           C  
ATOM   3690  C   PHE A 554      34.953  22.782 -11.902  1.00  0.00           C  
ATOM   3691  O   PHE A 554      33.841  22.870 -12.389  1.00  0.00           O  
ATOM   3692  CB  PHE A 554      34.244  22.212  -9.501  1.00  0.00           C  
ATOM   3693  CG  PHE A 554      34.479  23.564  -8.874  1.00  0.00           C  
ATOM   3694  CD1 PHE A 554      33.903  24.716  -9.416  1.00  0.00           C  
ATOM   3695  CD2 PHE A 554      35.229  23.687  -7.717  1.00 21.00           C  
ATOM   3696  CE1 PHE A 554      34.121  25.967  -8.834  1.00  0.00           C  
ATOM   3697  CE2 PHE A 554      35.462  24.945  -7.146  1.00  9.00           C  
ATOM   3698  CZ  PHE A 554      34.891  26.073  -7.697  1.00 27.00           C  
ATOM   3699  N   ILE A 555      35.994  23.455 -12.385  1.00 18.00           N  
ATOM   3700  CA  ILE A 555      35.882  24.389 -13.514  1.00  0.00           C  
ATOM   3701  C   ILE A 555      36.502  23.789 -14.753  1.00  0.00           C  
ATOM   3702  O   ILE A 555      37.661  23.392 -14.695  1.00 23.00           O  
ATOM   3703  CB  ILE A 555      36.539  25.785 -13.191  1.00 12.00           C  
ATOM   3704  CG1 ILE A 555      35.901  26.465 -11.960  1.00 12.00           C  
ATOM   3705  CD1 ILE A 555      36.471  27.848 -11.569  1.00 11.00           C  
ATOM   3706  CG2 ILE A 555      36.490  26.707 -14.396  1.00  0.00           C  
ATOM   3707  N   GLN A 556      35.780  23.775 -15.886  1.00  0.00           N  
ATOM   3708  CA  GLN A 556      36.331  23.293 -17.172  1.00  0.00           C  
ATOM   3709  C   GLN A 556      36.820  24.504 -17.965  1.00  0.00           C  
ATOM   3710  O   GLN A 556      37.921  24.485 -18.520  1.00  0.00           O  
ATOM   3711  CB  GLN A 556      35.317  22.460 -17.995  1.00 18.00           C  
ATOM   3712  CG  GLN A 556      35.777  21.030 -18.270  1.00  6.00           C  
ATOM   3713  CD  GLN A 556      37.136  20.885 -18.958  1.00  3.00           C  
ATOM   3714  OE1 GLN A 556      37.502  21.645 -19.871  1.00  5.00           O  
ATOM   3715  NE2 GLN A 556      37.904  19.874 -18.547  1.00  9.00           N  
ATOM   3716  N   ARG A 557      35.995  25.557 -18.017  1.00  0.00           N  
ATOM   3717  CA  ARG A 557      36.386  26.807 -18.665  1.00  0.00           C  
ATOM   3718  C   ARG A 557      35.637  28.018 -18.097  1.00  0.00           C  
ATOM   3719  O   ARG A 557      34.524  27.883 -17.583  1.00  0.00           O  
ATOM   3720  CB  ARG A 557      36.275  26.731 -20.216  1.00 14.00           C  
ATOM   3721  CG  ARG A 557      34.869  26.947 -20.763  1.00  0.00           C  
ATOM   3722  CD  ARG A 557      34.748  26.763 -22.266  1.00  4.00           C  
ATOM   3723  NE  ARG A 557      33.380  27.041 -22.712  1.00  4.00           N  
ATOM   3724  CZ  ARG A 557      32.385  26.157 -22.712  1.00  3.00           C  
ATOM   3725  NH1 ARG A 557      32.595  24.906 -22.311  1.00  7.00           N  
ATOM   3726  NH2 ARG A 557      31.174  26.514 -23.117  1.00  3.00           N  
ATOM   3727  N   ILE A 558      36.258  29.192 -18.185  1.00  0.00           N  
ATOM   3728  CA  ILE A 558      35.618  30.453 -17.834  1.00  0.00           C  
ATOM   3729  C   ILE A 558      35.666  31.343 -19.080  1.00  0.00           C  
ATOM   3730  O   ILE A 558      36.715  31.458 -19.729  1.00  0.00           O  
ATOM   3731  CB  ILE A 558      36.225  31.183 -16.606  1.00  0.00           C  
ATOM   3732  CG1 ILE A 558      36.295  30.279 -15.366  1.00  0.00           C  
ATOM   3733  CD1 ILE A 558      37.283  30.796 -14.287  1.00 17.00           C  
ATOM   3734  CG2 ILE A 558      35.470  32.492 -16.309  1.00  0.00           C  
ATOM   3735  N   GLU A 559      34.529  31.957 -19.415  1.00  0.00           N  
ATOM   3736  CA  GLU A 559      34.435  32.935 -20.497  1.00  0.00           C  
ATOM   3737  C   GLU A 559      34.109  34.282 -19.857  1.00  0.00           C  
ATOM   3738  O   GLU A 559      33.434  34.319 -18.832  1.00  0.00           O  
ATOM   3739  CB  GLU A 559      33.309  32.582 -21.475  1.00  0.00           C  
ATOM   3740  CG  GLU A 559      33.459  31.262 -22.201  1.00  0.00           C  
ATOM   3741  CD  GLU A 559      32.344  30.987 -23.189  1.00  5.00           C  
ATOM   3742  OE1 GLU A 559      31.192  31.399 -22.923  1.00  5.00           O  
ATOM   3743  OE2 GLU A 559      32.628  30.371 -24.241  1.00  3.00           O  
ATOM   3744  N   ASP A 560      34.542  35.388 -20.472  1.00  0.00           N  
ATOM   3745  CA  ASP A 560      34.177  36.736 -20.011  1.00  0.00           C  
ATOM   3746  C   ASP A 560      32.749  37.029 -20.507  1.00  0.00           C  
ATOM   3747  O   ASP A 560      32.221  36.256 -21.305  1.00  0.00           O  
ATOM   3748  CB  ASP A 560      35.201  37.795 -20.463  1.00  7.00           C  
ATOM   3749  CG  ASP A 560      35.426  37.979 -21.958  1.00  8.00           C  
ATOM   3750  OD1 ASP A 560      34.538  37.595 -22.747  1.00  0.00           O  
ATOM   3751  OD2 ASP A 560      36.472  38.579 -22.337  1.00  3.00           O  
ATOM   3752  N   ALA A 561      32.056  38.008 -19.930  1.00 17.00           N  
ATOM   3753  CA  ALA A 561      30.671  38.266 -20.350  1.00 20.00           C  
ATOM   3754  C   ALA A 561      30.509  38.291 -21.890  1.00  4.00           C  
ATOM   3755  O   ALA A 561      29.526  37.746 -22.407  1.00  4.00           O  
ATOM   3756  CB  ALA A 561      30.159  39.556 -19.742  1.00  9.00           C  
ATOM   3757  N   TYR A 562      31.512  38.854 -22.608  1.00 14.00           N  
ATOM   3758  CA  TYR A 562      31.553  38.968 -24.070  1.00  3.00           C  
ATOM   3759  C   TYR A 562      31.365  37.627 -24.781  1.00  3.00           C  
ATOM   3760  O   TYR A 562      30.453  37.498 -25.594  1.00  2.00           O  
ATOM   3761  CB  TYR A 562      32.856  39.666 -24.533  1.00  4.00           C  
ATOM   3762  CG  TYR A 562      32.777  41.178 -24.648  1.00  4.00           C  
ATOM   3763  CD1 TYR A 562      33.425  41.852 -25.679  1.00  2.00           C  
ATOM   3764  CD2 TYR A 562      32.073  41.936 -23.712  1.00  5.00           C  
ATOM   3765  CE1 TYR A 562      33.367  43.242 -25.783  1.00  1.00           C  
ATOM   3766  CE2 TYR A 562      32.004  43.324 -23.809  1.00  2.00           C  
ATOM   3767  CZ  TYR A 562      32.656  43.974 -24.844  1.00  2.00           C  
ATOM   3768  OH  TYR A 562      32.587  45.342 -24.944  1.00  1.00           O  
ATOM   3769  N   GLY A 563      32.206  36.654 -24.437  1.00  0.00           N  
ATOM   3770  CA  GLY A 563      32.209  35.299 -24.987  1.00  4.00           C  
ATOM   3771  C   GLY A 563      33.599  34.704 -25.141  1.00  2.00           C  
ATOM   3772  O   GLY A 563      33.728  33.570 -25.604  1.00  2.00           O  
ATOM   3773  N   LYS A 564      34.652  35.462 -24.750  1.00  4.00           N  
ATOM   3774  CA  LYS A 564      36.053  35.041 -24.836  1.00  3.00           C  
ATOM   3775  C   LYS A 564      36.445  34.095 -23.702  1.00  0.00           C  
ATOM   3776  O   LYS A 564      36.260  34.421 -22.525  1.00  0.00           O  
ATOM   3777  CB  LYS A 564      36.992  36.262 -24.855  1.00  3.00           C  
ATOM   3778  CG  LYS A 564      38.448  35.937 -25.203  1.00  2.00           C  
ATOM   3779  CD  LYS A 564      39.398  36.927 -24.543  1.00  2.00           C  
ATOM   3780  CE  LYS A 564      40.835  36.685 -24.924  1.00  2.00           C  
ATOM   3781  NZ  LYS A 564      41.226  37.522 -26.089  1.00  1.00           N  
ATOM   3782  N   VAL A 565      37.020  32.940 -24.070  1.00  4.00           N  
ATOM   3783  CA  VAL A 565      37.532  31.939 -23.141  1.00  0.00           C  
ATOM   3784  C   VAL A 565      38.819  32.523 -22.531  1.00  0.00           C  
ATOM   3785  O   VAL A 565      39.786  32.788 -23.247  1.00  3.00           O  
ATOM   3786  CB  VAL A 565      37.741  30.576 -23.852  1.00  3.00           C  
ATOM   3787  CG1 VAL A 565      38.430  29.563 -22.943  1.00  3.00           C  
ATOM   3788  CG2 VAL A 565      36.414  30.023 -24.352  1.00  3.00           C  
ATOM   3789  N   ILE A 566      38.776  32.799 -21.217  1.00  0.00           N  
ATOM   3790  CA  ILE A 566      39.860  33.391 -20.427  1.00  3.00           C  
ATOM   3791  C   ILE A 566      40.562  32.339 -19.572  1.00  4.00           C  
ATOM   3792  O   ILE A 566      41.698  32.538 -19.147  1.00  2.00           O  
ATOM   3793  CB  ILE A 566      39.339  34.585 -19.600  1.00  3.00           C  
ATOM   3794  CG1 ILE A 566      38.263  34.133 -18.588  1.00  6.00           C  
ATOM   3795  CD1 ILE A 566      37.956  35.057 -17.570  1.00  5.00           C  
ATOM   3796  CG2 ILE A 566      38.831  35.692 -20.535  1.00  3.00           C  
ATOM   3797  N   TYR A 567      39.885  31.209 -19.343  1.00  0.00           N  
ATOM   3798  CA  TYR A 567      40.429  30.080 -18.604  1.00  4.00           C  
ATOM   3799  C   TYR A 567      39.946  28.788 -19.255  1.00  7.00           C  
ATOM   3800  O   TYR A 567      38.815  28.722 -19.721  1.00  0.00           O  
ATOM   3801  CB  TYR A 567      40.065  30.145 -17.100  1.00  5.00           C  
ATOM   3802  CG  TYR A 567      40.517  28.926 -16.315  1.00  6.00           C  
ATOM   3803  CD1 TYR A 567      41.850  28.765 -15.940  1.00  3.00           C  
ATOM   3804  CD2 TYR A 567      39.619  27.909 -15.988  1.00  7.00           C  
ATOM   3805  CE1 TYR A 567      42.274  27.627 -15.252  1.00  3.00           C  
ATOM   3806  CE2 TYR A 567      40.028  26.780 -15.288  1.00  9.00           C  
ATOM   3807  CZ  TYR A 567      41.355  26.643 -14.918  1.00  5.00           C  
ATOM   3808  OH  TYR A 567      41.753  25.526 -14.220  1.00  6.00           O  
ATOM   3809  N   GLU A 568      40.823  27.782 -19.311  1.00  5.00           N  
ATOM   3810  CA  GLU A 568      40.551  26.466 -19.857  1.00  0.00           C  
ATOM   3811  C   GLU A 568      41.370  25.490 -19.020  1.00  0.00           C  
ATOM   3812  O   GLU A 568      42.612  25.509 -19.073  1.00  5.00           O  
ATOM   3813  CB  GLU A 568      40.944  26.403 -21.345  1.00  4.00           C  
ATOM   3814  CG  GLU A 568      40.486  25.147 -22.079  1.00  4.00           C  
ATOM   3815  CD  GLU A 568      39.148  25.265 -22.787  1.00  2.00           C  
ATOM   3816  OE1 GLU A 568      39.104  25.853 -23.894  1.00  2.00           O  
ATOM   3817  OE2 GLU A 568      38.147  24.740 -22.249  1.00  4.00           O  
ATOM   3818  N   ALA A 569      40.668  24.668 -18.214  1.00  0.00           N  
ATOM   3819  CA  ALA A 569      41.273  23.692 -17.318  1.00  0.00           C  
ATOM   3820  C   ALA A 569      42.257  22.773 -18.017  1.00  0.00           C  
ATOM   3821  O   ALA A 569      41.952  22.223 -19.078  1.00  9.00           O  
ATOM   3822  CB  ALA A 569      40.205  22.874 -16.628  1.00 26.00           C  
ATOM   3823  N   LYS A 570      43.459  22.662 -17.435  1.00 10.00           N  
ATOM   3824  CA  LYS A 570      44.542  21.801 -17.884  1.00 40.00           C  
ATOM   3825  C   LYS A 570      44.839  20.826 -16.723  1.00 13.00           C  
ATOM   3826  O   LYS A 570      45.808  21.056 -15.985  1.00  8.00           O  
ATOM   3827  CB  LYS A 570      45.782  22.642 -18.279  1.00  6.00           C  
ATOM   3828  CG  LYS A 570      45.693  23.278 -19.674  1.00  6.00           C  
ATOM   3829  CD  LYS A 570      47.006  23.145 -20.461  1.00  4.00           C  
ATOM   3830  CE  LYS A 570      46.791  23.114 -21.966  1.00  2.00           C  
ATOM   3831  NZ  LYS A 570      46.784  21.721 -22.500  1.00  7.00           N  
ATOM   3832  N   PRO A 571      43.982  19.786 -16.476  1.00 39.00           N  
ATOM   3833  CA  PRO A 571      44.239  18.916 -15.318  1.00 28.00           C  
ATOM   3834  C   PRO A 571      45.380  17.953 -15.534  1.00  0.00           C  
ATOM   3835  O   PRO A 571      45.827  17.776 -16.661  1.00 36.00           O  
ATOM   3836  CB  PRO A 571      42.905  18.190 -15.101  1.00 52.00           C  
ATOM   3837  CG  PRO A 571      42.239  18.207 -16.412  1.00 35.00           C  
ATOM   3838  CD  PRO A 571      42.774  19.350 -17.220  1.00 21.00           C  
ATOM   3839  N   GLU A 572      45.862  17.359 -14.434  1.00 37.00           N  
ATOM   3840  CA  GLU A 572      46.896  16.318 -14.427  1.00  0.00           C  
ATOM   3841  C   GLU A 572      46.149  15.007 -14.695  1.00  0.00           C  
ATOM   3842  O   GLU A 572      45.267  14.636 -13.919  1.00  0.00           O  
ATOM   3843  CB  GLU A 572      47.607  16.244 -13.059  1.00  2.00           C  
ATOM   3844  CG  GLU A 572      48.492  17.430 -12.720  1.00 20.00           C  
ATOM   3845  CD  GLU A 572      49.199  17.272 -11.390  1.00  4.00           C  
ATOM   3846  OE1 GLU A 572      48.742  17.888 -10.400  1.00  5.00           O  
ATOM   3847  OE2 GLU A 572      50.187  16.503 -11.328  1.00  5.00           O  
ATOM   3848  N   TYR A 573      46.451  14.352 -15.822  1.00  0.00           N  
ATOM   3849  CA  TYR A 573      45.795  13.116 -16.212  1.00  0.00           C  
ATOM   3850  C   TYR A 573      46.516  11.903 -15.709  1.00  0.00           C  
ATOM   3851  O   TYR A 573      47.742  11.804 -15.830  1.00  0.00           O  
ATOM   3852  CB  TYR A 573      45.626  13.038 -17.734  1.00  0.00           C  
ATOM   3853  CG  TYR A 573      44.636  14.048 -18.277  1.00  0.00           C  
ATOM   3854  CD1 TYR A 573      43.266  13.798 -18.246  1.00  0.00           C  
ATOM   3855  CD2 TYR A 573      45.064  15.269 -18.790  1.00  0.00           C  
ATOM   3856  CE1 TYR A 573      42.347  14.738 -18.709  1.00 13.00           C  
ATOM   3857  CE2 TYR A 573      44.155  16.210 -19.272  1.00 25.00           C  
ATOM   3858  CZ  TYR A 573      42.797  15.936 -19.237  1.00  0.00           C  
ATOM   3859  OH  TYR A 573      41.888  16.853 -19.708  1.00  7.00           O  
ATOM   3860  N   ALA A 574      45.750  10.961 -15.158  1.00  0.00           N  
ATOM   3861  CA  ALA A 574      46.271   9.677 -14.697  1.00  0.00           C  
ATOM   3862  C   ALA A 574      46.757   8.908 -15.930  1.00  0.00           C  
ATOM   3863  O   ALA A 574      47.905   8.461 -15.978  1.00 26.00           O  
ATOM   3864  CB  ALA A 574      45.175   8.901 -13.989  1.00  0.00           C  
ATOM   3865  N   CYS A 575      45.897   8.836 -16.956  1.00  0.00           N  
ATOM   3866  CA  CYS A 575      46.158   8.160 -18.218  1.00 15.00           C  
ATOM   3867  C   CYS A 575      45.724   9.065 -19.365  1.00  0.00           C  
ATOM   3868  O   CYS A 575      44.522   9.243 -19.586  1.00  0.00           O  
ATOM   3869  CB  CYS A 575      45.437   6.813 -18.240  1.00 52.00           C  
ATOM   3870  SG  CYS A 575      45.305   6.044 -19.877  1.00  8.00           S  
ATOM   3871  N   ILE A 576      46.702   9.680 -20.060  1.00 11.00           N  
ATOM   3872  CA  ILE A 576      46.417  10.592 -21.181  1.00  0.00           C  
ATOM   3873  C   ILE A 576      45.735   9.861 -22.373  1.00  4.00           C  
ATOM   3874  O   ILE A 576      44.679  10.321 -22.807  1.00  5.00           O  
ATOM   3875  CB  ILE A 576      47.581  11.555 -21.584  1.00  3.00           C  
ATOM   3876  CG1 ILE A 576      48.287  12.144 -20.338  1.00  6.00           C  
ATOM   3877  CD1 ILE A 576      49.648  12.807 -20.580  1.00  3.00           C  
ATOM   3878  CG2 ILE A 576      47.053  12.674 -22.488  1.00  3.00           C  
ATOM   3879  N   PRO A 577      46.225   8.688 -22.853  1.00  0.00           N  
ATOM   3880  CA  PRO A 577      45.511   7.992 -23.947  1.00  3.00           C  
ATOM   3881  C   PRO A 577      44.022   7.689 -23.680  1.00  5.00           C  
ATOM   3882  O   PRO A 577      43.210   7.668 -24.607  1.00  4.00           O  
ATOM   3883  CB  PRO A 577      46.298   6.688 -24.092  1.00  2.00           C  
ATOM   3884  CG  PRO A 577      47.660   7.011 -23.587  1.00  2.00           C  
ATOM   3885  CD  PRO A 577      47.456   7.960 -22.468  1.00  4.00           C  
ATOM   3886  N   CYS A 578      43.672   7.482 -22.402  1.00  0.00           N  
ATOM   3887  CA  CYS A 578      42.342   7.135 -21.912  1.00  6.00           C  
ATOM   3888  C   CYS A 578      41.220   8.093 -22.275  1.00 29.00           C  
ATOM   3889  O   CYS A 578      40.060   7.690 -22.172  1.00 15.00           O  
ATOM   3890  CB  CYS A 578      42.382   6.882 -20.409  1.00 20.00           C  
ATOM   3891  SG  CYS A 578      43.359   5.438 -19.921  1.00 14.00           S  
ATOM   3892  N   ILE A 579      41.531   9.345 -22.687  1.00  0.00           N  
ATOM   3893  CA  ILE A 579      40.510  10.358 -23.006  1.00 13.00           C  
ATOM   3894  C   ILE A 579      39.529   9.958 -24.162  1.00  5.00           C  
ATOM   3895  O   ILE A 579      38.598  10.692 -24.465  1.00  2.00           O  
ATOM   3896  CB  ILE A 579      41.062  11.827 -22.976  1.00  4.00           C  
ATOM   3897  CG1 ILE A 579      42.038  12.018 -21.770  1.00 22.00           C  
ATOM   3898  CD1 ILE A 579      43.138  13.059 -21.958  1.00  4.00           C  
ATOM   3899  CG2 ILE A 579      39.924  12.870 -22.889  1.00  3.00           C  
ATOM   3900  N   ASN A 580      39.626   8.709 -24.676  1.00  4.00           N  
ATOM   3901  CA  ASN A 580      38.689   8.117 -25.652  1.00  3.00           C  
ATOM   3902  C   ASN A 580      37.919   6.927 -24.992  1.00  8.00           C  
ATOM   3903  O   ASN A 580      38.535   6.098 -24.310  1.00  5.00           O  
ATOM   3904  CB  ASN A 580      39.409   7.661 -26.936  1.00  2.00           C  
ATOM   3905  CG  ASN A 580      38.470   7.184 -28.033  1.00  1.00           C  
ATOM   3906  OD1 ASN A 580      38.254   5.975 -28.235  1.00  2.00           O  
ATOM   3907  ND2 ASN A 580      37.886   8.129 -28.763  1.00  1.00           N  
ATOM   3908  N   ALA A 581      36.579   6.858 -25.194  1.00  3.00           N  
ATOM   3909  CA  ALA A 581      35.712   5.816 -24.630  1.00  6.00           C  
ATOM   3910  C   ALA A 581      35.511   4.646 -25.592  1.00  2.00           C  
ATOM   3911  O   ALA A 581      35.699   3.493 -25.204  1.00  2.00           O  
ATOM   3912  CB  ALA A 581      34.369   6.408 -24.227  1.00  3.00           C  
ATOM   3913  N   TYR A 627      47.097  16.592 -22.439  1.00  5.00           N  
ATOM   3914  CA  TYR A 627      48.439  17.178 -22.368  1.00  3.00           C  
ATOM   3915  C   TYR A 627      49.223  16.856 -21.093  1.00  0.00           C  
ATOM   3916  O   TYR A 627      50.269  16.211 -21.202  1.00  3.00           O  
ATOM   3917  CB  TYR A 627      48.463  18.713 -22.643  1.00 13.00           C  
ATOM   3918  CG  TYR A 627      49.625  19.148 -23.525  1.00  5.00           C  
ATOM   3919  CD1 TYR A 627      50.942  18.815 -23.201  1.00  4.00           C  
ATOM   3920  CD2 TYR A 627      49.405  19.859 -24.703  1.00  2.00           C  
ATOM   3921  CE1 TYR A 627      52.005  19.144 -24.043  1.00  2.00           C  
ATOM   3922  CE2 TYR A 627      50.465  20.210 -25.546  1.00  1.00           C  
ATOM   3923  CZ  TYR A 627      51.764  19.847 -25.212  1.00  2.00           C  
ATOM   3924  OH  TYR A 627      52.823  20.173 -26.032  1.00  1.00           O  
ATOM   3925  N   ARG A 628      48.760  17.347 -19.907  1.00 60.00           N  
ATOM   3926  CA  ARG A 628      49.411  17.173 -18.589  1.00  4.00           C  
ATOM   3927  C   ARG A 628      49.350  15.741 -18.007  1.00  0.00           C  
ATOM   3928  O   ARG A 628      48.321  15.073 -18.129  1.00  0.00           O  
ATOM   3929  CB  ARG A 628      48.834  18.160 -17.583  1.00 19.00           C  
ATOM   3930  CG  ARG A 628      49.191  19.603 -17.883  1.00 12.00           C  
ATOM   3931  CD  ARG A 628      49.896  20.245 -16.708  1.00  3.00           C  
ATOM   3932  NE  ARG A 628      48.960  20.702 -15.679  1.00  3.00           N  
ATOM   3933  CZ  ARG A 628      49.202  20.662 -14.371  1.00  2.00           C  
ATOM   3934  NH1 ARG A 628      50.351  20.175 -13.914  1.00  3.00           N  
ATOM   3935  NH2 ARG A 628      48.293  21.102 -13.508  1.00  4.00           N  
ATOM   3936  N   GLN A 629      50.440  15.276 -17.361  1.00  5.00           N  
ATOM   3937  CA  GLN A 629      50.490  13.917 -16.792  1.00  0.00           C  
ATOM   3938  C   GLN A 629      50.577  13.974 -15.278  1.00  0.00           C  
ATOM   3939  O   GLN A 629      51.403  14.722 -14.746  1.00  5.00           O  
ATOM   3940  CB  GLN A 629      51.654  13.100 -17.412  1.00  2.00           C  
ATOM   3941  CG  GLN A 629      51.994  11.734 -16.771  1.00  3.00           C  
ATOM   3942  CD  GLN A 629      50.911  10.674 -16.847  1.00  4.00           C  
ATOM   3943  OE1 GLN A 629      50.309  10.303 -15.835  1.00  0.00           O  
ATOM   3944  NE2 GLN A 629      50.683  10.112 -18.027  1.00  4.00           N  
ATOM   3945  N   ALA A 630      49.698  13.211 -14.592  1.00  0.00           N  
ATOM   3946  CA  ALA A 630      49.641  13.132 -13.133  1.00  0.00           C  
ATOM   3947  C   ALA A 630      50.831  12.321 -12.625  1.00  0.00           C  
ATOM   3948  O   ALA A 630      51.225  11.339 -13.256  1.00  6.00           O  
ATOM   3949  CB  ALA A 630      48.335  12.483 -12.685  1.00  0.00           C  
ATOM   3950  N   GLN A 631      51.437  12.758 -11.516  1.00  6.00           N  
ATOM   3951  CA  GLN A 631      52.544  12.009 -10.951  1.00  4.00           C  
ATOM   3952  C   GLN A 631      52.013  10.716 -10.296  1.00  0.00           C  
ATOM   3953  O   GLN A 631      50.896  10.698  -9.759  1.00  0.00           O  
ATOM   3954  CB  GLN A 631      53.416  12.880 -10.014  1.00  3.00           C  
ATOM   3955  CG  GLN A 631      53.081  12.854  -8.511  1.00  3.00           C  
ATOM   3956  CD  GLN A 631      54.224  12.375  -7.624  1.00  2.00           C  
ATOM   3957  OE1 GLN A 631      55.191  11.743  -8.072  1.00  2.00           O  
ATOM   3958  NE2 GLN A 631      54.114  12.623  -6.325  1.00  4.00           N  
ATOM   3959  N   ARG A 632      52.779   9.628 -10.427  1.00  5.00           N  
ATOM   3960  CA  ARG A 632      52.458   8.320  -9.865  1.00  0.00           C  
ATOM   3961  C   ARG A 632      52.781   8.364  -8.372  1.00  8.00           C  
ATOM   3962  O   ARG A 632      53.866   8.828  -8.013  1.00  4.00           O  
ATOM   3963  CB  ARG A 632      53.294   7.249 -10.564  1.00  3.00           C  
ATOM   3964  CG  ARG A 632      53.144   5.867  -9.946  1.00  6.00           C  
ATOM   3965  CD  ARG A 632      53.790   4.776 -10.772  1.00  3.00           C  
ATOM   3966  NE  ARG A 632      52.995   4.376 -11.937  1.00  3.00           N  
ATOM   3967  CZ  ARG A 632      51.883   3.645 -11.877  1.00  0.00           C  
ATOM   3968  NH1 ARG A 632      51.380   3.284 -10.704  1.00  0.00           N  
ATOM   3969  NH2 ARG A 632      51.250   3.294 -12.992  1.00 23.00           N  
ATOM   3970  N   ILE A 633      51.834   7.922  -7.507  1.00  0.00           N  
ATOM   3971  CA  ILE A 633      51.992   7.917  -6.041  1.00 12.00           C  
ATOM   3972  C   ILE A 633      51.967   6.535  -5.413  1.00  9.00           C  
ATOM   3973  O   ILE A 633      52.326   6.396  -4.236  1.00 26.00           O  
ATOM   3974  CB  ILE A 633      51.041   8.896  -5.310  1.00 44.00           C  
ATOM   3975  CG1 ILE A 633      49.562   8.608  -5.641  1.00  0.00           C  
ATOM   3976  CD1 ILE A 633      48.564   9.152  -4.647  1.00  1.00           C  
ATOM   3977  CG2 ILE A 633      51.441  10.353  -5.569  1.00 16.00           C  
ATOM   3978  N   LEU A 634      51.512   5.528  -6.172  1.00  0.00           N  
ATOM   3979  CA  LEU A 634      51.423   4.154  -5.701  1.00 11.00           C  
ATOM   3980  C   LEU A 634      51.760   3.203  -6.858  1.00 12.00           C  
ATOM   3981  O   LEU A 634      51.328   3.459  -7.987  1.00  0.00           O  
ATOM   3982  CB  LEU A 634      50.010   3.905  -5.149  1.00  0.00           C  
ATOM   3983  CG  LEU A 634      49.801   2.682  -4.255  1.00  0.00           C  
ATOM   3984  CD1 LEU A 634      50.288   2.956  -2.827  1.00  0.00           C  
ATOM   3985  CD2 LEU A 634      48.326   2.272  -4.256  1.00  1.00           C  
ATOM   3986  N   LYS A 635      52.557   2.143  -6.597  1.00  8.00           N  
ATOM   3987  CA  LYS A 635      52.969   1.221  -7.657  1.00  7.00           C  
ATOM   3988  C   LYS A 635      51.781   0.517  -8.333  1.00  0.00           C  
ATOM   3989  O   LYS A 635      50.852   0.096  -7.648  1.00  0.00           O  
ATOM   3990  CB  LYS A 635      54.059   0.254  -7.183  1.00  6.00           C  
ATOM   3991  CG  LYS A 635      54.955  -0.233  -8.321  1.00  3.00           C  
ATOM   3992  CD  LYS A 635      54.511  -1.609  -8.877  1.00  3.00           C  
ATOM   3993  CE  LYS A 635      54.958  -1.837 -10.300  1.00  2.00           C  
ATOM   3994  NZ  LYS A 635      54.266  -2.991 -10.913  1.00  3.00           N  
ATOM   3995  N   SER A 636      51.805   0.439  -9.686  1.00  0.00           N  
ATOM   3996  CA  SER A 636      50.744  -0.105 -10.550  1.00  1.00           C  
ATOM   3997  C   SER A 636      50.125  -1.368  -9.991  1.00  0.00           C  
ATOM   3998  O   SER A 636      48.900  -1.448  -9.913  1.00  1.00           O  
ATOM   3999  CB  SER A 636      51.263  -0.382 -11.963  1.00 13.00           C  
ATOM   4000  OG  SER A 636      52.337   0.468 -12.335  1.00  5.00           O  
ATOM   4001  N   SER A 637      50.983  -2.338  -9.576  1.00  0.00           N  
ATOM   4002  CA  SER A 637      50.628  -3.642  -9.003  1.00 11.00           C  
ATOM   4003  C   SER A 637      49.843  -3.476  -7.715  1.00  0.00           C  
ATOM   4004  O   SER A 637      48.821  -4.133  -7.571  1.00  0.00           O  
ATOM   4005  CB  SER A 637      51.885  -4.468  -8.730  1.00  4.00           C  
ATOM   4006  OG  SER A 637      52.661  -3.909  -7.679  1.00  8.00           O  
ATOM   4007  N   SER A 638      50.321  -2.589  -6.784  1.00  0.00           N  
ATOM   4008  CA  SER A 638      49.679  -2.315  -5.487  1.00 40.00           C  
ATOM   4009  C   SER A 638      48.318  -1.660  -5.647  1.00  0.00           C  
ATOM   4010  O   SER A 638      47.399  -2.005  -4.898  1.00  0.00           O  
ATOM   4011  CB  SER A 638      50.559  -1.448  -4.595  1.00  0.00           C  
ATOM   4012  OG  SER A 638      51.838  -2.024  -4.398  1.00 24.00           O  
ATOM   4013  N   ALA A 639      48.182  -0.717  -6.617  1.00  0.00           N  
ATOM   4014  CA  ALA A 639      46.917  -0.028  -6.885  1.00  0.00           C  
ATOM   4015  C   ALA A 639      45.929  -0.981  -7.510  1.00  0.00           C  
ATOM   4016  O   ALA A 639      44.781  -1.024  -7.069  1.00  0.00           O  
ATOM   4017  CB  ALA A 639      47.136   1.190  -7.772  1.00  0.00           C  
ATOM   4018  N   TYR A 640      46.395  -1.805  -8.482  1.00  1.00           N  
ATOM   4019  CA  TYR A 640      45.591  -2.838  -9.147  1.00  1.00           C  
ATOM   4020  C   TYR A 640      45.164  -3.956  -8.172  1.00  0.00           C  
ATOM   4021  O   TYR A 640      44.048  -4.464  -8.286  1.00  0.00           O  
ATOM   4022  CB  TYR A 640      46.349  -3.425 -10.356  1.00  1.00           C  
ATOM   4023  CG  TYR A 640      45.579  -4.479 -11.123  1.00  0.00           C  
ATOM   4024  CD1 TYR A 640      44.698  -4.124 -12.142  1.00  0.00           C  
ATOM   4025  CD2 TYR A 640      45.739  -5.829 -10.837  1.00  9.00           C  
ATOM   4026  CE1 TYR A 640      43.972  -5.089 -12.840  1.00 10.00           C  
ATOM   4027  CE2 TYR A 640      45.027  -6.802 -11.533  1.00  3.00           C  
ATOM   4028  CZ  TYR A 640      44.133  -6.426 -12.525  1.00  4.00           C  
ATOM   4029  OH  TYR A 640      43.415  -7.387 -13.202  1.00  3.00           O  
ATOM   4030  N   ASP A 641      46.059  -4.335  -7.242  1.00  0.00           N  
ATOM   4031  CA  ASP A 641      45.807  -5.371  -6.243  1.00 18.00           C  
ATOM   4032  C   ASP A 641      44.798  -4.938  -5.230  1.00  0.00           C  
ATOM   4033  O   ASP A 641      43.864  -5.700  -4.960  1.00 27.00           O  
ATOM   4034  CB  ASP A 641      47.095  -5.853  -5.561  1.00  0.00           C  
ATOM   4035  CG  ASP A 641      47.930  -6.852  -6.368  1.00  7.00           C  
ATOM   4036  OD1 ASP A 641      47.351  -7.550  -7.257  1.00  5.00           O  
ATOM   4037  OD2 ASP A 641      49.157  -6.945  -6.109  1.00  7.00           O  
ATOM   4038  N   MET A 642      44.943  -3.698  -4.701  1.00  0.00           N  
ATOM   4039  CA  MET A 642      43.980  -3.123  -3.769  1.00  0.00           C  
ATOM   4040  C   MET A 642      42.611  -2.998  -4.435  1.00  0.00           C  
ATOM   4041  O   MET A 642      41.596  -3.392  -3.851  1.00  0.00           O  
ATOM   4042  CB  MET A 642      44.439  -1.776  -3.279  1.00  0.00           C  
ATOM   4043  CG  MET A 642      43.565  -1.237  -2.152  1.00  0.00           C  
ATOM   4044  SD  MET A 642      43.236  -2.509  -0.895  1.00  0.00           S  
ATOM   4045  CE  MET A 642      44.811  -2.577  -0.094  1.00  0.00           C  
ATOM   4046  N   ALA A 643      42.594  -2.541  -5.696  1.00  0.00           N  
ATOM   4047  CA  ALA A 643      41.360  -2.445  -6.456  1.00  0.00           C  
ATOM   4048  C   ALA A 643      40.596  -3.775  -6.421  1.00  0.00           C  
ATOM   4049  O   ALA A 643      39.405  -3.776  -6.102  1.00  0.00           O  
ATOM   4050  CB  ALA A 643      41.662  -2.035  -7.889  1.00  0.00           C  
ATOM   4051  N   ASN A 644      41.283  -4.898  -6.705  1.00  0.00           N  
ATOM   4052  CA  ASN A 644      40.659  -6.223  -6.742  1.00  0.00           C  
ATOM   4053  C   ASN A 644      40.242  -6.748  -5.362  1.00 18.00           C  
ATOM   4054  O   ASN A 644      39.212  -7.411  -5.247  1.00 13.00           O  
ATOM   4055  CB  ASN A 644      41.514  -7.203  -7.500  1.00  9.00           C  
ATOM   4056  CG  ASN A 644      41.511  -7.007  -8.995  1.00  4.00           C  
ATOM   4057  OD1 ASN A 644      40.475  -6.794  -9.638  1.00  6.00           O  
ATOM   4058  ND2 ASN A 644      42.658  -7.244  -9.592  1.00  4.00           N  
ATOM   4059  N   ILE A 645      41.001  -6.386  -4.313  1.00 30.00           N  
ATOM   4060  CA  ILE A 645      40.648  -6.718  -2.933  1.00 60.00           C  
ATOM   4061  C   ILE A 645      39.302  -6.000  -2.657  1.00  0.00           C  
ATOM   4062  O   ILE A 645      38.337  -6.640  -2.252  1.00  0.00           O  
ATOM   4063  CB  ILE A 645      41.769  -6.267  -1.947  1.00  0.00           C  
ATOM   4064  CG1 ILE A 645      43.038  -7.159  -2.100  1.00 39.00           C  
ATOM   4065  CD1 ILE A 645      44.284  -6.675  -1.446  1.00  0.00           C  
ATOM   4066  CG2 ILE A 645      41.251  -6.272  -0.501  1.00 51.00           C  
ATOM   4067  N   LEU A 646      39.230  -4.693  -2.977  1.00  0.00           N  
ATOM   4068  CA  LEU A 646      38.024  -3.848  -2.832  1.00  0.00           C  
ATOM   4069  C   LEU A 646      36.814  -4.351  -3.615  1.00  0.00           C  
ATOM   4070  O   LEU A 646      35.688  -4.249  -3.120  1.00  0.00           O  
ATOM   4071  CB  LEU A 646      38.305  -2.354  -3.093  1.00  0.00           C  
ATOM   4072  CG  LEU A 646      39.235  -1.727  -2.078  1.00  0.00           C  
ATOM   4073  CD1 LEU A 646      39.502  -0.265  -2.408  1.00  0.00           C  
ATOM   4074  CD2 LEU A 646      38.711  -1.921  -0.646  1.00  0.00           C  
ATOM   4075  N   ARG A 647      37.055  -4.941  -4.798  1.00  0.00           N  
ATOM   4076  CA  ARG A 647      36.004  -5.549  -5.611  1.00  0.00           C  
ATOM   4077  C   ARG A 647      35.543  -6.861  -4.938  1.00  0.00           C  
ATOM   4078  O   ARG A 647      34.358  -7.154  -4.943  1.00  0.00           O  
ATOM   4079  CB  ARG A 647      36.497  -5.799  -7.049  1.00  0.00           C  
ATOM   4080  CG  ARG A 647      35.516  -6.601  -7.912  1.00 13.00           C  
ATOM   4081  CD  ARG A 647      35.654  -6.349  -9.396  1.00  6.00           C  
ATOM   4082  NE  ARG A 647      36.938  -6.795  -9.930  1.00  8.00           N  
ATOM   4083  CZ  ARG A 647      37.177  -7.025 -11.219  1.00  4.00           C  
ATOM   4084  NH1 ARG A 647      38.385  -7.407 -11.619  1.00  3.00           N  
ATOM   4085  NH2 ARG A 647      36.209  -6.876 -12.119  1.00  5.00           N  
ATOM   4086  N   ASP A 648      36.498  -7.644  -4.373  1.00 23.00           N  
ATOM   4087  CA  ASP A 648      36.284  -8.887  -3.619  1.00 18.00           C  
ATOM   4088  C   ASP A 648      35.419  -8.540  -2.396  1.00 48.00           C  
ATOM   4089  O   ASP A 648      34.472  -9.253  -2.099  1.00 38.00           O  
ATOM   4090  CB  ASP A 648      37.653  -9.413  -3.134  1.00 60.00           C  
ATOM   4091  CG  ASP A 648      37.879 -10.907  -3.122  1.00 22.00           C  
ATOM   4092  OD1 ASP A 648      37.911 -11.506  -4.213  1.00  5.00           O  
ATOM   4093  OD2 ASP A 648      38.179 -11.450  -2.038  1.00 26.00           O  
ATOM   4094  N   VAL A 649      35.731  -7.419  -1.722  1.00  0.00           N  
ATOM   4095  CA  VAL A 649      35.038  -6.870  -0.544  1.00 57.00           C  
ATOM   4096  C   VAL A 649      33.556  -6.584  -0.838  1.00  0.00           C  
ATOM   4097  O   VAL A 649      32.712  -6.828   0.017  1.00  4.00           O  
ATOM   4098  CB  VAL A 649      35.810  -5.633   0.063  1.00  0.00           C  
ATOM   4099  CG1 VAL A 649      35.001  -4.897   1.130  1.00 38.00           C  
ATOM   4100  CG2 VAL A 649      37.166  -6.060   0.645  1.00 60.00           C  
ATOM   4101  N   ILE A 650      33.247  -6.078  -2.037  1.00  0.00           N  
ATOM   4102  CA  ILE A 650      31.883  -5.702  -2.435  1.00  3.00           C  
ATOM   4103  C   ILE A 650      31.084  -6.835  -3.059  1.00 20.00           C  
ATOM   4104  O   ILE A 650      29.884  -6.915  -2.824  1.00 14.00           O  
ATOM   4105  CB  ILE A 650      31.875  -4.379  -3.259  1.00  1.00           C  
ATOM   4106  CG1 ILE A 650      30.560  -3.577  -3.059  1.00 46.00           C  
ATOM   4107  CD1 ILE A 650      30.571  -2.116  -3.602  1.00 60.00           C  
ATOM   4108  CG2 ILE A 650      32.202  -4.620  -4.726  1.00 54.00           C  
ATOM   4109  N   GLU A 651      31.747  -7.697  -3.849  1.00  0.00           N  
ATOM   4110  CA  GLU A 651      31.144  -8.849  -4.535  1.00  7.00           C  
ATOM   4111  C   GLU A 651      31.021 -10.063  -3.617  1.00 10.00           C  
ATOM   4112  O   GLU A 651      30.125 -10.891  -3.802  1.00  3.00           O  
ATOM   4113  CB  GLU A 651      31.990  -9.258  -5.756  1.00  3.00           C  
ATOM   4114  CG  GLU A 651      31.957  -8.329  -6.966  1.00 19.00           C  
ATOM   4115  CD  GLU A 651      32.813  -8.752  -8.156  1.00  3.00           C  
ATOM   4116  OE1 GLU A 651      33.810  -9.487  -7.958  1.00  5.00           O  
ATOM   4117  OE2 GLU A 651      32.504  -8.323  -9.291  1.00 10.00           O  
ATOM   4118  N   HIS A 652      31.959 -10.227  -2.677  1.00  0.00           N  
ATOM   4119  CA  HIS A 652      31.966 -11.419  -1.818  1.00  3.00           C  
ATOM   4120  C   HIS A 652      31.614 -11.158  -0.364  1.00  8.00           C  
ATOM   4121  O   HIS A 652      31.268 -12.088   0.361  1.00  2.00           O  
ATOM   4122  CB  HIS A 652      33.256 -12.238  -2.020  1.00  5.00           C  
ATOM   4123  CG  HIS A 652      33.604 -12.409  -3.472  1.00  2.00           C  
ATOM   4124  ND1 HIS A 652      32.658 -12.814  -4.403  1.00  2.00           N  
ATOM   4125  CD2 HIS A 652      34.770 -12.176  -4.114  1.00  3.00           C  
ATOM   4126  CE1 HIS A 652      33.277 -12.818  -5.569  1.00  2.00           C  
ATOM   4127  NE2 HIS A 652      34.549 -12.446  -5.447  1.00  3.00           N  
ATOM   4128  N   GLY A 653      31.661  -9.889   0.020  1.00 26.00           N  
ATOM   4129  CA  GLY A 653      31.259  -9.403   1.334  1.00 10.00           C  
ATOM   4130  C   GLY A 653      30.127  -8.396   1.199  1.00 10.00           C  
ATOM   4131  O   GLY A 653      30.131  -7.579   0.267  1.00  0.00           O  
ATOM   4132  N   THR A 654      29.153  -8.436   2.138  1.00  4.00           N  
ATOM   4133  CA  THR A 654      27.949  -7.578   2.176  1.00  3.00           C  
ATOM   4134  C   THR A 654      26.845  -8.089   1.202  1.00  7.00           C  
ATOM   4135  O   THR A 654      26.846  -7.747   0.011  1.00 10.00           O  
ATOM   4136  CB  THR A 654      28.255  -6.037   2.116  1.00  9.00           C  
ATOM   4137  OG1 THR A 654      28.446  -5.615   0.761  1.00 45.00           O  
ATOM   4138  CG2 THR A 654      29.460  -5.612   2.983  1.00 17.00           C  
ATOM   4139  N   GLY A 655      25.942  -8.924   1.727  1.00  3.00           N  
ATOM   4140  CA  GLY A 655      24.827  -9.499   0.979  1.00  3.00           C  
ATOM   4141  C   GLY A 655      24.792 -11.014   1.014  1.00  2.00           C  
ATOM   4142  O   GLY A 655      23.954 -11.641   0.361  1.00  1.00           O  
ATOM   4143  N   LYS A 660      24.096  -5.387  -4.588  1.00 16.00           N  
ATOM   4144  CA  LYS A 660      22.692  -5.151  -4.948  1.00  2.00           C  
ATOM   4145  C   LYS A 660      22.531  -4.570  -6.377  1.00  2.00           C  
ATOM   4146  O   LYS A 660      21.399  -4.286  -6.805  1.00  2.00           O  
ATOM   4147  CB  LYS A 660      21.998  -4.239  -3.912  1.00  3.00           C  
ATOM   4148  CG  LYS A 660      21.584  -4.926  -2.612  1.00  4.00           C  
ATOM   4149  CD  LYS A 660      20.576  -4.066  -1.841  1.00  2.00           C  
ATOM   4150  CE  LYS A 660      20.998  -3.796  -0.416  1.00  4.00           C  
ATOM   4151  NZ  LYS A 660      20.661  -2.408   0.008  1.00  4.00           N  
ATOM   4152  N   ILE A 661      23.671  -4.383  -7.104  1.00 29.00           N  
ATOM   4153  CA  ILE A 661      23.705  -3.869  -8.489  1.00  3.00           C  
ATOM   4154  C   ILE A 661      24.182  -4.987  -9.454  1.00  2.00           C  
ATOM   4155  O   ILE A 661      24.811  -5.968  -9.025  1.00  5.00           O  
ATOM   4156  CB  ILE A 661      24.557  -2.556  -8.647  1.00 37.00           C  
ATOM   4157  CG1 ILE A 661      24.367  -1.578  -7.466  1.00 17.00           C  
ATOM   4158  CD1 ILE A 661      25.547  -0.602  -7.179  1.00 60.00           C  
ATOM   4159  CG2 ILE A 661      24.249  -1.856  -9.973  1.00  9.00           C  
ATOM   4160  N   GLY A 662      23.833  -4.829 -10.732  1.00  3.00           N  
ATOM   4161  CA  GLY A 662      24.236  -5.718 -11.816  1.00  2.00           C  
ATOM   4162  C   GLY A 662      25.429  -5.151 -12.560  1.00  2.00           C  
ATOM   4163  O   GLY A 662      25.326  -4.772 -13.734  1.00  3.00           O  
ATOM   4164  N   ARG A 663      26.559  -5.034 -11.841  1.00  3.00           N  
ATOM   4165  CA  ARG A 663      27.835  -4.536 -12.334  1.00  7.00           C  
ATOM   4166  C   ARG A 663      28.921  -5.344 -11.682  1.00  4.00           C  
ATOM   4167  O   ARG A 663      28.782  -5.726 -10.519  1.00 20.00           O  
ATOM   4168  CB  ARG A 663      28.008  -3.059 -11.998  1.00  0.00           C  
ATOM   4169  CG  ARG A 663      27.139  -2.144 -12.842  1.00 15.00           C  
ATOM   4170  CD  ARG A 663      27.685  -0.744 -12.922  1.00 32.00           C  
ATOM   4171  NE  ARG A 663      28.810  -0.632 -13.853  1.00  0.00           N  
ATOM   4172  CZ  ARG A 663      28.698  -0.305 -15.137  1.00 14.00           C  
ATOM   4173  NH1 ARG A 663      29.781  -0.175 -15.891  1.00 11.00           N  
ATOM   4174  NH2 ARG A 663      27.500  -0.095 -15.676  1.00  9.00           N  
ATOM   4175  N   SER A 664      29.998  -5.614 -12.423  1.00 10.00           N  
ATOM   4176  CA  SER A 664      31.131  -6.410 -11.934  1.00 56.00           C  
ATOM   4177  C   SER A 664      32.423  -5.599 -11.902  1.00 19.00           C  
ATOM   4178  O   SER A 664      33.509  -6.161 -11.717  1.00  0.00           O  
ATOM   4179  CB  SER A 664      31.316  -7.642 -12.820  1.00  2.00           C  
ATOM   4180  OG  SER A 664      31.618  -7.270 -14.158  1.00  3.00           O  
ATOM   4181  N   ASP A 665      32.301  -4.274 -12.121  1.00  0.00           N  
ATOM   4182  CA  ASP A 665      33.416  -3.342 -12.225  1.00 19.00           C  
ATOM   4183  C   ASP A 665      33.477  -2.406 -11.041  1.00  0.00           C  
ATOM   4184  O   ASP A 665      34.084  -1.354 -11.158  1.00  0.00           O  
ATOM   4185  CB  ASP A 665      33.282  -2.560 -13.548  1.00 16.00           C  
ATOM   4186  CG  ASP A 665      32.044  -1.675 -13.654  1.00 28.00           C  
ATOM   4187  OD1 ASP A 665      32.067  -0.724 -14.455  1.00  0.00           O  
ATOM   4188  OD2 ASP A 665      31.055  -1.935 -12.929  1.00  0.00           O  
ATOM   4189  N   LEU A 666      32.858  -2.784  -9.912  1.00 60.00           N  
ATOM   4190  CA  LEU A 666      32.767  -1.963  -8.700  1.00  0.00           C  
ATOM   4191  C   LEU A 666      33.597  -2.475  -7.566  1.00  0.00           C  
ATOM   4192  O   LEU A 666      33.530  -3.659  -7.258  1.00 57.00           O  
ATOM   4193  CB  LEU A 666      31.320  -1.805  -8.214  1.00 60.00           C  
ATOM   4194  CG  LEU A 666      30.351  -1.147  -9.157  1.00  0.00           C  
ATOM   4195  CD1 LEU A 666      28.940  -1.482  -8.759  1.00 60.00           C  
ATOM   4196  CD2 LEU A 666      30.524   0.347  -9.156  1.00  0.00           C  
ATOM   4197  N   GLY A 667      34.374  -1.573  -6.968  1.00  0.00           N  
ATOM   4198  CA  GLY A 667      35.208  -1.827  -5.801  1.00  0.00           C  
ATOM   4199  C   GLY A 667      34.777  -0.890  -4.693  1.00  0.00           C  
ATOM   4200  O   GLY A 667      34.417   0.252  -4.982  1.00  0.00           O  
ATOM   4201  N   GLY A 668      34.798  -1.341  -3.440  1.00  0.00           N  
ATOM   4202  CA  GLY A 668      34.408  -0.459  -2.345  1.00  0.00           C  
ATOM   4203  C   GLY A 668      34.746  -0.937  -0.957  1.00  0.00           C  
ATOM   4204  O   GLY A 668      34.990  -2.113  -0.752  1.00  1.00           O  
ATOM   4205  N   LYS A 669      34.759  -0.004  -0.003  1.00  0.00           N  
ATOM   4206  CA  LYS A 669      35.066  -0.219   1.414  1.00  2.00           C  
ATOM   4207  C   LYS A 669      34.096   0.575   2.298  1.00  0.00           C  
ATOM   4208  O   LYS A 669      33.846   1.760   2.034  1.00  0.00           O  
ATOM   4209  CB  LYS A 669      36.506   0.271   1.703  1.00  0.00           C  
ATOM   4210  CG  LYS A 669      36.983   0.068   3.144  1.00  0.00           C  
ATOM   4211  CD  LYS A 669      37.494  -1.339   3.419  1.00  0.00           C  
ATOM   4212  CE  LYS A 669      37.773  -1.498   4.892  1.00  0.00           C  
ATOM   4213  NZ  LYS A 669      36.544  -1.909   5.600  1.00 44.00           N  
ATOM   4214  N   THR A 670      33.600  -0.058   3.372  1.00 52.00           N  
ATOM   4215  CA  THR A 670      32.740   0.586   4.373  1.00  0.00           C  
ATOM   4216  C   THR A 670      33.633   1.101   5.510  1.00 28.00           C  
ATOM   4217  O   THR A 670      34.749   0.616   5.698  1.00 28.00           O  
ATOM   4218  CB  THR A 670      31.708  -0.395   4.964  1.00 24.00           C  
ATOM   4219  OG1 THR A 670      32.387  -1.505   5.542  1.00 21.00           O  
ATOM   4220  CG2 THR A 670      30.702  -0.851   3.967  1.00 26.00           C  
ATOM   4221  N   GLY A 671      33.109   2.030   6.287  1.00  0.00           N  
ATOM   4222  CA  GLY A 671      33.806   2.572   7.442  1.00 26.00           C  
ATOM   4223  C   GLY A 671      32.843   2.935   8.545  1.00  0.00           C  
ATOM   4224  O   GLY A 671      31.744   3.424   8.272  1.00  0.00           O  
ATOM   4225  N   THR A 672      33.237   2.652   9.796  1.00 23.00           N  
ATOM   4226  CA  THR A 672      32.488   2.972  11.013  1.00  0.00           C  
ATOM   4227  C   THR A 672      33.496   3.390  12.094  1.00 15.00           C  
ATOM   4228  O   THR A 672      34.429   2.648  12.377  1.00 25.00           O  
ATOM   4229  CB  THR A 672      31.545   1.818  11.437  1.00 12.00           C  
ATOM   4230  OG1 THR A 672      30.920   1.256  10.288  1.00 20.00           O  
ATOM   4231  CG2 THR A 672      30.464   2.271  12.385  1.00 13.00           C  
ATOM   4232  N   THR A 673      33.334   4.576  12.667  1.00  0.00           N  
ATOM   4233  CA  THR A 673      34.250   5.061  13.709  1.00 58.00           C  
ATOM   4234  C   THR A 673      33.809   4.554  15.090  1.00 17.00           C  
ATOM   4235  O   THR A 673      32.737   3.951  15.200  1.00 12.00           O  
ATOM   4236  CB  THR A 673      34.347   6.607  13.664  1.00 56.00           C  
ATOM   4237  OG1 THR A 673      33.051   7.154  13.867  1.00  0.00           O  
ATOM   4238  CG2 THR A 673      34.910   7.121  12.372  1.00 48.00           C  
ATOM   4239  N   ASN A 674      34.616   4.822  16.142  1.00 28.00           N  
ATOM   4240  CA  ASN A 674      34.271   4.434  17.505  1.00  9.00           C  
ATOM   4241  C   ASN A 674      32.904   4.956  17.889  1.00  8.00           C  
ATOM   4242  O   ASN A 674      32.606   6.123  17.657  1.00 17.00           O  
ATOM   4243  CB  ASN A 674      35.351   4.841  18.510  1.00  5.00           C  
ATOM   4244  CG  ASN A 674      36.446   3.811  18.551  1.00  3.00           C  
ATOM   4245  OD1 ASN A 674      36.378   2.841  19.311  1.00  4.00           O  
ATOM   4246  ND2 ASN A 674      37.408   3.923  17.655  1.00 16.00           N  
ATOM   4247  N   ASP A 675      32.060   4.054  18.429  1.00  6.00           N  
ATOM   4248  CA  ASP A 675      30.675   4.294  18.852  1.00  9.00           C  
ATOM   4249  C   ASP A 675      29.783   4.795  17.709  1.00 24.00           C  
ATOM   4250  O   ASP A 675      28.909   5.625  17.921  1.00  0.00           O  
ATOM   4251  CB  ASP A 675      30.593   5.146  20.145  1.00  6.00           C  
ATOM   4252  CG  ASP A 675      30.670   4.346  21.452  1.00  3.00           C  
ATOM   4253  OD1 ASP A 675      31.316   4.833  22.409  1.00  2.00           O  
ATOM   4254  OD2 ASP A 675      30.079   3.232  21.517  1.00  3.00           O  
ATOM   4255  N   ALA A 676      30.020   4.263  16.488  1.00 14.00           N  
ATOM   4256  CA  ALA A 676      29.315   4.574  15.243  1.00  0.00           C  
ATOM   4257  C   ALA A 676      29.014   6.058  15.123  1.00  0.00           C  
ATOM   4258  O   ALA A 676      27.884   6.464  14.845  1.00  0.00           O  
ATOM   4259  CB  ALA A 676      28.044   3.749  15.137  1.00 21.00           C  
ATOM   4260  N   LYS A 677      30.034   6.873  15.373  1.00  0.00           N  
ATOM   4261  CA  LYS A 677      29.895   8.325  15.314  1.00  0.00           C  
ATOM   4262  C   LYS A 677      29.904   8.826  13.858  1.00  0.00           C  
ATOM   4263  O   LYS A 677      29.598  10.003  13.606  1.00  1.00           O  
ATOM   4264  CB  LYS A 677      30.984   9.012  16.169  1.00 37.00           C  
ATOM   4265  CG  LYS A 677      30.690   8.958  17.667  1.00  0.00           C  
ATOM   4266  CD  LYS A 677      31.725   9.729  18.474  1.00  9.00           C  
ATOM   4267  CE  LYS A 677      31.225  10.117  19.846  1.00  2.00           C  
ATOM   4268  NZ  LYS A 677      30.989   8.939  20.724  1.00  3.00           N  
ATOM   4269  N   ASP A 678      30.265   7.912  12.907  1.00  0.00           N  
ATOM   4270  CA  ASP A 678      30.361   8.136  11.465  1.00  0.00           C  
ATOM   4271  C   ASP A 678      30.176   6.815  10.717  1.00  1.00           C  
ATOM   4272  O   ASP A 678      30.802   5.822  11.075  1.00  0.00           O  
ATOM   4273  CB  ASP A 678      31.740   8.735  11.086  1.00  0.00           C  
ATOM   4274  CG  ASP A 678      32.099  10.032  11.775  1.00  0.00           C  
ATOM   4275  OD1 ASP A 678      31.567  11.075  11.376  1.00  0.00           O  
ATOM   4276  OD2 ASP A 678      32.905   9.996  12.720  1.00 58.00           O  
ATOM   4277  N   ALA A 679      29.324   6.823   9.672  1.00  0.00           N  
ATOM   4278  CA  ALA A 679      29.062   5.729   8.736  1.00  1.00           C  
ATOM   4279  C   ALA A 679      29.576   6.204   7.382  1.00  0.00           C  
ATOM   4280  O   ALA A 679      29.178   7.270   6.922  1.00  0.00           O  
ATOM   4281  CB  ALA A 679      27.577   5.448   8.648  1.00  1.00           C  
ATOM   4282  N   TRP A 680      30.508   5.455   6.778  1.00  0.00           N  
ATOM   4283  CA  TRP A 680      31.144   5.803   5.503  1.00  0.00           C  
ATOM   4284  C   TRP A 680      31.093   4.663   4.492  1.00  0.00           C  
ATOM   4285  O   TRP A 680      31.099   3.480   4.859  1.00  0.00           O  
ATOM   4286  CB  TRP A 680      32.639   6.077   5.729  1.00  0.00           C  
ATOM   4287  CG  TRP A 680      33.037   7.310   6.487  1.00  0.00           C  
ATOM   4288  CD1 TRP A 680      33.292   7.398   7.826  1.00  0.00           C  
ATOM   4289  CD2 TRP A 680      33.512   8.537   5.908  1.00  0.00           C  
ATOM   4290  CE2 TRP A 680      33.970   9.356   6.971  1.00  0.00           C  
ATOM   4291  NE1 TRP A 680      33.807   8.639   8.134  1.00  0.00           N  
ATOM   4292  CE3 TRP A 680      33.529   9.060   4.593  1.00  1.00           C  
ATOM   4293  CZ3 TRP A 680      34.015  10.350   4.386  1.00  0.00           C  
ATOM   4294  CH2 TRP A 680      34.459  11.143   5.459  1.00  1.00           C  
ATOM   4295  CZ2 TRP A 680      34.438  10.674   6.759  1.00  0.00           C  
ATOM   4296  N   PHE A 681      31.159   5.037   3.213  1.00  0.00           N  
ATOM   4297  CA  PHE A 681      31.318   4.137   2.070  1.00  0.00           C  
ATOM   4298  C   PHE A 681      32.037   4.872   0.955  1.00  1.00           C  
ATOM   4299  O   PHE A 681      31.594   5.933   0.518  1.00  0.00           O  
ATOM   4300  CB  PHE A 681      30.037   3.434   1.584  1.00  0.00           C  
ATOM   4301  CG  PHE A 681      30.380   2.221   0.733  1.00  0.00           C  
ATOM   4302  CD1 PHE A 681      30.755   1.015   1.323  1.00  0.00           C  
ATOM   4303  CD2 PHE A 681      30.428   2.310  -0.655  1.00  0.00           C  
ATOM   4304  CE1 PHE A 681      31.160  -0.080   0.540  1.00  4.00           C  
ATOM   4305  CE2 PHE A 681      30.812   1.201  -1.440  1.00  0.00           C  
ATOM   4306  CZ  PHE A 681      31.174   0.018  -0.833  1.00  7.00           C  
ATOM   4307  N   ALA A 682      33.192   4.323   0.562  1.00  0.00           N  
ATOM   4308  CA  ALA A 682      34.054   4.829  -0.484  1.00  0.00           C  
ATOM   4309  C   ALA A 682      34.142   3.732  -1.523  1.00  0.00           C  
ATOM   4310  O   ALA A 682      34.583   2.622  -1.223  1.00  0.00           O  
ATOM   4311  CB  ALA A 682      35.413   5.140   0.089  1.00  1.00           C  
ATOM   4312  N   GLY A 683      33.633   4.010  -2.709  1.00  0.00           N  
ATOM   4313  CA  GLY A 683      33.592   3.036  -3.791  1.00  0.00           C  
ATOM   4314  C   GLY A 683      33.754   3.631  -5.168  1.00  0.00           C  
ATOM   4315  O   GLY A 683      33.509   4.824  -5.382  1.00  0.00           O  
ATOM   4316  N   PHE A 684      34.125   2.795  -6.120  1.00  0.00           N  
ATOM   4317  CA  PHE A 684      34.384   3.247  -7.481  1.00  0.00           C  
ATOM   4318  C   PHE A 684      34.204   2.149  -8.548  1.00  0.00           C  
ATOM   4319  O   PHE A 684      33.974   0.981  -8.254  1.00  0.00           O  
ATOM   4320  CB  PHE A 684      35.849   3.776  -7.566  1.00  0.00           C  
ATOM   4321  CG  PHE A 684      36.900   2.742  -7.188  1.00  0.00           C  
ATOM   4322  CD1 PHE A 684      37.388   1.837  -8.128  1.00  0.00           C  
ATOM   4323  CD2 PHE A 684      37.368   2.645  -5.883  1.00  0.00           C  
ATOM   4324  CE1 PHE A 684      38.317   0.844  -7.762  1.00  0.00           C  
ATOM   4325  CE2 PHE A 684      38.283   1.639  -5.515  1.00  0.00           C  
ATOM   4326  CZ  PHE A 684      38.756   0.752  -6.458  1.00  0.00           C  
ATOM   4327  N   ASN A 685      34.377   2.572  -9.790  1.00  0.00           N  
ATOM   4328  CA  ASN A 685      34.499   1.811 -11.019  1.00  0.00           C  
ATOM   4329  C   ASN A 685      35.623   2.598 -11.757  1.00  0.00           C  
ATOM   4330  O   ASN A 685      36.110   3.602 -11.213  1.00  0.00           O  
ATOM   4331  CB  ASN A 685      33.149   1.708 -11.768  1.00  0.00           C  
ATOM   4332  CG  ASN A 685      32.889   2.629 -12.933  1.00  0.00           C  
ATOM   4333  OD1 ASN A 685      32.918   3.852 -12.834  1.00  0.00           O  
ATOM   4334  ND2 ASN A 685      32.555   2.046 -14.052  1.00 60.00           N  
ATOM   4335  N   GLY A 686      36.044   2.148 -12.932  1.00  0.00           N  
ATOM   4336  CA  GLY A 686      37.107   2.820 -13.664  1.00 45.00           C  
ATOM   4337  C   GLY A 686      36.841   4.249 -14.068  1.00 29.00           C  
ATOM   4338  O   GLY A 686      37.800   4.989 -14.303  1.00 56.00           O  
ATOM   4339  N   LYS A 687      35.546   4.660 -14.121  1.00  0.00           N  
ATOM   4340  CA  LYS A 687      35.120   5.995 -14.567  1.00 29.00           C  
ATOM   4341  C   LYS A 687      34.540   6.947 -13.481  1.00  0.00           C  
ATOM   4342  O   LYS A 687      34.349   8.140 -13.758  1.00 17.00           O  
ATOM   4343  CB  LYS A 687      34.128   5.874 -15.748  1.00 22.00           C  
ATOM   4344  CG  LYS A 687      34.617   5.006 -16.917  1.00 23.00           C  
ATOM   4345  CD  LYS A 687      35.486   5.721 -17.937  1.00  8.00           C  
ATOM   4346  CE  LYS A 687      36.263   4.757 -18.801  1.00 11.00           C  
ATOM   4347  NZ  LYS A 687      37.404   5.419 -19.474  1.00 12.00           N  
ATOM   4348  N   LEU A 688      34.278   6.438 -12.267  1.00  0.00           N  
ATOM   4349  CA  LEU A 688      33.632   7.215 -11.234  1.00  0.00           C  
ATOM   4350  C   LEU A 688      33.928   6.736  -9.828  1.00  0.00           C  
ATOM   4351  O   LEU A 688      33.665   5.563  -9.512  1.00  0.00           O  
ATOM   4352  CB  LEU A 688      32.103   7.148 -11.484  1.00  0.00           C  
ATOM   4353  CG  LEU A 688      31.193   8.225 -10.858  1.00  0.00           C  
ATOM   4354  CD1 LEU A 688      31.657   9.619 -11.205  1.00  0.00           C  
ATOM   4355  CD2 LEU A 688      29.761   8.025 -11.312  1.00  1.00           C  
ATOM   4356  N   VAL A 689      34.402   7.678  -8.961  1.00  0.00           N  
ATOM   4357  CA  VAL A 689      34.676   7.445  -7.540  1.00  0.00           C  
ATOM   4358  C   VAL A 689      33.598   8.168  -6.752  1.00  0.00           C  
ATOM   4359  O   VAL A 689      33.442   9.366  -6.926  1.00  0.00           O  
ATOM   4360  CB  VAL A 689      36.099   7.901  -7.097  1.00  0.00           C  
ATOM   4361  CG1 VAL A 689      36.330   7.612  -5.617  1.00  0.00           C  
ATOM   4362  CG2 VAL A 689      37.188   7.242  -7.935  1.00  0.00           C  
ATOM   4363  N   THR A 690      32.880   7.453  -5.862  1.00  0.00           N  
ATOM   4364  CA  THR A 690      31.849   8.052  -4.999  1.00  0.00           C  
ATOM   4365  C   THR A 690      32.107   7.733  -3.534  1.00  0.00           C  
ATOM   4366  O   THR A 690      32.313   6.563  -3.180  1.00  0.00           O  
ATOM   4367  CB  THR A 690      30.434   7.660  -5.436  1.00  0.00           C  
ATOM   4368  OG1 THR A 690      30.292   8.050  -6.799  1.00  0.00           O  
ATOM   4369  CG2 THR A 690      29.330   8.328  -4.567  1.00  0.00           C  
ATOM   4370  N   VAL A 691      32.105   8.785  -2.694  1.00  0.00           N  
ATOM   4371  CA  VAL A 691      32.270   8.689  -1.245  1.00  0.00           C  
ATOM   4372  C   VAL A 691      31.017   9.240  -0.592  1.00  0.00           C  
ATOM   4373  O   VAL A 691      30.630  10.373  -0.873  1.00  0.00           O  
ATOM   4374  CB  VAL A 691      33.574   9.364  -0.729  1.00  0.00           C  
ATOM   4375  CG1 VAL A 691      33.612   9.414   0.804  1.00  1.00           C  
ATOM   4376  CG2 VAL A 691      34.807   8.640  -1.260  1.00  0.00           C  
ATOM   4377  N   THR A 692      30.362   8.436   0.235  1.00  0.00           N  
ATOM   4378  CA  THR A 692      29.177   8.854   0.990  1.00  0.00           C  
ATOM   4379  C   THR A 692      29.508   8.852   2.502  1.00  0.00           C  
ATOM   4380  O   THR A 692      30.413   8.133   2.947  1.00  0.00           O  
ATOM   4381  CB  THR A 692      27.925   8.014   0.627  1.00  1.00           C  
ATOM   4382  OG1 THR A 692      28.154   6.639   0.933  1.00  0.00           O  
ATOM   4383  CG2 THR A 692      27.514   8.161  -0.827  1.00  0.00           C  
ATOM   4384  N   TRP A 693      28.818   9.689   3.277  1.00  1.00           N  
ATOM   4385  CA  TRP A 693      29.021   9.753   4.718  1.00  0.00           C  
ATOM   4386  C   TRP A 693      27.706  10.073   5.371  1.00  0.00           C  
ATOM   4387  O   TRP A 693      26.908  10.816   4.807  1.00  1.00           O  
ATOM   4388  CB  TRP A 693      30.123  10.769   5.094  1.00  0.00           C  
ATOM   4389  CG  TRP A 693      30.109  11.229   6.530  1.00  1.00           C  
ATOM   4390  CD1 TRP A 693      30.842  10.725   7.565  1.00  0.00           C  
ATOM   4391  CD2 TRP A 693      29.344  12.319   7.077  1.00  1.00           C  
ATOM   4392  CE2 TRP A 693      29.641  12.394   8.461  1.00  0.00           C  
ATOM   4393  NE1 TRP A 693      30.568  11.419   8.729  1.00  0.00           N  
ATOM   4394  CE3 TRP A 693      28.398  13.205   6.544  1.00  1.00           C  
ATOM   4395  CZ3 TRP A 693      27.766  14.091   7.396  1.00  2.00           C  
ATOM   4396  CH2 TRP A 693      28.080  14.146   8.764  1.00 56.00           C  
ATOM   4397  CZ2 TRP A 693      29.015  13.315   9.318  1.00  0.00           C  
ATOM   4398  N   VAL A 694      27.469   9.496   6.554  1.00  0.00           N  
ATOM   4399  CA  VAL A 694      26.271   9.709   7.379  1.00  0.00           C  
ATOM   4400  C   VAL A 694      26.752   9.885   8.836  1.00  0.00           C  
ATOM   4401  O   VAL A 694      27.617   9.137   9.305  1.00  0.00           O  
ATOM   4402  CB  VAL A 694      25.206   8.578   7.242  1.00  0.00           C  
ATOM   4403  CG1 VAL A 694      23.989   8.849   8.119  1.00  1.00           C  
ATOM   4404  CG2 VAL A 694      24.777   8.384   5.789  1.00  1.00           C  
ATOM   4405  N   GLY A 695      26.211  10.894   9.512  1.00  0.00           N  
ATOM   4406  CA  GLY A 695      26.535  11.201  10.903  1.00  0.00           C  
ATOM   4407  C   GLY A 695      25.899  12.478  11.385  1.00  0.00           C  
ATOM   4408  O   GLY A 695      25.345  13.230  10.580  1.00  0.00           O  
ATOM   4409  N   PHE A 696      25.980  12.733  12.703  1.00  1.00           N  
ATOM   4410  CA  PHE A 696      25.459  13.959  13.326  1.00  0.00           C  
ATOM   4411  C   PHE A 696      26.510  15.047  13.309  1.00  0.00           C  
ATOM   4412  O   PHE A 696      27.690  14.745  13.467  1.00  0.00           O  
ATOM   4413  CB  PHE A 696      25.007  13.689  14.770  1.00 22.00           C  
ATOM   4414  CG  PHE A 696      23.779  12.817  14.828  1.00 28.00           C  
ATOM   4415  CD1 PHE A 696      22.528  13.338  14.539  1.00 24.00           C  
ATOM   4416  CD2 PHE A 696      23.880  11.461  15.111  1.00  0.00           C  
ATOM   4417  CE1 PHE A 696      21.395  12.527  14.551  1.00 27.00           C  
ATOM   4418  CE2 PHE A 696      22.742  10.649  15.128  1.00 53.00           C  
ATOM   4419  CZ  PHE A 696      21.510  11.184  14.834  1.00 39.00           C  
ATOM   4420  N   ASP A 697      26.087  16.318  13.152  1.00 20.00           N  
ATOM   4421  CA  ASP A 697      27.021  17.440  13.137  1.00 19.00           C  
ATOM   4422  C   ASP A 697      27.774  17.604  14.458  1.00  3.00           C  
ATOM   4423  O   ASP A 697      28.981  17.848  14.433  1.00  4.00           O  
ATOM   4424  CB  ASP A 697      26.361  18.719  12.634  1.00  4.00           C  
ATOM   4425  CG  ASP A 697      26.087  18.740  11.135  1.00  6.00           C  
ATOM   4426  OD1 ASP A 697      26.885  18.142  10.367  1.00 31.00           O  
ATOM   4427  OD2 ASP A 697      25.126  19.414  10.721  1.00  5.00           O  
ATOM   4428  N   GLN A 698      27.078  17.394  15.594  1.00  9.00           N  
ATOM   4429  CA  GLN A 698      27.659  17.370  16.942  1.00  4.00           C  
ATOM   4430  C   GLN A 698      27.814  15.861  17.198  1.00  0.00           C  
ATOM   4431  O   GLN A 698      26.788  15.176  17.318  1.00 13.00           O  
ATOM   4432  CB  GLN A 698      26.710  18.047  17.957  1.00  4.00           C  
ATOM   4433  CG  GLN A 698      27.328  18.346  19.327  1.00  3.00           C  
ATOM   4434  CD  GLN A 698      27.734  19.791  19.491  1.00  2.00           C  
ATOM   4435  OE1 GLN A 698      26.897  20.701  19.563  1.00  1.00           O  
ATOM   4436  NE2 GLN A 698      29.031  20.015  19.618  1.00  1.00           N  
ATOM   4437  N   PRO A 699      29.060  15.304  17.086  1.00  5.00           N  
ATOM   4438  CA  PRO A 699      29.229  13.840  17.111  1.00  0.00           C  
ATOM   4439  C   PRO A 699      28.600  13.049  18.240  1.00  0.00           C  
ATOM   4440  O   PRO A 699      28.974  13.191  19.403  1.00  3.00           O  
ATOM   4441  CB  PRO A 699      30.743  13.636  16.994  1.00 12.00           C  
ATOM   4442  CG  PRO A 699      31.246  14.872  16.373  1.00  6.00           C  
ATOM   4443  CD  PRO A 699      30.355  15.975  16.858  1.00  3.00           C  
ATOM   4444  N   THR A 700      27.615  12.224  17.861  1.00  0.00           N  
ATOM   4445  CA  THR A 700      26.837  11.319  18.713  1.00  5.00           C  
ATOM   4446  C   THR A 700      26.787   9.991  17.994  1.00  0.00           C  
ATOM   4447  O   THR A 700      27.098   9.928  16.805  1.00  1.00           O  
ATOM   4448  CB  THR A 700      25.379  11.814  18.895  1.00 22.00           C  
ATOM   4449  OG1 THR A 700      25.260  13.217  18.634  1.00  8.00           O  
ATOM   4450  CG2 THR A 700      24.800  11.456  20.268  1.00  5.00           C  
ATOM   4451  N   THR A 701      26.347   8.946  18.687  1.00  8.00           N  
ATOM   4452  CA  THR A 701      26.191   7.618  18.111  1.00  0.00           C  
ATOM   4453  C   THR A 701      25.010   7.571  17.161  1.00  0.00           C  
ATOM   4454  O   THR A 701      23.976   8.195  17.412  1.00 44.00           O  
ATOM   4455  CB  THR A 701      26.124   6.546  19.209  1.00  6.00           C  
ATOM   4456  OG1 THR A 701      26.328   5.266  18.606  1.00 17.00           O  
ATOM   4457  CG2 THR A 701      24.812   6.568  20.010  1.00  5.00           C  
ATOM   4458  N   LEU A 702      25.177   6.833  16.068  1.00  0.00           N  
ATOM   4459  CA  LEU A 702      24.138   6.632  15.070  1.00  0.00           C  
ATOM   4460  C   LEU A 702      23.215   5.468  15.483  1.00  0.00           C  
ATOM   4461  O   LEU A 702      22.122   5.310  14.937  1.00  0.00           O  
ATOM   4462  CB  LEU A 702      24.785   6.314  13.711  1.00  0.00           C  
ATOM   4463  CG  LEU A 702      25.385   7.460  12.923  1.00  1.00           C  
ATOM   4464  CD1 LEU A 702      26.103   6.936  11.724  1.00  1.00           C  
ATOM   4465  CD2 LEU A 702      24.330   8.425  12.476  1.00  0.00           C  
ATOM   4466  N   GLY A 703      23.685   4.669  16.432  1.00  0.00           N  
ATOM   4467  CA  GLY A 703      23.027   3.460  16.895  1.00  9.00           C  
ATOM   4468  C   GLY A 703      24.026   2.333  16.840  1.00 26.00           C  
ATOM   4469  O   GLY A 703      25.089   2.502  16.234  1.00 35.00           O  
ATOM   4470  N   ARG A 704      23.738   1.204  17.499  1.00 10.00           N  
ATOM   4471  CA  ARG A 704      24.716   0.123  17.498  1.00 18.00           C  
ATOM   4472  C   ARG A 704      24.774  -0.581  16.149  1.00  9.00           C  
ATOM   4473  O   ARG A 704      25.824  -0.556  15.500  1.00 16.00           O  
ATOM   4474  CB  ARG A 704      24.538  -0.835  18.685  1.00  9.00           C  
ATOM   4475  CG  ARG A 704      24.765  -0.170  20.049  1.00  9.00           C  
ATOM   4476  CD  ARG A 704      25.275  -1.106  21.141  1.00  2.00           C  
ATOM   4477  NE  ARG A 704      24.460  -2.313  21.311  1.00  3.00           N  
ATOM   4478  CZ  ARG A 704      24.855  -3.537  20.972  1.00  2.00           C  
ATOM   4479  NH1 ARG A 704      26.059  -3.733  20.446  1.00  2.00           N  
ATOM   4480  NH2 ARG A 704      24.049  -4.576  21.156  1.00  2.00           N  
ATOM   4481  N   ARG A 705      23.615  -1.086  15.676  1.00 15.00           N  
ATOM   4482  CA  ARG A 705      23.446  -1.795  14.397  1.00  6.00           C  
ATOM   4483  C   ARG A 705      23.509  -0.819  13.204  1.00  0.00           C  
ATOM   4484  O   ARG A 705      22.911  -1.091  12.158  1.00 10.00           O  
ATOM   4485  CB  ARG A 705      22.095  -2.563  14.375  1.00 11.00           C  
ATOM   4486  CG  ARG A 705      21.826  -3.502  15.563  1.00  4.00           C  
ATOM   4487  CD  ARG A 705      20.352  -3.899  15.709  1.00  2.00           C  
ATOM   4488  NE  ARG A 705      19.416  -2.770  15.590  1.00  3.00           N  
ATOM   4489  CZ  ARG A 705      19.059  -1.957  16.585  1.00 11.00           C  
ATOM   4490  NH1 ARG A 705      19.563  -2.123  17.802  1.00  4.00           N  
ATOM   4491  NH2 ARG A 705      18.201  -0.967  16.367  1.00 18.00           N  
ATOM   4492  N   GLU A 706      24.239   0.300  13.353  1.00  0.00           N  
ATOM   4493  CA  GLU A 706      24.347   1.345  12.336  1.00  0.00           C  
ATOM   4494  C   GLU A 706      25.777   1.548  11.843  1.00  0.00           C  
ATOM   4495  O   GLU A 706      26.479   2.443  12.315  1.00  1.00           O  
ATOM   4496  CB  GLU A 706      23.740   2.660  12.867  1.00  0.00           C  
ATOM   4497  CG  GLU A 706      22.222   2.686  12.828  1.00 51.00           C  
ATOM   4498  CD  GLU A 706      21.628   2.981  11.463  1.00  0.00           C  
ATOM   4499  OE1 GLU A 706      20.411   2.751  11.282  1.00 21.00           O  
ATOM   4500  OE2 GLU A 706      22.369   3.477  10.585  1.00  0.00           O  
ATOM   4501  N   TYR A 707      26.209   0.713  10.891  1.00  0.00           N  
ATOM   4502  CA  TYR A 707      27.555   0.792  10.319  1.00  0.00           C  
ATOM   4503  C   TYR A 707      27.550   1.463   8.918  1.00  0.00           C  
ATOM   4504  O   TYR A 707      26.474   1.749   8.379  1.00  0.00           O  
ATOM   4505  CB  TYR A 707      28.200  -0.612  10.263  1.00 11.00           C  
ATOM   4506  CG  TYR A 707      28.042  -1.456  11.506  1.00  6.00           C  
ATOM   4507  CD1 TYR A 707      28.607  -1.064  12.717  1.00  7.00           C  
ATOM   4508  CD2 TYR A 707      27.402  -2.693  11.454  1.00  4.00           C  
ATOM   4509  CE1 TYR A 707      28.491  -1.859  13.859  1.00  8.00           C  
ATOM   4510  CE2 TYR A 707      27.289  -3.501  12.585  1.00  3.00           C  
ATOM   4511  CZ  TYR A 707      27.835  -3.081  13.786  1.00  3.00           C  
ATOM   4512  OH  TYR A 707      27.727  -3.894  14.894  1.00  3.00           O  
ATOM   4513  N   GLY A 708      28.742   1.690   8.349  1.00 26.00           N  
ATOM   4514  CA  GLY A 708      28.899   2.240   7.006  1.00  0.00           C  
ATOM   4515  C   GLY A 708      28.040   1.519   5.981  1.00  0.00           C  
ATOM   4516  O   GLY A 708      27.307   2.159   5.225  1.00  0.00           O  
ATOM   4517  N   GLY A 709      28.074   0.182   6.022  1.00 18.00           N  
ATOM   4518  CA  GLY A 709      27.298  -0.712   5.163  1.00 10.00           C  
ATOM   4519  C   GLY A 709      25.791  -0.643   5.336  1.00  8.00           C  
ATOM   4520  O   GLY A 709      25.052  -1.098   4.450  1.00  8.00           O  
ATOM   4521  N   ILE A 710      25.324  -0.046   6.466  1.00  0.00           N  
ATOM   4522  CA  ILE A 710      23.910   0.105   6.819  1.00  6.00           C  
ATOM   4523  C   ILE A 710      23.367   1.514   6.548  1.00  0.00           C  
ATOM   4524  O   ILE A 710      22.287   1.656   5.969  1.00  7.00           O  
ATOM   4525  CB  ILE A 710      23.677  -0.391   8.283  1.00  0.00           C  
ATOM   4526  CG1 ILE A 710      23.612  -1.927   8.336  1.00  3.00           C  
ATOM   4527  CD1 ILE A 710      24.935  -2.615   8.700  1.00  3.00           C  
ATOM   4528  CG2 ILE A 710      22.437   0.204   8.948  1.00  5.00           C  
ATOM   4529  N   ALA A 711      24.095   2.547   6.974  1.00  0.00           N  
ATOM   4530  CA  ALA A 711      23.638   3.915   6.806  1.00  2.00           C  
ATOM   4531  C   ALA A 711      24.108   4.600   5.502  1.00  0.00           C  
ATOM   4532  O   ALA A 711      23.274   5.172   4.781  1.00 28.00           O  
ATOM   4533  CB  ALA A 711      24.010   4.737   8.028  1.00  0.00           C  
ATOM   4534  N   ALA A 712      25.433   4.554   5.220  1.00  0.00           N  
ATOM   4535  CA  ALA A 712      26.077   5.172   4.059  1.00  0.00           C  
ATOM   4536  C   ALA A 712      25.948   4.357   2.759  1.00  0.00           C  
ATOM   4537  O   ALA A 712      25.578   4.927   1.724  1.00  0.00           O  
ATOM   4538  CB  ALA A 712      27.540   5.453   4.365  1.00  0.00           C  
ATOM   4539  N   LEU A 713      26.256   3.026   2.806  1.00  0.00           N  
ATOM   4540  CA  LEU A 713      26.192   2.158   1.627  1.00  0.00           C  
ATOM   4541  C   LEU A 713      24.902   2.280   0.797  1.00  0.00           C  
ATOM   4542  O   LEU A 713      25.038   2.508  -0.409  1.00  0.00           O  
ATOM   4543  CB  LEU A 713      26.538   0.713   1.969  1.00  0.00           C  
ATOM   4544  CG  LEU A 713      26.613  -0.346   0.856  1.00 24.00           C  
ATOM   4545  CD1 LEU A 713      27.555   0.070  -0.306  1.00 60.00           C  
ATOM   4546  CD2 LEU A 713      27.016  -1.659   1.430  1.00 35.00           C  
ATOM   4547  N   PRO A 714      23.673   2.233   1.389  1.00  0.00           N  
ATOM   4548  CA  PRO A 714      22.450   2.378   0.565  1.00 10.00           C  
ATOM   4549  C   PRO A 714      22.351   3.649  -0.307  1.00 29.00           C  
ATOM   4550  O   PRO A 714      21.767   3.584  -1.395  1.00 11.00           O  
ATOM   4551  CB  PRO A 714      21.317   2.294   1.596  1.00  7.00           C  
ATOM   4552  CG  PRO A 714      21.950   2.522   2.921  1.00 22.00           C  
ATOM   4553  CD  PRO A 714      23.315   1.960   2.801  1.00 13.00           C  
ATOM   4554  N   ILE A 715      22.939   4.788   0.147  1.00  0.00           N  
ATOM   4555  CA  ILE A 715      22.965   6.023  -0.643  1.00 55.00           C  
ATOM   4556  C   ILE A 715      23.906   5.805  -1.843  1.00  0.00           C  
ATOM   4557  O   ILE A 715      23.540   6.145  -2.979  1.00  0.00           O  
ATOM   4558  CB  ILE A 715      23.380   7.263   0.204  1.00  0.00           C  
ATOM   4559  CG1 ILE A 715      22.426   7.492   1.376  1.00  0.00           C  
ATOM   4560  CD1 ILE A 715      23.064   8.106   2.546  1.00  1.00           C  
ATOM   4561  CG2 ILE A 715      23.508   8.535  -0.655  1.00  1.00           C  
ATOM   4562  N   TRP A 716      25.116   5.236  -1.570  1.00  0.00           N  
ATOM   4563  CA  TRP A 716      26.147   4.945  -2.565  1.00  0.00           C  
ATOM   4564  C   TRP A 716      25.604   4.018  -3.654  1.00  0.00           C  
ATOM   4565  O   TRP A 716      25.734   4.339  -4.834  1.00  0.00           O  
ATOM   4566  CB  TRP A 716      27.382   4.325  -1.897  1.00  0.00           C  
ATOM   4567  CG  TRP A 716      28.541   4.118  -2.836  1.00  0.00           C  
ATOM   4568  CD1 TRP A 716      29.569   4.981  -3.064  1.00  0.00           C  
ATOM   4569  CD2 TRP A 716      28.789   2.967  -3.670  1.00  0.00           C  
ATOM   4570  CE2 TRP A 716      29.998   3.209  -4.367  1.00  0.00           C  
ATOM   4571  NE1 TRP A 716      30.439   4.453  -3.992  1.00  0.00           N  
ATOM   4572  CE3 TRP A 716      28.137   1.727  -3.852  1.00  0.00           C  
ATOM   4573  CZ3 TRP A 716      28.655   0.827  -4.780  1.00 40.00           C  
ATOM   4574  CH2 TRP A 716      29.853   1.099  -5.471  1.00  0.00           C  
ATOM   4575  CZ2 TRP A 716      30.541   2.283  -5.281  1.00  0.00           C  
ATOM   4576  N   ILE A 717      24.993   2.884  -3.265  1.00  0.00           N  
ATOM   4577  CA  ILE A 717      24.405   1.935  -4.219  1.00  0.00           C  
ATOM   4578  C   ILE A 717      23.394   2.643  -5.104  1.00  0.00           C  
ATOM   4579  O   ILE A 717      23.485   2.554  -6.331  1.00 15.00           O  
ATOM   4580  CB  ILE A 717      23.729   0.745  -3.508  1.00 15.00           C  
ATOM   4581  CG1 ILE A 717      24.748  -0.136  -2.796  1.00 60.00           C  
ATOM   4582  CD1 ILE A 717      24.147  -0.861  -1.637  1.00 39.00           C  
ATOM   4583  CG2 ILE A 717      22.891  -0.078  -4.489  1.00  7.00           C  
ATOM   4584  N   ASN A 718      22.433   3.335  -4.464  1.00  0.00           N  
ATOM   4585  CA  ASN A 718      21.342   4.038  -5.115  1.00  8.00           C  
ATOM   4586  C   ASN A 718      21.849   5.077  -6.147  1.00 15.00           C  
ATOM   4587  O   ASN A 718      21.273   5.193  -7.229  1.00 13.00           O  
ATOM   4588  CB  ASN A 718      20.430   4.641  -4.046  1.00 10.00           C  
ATOM   4589  CG  ASN A 718      19.049   5.049  -4.485  1.00  4.00           C  
ATOM   4590  OD1 ASN A 718      18.289   4.305  -5.110  1.00  2.00           O  
ATOM   4591  ND2 ASN A 718      18.665   6.242  -4.090  1.00 13.00           N  
ATOM   4592  N   PHE A 719      22.958   5.774  -5.837  1.00  0.00           N  
ATOM   4593  CA  PHE A 719      23.597   6.742  -6.731  1.00  0.00           C  
ATOM   4594  C   PHE A 719      24.299   6.045  -7.897  1.00  0.00           C  
ATOM   4595  O   PHE A 719      23.960   6.315  -9.045  1.00  0.00           O  
ATOM   4596  CB  PHE A 719      24.602   7.591  -5.961  1.00  0.00           C  
ATOM   4597  CG  PHE A 719      25.432   8.480  -6.855  1.00  0.00           C  
ATOM   4598  CD1 PHE A 719      24.905   9.663  -7.368  1.00  0.00           C  
ATOM   4599  CD2 PHE A 719      26.749   8.139  -7.177  1.00  0.00           C  
ATOM   4600  CE1 PHE A 719      25.655  10.459  -8.223  1.00  0.00           C  
ATOM   4601  CE2 PHE A 719      27.500   8.934  -8.038  1.00  0.00           C  
ATOM   4602  CZ  PHE A 719      26.953  10.100  -8.538  1.00  1.00           C  
ATOM   4603  N   MET A 720      25.279   5.157  -7.583  1.00  0.00           N  
ATOM   4604  CA  MET A 720      26.101   4.397  -8.522  1.00  0.00           C  
ATOM   4605  C   MET A 720      25.298   3.577  -9.525  1.00  1.00           C  
ATOM   4606  O   MET A 720      25.657   3.567 -10.706  1.00  2.00           O  
ATOM   4607  CB  MET A 720      27.098   3.487  -7.784  1.00  1.00           C  
ATOM   4608  CG  MET A 720      28.189   4.251  -7.055  1.00  0.00           C  
ATOM   4609  SD  MET A 720      29.218   5.311  -8.109  1.00  0.00           S  
ATOM   4610  CE  MET A 720      30.469   4.231  -8.557  1.00  0.00           C  
ATOM   4611  N   GLY A 721      24.242   2.891  -9.057  1.00  0.00           N  
ATOM   4612  CA  GLY A 721      23.362   2.109  -9.917  1.00  9.00           C  
ATOM   4613  C   GLY A 721      22.764   2.973 -11.013  1.00  7.00           C  
ATOM   4614  O   GLY A 721      22.897   2.661 -12.197  1.00 49.00           O  
ATOM   4615  N   GLN A 722      22.189   4.116 -10.626  1.00  0.00           N  
ATOM   4616  CA  GLN A 722      21.567   5.073 -11.533  1.00  7.00           C  
ATOM   4617  C   GLN A 722      22.558   5.840 -12.407  1.00  0.00           C  
ATOM   4618  O   GLN A 722      22.289   6.061 -13.600  1.00 12.00           O  
ATOM   4619  CB  GLN A 722      20.698   6.046 -10.741  1.00  7.00           C  
ATOM   4620  CG  GLN A 722      19.380   5.454 -10.299  1.00  3.00           C  
ATOM   4621  CD  GLN A 722      18.679   6.358  -9.330  1.00  2.00           C  
ATOM   4622  OE1 GLN A 722      18.670   6.112  -8.124  1.00 14.00           O  
ATOM   4623  NE2 GLN A 722      18.100   7.442  -9.832  1.00  5.00           N  
ATOM   4624  N   ALA A 723      23.686   6.291 -11.799  1.00  0.00           N  
ATOM   4625  CA  ALA A 723      24.741   7.037 -12.485  1.00 33.00           C  
ATOM   4626  C   ALA A 723      25.466   6.147 -13.500  1.00  0.00           C  
ATOM   4627  O   ALA A 723      25.756   6.593 -14.604  1.00 14.00           O  
ATOM   4628  CB  ALA A 723      25.719   7.610 -11.474  1.00  0.00           C  
ATOM   4629  N   LEU A 724      25.701   4.879 -13.151  1.00  0.00           N  
ATOM   4630  CA  LEU A 724      26.400   3.946 -14.032  1.00  0.00           C  
ATOM   4631  C   LEU A 724      25.498   3.148 -14.988  1.00 60.00           C  
ATOM   4632  O   LEU A 724      26.023   2.380 -15.801  1.00  0.00           O  
ATOM   4633  CB  LEU A 724      27.351   3.022 -13.242  1.00  0.00           C  
ATOM   4634  CG  LEU A 724      28.448   3.668 -12.366  1.00  0.00           C  
ATOM   4635  CD1 LEU A 724      29.349   2.604 -11.802  1.00  0.00           C  
ATOM   4636  CD2 LEU A 724      29.322   4.657 -13.142  1.00 52.00           C  
ATOM   4637  N   GLN A 725      24.161   3.351 -14.915  1.00  0.00           N  
ATOM   4638  CA  GLN A 725      23.144   2.716 -15.775  1.00 20.00           C  
ATOM   4639  C   GLN A 725      23.429   2.989 -17.257  1.00  3.00           C  
ATOM   4640  O   GLN A 725      23.638   4.134 -17.640  1.00  5.00           O  
ATOM   4641  CB  GLN A 725      21.738   3.246 -15.419  1.00  6.00           C  
ATOM   4642  CG  GLN A 725      20.571   2.562 -16.128  1.00  2.00           C  
ATOM   4643  CD  GLN A 725      20.226   1.231 -15.512  1.00  2.00           C  
ATOM   4644  OE1 GLN A 725      19.708   0.324 -16.180  1.00  1.00           O  
ATOM   4645  NE2 GLN A 725      20.450   1.091 -14.212  1.00  4.00           N  
ATOM   4646  N   GLY A 726      23.437   1.932 -18.067  1.00  5.00           N  
ATOM   4647  CA  GLY A 726      23.685   2.015 -19.504  1.00  2.00           C  
ATOM   4648  C   GLY A 726      25.050   2.572 -19.855  1.00  2.00           C  
ATOM   4649  O   GLY A 726      25.167   3.511 -20.658  1.00  2.00           O  
ATOM   4650  N   THR A 727      26.079   2.055 -19.164  1.00  4.00           N  
ATOM   4651  CA  THR A 727      27.490   2.403 -19.344  1.00  3.00           C  
ATOM   4652  C   THR A 727      28.255   1.089 -19.313  1.00  3.00           C  
ATOM   4653  O   THR A 727      27.924   0.213 -18.503  1.00  4.00           O  
ATOM   4654  CB  THR A 727      28.025   3.436 -18.321  1.00 19.00           C  
ATOM   4655  OG1 THR A 727      28.298   2.826 -17.059  1.00 60.00           O  
ATOM   4656  CG2 THR A 727      27.136   4.639 -18.165  1.00  4.00           C  
ATOM   4657  N   PRO A 728      29.248   0.902 -20.207  1.00  3.00           N  
ATOM   4658  CA  PRO A 728      29.967  -0.372 -20.218  1.00  2.00           C  
ATOM   4659  C   PRO A 728      30.834  -0.541 -18.987  1.00  0.00           C  
ATOM   4660  O   PRO A 728      31.191   0.449 -18.346  1.00 44.00           O  
ATOM   4661  CB  PRO A 728      30.799  -0.298 -21.501  1.00  2.00           C  
ATOM   4662  CG  PRO A 728      31.027   1.148 -21.722  1.00  5.00           C  
ATOM   4663  CD  PRO A 728      29.774   1.831 -21.231  1.00  4.00           C  
ATOM   4664  N   ALA A 729      31.146  -1.802 -18.646  1.00  3.00           N  
ATOM   4665  CA  ALA A 729      32.021  -2.139 -17.530  1.00  9.00           C  
ATOM   4666  C   ALA A 729      33.365  -1.447 -17.753  1.00  8.00           C  
ATOM   4667  O   ALA A 729      33.891  -1.460 -18.872  1.00  4.00           O  
ATOM   4668  CB  ALA A 729      32.209  -3.642 -17.442  1.00  4.00           C  
ATOM   4669  N   ALA A 730      33.863  -0.764 -16.713  1.00  0.00           N  
ATOM   4670  CA  ALA A 730      35.126  -0.029 -16.735  1.00  8.00           C  
ATOM   4671  C   ALA A 730      35.860  -0.352 -15.460  1.00  0.00           C  
ATOM   4672  O   ALA A 730      35.348  -0.094 -14.368  1.00  0.00           O  
ATOM   4673  CB  ALA A 730      34.864   1.459 -16.822  1.00 18.00           C  
ATOM   4674  N   TRP A 731      37.032  -0.951 -15.588  1.00 11.00           N  
ATOM   4675  CA  TRP A 731      37.822  -1.333 -14.432  1.00  0.00           C  
ATOM   4676  C   TRP A 731      39.250  -0.818 -14.579  1.00  0.00           C  
ATOM   4677  O   TRP A 731      39.631  -0.371 -15.663  1.00 28.00           O  
ATOM   4678  CB  TRP A 731      37.764  -2.865 -14.263  1.00  9.00           C  
ATOM   4679  CG  TRP A 731      38.354  -3.381 -12.983  1.00  0.00           C  
ATOM   4680  CD1 TRP A 731      39.480  -4.137 -12.856  1.00  9.00           C  
ATOM   4681  CD2 TRP A 731      37.912  -3.088 -11.641  1.00  0.00           C  
ATOM   4682  CE2 TRP A 731      38.797  -3.746 -10.756  1.00  0.00           C  
ATOM   4683  NE1 TRP A 731      39.750  -4.370 -11.523  1.00  0.00           N  
ATOM   4684  CE3 TRP A 731      36.857  -2.325 -11.100  1.00  1.00           C  
ATOM   4685  CZ3 TRP A 731      36.696  -2.287  -9.719  1.00  0.00           C  
ATOM   4686  CH2 TRP A 731      37.583  -2.962  -8.866  1.00  0.00           C  
ATOM   4687  CZ2 TRP A 731      38.636  -3.704  -9.360  1.00  0.00           C  
ATOM   4688  N   VAL A 732      40.026  -0.865 -13.489  1.00  0.00           N  
ATOM   4689  CA  VAL A 732      41.420  -0.438 -13.417  1.00 60.00           C  
ATOM   4690  C   VAL A 732      42.300  -1.130 -14.457  1.00  0.00           C  
ATOM   4691  O   VAL A 732      42.053  -2.289 -14.819  1.00 13.00           O  
ATOM   4692  CB  VAL A 732      41.968  -0.533 -11.973  1.00  1.00           C  
ATOM   4693  CG1 VAL A 732      40.994   0.097 -10.999  1.00  1.00           C  
ATOM   4694  CG2 VAL A 732      42.224  -1.969 -11.557  1.00  0.00           C  
ATOM   4695  N   ARG A 733      43.233  -0.360 -15.019  1.00 60.00           N  
ATOM   4696  CA  ARG A 733      44.115  -0.847 -16.064  1.00  8.00           C  
ATOM   4697  C   ARG A 733      45.498  -1.142 -15.513  1.00  2.00           C  
ATOM   4698  O   ARG A 733      46.202  -0.226 -15.093  1.00 39.00           O  
ATOM   4699  CB  ARG A 733      44.135   0.136 -17.267  1.00 45.00           C  
ATOM   4700  CG  ARG A 733      42.815   0.184 -18.068  1.00 14.00           C  
ATOM   4701  CD  ARG A 733      42.453  -1.153 -18.738  1.00  3.00           C  
ATOM   4702  NE  ARG A 733      41.041  -1.520 -18.551  1.00  5.00           N  
ATOM   4703  CZ  ARG A 733      40.587  -2.769 -18.455  1.00  2.00           C  
ATOM   4704  NH1 ARG A 733      41.428  -3.796 -18.509  1.00  3.00           N  
ATOM   4705  NH2 ARG A 733      39.290  -2.999 -18.292  1.00  3.00           N  
ATOM   4706  N   LEU A 734      45.864  -2.427 -15.452  1.00  8.00           N  
ATOM   4707  CA  LEU A 734      47.190  -2.826 -14.991  1.00  2.00           C  
ATOM   4708  C   LEU A 734      48.151  -2.567 -16.153  1.00  0.00           C  
ATOM   4709  O   LEU A 734      48.208  -3.356 -17.105  1.00  3.00           O  
ATOM   4710  CB  LEU A 734      47.211  -4.308 -14.558  1.00  4.00           C  
ATOM   4711  CG  LEU A 734      48.526  -4.873 -13.987  1.00  3.00           C  
ATOM   4712  CD1 LEU A 734      49.036  -4.064 -12.790  1.00  7.00           C  
ATOM   4713  CD2 LEU A 734      48.361  -6.323 -13.598  1.00  2.00           C  
ATOM   4714  N   GLU A 735      48.840  -1.419 -16.103  1.00 60.00           N  
ATOM   4715  CA  GLU A 735      49.765  -0.975 -17.141  1.00  2.00           C  
ATOM   4716  C   GLU A 735      51.181  -0.907 -16.578  1.00  2.00           C  
ATOM   4717  O   GLU A 735      51.570  -1.774 -15.794  1.00  3.00           O  
ATOM   4718  CB  GLU A 735      49.316   0.389 -17.721  1.00 12.00           C  
ATOM   4719  CG  GLU A 735      48.066   0.313 -18.598  1.00  3.00           C  
ATOM   4720  CD  GLU A 735      47.326   1.612 -18.889  1.00  7.00           C  
ATOM   4721  OE1 GLU A 735      47.271   2.011 -20.076  1.00  3.00           O  
ATOM   4722  OE2 GLU A 735      46.749   2.196 -17.943  1.00 50.00           O  
TER 
HETATM    1  O   LIG A   1      33.945  -3.964  11.981  1.00  0.00           O  
HETATM    2  N   LIG A   1      32.634  -2.862  10.471  1.00  0.00           N  
HETATM    3  C   LIG A   1      32.893  -3.395  11.705  1.00  0.00           C  
HETATM    4  H   LIG A   1      31.916  -2.153  10.383  1.00  0.00           H  
HETATM    5  CA  LIG A   1      33.627  -2.864   9.388  1.00  0.00           C  
HETATM    6  C   LIG A   1      33.169  -3.770   8.212  1.00  0.00           C  
HETATM    7  S   LIG A   1      33.306  -5.519   8.731  1.00  0.00           S  
HETATM    8  C   LIG A   1      32.354  -6.199   7.371  1.00  0.00           C  
HETATM    9  C   LIG A   1      30.979  -5.617   7.404  1.00  0.00           C  
HETATM   10  CA  LIG A   1      30.917  -4.121   7.434  1.00  0.00           C  
HETATM   11  C   LIG A   1      29.870  -6.375   7.417  1.00  0.00           C  
HETATM   12  N   LIG A   1      31.850  -3.295   7.753  1.00  0.00           N  
HETATM   13  C   LIG A   1      29.591  -3.483   7.024  1.00  0.00           C  
HETATM   14  OXT LIG A   1      28.741  -3.104   7.804  1.00  0.00           O  
HETATM   15  O   LIG A   1      29.471  -3.401   5.694  1.00  0.00           O  
HETATM   16  H   LIG A   1      28.530  -3.176   5.544  1.00  0.00           H  
HETATM   17  C   LIG A   1      33.857  -1.455   8.838  1.00  0.00           C  
HETATM   18  OXT LIG A   1      33.515  -0.412   9.379  1.00  0.00           O  
HETATM   19  O   LIG A   1      34.515  -1.406   7.658  1.00  0.00           O  
HETATM   20  H   LIG A   1      35.400  -1.061   7.897  1.00  0.00           H  
HETATM   21  C   LIG A   1      31.808  -3.171  12.744  1.00  0.00           C  
HETATM   22  C   LIG A   1      32.164  -2.201  13.873  1.00  0.00           C  
HETATM   23  C   LIG A   1      32.641  -0.835  13.369  1.00  0.00           C  
HETATM   24  C   LIG A   1      34.081  -0.564  13.830  1.00  0.00           C  
HETATM   25  CA  LIG A   1      35.164  -0.964  12.817  1.00  0.00           C  
HETATM   26  N   LIG A   1      35.273   0.048  11.748  1.00  0.00           N  
HETATM   27  H1  LIG A   1      35.412   0.965  12.178  1.00  0.00           H  
HETATM   28  H2  LIG A   1      36.084  -0.146  11.170  1.00  0.00           H  
HETATM   29  C   LIG A   1      36.545  -1.224  13.438  1.00  0.00           C  
HETATM   30  OXT LIG A   1      36.785  -1.324  14.633  1.00  0.00           O  
HETATM   31  O   LIG A   1      37.561  -1.217  12.552  1.00  0.00           O  
HETATM   32  H   LIG A   1      37.561  -0.298  12.211  1.00  0.00           H  
CONECT    1    3                                                      
CONECT    2    5    4    3                                            
CONECT    3    2    1   21                                            
CONECT    4    2                                                      
CONECT    5    6   17    2                                            
CONECT    6   12    7    5                                            
CONECT    7    8    6                                                 
CONECT    8    9    7                                                 
CONECT    9    8   11   10                                            
CONECT   10   13    9   12                                            
CONECT   11    9                                                      
CONECT   12   10    6                                                 
CONECT   13   15   10   14                                            
CONECT   14   13                                                      
CONECT   15   16   13                                                 
CONECT   16   15                                                      
CONECT   17   19   18    5                                            
CONECT   18   17                                                      
CONECT   19   20   17                                                 
CONECT   20   19                                                      
CONECT   21    3   22                                                 
CONECT   22   21   23                                                 
CONECT   23   24   22                                                 
CONECT   24   25   23                                                 
CONECT   25   26   29   24                                            
CONECT   26   28   27   25                                            
CONECT   27   26                                                      
CONECT   28   26                                                      
CONECT   29   31   25   30                                            
CONECT   30   29                                                      
CONECT   31   32   29                                                 
CONECT   32   31                                                      
MASTER        0    0    0    0    0    0    0    0   32    0   32    0
END
