# Supplementary material for: In Silico Study for Algerian Essential Oils as Antimicrobial Agents against Multidrug-Resistant Bacteria Isolated from Pus Samples
Source: Antibiotics (Basel). 2022 Sep 27;11(10):1317. doi: 10.3390/antibiotics11101317 (PMC9598771; doi:10.3390/antibiotics11101317)
Supplement: Supplementary file 1 [file antibiotics-11-01317-s001.zip › 3udiChainA_thujone_out_1.-4.9.complex.pdb]

REMARK The PDB FILE IS CREATED BY CY's PROGRAM CurvatureSurface AT Wed Aug 17 21:45:08 2022
ATOM      0  N   LYS A  27      25.147  42.284 -15.571  1.00  5.00           N  
ATOM      1  CA  LYS A  27      25.897  41.113 -16.050  1.00  5.00           C  
ATOM      2  C   LYS A  27      26.361  40.205 -14.865  1.00 30.00           C  
ATOM      3  O   LYS A  27      27.463  40.417 -14.326  1.00 46.00           O  
ATOM      4  CB  LYS A  27      27.056  41.522 -17.005  1.00  6.00           C  
ATOM      5  CG  LYS A  27      27.862  42.777 -16.583  1.00  7.00           C  
ATOM      6  CD  LYS A  27      29.028  43.099 -17.544  1.00  3.00           C  
ATOM      7  CE  LYS A  27      30.108  43.950 -16.912  1.00  4.00           C  
ATOM      8  NZ  LYS A  27      29.700  45.386 -16.778  1.00  2.00           N  
ATOM      9  N   PRO A  28      25.537  39.214 -14.393  1.00 15.00           N  
ATOM     10  CA  PRO A  28      25.978  38.446 -13.224  1.00 48.00           C  
ATOM     11  C   PRO A  28      26.875  37.267 -13.524  1.00  0.00           C  
ATOM     12  O   PRO A  28      26.930  36.799 -14.673  1.00 41.00           O  
ATOM     13  CB  PRO A  28      24.655  37.977 -12.601  1.00 18.00           C  
ATOM     14  CG  PRO A  28      23.760  37.760 -13.747  1.00  8.00           C  
ATOM     15  CD  PRO A  28      24.194  38.753 -14.835  1.00  5.00           C  
ATOM     16  N   LEU A  29      27.554  36.767 -12.471  1.00  0.00           N  
ATOM     17  CA  LEU A  29      28.354  35.545 -12.534  1.00  0.00           C  
ATOM     18  C   LEU A  29      27.353  34.418 -12.863  1.00  0.00           C  
ATOM     19  O   LEU A  29      26.317  34.279 -12.211  1.00  0.00           O  
ATOM     20  CB  LEU A  29      29.043  35.292 -11.175  1.00  0.00           C  
ATOM     21  CG  LEU A  29      30.253  34.324 -11.092  1.00  0.00           C  
ATOM     22  CD1 LEU A  29      29.847  32.922 -10.902  1.00  0.00           C  
ATOM     23  CD2 LEU A  29      31.250  34.489 -12.229  1.00  7.00           C  
ATOM     24  N   GLN A  30      27.607  33.719 -13.956  1.00  0.00           N  
ATOM     25  CA  GLN A  30      26.752  32.633 -14.407  1.00  0.00           C  
ATOM     26  C   GLN A  30      27.448  31.269 -14.243  1.00  0.00           C  
ATOM     27  O   GLN A  30      28.616  31.094 -14.614  1.00  0.00           O  
ATOM     28  CB  GLN A  30      26.307  32.871 -15.845  1.00  0.00           C  
ATOM     29  CG  GLN A  30      25.254  33.957 -15.976  1.00 60.00           C  
ATOM     30  CD  GLN A  30      24.669  33.984 -17.360  1.00 13.00           C  
ATOM     31  OE1 GLN A  30      25.389  33.977 -18.366  1.00 16.00           O  
ATOM     32  NE2 GLN A  30      23.345  33.993 -17.447  1.00  3.00           N  
ATOM     33  N   VAL A  31      26.717  30.319 -13.655  1.00  0.00           N  
ATOM     34  CA  VAL A  31      27.172  28.945 -13.399  1.00  0.00           C  
ATOM     35  C   VAL A  31      26.394  27.967 -14.288  1.00  0.00           C  
ATOM     36  O   VAL A  31      25.156  27.921 -14.242  1.00  0.00           O  
ATOM     37  CB  VAL A  31      27.056  28.576 -11.893  1.00  0.00           C  
ATOM     38  CG1 VAL A  31      27.655  27.197 -11.619  1.00  1.00           C  
ATOM     39  CG2 VAL A  31      27.701  29.650 -11.004  1.00  0.00           C  
ATOM     40  N   TYR A  32      27.132  27.205 -15.109  1.00  0.00           N  
ATOM     41  CA  TYR A  32      26.591  26.183 -16.029  1.00  0.00           C  
ATOM     42  C   TYR A  32      27.085  24.776 -15.668  1.00  0.00           C  
ATOM     43  O   TYR A  32      28.141  24.631 -15.073  1.00  0.00           O  
ATOM     44  CB  TYR A  32      27.025  26.493 -17.477  1.00  0.00           C  
ATOM     45  CG  TYR A  32      26.424  27.765 -18.049  1.00  0.00           C  
ATOM     46  CD1 TYR A  32      25.278  27.726 -18.836  1.00  0.00           C  
ATOM     47  CD2 TYR A  32      27.002  29.014 -17.801  1.00  0.00           C  
ATOM     48  CE1 TYR A  32      24.712  28.893 -19.356  1.00  5.00           C  
ATOM     49  CE2 TYR A  32      26.442  30.190 -18.315  1.00  0.00           C  
ATOM     50  CZ  TYR A  32      25.293  30.124 -19.086  1.00  6.00           C  
ATOM     51  OH  TYR A  32      24.743  31.276 -19.607  1.00  3.00           O  
ATOM     52  N   THR A  33      26.372  23.731 -16.078  1.00  0.00           N  
ATOM     53  CA  THR A  33      26.856  22.351 -15.854  1.00  0.00           C  
ATOM     54  C   THR A  33      27.674  21.931 -17.084  1.00  0.00           C  
ATOM     55  O   THR A  33      27.806  22.713 -18.042  1.00 59.00           O  
ATOM     56  CB  THR A  33      25.693  21.386 -15.645  1.00  0.00           C  
ATOM     57  OG1 THR A  33      24.830  21.500 -16.772  1.00  0.00           O  
ATOM     58  CG2 THR A  33      24.949  21.626 -14.356  1.00  1.00           C  
ATOM     59  N   ALA A  34      28.187  20.678 -17.071  1.00  0.00           N  
ATOM     60  CA  ALA A  34      28.949  20.107 -18.175  1.00 25.00           C  
ATOM     61  C   ALA A  34      28.105  19.998 -19.464  1.00  3.00           C  
ATOM     62  O   ALA A  34      28.679  20.019 -20.555  1.00  3.00           O  
ATOM     63  CB  ALA A  34      29.557  18.777 -17.770  1.00  5.00           C  
ATOM     64  N   ASP A  35      26.750  20.026 -19.352  1.00  7.00           N  
ATOM     65  CA  ASP A  35      25.819  20.014 -20.494  1.00  2.00           C  
ATOM     66  C   ASP A  35      25.379  21.422 -20.920  1.00  3.00           C  
ATOM     67  O   ASP A  35      24.325  21.589 -21.550  1.00  3.00           O  
ATOM     68  CB  ASP A  35      24.606  19.127 -20.213  1.00  2.00           C  
ATOM     69  CG  ASP A  35      24.087  19.207 -18.800  1.00  4.00           C  
ATOM     70  OD1 ASP A  35      24.667  18.512 -17.908  1.00  8.00           O  
ATOM     71  OD2 ASP A  35      23.088  19.929 -18.579  1.00  4.00           O  
ATOM     72  N   ASN A  36      26.205  22.437 -20.578  1.00  0.00           N  
ATOM     73  CA  ASN A  36      26.020  23.859 -20.868  1.00  0.00           C  
ATOM     74  C   ASN A  36      24.698  24.431 -20.349  1.00  0.00           C  
ATOM     75  O   ASN A  36      24.239  25.458 -20.847  1.00  4.00           O  
ATOM     76  CB  ASN A  36      26.271  24.174 -22.351  1.00  3.00           C  
ATOM     77  CG  ASN A  36      27.646  23.785 -22.837  1.00  6.00           C  
ATOM     78  OD1 ASN A  36      27.923  22.607 -23.091  1.00  2.00           O  
ATOM     79  ND2 ASN A  36      28.527  24.764 -23.007  1.00  3.00           N  
ATOM     80  N   GLN A  37      24.114  23.788 -19.316  1.00  0.00           N  
ATOM     81  CA  GLN A  37      22.867  24.234 -18.696  1.00  0.00           C  
ATOM     82  C   GLN A  37      23.073  25.173 -17.487  1.00  0.00           C  
ATOM     83  O   GLN A  37      23.877  24.895 -16.591  1.00  0.00           O  
ATOM     84  CB  GLN A  37      21.901  23.072 -18.420  1.00 10.00           C  
ATOM     85  CG  GLN A  37      21.332  22.430 -19.701  1.00  2.00           C  
ATOM     86  CD  GLN A  37      20.718  23.394 -20.705  1.00  2.00           C  
ATOM     87  OE1 GLN A  37      21.210  23.550 -21.833  1.00  2.00           O  
ATOM     88  NE2 GLN A  37      19.611  24.036 -20.336  1.00  2.00           N  
ATOM     89  N   LEU A  38      22.319  26.282 -17.473  1.00  6.00           N  
ATOM     90  CA  LEU A  38      22.468  27.330 -16.476  1.00  0.00           C  
ATOM     91  C   LEU A  38      21.772  26.927 -15.202  1.00  0.00           C  
ATOM     92  O   LEU A  38      20.589  26.612 -15.241  1.00  6.00           O  
ATOM     93  CB  LEU A  38      21.939  28.676 -17.029  1.00  4.00           C  
ATOM     94  CG  LEU A  38      22.030  29.930 -16.134  1.00 21.00           C  
ATOM     95  CD1 LEU A  38      23.458  30.394 -15.964  1.00  0.00           C  
ATOM     96  CD2 LEU A  38      21.212  31.043 -16.701  1.00  3.00           C  
ATOM     97  N   ILE A  39      22.513  26.873 -14.083  1.00  0.00           N  
ATOM     98  CA  ILE A  39      21.954  26.449 -12.785  1.00  0.00           C  
ATOM     99  C   ILE A  39      21.902  27.565 -11.776  1.00 26.00           C  
ATOM    100  O   ILE A  39      21.036  27.553 -10.897  1.00 22.00           O  
ATOM    101  CB  ILE A  39      22.604  25.149 -12.207  1.00  1.00           C  
ATOM    102  CG1 ILE A  39      24.125  25.310 -12.004  1.00  0.00           C  
ATOM    103  CD1 ILE A  39      24.766  24.303 -11.088  1.00  1.00           C  
ATOM    104  CG2 ILE A  39      22.278  23.956 -13.079  1.00 21.00           C  
ATOM    105  N   ALA A  40      22.839  28.533 -11.887  1.00  0.00           N  
ATOM    106  CA  ALA A  40      22.915  29.664 -10.956  1.00 42.00           C  
ATOM    107  C   ALA A  40      23.382  30.965 -11.586  1.00 53.00           C  
ATOM    108  O   ALA A  40      24.240  30.943 -12.472  1.00  0.00           O  
ATOM    109  CB  ALA A  40      23.819  29.297  -9.789  1.00  0.00           C  
ATOM    110  N   GLU A  41      22.825  32.097 -11.115  1.00 41.00           N  
ATOM    111  CA  GLU A  41      23.200  33.481 -11.478  1.00  0.00           C  
ATOM    112  C   GLU A  41      23.446  34.189 -10.184  1.00  0.00           C  
ATOM    113  O   GLU A  41      22.630  34.081  -9.254  1.00  0.00           O  
ATOM    114  CB  GLU A  41      22.142  34.225 -12.303  1.00 22.00           C  
ATOM    115  CG  GLU A  41      22.115  33.793 -13.758  1.00 19.00           C  
ATOM    116  CD  GLU A  41      21.466  34.740 -14.752  1.00  4.00           C  
ATOM    117  OE1 GLU A  41      20.215  34.750 -14.844  1.00  2.00           O  
ATOM    118  OE2 GLU A  41      22.217  35.411 -15.499  1.00  3.00           O  
ATOM    119  N   TYR A  42      24.624  34.830 -10.094  1.00  0.00           N  
ATOM    120  CA  TYR A  42      25.060  35.531  -8.901  1.00  0.00           C  
ATOM    121  C   TYR A  42      25.331  36.988  -9.181  1.00  0.00           C  
ATOM    122  O   TYR A  42      26.371  37.325  -9.762  1.00  0.00           O  
ATOM    123  CB  TYR A  42      26.265  34.839  -8.272  1.00 60.00           C  
ATOM    124  CG  TYR A  42      25.903  33.536  -7.599  1.00  0.00           C  
ATOM    125  CD1 TYR A  42      25.364  33.520  -6.315  1.00  0.00           C  
ATOM    126  CD2 TYR A  42      26.140  32.311  -8.228  1.00  0.00           C  
ATOM    127  CE1 TYR A  42      25.031  32.326  -5.687  1.00 21.00           C  
ATOM    128  CE2 TYR A  42      25.820  31.108  -7.603  1.00  0.00           C  
ATOM    129  CZ  TYR A  42      25.242  31.125  -6.341  1.00  0.00           C  
ATOM    130  OH  TYR A  42      24.921  29.961  -5.698  1.00  0.00           O  
ATOM    131  N   GLY A  43      24.369  37.830  -8.795  1.00 49.00           N  
ATOM    132  CA  GLY A  43      24.443  39.270  -8.995  1.00 22.00           C  
ATOM    133  C   GLY A  43      25.348  39.934  -7.989  1.00  0.00           C  
ATOM    134  O   GLY A  43      25.201  39.707  -6.782  1.00 25.00           O  
ATOM    135  N   GLY A  44      26.288  40.729  -8.493  1.00 56.00           N  
ATOM    136  CA  GLY A  44      27.225  41.477  -7.667  1.00 57.00           C  
ATOM    137  C   GLY A  44      26.846  42.941  -7.575  1.00  0.00           C  
ATOM    138  O   GLY A  44      25.691  43.261  -7.267  1.00  0.00           O  
ATOM    139  N   LYS A  45      27.807  43.836  -7.886  1.00 35.00           N  
ATOM    140  CA  LYS A  45      27.649  45.298  -7.882  1.00  0.00           C  
ATOM    141  C   LYS A  45      26.663  45.717  -8.962  1.00  7.00           C  
ATOM    142  O   LYS A  45      26.814  45.338 -10.126  1.00 15.00           O  
ATOM    143  CB  LYS A  45      29.002  46.006  -8.062  1.00  6.00           C  
ATOM    144  CG  LYS A  45      29.831  45.959  -6.797  1.00 25.00           C  
ATOM    145  CD  LYS A  45      31.216  46.565  -6.995  1.00  3.00           C  
ATOM    146  CE  LYS A  45      32.017  46.619  -5.700  1.00  4.00           C  
ATOM    147  NZ  LYS A  45      32.400  45.272  -5.166  1.00  7.00           N  
ATOM    148  N   LEU A  46      25.613  46.440  -8.563  1.00  0.00           N  
ATOM    149  CA  LEU A  46      24.570  46.851  -9.484  1.00 10.00           C  
ATOM    150  C   LEU A  46      24.600  48.368  -9.680  1.00  9.00           C  
ATOM    151  O   LEU A  46      24.886  49.100  -8.737  1.00  0.00           O  
ATOM    152  CB  LEU A  46      23.200  46.367  -8.959  1.00  0.00           C  
ATOM    153  CG  LEU A  46      21.981  46.577  -9.848  1.00  0.00           C  
ATOM    154  CD1 LEU A  46      22.156  45.904 -11.196  1.00  6.00           C  
ATOM    155  CD2 LEU A  46      20.678  46.173  -9.129  1.00  9.00           C  
ATOM    156  N   SER A  47      24.330  48.815 -10.927  1.00  7.00           N  
ATOM    157  CA  SER A  47      24.226  50.195 -11.373  1.00  0.00           C  
ATOM    158  C   SER A  47      23.288  50.241 -12.574  1.00  0.00           C  
ATOM    159  O   SER A  47      23.511  49.540 -13.556  1.00  4.00           O  
ATOM    160  CB  SER A  47      25.596  50.784 -11.729  1.00  4.00           C  
ATOM    161  OG  SER A  47      25.541  52.197 -11.928  1.00  5.00           O  
ATOM    162  N   ILE A  48      22.200  51.020 -12.467  1.00  1.00           N  
ATOM    163  CA  ILE A  48      21.242  51.184 -13.552  1.00  3.00           C  
ATOM    164  C   ILE A  48      21.205  52.672 -13.819  1.00  2.00           C  
ATOM    165  O   ILE A  48      20.460  53.400 -13.169  1.00  1.00           O  
ATOM    166  CB  ILE A  48      19.831  50.569 -13.278  1.00  0.00           C  
ATOM    167  CG1 ILE A  48      19.905  49.077 -12.938  1.00  3.00           C  
ATOM    168  CD1 ILE A  48      19.206  48.706 -11.697  1.00  7.00           C  
ATOM    169  CG2 ILE A  48      18.867  50.831 -14.449  1.00  3.00           C  
ATOM    170  N   PRO A  49      22.066  53.174 -14.715  1.00  0.00           N  
ATOM    171  CA  PRO A  49      22.066  54.614 -14.973  1.00  0.00           C  
ATOM    172  C   PRO A  49      20.731  55.080 -15.544  1.00  5.00           C  
ATOM    173  O   PRO A  49      20.110  54.380 -16.340  1.00  3.00           O  
ATOM    174  CB  PRO A  49      23.243  54.810 -15.931  1.00  3.00           C  
ATOM    175  CG  PRO A  49      24.083  53.591 -15.789  1.00  2.00           C  
ATOM    176  CD  PRO A  49      23.091  52.488 -15.527  1.00  2.00           C  
ATOM    177  N   VAL A  50      20.261  56.224 -15.036  1.00  0.00           N  
ATOM    178  CA  VAL A  50      19.022  56.900 -15.412  1.00  6.00           C  
ATOM    179  C   VAL A  50      19.354  58.320 -15.896  1.00  6.00           C  
ATOM    180  O   VAL A  50      20.340  58.913 -15.445  1.00 10.00           O  
ATOM    181  CB  VAL A  50      17.963  56.901 -14.274  1.00  0.00           C  
ATOM    182  CG1 VAL A  50      17.545  55.477 -13.924  1.00  9.00           C  
ATOM    183  CG2 VAL A  50      18.446  57.646 -13.029  1.00  0.00           C  
ATOM    184  N   GLU A  51      18.544  58.853 -16.823  1.00  6.00           N  
ATOM    185  CA  GLU A  51      18.716  60.221 -17.316  1.00  5.00           C  
ATOM    186  C   GLU A  51      18.160  61.140 -16.221  1.00  0.00           C  
ATOM    187  O   GLU A  51      17.153  60.789 -15.606  1.00  0.00           O  
ATOM    188  CB  GLU A  51      17.958  60.431 -18.647  1.00  6.00           C  
ATOM    189  CG  GLU A  51      18.479  59.594 -19.814  1.00  3.00           C  
ATOM    190  CD  GLU A  51      19.307  60.342 -20.845  1.00  2.00           C  
ATOM    191  OE1 GLU A  51      18.718  61.093 -21.660  1.00  2.00           O  
ATOM    192  OE2 GLU A  51      20.545  60.143 -20.864  1.00  2.00           O  
ATOM    193  N   TYR A  52      18.816  62.281 -15.943  1.00  8.00           N  
ATOM    194  CA  TYR A  52      18.367  63.176 -14.873  1.00  0.00           C  
ATOM    195  C   TYR A  52      16.890  63.532 -14.963  1.00  0.00           C  
ATOM    196  O   TYR A  52      16.201  63.528 -13.937  1.00 14.00           O  
ATOM    197  CB  TYR A  52      19.261  64.419 -14.729  1.00  5.00           C  
ATOM    198  CG  TYR A  52      19.136  65.103 -13.381  1.00  0.00           C  
ATOM    199  CD1 TYR A  52      19.748  64.572 -12.249  1.00  0.00           C  
ATOM    200  CD2 TYR A  52      18.403  66.278 -13.237  1.00  4.00           C  
ATOM    201  CE1 TYR A  52      19.637  65.195 -11.006  1.00  0.00           C  
ATOM    202  CE2 TYR A  52      18.282  66.909 -12.000  1.00  6.00           C  
ATOM    203  CZ  TYR A  52      18.905  66.366 -10.887  1.00  0.00           C  
ATOM    204  OH  TYR A  52      18.791  66.968  -9.659  1.00  0.00           O  
ATOM    205  N   LYS A  53      16.389  63.756 -16.196  1.00  4.00           N  
ATOM    206  CA  LYS A  53      14.981  64.073 -16.472  1.00  4.00           C  
ATOM    207  C   LYS A  53      14.027  62.950 -15.994  1.00  3.00           C  
ATOM    208  O   LYS A  53      12.947  63.258 -15.484  1.00  3.00           O  
ATOM    209  CB  LYS A  53      14.759  64.442 -17.963  1.00  2.00           C  
ATOM    210  CG  LYS A  53      15.396  63.476 -18.986  1.00  5.00           C  
ATOM    211  CD  LYS A  53      15.391  64.011 -20.421  1.00  2.00           C  
ATOM    212  CE  LYS A  53      15.922  62.977 -21.392  1.00  3.00           C  
ATOM    213  NZ  LYS A  53      15.937  63.457 -22.801  1.00  1.00           N  
ATOM    214  N   GLN A  54      14.465  61.671 -16.089  1.00  4.00           N  
ATOM    215  CA  GLN A  54      13.707  60.479 -15.665  1.00  3.00           C  
ATOM    216  C   GLN A  54      13.497  60.402 -14.134  1.00  6.00           C  
ATOM    217  O   GLN A  54      12.770  59.508 -13.672  1.00  4.00           O  
ATOM    218  CB  GLN A  54      14.441  59.175 -16.074  1.00  7.00           C  
ATOM    219  CG  GLN A  54      14.692  58.930 -17.558  1.00  3.00           C  
ATOM    220  CD  GLN A  54      15.547  57.704 -17.783  1.00  2.00           C  
ATOM    221  OE1 GLN A  54      15.909  56.976 -16.853  1.00  5.00           O  
ATOM    222  NE2 GLN A  54      15.880  57.436 -19.034  1.00  2.00           N  
ATOM    223  N   ILE A  55      14.198  61.263 -13.346  1.00  0.00           N  
ATOM    224  CA  ILE A  55      14.140  61.220 -11.879  1.00  0.00           C  
ATOM    225  C   ILE A  55      12.949  61.997 -11.333  1.00  8.00           C  
ATOM    226  O   ILE A  55      12.784  63.172 -11.700  1.00  9.00           O  
ATOM    227  CB  ILE A  55      15.493  61.594 -11.211  1.00  0.00           C  
ATOM    228  CG1 ILE A  55      16.644  60.786 -11.826  1.00  0.00           C  
ATOM    229  CD1 ILE A  55      18.002  61.328 -11.566  1.00  0.00           C  
ATOM    230  CG2 ILE A  55      15.457  61.398  -9.690  1.00  1.00           C  
ATOM    231  N   PRO A  56      12.109  61.369 -10.457  1.00  0.00           N  
ATOM    232  CA  PRO A  56      10.998  62.113  -9.854  1.00  5.00           C  
ATOM    233  C   PRO A  56      11.546  63.278  -9.022  1.00  0.00           C  
ATOM    234  O   PRO A  56      12.576  63.119  -8.346  1.00  0.00           O  
ATOM    235  CB  PRO A  56      10.325  61.070  -8.947  1.00  6.00           C  
ATOM    236  CG  PRO A  56      10.755  59.774  -9.435  1.00 10.00           C  
ATOM    237  CD  PRO A  56      12.158  59.995  -9.916  1.00  0.00           C  
ATOM    238  N   PRO A  57      10.913  64.465  -9.080  1.00  0.00           N  
ATOM    239  CA  PRO A  57      11.415  65.608  -8.295  1.00 16.00           C  
ATOM    240  C   PRO A  57      11.527  65.332  -6.794  1.00  0.00           C  
ATOM    241  O   PRO A  57      12.499  65.779  -6.190  1.00  0.00           O  
ATOM    242  CB  PRO A  57      10.421  66.734  -8.620  1.00  4.00           C  
ATOM    243  CG  PRO A  57       9.868  66.364  -9.927  1.00  2.00           C  
ATOM    244  CD  PRO A  57       9.740  64.862  -9.879  1.00  3.00           C  
ATOM    245  N   ASN A  58      10.597  64.552  -6.215  1.00  0.00           N  
ATOM    246  CA  ASN A  58      10.608  64.180  -4.798  1.00  0.00           C  
ATOM    247  C   ASN A  58      11.846  63.407  -4.385  1.00  0.00           C  
ATOM    248  O   ASN A  58      12.232  63.468  -3.217  1.00  0.00           O  
ATOM    249  CB  ASN A  58       9.362  63.397  -4.434  1.00  1.00           C  
ATOM    250  CG  ASN A  58       8.130  64.253  -4.535  1.00 10.00           C  
ATOM    251  OD1 ASN A  58       8.007  65.301  -3.869  1.00  8.00           O  
ATOM    252  ND2 ASN A  58       7.222  63.863  -5.395  1.00  4.00           N  
ATOM    253  N   PHE A  59      12.477  62.696  -5.335  1.00  0.00           N  
ATOM    254  CA  PHE A  59      13.704  61.968  -5.064  1.00  0.00           C  
ATOM    255  C   PHE A  59      14.840  62.944  -4.935  1.00  1.00           C  
ATOM    256  O   PHE A  59      15.634  62.833  -4.000  1.00  0.00           O  
ATOM    257  CB  PHE A  59      13.998  60.918  -6.144  1.00  1.00           C  
ATOM    258  CG  PHE A  59      14.651  59.660  -5.619  1.00  1.00           C  
ATOM    259  CD1 PHE A  59      15.212  59.622  -4.343  1.00  0.00           C  
ATOM    260  CD2 PHE A  59      14.709  58.512  -6.397  1.00  0.00           C  
ATOM    261  CE1 PHE A  59      15.815  58.456  -3.862  1.00  0.00           C  
ATOM    262  CE2 PHE A  59      15.296  57.347  -5.907  1.00  0.00           C  
ATOM    263  CZ  PHE A  59      15.831  57.326  -4.640  1.00  0.00           C  
ATOM    264  N   ILE A  60      14.890  63.930  -5.851  1.00  0.00           N  
ATOM    265  CA  ILE A  60      15.880  65.002  -5.839  1.00  1.00           C  
ATOM    266  C   ILE A  60      15.698  65.807  -4.553  1.00  0.00           C  
ATOM    267  O   ILE A  60      16.666  65.998  -3.827  1.00  0.00           O  
ATOM    268  CB  ILE A  60      15.807  65.826  -7.146  1.00 23.00           C  
ATOM    269  CG1 ILE A  60      16.320  64.972  -8.316  1.00  1.00           C  
ATOM    270  CD1 ILE A  60      15.637  65.213  -9.604  1.00 12.00           C  
ATOM    271  CG2 ILE A  60      16.603  67.168  -7.042  1.00 20.00           C  
ATOM    272  N   HIS A  61      14.446  66.147  -4.211  1.00  0.00           N  
ATOM    273  CA  HIS A  61      14.098  66.873  -2.994  1.00  0.00           C  
ATOM    274  C   HIS A  61      14.565  66.177  -1.747  1.00  0.00           C  
ATOM    275  O   HIS A  61      14.991  66.863  -0.820  1.00  0.00           O  
ATOM    276  CB  HIS A  61      12.591  67.113  -2.911  1.00  0.00           C  
ATOM    277  CG  HIS A  61      12.111  68.151  -3.867  1.00  0.00           C  
ATOM    278  ND1 HIS A  61      10.768  68.333  -4.106  1.00 11.00           N  
ATOM    279  CD2 HIS A  61      12.816  69.026  -4.622  1.00 14.00           C  
ATOM    280  CE1 HIS A  61      10.694  69.315  -4.984  1.00  4.00           C  
ATOM    281  NE2 HIS A  61      11.904  69.758  -5.328  1.00  5.00           N  
ATOM    282  N   ALA A  62      14.481  64.826  -1.721  1.00  0.00           N  
ATOM    283  CA  ALA A  62      14.897  63.990  -0.604  1.00  0.00           C  
ATOM    284  C   ALA A  62      16.395  64.151  -0.363  1.00  0.00           C  
ATOM    285  O   ALA A  62      16.814  64.330   0.783  1.00  0.00           O  
ATOM    286  CB  ALA A  62      14.546  62.541  -0.889  1.00  1.00           C  
ATOM    287  N   PHE A  63      17.188  64.164  -1.451  1.00  0.00           N  
ATOM    288  CA  PHE A  63      18.629  64.361  -1.375  1.00  0.00           C  
ATOM    289  C   PHE A  63      18.978  65.768  -0.950  1.00  0.00           C  
ATOM    290  O   PHE A  63      19.928  65.941  -0.206  1.00 60.00           O  
ATOM    291  CB  PHE A  63      19.313  63.965  -2.679  1.00  0.00           C  
ATOM    292  CG  PHE A  63      19.521  62.476  -2.837  1.00  0.00           C  
ATOM    293  CD1 PHE A  63      20.654  61.856  -2.318  1.00 46.00           C  
ATOM    294  CD2 PHE A  63      18.610  61.702  -3.538  1.00  1.00           C  
ATOM    295  CE1 PHE A  63      20.851  60.474  -2.459  1.00  0.00           C  
ATOM    296  CE2 PHE A  63      18.799  60.306  -3.671  1.00  1.00           C  
ATOM    297  CZ  PHE A  63      19.924  59.705  -3.135  1.00  1.00           C  
ATOM    298  N   LEU A  64      18.194  66.772  -1.358  1.00  0.00           N  
ATOM    299  CA  LEU A  64      18.374  68.187  -0.992  1.00  0.00           C  
ATOM    300  C   LEU A  64      18.114  68.461   0.479  1.00  0.00           C  
ATOM    301  O   LEU A  64      18.702  69.385   1.021  1.00 10.00           O  
ATOM    302  CB  LEU A  64      17.468  69.091  -1.832  1.00  0.00           C  
ATOM    303  CG  LEU A  64      17.724  69.093  -3.336  1.00  0.00           C  
ATOM    304  CD1 LEU A  64      16.851  70.102  -4.014  1.00 29.00           C  
ATOM    305  CD2 LEU A  64      19.203  69.340  -3.674  1.00  0.00           C  
ATOM    306  N   ALA A  65      17.192  67.712   1.108  1.00  0.00           N  
ATOM    307  CA  ALA A  65      16.847  67.819   2.532  1.00 23.00           C  
ATOM    308  C   ALA A  65      17.699  66.898   3.399  1.00  0.00           C  
ATOM    309  O   ALA A  65      17.634  66.992   4.627  1.00  5.00           O  
ATOM    310  CB  ALA A  65      15.373  67.495   2.743  1.00  0.00           C  
ATOM    311  N   ALA A  66      18.484  65.999   2.771  1.00  0.00           N  
ATOM    312  CA  ALA A  66      19.332  65.019   3.465  1.00  0.00           C  
ATOM    313  C   ALA A  66      20.437  65.650   4.327  1.00  0.00           C  
ATOM    314  O   ALA A  66      20.830  65.064   5.340  1.00 25.00           O  
ATOM    315  CB  ALA A  66      19.913  64.031   2.470  1.00 60.00           C  
ATOM    316  N   GLU A  67      20.931  66.834   3.929  1.00  0.00           N  
ATOM    317  CA  GLU A  67      21.952  67.550   4.692  1.00 21.00           C  
ATOM    318  C   GLU A  67      21.491  68.905   5.037  1.00 10.00           C  
ATOM    319  O   GLU A  67      20.805  69.529   4.235  1.00 59.00           O  
ATOM    320  CB  GLU A  67      23.273  67.647   3.935  1.00 26.00           C  
ATOM    321  CG  GLU A  67      23.910  66.309   3.634  1.00  7.00           C  
ATOM    322  CD  GLU A  67      24.143  65.350   4.785  1.00  3.00           C  
ATOM    323  OE1 GLU A  67      24.204  64.138   4.490  1.00 22.00           O  
ATOM    324  OE2 GLU A  67      24.279  65.785   5.956  1.00  6.00           O  
ATOM    325  N   ASP A  68      21.863  69.374   6.230  1.00  9.00           N  
ATOM    326  CA  ASP A  68      21.490  70.708   6.712  1.00 41.00           C  
ATOM    327  C   ASP A  68      22.105  71.829   5.856  1.00  3.00           C  
ATOM    328  O   ASP A  68      21.393  72.727   5.398  1.00  7.00           O  
ATOM    329  CB  ASP A  68      21.860  70.893   8.207  1.00  3.00           C  
ATOM    330  CG  ASP A  68      20.681  71.119   9.160  1.00  3.00           C  
ATOM    331  OD1 ASP A  68      19.544  71.330   8.671  1.00  7.00           O  
ATOM    332  OD2 ASP A  68      20.898  71.080  10.394  1.00  2.00           O  
ATOM    333  N   SER A  69      23.418  71.743   5.602  1.00  5.00           N  
ATOM    334  CA  SER A  69      24.088  72.794   4.842  1.00  6.00           C  
ATOM    335  C   SER A  69      24.876  72.330   3.640  1.00 60.00           C  
ATOM    336  O   SER A  69      25.677  71.385   3.719  1.00  7.00           O  
ATOM    337  CB  SER A  69      24.913  73.695   5.756  1.00  2.00           C  
ATOM    338  OG  SER A  69      25.856  72.994   6.554  1.00  2.00           O  
ATOM    339  N   SER A  70      24.612  73.003   2.512  1.00 10.00           N  
ATOM    340  CA  SER A  70      25.219  72.773   1.200  1.00 15.00           C  
ATOM    341  C   SER A  70      25.909  74.077   0.764  1.00 15.00           C  
ATOM    342  O   SER A  70      25.329  75.163   0.893  1.00  6.00           O  
ATOM    343  CB  SER A  70      24.151  72.344   0.202  1.00 44.00           C  
ATOM    344  OG  SER A  70      24.569  72.532  -1.136  1.00 25.00           O  
ATOM    345  N   PHE A  71      27.161  73.981   0.299  1.00 10.00           N  
ATOM    346  CA  PHE A  71      27.970  75.144  -0.103  1.00  4.00           C  
ATOM    347  C   PHE A  71      28.656  74.934  -1.452  1.00  4.00           C  
ATOM    348  O   PHE A  71      29.722  75.498  -1.680  1.00  2.00           O  
ATOM    349  CB  PHE A  71      29.059  75.445   0.961  1.00  2.00           C  
ATOM    350  CG  PHE A  71      28.698  75.284   2.423  1.00  2.00           C  
ATOM    351  CD1 PHE A  71      29.109  74.161   3.141  1.00  3.00           C  
ATOM    352  CD2 PHE A  71      28.006  76.280   3.098  1.00  2.00           C  
ATOM    353  CE1 PHE A  71      28.787  74.021   4.493  1.00  2.00           C  
ATOM    354  CE2 PHE A  71      27.706  76.147   4.459  1.00  2.00           C  
ATOM    355  CZ  PHE A  71      28.121  75.033   5.151  1.00  1.00           C  
ATOM    356  N   PHE A  72      28.089  74.131  -2.344  1.00 15.00           N  
ATOM    357  CA  PHE A  72      28.768  73.856  -3.612  1.00  2.00           C  
ATOM    358  C   PHE A  72      28.760  75.042  -4.593  1.00  2.00           C  
ATOM    359  O   PHE A  72      27.686  75.629  -4.766  1.00  2.00           O  
ATOM    360  CB  PHE A  72      28.155  72.620  -4.267  1.00  3.00           C  
ATOM    361  CG  PHE A  72      28.157  71.387  -3.411  1.00  0.00           C  
ATOM    362  CD1 PHE A  72      29.355  70.766  -3.055  1.00  3.00           C  
ATOM    363  CD2 PHE A  72      26.965  70.822  -2.985  1.00  0.00           C  
ATOM    364  CE1 PHE A  72      29.356  69.626  -2.272  1.00  3.00           C  
ATOM    365  CE2 PHE A  72      26.964  69.654  -2.224  1.00 15.00           C  
ATOM    366  CZ  PHE A  72      28.159  69.070  -1.867  1.00  5.00           C  
ATOM    367  N   GLN A 133      18.958  78.097  -2.221  1.00  2.00           N  
ATOM    368  CA  GLN A 133      19.107  77.126  -1.133  1.00  3.00           C  
ATOM    369  C   GLN A 133      19.176  75.711  -1.703  1.00  0.00           C  
ATOM    370  O   GLN A 133      18.230  75.251  -2.360  1.00 28.00           O  
ATOM    371  CB  GLN A 133      18.031  77.302  -0.024  1.00  3.00           C  
ATOM    372  CG  GLN A 133      16.553  77.020  -0.392  1.00  8.00           C  
ATOM    373  CD  GLN A 133      15.929  77.954  -1.419  1.00  4.00           C  
ATOM    374  OE1 GLN A 133      16.100  77.775  -2.639  1.00  4.00           O  
ATOM    375  NE2 GLN A 133      15.121  78.917  -0.950  1.00  1.00           N  
ATOM    376  N   ASN A 134      20.347  75.060  -1.550  1.00  9.00           N  
ATOM    377  CA  ASN A 134      20.615  73.713  -2.082  1.00 22.00           C  
ATOM    378  C   ASN A 134      20.444  73.629  -3.631  1.00  0.00           C  
ATOM    379  O   ASN A 134      20.557  72.543  -4.193  1.00  0.00           O  
ATOM    380  CB  ASN A 134      19.772  72.631  -1.348  1.00  0.00           C  
ATOM    381  CG  ASN A 134      20.121  72.419   0.113  1.00 15.00           C  
ATOM    382  OD1 ASN A 134      21.149  71.817   0.453  1.00 52.00           O  
ATOM    383  ND2 ASN A 134      19.225  72.827   1.010  1.00 22.00           N  
ATOM    384  N   LEU A 135      20.187  74.772  -4.304  1.00  9.00           N  
ATOM    385  CA  LEU A 135      19.984  74.884  -5.740  1.00 43.00           C  
ATOM    386  C   LEU A 135      21.188  74.431  -6.554  1.00  5.00           C  
ATOM    387  O   LEU A 135      20.995  73.835  -7.616  1.00  6.00           O  
ATOM    388  CB  LEU A 135      19.537  76.307  -6.109  1.00  5.00           C  
ATOM    389  CG  LEU A 135      18.996  76.557  -7.550  1.00  3.00           C  
ATOM    390  CD1 LEU A 135      17.986  75.463  -8.003  1.00  5.00           C  
ATOM    391  CD2 LEU A 135      18.424  77.969  -7.693  1.00  2.00           C  
ATOM    392  N   SER A 136      22.422  74.656  -6.052  1.00  6.00           N  
ATOM    393  CA  SER A 136      23.654  74.188  -6.716  1.00  4.00           C  
ATOM    394  C   SER A 136      23.908  72.714  -6.419  1.00  0.00           C  
ATOM    395  O   SER A 136      24.638  72.073  -7.158  1.00  9.00           O  
ATOM    396  CB  SER A 136      24.854  75.009  -6.286  1.00  3.00           C  
ATOM    397  OG  SER A 136      25.005  74.920  -4.877  1.00  9.00           O  
ATOM    398  N   LYS A 137      23.287  72.156  -5.357  1.00  0.00           N  
ATOM    399  CA  LYS A 137      23.368  70.725  -5.046  1.00  0.00           C  
ATOM    400  C   LYS A 137      22.595  69.990  -6.128  1.00  0.00           C  
ATOM    401  O   LYS A 137      23.097  69.003  -6.638  1.00 60.00           O  
ATOM    402  CB  LYS A 137      22.828  70.410  -3.643  1.00  0.00           C  
ATOM    403  CG  LYS A 137      23.142  68.997  -3.185  1.00 51.00           C  
ATOM    404  CD  LYS A 137      22.697  68.687  -1.765  1.00 46.00           C  
ATOM    405  CE  LYS A 137      22.800  67.197  -1.432  1.00 18.00           C  
ATOM    406  NZ  LYS A 137      22.535  66.930   0.021  1.00 18.00           N  
ATOM    407  N   GLU A 138      21.443  70.530  -6.571  1.00  0.00           N  
ATOM    408  CA  GLU A 138      20.649  69.945  -7.649  1.00  0.00           C  
ATOM    409  C   GLU A 138      21.464  69.750  -8.959  1.00 10.00           C  
ATOM    410  O   GLU A 138      21.302  68.742  -9.658  1.00 11.00           O  
ATOM    411  CB  GLU A 138      19.410  70.789  -7.887  1.00 47.00           C  
ATOM    412  CG  GLU A 138      18.343  70.074  -8.695  1.00  8.00           C  
ATOM    413  CD  GLU A 138      17.144  70.906  -9.104  1.00  6.00           C  
ATOM    414  OE1 GLU A 138      16.006  70.417  -8.926  1.00  7.00           O  
ATOM    415  OE2 GLU A 138      17.336  72.024  -9.638  1.00  3.00           O  
ATOM    416  N   ASP A 139      22.376  70.683  -9.258  1.00  0.00           N  
ATOM    417  CA  ASP A 139      23.224  70.604 -10.442  1.00  6.00           C  
ATOM    418  C   ASP A 139      24.323  69.570 -10.226  1.00  6.00           C  
ATOM    419  O   ASP A 139      24.531  68.733 -11.106  1.00  5.00           O  
ATOM    420  CB  ASP A 139      23.808  71.978 -10.804  1.00  3.00           C  
ATOM    421  CG  ASP A 139      22.831  73.130 -11.077  1.00  3.00           C  
ATOM    422  OD1 ASP A 139      23.211  74.068 -11.831  1.00  2.00           O  
ATOM    423  OD2 ASP A 139      21.748  73.167 -10.438  1.00  4.00           O  
ATOM    424  N   ILE A 140      25.002  69.585  -9.052  1.00  0.00           N  
ATOM    425  CA  ILE A 140      26.071  68.614  -8.774  1.00  7.00           C  
ATOM    426  C   ILE A 140      25.526  67.189  -8.529  1.00 51.00           C  
ATOM    427  O   ILE A 140      26.278  66.229  -8.707  1.00  0.00           O  
ATOM    428  CB  ILE A 140      27.064  69.073  -7.669  1.00 50.00           C  
ATOM    429  CG1 ILE A 140      27.259  70.559  -7.661  1.00  5.00           C  
ATOM    430  CD1 ILE A 140      28.666  70.983  -7.313  1.00  3.00           C  
ATOM    431  CG2 ILE A 140      28.417  68.374  -7.800  1.00  6.00           C  
ATOM    432  N   LEU A 141      24.239  67.054  -8.127  1.00 60.00           N  
ATOM    433  CA  LEU A 141      23.598  65.767  -7.868  1.00 46.00           C  
ATOM    434  C   LEU A 141      23.574  64.873  -9.125  1.00  0.00           C  
ATOM    435  O   LEU A 141      23.801  63.654  -9.035  1.00  0.00           O  
ATOM    436  CB  LEU A 141      22.181  65.990  -7.329  1.00  0.00           C  
ATOM    437  CG  LEU A 141      21.372  64.749  -6.819  1.00  0.00           C  
ATOM    438  CD1 LEU A 141      22.104  63.982  -5.703  1.00 30.00           C  
ATOM    439  CD2 LEU A 141      19.988  65.172  -6.340  1.00  1.00           C  
ATOM    440  N   SER A 142      23.332  65.508 -10.299  1.00  0.00           N  
ATOM    441  CA  SER A 142      23.296  64.873 -11.627  1.00 21.00           C  
ATOM    442  C   SER A 142      24.567  64.109 -11.931  1.00  4.00           C  
ATOM    443  O   SER A 142      24.510  63.078 -12.599  1.00  8.00           O  
ATOM    444  CB  SER A 142      23.036  65.910 -12.717  1.00  4.00           C  
ATOM    445  OG  SER A 142      24.089  66.854 -12.827  1.00  3.00           O  
ATOM    446  N   LEU A 143      25.708  64.588 -11.412  1.00  0.00           N  
ATOM    447  CA  LEU A 143      27.028  63.964 -11.581  1.00  4.00           C  
ATOM    448  C   LEU A 143      27.176  62.650 -10.813  1.00 25.00           C  
ATOM    449  O   LEU A 143      27.867  61.738 -11.281  1.00  7.00           O  
ATOM    450  CB  LEU A 143      28.147  64.920 -11.124  1.00  6.00           C  
ATOM    451  CG  LEU A 143      28.352  66.248 -11.864  1.00  5.00           C  
ATOM    452  CD1 LEU A 143      29.588  66.912 -11.367  1.00  2.00           C  
ATOM    453  CD2 LEU A 143      28.490  66.043 -13.358  1.00  2.00           C  
ATOM    454  N   TYR A 144      26.554  62.569  -9.612  1.00  0.00           N  
ATOM    455  CA  TYR A 144      26.673  61.424  -8.700  1.00  0.00           C  
ATOM    456  C   TYR A 144      25.486  60.463  -8.638  1.00  0.00           C  
ATOM    457  O   TYR A 144      25.664  59.302  -8.264  1.00  0.00           O  
ATOM    458  CB  TYR A 144      27.070  61.935  -7.297  1.00 14.00           C  
ATOM    459  CG  TYR A 144      28.399  62.669  -7.300  1.00  5.00           C  
ATOM    460  CD1 TYR A 144      29.599  61.973  -7.389  1.00  4.00           C  
ATOM    461  CD2 TYR A 144      28.454  64.058  -7.270  1.00 13.00           C  
ATOM    462  CE1 TYR A 144      30.818  62.638  -7.461  1.00  2.00           C  
ATOM    463  CE2 TYR A 144      29.675  64.737  -7.307  1.00  4.00           C  
ATOM    464  CZ  TYR A 144      30.857  64.018  -7.396  1.00  3.00           C  
ATOM    465  OH  TYR A 144      32.084  64.639  -7.457  1.00  2.00           O  
ATOM    466  N   VAL A 145      24.294  60.940  -9.028  1.00  0.00           N  
ATOM    467  CA  VAL A 145      23.018  60.223  -8.969  1.00  1.00           C  
ATOM    468  C   VAL A 145      23.019  58.728  -9.385  1.00  0.00           C  
ATOM    469  O   VAL A 145      22.322  57.924  -8.765  1.00  1.00           O  
ATOM    470  CB  VAL A 145      21.863  61.088  -9.535  1.00  0.00           C  
ATOM    471  CG1 VAL A 145      21.747  61.020 -11.062  1.00 25.00           C  
ATOM    472  CG2 VAL A 145      20.548  60.790  -8.843  1.00  1.00           C  
ATOM    473  N   ASN A 146      23.852  58.351 -10.365  1.00 22.00           N  
ATOM    474  CA  ASN A 146      23.974  56.969 -10.868  1.00  1.00           C  
ATOM    475  C   ASN A 146      25.161  56.205 -10.342  1.00  8.00           C  
ATOM    476  O   ASN A 146      25.278  55.002 -10.609  1.00  7.00           O  
ATOM    477  CB  ASN A 146      23.985  56.951 -12.386  1.00  8.00           C  
ATOM    478  CG  ASN A 146      22.673  57.401 -12.974  1.00  0.00           C  
ATOM    479  OD1 ASN A 146      21.602  57.026 -12.493  1.00  1.00           O  
ATOM    480  ND2 ASN A 146      22.728  58.169 -14.058  1.00  6.00           N  
ATOM    481  N   LYS A 147      26.016  56.862  -9.570  1.00  0.00           N  
ATOM    482  CA  LYS A 147      27.209  56.252  -9.009  1.00  7.00           C  
ATOM    483  C   LYS A 147      27.272  56.131  -7.466  1.00  8.00           C  
ATOM    484  O   LYS A 147      27.992  55.256  -6.965  1.00  5.00           O  
ATOM    485  CB  LYS A 147      28.499  56.833  -9.653  1.00  4.00           C  
ATOM    486  CG  LYS A 147      28.636  58.359  -9.651  1.00 10.00           C  
ATOM    487  CD  LYS A 147      29.667  58.832 -10.683  1.00  3.00           C  
ATOM    488  CE  LYS A 147      31.029  59.164 -10.101  1.00  2.00           C  
ATOM    489  NZ  LYS A 147      32.005  59.505 -11.170  1.00  2.00           N  
ATOM    490  N   ILE A 148      26.526  56.965  -6.728  1.00 12.00           N  
ATOM    491  CA  ILE A 148      26.495  56.945  -5.258  1.00  7.00           C  
ATOM    492  C   ILE A 148      26.329  55.522  -4.730  1.00  0.00           C  
ATOM    493  O   ILE A 148      25.385  54.850  -5.120  1.00  0.00           O  
ATOM    494  CB  ILE A 148      25.390  57.872  -4.647  1.00  1.00           C  
ATOM    495  CG1 ILE A 148      25.500  59.297  -5.137  1.00  7.00           C  
ATOM    496  CD1 ILE A 148      24.522  60.362  -4.429  1.00 11.00           C  
ATOM    497  CG2 ILE A 148      25.453  57.848  -3.114  1.00  6.00           C  
ATOM    498  N   PHE A 149      27.245  55.075  -3.847  1.00  5.00           N  
ATOM    499  CA  PHE A 149      27.177  53.763  -3.190  1.00  0.00           C  
ATOM    500  C   PHE A 149      26.091  53.906  -2.128  1.00  0.00           C  
ATOM    501  O   PHE A 149      26.107  54.851  -1.344  1.00 11.00           O  
ATOM    502  CB  PHE A 149      28.525  53.358  -2.559  1.00  4.00           C  
ATOM    503  CG  PHE A 149      28.433  52.083  -1.751  1.00  3.00           C  
ATOM    504  CD1 PHE A 149      28.023  50.884  -2.345  1.00  0.00           C  
ATOM    505  CD2 PHE A 149      28.714  52.077  -0.388  1.00  3.00           C  
ATOM    506  CE1 PHE A 149      27.898  49.703  -1.591  1.00 10.00           C  
ATOM    507  CE2 PHE A 149      28.616  50.879   0.358  1.00  3.00           C  
ATOM    508  CZ  PHE A 149      28.196  49.711  -0.249  1.00  4.00           C  
ATOM    509  N   LEU A 150      25.105  53.022  -2.176  1.00  0.00           N  
ATOM    510  CA  LEU A 150      23.944  53.089  -1.309  1.00  0.00           C  
ATOM    511  C   LEU A 150      23.757  51.830  -0.469  1.00  0.00           C  
ATOM    512  O   LEU A 150      22.654  51.547  -0.021  1.00  1.00           O  
ATOM    513  CB  LEU A 150      22.698  53.421  -2.156  1.00  0.00           C  
ATOM    514  CG  LEU A 150      22.663  54.832  -2.708  1.00  0.00           C  
ATOM    515  CD1 LEU A 150      21.789  54.908  -3.909  1.00  1.00           C  
ATOM    516  CD2 LEU A 150      22.235  55.828  -1.651  1.00  0.00           C  
ATOM    517  N   GLY A 151      24.853  51.121  -0.226  1.00  0.00           N  
ATOM    518  CA  GLY A 151      24.884  49.905   0.572  1.00  9.00           C  
ATOM    519  C   GLY A 151      24.351  48.691  -0.147  1.00  0.00           C  
ATOM    520  O   GLY A 151      23.557  48.812  -1.094  1.00  0.00           O  
ATOM    521  N   LYS A 152      24.791  47.497   0.322  1.00  7.00           N  
ATOM    522  CA  LYS A 152      24.356  46.184  -0.157  1.00  5.00           C  
ATOM    523  C   LYS A 152      24.448  46.061  -1.697  1.00 10.00           C  
ATOM    524  O   LYS A 152      23.445  45.725  -2.352  1.00 27.00           O  
ATOM    525  CB  LYS A 152      22.921  45.890   0.367  1.00 26.00           C  
ATOM    526  CG  LYS A 152      22.777  45.955   1.899  1.00  8.00           C  
ATOM    527  CD  LYS A 152      22.198  44.669   2.520  1.00  7.00           C  
ATOM    528  CE  LYS A 152      23.069  43.426   2.415  1.00  3.00           C  
ATOM    529  NZ  LYS A 152      22.596  42.486   1.351  1.00  4.00           N  
ATOM    530  N   ASN A 153      25.648  46.361  -2.271  1.00  7.00           N  
ATOM    531  CA  ASN A 153      25.944  46.319  -3.720  1.00 17.00           C  
ATOM    532  C   ASN A 153      25.175  47.335  -4.588  1.00  0.00           C  
ATOM    533  O   ASN A 153      25.178  47.174  -5.817  1.00  0.00           O  
ATOM    534  CB  ASN A 153      25.716  44.912  -4.317  1.00  0.00           C  
ATOM    535  CG  ASN A 153      26.739  43.854  -4.003  1.00  6.00           C  
ATOM    536  OD1 ASN A 153      27.955  44.086  -4.063  1.00 14.00           O  
ATOM    537  ND2 ASN A 153      26.247  42.636  -3.787  1.00 10.00           N  
ATOM    538  N   ALA A 154      24.499  48.361  -3.984  1.00  0.00           N  
ATOM    539  CA  ALA A 154      23.738  49.327  -4.774  1.00  0.00           C  
ATOM    540  C   ALA A 154      24.517  50.591  -5.074  1.00  0.00           C  
ATOM    541  O   ALA A 154      24.934  51.285  -4.155  1.00  0.00           O  
ATOM    542  CB  ALA A 154      22.406  49.640  -4.113  1.00  0.00           C  
ATOM    543  N   TYR A 155      24.716  50.877  -6.374  1.00  0.00           N  
ATOM    544  CA  TYR A 155      25.405  52.066  -6.883  1.00  0.00           C  
ATOM    545  C   TYR A 155      24.450  52.859  -7.746  1.00  0.00           C  
ATOM    546  O   TYR A 155      24.143  52.465  -8.874  1.00  1.00           O  
ATOM    547  CB  TYR A 155      26.666  51.688  -7.674  1.00  7.00           C  
ATOM    548  CG  TYR A 155      27.729  51.063  -6.806  1.00  5.00           C  
ATOM    549  CD1 TYR A 155      28.715  51.840  -6.219  1.00  4.00           C  
ATOM    550  CD2 TYR A 155      27.736  49.692  -6.550  1.00  8.00           C  
ATOM    551  CE1 TYR A 155      29.702  51.273  -5.417  1.00  3.00           C  
ATOM    552  CE2 TYR A 155      28.693  49.119  -5.712  1.00 21.00           C  
ATOM    553  CZ  TYR A 155      29.682  49.914  -5.154  1.00  4.00           C  
ATOM    554  OH  TYR A 155      30.651  49.394  -4.328  1.00  4.00           O  
ATOM    555  N   GLY A 156      23.973  53.965  -7.195  1.00  0.00           N  
ATOM    556  CA  GLY A 156      23.013  54.829  -7.856  1.00  1.00           C  
ATOM    557  C   GLY A 156      21.601  54.540  -7.412  1.00  1.00           C  
ATOM    558  O   GLY A 156      21.274  53.443  -6.962  1.00  0.00           O  
ATOM    559  N   ILE A 157      20.755  55.533  -7.567  1.00  1.00           N  
ATOM    560  CA  ILE A 157      19.357  55.516  -7.162  1.00  0.00           C  
ATOM    561  C   ILE A 157      18.545  54.343  -7.699  1.00  0.00           C  
ATOM    562  O   ILE A 157      17.815  53.714  -6.930  1.00  0.00           O  
ATOM    563  CB  ILE A 157      18.698  56.918  -7.313  1.00  0.00           C  
ATOM    564  CG1 ILE A 157      18.753  57.433  -8.756  1.00  0.00           C  
ATOM    565  CD1 ILE A 157      17.703  58.393  -9.104  1.00  1.00           C  
ATOM    566  CG2 ILE A 157      19.403  57.913  -6.385  1.00  1.00           C  
ATOM    567  N   ALA A 158      18.719  54.000  -8.985  1.00  1.00           N  
ATOM    568  CA  ALA A 158      17.973  52.898  -9.590  1.00 59.00           C  
ATOM    569  C   ALA A 158      18.367  51.560  -9.002  1.00  0.00           C  
ATOM    570  O   ALA A 158      17.472  50.764  -8.677  1.00 50.00           O  
ATOM    571  CB  ALA A 158      18.109  52.898 -11.096  1.00 21.00           C  
ATOM    572  N   ALA A 159      19.682  51.324  -8.789  1.00  0.00           N  
ATOM    573  CA  ALA A 159      20.158  50.069  -8.182  1.00  0.00           C  
ATOM    574  C   ALA A 159      19.646  49.934  -6.740  1.00  0.00           C  
ATOM    575  O   ALA A 159      19.273  48.838  -6.350  1.00  0.00           O  
ATOM    576  CB  ALA A 159      21.676  49.992  -8.228  1.00  0.00           C  
ATOM    577  N   ALA A 160      19.569  51.037  -5.972  1.00  0.00           N  
ATOM    578  CA  ALA A 160      19.044  51.012  -4.605  1.00  0.00           C  
ATOM    579  C   ALA A 160      17.525  50.783  -4.582  1.00  0.00           C  
ATOM    580  O   ALA A 160      17.030  50.082  -3.695  1.00  0.00           O  
ATOM    581  CB  ALA A 160      19.410  52.277  -3.867  1.00  0.00           C  
ATOM    582  N   ALA A 161      16.789  51.343  -5.576  1.00  0.00           N  
ATOM    583  CA  ALA A 161      15.338  51.151  -5.712  1.00  0.00           C  
ATOM    584  C   ALA A 161      15.045  49.684  -6.005  1.00  0.00           C  
ATOM    585  O   ALA A 161      14.078  49.149  -5.465  1.00  0.00           O  
ATOM    586  CB  ALA A 161      14.780  52.038  -6.815  1.00  0.00           C  
ATOM    587  N   LYS A 162      15.923  49.019  -6.799  1.00  0.00           N  
ATOM    588  CA  LYS A 162      15.824  47.596  -7.160  1.00  0.00           C  
ATOM    589  C   LYS A 162      16.211  46.672  -6.018  1.00  0.00           C  
ATOM    590  O   LYS A 162      15.475  45.729  -5.739  1.00  0.00           O  
ATOM    591  CB  LYS A 162      16.691  47.255  -8.393  1.00 36.00           C  
ATOM    592  CG  LYS A 162      16.415  45.869  -8.997  1.00  9.00           C  
ATOM    593  CD  LYS A 162      15.175  45.865  -9.883  1.00  6.00           C  
ATOM    594  CE  LYS A 162      14.597  44.481 -10.074  1.00  3.00           C  
ATOM    595  NZ  LYS A 162      13.121  44.523 -10.313  1.00  3.00           N  
ATOM    596  N   ILE A 163      17.374  46.915  -5.389  1.00  0.00           N  
ATOM    597  CA  ILE A 163      17.919  46.089  -4.296  1.00 60.00           C  
ATOM    598  C   ILE A 163      17.055  46.100  -3.017  1.00  0.00           C  
ATOM    599  O   ILE A 163      16.805  45.039  -2.455  1.00 60.00           O  
ATOM    600  CB  ILE A 163      19.442  46.391  -4.054  1.00  0.00           C  
ATOM    601  CG1 ILE A 163      20.287  45.732  -5.189  1.00 60.00           C  
ATOM    602  CD1 ILE A 163      21.747  46.157  -5.323  1.00 59.00           C  
ATOM    603  CG2 ILE A 163      19.943  46.030  -2.619  1.00 43.00           C  
ATOM    604  N   TYR A 164      16.649  47.279  -2.546  1.00  0.00           N  
ATOM    605  CA  TYR A 164      15.894  47.415  -1.310  1.00  0.00           C  
ATOM    606  C   TYR A 164      14.391  47.193  -1.432  1.00  0.00           C  
ATOM    607  O   TYR A 164      13.761  46.767  -0.459  1.00  0.00           O  
ATOM    608  CB  TYR A 164      16.148  48.802  -0.702  1.00  1.00           C  
ATOM    609  CG  TYR A 164      17.554  49.015  -0.198  1.00  1.00           C  
ATOM    610  CD1 TYR A 164      17.983  48.446   0.998  1.00  0.00           C  
ATOM    611  CD2 TYR A 164      18.445  49.830  -0.884  1.00  1.00           C  
ATOM    612  CE1 TYR A 164      19.285  48.635   1.464  1.00  0.00           C  
ATOM    613  CE2 TYR A 164      19.756  50.004  -0.439  1.00  0.00           C  
ATOM    614  CZ  TYR A 164      20.162  49.424   0.746  1.00  0.00           C  
ATOM    615  OH  TYR A 164      21.419  49.656   1.234  1.00  0.00           O  
ATOM    616  N   TYR A 165      13.804  47.542  -2.587  1.00  0.00           N  
ATOM    617  CA  TYR A 165      12.350  47.484  -2.750  1.00  0.00           C  
ATOM    618  C   TYR A 165      11.814  46.706  -3.955  1.00  0.00           C  
ATOM    619  O   TYR A 165      10.608  46.464  -4.002  1.00 14.00           O  
ATOM    620  CB  TYR A 165      11.732  48.916  -2.676  1.00 28.00           C  
ATOM    621  CG  TYR A 165      12.144  49.713  -1.450  1.00  0.00           C  
ATOM    622  CD1 TYR A 165      11.696  49.360  -0.179  1.00  0.00           C  
ATOM    623  CD2 TYR A 165      12.992  50.817  -1.560  1.00  0.00           C  
ATOM    624  CE1 TYR A 165      12.070  50.092   0.953  1.00  0.00           C  
ATOM    625  CE2 TYR A 165      13.391  51.543  -0.431  1.00  0.00           C  
ATOM    626  CZ  TYR A 165      12.928  51.175   0.824  1.00  1.00           C  
ATOM    627  OH  TYR A 165      13.297  51.889   1.946  1.00  1.00           O  
ATOM    628  N   ASN A 166      12.681  46.321  -4.919  1.00  0.00           N  
ATOM    629  CA  ASN A 166      12.276  45.615  -6.149  1.00  0.00           C  
ATOM    630  C   ASN A 166      11.364  46.531  -6.989  1.00  0.00           C  
ATOM    631  O   ASN A 166      10.379  46.110  -7.603  1.00  4.00           O  
ATOM    632  CB  ASN A 166      11.641  44.250  -5.818  1.00 14.00           C  
ATOM    633  CG  ASN A 166      11.651  43.217  -6.907  1.00  3.00           C  
ATOM    634  OD1 ASN A 166      12.432  43.248  -7.855  1.00  3.00           O  
ATOM    635  ND2 ASN A 166      10.781  42.249  -6.768  1.00  2.00           N  
ATOM    636  N   LYS A 167      11.715  47.828  -6.978  1.00  0.00           N  
ATOM    637  CA  LYS A 167      10.977  48.883  -7.660  1.00  7.00           C  
ATOM    638  C   LYS A 167      11.870  49.647  -8.618  1.00  9.00           C  
ATOM    639  O   LYS A 167      13.100  49.576  -8.529  1.00 33.00           O  
ATOM    640  CB  LYS A 167      10.388  49.883  -6.628  1.00  0.00           C  
ATOM    641  CG  LYS A 167       9.181  49.388  -5.871  1.00  6.00           C  
ATOM    642  CD  LYS A 167       8.622  50.508  -4.997  1.00  0.00           C  
ATOM    643  CE  LYS A 167       7.296  50.153  -4.355  1.00  4.00           C  
ATOM    644  NZ  LYS A 167       6.693  51.302  -3.630  1.00  4.00           N  
ATOM    645  N   SER A 168      11.225  50.420  -9.513  1.00  6.00           N  
ATOM    646  CA  SER A 168      11.881  51.378 -10.395  1.00 20.00           C  
ATOM    647  C   SER A 168      11.803  52.678  -9.588  1.00  0.00           C  
ATOM    648  O   SER A 168      11.016  52.757  -8.628  1.00  0.00           O  
ATOM    649  CB  SER A 168      11.142  51.493 -11.727  1.00  4.00           C  
ATOM    650  OG  SER A 168       9.875  52.115 -11.604  1.00  3.00           O  
ATOM    651  N   ILE A 169      12.615  53.685  -9.938  1.00 23.00           N  
ATOM    652  CA  ILE A 169      12.610  54.956  -9.203  1.00  0.00           C  
ATOM    653  C   ILE A 169      11.257  55.666  -9.181  1.00  0.00           C  
ATOM    654  O   ILE A 169      10.904  56.265  -8.165  1.00  0.00           O  
ATOM    655  CB  ILE A 169      13.819  55.865  -9.506  1.00  0.00           C  
ATOM    656  CG1 ILE A 169      13.854  56.274 -10.998  1.00 17.00           C  
ATOM    657  CD1 ILE A 169      14.705  57.481 -11.326  1.00 22.00           C  
ATOM    658  CG2 ILE A 169      15.116  55.158  -9.053  1.00  0.00           C  
ATOM    659  N   ASN A 170      10.467  55.531 -10.251  1.00  0.00           N  
ATOM    660  CA  ASN A 170       9.142  56.166 -10.295  1.00  8.00           C  
ATOM    661  C   ASN A 170       8.067  55.409  -9.490  1.00  3.00           C  
ATOM    662  O   ASN A 170       7.000  55.972  -9.205  1.00  3.00           O  
ATOM    663  CB  ASN A 170       8.704  56.444 -11.727  1.00  2.00           C  
ATOM    664  CG  ASN A 170       9.690  57.302 -12.483  1.00  2.00           C  
ATOM    665  OD1 ASN A 170      10.595  56.802 -13.172  1.00  5.00           O  
ATOM    666  ND2 ASN A 170       9.568  58.615 -12.327  1.00  3.00           N  
ATOM    667  N   GLU A 171       8.366  54.155  -9.085  1.00  0.00           N  
ATOM    668  CA  GLU A 171       7.461  53.348  -8.275  1.00  3.00           C  
ATOM    669  C   GLU A 171       7.644  53.618  -6.771  1.00  4.00           C  
ATOM    670  O   GLU A 171       6.786  53.211  -5.982  1.00  3.00           O  
ATOM    671  CB  GLU A 171       7.640  51.847  -8.577  1.00  4.00           C  
ATOM    672  CG  GLU A 171       7.098  51.407  -9.928  1.00  2.00           C  
ATOM    673  CD  GLU A 171       7.356  49.957 -10.305  1.00  3.00           C  
ATOM    674  OE1 GLU A 171       8.443  49.431  -9.970  1.00  4.00           O  
ATOM    675  OE2 GLU A 171       6.485  49.357 -10.979  1.00  1.00           O  
ATOM    676  N   LEU A 172       8.758  54.283  -6.370  1.00  0.00           N  
ATOM    677  CA  LEU A 172       9.060  54.561  -4.957  1.00  0.00           C  
ATOM    678  C   LEU A 172       8.082  55.517  -4.296  1.00  5.00           C  
ATOM    679  O   LEU A 172       7.532  56.415  -4.956  1.00  6.00           O  
ATOM    680  CB  LEU A 172      10.477  55.113  -4.767  1.00  0.00           C  
ATOM    681  CG  LEU A 172      11.664  54.260  -5.197  1.00  0.00           C  
ATOM    682  CD1 LEU A 172      12.908  55.016  -5.000  1.00  0.00           C  
ATOM    683  CD2 LEU A 172      11.772  52.956  -4.410  1.00  0.00           C  
ATOM    684  N   SER A 173       7.881  55.335  -2.972  1.00  0.00           N  
ATOM    685  CA  SER A 173       7.043  56.220  -2.163  1.00  5.00           C  
ATOM    686  C   SER A 173       7.948  57.355  -1.662  1.00 27.00           C  
ATOM    687  O   SER A 173       9.170  57.261  -1.802  1.00  0.00           O  
ATOM    688  CB  SER A 173       6.421  55.452  -1.000  1.00  5.00           C  
ATOM    689  OG  SER A 173       7.329  55.168   0.051  1.00  0.00           O  
ATOM    690  N   ILE A 174       7.367  58.425  -1.094  1.00 11.00           N  
ATOM    691  CA  ILE A 174       8.132  59.560  -0.545  1.00  0.00           C  
ATOM    692  C   ILE A 174       9.048  59.082   0.604  1.00  0.00           C  
ATOM    693  O   ILE A 174      10.228  59.442   0.636  1.00  1.00           O  
ATOM    694  CB  ILE A 174       7.197  60.751  -0.181  1.00  0.00           C  
ATOM    695  CG1 ILE A 174       6.690  61.429  -1.470  1.00 11.00           C  
ATOM    696  CD1 ILE A 174       5.454  62.327  -1.328  1.00  5.00           C  
ATOM    697  CG2 ILE A 174       7.888  61.769   0.741  1.00  1.00           C  
ATOM    698  N   ALA A 175       8.516  58.196   1.474  1.00  0.00           N  
ATOM    699  CA  ALA A 175       9.220  57.583   2.594  1.00  0.00           C  
ATOM    700  C   ALA A 175      10.406  56.725   2.108  1.00  1.00           C  
ATOM    701  O   ALA A 175      11.469  56.735   2.738  1.00  0.00           O  
ATOM    702  CB  ALA A 175       8.254  56.725   3.389  1.00  1.00           C  
ATOM    703  N   GLN A 176      10.235  56.004   0.986  1.00  0.00           N  
ATOM    704  CA  GLN A 176      11.290  55.159   0.428  1.00  1.00           C  
ATOM    705  C   GLN A 176      12.412  55.992  -0.163  1.00  0.00           C  
ATOM    706  O   GLN A 176      13.591  55.711   0.081  1.00  0.00           O  
ATOM    707  CB  GLN A 176      10.719  54.160  -0.569  1.00  0.00           C  
ATOM    708  CG  GLN A 176       9.873  53.109   0.134  1.00 10.00           C  
ATOM    709  CD  GLN A 176       9.030  52.292  -0.796  1.00 16.00           C  
ATOM    710  OE1 GLN A 176       8.504  52.775  -1.796  1.00  0.00           O  
ATOM    711  NE2 GLN A 176       8.859  51.028  -0.473  1.00 14.00           N  
ATOM    712  N   MET A 177      12.036  57.057  -0.888  1.00  0.00           N  
ATOM    713  CA  MET A 177      12.925  58.048  -1.484  1.00  0.00           C  
ATOM    714  C   MET A 177      13.773  58.708  -0.388  1.00  0.00           C  
ATOM    715  O   MET A 177      14.995  58.823  -0.540  1.00  0.00           O  
ATOM    716  CB  MET A 177      12.096  59.101  -2.223  1.00  1.00           C  
ATOM    717  CG  MET A 177      11.699  58.682  -3.618  1.00  0.00           C  
ATOM    718  SD  MET A 177      10.559  59.877  -4.334  1.00 24.00           S  
ATOM    719  CE  MET A 177      10.084  59.041  -5.770  1.00 12.00           C  
ATOM    720  N   ALA A 178      13.130  59.090   0.737  1.00  0.00           N  
ATOM    721  CA  ALA A 178      13.811  59.686   1.893  1.00  0.00           C  
ATOM    722  C   ALA A 178      14.783  58.684   2.558  1.00  0.00           C  
ATOM    723  O   ALA A 178      15.855  59.088   2.998  1.00  1.00           O  
ATOM    724  CB  ALA A 178      12.793  60.193   2.899  1.00  0.00           C  
ATOM    725  N   MET A 179      14.414  57.383   2.597  1.00  0.00           N  
ATOM    726  CA  MET A 179      15.226  56.301   3.165  1.00  1.00           C  
ATOM    727  C   MET A 179      16.573  56.171   2.420  1.00  0.00           C  
ATOM    728  O   MET A 179      17.641  56.228   3.065  1.00  1.00           O  
ATOM    729  CB  MET A 179      14.437  54.989   3.176  1.00  1.00           C  
ATOM    730  CG  MET A 179      15.206  53.780   3.774  1.00  1.00           C  
ATOM    731  SD  MET A 179      15.863  54.014   5.452  1.00  1.00           S  
ATOM    732  CE  MET A 179      14.373  53.826   6.430  1.00  1.00           C  
ATOM    733  N   ILE A 180      16.507  56.069   1.056  1.00  0.00           N  
ATOM    734  CA  ILE A 180      17.659  55.995   0.147  1.00  0.00           C  
ATOM    735  C   ILE A 180      18.499  57.287   0.250  1.00  0.00           C  
ATOM    736  O   ILE A 180      19.725  57.211   0.252  1.00  0.00           O  
ATOM    737  CB  ILE A 180      17.178  55.675  -1.290  1.00  0.00           C  
ATOM    738  CG1 ILE A 180      16.578  54.250  -1.360  1.00  1.00           C  
ATOM    739  CD1 ILE A 180      15.821  53.862  -2.726  1.00  0.00           C  
ATOM    740  CG2 ILE A 180      18.292  55.845  -2.322  1.00  0.00           C  
ATOM    741  N   ALA A 181      17.832  58.459   0.380  1.00  0.00           N  
ATOM    742  CA  ALA A 181      18.465  59.778   0.522  1.00  0.00           C  
ATOM    743  C   ALA A 181      19.342  59.915   1.762  1.00  0.00           C  
ATOM    744  O   ALA A 181      20.186  60.810   1.797  1.00 60.00           O  
ATOM    745  CB  ALA A 181      17.413  60.858   0.554  1.00  0.00           C  
ATOM    746  N   GLY A 182      19.130  59.042   2.758  1.00  0.00           N  
ATOM    747  CA  GLY A 182      19.851  59.077   4.026  1.00  1.00           C  
ATOM    748  C   GLY A 182      21.047  58.165   4.122  1.00  2.00           C  
ATOM    749  O   GLY A 182      21.819  58.233   5.081  1.00  0.00           O  
ATOM    750  N   LEU A 183      21.198  57.314   3.138  1.00  0.00           N  
ATOM    751  CA  LEU A 183      22.262  56.338   3.061  1.00  0.00           C  
ATOM    752  C   LEU A 183      23.633  56.857   2.613  1.00  0.00           C  
ATOM    753  O   LEU A 183      24.608  56.277   3.073  1.00  0.00           O  
ATOM    754  CB  LEU A 183      21.822  55.151   2.168  1.00  0.00           C  
ATOM    755  CG  LEU A 183      20.530  54.411   2.570  1.00  0.00           C  
ATOM    756  CD1 LEU A 183      20.153  53.375   1.551  1.00  1.00           C  
ATOM    757  CD2 LEU A 183      20.667  53.754   3.905  1.00  1.00           C  
ATOM    758  N   PRO A 184      23.786  57.840   1.677  1.00  0.00           N  
ATOM    759  CA  PRO A 184      25.142  58.196   1.197  1.00  0.00           C  
ATOM    760  C   PRO A 184      26.240  58.469   2.224  1.00  3.00           C  
ATOM    761  O   PRO A 184      27.330  57.942   2.055  1.00  4.00           O  
ATOM    762  CB  PRO A 184      24.888  59.399   0.282  1.00 10.00           C  
ATOM    763  CG  PRO A 184      23.506  59.233  -0.178  1.00 37.00           C  
ATOM    764  CD  PRO A 184      22.759  58.633   0.964  1.00 52.00           C  
ATOM    765  N   LYS A 185      25.939  59.285   3.271  1.00 31.00           N  
ATOM    766  CA  LYS A 185      26.823  59.711   4.370  1.00  3.00           C  
ATOM    767  C   LYS A 185      27.582  58.543   5.015  1.00  0.00           C  
ATOM    768  O   LYS A 185      28.807  58.620   5.141  1.00  2.00           O  
ATOM    769  CB  LYS A 185      26.036  60.511   5.419  1.00 13.00           C  
ATOM    770  CG  LYS A 185      26.855  61.629   6.073  1.00  2.00           C  
ATOM    771  CD  LYS A 185      25.992  62.685   6.793  1.00  2.00           C  
ATOM    772  CE  LYS A 185      25.586  62.294   8.198  1.00  3.00           C  
ATOM    773  NZ  LYS A 185      24.328  62.966   8.628  1.00  4.00           N  
ATOM    774  N   ALA A 186      26.863  57.446   5.372  1.00  0.00           N  
ATOM    775  CA  ALA A 186      27.425  56.217   5.956  1.00  3.00           C  
ATOM    776  C   ALA A 186      26.516  55.032   5.616  1.00  0.00           C  
ATOM    777  O   ALA A 186      25.581  54.755   6.366  1.00  0.00           O  
ATOM    778  CB  ALA A 186      27.576  56.358   7.468  1.00  4.00           C  
ATOM    779  N   PRO A 187      26.747  54.337   4.478  1.00  0.00           N  
ATOM    780  CA  PRO A 187      25.845  53.235   4.078  1.00  1.00           C  
ATOM    781  C   PRO A 187      25.898  51.942   4.910  1.00  7.00           C  
ATOM    782  O   PRO A 187      25.698  50.850   4.378  1.00 10.00           O  
ATOM    783  CB  PRO A 187      26.180  53.019   2.592  1.00  1.00           C  
ATOM    784  CG  PRO A 187      27.068  54.154   2.202  1.00  6.00           C  
ATOM    785  CD  PRO A 187      27.764  54.580   3.443  1.00  4.00           C  
ATOM    786  N   SER A 188      26.138  52.070   6.224  1.00  8.00           N  
ATOM    787  CA  SER A 188      26.187  50.958   7.186  1.00  0.00           C  
ATOM    788  C   SER A 188      25.615  51.398   8.541  1.00  4.00           C  
ATOM    789  O   SER A 188      24.810  50.673   9.126  1.00  7.00           O  
ATOM    790  CB  SER A 188      27.595  50.383   7.303  1.00  3.00           C  
ATOM    791  OG  SER A 188      27.948  49.727   6.095  1.00  3.00           O  
ATOM    792  N   LYS A 189      25.970  52.613   8.995  1.00  4.00           N  
ATOM    793  CA  LYS A 189      25.432  53.215  10.223  1.00  4.00           C  
ATOM    794  C   LYS A 189      23.913  53.536  10.034  1.00  0.00           C  
ATOM    795  O   LYS A 189      23.172  53.561  11.019  1.00  0.00           O  
ATOM    796  CB  LYS A 189      26.231  54.488  10.604  1.00  3.00           C  
ATOM    797  CG  LYS A 189      25.962  55.014  12.025  1.00  3.00           C  
ATOM    798  CD  LYS A 189      26.395  56.480  12.231  1.00  3.00           C  
ATOM    799  CE  LYS A 189      25.925  57.026  13.561  1.00  3.00           C  
ATOM    800  NZ  LYS A 189      25.831  58.514  13.558  1.00  2.00           N  
ATOM    801  N   TYR A 190      23.469  53.765   8.756  1.00  0.00           N  
ATOM    802  CA  TYR A 190      22.084  54.094   8.360  1.00  0.00           C  
ATOM    803  C   TYR A 190      21.395  52.988   7.533  1.00  0.00           C  
ATOM    804  O   TYR A 190      20.221  53.130   7.218  1.00  1.00           O  
ATOM    805  CB  TYR A 190      22.006  55.451   7.590  1.00  1.00           C  
ATOM    806  CG  TYR A 190      22.603  56.655   8.298  1.00  0.00           C  
ATOM    807  CD1 TYR A 190      22.121  57.074   9.538  1.00  0.00           C  
ATOM    808  CD2 TYR A 190      23.602  57.421   7.696  1.00  0.00           C  
ATOM    809  CE1 TYR A 190      22.665  58.184  10.192  1.00 12.00           C  
ATOM    810  CE2 TYR A 190      24.138  58.547   8.331  1.00 10.00           C  
ATOM    811  CZ  TYR A 190      23.675  58.918   9.586  1.00  9.00           C  
ATOM    812  OH  TYR A 190      24.205  60.015  10.231  1.00  4.00           O  
ATOM    813  N   ASN A 191      22.101  51.905   7.187  1.00  0.00           N  
ATOM    814  CA  ASN A 191      21.569  50.804   6.371  1.00  0.00           C  
ATOM    815  C   ASN A 191      20.276  50.208   6.985  1.00  0.00           C  
ATOM    816  O   ASN A 191      20.333  49.788   8.141  1.00  0.00           O  
ATOM    817  CB  ASN A 191      22.645  49.724   6.219  1.00  1.00           C  
ATOM    818  CG  ASN A 191      22.514  48.827   5.017  1.00  1.00           C  
ATOM    819  OD1 ASN A 191      21.417  48.467   4.570  1.00  0.00           O  
ATOM    820  ND2 ASN A 191      23.650  48.383   4.511  1.00 10.00           N  
ATOM    821  N   PRO A 192      19.103  50.188   6.285  1.00  0.00           N  
ATOM    822  CA  PRO A 192      17.879  49.636   6.913  1.00  0.00           C  
ATOM    823  C   PRO A 192      17.899  48.119   7.163  1.00  0.00           C  
ATOM    824  O   PRO A 192      17.087  47.618   7.935  1.00  7.00           O  
ATOM    825  CB  PRO A 192      16.759  50.075   5.969  1.00  0.00           C  
ATOM    826  CG  PRO A 192      17.412  50.179   4.660  1.00  1.00           C  
ATOM    827  CD  PRO A 192      18.822  50.645   4.912  1.00  0.00           C  
ATOM    828  N   VAL A 193      18.876  47.421   6.586  1.00  0.00           N  
ATOM    829  CA  VAL A 193      19.076  45.992   6.801  1.00  5.00           C  
ATOM    830  C   VAL A 193      19.845  45.829   8.113  1.00  0.00           C  
ATOM    831  O   VAL A 193      19.319  45.265   9.066  1.00  3.00           O  
ATOM    832  CB  VAL A 193      19.809  45.324   5.601  1.00  0.00           C  
ATOM    833  CG1 VAL A 193      20.282  43.910   5.936  1.00  3.00           C  
ATOM    834  CG2 VAL A 193      18.927  45.307   4.364  1.00  5.00           C  
ATOM    835  N   VAL A 194      21.076  46.368   8.156  1.00  0.00           N  
ATOM    836  CA  VAL A 194      22.011  46.247   9.274  1.00  3.00           C  
ATOM    837  C   VAL A 194      21.723  47.121  10.495  1.00  5.00           C  
ATOM    838  O   VAL A 194      22.158  46.783  11.601  1.00  3.00           O  
ATOM    839  CB  VAL A 194      23.508  46.187   8.863  1.00  7.00           C  
ATOM    840  CG1 VAL A 194      24.225  45.072   9.626  1.00  2.00           C  
ATOM    841  CG2 VAL A 194      23.676  45.983   7.352  1.00  4.00           C  
ATOM    842  N   ASN A 195      20.961  48.212  10.314  1.00  0.00           N  
ATOM    843  CA  ASN A 195      20.569  49.072  11.426  1.00  6.00           C  
ATOM    844  C   ASN A 195      19.172  49.689  11.184  1.00  0.00           C  
ATOM    845  O   ASN A 195      19.081  50.914  11.014  1.00  0.00           O  
ATOM    846  CB  ASN A 195      21.623  50.163  11.694  1.00  7.00           C  
ATOM    847  CG  ASN A 195      21.623  50.669  13.120  1.00  4.00           C  
ATOM    848  OD1 ASN A 195      22.636  50.628  13.809  1.00  4.00           O  
ATOM    849  ND2 ASN A 195      20.458  51.056  13.643  1.00  6.00           N  
ATOM    850  N   PRO A 196      18.064  48.887  11.204  1.00  0.00           N  
ATOM    851  CA  PRO A 196      16.724  49.477  10.957  1.00  0.00           C  
ATOM    852  C   PRO A 196      16.313  50.655  11.862  1.00  6.00           C  
ATOM    853  O   PRO A 196      15.634  51.573  11.389  1.00  0.00           O  
ATOM    854  CB  PRO A 196      15.770  48.280  11.067  1.00  3.00           C  
ATOM    855  CG  PRO A 196      16.544  47.223  11.772  1.00  2.00           C  
ATOM    856  CD  PRO A 196      17.971  47.421  11.387  1.00  4.00           C  
ATOM    857  N   GLU A 197      16.779  50.635  13.138  1.00  4.00           N  
ATOM    858  CA  GLU A 197      16.554  51.617  14.210  1.00  5.00           C  
ATOM    859  C   GLU A 197      16.918  53.045  13.768  1.00  0.00           C  
ATOM    860  O   GLU A 197      16.046  53.904  13.660  1.00  7.00           O  
ATOM    861  CB  GLU A 197      17.400  51.212  15.439  1.00  5.00           C  
ATOM    862  CG  GLU A 197      16.627  51.150  16.748  1.00  2.00           C  
ATOM    863  CD  GLU A 197      17.473  51.082  18.009  1.00  1.00           C  
ATOM    864  OE1 GLU A 197      18.399  50.238  18.073  1.00  2.00           O  
ATOM    865  OE2 GLU A 197      17.188  51.859  18.950  1.00  2.00           O  
ATOM    866  N   ARG A 198      18.216  53.272  13.499  1.00  0.00           N  
ATOM    867  CA  ARG A 198      18.803  54.523  13.026  1.00  0.00           C  
ATOM    868  C   ARG A 198      18.295  54.893  11.625  1.00  0.00           C  
ATOM    869  O   ARG A 198      18.114  56.086  11.360  1.00 28.00           O  
ATOM    870  CB  ARG A 198      20.342  54.432  13.042  1.00 22.00           C  
ATOM    871  CG  ARG A 198      20.978  54.879  14.355  1.00  7.00           C  
ATOM    872  CD  ARG A 198      21.136  53.753  15.360  1.00  5.00           C  
ATOM    873  NE  ARG A 198      20.450  54.049  16.620  1.00  3.00           N  
ATOM    874  CZ  ARG A 198      20.486  53.269  17.698  1.00  2.00           C  
ATOM    875  NH1 ARG A 198      21.176  52.134  17.683  1.00  2.00           N  
ATOM    876  NH2 ARG A 198      19.834  53.620  18.800  1.00  2.00           N  
ATOM    877  N   ALA A 199      18.062  53.877  10.738  1.00  0.00           N  
ATOM    878  CA  ALA A 199      17.528  54.067   9.386  1.00  1.00           C  
ATOM    879  C   ALA A 199      16.195  54.805   9.427  1.00  0.00           C  
ATOM    880  O   ALA A 199      16.012  55.760   8.671  1.00  1.00           O  
ATOM    881  CB  ALA A 199      17.352  52.734   8.693  1.00  0.00           C  
ATOM    882  N   LEU A 200      15.276  54.403  10.326  1.00  0.00           N  
ATOM    883  CA  LEU A 200      13.997  55.091  10.494  1.00  0.00           C  
ATOM    884  C   LEU A 200      14.219  56.520  11.006  1.00  0.00           C  
ATOM    885  O   LEU A 200      13.607  57.453  10.479  1.00  0.00           O  
ATOM    886  CB  LEU A 200      13.100  54.324  11.475  1.00  5.00           C  
ATOM    887  CG  LEU A 200      11.860  53.579  10.952  1.00  5.00           C  
ATOM    888  CD1 LEU A 200      11.682  53.690   9.441  1.00  0.00           C  
ATOM    889  CD2 LEU A 200      11.865  52.122  11.413  1.00  3.00           C  
ATOM    890  N   GLU A 201      15.107  56.686  12.019  1.00  7.00           N  
ATOM    891  CA  GLU A 201      15.418  57.985  12.633  1.00  5.00           C  
ATOM    892  C   GLU A 201      15.927  58.984  11.587  1.00  7.00           C  
ATOM    893  O   GLU A 201      15.464  60.127  11.537  1.00  5.00           O  
ATOM    894  CB  GLU A 201      16.417  57.824  13.789  1.00  6.00           C  
ATOM    895  CG  GLU A 201      15.807  57.141  15.007  1.00  3.00           C  
ATOM    896  CD  GLU A 201      16.702  56.967  16.220  1.00  3.00           C  
ATOM    897  OE1 GLU A 201      16.945  55.802  16.614  1.00  3.00           O  
ATOM    898  OE2 GLU A 201      17.097  57.992  16.824  1.00  2.00           O  
ATOM    899  N   ARG A 202      16.853  58.524  10.727  1.00 17.00           N  
ATOM    900  CA  ARG A 202      17.431  59.305   9.647  1.00 12.00           C  
ATOM    901  C   ARG A 202      16.316  59.661   8.635  1.00  0.00           C  
ATOM    902  O   ARG A 202      16.083  60.848   8.396  1.00  0.00           O  
ATOM    903  CB  ARG A 202      18.585  58.513   9.011  1.00 11.00           C  
ATOM    904  CG  ARG A 202      19.243  59.189   7.812  1.00  1.00           C  
ATOM    905  CD  ARG A 202      20.385  60.131   8.150  1.00 12.00           C  
ATOM    906  NE  ARG A 202      21.042  60.584   6.925  1.00  0.00           N  
ATOM    907  CZ  ARG A 202      21.249  61.856   6.603  1.00  0.00           C  
ATOM    908  NH1 ARG A 202      20.904  62.826   7.442  1.00 10.00           N  
ATOM    909  NH2 ARG A 202      21.829  62.169   5.452  1.00 46.00           N  
ATOM    910  N   ARG A 203      15.589  58.639   8.108  1.00  1.00           N  
ATOM    911  CA  ARG A 203      14.486  58.808   7.147  1.00  1.00           C  
ATOM    912  C   ARG A 203      13.498  59.891   7.547  1.00  0.00           C  
ATOM    913  O   ARG A 203      13.221  60.784   6.754  1.00  0.00           O  
ATOM    914  CB  ARG A 203      13.740  57.479   6.921  1.00  0.00           C  
ATOM    915  CG  ARG A 203      12.563  57.588   5.946  1.00  0.00           C  
ATOM    916  CD  ARG A 203      11.617  56.410   6.058  1.00  1.00           C  
ATOM    917  NE  ARG A 203      10.735  56.509   7.222  1.00  0.00           N  
ATOM    918  CZ  ARG A 203       9.621  55.804   7.369  1.00  0.00           C  
ATOM    919  NH1 ARG A 203       9.237  54.956   6.425  1.00  1.00           N  
ATOM    920  NH2 ARG A 203       8.878  55.946   8.458  1.00  9.00           N  
ATOM    921  N   ASN A 204      12.967  59.796   8.776  1.00  0.00           N  
ATOM    922  CA  ASN A 204      11.980  60.715   9.332  1.00  0.00           C  
ATOM    923  C   ASN A 204      12.560  62.079   9.539  1.00  6.00           C  
ATOM    924  O   ASN A 204      11.851  63.065   9.310  1.00  8.00           O  
ATOM    925  CB  ASN A 204      11.384  60.161  10.606  1.00  4.00           C  
ATOM    926  CG  ASN A 204      10.695  58.827  10.422  1.00  0.00           C  
ATOM    927  OD1 ASN A 204      10.054  58.547   9.398  1.00  0.00           O  
ATOM    928  ND2 ASN A 204      10.826  57.964  11.416  1.00  4.00           N  
ATOM    929  N   TRP A 205      13.856  62.163   9.909  1.00  6.00           N  
ATOM    930  CA  TRP A 205      14.523  63.464  10.039  1.00  6.00           C  
ATOM    931  C   TRP A 205      14.459  64.188   8.679  1.00  0.00           C  
ATOM    932  O   TRP A 205      14.003  65.324   8.627  1.00 16.00           O  
ATOM    933  CB  TRP A 205      15.979  63.340  10.559  1.00  6.00           C  
ATOM    934  CG  TRP A 205      16.624  64.677  10.783  1.00  5.00           C  
ATOM    935  CD1 TRP A 205      16.396  65.527  11.821  1.00  3.00           C  
ATOM    936  CD2 TRP A 205      17.494  65.371   9.879  1.00  6.00           C  
ATOM    937  CE2 TRP A 205      17.771  66.634  10.450  1.00  4.00           C  
ATOM    938  NE1 TRP A 205      17.074  66.708  11.629  1.00  3.00           N  
ATOM    939  CE3 TRP A 205      18.086  65.041   8.645  1.00 13.00           C  
ATOM    940  CZ3 TRP A 205      18.925  65.967   8.036  1.00 12.00           C  
ATOM    941  CH2 TRP A 205      19.161  67.224   8.616  1.00  9.00           C  
ATOM    942  CZ2 TRP A 205      18.607  67.575   9.827  1.00  4.00           C  
ATOM    943  N   ILE A 206      14.817  63.478   7.586  1.00  0.00           N  
ATOM    944  CA  ILE A 206      14.769  63.940   6.202  1.00  0.00           C  
ATOM    945  C   ILE A 206      13.355  64.391   5.827  1.00  0.00           C  
ATOM    946  O   ILE A 206      13.195  65.506   5.311  1.00  0.00           O  
ATOM    947  CB  ILE A 206      15.390  62.902   5.213  1.00  0.00           C  
ATOM    948  CG1 ILE A 206      16.897  62.711   5.527  1.00  0.00           C  
ATOM    949  CD1 ILE A 206      17.565  61.543   4.872  1.00  0.00           C  
ATOM    950  CG2 ILE A 206      15.175  63.299   3.735  1.00  0.00           C  
ATOM    951  N   LEU A 207      12.337  63.568   6.134  1.00  0.00           N  
ATOM    952  CA  LEU A 207      10.934  63.894   5.854  1.00  0.00           C  
ATOM    953  C   LEU A 207      10.552  65.166   6.574  1.00  0.00           C  
ATOM    954  O   LEU A 207       9.988  66.081   5.939  1.00  0.00           O  
ATOM    955  CB  LEU A 207       9.989  62.738   6.195  1.00  0.00           C  
ATOM    956  CG  LEU A 207      10.220  61.419   5.416  1.00  0.00           C  
ATOM    957  CD1 LEU A 207       9.779  60.227   6.227  1.00  0.00           C  
ATOM    958  CD2 LEU A 207       9.527  61.440   4.080  1.00  0.00           C  
ATOM    959  N   GLY A 208      10.964  65.266   7.851  1.00  0.00           N  
ATOM    960  CA  GLY A 208      10.783  66.466   8.677  1.00  7.00           C  
ATOM    961  C   GLY A 208      11.388  67.698   8.024  1.00  0.00           C  
ATOM    962  O   GLY A 208      10.714  68.730   7.911  1.00  8.00           O  
ATOM    963  N   ARG A 209      12.650  67.562   7.504  1.00 22.00           N  
ATOM    964  CA  ARG A 209      13.383  68.610   6.766  1.00  0.00           C  
ATOM    965  C   ARG A 209      12.709  68.959   5.425  1.00  0.00           C  
ATOM    966  O   ARG A 209      12.661  70.123   5.062  1.00  0.00           O  
ATOM    967  CB  ARG A 209      14.876  68.244   6.562  1.00  0.00           C  
ATOM    968  CG  ARG A 209      15.855  68.823   7.592  1.00 17.00           C  
ATOM    969  CD  ARG A 209      15.666  70.329   7.804  1.00 34.00           C  
ATOM    970  NE  ARG A 209      16.670  70.930   8.690  1.00  8.00           N  
ATOM    971  CZ  ARG A 209      16.519  71.126  10.001  1.00  3.00           C  
ATOM    972  NH1 ARG A 209      17.492  71.689  10.711  1.00  2.00           N  
ATOM    973  NH2 ARG A 209      15.405  70.742  10.615  1.00  4.00           N  
ATOM    974  N   MET A 210      12.152  67.950   4.718  1.00  0.00           N  
ATOM    975  CA  MET A 210      11.419  68.125   3.453  1.00  0.00           C  
ATOM    976  C   MET A 210      10.152  68.939   3.676  1.00  0.00           C  
ATOM    977  O   MET A 210       9.779  69.733   2.813  1.00  0.00           O  
ATOM    978  CB  MET A 210      11.019  66.772   2.858  1.00  0.00           C  
ATOM    979  CG  MET A 210      12.136  66.070   2.148  1.00  0.00           C  
ATOM    980  SD  MET A 210      11.685  64.388   1.720  1.00  0.00           S  
ATOM    981  CE  MET A 210      11.216  64.622   0.020  1.00  1.00           C  
ATOM    982  N   LEU A 211       9.476  68.707   4.823  1.00  0.00           N  
ATOM    983  CA  LEU A 211       8.252  69.420   5.172  1.00  0.00           C  
ATOM    984  C   LEU A 211       8.590  70.869   5.462  1.00  5.00           C  
ATOM    985  O   LEU A 211       7.935  71.777   4.918  1.00  4.00           O  
ATOM    986  CB  LEU A 211       7.535  68.758   6.365  1.00  0.00           C  
ATOM    987  CG  LEU A 211       6.302  69.491   6.929  1.00  4.00           C  
ATOM    988  CD1 LEU A 211       5.153  69.517   5.930  1.00  4.00           C  
ATOM    989  CD2 LEU A 211       5.853  68.855   8.218  1.00  4.00           C  
ATOM    990  N   GLN A 212       9.650  71.094   6.279  1.00  0.00           N  
ATOM    991  CA  GLN A 212      10.147  72.442   6.627  1.00  3.00           C  
ATOM    992  C   GLN A 212      10.525  73.235   5.385  1.00  4.00           C  
ATOM    993  O   GLN A 212      10.229  74.426   5.330  1.00  2.00           O  
ATOM    994  CB  GLN A 212      11.356  72.357   7.564  1.00  4.00           C  
ATOM    995  CG  GLN A 212      11.020  71.900   8.984  1.00  3.00           C  
ATOM    996  CD  GLN A 212      12.267  71.552   9.751  1.00  2.00           C  
ATOM    997  OE1 GLN A 212      12.303  70.600  10.542  1.00  4.00           O  
ATOM    998  NE2 GLN A 212      13.326  72.312   9.517  1.00  3.00           N  
ATOM    999  N   LEU A 213      11.163  72.582   4.388  1.00  0.00           N  
ATOM   1000  CA  LEU A 213      11.563  73.205   3.115  1.00  4.00           C  
ATOM   1001  C   LEU A 213      10.420  73.427   2.063  1.00  3.00           C  
ATOM   1002  O   LEU A 213      10.662  74.041   1.011  1.00  4.00           O  
ATOM   1003  CB  LEU A 213      12.754  72.460   2.480  1.00 14.00           C  
ATOM   1004  CG  LEU A 213      14.025  72.321   3.331  1.00 13.00           C  
ATOM   1005  CD1 LEU A 213      14.847  71.159   2.885  1.00 60.00           C  
ATOM   1006  CD2 LEU A 213      14.851  73.569   3.316  1.00  6.00           C  
ATOM   1007  N   GLY A 214       9.203  72.951   2.366  1.00  2.00           N  
ATOM   1008  CA  GLY A 214       8.038  73.074   1.492  1.00  2.00           C  
ATOM   1009  C   GLY A 214       8.108  72.186   0.272  1.00  4.00           C  
ATOM   1010  O   GLY A 214       7.453  72.464  -0.740  1.00  2.00           O  
ATOM   1011  N   TYR A 215       8.934  71.099   0.362  1.00  0.00           N  
ATOM   1012  CA  TYR A 215       9.120  70.095  -0.683  1.00  4.00           C  
ATOM   1013  C   TYR A 215       7.922  69.179  -0.653  1.00  6.00           C  
ATOM   1014  O   TYR A 215       7.356  68.882  -1.707  1.00  5.00           O  
ATOM   1015  CB  TYR A 215      10.401  69.306  -0.452  1.00  3.00           C  
ATOM   1016  CG  TYR A 215      11.682  70.074  -0.689  1.00  0.00           C  
ATOM   1017  CD1 TYR A 215      11.719  71.158  -1.559  1.00  4.00           C  
ATOM   1018  CD2 TYR A 215      12.869  69.687  -0.085  1.00  0.00           C  
ATOM   1019  CE1 TYR A 215      12.899  71.862  -1.789  1.00  7.00           C  
ATOM   1020  CE2 TYR A 215      14.060  70.375  -0.316  1.00  0.00           C  
ATOM   1021  CZ  TYR A 215      14.075  71.460  -1.175  1.00 19.00           C  
ATOM   1022  OH  TYR A 215      15.255  72.136  -1.403  1.00 21.00           O  
ATOM   1023  N   ILE A 216       7.521  68.744   0.553  1.00  0.00           N  
ATOM   1024  CA  ILE A 216       6.351  67.905   0.725  1.00  0.00           C  
ATOM   1025  C   ILE A 216       5.296  68.646   1.541  1.00  5.00           C  
ATOM   1026  O   ILE A 216       5.636  69.484   2.385  1.00  7.00           O  
ATOM   1027  CB  ILE A 216       6.670  66.505   1.303  1.00  0.00           C  
ATOM   1028  CG1 ILE A 216       7.223  66.573   2.748  1.00  0.00           C  
ATOM   1029  CD1 ILE A 216       7.490  65.214   3.441  1.00  0.00           C  
ATOM   1030  CG2 ILE A 216       7.541  65.696   0.350  1.00  0.00           C  
ATOM   1031  N   SER A 217       4.011  68.321   1.295  1.00  5.00           N  
ATOM   1032  CA  SER A 217       2.885  68.860   2.055  1.00  4.00           C  
ATOM   1033  C   SER A 217       2.763  68.036   3.344  1.00  0.00           C  
ATOM   1034  O   SER A 217       3.364  66.956   3.452  1.00  0.00           O  
ATOM   1035  CB  SER A 217       1.596  68.816   1.232  1.00  2.00           C  
ATOM   1036  OG  SER A 217       1.194  67.509   0.864  1.00  2.00           O  
ATOM   1037  N   GLN A 218       2.022  68.556   4.331  1.00  3.00           N  
ATOM   1038  CA  GLN A 218       1.830  67.848   5.598  1.00  0.00           C  
ATOM   1039  C   GLN A 218       1.052  66.543   5.407  1.00  5.00           C  
ATOM   1040  O   GLN A 218       1.366  65.564   6.081  1.00  0.00           O  
ATOM   1041  CB  GLN A 218       1.240  68.752   6.704  1.00  3.00           C  
ATOM   1042  CG  GLN A 218       1.578  68.240   8.120  1.00  3.00           C  
ATOM   1043  CD  GLN A 218       1.490  69.262   9.231  1.00  2.00           C  
ATOM   1044  OE1 GLN A 218       0.994  70.388   9.058  1.00  1.00           O  
ATOM   1045  NE2 GLN A 218       1.971  68.878  10.415  1.00  2.00           N  
ATOM   1046  N   ALA A 219       0.106  66.507   4.433  1.00  3.00           N  
ATOM   1047  CA  ALA A 219      -0.673  65.310   4.078  1.00  3.00           C  
ATOM   1048  C   ALA A 219       0.281  64.216   3.624  1.00  4.00           C  
ATOM   1049  O   ALA A 219       0.151  63.064   4.056  1.00  4.00           O  
ATOM   1050  CB  ALA A 219      -1.648  65.632   2.963  1.00  2.00           C  
ATOM   1051  N   GLU A 220       1.282  64.595   2.789  1.00  0.00           N  
ATOM   1052  CA  GLU A 220       2.343  63.701   2.310  1.00  8.00           C  
ATOM   1053  C   GLU A 220       3.276  63.371   3.465  1.00  0.00           C  
ATOM   1054  O   GLU A 220       3.776  62.260   3.536  1.00 60.00           O  
ATOM   1055  CB  GLU A 220       3.143  64.352   1.171  1.00 22.00           C  
ATOM   1056  CG  GLU A 220       2.351  64.592  -0.105  1.00  4.00           C  
ATOM   1057  CD  GLU A 220       3.136  65.277  -1.204  1.00  3.00           C  
ATOM   1058  OE1 GLU A 220       3.767  66.317  -0.918  1.00  6.00           O  
ATOM   1059  OE2 GLU A 220       3.125  64.774  -2.351  1.00  3.00           O  
ATOM   1060  N   TYR A 221       3.499  64.329   4.374  1.00  0.00           N  
ATOM   1061  CA  TYR A 221       4.368  64.129   5.528  1.00  0.00           C  
ATOM   1062  C   TYR A 221       3.819  63.074   6.481  1.00  0.00           C  
ATOM   1063  O   TYR A 221       4.551  62.158   6.828  1.00  0.00           O  
ATOM   1064  CB  TYR A 221       4.722  65.461   6.249  1.00  0.00           C  
ATOM   1065  CG  TYR A 221       5.601  65.227   7.457  1.00  0.00           C  
ATOM   1066  CD1 TYR A 221       6.926  64.836   7.311  1.00  0.00           C  
ATOM   1067  CD2 TYR A 221       5.081  65.291   8.743  1.00  0.00           C  
ATOM   1068  CE1 TYR A 221       7.721  64.551   8.416  1.00  0.00           C  
ATOM   1069  CE2 TYR A 221       5.867  65.007   9.856  1.00  3.00           C  
ATOM   1070  CZ  TYR A 221       7.192  64.647   9.688  1.00  5.00           C  
ATOM   1071  OH  TYR A 221       7.989  64.372  10.770  1.00  3.00           O  
ATOM   1072  N   GLN A 222       2.537  63.189   6.882  1.00  0.00           N  
ATOM   1073  CA  GLN A 222       1.887  62.236   7.788  1.00  6.00           C  
ATOM   1074  C   GLN A 222       1.809  60.828   7.158  1.00  3.00           C  
ATOM   1075  O   GLN A 222       2.054  59.836   7.851  1.00  4.00           O  
ATOM   1076  CB  GLN A 222       0.475  62.686   8.226  1.00  3.00           C  
ATOM   1077  CG  GLN A 222       0.163  64.163   8.471  1.00  3.00           C  
ATOM   1078  CD  GLN A 222       0.770  64.836   9.682  1.00  2.00           C  
ATOM   1079  OE1 GLN A 222       0.056  65.458  10.464  1.00  2.00           O  
ATOM   1080  NE2 GLN A 222       2.064  65.111   9.613  1.00  4.00           N  
ATOM   1081  N   LYS A 223       1.488  60.749   5.841  1.00  4.00           N  
ATOM   1082  CA  LYS A 223       1.413  59.512   5.057  1.00  3.00           C  
ATOM   1083  C   LYS A 223       2.771  58.811   5.120  1.00  0.00           C  
ATOM   1084  O   LYS A 223       2.830  57.633   5.491  1.00  5.00           O  
ATOM   1085  CB  LYS A 223       1.025  59.851   3.591  1.00  3.00           C  
ATOM   1086  CG  LYS A 223       0.667  58.684   2.625  1.00  2.00           C  
ATOM   1087  CD  LYS A 223       1.857  57.777   2.083  1.00  2.00           C  
ATOM   1088  CE  LYS A 223       2.855  58.305   1.010  1.00  4.00           C  
ATOM   1089  NZ  LYS A 223       4.334  58.026   1.240  1.00  0.00           N  
ATOM   1090  N   ALA A 224       3.852  59.533   4.750  1.00  0.00           N  
ATOM   1091  CA  ALA A 224       5.207  59.000   4.684  1.00  0.00           C  
ATOM   1092  C   ALA A 224       5.829  58.633   6.030  1.00  0.00           C  
ATOM   1093  O   ALA A 224       6.302  57.516   6.173  1.00  0.00           O  
ATOM   1094  CB  ALA A 224       6.105  59.952   3.917  1.00  0.00           C  
ATOM   1095  N   VAL A 225       5.829  59.556   7.009  1.00  0.00           N  
ATOM   1096  CA  VAL A 225       6.424  59.362   8.338  1.00  0.00           C  
ATOM   1097  C   VAL A 225       5.874  58.132   9.115  1.00  4.00           C  
ATOM   1098  O   VAL A 225       6.622  57.482   9.857  1.00  5.00           O  
ATOM   1099  CB  VAL A 225       6.434  60.699   9.140  1.00  0.00           C  
ATOM   1100  CG1 VAL A 225       5.133  60.944   9.896  1.00  3.00           C  
ATOM   1101  CG2 VAL A 225       7.639  60.799  10.062  1.00  3.00           C  
ATOM   1102  N   ALA A 226       4.586  57.793   8.888  1.00  0.00           N  
ATOM   1103  CA  ALA A 226       3.873  56.678   9.517  1.00  3.00           C  
ATOM   1104  C   ALA A 226       4.164  55.332   8.869  1.00  4.00           C  
ATOM   1105  O   ALA A 226       3.809  54.293   9.438  1.00  2.00           O  
ATOM   1106  CB  ALA A 226       2.377  56.941   9.498  1.00  2.00           C  
ATOM   1107  N   GLU A 227       4.802  55.345   7.685  1.00  7.00           N  
ATOM   1108  CA  GLU A 227       5.147  54.141   6.930  1.00  5.00           C  
ATOM   1109  C   GLU A 227       6.223  53.299   7.612  1.00  0.00           C  
ATOM   1110  O   GLU A 227       7.151  53.849   8.214  1.00  8.00           O  
ATOM   1111  CB  GLU A 227       5.634  54.495   5.512  1.00  0.00           C  
ATOM   1112  CG  GLU A 227       4.540  54.853   4.523  1.00  4.00           C  
ATOM   1113  CD  GLU A 227       4.975  54.849   3.068  1.00  5.00           C  
ATOM   1114  OE1 GLU A 227       6.014  54.219   2.750  1.00 16.00           O  
ATOM   1115  OE2 GLU A 227       4.225  55.404   2.234  1.00  4.00           O  
ATOM   1116  N   PRO A 228       6.147  51.967   7.460  1.00  0.00           N  
ATOM   1117  CA  PRO A 228       7.220  51.098   7.982  1.00  5.00           C  
ATOM   1118  C   PRO A 228       8.398  51.063   6.989  1.00  0.00           C  
ATOM   1119  O   PRO A 228       8.333  51.732   5.951  1.00  1.00           O  
ATOM   1120  CB  PRO A 228       6.544  49.723   8.070  1.00  2.00           C  
ATOM   1121  CG  PRO A 228       5.102  49.935   7.568  1.00  2.00           C  
ATOM   1122  CD  PRO A 228       5.112  51.175   6.772  1.00  3.00           C  
ATOM   1123  N   ILE A 229       9.461  50.276   7.277  1.00  5.00           N  
ATOM   1124  CA  ILE A 229      10.630  50.159   6.391  1.00  1.00           C  
ATOM   1125  C   ILE A 229      10.230  49.596   5.021  1.00  0.00           C  
ATOM   1126  O   ILE A 229      10.720  50.091   4.003  1.00  1.00           O  
ATOM   1127  CB  ILE A 229      11.710  49.268   7.035  1.00  5.00           C  
ATOM   1128  CG1 ILE A 229      12.277  49.939   8.288  1.00  5.00           C  
ATOM   1129  CD1 ILE A 229      13.146  49.029   9.126  1.00  3.00           C  
ATOM   1130  CG2 ILE A 229      12.818  48.969   6.037  1.00  1.00           C  
ATOM   1131  N   ASN A 230       9.277  48.618   5.005  1.00  5.00           N  
ATOM   1132  CA  ASN A 230       8.666  47.980   3.819  1.00  3.00           C  
ATOM   1133  C   ASN A 230       9.652  47.438   2.801  1.00  4.00           C  
ATOM   1134  O   ASN A 230       9.443  47.587   1.587  1.00 11.00           O  
ATOM   1135  CB  ASN A 230       7.663  48.928   3.130  1.00  9.00           C  
ATOM   1136  CG  ASN A 230       6.340  49.056   3.808  1.00  2.00           C  
ATOM   1137  OD1 ASN A 230       6.025  48.348   4.767  1.00  2.00           O  
ATOM   1138  ND2 ASN A 230       5.525  49.944   3.291  1.00  5.00           N  
ATOM   1139  N   LEU A 231      10.717  46.796   3.283  1.00  4.00           N  
ATOM   1140  CA  LEU A 231      11.674  46.233   2.360  1.00  0.00           C  
ATOM   1141  C   LEU A 231      11.026  45.074   1.615  1.00  4.00           C  
ATOM   1142  O   LEU A 231      10.139  44.390   2.146  1.00  2.00           O  
ATOM   1143  CB  LEU A 231      12.953  45.785   3.074  1.00  4.00           C  
ATOM   1144  CG  LEU A 231      13.769  46.874   3.750  1.00  0.00           C  
ATOM   1145  CD1 LEU A 231      14.165  46.458   5.151  1.00  4.00           C  
ATOM   1146  CD2 LEU A 231      14.971  47.274   2.906  1.00  1.00           C  
ATOM   1147  N   ASN A 232      11.402  44.939   0.350  1.00  0.00           N  
ATOM   1148  CA  ASN A 232      10.992  43.870  -0.546  1.00  3.00           C  
ATOM   1149  C   ASN A 232      12.255  43.598  -1.363  1.00  0.00           C  
ATOM   1150  O   ASN A 232      12.357  43.983  -2.527  1.00  0.00           O  
ATOM   1151  CB  ASN A 232       9.790  44.287  -1.405  1.00  6.00           C  
ATOM   1152  CG  ASN A 232       9.298  43.233  -2.378  1.00  2.00           C  
ATOM   1153  OD1 ASN A 232       9.316  42.015  -2.119  1.00  2.00           O  
ATOM   1154  ND2 ASN A 232       8.844  43.683  -3.532  1.00  3.00           N  
ATOM   1155  N   MET A 233      13.258  43.011  -0.699  1.00  4.00           N  
ATOM   1156  CA  MET A 233      14.543  42.779  -1.319  1.00  0.00           C  
ATOM   1157  C   MET A 233      14.498  41.586  -2.243  1.00  8.00           C  
ATOM   1158  O   MET A 233      14.290  40.470  -1.759  1.00  3.00           O  
ATOM   1159  CB  MET A 233      15.656  42.648  -0.271  1.00  5.00           C  
ATOM   1160  CG  MET A 233      15.812  43.873   0.612  1.00  5.00           C  
ATOM   1161  SD  MET A 233      17.298  43.860   1.627  1.00  4.00           S  
ATOM   1162  CE  MET A 233      18.558  44.096   0.343  1.00 16.00           C  
ATOM   1163  N   PRO A 234      14.671  41.774  -3.578  1.00  0.00           N  
ATOM   1164  CA  PRO A 234      14.684  40.607  -4.477  1.00  4.00           C  
ATOM   1165  C   PRO A 234      15.961  39.777  -4.282  1.00  0.00           C  
ATOM   1166  O   PRO A 234      16.999  40.332  -3.918  1.00 26.00           O  
ATOM   1167  CB  PRO A 234      14.600  41.231  -5.874  1.00  5.00           C  
ATOM   1168  CG  PRO A 234      15.202  42.555  -5.733  1.00 14.00           C  
ATOM   1169  CD  PRO A 234      14.943  43.025  -4.320  1.00 60.00           C  
ATOM   1170  N   ASN A 235      15.882  38.449  -4.446  1.00  3.00           N  
ATOM   1171  CA  ASN A 235      17.095  37.661  -4.300  1.00  6.00           C  
ATOM   1172  C   ASN A 235      17.833  37.660  -5.623  1.00  0.00           C  
ATOM   1173  O   ASN A 235      17.320  37.172  -6.650  1.00  5.00           O  
ATOM   1174  CB  ASN A 235      16.854  36.269  -3.731  1.00  2.00           C  
ATOM   1175  CG  ASN A 235      18.038  35.343  -3.864  1.00  3.00           C  
ATOM   1176  OD1 ASN A 235      18.006  34.425  -4.680  1.00  6.00           O  
ATOM   1177  ND2 ASN A 235      19.120  35.593  -3.114  1.00  3.00           N  
ATOM   1178  N   ARG A 236      19.008  38.286  -5.599  1.00 13.00           N  
ATOM   1179  CA  ARG A 236      19.865  38.430  -6.763  1.00 10.00           C  
ATOM   1180  C   ARG A 236      20.845  37.243  -6.956  1.00  0.00           C  
ATOM   1181  O   ARG A 236      21.486  37.119  -8.009  1.00 26.00           O  
ATOM   1182  CB  ARG A 236      20.555  39.771  -6.690  1.00 19.00           C  
ATOM   1183  CG  ARG A 236      19.529  40.926  -6.831  1.00 12.00           C  
ATOM   1184  CD  ARG A 236      20.152  42.290  -6.920  1.00 41.00           C  
ATOM   1185  NE  ARG A 236      21.185  42.351  -7.959  1.00 10.00           N  
ATOM   1186  CZ  ARG A 236      22.482  42.523  -7.719  1.00  0.00           C  
ATOM   1187  NH1 ARG A 236      22.926  42.658  -6.465  1.00 27.00           N  
ATOM   1188  NH2 ARG A 236      23.345  42.578  -8.725  1.00 17.00           N  
ATOM   1189  N   ASP A 237      20.893  36.334  -5.959  1.00  0.00           N  
ATOM   1190  CA  ASP A 237      21.735  35.143  -5.985  1.00  0.00           C  
ATOM   1191  C   ASP A 237      20.859  33.928  -6.264  1.00  0.00           C  
ATOM   1192  O   ASP A 237      20.559  33.170  -5.341  1.00 12.00           O  
ATOM   1193  CB  ASP A 237      22.537  34.991  -4.666  1.00  7.00           C  
ATOM   1194  CG  ASP A 237      23.680  35.970  -4.456  1.00 10.00           C  
ATOM   1195  OD1 ASP A 237      23.994  36.740  -5.402  1.00 30.00           O  
ATOM   1196  OD2 ASP A 237      24.302  35.933  -3.361  1.00  5.00           O  
ATOM   1197  N   LEU A 238      20.450  33.752  -7.547  1.00  0.00           N  
ATOM   1198  CA  LEU A 238      19.574  32.666  -8.034  1.00 13.00           C  
ATOM   1199  C   LEU A 238      20.282  31.306  -8.074  1.00 27.00           C  
ATOM   1200  O   LEU A 238      21.169  31.098  -8.910  1.00 50.00           O  
ATOM   1201  CB  LEU A 238      19.042  32.958  -9.445  1.00 12.00           C  
ATOM   1202  CG  LEU A 238      18.618  34.362  -9.811  1.00 15.00           C  
ATOM   1203  CD1 LEU A 238      18.409  34.458 -11.315  1.00  4.00           C  
ATOM   1204  CD2 LEU A 238      17.378  34.787  -9.039  1.00  3.00           C  
ATOM   1205  N   ASN A 239      19.884  30.376  -7.192  1.00 17.00           N  
ATOM   1206  CA  ASN A 239      20.504  29.052  -7.106  1.00  0.00           C  
ATOM   1207  C   ASN A 239      19.458  28.099  -6.553  1.00 17.00           C  
ATOM   1208  O   ASN A 239      19.418  27.808  -5.353  1.00 17.00           O  
ATOM   1209  CB  ASN A 239      21.777  29.147  -6.233  1.00 22.00           C  
ATOM   1210  CG  ASN A 239      22.498  27.865  -5.990  1.00  0.00           C  
ATOM   1211  OD1 ASN A 239      22.758  27.069  -6.900  1.00  1.00           O  
ATOM   1212  ND2 ASN A 239      22.847  27.667  -4.741  1.00 24.00           N  
ATOM   1213  N   ASN A 240      18.556  27.704  -7.440  1.00 28.00           N  
ATOM   1214  CA  ASN A 240      17.383  26.896  -7.142  1.00  0.00           C  
ATOM   1215  C   ASN A 240      17.368  25.498  -7.791  1.00  3.00           C  
ATOM   1216  O   ASN A 240      16.460  24.725  -7.478  1.00  3.00           O  
ATOM   1217  CB  ASN A 240      16.134  27.670  -7.632  1.00  4.00           C  
ATOM   1218  CG  ASN A 240      15.604  28.694  -6.671  1.00  2.00           C  
ATOM   1219  OD1 ASN A 240      14.713  28.410  -5.859  1.00  2.00           O  
ATOM   1220  ND2 ASN A 240      16.121  29.915  -6.761  1.00  5.00           N  
ATOM   1221  N   ILE A 241      18.313  25.196  -8.734  1.00  1.00           N  
ATOM   1222  CA  ILE A 241      18.316  23.938  -9.527  1.00  3.00           C  
ATOM   1223  C   ILE A 241      19.129  22.810  -8.885  1.00  0.00           C  
ATOM   1224  O   ILE A 241      18.588  21.724  -8.662  1.00  4.00           O  
ATOM   1225  CB  ILE A 241      18.664  24.199 -11.035  1.00  0.00           C  
ATOM   1226  CG1 ILE A 241      17.667  25.206 -11.653  1.00  2.00           C  
ATOM   1227  CD1 ILE A 241      18.224  26.006 -12.694  1.00  4.00           C  
ATOM   1228  CG2 ILE A 241      18.738  22.889 -11.865  1.00  4.00           C  
ATOM   1229  N   HIS A 242      20.413  23.085  -8.606  1.00  1.00           N  
ATOM   1230  CA  HIS A 242      21.374  22.201  -7.962  1.00  0.00           C  
ATOM   1231  C   HIS A 242      22.138  23.092  -7.000  1.00  0.00           C  
ATOM   1232  O   HIS A 242      23.244  23.570  -7.304  1.00  0.00           O  
ATOM   1233  CB  HIS A 242      22.265  21.486  -9.003  1.00  1.00           C  
ATOM   1234  CG  HIS A 242      21.489  20.569  -9.903  1.00  0.00           C  
ATOM   1235  ND1 HIS A 242      20.639  19.600  -9.384  1.00  0.00           N  
ATOM   1236  CD2 HIS A 242      21.412  20.543 -11.254  1.00 18.00           C  
ATOM   1237  CE1 HIS A 242      20.081  19.012 -10.431  1.00  4.00           C  
ATOM   1238  NE2 HIS A 242      20.515  19.544 -11.579  1.00  5.00           N  
ATOM   1239  N   PRO A 243      21.477  23.436  -5.868  1.00  0.00           N  
ATOM   1240  CA  PRO A 243      22.044  24.445  -4.959  1.00  0.00           C  
ATOM   1241  C   PRO A 243      23.452  24.268  -4.407  1.00  0.00           C  
ATOM   1242  O   PRO A 243      24.201  25.252  -4.302  1.00  0.00           O  
ATOM   1243  CB  PRO A 243      20.963  24.618  -3.894  1.00  0.00           C  
ATOM   1244  CG  PRO A 243      19.714  24.188  -4.579  1.00 21.00           C  
ATOM   1245  CD  PRO A 243      20.134  23.029  -5.411  1.00 34.00           C  
ATOM   1246  N   TYR A 244      23.822  23.052  -4.091  1.00 20.00           N  
ATOM   1247  CA  TYR A 244      25.137  22.765  -3.560  1.00  2.00           C  
ATOM   1248  C   TYR A 244      26.240  22.988  -4.629  1.00  0.00           C  
ATOM   1249  O   TYR A 244      27.332  23.495  -4.301  1.00  3.00           O  
ATOM   1250  CB  TYR A 244      25.158  21.350  -2.965  1.00  0.00           C  
ATOM   1251  CG  TYR A 244      24.572  21.261  -1.567  1.00  0.00           C  
ATOM   1252  CD1 TYR A 244      25.155  21.947  -0.492  1.00  3.00           C  
ATOM   1253  CD2 TYR A 244      23.476  20.453  -1.302  1.00 60.00           C  
ATOM   1254  CE1 TYR A 244      24.658  21.821   0.810  1.00  0.00           C  
ATOM   1255  CE2 TYR A 244      22.972  20.318  -0.002  1.00 60.00           C  
ATOM   1256  CZ  TYR A 244      23.566  21.001   1.051  1.00  0.00           C  
ATOM   1257  OH  TYR A 244      23.055  20.891   2.332  1.00  0.00           O  
ATOM   1258  N   ALA A 245      25.908  22.716  -5.909  1.00  0.00           N  
ATOM   1259  CA  ALA A 245      26.783  22.914  -7.062  1.00  0.00           C  
ATOM   1260  C   ALA A 245      27.010  24.407  -7.366  1.00  1.00           C  
ATOM   1261  O   ALA A 245      28.136  24.799  -7.642  1.00  1.00           O  
ATOM   1262  CB  ALA A 245      26.190  22.232  -8.267  1.00  1.00           C  
ATOM   1263  N   GLY A 246      25.946  25.223  -7.332  1.00  0.00           N  
ATOM   1264  CA  GLY A 246      26.045  26.647  -7.580  1.00  0.00           C  
ATOM   1265  C   GLY A 246      26.762  27.359  -6.461  1.00  0.00           C  
ATOM   1266  O   GLY A 246      27.607  28.220  -6.703  1.00  0.00           O  
ATOM   1267  N   GLU A 247      26.436  26.986  -5.225  1.00  0.00           N  
ATOM   1268  CA  GLU A 247      27.085  27.559  -4.058  1.00  0.00           C  
ATOM   1269  C   GLU A 247      28.573  27.245  -4.008  1.00 60.00           C  
ATOM   1270  O   GLU A 247      29.350  28.078  -3.578  1.00  0.00           O  
ATOM   1271  CB  GLU A 247      26.386  27.107  -2.772  1.00  5.00           C  
ATOM   1272  CG  GLU A 247      26.755  27.976  -1.577  1.00 44.00           C  
ATOM   1273  CD  GLU A 247      26.695  29.480  -1.751  1.00  8.00           C  
ATOM   1274  OE1 GLU A 247      25.747  30.002  -2.387  1.00 12.00           O  
ATOM   1275  OE2 GLU A 247      27.610  30.143  -1.219  1.00 10.00           O  
ATOM   1276  N   MET A 248      28.956  26.054  -4.455  1.00  8.00           N  
ATOM   1277  CA  MET A 248      30.338  25.588  -4.544  1.00 23.00           C  
ATOM   1278  C   MET A 248      31.176  26.599  -5.352  1.00  0.00           C  
ATOM   1279  O   MET A 248      32.255  26.991  -4.911  1.00  0.00           O  
ATOM   1280  CB  MET A 248      30.378  24.174  -5.176  1.00  0.00           C  
ATOM   1281  CG  MET A 248      31.771  23.639  -5.371  1.00 60.00           C  
ATOM   1282  SD  MET A 248      31.967  22.170  -6.431  1.00 60.00           S  
ATOM   1283  CE  MET A 248      31.004  22.627  -7.963  1.00  1.00           C  
ATOM   1284  N   VAL A 249      30.648  27.060  -6.493  1.00  0.00           N  
ATOM   1285  CA  VAL A 249      31.319  28.042  -7.346  1.00  0.00           C  
ATOM   1286  C   VAL A 249      31.442  29.409  -6.611  1.00  0.00           C  
ATOM   1287  O   VAL A 249      32.556  29.958  -6.501  1.00  0.00           O  
ATOM   1288  CB  VAL A 249      30.579  28.164  -8.712  1.00  0.00           C  
ATOM   1289  CG1 VAL A 249      31.179  29.265  -9.582  1.00  0.00           C  
ATOM   1290  CG2 VAL A 249      30.574  26.840  -9.456  1.00  0.00           C  
ATOM   1291  N   ARG A 250      30.294  29.947  -6.117  1.00  1.00           N  
ATOM   1292  CA  ARG A 250      30.283  31.229  -5.429  1.00  0.00           C  
ATOM   1293  C   ARG A 250      31.183  31.230  -4.195  1.00  0.00           C  
ATOM   1294  O   ARG A 250      32.007  32.123  -4.054  1.00  0.00           O  
ATOM   1295  CB  ARG A 250      28.856  31.688  -5.076  1.00  0.00           C  
ATOM   1296  CG  ARG A 250      28.795  33.161  -4.668  1.00  0.00           C  
ATOM   1297  CD  ARG A 250      27.758  33.437  -3.591  1.00 29.00           C  
ATOM   1298  NE  ARG A 250      28.044  32.675  -2.366  1.00  6.00           N  
ATOM   1299  CZ  ARG A 250      28.833  33.090  -1.373  1.00  4.00           C  
ATOM   1300  NH1 ARG A 250      29.416  34.282  -1.430  1.00  4.00           N  
ATOM   1301  NH2 ARG A 250      29.029  32.323  -0.305  1.00  4.00           N  
ATOM   1302  N   SER A 251      31.026  30.237  -3.325  1.00  0.00           N  
ATOM   1303  CA  SER A 251      31.783  30.145  -2.083  1.00  8.00           C  
ATOM   1304  C   SER A 251      33.291  29.961  -2.290  1.00 27.00           C  
ATOM   1305  O   SER A 251      34.080  30.528  -1.534  1.00  9.00           O  
ATOM   1306  CB  SER A 251      31.239  29.020  -1.217  1.00 15.00           C  
ATOM   1307  OG  SER A 251      31.382  27.803  -1.921  1.00 60.00           O  
ATOM   1308  N   GLU A 252      33.686  29.192  -3.298  1.00  0.00           N  
ATOM   1309  CA  GLU A 252      35.104  28.959  -3.563  1.00  0.00           C  
ATOM   1310  C   GLU A 252      35.803  30.163  -4.177  1.00 31.00           C  
ATOM   1311  O   GLU A 252      36.956  30.454  -3.829  1.00 26.00           O  
ATOM   1312  CB  GLU A 252      35.354  27.662  -4.364  1.00 21.00           C  
ATOM   1313  CG  GLU A 252      35.345  26.419  -3.487  1.00 46.00           C  
ATOM   1314  CD  GLU A 252      36.572  26.255  -2.605  1.00 10.00           C  
ATOM   1315  OE1 GLU A 252      37.707  26.239  -3.143  1.00  5.00           O  
ATOM   1316  OE2 GLU A 252      36.391  26.123  -1.371  1.00 18.00           O  
ATOM   1317  N   LEU A 253      35.105  30.882  -5.061  1.00  0.00           N  
ATOM   1318  CA  LEU A 253      35.701  32.064  -5.663  1.00 34.00           C  
ATOM   1319  C   LEU A 253      35.860  33.175  -4.640  1.00  0.00           C  
ATOM   1320  O   LEU A 253      36.860  33.897  -4.670  1.00  0.00           O  
ATOM   1321  CB  LEU A 253      34.898  32.537  -6.880  1.00  0.00           C  
ATOM   1322  CG  LEU A 253      35.039  31.700  -8.143  1.00 47.00           C  
ATOM   1323  CD1 LEU A 253      33.957  32.035  -9.131  1.00 60.00           C  
ATOM   1324  CD2 LEU A 253      36.437  31.847  -8.761  1.00 20.00           C  
ATOM   1325  N   VAL A 254      34.885  33.292  -3.730  1.00  0.00           N  
ATOM   1326  CA  VAL A 254      34.880  34.287  -2.663  1.00  0.00           C  
ATOM   1327  C   VAL A 254      35.944  33.955  -1.595  1.00  4.00           C  
ATOM   1328  O   VAL A 254      36.669  34.854  -1.162  1.00  3.00           O  
ATOM   1329  CB  VAL A 254      33.446  34.559  -2.120  1.00  0.00           C  
ATOM   1330  CG1 VAL A 254      33.469  35.459  -0.890  1.00  3.00           C  
ATOM   1331  CG2 VAL A 254      32.570  35.196  -3.202  1.00  0.00           C  
ATOM   1332  N   LYS A 255      36.105  32.664  -1.254  1.00  7.00           N  
ATOM   1333  CA  LYS A 255      37.122  32.208  -0.296  1.00  3.00           C  
ATOM   1334  C   LYS A 255      38.524  32.624  -0.773  1.00  4.00           C  
ATOM   1335  O   LYS A 255      39.242  33.292  -0.031  1.00  2.00           O  
ATOM   1336  CB  LYS A 255      37.046  30.675  -0.102  1.00  8.00           C  
ATOM   1337  CG  LYS A 255      37.792  30.146   1.124  1.00  2.00           C  
ATOM   1338  CD  LYS A 255      37.765  28.654   1.209  1.00  5.00           C  
ATOM   1339  CE  LYS A 255      39.131  28.012   1.148  1.00  2.00           C  
ATOM   1340  NZ  LYS A 255      39.066  26.549   0.810  1.00  4.00           N  
ATOM   1341  N   HIS A 256      38.872  32.299  -2.020  1.00  0.00           N  
ATOM   1342  CA  HIS A 256      40.186  32.594  -2.569  1.00  3.00           C  
ATOM   1343  C   HIS A 256      40.416  34.011  -3.098  1.00  3.00           C  
ATOM   1344  O   HIS A 256      41.573  34.454  -3.134  1.00  2.00           O  
ATOM   1345  CB  HIS A 256      40.531  31.585  -3.651  1.00  5.00           C  
ATOM   1346  CG  HIS A 256      40.623  30.193  -3.117  1.00  6.00           C  
ATOM   1347  ND1 HIS A 256      39.483  29.442  -2.856  1.00 13.00           N  
ATOM   1348  CD2 HIS A 256      41.703  29.492  -2.718  1.00  2.00           C  
ATOM   1349  CE1 HIS A 256      39.912  28.295  -2.355  1.00  4.00           C  
ATOM   1350  NE2 HIS A 256      41.238  28.276  -2.251  1.00  2.00           N  
ATOM   1351  N   PHE A 257      39.353  34.693  -3.581  1.00  0.00           N  
ATOM   1352  CA  PHE A 257      39.526  35.971  -4.257  1.00  2.00           C  
ATOM   1353  C   PHE A 257      38.637  37.124  -3.824  1.00  2.00           C  
ATOM   1354  O   PHE A 257      38.720  38.184  -4.431  1.00  3.00           O  
ATOM   1355  CB  PHE A 257      39.421  35.769  -5.794  1.00  4.00           C  
ATOM   1356  CG  PHE A 257      40.146  34.568  -6.349  1.00  4.00           C  
ATOM   1357  CD1 PHE A 257      41.541  34.536  -6.401  1.00  2.00           C  
ATOM   1358  CD2 PHE A 257      39.439  33.459  -6.812  1.00  9.00           C  
ATOM   1359  CE1 PHE A 257      42.211  33.408  -6.903  1.00  2.00           C  
ATOM   1360  CE2 PHE A 257      40.110  32.349  -7.342  1.00  7.00           C  
ATOM   1361  CZ  PHE A 257      41.488  32.319  -7.356  1.00  2.00           C  
ATOM   1362  N   GLY A 258      37.783  36.909  -2.828  1.00  3.00           N  
ATOM   1363  CA  GLY A 258      36.848  37.915  -2.336  1.00  3.00           C  
ATOM   1364  C   GLY A 258      35.678  38.228  -3.252  1.00  0.00           C  
ATOM   1365  O   GLY A 258      35.550  37.664  -4.348  1.00  0.00           O  
ATOM   1366  N   GLU A 259      34.828  39.170  -2.807  1.00  3.00           N  
ATOM   1367  CA  GLU A 259      33.626  39.620  -3.521  1.00  0.00           C  
ATOM   1368  C   GLU A 259      33.823  40.150  -4.938  1.00  0.00           C  
ATOM   1369  O   GLU A 259      32.936  39.997  -5.774  1.00 60.00           O  
ATOM   1370  CB  GLU A 259      32.819  40.580  -2.667  1.00  5.00           C  
ATOM   1371  CG  GLU A 259      31.432  40.071  -2.302  1.00 13.00           C  
ATOM   1372  CD  GLU A 259      31.256  38.686  -1.717  1.00  3.00           C  
ATOM   1373  OE1 GLU A 259      31.900  38.379  -0.686  1.00  2.00           O  
ATOM   1374  OE2 GLU A 259      30.460  37.907  -2.292  1.00 16.00           O  
ATOM   1375  N   GLN A 260      34.992  40.696  -5.231  1.00  5.00           N  
ATOM   1376  CA  GLN A 260      35.371  41.157  -6.570  1.00  0.00           C  
ATOM   1377  C   GLN A 260      35.312  40.002  -7.608  1.00  5.00           C  
ATOM   1378  O   GLN A 260      35.234  40.277  -8.811  1.00  5.00           O  
ATOM   1379  CB  GLN A 260      36.781  41.796  -6.532  1.00  3.00           C  
ATOM   1380  CG  GLN A 260      36.817  43.300  -6.960  1.00  2.00           C  
ATOM   1381  CD  GLN A 260      35.823  44.228  -6.281  1.00  1.00           C  
ATOM   1382  OE1 GLN A 260      35.740  44.315  -5.045  1.00  2.00           O  
ATOM   1383  NE2 GLN A 260      35.055  44.955  -7.089  1.00  2.00           N  
ATOM   1384  N   ALA A 261      35.329  38.720  -7.136  1.00  7.00           N  
ATOM   1385  CA  ALA A 261      35.237  37.550  -8.004  1.00 10.00           C  
ATOM   1386  C   ALA A 261      33.833  37.381  -8.611  1.00  0.00           C  
ATOM   1387  O   ALA A 261      33.698  36.726  -9.657  1.00 50.00           O  
ATOM   1388  CB  ALA A 261      35.662  36.288  -7.269  1.00 17.00           C  
ATOM   1389  N   ILE A 262      32.810  37.996  -7.974  1.00  0.00           N  
ATOM   1390  CA  ILE A 262      31.396  37.937  -8.382  1.00  0.00           C  
ATOM   1391  C   ILE A 262      30.999  39.138  -9.228  1.00  0.00           C  
ATOM   1392  O   ILE A 262      30.039  39.051  -9.999  1.00 23.00           O  
ATOM   1393  CB  ILE A 262      30.454  37.706  -7.169  1.00 60.00           C  
ATOM   1394  CG1 ILE A 262      30.964  36.566  -6.224  1.00 53.00           C  
ATOM   1395  CD1 ILE A 262      31.291  35.118  -6.860  1.00  0.00           C  
ATOM   1396  CG2 ILE A 262      29.004  37.459  -7.594  1.00 60.00           C  
ATOM   1397  N   ASP A 263      31.775  40.245  -9.125  1.00  0.00           N  
ATOM   1398  CA  ASP A 263      31.538  41.452  -9.910  1.00 51.00           C  
ATOM   1399  C   ASP A 263      32.158  41.396 -11.326  1.00 21.00           C  
ATOM   1400  O   ASP A 263      31.901  42.287 -12.132  1.00 10.00           O  
ATOM   1401  CB  ASP A 263      31.958  42.712  -9.135  1.00  6.00           C  
ATOM   1402  CG  ASP A 263      31.390  42.801  -7.731  1.00  0.00           C  
ATOM   1403  OD1 ASP A 263      30.281  42.273  -7.500  1.00 60.00           O  
ATOM   1404  OD2 ASP A 263      32.068  43.368  -6.856  1.00 33.00           O  
ATOM   1405  N   SER A 264      32.889  40.320 -11.650  1.00  0.00           N  
ATOM   1406  CA  SER A 264      33.564  40.093 -12.934  1.00  4.00           C  
ATOM   1407  C   SER A 264      32.653  39.735 -14.149  1.00  5.00           C  
ATOM   1408  O   SER A 264      33.145  39.802 -15.288  1.00  9.00           O  
ATOM   1409  CB  SER A 264      34.742  39.126 -12.775  1.00  4.00           C  
ATOM   1410  OG  SER A 264      34.384  37.906 -12.145  1.00 11.00           O  
ATOM   1411  N   GLY A 265      31.365  39.369 -13.903  1.00 60.00           N  
ATOM   1412  CA  GLY A 265      30.384  39.029 -14.942  1.00 25.00           C  
ATOM   1413  C   GLY A 265      30.688  37.808 -15.807  1.00  0.00           C  
ATOM   1414  O   GLY A 265      30.028  37.584 -16.832  1.00 50.00           O  
ATOM   1415  N   TYR A 266      31.698  37.011 -15.383  1.00  0.00           N  
ATOM   1416  CA  TYR A 266      32.189  35.799 -16.025  1.00  0.00           C  
ATOM   1417  C   TYR A 266      31.145  34.672 -16.123  1.00  0.00           C  
ATOM   1418  O   TYR A 266      30.177  34.636 -15.369  1.00  0.00           O  
ATOM   1419  CB  TYR A 266      33.409  35.253 -15.255  1.00  6.00           C  
ATOM   1420  CG  TYR A 266      34.703  36.054 -15.275  1.00  0.00           C  
ATOM   1421  CD1 TYR A 266      34.918  37.061 -16.216  1.00 21.00           C  
ATOM   1422  CD2 TYR A 266      35.733  35.765 -14.386  1.00 47.00           C  
ATOM   1423  CE1 TYR A 266      36.108  37.792 -16.234  1.00  5.00           C  
ATOM   1424  CE2 TYR A 266      36.927  36.483 -14.400  1.00  6.00           C  
ATOM   1425  CZ  TYR A 266      37.111  37.498 -15.323  1.00  3.00           C  
ATOM   1426  OH  TYR A 266      38.297  38.196 -15.328  1.00  2.00           O  
ATOM   1427  N   LYS A 267      31.353  33.762 -17.067  1.00  0.00           N  
ATOM   1428  CA  LYS A 267      30.530  32.576 -17.244  1.00  0.00           C  
ATOM   1429  C   LYS A 267      31.437  31.418 -16.842  1.00  0.00           C  
ATOM   1430  O   LYS A 267      32.492  31.217 -17.454  1.00  0.00           O  
ATOM   1431  CB  LYS A 267      30.082  32.423 -18.706  1.00  0.00           C  
ATOM   1432  CG  LYS A 267      28.855  33.229 -19.078  1.00 48.00           C  
ATOM   1433  CD  LYS A 267      28.697  33.283 -20.591  1.00 11.00           C  
ATOM   1434  CE  LYS A 267      27.443  33.992 -21.049  1.00  6.00           C  
ATOM   1435  NZ  LYS A 267      26.286  33.055 -21.172  1.00  2.00           N  
ATOM   1436  N   VAL A 268      31.067  30.722 -15.763  1.00  0.00           N  
ATOM   1437  CA  VAL A 268      31.811  29.564 -15.252  1.00  0.00           C  
ATOM   1438  C   VAL A 268      31.104  28.299 -15.710  1.00  0.00           C  
ATOM   1439  O   VAL A 268      29.930  28.048 -15.386  1.00  0.00           O  
ATOM   1440  CB  VAL A 268      31.976  29.583 -13.715  1.00  0.00           C  
ATOM   1441  CG1 VAL A 268      32.800  28.391 -13.251  1.00  0.00           C  
ATOM   1442  CG2 VAL A 268      32.580  30.900 -13.219  1.00 54.00           C  
ATOM   1443  N   TYR A 269      31.832  27.528 -16.502  1.00  0.00           N  
ATOM   1444  CA  TYR A 269      31.415  26.233 -17.055  1.00  0.00           C  
ATOM   1445  C   TYR A 269      32.043  25.152 -16.208  1.00  0.00           C  
ATOM   1446  O   TYR A 269      33.258  24.930 -16.262  1.00  0.00           O  
ATOM   1447  CB  TYR A 269      31.804  26.127 -18.545  1.00 59.00           C  
ATOM   1448  CG  TYR A 269      30.984  27.058 -19.421  1.00  0.00           C  
ATOM   1449  CD1 TYR A 269      29.767  26.649 -19.958  1.00 60.00           C  
ATOM   1450  CD2 TYR A 269      31.398  28.370 -19.664  1.00  0.00           C  
ATOM   1451  CE1 TYR A 269      29.000  27.505 -20.745  1.00  9.00           C  
ATOM   1452  CE2 TYR A 269      30.639  29.236 -20.454  1.00  0.00           C  
ATOM   1453  CZ  TYR A 269      29.439  28.798 -20.989  1.00  0.00           C  
ATOM   1454  OH  TYR A 269      28.679  29.640 -21.763  1.00  5.00           O  
ATOM   1455  N   THR A 270      31.210  24.551 -15.347  1.00  0.00           N  
ATOM   1456  CA  THR A 270      31.607  23.509 -14.400  1.00  0.00           C  
ATOM   1457  C   THR A 270      31.737  22.127 -15.029  1.00  0.00           C  
ATOM   1458  O   THR A 270      31.358  21.932 -16.187  1.00 43.00           O  
ATOM   1459  CB  THR A 270      30.660  23.482 -13.189  1.00  0.00           C  
ATOM   1460  OG1 THR A 270      29.410  22.874 -13.539  1.00  0.00           O  
ATOM   1461  CG2 THR A 270      30.430  24.844 -12.602  1.00  1.00           C  
ATOM   1462  N   THR A 271      32.260  21.167 -14.228  1.00  0.00           N  
ATOM   1463  CA  THR A 271      32.479  19.747 -14.542  1.00 12.00           C  
ATOM   1464  C   THR A 271      31.249  18.906 -14.102  1.00  0.00           C  
ATOM   1465  O   THR A 271      31.201  17.685 -14.342  1.00 18.00           O  
ATOM   1466  CB  THR A 271      33.744  19.236 -13.805  1.00 15.00           C  
ATOM   1467  OG1 THR A 271      33.563  19.447 -12.410  1.00  0.00           O  
ATOM   1468  CG2 THR A 271      35.035  19.936 -14.268  1.00 15.00           C  
ATOM   1469  N   ILE A 272      30.274  19.558 -13.443  1.00  0.00           N  
ATOM   1470  CA  ILE A 272      29.082  18.899 -12.934  1.00  0.00           C  
ATOM   1471  C   ILE A 272      28.207  18.307 -14.031  1.00  0.00           C  
ATOM   1472  O   ILE A 272      27.883  18.955 -15.014  1.00  0.00           O  
ATOM   1473  CB  ILE A 272      28.275  19.795 -11.951  1.00  0.00           C  
ATOM   1474  CG1 ILE A 272      29.152  20.355 -10.812  1.00  1.00           C  
ATOM   1475  CD1 ILE A 272      29.268  19.513  -9.514  1.00  0.00           C  
ATOM   1476  CG2 ILE A 272      27.020  19.079 -11.400  1.00  0.00           C  
ATOM   1477  N   ASN A 273      27.824  17.054 -13.826  1.00  0.00           N  
ATOM   1478  CA  ASN A 273      26.880  16.336 -14.663  1.00 13.00           C  
ATOM   1479  C   ASN A 273      25.537  16.578 -13.969  1.00  0.00           C  
ATOM   1480  O   ASN A 273      25.382  16.216 -12.793  1.00  0.00           O  
ATOM   1481  CB  ASN A 273      27.224  14.850 -14.663  1.00 13.00           C  
ATOM   1482  CG  ASN A 273      26.382  14.043 -15.590  1.00  9.00           C  
ATOM   1483  OD1 ASN A 273      25.207  13.730 -15.327  1.00  7.00           O  
ATOM   1484  ND2 ASN A 273      26.982  13.676 -16.691  1.00  4.00           N  
ATOM   1485  N   ALA A 274      24.590  17.225 -14.665  1.00  0.00           N  
ATOM   1486  CA  ALA A 274      23.293  17.530 -14.057  1.00  0.00           C  
ATOM   1487  C   ALA A 274      22.466  16.298 -13.708  1.00  6.00           C  
ATOM   1488  O   ALA A 274      21.848  16.270 -12.637  1.00  6.00           O  
ATOM   1489  CB  ALA A 274      22.501  18.480 -14.938  1.00  7.00           C  
ATOM   1490  N   LYS A 275      22.467  15.282 -14.599  1.00  6.00           N  
ATOM   1491  CA  LYS A 275      21.727  14.033 -14.388  1.00  4.00           C  
ATOM   1492  C   LYS A 275      22.228  13.379 -13.102  1.00  0.00           C  
ATOM   1493  O   LYS A 275      21.435  13.130 -12.181  1.00  9.00           O  
ATOM   1494  CB  LYS A 275      21.880  13.108 -15.611  1.00  4.00           C  
ATOM   1495  CG  LYS A 275      21.322  11.706 -15.437  1.00 12.00           C  
ATOM   1496  CD  LYS A 275      20.024  11.520 -16.256  1.00  2.00           C  
ATOM   1497  CE  LYS A 275      19.512  10.095 -16.268  1.00  4.00           C  
ATOM   1498  NZ  LYS A 275      18.563   9.868 -17.394  1.00  1.00           N  
ATOM   1499  N   ARG A 276      23.566  13.225 -13.001  1.00  0.00           N  
ATOM   1500  CA  ARG A 276      24.229  12.649 -11.837  1.00  0.00           C  
ATOM   1501  C   ARG A 276      24.005  13.482 -10.590  1.00  0.00           C  
ATOM   1502  O   ARG A 276      23.798  12.908  -9.520  1.00  0.00           O  
ATOM   1503  CB  ARG A 276      25.720  12.415 -12.118  1.00  0.00           C  
ATOM   1504  CG  ARG A 276      25.938  11.105 -12.839  1.00 29.00           C  
ATOM   1505  CD  ARG A 276      27.292  10.915 -13.491  1.00  1.00           C  
ATOM   1506  NE  ARG A 276      27.260   9.649 -14.225  1.00 11.00           N  
ATOM   1507  CZ  ARG A 276      28.310   9.015 -14.730  1.00  4.00           C  
ATOM   1508  NH1 ARG A 276      29.523   9.532 -14.620  1.00 12.00           N  
ATOM   1509  NH2 ARG A 276      28.154   7.859 -15.353  1.00  8.00           N  
ATOM   1510  N   GLN A 277      23.997  14.832 -10.734  1.00  0.00           N  
ATOM   1511  CA  GLN A 277      23.762  15.736  -9.614  1.00  0.00           C  
ATOM   1512  C   GLN A 277      22.361  15.553  -9.032  1.00  0.00           C  
ATOM   1513  O   GLN A 277      22.229  15.488  -7.815  1.00  0.00           O  
ATOM   1514  CB  GLN A 277      24.049  17.194 -10.011  1.00  0.00           C  
ATOM   1515  CG  GLN A 277      23.935  18.219  -8.880  1.00  0.00           C  
ATOM   1516  CD  GLN A 277      24.926  18.067  -7.759  1.00  0.00           C  
ATOM   1517  OE1 GLN A 277      26.102  17.771  -7.966  1.00  0.00           O  
ATOM   1518  NE2 GLN A 277      24.498  18.408  -6.560  1.00  2.00           N  
ATOM   1519  N   ALA A 278      21.335  15.405  -9.885  1.00  0.00           N  
ATOM   1520  CA  ALA A 278      19.943  15.182  -9.465  1.00  6.00           C  
ATOM   1521  C   ALA A 278      19.755  13.861  -8.721  1.00  6.00           C  
ATOM   1522  O   ALA A 278      19.024  13.812  -7.729  1.00  5.00           O  
ATOM   1523  CB  ALA A 278      19.034  15.227 -10.670  1.00  3.00           C  
ATOM   1524  N   ILE A 279      20.424  12.788  -9.201  1.00  0.00           N  
ATOM   1525  CA  ILE A 279      20.399  11.444  -8.610  1.00 12.00           C  
ATOM   1526  C   ILE A 279      20.950  11.500  -7.179  1.00  0.00           C  
ATOM   1527  O   ILE A 279      20.313  10.984  -6.259  1.00 60.00           O  
ATOM   1528  CB  ILE A 279      21.175  10.425  -9.522  1.00  0.00           C  
ATOM   1529  CG1 ILE A 279      20.370  10.053 -10.778  1.00  6.00           C  
ATOM   1530  CD1 ILE A 279      21.248   9.573 -12.028  1.00 16.00           C  
ATOM   1531  CG2 ILE A 279      21.603   9.163  -8.761  1.00  7.00           C  
ATOM   1532  N   ALA A 280      22.133  12.141  -7.019  1.00  0.00           N  
ATOM   1533  CA  ALA A 280      22.853  12.314  -5.761  1.00  0.00           C  
ATOM   1534  C   ALA A 280      21.988  13.060  -4.756  1.00  0.00           C  
ATOM   1535  O   ALA A 280      21.863  12.611  -3.608  1.00  0.00           O  
ATOM   1536  CB  ALA A 280      24.149  13.057  -6.009  1.00  0.00           C  
ATOM   1537  N   GLU A 281      21.336  14.165  -5.206  1.00  0.00           N  
ATOM   1538  CA  GLU A 281      20.428  14.968  -4.384  1.00 60.00           C  
ATOM   1539  C   GLU A 281      19.300  14.083  -3.802  1.00 15.00           C  
ATOM   1540  O   GLU A 281      19.108  14.071  -2.576  1.00 40.00           O  
ATOM   1541  CB  GLU A 281      19.890  16.159  -5.183  1.00 12.00           C  
ATOM   1542  CG  GLU A 281      20.880  17.310  -5.282  1.00 47.00           C  
ATOM   1543  CD  GLU A 281      20.707  18.356  -6.383  1.00 26.00           C  
ATOM   1544  OE1 GLU A 281      19.699  18.323  -7.127  1.00  6.00           O  
ATOM   1545  OE2 GLU A 281      21.604  19.219  -6.501  1.00 41.00           O  
ATOM   1546  N   LYS A 282      18.638  13.269  -4.661  1.00  7.00           N  
ATOM   1547  CA  LYS A 282      17.566  12.366  -4.226  1.00 12.00           C  
ATOM   1548  C   LYS A 282      18.084  11.272  -3.297  1.00  0.00           C  
ATOM   1549  O   LYS A 282      17.440  11.001  -2.278  1.00  0.00           O  
ATOM   1550  CB  LYS A 282      16.829  11.761  -5.442  1.00  9.00           C  
ATOM   1551  CG  LYS A 282      15.641  10.849  -5.112  1.00  6.00           C  
ATOM   1552  CD  LYS A 282      14.473  11.557  -4.394  1.00  4.00           C  
ATOM   1553  CE  LYS A 282      13.227  10.702  -4.342  1.00  2.00           C  
ATOM   1554  NZ  LYS A 282      12.402  11.006  -3.143  1.00  4.00           N  
ATOM   1555  N   ALA A 283      19.248  10.672  -3.639  1.00 60.00           N  
ATOM   1556  CA  ALA A 283      19.892   9.592  -2.886  1.00 60.00           C  
ATOM   1557  C   ALA A 283      20.220   9.990  -1.453  1.00  0.00           C  
ATOM   1558  O   ALA A 283      19.927   9.238  -0.517  1.00 60.00           O  
ATOM   1559  CB  ALA A 283      21.155   9.114  -3.607  1.00 10.00           C  
ATOM   1560  N   VAL A 284      20.819  11.172  -1.283  1.00  0.00           N  
ATOM   1561  CA  VAL A 284      21.186  11.683   0.033  1.00  0.00           C  
ATOM   1562  C   VAL A 284      19.921  11.973   0.843  1.00  0.00           C  
ATOM   1563  O   VAL A 284      19.843  11.540   1.992  1.00  0.00           O  
ATOM   1564  CB  VAL A 284      22.186  12.851  -0.050  1.00  3.00           C  
ATOM   1565  CG1 VAL A 284      22.462  13.438   1.330  1.00  1.00           C  
ATOM   1566  CG2 VAL A 284      23.491  12.393  -0.696  1.00  1.00           C  
ATOM   1567  N   GLN A 285      18.895  12.586   0.214  1.00  5.00           N  
ATOM   1568  CA  GLN A 285      17.625  12.860   0.866  1.00  0.00           C  
ATOM   1569  C   GLN A 285      16.906  11.579   1.308  1.00  0.00           C  
ATOM   1570  O   GLN A 285      16.525  11.481   2.472  1.00  0.00           O  
ATOM   1571  CB  GLN A 285      16.737  13.701  -0.050  1.00 52.00           C  
ATOM   1572  CG  GLN A 285      15.492  14.259   0.650  1.00  0.00           C  
ATOM   1573  CD  GLN A 285      14.455  14.767  -0.314  1.00  0.00           C  
ATOM   1574  OE1 GLN A 285      14.625  15.812  -0.941  1.00 10.00           O  
ATOM   1575  NE2 GLN A 285      13.349  14.039  -0.443  1.00  8.00           N  
ATOM   1576  N   ASP A 286      16.760  10.585   0.416  1.00  0.00           N  
ATOM   1577  CA  ASP A 286      16.085   9.316   0.742  1.00  8.00           C  
ATOM   1578  C   ASP A 286      16.769   8.479   1.804  1.00  9.00           C  
ATOM   1579  O   ASP A 286      16.073   7.854   2.619  1.00  5.00           O  
ATOM   1580  CB  ASP A 286      15.907   8.444  -0.511  1.00  7.00           C  
ATOM   1581  CG  ASP A 286      14.955   8.986  -1.556  1.00  3.00           C  
ATOM   1582  OD1 ASP A 286      14.194   9.955  -1.238  1.00  5.00           O  
ATOM   1583  OD2 ASP A 286      14.957   8.447  -2.690  1.00  3.00           O  
ATOM   1584  N   GLY A 287      18.105   8.410   1.730  1.00 31.00           N  
ATOM   1585  CA  GLY A 287      18.940   7.626   2.630  1.00 28.00           C  
ATOM   1586  C   GLY A 287      18.929   8.125   4.052  1.00  0.00           C  
ATOM   1587  O   GLY A 287      18.998   7.333   4.996  1.00 29.00           O  
ATOM   1588  N   LEU A 288      18.835   9.444   4.206  1.00  0.00           N  
ATOM   1589  CA  LEU A 288      18.793  10.111   5.502  1.00  0.00           C  
ATOM   1590  C   LEU A 288      17.386   9.995   6.074  1.00  0.00           C  
ATOM   1591  O   LEU A 288      17.243   9.696   7.269  1.00  0.00           O  
ATOM   1592  CB  LEU A 288      19.285  11.562   5.418  1.00  0.00           C  
ATOM   1593  CG  LEU A 288      20.756  11.788   5.018  1.00  0.00           C  
ATOM   1594  CD1 LEU A 288      21.092  13.279   4.970  1.00  0.00           C  
ATOM   1595  CD2 LEU A 288      21.719  11.095   5.976  1.00  1.00           C  
ATOM   1596  N   GLU A 289      16.348  10.134   5.201  1.00  0.00           N  
ATOM   1597  CA  GLU A 289      14.936   9.907   5.550  1.00  2.00           C  
ATOM   1598  C   GLU A 289      14.756   8.440   6.006  1.00  8.00           C  
ATOM   1599  O   GLU A 289      13.989   8.187   6.937  1.00  3.00           O  
ATOM   1600  CB  GLU A 289      14.033  10.176   4.329  1.00  9.00           C  
ATOM   1601  CG  GLU A 289      13.371  11.545   4.328  1.00 26.00           C  
ATOM   1602  CD  GLU A 289      13.167  12.224   2.980  1.00  0.00           C  
ATOM   1603  OE1 GLU A 289      12.899  11.530   1.964  1.00  8.00           O  
ATOM   1604  OE2 GLU A 289      13.234  13.477   2.965  1.00  1.00           O  
ATOM   1605  N   ALA A 290      15.479   7.486   5.360  1.00  8.00           N  
ATOM   1606  CA  ALA A 290      15.456   6.062   5.716  1.00  5.00           C  
ATOM   1607  C   ALA A 290      15.972   5.839   7.138  1.00  0.00           C  
ATOM   1608  O   ALA A 290      15.327   5.134   7.930  1.00  5.00           O  
ATOM   1609  CB  ALA A 290      16.288   5.254   4.730  1.00  6.00           C  
ATOM   1610  N   TYR A 291      17.131   6.452   7.458  1.00  0.00           N  
ATOM   1611  CA  TYR A 291      17.763   6.343   8.775  1.00  0.00           C  
ATOM   1612  C   TYR A 291      16.858   6.959   9.838  1.00  0.00           C  
ATOM   1613  O   TYR A 291      16.616   6.348  10.888  1.00  0.00           O  
ATOM   1614  CB  TYR A 291      19.149   7.025   8.786  1.00  1.00           C  
ATOM   1615  CG  TYR A 291      19.713   7.168  10.186  1.00  0.00           C  
ATOM   1616  CD1 TYR A 291      20.591   6.223  10.707  1.00  0.00           C  
ATOM   1617  CD2 TYR A 291      19.335   8.230  11.008  1.00  0.00           C  
ATOM   1618  CE1 TYR A 291      21.093   6.337  12.005  1.00  0.00           C  
ATOM   1619  CE2 TYR A 291      19.810   8.343  12.312  1.00  3.00           C  
ATOM   1620  CZ  TYR A 291      20.694   7.397  12.807  1.00  0.00           C  
ATOM   1621  OH  TYR A 291      21.156   7.535  14.097  1.00  9.00           O  
ATOM   1622  N   ASP A 292      16.415   8.200   9.566  1.00  0.00           N  
ATOM   1623  CA  ASP A 292      15.537   8.971  10.429  1.00  2.00           C  
ATOM   1624  C   ASP A 292      14.259   8.165  10.764  1.00  0.00           C  
ATOM   1625  O   ASP A 292      14.041   7.877  11.940  1.00  2.00           O  
ATOM   1626  CB  ASP A 292      15.218  10.314   9.774  1.00  1.00           C  
ATOM   1627  CG  ASP A 292      14.574  11.291  10.705  1.00  0.00           C  
ATOM   1628  OD1 ASP A 292      15.296  11.849  11.570  1.00  2.00           O  
ATOM   1629  OD2 ASP A 292      13.353  11.531  10.553  1.00  1.00           O  
ATOM   1630  N   ARG A 293      13.504   7.686   9.732  1.00  0.00           N  
ATOM   1631  CA  ARG A 293      12.275   6.894   9.920  1.00  0.00           C  
ATOM   1632  C   ARG A 293      12.493   5.703  10.812  1.00  6.00           C  
ATOM   1633  O   ARG A 293      11.675   5.484  11.702  1.00 30.00           O  
ATOM   1634  CB  ARG A 293      11.610   6.474   8.593  1.00  5.00           C  
ATOM   1635  CG  ARG A 293      10.845   7.612   7.927  1.00 10.00           C  
ATOM   1636  CD  ARG A 293       9.987   7.167   6.753  1.00  3.00           C  
ATOM   1637  NE  ARG A 293       8.962   8.170   6.443  1.00 18.00           N  
ATOM   1638  CZ  ARG A 293       7.718   8.148   6.915  1.00  2.00           C  
ATOM   1639  NH1 ARG A 293       7.315   7.153   7.694  1.00  3.00           N  
ATOM   1640  NH2 ARG A 293       6.862   9.112   6.596  1.00  7.00           N  
ATOM   1641  N   ARG A 294      13.604   4.950  10.615  1.00  5.00           N  
ATOM   1642  CA  ARG A 294      13.891   3.796  11.474  1.00  6.00           C  
ATOM   1643  C   ARG A 294      14.212   4.121  12.945  1.00 21.00           C  
ATOM   1644  O   ARG A 294      13.942   3.285  13.805  1.00 13.00           O  
ATOM   1645  CB  ARG A 294      14.838   2.757  10.835  1.00  3.00           C  
ATOM   1646  CG  ARG A 294      16.306   3.146  10.664  1.00 13.00           C  
ATOM   1647  CD  ARG A 294      17.049   2.038   9.907  1.00  4.00           C  
ATOM   1648  NE  ARG A 294      18.437   2.382   9.580  1.00  9.00           N  
ATOM   1649  CZ  ARG A 294      18.854   2.763   8.373  1.00  5.00           C  
ATOM   1650  NH1 ARG A 294      17.992   2.869   7.366  1.00  8.00           N  
ATOM   1651  NH2 ARG A 294      20.139   3.026   8.158  1.00 30.00           N  
ATOM   1652  N   HIS A 295      14.695   5.336  13.253  1.00  0.00           N  
ATOM   1653  CA  HIS A 295      14.991   5.705  14.640  1.00 42.00           C  
ATOM   1654  C   HIS A 295      13.832   6.374  15.385  1.00  0.00           C  
ATOM   1655  O   HIS A 295      13.960   6.685  16.573  1.00  0.00           O  
ATOM   1656  CB  HIS A 295      16.293   6.493  14.742  1.00  3.00           C  
ATOM   1657  CG  HIS A 295      17.503   5.654  14.529  1.00  0.00           C  
ATOM   1658  ND1 HIS A 295      17.572   4.731  13.497  1.00 26.00           N  
ATOM   1659  CD2 HIS A 295      18.667   5.633  15.215  1.00  8.00           C  
ATOM   1660  CE1 HIS A 295      18.767   4.171  13.597  1.00 36.00           C  
ATOM   1661  NE2 HIS A 295      19.467   4.689  14.607  1.00 60.00           N  
ATOM   1662  N   GLY A 296      12.717   6.580  14.675  1.00 60.00           N  
ATOM   1663  CA  GLY A 296      11.469   7.096  15.233  1.00 60.00           C  
ATOM   1664  C   GLY A 296      11.247   8.592  15.282  1.00  0.00           C  
ATOM   1665  O   GLY A 296      12.159   9.385  15.000  1.00  2.00           O  
ATOM   1666  N   TRP A 297       9.989   8.962  15.664  1.00  0.00           N  
ATOM   1667  CA  TRP A 297       9.487  10.321  15.848  1.00  0.00           C  
ATOM   1668  C   TRP A 297      10.183  10.963  17.051  1.00  0.00           C  
ATOM   1669  O   TRP A 297      10.197  10.371  18.132  1.00 12.00           O  
ATOM   1670  CB  TRP A 297       7.952  10.295  16.039  1.00  0.00           C  
ATOM   1671  CG  TRP A 297       7.284  11.624  16.334  1.00  0.00           C  
ATOM   1672  CD1 TRP A 297       6.566  11.944  17.448  1.00 21.00           C  
ATOM   1673  CD2 TRP A 297       7.197  12.766  15.462  1.00  0.00           C  
ATOM   1674  CE2 TRP A 297       6.436  13.752  16.134  1.00  0.00           C  
ATOM   1675  NE1 TRP A 297       6.060  13.221  17.340  1.00 11.00           N  
ATOM   1676  CE3 TRP A 297       7.674  13.049  14.170  1.00  0.00           C  
ATOM   1677  CZ3 TRP A 297       7.414  14.301  13.616  1.00  4.00           C  
ATOM   1678  CH2 TRP A 297       6.668  15.264  14.311  1.00  3.00           C  
ATOM   1679  CZ2 TRP A 297       6.158  15.008  15.566  1.00  0.00           C  
ATOM   1680  N   ARG A 298      10.752  12.167  16.856  1.00  0.00           N  
ATOM   1681  CA  ARG A 298      11.483  12.929  17.868  1.00  6.00           C  
ATOM   1682  C   ARG A 298      10.676  14.112  18.399  1.00  6.00           C  
ATOM   1683  O   ARG A 298      11.176  14.878  19.222  1.00  3.00           O  
ATOM   1684  CB  ARG A 298      12.830  13.413  17.293  1.00  6.00           C  
ATOM   1685  CG  ARG A 298      13.853  12.296  17.080  1.00  7.00           C  
ATOM   1686  CD  ARG A 298      15.115  12.824  16.429  1.00 21.00           C  
ATOM   1687  NE  ARG A 298      14.988  12.949  14.967  1.00  3.00           N  
ATOM   1688  CZ  ARG A 298      14.868  14.092  14.289  1.00  0.00           C  
ATOM   1689  NH1 ARG A 298      14.848  15.253  14.929  1.00 11.00           N  
ATOM   1690  NH2 ARG A 298      14.781  14.082  12.966  1.00  0.00           N  
ATOM   1691  N   GLY A 299       9.436  14.237  17.942  1.00  8.00           N  
ATOM   1692  CA  GLY A 299       8.580  15.360  18.301  1.00  6.00           C  
ATOM   1693  C   GLY A 299       8.674  16.460  17.256  1.00  4.00           C  
ATOM   1694  O   GLY A 299       9.486  16.367  16.327  1.00 29.00           O  
ATOM   1695  N   ALA A 300       7.825  17.491  17.382  1.00 18.00           N  
ATOM   1696  CA  ALA A 300       7.773  18.628  16.459  1.00  7.00           C  
ATOM   1697  C   ALA A 300       9.066  19.451  16.507  1.00 11.00           C  
ATOM   1698  O   ALA A 300       9.726  19.467  17.550  1.00  4.00           O  
ATOM   1699  CB  ALA A 300       6.580  19.504  16.788  1.00 15.00           C  
ATOM   1700  N   GLU A 301       9.441  20.121  15.388  1.00 27.00           N  
ATOM   1701  CA  GLU A 301      10.672  20.907  15.364  1.00  8.00           C  
ATOM   1702  C   GLU A 301      10.672  22.150  16.267  1.00  3.00           C  
ATOM   1703  O   GLU A 301      11.746  22.656  16.614  1.00  3.00           O  
ATOM   1704  CB  GLU A 301      11.221  21.155  13.941  1.00 20.00           C  
ATOM   1705  CG  GLU A 301      10.537  22.203  13.073  1.00  5.00           C  
ATOM   1706  CD  GLU A 301      11.236  22.378  11.739  1.00  5.00           C  
ATOM   1707  OE1 GLU A 301      11.855  23.443  11.521  1.00  5.00           O  
ATOM   1708  OE2 GLU A 301      11.223  21.418  10.940  1.00 42.00           O  
ATOM   1709  N   ALA A 302       9.465  22.603  16.677  1.00  0.00           N  
ATOM   1710  CA  ALA A 302       9.237  23.729  17.580  1.00  4.00           C  
ATOM   1711  C   ALA A 302       7.805  23.677  18.127  1.00  9.00           C  
ATOM   1712  O   ALA A 302       6.957  22.965  17.581  1.00  0.00           O  
ATOM   1713  CB  ALA A 302       9.471  25.037  16.852  1.00  6.00           C  
ATOM   1714  N   HIS A 303       7.549  24.405  19.221  1.00  4.00           N  
ATOM   1715  CA  HIS A 303       6.227  24.534  19.841  1.00  0.00           C  
ATOM   1716  C   HIS A 303       6.085  25.980  20.267  1.00  0.00           C  
ATOM   1717  O   HIS A 303       7.057  26.571  20.756  1.00  3.00           O  
ATOM   1718  CB  HIS A 303       6.054  23.574  21.037  1.00  4.00           C  
ATOM   1719  CG  HIS A 303       4.623  23.387  21.470  1.00  3.00           C  
ATOM   1720  ND1 HIS A 303       4.044  24.202  22.419  1.00  2.00           N  
ATOM   1721  CD2 HIS A 303       3.708  22.473  21.073  1.00  7.00           C  
ATOM   1722  CE1 HIS A 303       2.801  23.767  22.557  1.00  3.00           C  
ATOM   1723  NE2 HIS A 303       2.555  22.731  21.767  1.00  5.00           N  
ATOM   1724  N   ASP A 304       4.919  26.587  20.003  1.00  0.00           N  
ATOM   1725  CA  ASP A 304       4.659  27.990  20.314  1.00 20.00           C  
ATOM   1726  C   ASP A 304       5.692  28.901  19.687  1.00  9.00           C  
ATOM   1727  O   ASP A 304       6.201  29.806  20.348  1.00  3.00           O  
ATOM   1728  CB  ASP A 304       4.562  28.229  21.833  1.00  2.00           C  
ATOM   1729  CG  ASP A 304       3.231  28.778  22.291  1.00  2.00           C  
ATOM   1730  OD1 ASP A 304       2.725  29.724  21.648  1.00  3.00           O  
ATOM   1731  OD2 ASP A 304       2.687  28.252  23.287  1.00  2.00           O  
ATOM   1732  N   LYS A 305       6.057  28.622  18.428  1.00 60.00           N  
ATOM   1733  CA  LYS A 305       7.004  29.454  17.671  1.00  4.00           C  
ATOM   1734  C   LYS A 305       6.325  29.968  16.373  1.00  6.00           C  
ATOM   1735  O   LYS A 305       5.277  29.414  16.017  1.00 11.00           O  
ATOM   1736  CB  LYS A 305       8.384  28.789  17.502  1.00 16.00           C  
ATOM   1737  CG  LYS A 305       9.090  28.550  18.846  1.00  3.00           C  
ATOM   1738  CD  LYS A 305      10.589  28.858  18.841  1.00  3.00           C  
ATOM   1739  CE  LYS A 305      11.471  27.673  18.469  1.00  3.00           C  
ATOM   1740  NZ  LYS A 305      11.286  26.491  19.363  1.00  2.00           N  
ATOM   1741  N   PRO A 306       6.745  31.104  15.754  1.00  0.00           N  
ATOM   1742  CA  PRO A 306       5.975  31.628  14.614  1.00  5.00           C  
ATOM   1743  C   PRO A 306       6.238  30.937  13.280  1.00  0.00           C  
ATOM   1744  O   PRO A 306       7.400  30.809  12.870  1.00  0.00           O  
ATOM   1745  CB  PRO A 306       6.357  33.102  14.597  1.00  2.00           C  
ATOM   1746  CG  PRO A 306       7.703  33.168  15.190  1.00  2.00           C  
ATOM   1747  CD  PRO A 306       7.926  31.953  16.028  1.00  4.00           C  
ATOM   1748  N   LEU A 307       5.142  30.528  12.588  1.00  5.00           N  
ATOM   1749  CA  LEU A 307       5.141  29.814  11.297  1.00  0.00           C  
ATOM   1750  C   LEU A 307       5.891  30.539  10.152  1.00 10.00           C  
ATOM   1751  O   LEU A 307       6.396  29.875   9.238  1.00  0.00           O  
ATOM   1752  CB  LEU A 307       3.698  29.424  10.900  1.00  6.00           C  
ATOM   1753  CG  LEU A 307       3.466  28.457   9.710  1.00 11.00           C  
ATOM   1754  CD1 LEU A 307       4.227  27.144   9.861  1.00  0.00           C  
ATOM   1755  CD2 LEU A 307       1.995  28.168   9.534  1.00  8.00           C  
ATOM   1756  N   SER A 308       6.017  31.880  10.245  1.00  5.00           N  
ATOM   1757  CA  SER A 308       6.717  32.730   9.283  1.00  5.00           C  
ATOM   1758  C   SER A 308       8.228  32.487   9.304  1.00  4.00           C  
ATOM   1759  O   SER A 308       8.911  32.782   8.319  1.00  3.00           O  
ATOM   1760  CB  SER A 308       6.448  34.200   9.596  1.00  2.00           C  
ATOM   1761  OG  SER A 308       7.290  34.708  10.622  1.00  2.00           O  
ATOM   1762  N   GLU A 309       8.740  31.989  10.449  1.00  0.00           N  
ATOM   1763  CA  GLU A 309      10.157  31.741  10.714  1.00  4.00           C  
ATOM   1764  C   GLU A 309      10.694  30.396  10.209  1.00  5.00           C  
ATOM   1765  O   GLU A 309      11.875  30.103  10.411  1.00  4.00           O  
ATOM   1766  CB  GLU A 309      10.435  31.923  12.216  1.00  9.00           C  
ATOM   1767  CG  GLU A 309      11.219  33.179  12.543  1.00  2.00           C  
ATOM   1768  CD  GLU A 309      11.166  33.574  14.003  1.00  1.00           C  
ATOM   1769  OE1 GLU A 309      11.777  32.870  14.838  1.00  3.00           O  
ATOM   1770  OE2 GLU A 309      10.541  34.613  14.308  1.00  2.00           O  
ATOM   1771  N   PHE A 310       9.860  29.595   9.531  1.00  0.00           N  
ATOM   1772  CA  PHE A 310      10.273  28.287   9.013  1.00  9.00           C  
ATOM   1773  C   PHE A 310      10.159  28.232   7.492  1.00  0.00           C  
ATOM   1774  O   PHE A 310       9.168  28.715   6.948  1.00  0.00           O  
ATOM   1775  CB  PHE A 310       9.430  27.177   9.652  1.00  0.00           C  
ATOM   1776  CG  PHE A 310       9.505  27.114  11.160  1.00  0.00           C  
ATOM   1777  CD1 PHE A 310      10.469  26.336  11.794  1.00  5.00           C  
ATOM   1778  CD2 PHE A 310       8.612  27.833  11.948  1.00  0.00           C  
ATOM   1779  CE1 PHE A 310      10.532  26.267  13.192  1.00  5.00           C  
ATOM   1780  CE2 PHE A 310       8.684  27.774  13.344  1.00  0.00           C  
ATOM   1781  CZ  PHE A 310       9.640  26.986  13.954  1.00 13.00           C  
ATOM   1782  N   ARG A 311      11.163  27.660   6.800  1.00 10.00           N  
ATOM   1783  CA  ARG A 311      11.141  27.549   5.329  1.00 11.00           C  
ATOM   1784  C   ARG A 311      10.712  26.164   4.884  1.00  0.00           C  
ATOM   1785  O   ARG A 311      10.945  25.200   5.609  1.00  0.00           O  
ATOM   1786  CB  ARG A 311      12.528  27.827   4.699  1.00  9.00           C  
ATOM   1787  CG  ARG A 311      13.118  29.222   4.847  1.00  3.00           C  
ATOM   1788  CD  ARG A 311      12.326  30.317   4.171  1.00  3.00           C  
ATOM   1789  NE  ARG A 311      11.746  31.134   5.224  1.00  3.00           N  
ATOM   1790  CZ  ARG A 311      10.775  32.019   5.065  1.00  1.00           C  
ATOM   1791  NH1 ARG A 311      10.223  32.205   3.871  1.00  2.00           N  
ATOM   1792  NH2 ARG A 311      10.322  32.703   6.099  1.00  2.00           N  
ATOM   1793  N   ALA A 312      10.132  26.055   3.671  1.00  7.00           N  
ATOM   1794  CA  ALA A 312       9.795  24.760   3.059  1.00  0.00           C  
ATOM   1795  C   ALA A 312      11.015  24.304   2.219  1.00  6.00           C  
ATOM   1796  O   ALA A 312      11.736  25.159   1.682  1.00  5.00           O  
ATOM   1797  CB  ALA A 312       8.570  24.887   2.169  1.00  4.00           C  
ATOM   1798  N   TYR A 313      11.272  22.978   2.144  1.00 17.00           N  
ATOM   1799  CA  TYR A 313      12.405  22.406   1.396  1.00  7.00           C  
ATOM   1800  C   TYR A 313      12.387  20.902   1.417  1.00  0.00           C  
ATOM   1801  O   TYR A 313      11.766  20.329   2.306  1.00  0.00           O  
ATOM   1802  CB  TYR A 313      13.752  22.891   1.946  1.00  0.00           C  
ATOM   1803  CG  TYR A 313      14.006  22.557   3.401  1.00  0.00           C  
ATOM   1804  CD1 TYR A 313      14.576  21.348   3.769  1.00  0.00           C  
ATOM   1805  CD2 TYR A 313      13.770  23.489   4.400  1.00  0.00           C  
ATOM   1806  CE1 TYR A 313      14.841  21.050   5.103  1.00  0.00           C  
ATOM   1807  CE2 TYR A 313      14.047  23.207   5.736  1.00 12.00           C  
ATOM   1808  CZ  TYR A 313      14.567  21.982   6.086  1.00  0.00           C  
ATOM   1809  OH  TYR A 313      14.869  21.723   7.403  1.00  9.00           O  
ATOM   1810  N   ALA A 314      13.121  20.249   0.488  1.00  6.00           N  
ATOM   1811  CA  ALA A 314      13.211  18.775   0.370  1.00  5.00           C  
ATOM   1812  C   ALA A 314      11.830  18.117   0.414  1.00  6.00           C  
ATOM   1813  O   ALA A 314      11.671  17.043   1.002  1.00  0.00           O  
ATOM   1814  CB  ALA A 314      14.128  18.189   1.447  1.00  0.00           C  
ATOM   1815  N   ASN A 315      10.828  18.786  -0.212  1.00  5.00           N  
ATOM   1816  CA  ASN A 315       9.432  18.360  -0.300  1.00  4.00           C  
ATOM   1817  C   ASN A 315       8.796  18.165   1.095  1.00  0.00           C  
ATOM   1818  O   ASN A 315       8.122  17.159   1.374  1.00  0.00           O  
ATOM   1819  CB  ASN A 315       9.282  17.143  -1.231  1.00  4.00           C  
ATOM   1820  CG  ASN A 315       7.863  16.888  -1.698  1.00  2.00           C  
ATOM   1821  OD1 ASN A 315       7.107  17.814  -2.045  1.00  3.00           O  
ATOM   1822  ND2 ASN A 315       7.474  15.620  -1.728  1.00  4.00           N  
ATOM   1823  N   THR A 316       9.094  19.127   1.991  1.00  0.00           N  
ATOM   1824  CA  THR A 316       8.583  19.230   3.358  1.00  0.00           C  
ATOM   1825  C   THR A 316       8.140  20.670   3.558  1.00  0.00           C  
ATOM   1826  O   THR A 316       8.847  21.616   3.194  1.00  0.00           O  
ATOM   1827  CB  THR A 316       9.546  18.717   4.441  1.00  0.00           C  
ATOM   1828  OG1 THR A 316      10.545  19.690   4.694  1.00  0.00           O  
ATOM   1829  CG2 THR A 316      10.151  17.335   4.140  1.00  1.00           C  
ATOM   1830  N   TYR A 317       6.929  20.824   4.080  1.00  0.00           N  
ATOM   1831  CA  TYR A 317       6.259  22.102   4.236  1.00  0.00           C  
ATOM   1832  C   TYR A 317       5.814  22.320   5.677  1.00  0.00           C  
ATOM   1833  O   TYR A 317       5.016  21.531   6.198  1.00  0.00           O  
ATOM   1834  CB  TYR A 317       5.071  22.184   3.239  1.00 37.00           C  
ATOM   1835  CG  TYR A 317       5.457  21.796   1.819  1.00 15.00           C  
ATOM   1836  CD1 TYR A 317       5.913  22.753   0.915  1.00  7.00           C  
ATOM   1837  CD2 TYR A 317       5.449  20.457   1.406  1.00  0.00           C  
ATOM   1838  CE1 TYR A 317       6.359  22.390  -0.361  1.00  4.00           C  
ATOM   1839  CE2 TYR A 317       5.922  20.082   0.146  1.00 16.00           C  
ATOM   1840  CZ  TYR A 317       6.359  21.051  -0.741  1.00  6.00           C  
ATOM   1841  OH  TYR A 317       6.784  20.667  -1.993  1.00  3.00           O  
ATOM   1842  N   PRO A 318       6.349  23.394   6.326  1.00  0.00           N  
ATOM   1843  CA  PRO A 318       5.953  23.726   7.709  1.00  0.00           C  
ATOM   1844  C   PRO A 318       4.459  23.957   7.898  1.00  0.00           C  
ATOM   1845  O   PRO A 318       3.800  24.639   7.098  1.00 60.00           O  
ATOM   1846  CB  PRO A 318       6.748  25.008   8.020  1.00  1.00           C  
ATOM   1847  CG  PRO A 318       7.840  25.016   7.059  1.00  0.00           C  
ATOM   1848  CD  PRO A 318       7.314  24.386   5.816  1.00 60.00           C  
ATOM   1849  N   ALA A 319       3.939  23.362   8.973  1.00  0.00           N  
ATOM   1850  CA  ALA A 319       2.538  23.428   9.350  1.00  0.00           C  
ATOM   1851  C   ALA A 319       2.405  23.591  10.856  1.00  0.00           C  
ATOM   1852  O   ALA A 319       3.108  22.907  11.607  1.00  0.00           O  
ATOM   1853  CB  ALA A 319       1.826  22.158   8.902  1.00  0.00           C  
ATOM   1854  N   GLN A 320       1.508  24.498  11.294  1.00  0.00           N  
ATOM   1855  CA  GLN A 320       1.209  24.712  12.707  1.00  0.00           C  
ATOM   1856  C   GLN A 320      -0.049  23.911  13.027  1.00  0.00           C  
ATOM   1857  O   GLN A 320      -1.108  24.245  12.497  1.00  0.00           O  
ATOM   1858  CB  GLN A 320       0.991  26.203  12.998  1.00  0.00           C  
ATOM   1859  CG  GLN A 320       0.592  26.488  14.442  1.00 12.00           C  
ATOM   1860  CD  GLN A 320       1.184  27.749  15.013  1.00  6.00           C  
ATOM   1861  OE1 GLN A 320       1.834  28.556  14.332  1.00  6.00           O  
ATOM   1862  NE2 GLN A 320       0.957  27.950  16.297  1.00  7.00           N  
ATOM   1863  N   VAL A 321       0.064  22.870  13.886  1.00  0.00           N  
ATOM   1864  CA  VAL A 321      -1.037  21.992  14.314  1.00  0.00           C  
ATOM   1865  C   VAL A 321      -2.106  22.837  15.005  1.00  0.00           C  
ATOM   1866  O   VAL A 321      -1.778  23.606  15.914  1.00 25.00           O  
ATOM   1867  CB  VAL A 321      -0.516  20.832  15.208  1.00  0.00           C  
ATOM   1868  CG1 VAL A 321      -1.660  20.063  15.858  1.00  0.00           C  
ATOM   1869  CG2 VAL A 321       0.379  19.885  14.415  1.00  0.00           C  
ATOM   1870  N   THR A 322      -3.366  22.743  14.535  1.00  0.00           N  
ATOM   1871  CA  THR A 322      -4.484  23.528  15.075  1.00  8.00           C  
ATOM   1872  C   THR A 322      -5.513  22.722  15.881  1.00  5.00           C  
ATOM   1873  O   THR A 322      -6.178  23.296  16.749  1.00  3.00           O  
ATOM   1874  CB  THR A 322      -5.125  24.437  14.000  1.00  3.00           C  
ATOM   1875  OG1 THR A 322      -5.351  23.690  12.798  1.00  8.00           O  
ATOM   1876  CG2 THR A 322      -4.301  25.700  13.716  1.00  5.00           C  
ATOM   1877  N   LYS A 323      -5.664  21.418  15.585  1.00  0.00           N  
ATOM   1878  CA  LYS A 323      -6.609  20.537  16.280  1.00  4.00           C  
ATOM   1879  C   LYS A 323      -6.088  19.111  16.242  1.00  0.00           C  
ATOM   1880  O   LYS A 323      -5.562  18.685  15.214  1.00  0.00           O  
ATOM   1881  CB  LYS A 323      -8.011  20.610  15.642  1.00  5.00           C  
ATOM   1882  CG  LYS A 323      -9.123  20.004  16.499  1.00  3.00           C  
ATOM   1883  CD  LYS A 323     -10.495  20.112  15.846  1.00  2.00           C  
ATOM   1884  CE  LYS A 323     -10.707  19.231  14.634  1.00  3.00           C  
ATOM   1885  NZ  LYS A 323     -12.118  18.796  14.489  1.00  2.00           N  
ATOM   1886  N   VAL A 324      -6.229  18.382  17.365  1.00  5.00           N  
ATOM   1887  CA  VAL A 324      -5.806  16.982  17.496  1.00  0.00           C  
ATOM   1888  C   VAL A 324      -7.035  16.101  17.843  1.00 11.00           C  
ATOM   1889  O   VAL A 324      -7.660  16.298  18.894  1.00  3.00           O  
ATOM   1890  CB  VAL A 324      -4.648  16.788  18.524  1.00  5.00           C  
ATOM   1891  CG1 VAL A 324      -4.109  15.363  18.471  1.00  9.00           C  
ATOM   1892  CG2 VAL A 324      -3.514  17.787  18.310  1.00  8.00           C  
ATOM   1893  N   ASN A 325      -7.348  15.099  16.992  1.00  0.00           N  
ATOM   1894  CA  ASN A 325      -8.489  14.192  17.205  1.00  3.00           C  
ATOM   1895  C   ASN A 325      -8.081  12.715  17.469  1.00  9.00           C  
ATOM   1896  O   ASN A 325      -6.889  12.422  17.590  1.00 27.00           O  
ATOM   1897  CB  ASN A 325      -9.516  14.321  16.067  1.00  4.00           C  
ATOM   1898  CG  ASN A 325      -9.902  15.745  15.748  1.00  3.00           C  
ATOM   1899  OD1 ASN A 325     -10.648  16.398  16.492  1.00  2.00           O  
ATOM   1900  ND2 ASN A 325      -9.383  16.252  14.634  1.00  8.00           N  
ATOM   1901  N   SER A 326      -9.069  11.800  17.582  1.00  3.00           N  
ATOM   1902  CA  SER A 326      -8.848  10.378  17.874  1.00  8.00           C  
ATOM   1903  C   SER A 326      -7.883   9.635  16.935  1.00  4.00           C  
ATOM   1904  O   SER A 326      -7.159   8.744  17.399  1.00  6.00           O  
ATOM   1905  CB  SER A 326     -10.172   9.625  17.963  1.00  2.00           C  
ATOM   1906  OG  SER A 326     -10.988  10.114  19.016  1.00  2.00           O  
ATOM   1907  N   SER A 327      -7.891   9.976  15.626  1.00  7.00           N  
ATOM   1908  CA  SER A 327      -7.043   9.326  14.616  1.00  0.00           C  
ATOM   1909  C   SER A 327      -6.425  10.307  13.613  1.00 13.00           C  
ATOM   1910  O   SER A 327      -5.634   9.884  12.780  1.00  0.00           O  
ATOM   1911  CB  SER A 327      -7.816   8.222  13.888  1.00  3.00           C  
ATOM   1912  OG  SER A 327      -8.932   8.722  13.170  1.00  3.00           O  
ATOM   1913  N   SER A 328      -6.800  11.602  13.664  1.00  8.00           N  
ATOM   1914  CA  SER A 328      -6.301  12.600  12.713  1.00  0.00           C  
ATOM   1915  C   SER A 328      -6.027  13.969  13.327  1.00  0.00           C  
ATOM   1916  O   SER A 328      -6.720  14.358  14.264  1.00  0.00           O  
ATOM   1917  CB  SER A 328      -7.269  12.744  11.537  1.00  7.00           C  
ATOM   1918  OG  SER A 328      -8.273  13.722  11.763  1.00  5.00           O  
ATOM   1919  N   PHE A 329      -5.052  14.722  12.769  1.00  0.00           N  
ATOM   1920  CA  PHE A 329      -4.778  16.089  13.214  1.00  0.00           C  
ATOM   1921  C   PHE A 329      -5.003  17.104  12.097  1.00  0.00           C  
ATOM   1922  O   PHE A 329      -5.097  16.737  10.921  1.00  0.00           O  
ATOM   1923  CB  PHE A 329      -3.418  16.255  13.929  1.00  0.00           C  
ATOM   1924  CG  PHE A 329      -2.181  16.102  13.081  1.00  0.00           C  
ATOM   1925  CD1 PHE A 329      -1.593  17.205  12.476  1.00  0.00           C  
ATOM   1926  CD2 PHE A 329      -1.572  14.861  12.930  1.00  0.00           C  
ATOM   1927  CE1 PHE A 329      -0.444  17.063  11.694  1.00  0.00           C  
ATOM   1928  CE2 PHE A 329      -0.423  14.714  12.145  1.00  1.00           C  
ATOM   1929  CZ  PHE A 329       0.140  15.817  11.539  1.00  0.00           C  
ATOM   1930  N   GLU A 330      -5.154  18.376  12.480  1.00  0.00           N  
ATOM   1931  CA  GLU A 330      -5.364  19.463  11.549  1.00  0.00           C  
ATOM   1932  C   GLU A 330      -4.280  20.476  11.769  1.00  0.00           C  
ATOM   1933  O   GLU A 330      -4.011  20.848  12.914  1.00  0.00           O  
ATOM   1934  CB  GLU A 330      -6.738  20.100  11.746  1.00 12.00           C  
ATOM   1935  CG  GLU A 330      -7.875  19.255  11.207  1.00 11.00           C  
ATOM   1936  CD  GLU A 330      -9.004  20.092  10.647  1.00  4.00           C  
ATOM   1937  OE1 GLU A 330     -10.025  20.249  11.353  1.00  3.00           O  
ATOM   1938  OE2 GLU A 330      -8.852  20.628   9.526  1.00  3.00           O  
ATOM   1939  N   ALA A 331      -3.633  20.901  10.676  1.00  0.00           N  
ATOM   1940  CA  ALA A 331      -2.565  21.881  10.726  1.00  0.00           C  
ATOM   1941  C   ALA A 331      -2.768  23.006   9.712  1.00  0.00           C  
ATOM   1942  O   ALA A 331      -3.340  22.789   8.642  1.00  0.00           O  
ATOM   1943  CB  ALA A 331      -1.231  21.199  10.511  1.00  1.00           C  
ATOM   1944  N   LEU A 332      -2.297  24.216  10.071  1.00  0.00           N  
ATOM   1945  CA  LEU A 332      -2.324  25.428   9.262  1.00  0.00           C  
ATOM   1946  C   LEU A 332      -1.036  25.542   8.431  1.00  0.00           C  
ATOM   1947  O   LEU A 332       0.068  25.538   8.991  1.00  0.00           O  
ATOM   1948  CB  LEU A 332      -2.463  26.654  10.170  1.00 10.00           C  
ATOM   1949  CG  LEU A 332      -2.276  27.996   9.472  1.00  0.00           C  
ATOM   1950  CD1 LEU A 332      -3.516  28.391   8.690  1.00  3.00           C  
ATOM   1951  CD2 LEU A 332      -1.840  29.048  10.455  1.00  3.00           C  
ATOM   1952  N   MET A 333      -1.181  25.667   7.100  1.00  0.00           N  
ATOM   1953  CA  MET A 333      -0.046  25.761   6.183  1.00  0.00           C  
ATOM   1954  C   MET A 333       0.358  27.202   6.014  1.00  0.00           C  
ATOM   1955  O   MET A 333      -0.414  28.090   6.352  1.00  9.00           O  
ATOM   1956  CB  MET A 333      -0.376  25.138   4.813  1.00 19.00           C  
ATOM   1957  CG  MET A 333      -0.887  23.675   4.846  1.00 21.00           C  
ATOM   1958  SD  MET A 333       0.237  22.444   5.510  1.00  0.00           S  
ATOM   1959  CE  MET A 333       1.533  22.524   4.332  1.00 24.00           C  
ATOM   1960  N   GLN A 334       1.548  27.439   5.469  1.00 34.00           N  
ATOM   1961  CA  GLN A 334       2.097  28.779   5.225  1.00  9.00           C  
ATOM   1962  C   GLN A 334       1.308  29.595   4.184  1.00  4.00           C  
ATOM   1963  O   GLN A 334       1.401  30.828   4.169  1.00  2.00           O  
ATOM   1964  CB  GLN A 334       3.579  28.705   4.847  1.00  8.00           C  
ATOM   1965  CG  GLN A 334       4.473  28.258   5.987  1.00 20.00           C  
ATOM   1966  CD  GLN A 334       5.895  28.185   5.545  1.00  5.00           C  
ATOM   1967  OE1 GLN A 334       6.317  27.229   4.867  1.00 13.00           O  
ATOM   1968  NE2 GLN A 334       6.660  29.205   5.902  1.00  6.00           N  
ATOM   1969  N   ASP A 335       0.527  28.902   3.327  1.00  7.00           N  
ATOM   1970  CA  ASP A 335      -0.321  29.528   2.309  1.00  2.00           C  
ATOM   1971  C   ASP A 335      -1.671  30.006   2.898  1.00  2.00           C  
ATOM   1972  O   ASP A 335      -2.383  30.781   2.254  1.00  2.00           O  
ATOM   1973  CB  ASP A 335      -0.523  28.589   1.096  1.00  2.00           C  
ATOM   1974  CG  ASP A 335      -1.285  27.295   1.344  1.00  8.00           C  
ATOM   1975  OD1 ASP A 335      -1.531  26.561   0.371  1.00  4.00           O  
ATOM   1976  OD2 ASP A 335      -1.629  27.016   2.512  1.00  0.00           O  
ATOM   1977  N   GLY A 336      -1.994  29.536   4.107  1.00  7.00           N  
ATOM   1978  CA  GLY A 336      -3.210  29.902   4.823  1.00  2.00           C  
ATOM   1979  C   GLY A 336      -4.222  28.792   4.921  1.00  2.00           C  
ATOM   1980  O   GLY A 336      -5.172  28.903   5.696  1.00  2.00           O  
ATOM   1981  N   SER A 337      -4.035  27.727   4.133  1.00  3.00           N  
ATOM   1982  CA  SER A 337      -4.953  26.594   4.113  1.00  2.00           C  
ATOM   1983  C   SER A 337      -4.739  25.638   5.285  1.00  0.00           C  
ATOM   1984  O   SER A 337      -3.636  25.542   5.826  1.00  0.00           O  
ATOM   1985  CB  SER A 337      -4.861  25.850   2.783  1.00  3.00           C  
ATOM   1986  OG  SER A 337      -3.579  25.284   2.568  1.00 10.00           O  
ATOM   1987  N   THR A 338      -5.804  24.925   5.662  1.00  3.00           N  
ATOM   1988  CA  THR A 338      -5.786  23.920   6.723  1.00  0.00           C  
ATOM   1989  C   THR A 338      -6.054  22.535   6.120  1.00  0.00           C  
ATOM   1990  O   THR A 338      -7.035  22.365   5.396  1.00  3.00           O  
ATOM   1991  CB  THR A 338      -6.755  24.315   7.869  1.00  2.00           C  
ATOM   1992  OG1 THR A 338      -6.440  25.646   8.316  1.00  4.00           O  
ATOM   1993  CG2 THR A 338      -6.708  23.332   9.049  1.00  5.00           C  
ATOM   1994  N   VAL A 339      -5.208  21.541   6.432  1.00  0.00           N  
ATOM   1995  CA  VAL A 339      -5.394  20.163   5.944  1.00  4.00           C  
ATOM   1996  C   VAL A 339      -5.607  19.146   7.046  1.00  0.00           C  
ATOM   1997  O   VAL A 339      -5.237  19.398   8.189  1.00  1.00           O  
ATOM   1998  CB  VAL A 339      -4.373  19.663   4.895  1.00 48.00           C  
ATOM   1999  CG1 VAL A 339      -5.011  19.602   3.512  1.00  5.00           C  
ATOM   2000  CG2 VAL A 339      -3.081  20.480   4.894  1.00 17.00           C  
ATOM   2001  N   THR A 340      -6.193  17.994   6.707  1.00  6.00           N  
ATOM   2002  CA  THR A 340      -6.417  16.929   7.683  1.00  0.00           C  
ATOM   2003  C   THR A 340      -5.513  15.693   7.426  1.00 58.00           C  
ATOM   2004  O   THR A 340      -5.835  14.840   6.584  1.00 21.00           O  
ATOM   2005  CB  THR A 340      -7.932  16.627   7.855  1.00  3.00           C  
ATOM   2006  OG1 THR A 340      -8.621  17.822   8.230  1.00  3.00           O  
ATOM   2007  CG2 THR A 340      -8.209  15.546   8.900  1.00  4.00           C  
ATOM   2008  N   VAL A 341      -4.391  15.598   8.177  1.00  0.00           N  
ATOM   2009  CA  VAL A 341      -3.460  14.461   8.116  1.00 60.00           C  
ATOM   2010  C   VAL A 341      -4.156  13.278   8.803  1.00  0.00           C  
ATOM   2011  O   VAL A 341      -4.427  13.353   9.996  1.00  0.00           O  
ATOM   2012  CB  VAL A 341      -2.074  14.792   8.752  1.00  0.00           C  
ATOM   2013  CG1 VAL A 341      -1.053  13.685   8.490  1.00  0.00           C  
ATOM   2014  CG2 VAL A 341      -1.547  16.130   8.248  1.00  1.00           C  
ATOM   2015  N   GLN A 342      -4.502  12.230   8.031  1.00 37.00           N  
ATOM   2016  CA  GLN A 342      -5.179  11.019   8.519  1.00  0.00           C  
ATOM   2017  C   GLN A 342      -4.216  10.070   9.224  1.00  0.00           C  
ATOM   2018  O   GLN A 342      -3.002  10.247   9.121  1.00  0.00           O  
ATOM   2019  CB  GLN A 342      -5.909  10.282   7.380  1.00  6.00           C  
ATOM   2020  CG  GLN A 342      -6.938  11.121   6.614  1.00  5.00           C  
ATOM   2021  CD  GLN A 342      -8.104  11.628   7.433  1.00  2.00           C  
ATOM   2022  OE1 GLN A 342      -8.490  11.066   8.465  1.00  3.00           O  
ATOM   2023  NE2 GLN A 342      -8.723  12.690   6.951  1.00  2.00           N  
ATOM   2024  N   TRP A 343      -4.763   9.052   9.927  1.00  7.00           N  
ATOM   2025  CA  TRP A 343      -3.998   8.065  10.691  1.00  0.00           C  
ATOM   2026  C   TRP A 343      -2.805   7.446   9.970  1.00  0.00           C  
ATOM   2027  O   TRP A 343      -1.694   7.482  10.513  1.00  0.00           O  
ATOM   2028  CB  TRP A 343      -4.893   6.998  11.342  1.00  4.00           C  
ATOM   2029  CG  TRP A 343      -4.141   6.148  12.323  1.00  3.00           C  
ATOM   2030  CD1 TRP A 343      -3.804   4.832  12.180  1.00  2.00           C  
ATOM   2031  CD2 TRP A 343      -3.509   6.596  13.531  1.00  8.00           C  
ATOM   2032  CE2 TRP A 343      -2.837   5.483  14.088  1.00  5.00           C  
ATOM   2033  NE1 TRP A 343      -3.051   4.415  13.254  1.00  3.00           N  
ATOM   2034  CE3 TRP A 343      -3.450   7.833  14.203  1.00 16.00           C  
ATOM   2035  CZ3 TRP A 343      -2.730   7.918  15.383  1.00 19.00           C  
ATOM   2036  CH2 TRP A 343      -2.087   6.793  15.921  1.00 16.00           C  
ATOM   2037  CZ2 TRP A 343      -2.121   5.568  15.286  1.00  6.00           C  
ATOM   2038  N   SER A 344      -3.019   6.930   8.736  1.00  4.00           N  
ATOM   2039  CA  SER A 344      -1.972   6.321   7.901  1.00  3.00           C  
ATOM   2040  C   SER A 344      -0.769   7.267   7.627  1.00  4.00           C  
ATOM   2041  O   SER A 344       0.334   6.792   7.349  1.00  5.00           O  
ATOM   2042  CB  SER A 344      -2.566   5.786   6.598  1.00  3.00           C  
ATOM   2043  OG  SER A 344      -3.654   4.903   6.832  1.00  2.00           O  
ATOM   2044  N   GLY A 345      -0.991   8.576   7.755  1.00 13.00           N  
ATOM   2045  CA  GLY A 345       0.034   9.594   7.555  1.00 13.00           C  
ATOM   2046  C   GLY A 345       0.911   9.869   8.763  1.00 18.00           C  
ATOM   2047  O   GLY A 345       1.952  10.515   8.622  1.00 25.00           O  
ATOM   2048  N   MET A 346       0.497   9.391   9.962  1.00  0.00           N  
ATOM   2049  CA  MET A 346       1.231   9.587  11.220  1.00  0.00           C  
ATOM   2050  C   MET A 346       1.522   8.296  12.001  1.00  0.00           C  
ATOM   2051  O   MET A 346       2.316   8.339  12.939  1.00  0.00           O  
ATOM   2052  CB  MET A 346       0.487  10.588  12.124  1.00  0.00           C  
ATOM   2053  CG  MET A 346      -0.819  10.051  12.646  1.00  0.00           C  
ATOM   2054  SD  MET A 346      -1.833  11.310  13.415  1.00  0.00           S  
ATOM   2055  CE  MET A 346      -2.870  11.661  12.128  1.00  0.00           C  
ATOM   2056  N   SER A 347       0.864   7.171  11.645  1.00  0.00           N  
ATOM   2057  CA  SER A 347       0.989   5.871  12.335  1.00  0.00           C  
ATOM   2058  C   SER A 347       2.410   5.306  12.495  1.00  4.00           C  
ATOM   2059  O   SER A 347       2.630   4.495  13.402  1.00  7.00           O  
ATOM   2060  CB  SER A 347       0.042   4.828  11.745  1.00  4.00           C  
ATOM   2061  OG  SER A 347       0.262   4.649  10.357  1.00  3.00           O  
ATOM   2062  N   TRP A 348       3.368   5.756  11.637  1.00  8.00           N  
ATOM   2063  CA  TRP A 348       4.790   5.363  11.634  1.00  5.00           C  
ATOM   2064  C   TRP A 348       5.522   5.902  12.866  1.00  0.00           C  
ATOM   2065  O   TRP A 348       6.584   5.385  13.229  1.00 30.00           O  
ATOM   2066  CB  TRP A 348       5.488   5.923  10.372  1.00  4.00           C  
ATOM   2067  CG  TRP A 348       5.615   7.426  10.368  1.00  0.00           C  
ATOM   2068  CD1 TRP A 348       4.653   8.323  10.010  1.00 13.00           C  
ATOM   2069  CD2 TRP A 348       6.738   8.203  10.835  1.00  0.00           C  
ATOM   2070  CE2 TRP A 348       6.382   9.566  10.711  1.00  0.00           C  
ATOM   2071  NE1 TRP A 348       5.110   9.610  10.198  1.00  0.00           N  
ATOM   2072  CE3 TRP A 348       8.012   7.877  11.357  1.00 20.00           C  
ATOM   2073  CZ3 TRP A 348       8.888   8.909  11.690  1.00  1.00           C  
ATOM   2074  CH2 TRP A 348       8.507  10.256  11.536  1.00  2.00           C  
ATOM   2075  CZ2 TRP A 348       7.256  10.606  11.060  1.00  3.00           C  
ATOM   2076  N   ALA A 349       4.990   7.006  13.443  1.00  0.00           N  
ATOM   2077  CA  ALA A 349       5.568   7.750  14.560  1.00  0.00           C  
ATOM   2078  C   ALA A 349       5.742   7.017  15.905  1.00  0.00           C  
ATOM   2079  O   ALA A 349       5.228   7.466  16.941  1.00 60.00           O  
ATOM   2080  CB  ALA A 349       4.878   9.098  14.725  1.00  0.00           C  
ATOM   2081  N   ARG A 350       6.521   5.905  15.880  1.00  0.00           N  
ATOM   2082  CA  ARG A 350       6.927   5.151  17.070  1.00  0.00           C  
ATOM   2083  C   ARG A 350       7.913   6.120  17.763  1.00  0.00           C  
ATOM   2084  O   ARG A 350       8.809   6.636  17.087  1.00  0.00           O  
ATOM   2085  CB  ARG A 350       7.610   3.814  16.693  1.00 60.00           C  
ATOM   2086  CG  ARG A 350       6.641   2.739  16.199  1.00  9.00           C  
ATOM   2087  CD  ARG A 350       7.204   1.331  16.300  1.00  4.00           C  
ATOM   2088  NE  ARG A 350       8.009   0.964  15.132  1.00 11.00           N  
ATOM   2089  CZ  ARG A 350       8.689  -0.174  15.012  1.00  2.00           C  
ATOM   2090  NH1 ARG A 350       8.674  -1.073  15.990  1.00  2.00           N  
ATOM   2091  NH2 ARG A 350       9.395  -0.419  13.915  1.00  3.00           N  
ATOM   2092  N   PRO A 351       7.675   6.518  19.033  1.00  0.00           N  
ATOM   2093  CA  PRO A 351       8.508   7.563  19.645  1.00  0.00           C  
ATOM   2094  C   PRO A 351       9.974   7.213  19.811  1.00  0.00           C  
ATOM   2095  O   PRO A 351      10.306   6.099  20.173  1.00 14.00           O  
ATOM   2096  CB  PRO A 351       7.815   7.821  20.992  1.00  5.00           C  
ATOM   2097  CG  PRO A 351       6.432   7.281  20.831  1.00 13.00           C  
ATOM   2098  CD  PRO A 351       6.626   6.080  19.971  1.00 14.00           C  
ATOM   2099  N   TYR A 352      10.845   8.173  19.540  1.00  8.00           N  
ATOM   2100  CA  TYR A 352      12.283   8.010  19.674  1.00  0.00           C  
ATOM   2101  C   TYR A 352      12.627   7.951  21.173  1.00 10.00           C  
ATOM   2102  O   TYR A 352      12.265   8.872  21.908  1.00  4.00           O  
ATOM   2103  CB  TYR A 352      12.984   9.198  18.985  1.00  8.00           C  
ATOM   2104  CG  TYR A 352      14.462   9.318  19.266  1.00  0.00           C  
ATOM   2105  CD1 TYR A 352      15.396   8.672  18.466  1.00  3.00           C  
ATOM   2106  CD2 TYR A 352      14.932  10.081  20.336  1.00  4.00           C  
ATOM   2107  CE1 TYR A 352      16.762   8.784  18.719  1.00 44.00           C  
ATOM   2108  CE2 TYR A 352      16.293  10.157  20.627  1.00  4.00           C  
ATOM   2109  CZ  TYR A 352      17.205   9.513  19.810  1.00 21.00           C  
ATOM   2110  OH  TYR A 352      18.546   9.578  20.087  1.00 16.00           O  
ATOM   2111  N   ARG A 353      13.285   6.868  21.633  1.00  0.00           N  
ATOM   2112  CA  ARG A 353      13.699   6.733  23.040  1.00  3.00           C  
ATOM   2113  C   ARG A 353      15.195   7.005  23.214  1.00  4.00           C  
ATOM   2114  O   ARG A 353      15.589   7.652  24.183  1.00  2.00           O  
ATOM   2115  CB  ARG A 353      13.269   5.408  23.661  1.00 10.00           C  
ATOM   2116  CG  ARG A 353      13.013   5.553  25.147  1.00  3.00           C  
ATOM   2117  CD  ARG A 353      12.542   4.267  25.770  1.00  3.00           C  
ATOM   2118  NE  ARG A 353      12.928   4.194  27.177  1.00  2.00           N  
ATOM   2119  CZ  ARG A 353      13.999   3.550  27.628  1.00  2.00           C  
ATOM   2120  NH1 ARG A 353      14.798   2.903  26.787  1.00  2.00           N  
ATOM   2121  NH2 ARG A 353      14.275   3.538  28.924  1.00  1.00           N  
ATOM   2122  N   ASN A 354      16.013   6.501  22.267  1.00  0.00           N  
ATOM   2123  CA  ASN A 354      17.448   6.744  22.089  1.00  4.00           C  
ATOM   2124  C   ASN A 354      17.861   6.165  20.741  1.00  0.00           C  
ATOM   2125  O   ASN A 354      16.964   5.744  20.002  1.00  4.00           O  
ATOM   2126  CB  ASN A 354      18.319   6.290  23.272  1.00  3.00           C  
ATOM   2127  CG  ASN A 354      18.361   4.816  23.555  1.00  3.00           C  
ATOM   2128  OD1 ASN A 354      18.847   4.006  22.755  1.00  5.00           O  
ATOM   2129  ND2 ASN A 354      17.978   4.465  24.768  1.00  2.00           N  
ATOM   2130  N   ALA A 355      19.174   6.182  20.376  1.00  8.00           N  
ATOM   2131  CA  ALA A 355      19.619   5.658  19.073  1.00 60.00           C  
ATOM   2132  C   ALA A 355      19.242   4.173  18.905  1.00  0.00           C  
ATOM   2133  O   ALA A 355      18.769   3.768  17.842  1.00 57.00           O  
ATOM   2134  CB  ALA A 355      21.119   5.876  18.890  1.00 33.00           C  
ATOM   2135  N   ASN A 356      19.368   3.401  19.995  1.00  0.00           N  
ATOM   2136  CA  ASN A 356      19.097   1.970  20.059  1.00 60.00           C  
ATOM   2137  C   ASN A 356      17.683   1.587  20.547  1.00 22.00           C  
ATOM   2138  O   ASN A 356      17.350   0.394  20.599  1.00  3.00           O  
ATOM   2139  CB  ASN A 356      20.169   1.307  20.899  1.00  4.00           C  
ATOM   2140  CG  ASN A 356      21.475   1.277  20.171  1.00  5.00           C  
ATOM   2141  OD1 ASN A 356      21.670   0.500  19.229  1.00 22.00           O  
ATOM   2142  ND2 ASN A 356      22.302   2.262  20.445  1.00  6.00           N  
ATOM   2143  N   SER A 357      16.837   2.587  20.850  1.00 49.00           N  
ATOM   2144  CA  SER A 357      15.495   2.309  21.349  1.00  7.00           C  
ATOM   2145  C   SER A 357      14.422   3.245  20.796  1.00  0.00           C  
ATOM   2146  O   SER A 357      14.616   4.461  20.718  1.00  0.00           O  
ATOM   2147  CB  SER A 357      15.495   2.343  22.876  1.00  3.00           C  
ATOM   2148  OG  SER A 357      14.262   1.933  23.444  1.00  3.00           O  
ATOM   2149  N   VAL A 358      13.277   2.646  20.414  1.00  6.00           N  
ATOM   2150  CA  VAL A 358      12.072   3.339  19.952  1.00  0.00           C  
ATOM   2151  C   VAL A 358      10.865   2.776  20.694  1.00  6.00           C  
ATOM   2152  O   VAL A 358      10.814   1.584  21.001  1.00  3.00           O  
ATOM   2153  CB  VAL A 358      11.857   3.437  18.414  1.00  0.00           C  
ATOM   2154  CG1 VAL A 358      13.131   3.876  17.706  1.00 33.00           C  
ATOM   2155  CG2 VAL A 358      11.314   2.144  17.810  1.00 11.00           C  
ATOM   2156  N   GLY A 359       9.921   3.652  20.984  1.00  0.00           N  
ATOM   2157  CA  GLY A 359       8.704   3.315  21.696  1.00  4.00           C  
ATOM   2158  C   GLY A 359       7.723   2.546  20.848  1.00  4.00           C  
ATOM   2159  O   GLY A 359       7.918   2.385  19.640  1.00  7.00           O  
ATOM   2160  N   ALA A 360       6.650   2.080  21.497  1.00  3.00           N  
ATOM   2161  CA  ALA A 360       5.574   1.316  20.878  1.00  3.00           C  
ATOM   2162  C   ALA A 360       4.879   2.143  19.805  1.00  0.00           C  
ATOM   2163  O   ALA A 360       4.923   3.368  19.863  1.00 12.00           O  
ATOM   2164  CB  ALA A 360       4.566   0.896  21.940  1.00  2.00           C  
ATOM   2165  N   ALA A 361       4.245   1.477  18.824  1.00  3.00           N  
ATOM   2166  CA  ALA A 361       3.499   2.138  17.757  1.00  0.00           C  
ATOM   2167  C   ALA A 361       2.446   3.071  18.389  1.00  0.00           C  
ATOM   2168  O   ALA A 361       1.807   2.685  19.378  1.00  5.00           O  
ATOM   2169  CB  ALA A 361       2.830   1.104  16.865  1.00  3.00           C  
ATOM   2170  N   PRO A 362       2.314   4.327  17.910  1.00  0.00           N  
ATOM   2171  CA  PRO A 362       1.337   5.236  18.527  1.00 22.00           C  
ATOM   2172  C   PRO A 362      -0.088   4.712  18.399  1.00  0.00           C  
ATOM   2173  O   PRO A 362      -0.425   4.106  17.380  1.00  6.00           O  
ATOM   2174  CB  PRO A 362       1.554   6.555  17.782  1.00 60.00           C  
ATOM   2175  CG  PRO A 362       2.151   6.169  16.476  1.00  0.00           C  
ATOM   2176  CD  PRO A 362       2.991   4.958  16.760  1.00  0.00           C  
ATOM   2177  N   SER A 363      -0.887   4.864  19.469  1.00  9.00           N  
ATOM   2178  CA  SER A 363      -2.270   4.399  19.521  1.00  4.00           C  
ATOM   2179  C   SER A 363      -3.310   5.493  19.239  1.00  0.00           C  
ATOM   2180  O   SER A 363      -4.441   5.169  18.871  1.00  4.00           O  
ATOM   2181  CB  SER A 363      -2.552   3.694  20.838  1.00  2.00           C  
ATOM   2182  OG  SER A 363      -2.883   2.353  20.542  1.00  2.00           O  
ATOM   2183  N   ARG A 364      -2.933   6.777  19.397  1.00  0.00           N  
ATOM   2184  CA  ARG A 364      -3.801   7.929  19.131  1.00  0.00           C  
ATOM   2185  C   ARG A 364      -2.959   9.151  18.708  1.00  0.00           C  
ATOM   2186  O   ARG A 364      -1.757   9.180  18.992  1.00  0.00           O  
ATOM   2187  CB  ARG A 364      -4.741   8.222  20.322  1.00 10.00           C  
ATOM   2188  CG  ARG A 364      -4.044   8.725  21.592  1.00  0.00           C  
ATOM   2189  CD  ARG A 364      -4.831   8.461  22.856  1.00  3.00           C  
ATOM   2190  NE  ARG A 364      -5.004   9.691  23.636  1.00  6.00           N  
ATOM   2191  CZ  ARG A 364      -5.968   9.891  24.527  1.00  3.00           C  
ATOM   2192  NH1 ARG A 364      -6.859   8.940  24.778  1.00  2.00           N  
ATOM   2193  NH2 ARG A 364      -6.051  11.047  25.172  1.00  2.00           N  
ATOM   2194  N   ALA A 365      -3.578  10.140  18.022  1.00  0.00           N  
ATOM   2195  CA  ALA A 365      -2.883  11.329  17.518  1.00  0.00           C  
ATOM   2196  C   ALA A 365      -2.332  12.282  18.589  1.00  0.00           C  
ATOM   2197  O   ALA A 365      -1.417  13.060  18.286  1.00  0.00           O  
ATOM   2198  CB  ALA A 365      -3.757  12.079  16.530  1.00  0.00           C  
ATOM   2199  N   SER A 366      -2.877  12.228  19.831  1.00 46.00           N  
ATOM   2200  CA  SER A 366      -2.432  13.079  20.946  1.00  0.00           C  
ATOM   2201  C   SER A 366      -1.046  12.677  21.459  1.00  4.00           C  
ATOM   2202  O   SER A 366      -0.320  13.507  22.009  1.00  5.00           O  
ATOM   2203  CB  SER A 366      -3.462  13.106  22.074  1.00  5.00           C  
ATOM   2204  OG  SER A 366      -3.778  11.816  22.569  1.00  8.00           O  
ATOM   2205  N   GLN A 367      -0.678  11.406  21.240  1.00  0.00           N  
ATOM   2206  CA  GLN A 367       0.625  10.849  21.606  1.00  3.00           C  
ATOM   2207  C   GLN A 367       1.724  11.362  20.663  1.00 25.00           C  
ATOM   2208  O   GLN A 367       2.901  11.357  21.037  1.00  8.00           O  
ATOM   2209  CB  GLN A 367       0.584   9.319  21.553  1.00 11.00           C  
ATOM   2210  CG  GLN A 367      -0.403   8.687  22.527  1.00  3.00           C  
ATOM   2211  CD  GLN A 367      -0.550   7.199  22.342  1.00  4.00           C  
ATOM   2212  OE1 GLN A 367      -0.057   6.601  21.379  1.00  9.00           O  
ATOM   2213  NE2 GLN A 367      -1.238   6.566  23.272  1.00  2.00           N  
ATOM   2214  N   ILE A 368       1.338  11.788  19.439  1.00  0.00           N  
ATOM   2215  CA  ILE A 368       2.252  12.282  18.404  1.00 60.00           C  
ATOM   2216  C   ILE A 368       2.360  13.815  18.406  1.00 15.00           C  
ATOM   2217  O   ILE A 368       3.471  14.346  18.430  1.00 21.00           O  
ATOM   2218  CB  ILE A 368       1.895  11.715  16.992  1.00  0.00           C  
ATOM   2219  CG1 ILE A 368       1.617  10.194  17.032  1.00 60.00           C  
ATOM   2220  CD1 ILE A 368       0.453   9.752  16.210  1.00  0.00           C  
ATOM   2221  CG2 ILE A 368       2.992  12.040  15.975  1.00  0.00           C  
ATOM   2222  N   VAL A 369       1.219  14.518  18.353  1.00  0.00           N  
ATOM   2223  CA  VAL A 369       1.192  15.986  18.286  1.00 24.00           C  
ATOM   2224  C   VAL A 369       0.349  16.678  19.372  1.00 18.00           C  
ATOM   2225  O   VAL A 369      -0.619  16.114  19.889  1.00  9.00           O  
ATOM   2226  CB  VAL A 369       0.853  16.530  16.863  1.00  0.00           C  
ATOM   2227  CG1 VAL A 369       1.997  16.296  15.883  1.00  0.00           C  
ATOM   2228  CG2 VAL A 369      -0.463  15.960  16.330  1.00  1.00           C  
ATOM   2229  N   LYS A 370       0.749  17.926  19.690  1.00  0.00           N  
ATOM   2230  CA  LYS A 370       0.133  18.879  20.618  1.00  6.00           C  
ATOM   2231  C   LYS A 370      -0.368  20.041  19.749  1.00  0.00           C  
ATOM   2232  O   LYS A 370       0.246  20.327  18.715  1.00  0.00           O  
ATOM   2233  CB  LYS A 370       1.196  19.458  21.579  1.00  4.00           C  
ATOM   2234  CG  LYS A 370       1.723  18.525  22.669  1.00  6.00           C  
ATOM   2235  CD  LYS A 370       2.973  19.125  23.341  1.00  5.00           C  
ATOM   2236  CE  LYS A 370       3.223  18.596  24.751  1.00  2.00           C  
ATOM   2237  NZ  LYS A 370       3.537  17.131  24.820  1.00  2.00           N  
ATOM   2238  N   VAL A 371      -1.447  20.731  20.166  1.00  4.00           N  
ATOM   2239  CA  VAL A 371      -1.947  21.895  19.429  1.00  0.00           C  
ATOM   2240  C   VAL A 371      -0.886  23.017  19.593  1.00  7.00           C  
ATOM   2241  O   VAL A 371      -0.359  23.198  20.696  1.00  5.00           O  
ATOM   2242  CB  VAL A 371      -3.379  22.308  19.879  1.00  3.00           C  
ATOM   2243  CG1 VAL A 371      -3.830  23.599  19.205  1.00  3.00           C  
ATOM   2244  CG2 VAL A 371      -4.386  21.192  19.602  1.00  3.00           C  
ATOM   2245  N   LYS A 372      -0.527  23.694  18.474  1.00  0.00           N  
ATOM   2246  CA  LYS A 372       0.478  24.763  18.366  1.00  0.00           C  
ATOM   2247  C   LYS A 372       1.908  24.248  18.139  1.00  0.00           C  
ATOM   2248  O   LYS A 372       2.885  24.988  18.326  1.00  0.00           O  
ATOM   2249  CB  LYS A 372       0.382  25.828  19.489  1.00  7.00           C  
ATOM   2250  CG  LYS A 372      -0.617  26.951  19.214  1.00  8.00           C  
ATOM   2251  CD  LYS A 372      -0.591  27.990  20.343  1.00  5.00           C  
ATOM   2252  CE  LYS A 372      -1.343  29.267  20.029  1.00  2.00           C  
ATOM   2253  NZ  LYS A 372      -1.956  29.863  21.259  1.00  1.00           N  
ATOM   2254  N   ASP A 373       2.011  22.986  17.677  1.00  0.00           N  
ATOM   2255  CA  ASP A 373       3.263  22.298  17.330  1.00  0.00           C  
ATOM   2256  C   ASP A 373       3.642  22.653  15.893  1.00  0.00           C  
ATOM   2257  O   ASP A 373       2.783  22.590  15.008  1.00  0.00           O  
ATOM   2258  CB  ASP A 373       3.068  20.763  17.389  1.00  0.00           C  
ATOM   2259  CG  ASP A 373       3.566  20.027  18.623  1.00 20.00           C  
ATOM   2260  OD1 ASP A 373       4.486  20.537  19.289  1.00 12.00           O  
ATOM   2261  OD2 ASP A 373       3.134  18.877  18.837  1.00 30.00           O  
ATOM   2262  N   ILE A 374       4.927  22.979  15.648  1.00  0.00           N  
ATOM   2263  CA  ILE A 374       5.439  23.254  14.299  1.00  0.00           C  
ATOM   2264  C   ILE A 374       5.980  21.932  13.719  1.00  0.00           C  
ATOM   2265  O   ILE A 374       7.078  21.491  14.076  1.00  0.00           O  
ATOM   2266  CB  ILE A 374       6.449  24.445  14.226  1.00  0.00           C  
ATOM   2267  CG1 ILE A 374       5.861  25.764  14.802  1.00  0.00           C  
ATOM   2268  CD1 ILE A 374       4.575  26.377  14.101  1.00  0.00           C  
ATOM   2269  CG2 ILE A 374       6.993  24.646  12.811  1.00  1.00           C  
ATOM   2270  N   VAL A 375       5.158  21.284  12.869  1.00  0.00           N  
ATOM   2271  CA  VAL A 375       5.458  20.018  12.192  1.00  3.00           C  
ATOM   2272  C   VAL A 375       5.762  20.237  10.694  1.00  3.00           C  
ATOM   2273  O   VAL A 375       5.505  21.319  10.156  1.00  0.00           O  
ATOM   2274  CB  VAL A 375       4.343  18.948  12.394  1.00  0.00           C  
ATOM   2275  CG1 VAL A 375       4.131  18.625  13.870  1.00  0.00           C  
ATOM   2276  CG2 VAL A 375       3.032  19.346  11.716  1.00  0.00           C  
ATOM   2277  N   ARG A 376       6.292  19.201  10.029  1.00  2.00           N  
ATOM   2278  CA  ARG A 376       6.576  19.221   8.595  1.00  0.00           C  
ATOM   2279  C   ARG A 376       5.732  18.187   7.894  1.00  0.00           C  
ATOM   2280  O   ARG A 376       5.641  17.029   8.331  1.00  0.00           O  
ATOM   2281  CB  ARG A 376       8.058  19.016   8.293  1.00  3.00           C  
ATOM   2282  CG  ARG A 376       8.857  20.199   8.729  1.00 16.00           C  
ATOM   2283  CD  ARG A 376      10.106  20.300   7.948  1.00 60.00           C  
ATOM   2284  NE  ARG A 376      10.802  21.538   8.268  1.00  0.00           N  
ATOM   2285  CZ  ARG A 376      10.829  22.605   7.480  1.00  2.00           C  
ATOM   2286  NH1 ARG A 376      10.238  22.577   6.288  1.00  0.00           N  
ATOM   2287  NH2 ARG A 376      11.476  23.698   7.858  1.00 13.00           N  
ATOM   2288  N   LEU A 377       5.076  18.631   6.816  1.00  0.00           N  
ATOM   2289  CA  LEU A 377       4.181  17.773   6.048  1.00  0.00           C  
ATOM   2290  C   LEU A 377       4.652  17.496   4.623  1.00  0.00           C  
ATOM   2291  O   LEU A 377       5.438  18.259   4.051  1.00  0.00           O  
ATOM   2292  CB  LEU A 377       2.727  18.320   6.080  1.00  0.00           C  
ATOM   2293  CG  LEU A 377       2.099  18.587   7.462  1.00  0.00           C  
ATOM   2294  CD1 LEU A 377       0.724  19.139   7.311  1.00  1.00           C  
ATOM   2295  CD2 LEU A 377       2.050  17.334   8.324  1.00  0.00           C  
ATOM   2296  N   ARG A 378       4.185  16.391   4.058  1.00  0.00           N  
ATOM   2297  CA  ARG A 378       4.564  16.048   2.711  1.00  0.00           C  
ATOM   2298  C   ARG A 378       3.354  15.684   1.915  1.00  0.00           C  
ATOM   2299  O   ARG A 378       2.539  14.877   2.373  1.00  0.00           O  
ATOM   2300  CB  ARG A 378       5.608  14.917   2.703  1.00  0.00           C  
ATOM   2301  CG  ARG A 378       6.010  14.424   1.319  1.00  8.00           C  
ATOM   2302  CD  ARG A 378       7.242  13.560   1.365  1.00  5.00           C  
ATOM   2303  NE  ARG A 378       8.450  14.378   1.517  1.00  0.00           N  
ATOM   2304  CZ  ARG A 378       9.652  13.892   1.797  1.00  9.00           C  
ATOM   2305  NH1 ARG A 378       9.824  12.593   1.971  1.00  9.00           N  
ATOM   2306  NH2 ARG A 378      10.689  14.703   1.923  1.00  2.00           N  
ATOM   2307  N   PRO A 379       3.280  16.224   0.677  1.00  0.00           N  
ATOM   2308  CA  PRO A 379       2.182  15.859  -0.216  1.00  0.00           C  
ATOM   2309  C   PRO A 379       2.411  14.466  -0.826  1.00  0.00           C  
ATOM   2310  O   PRO A 379       3.087  13.627  -0.225  1.00  7.00           O  
ATOM   2311  CB  PRO A 379       2.210  16.979  -1.261  1.00 15.00           C  
ATOM   2312  CG  PRO A 379       3.623  17.403  -1.323  1.00  9.00           C  
ATOM   2313  CD  PRO A 379       4.205  17.179   0.030  1.00  0.00           C  
ATOM   2314  N   ASN A 380       1.798  14.199  -1.992  1.00  0.00           N  
ATOM   2315  CA  ASN A 380       1.939  12.944  -2.736  1.00  4.00           C  
ATOM   2316  C   ASN A 380       2.516  13.318  -4.126  1.00  3.00           C  
ATOM   2317  O   ASN A 380       3.505  14.071  -4.184  1.00  5.00           O  
ATOM   2318  CB  ASN A 380       0.581  12.218  -2.821  1.00  5.00           C  
ATOM   2319  CG  ASN A 380      -0.040  11.860  -1.485  1.00  2.00           C  
ATOM   2320  OD1 ASN A 380       0.577  12.007  -0.415  1.00  4.00           O  
ATOM   2321  ND2 ASN A 380      -1.278  11.357  -1.523  1.00  2.00           N  
ATOM   2322  N   GLU A 381       1.899  12.835  -5.231  1.00  9.00           N  
ATOM   2323  CA  GLU A 381       2.328  13.190  -6.586  1.00  2.00           C  
ATOM   2324  C   GLU A 381       1.829  14.614  -6.853  1.00  2.00           C  
ATOM   2325  O   GLU A 381       2.641  15.549  -6.882  1.00  3.00           O  
ATOM   2326  CB  GLU A 381       1.757  12.217  -7.635  1.00  3.00           C  
ATOM   2327  CG  GLU A 381       2.336  10.817  -7.588  1.00  2.00           C  
ATOM   2328  CD  GLU A 381       2.159  10.079  -8.897  1.00  1.00           C  
ATOM   2329  OE1 GLU A 381       1.126   9.389  -9.061  1.00  1.00           O  
ATOM   2330  OE2 GLU A 381       3.034  10.233  -9.779  1.00  1.00           O  
ATOM   2331  N   ALA A 382       0.480  14.775  -6.967  1.00 12.00           N  
ATOM   2332  CA  ALA A 382      -0.200  16.051  -7.226  1.00  2.00           C  
ATOM   2333  C   ALA A 382      -0.702  16.728  -5.938  1.00  3.00           C  
ATOM   2334  O   ALA A 382      -0.388  17.900  -5.708  1.00  4.00           O  
ATOM   2335  CB  ALA A 382      -1.349  15.842  -8.207  1.00  2.00           C  
ATOM   2336  N   LYS A 383      -1.484  15.981  -5.116  1.00  5.00           N  
ATOM   2337  CA  LYS A 383      -2.060  16.409  -3.837  1.00  5.00           C  
ATOM   2338  C   LYS A 383      -2.722  15.197  -3.186  1.00 53.00           C  
ATOM   2339  O   LYS A 383      -2.004  14.326  -2.695  1.00  0.00           O  
ATOM   2340  CB  LYS A 383      -3.054  17.594  -4.002  1.00  2.00           C  
ATOM   2341  CG  LYS A 383      -2.733  18.802  -3.116  1.00  8.00           C  
ATOM   2342  CD  LYS A 383      -2.057  19.935  -3.892  1.00  2.00           C  
ATOM   2343  CE  LYS A 383      -0.896  20.544  -3.144  1.00  6.00           C  
ATOM   2344  NZ  LYS A 383      -0.074  21.418  -4.017  1.00  2.00           N  
ATOM   2345  N   THR A 384      -4.081  15.123  -3.234  1.00  4.00           N  
ATOM   2346  CA  THR A 384      -4.966  14.073  -2.691  1.00  2.00           C  
ATOM   2347  C   THR A 384      -4.913  13.966  -1.159  1.00  7.00           C  
ATOM   2348  O   THR A 384      -5.835  14.434  -0.483  1.00  3.00           O  
ATOM   2349  CB  THR A 384      -4.871  12.724  -3.458  1.00  2.00           C  
ATOM   2350  OG1 THR A 384      -3.687  12.014  -3.080  1.00  3.00           O  
ATOM   2351  CG2 THR A 384      -4.943  12.890  -4.974  1.00  2.00           C  
ATOM   2352  N   ALA A 385      -3.819  13.364  -0.625  1.00  0.00           N  
ATOM   2353  CA  ALA A 385      -3.543  13.169   0.805  1.00 11.00           C  
ATOM   2354  C   ALA A 385      -2.199  13.827   1.233  1.00  0.00           C  
ATOM   2355  O   ALA A 385      -1.379  14.190   0.378  1.00 32.00           O  
ATOM   2356  CB  ALA A 385      -3.540  11.678   1.137  1.00  5.00           C  
ATOM   2357  N   TRP A 386      -2.012  14.016   2.562  1.00 42.00           N  
ATOM   2358  CA  TRP A 386      -0.801  14.574   3.181  1.00  0.00           C  
ATOM   2359  C   TRP A 386      -0.229  13.586   4.212  1.00 12.00           C  
ATOM   2360  O   TRP A 386      -0.949  12.711   4.715  1.00 24.00           O  
ATOM   2361  CB  TRP A 386      -1.055  15.931   3.850  1.00 58.00           C  
ATOM   2362  CG  TRP A 386      -1.220  17.083   2.917  1.00  0.00           C  
ATOM   2363  CD1 TRP A 386      -2.381  17.502   2.341  1.00 25.00           C  
ATOM   2364  CD2 TRP A 386      -0.229  18.064   2.582  1.00  0.00           C  
ATOM   2365  CE2 TRP A 386      -0.861  19.045   1.783  1.00 60.00           C  
ATOM   2366  NE1 TRP A 386      -2.176  18.678   1.657  1.00 17.00           N  
ATOM   2367  CE3 TRP A 386       1.136  18.220   2.888  1.00  0.00           C  
ATOM   2368  CZ3 TRP A 386       1.817  19.322   2.383  1.00  0.00           C  
ATOM   2369  CH2 TRP A 386       1.172  20.255   1.558  1.00 13.00           C  
ATOM   2370  CZ2 TRP A 386      -0.169  20.145   1.256  1.00 13.00           C  
ATOM   2371  N   SER A 387       1.068  13.760   4.535  1.00  0.00           N  
ATOM   2372  CA  SER A 387       1.808  12.896   5.442  1.00  0.00           C  
ATOM   2373  C   SER A 387       2.595  13.711   6.448  1.00  0.00           C  
ATOM   2374  O   SER A 387       3.074  14.804   6.131  1.00  0.00           O  
ATOM   2375  CB  SER A 387       2.776  12.019   4.649  1.00  8.00           C  
ATOM   2376  OG  SER A 387       2.186  11.469   3.482  1.00  5.00           O  
ATOM   2377  N   LEU A 388       2.723  13.180   7.666  1.00  0.00           N  
ATOM   2378  CA  LEU A 388       3.547  13.776   8.705  1.00  0.00           C  
ATOM   2379  C   LEU A 388       4.920  13.194   8.433  1.00  0.00           C  
ATOM   2380  O   LEU A 388       5.073  11.976   8.360  1.00  0.00           O  
ATOM   2381  CB  LEU A 388       3.066  13.384  10.117  1.00  0.00           C  
ATOM   2382  CG  LEU A 388       4.001  13.756  11.276  1.00  0.00           C  
ATOM   2383  CD1 LEU A 388       3.852  15.228  11.683  1.00  1.00           C  
ATOM   2384  CD2 LEU A 388       3.799  12.820  12.447  1.00  0.00           C  
ATOM   2385  N   VAL A 389       5.892  14.057   8.199  1.00  0.00           N  
ATOM   2386  CA  VAL A 389       7.269  13.644   7.915  1.00  3.00           C  
ATOM   2387  C   VAL A 389       8.189  14.275   8.947  1.00  0.00           C  
ATOM   2388  O   VAL A 389       7.729  15.009   9.836  1.00  2.00           O  
ATOM   2389  CB  VAL A 389       7.726  13.927   6.450  1.00  4.00           C  
ATOM   2390  CG1 VAL A 389       7.146  12.901   5.489  1.00 29.00           C  
ATOM   2391  CG2 VAL A 389       7.396  15.364   6.005  1.00  2.00           C  
ATOM   2392  N   GLN A 390       9.483  14.009   8.822  1.00  2.00           N  
ATOM   2393  CA  GLN A 390      10.453  14.540   9.758  1.00  8.00           C  
ATOM   2394  C   GLN A 390      11.790  14.865   9.092  1.00  1.00           C  
ATOM   2395  O   GLN A 390      12.340  14.057   8.349  1.00  1.00           O  
ATOM   2396  CB  GLN A 390      10.619  13.539  10.912  1.00  1.00           C  
ATOM   2397  CG  GLN A 390      11.463  14.050  12.061  1.00 51.00           C  
ATOM   2398  CD  GLN A 390      11.430  13.084  13.204  1.00  0.00           C  
ATOM   2399  OE1 GLN A 390      11.790  11.920  13.076  1.00  0.00           O  
ATOM   2400  NE2 GLN A 390      11.011  13.566  14.351  1.00 60.00           N  
ATOM   2401  N   VAL A 391      12.307  16.052   9.362  1.00 60.00           N  
ATOM   2402  CA  VAL A 391      13.594  16.452   8.820  1.00  0.00           C  
ATOM   2403  C   VAL A 391      14.649  15.783   9.678  1.00  0.00           C  
ATOM   2404  O   VAL A 391      14.658  15.944  10.909  1.00 20.00           O  
ATOM   2405  CB  VAL A 391      13.790  17.991   8.705  1.00 25.00           C  
ATOM   2406  CG1 VAL A 391      15.262  18.382   8.608  1.00 10.00           C  
ATOM   2407  CG2 VAL A 391      13.049  18.537   7.504  1.00  0.00           C  
ATOM   2408  N   PRO A 392      15.524  14.986   9.043  1.00  0.00           N  
ATOM   2409  CA  PRO A 392      16.583  14.340   9.814  1.00  0.00           C  
ATOM   2410  C   PRO A 392      17.450  15.333  10.605  1.00 15.00           C  
ATOM   2411  O   PRO A 392      17.788  16.410  10.095  1.00 13.00           O  
ATOM   2412  CB  PRO A 392      17.398  13.614   8.732  1.00  0.00           C  
ATOM   2413  CG  PRO A 392      16.460  13.431   7.595  1.00  0.00           C  
ATOM   2414  CD  PRO A 392      15.607  14.641   7.606  1.00  0.00           C  
ATOM   2415  N   LYS A 393      17.789  14.961  11.861  1.00  2.00           N  
ATOM   2416  CA  LYS A 393      18.737  15.668  12.731  1.00  8.00           C  
ATOM   2417  C   LYS A 393      20.125  15.172  12.234  1.00  0.00           C  
ATOM   2418  O   LYS A 393      21.133  15.880  12.353  1.00 13.00           O  
ATOM   2419  CB  LYS A 393      18.492  15.287  14.222  1.00  5.00           C  
ATOM   2420  CG  LYS A 393      19.182  16.193  15.276  1.00  4.00           C  
ATOM   2421  CD  LYS A 393      18.894  15.740  16.737  1.00  4.00           C  
ATOM   2422  CE  LYS A 393      20.128  15.546  17.603  1.00  5.00           C  
ATOM   2423  NZ  LYS A 393      20.045  14.340  18.496  1.00  9.00           N  
ATOM   2424  N   VAL A 394      20.134  13.950  11.635  1.00  2.00           N  
ATOM   2425  CA  VAL A 394      21.297  13.311  11.039  1.00  0.00           C  
ATOM   2426  C   VAL A 394      21.663  14.000   9.721  1.00  0.00           C  
ATOM   2427  O   VAL A 394      20.785  14.516   9.027  1.00  0.00           O  
ATOM   2428  CB  VAL A 394      21.092  11.773  10.888  1.00  2.00           C  
ATOM   2429  CG1 VAL A 394      20.178  11.412   9.718  1.00  2.00           C  
ATOM   2430  CG2 VAL A 394      22.420  11.060  10.751  1.00  0.00           C  
ATOM   2431  N   GLN A 395      22.949  13.993   9.377  1.00  0.00           N  
ATOM   2432  CA  GLN A 395      23.431  14.559   8.126  1.00  0.00           C  
ATOM   2433  C   GLN A 395      24.125  13.537   7.263  1.00  0.00           C  
ATOM   2434  O   GLN A 395      24.376  12.403   7.696  1.00  0.00           O  
ATOM   2435  CB  GLN A 395      24.337  15.775   8.360  1.00  0.00           C  
ATOM   2436  CG  GLN A 395      23.579  17.046   8.708  1.00 21.00           C  
ATOM   2437  CD  GLN A 395      22.665  17.568   7.628  1.00  0.00           C  
ATOM   2438  OE1 GLN A 395      22.769  17.253   6.440  1.00  0.00           O  
ATOM   2439  NE2 GLN A 395      21.752  18.411   8.034  1.00 12.00           N  
ATOM   2440  N   GLY A 396      24.403  13.949   6.031  1.00  0.00           N  
ATOM   2441  CA  GLY A 396      25.094  13.131   5.051  1.00  1.00           C  
ATOM   2442  C   GLY A 396      25.730  13.971   3.973  1.00  0.00           C  
ATOM   2443  O   GLY A 396      25.535  15.182   3.928  1.00  0.00           O  
ATOM   2444  N   GLN A 397      26.488  13.324   3.096  1.00  1.00           N  
ATOM   2445  CA  GLN A 397      27.126  13.949   1.947  1.00  0.00           C  
ATOM   2446  C   GLN A 397      27.408  12.907   0.864  1.00  0.00           C  
ATOM   2447  O   GLN A 397      27.496  11.708   1.153  1.00  1.00           O  
ATOM   2448  CB  GLN A 397      28.394  14.738   2.346  1.00  0.00           C  
ATOM   2449  CG  GLN A 397      29.609  13.913   2.737  1.00  1.00           C  
ATOM   2450  CD  GLN A 397      30.371  13.403   1.526  1.00  0.00           C  
ATOM   2451  OE1 GLN A 397      30.849  14.167   0.680  1.00  0.00           O  
ATOM   2452  NE2 GLN A 397      30.519  12.097   1.416  1.00  0.00           N  
ATOM   2453  N   LEU A 398      27.594  13.384  -0.366  1.00  0.00           N  
ATOM   2454  CA  LEU A 398      27.996  12.587  -1.516  1.00  0.00           C  
ATOM   2455  C   LEU A 398      28.937  13.427  -2.372  1.00  0.00           C  
ATOM   2456  O   LEU A 398      28.649  14.589  -2.670  1.00  0.00           O  
ATOM   2457  CB  LEU A 398      26.787  12.126  -2.345  1.00  0.00           C  
ATOM   2458  CG  LEU A 398      27.097  11.172  -3.489  1.00  0.00           C  
ATOM   2459  CD1 LEU A 398      26.052  10.116  -3.585  1.00  0.00           C  
ATOM   2460  CD2 LEU A 398      27.362  11.931  -4.829  1.00  0.00           C  
ATOM   2461  N   ILE A 399      30.052  12.832  -2.763  1.00  0.00           N  
ATOM   2462  CA  ILE A 399      31.018  13.451  -3.650  1.00  0.00           C  
ATOM   2463  C   ILE A 399      31.411  12.392  -4.659  1.00  0.00           C  
ATOM   2464  O   ILE A 399      31.773  11.306  -4.254  1.00  0.00           O  
ATOM   2465  CB  ILE A 399      32.214  14.142  -2.923  1.00  0.00           C  
ATOM   2466  CG1 ILE A 399      33.144  14.894  -3.912  1.00  0.00           C  
ATOM   2467  CD1 ILE A 399      32.542  16.035  -4.650  1.00  0.00           C  
ATOM   2468  CG2 ILE A 399      33.023  13.188  -2.000  1.00  0.00           C  
ATOM   2469  N   ALA A 400      31.221  12.677  -5.963  1.00  0.00           N  
ATOM   2470  CA  ALA A 400      31.557  11.818  -7.098  1.00  0.00           C  
ATOM   2471  C   ALA A 400      32.522  12.563  -8.022  1.00  0.00           C  
ATOM   2472  O   ALA A 400      32.301  13.737  -8.390  1.00  0.00           O  
ATOM   2473  CB  ALA A 400      30.309  11.410  -7.853  1.00  1.00           C  
ATOM   2474  N   ILE A 401      33.662  11.916  -8.319  1.00  0.00           N  
ATOM   2475  CA  ILE A 401      34.712  12.526  -9.142  1.00  0.00           C  
ATOM   2476  C   ILE A 401      35.197  11.581 -10.225  1.00  0.00           C  
ATOM   2477  O   ILE A 401      35.179  10.372 -10.009  1.00  0.00           O  
ATOM   2478  CB  ILE A 401      35.889  13.054  -8.273  1.00  0.00           C  
ATOM   2479  CG1 ILE A 401      36.767  11.914  -7.719  1.00  0.00           C  
ATOM   2480  CD1 ILE A 401      38.220  12.295  -7.488  1.00  1.00           C  
ATOM   2481  CG2 ILE A 401      35.403  13.980  -7.173  1.00  0.00           C  
ATOM   2482  N   ASN A 402      35.656  12.116 -11.377  1.00  0.00           N  
ATOM   2483  CA  ASN A 402      36.214  11.249 -12.418  1.00  0.00           C  
ATOM   2484  C   ASN A 402      37.669  10.896 -12.035  1.00  0.00           C  
ATOM   2485  O   ASN A 402      38.487  11.806 -11.905  1.00  0.00           O  
ATOM   2486  CB  ASN A 402      36.102  11.882 -13.816  1.00  8.00           C  
ATOM   2487  CG  ASN A 402      36.771  11.057 -14.878  1.00  6.00           C  
ATOM   2488  OD1 ASN A 402      37.912  11.298 -15.263  1.00 11.00           O  
ATOM   2489  ND2 ASN A 402      36.136   9.978 -15.265  1.00 12.00           N  
ATOM   2490  N   PRO A 403      38.012   9.606 -11.806  1.00  0.00           N  
ATOM   2491  CA  PRO A 403      39.387   9.271 -11.358  1.00  0.00           C  
ATOM   2492  C   PRO A 403      40.572   9.565 -12.293  1.00  0.00           C  
ATOM   2493  O   PRO A 403      41.718   9.548 -11.839  1.00  0.00           O  
ATOM   2494  CB  PRO A 403      39.293   7.784 -11.008  1.00  0.00           C  
ATOM   2495  CG  PRO A 403      38.110   7.266 -11.770  1.00 60.00           C  
ATOM   2496  CD  PRO A 403      37.149   8.408 -11.843  1.00  0.00           C  
ATOM   2497  N   ASN A 404      40.321   9.834 -13.583  1.00 60.00           N  
ATOM   2498  CA  ASN A 404      41.389  10.096 -14.546  1.00 60.00           C  
ATOM   2499  C   ASN A 404      41.909  11.522 -14.510  1.00  0.00           C  
ATOM   2500  O   ASN A 404      43.090  11.730 -14.788  1.00  0.00           O  
ATOM   2501  CB  ASN A 404      40.958   9.729 -15.964  1.00 38.00           C  
ATOM   2502  CG  ASN A 404      42.118   9.481 -16.902  1.00 30.00           C  
ATOM   2503  OD1 ASN A 404      42.841   8.492 -16.790  1.00 60.00           O  
ATOM   2504  ND2 ASN A 404      42.319  10.369 -17.849  1.00 30.00           N  
ATOM   2505  N   ASP A 405      41.050  12.502 -14.174  1.00  0.00           N  
ATOM   2506  CA  ASP A 405      41.415  13.933 -14.157  1.00  0.00           C  
ATOM   2507  C   ASP A 405      41.101  14.671 -12.853  1.00  0.00           C  
ATOM   2508  O   ASP A 405      41.660  15.761 -12.608  1.00  6.00           O  
ATOM   2509  CB  ASP A 405      40.748  14.657 -15.336  1.00  0.00           C  
ATOM   2510  CG  ASP A 405      39.265  14.335 -15.524  1.00  0.00           C  
ATOM   2511  OD1 ASP A 405      38.551  14.162 -14.505  1.00  0.00           O  
ATOM   2512  OD2 ASP A 405      38.811  14.294 -16.684  1.00  9.00           O  
ATOM   2513  N   GLY A 406      40.198  14.087 -12.055  1.00  0.00           N  
ATOM   2514  CA  GLY A 406      39.737  14.651 -10.793  1.00  0.00           C  
ATOM   2515  C   GLY A 406      38.501  15.531 -10.920  1.00  0.00           C  
ATOM   2516  O   GLY A 406      38.145  16.210  -9.965  1.00  0.00           O  
ATOM   2517  N   SER A 407      37.814  15.504 -12.076  1.00  0.00           N  
ATOM   2518  CA  SER A 407      36.610  16.288 -12.334  1.00  0.00           C  
ATOM   2519  C   SER A 407      35.511  15.994 -11.347  1.00  0.00           C  
ATOM   2520  O   SER A 407      35.193  14.836 -11.127  1.00  0.00           O  
ATOM   2521  CB  SER A 407      36.087  15.993 -13.731  1.00 13.00           C  
ATOM   2522  OG  SER A 407      37.018  16.400 -14.717  1.00 15.00           O  
ATOM   2523  N   ILE A 408      34.905  17.027 -10.778  1.00  0.00           N  
ATOM   2524  CA  ILE A 408      33.793  16.847  -9.851  1.00  0.00           C  
ATOM   2525  C   ILE A 408      32.484  16.746 -10.639  1.00  0.00           C  
ATOM   2526  O   ILE A 408      32.025  17.751 -11.192  1.00  0.00           O  
ATOM   2527  CB  ILE A 408      33.760  17.905  -8.707  1.00  0.00           C  
ATOM   2528  CG1 ILE A 408      35.007  17.764  -7.802  1.00  0.00           C  
ATOM   2529  CD1 ILE A 408      35.432  19.132  -7.135  1.00 28.00           C  
ATOM   2530  CG2 ILE A 408      32.474  17.805  -7.865  1.00  0.00           C  
ATOM   2531  N   GLU A 409      31.870  15.534 -10.644  1.00  0.00           N  
ATOM   2532  CA  GLU A 409      30.607  15.225 -11.339  1.00  0.00           C  
ATOM   2533  C   GLU A 409      29.339  15.478 -10.523  1.00  0.00           C  
ATOM   2534  O   GLU A 409      28.283  15.724 -11.101  1.00  0.00           O  
ATOM   2535  CB  GLU A 409      30.596  13.747 -11.795  1.00  1.00           C  
ATOM   2536  CG  GLU A 409      31.830  13.311 -12.575  1.00 26.00           C  
ATOM   2537  CD  GLU A 409      31.625  12.608 -13.896  1.00 13.00           C  
ATOM   2538  OE1 GLU A 409      30.462  12.314 -14.268  1.00  5.00           O  
ATOM   2539  OE2 GLU A 409      32.653  12.366 -14.571  1.00  7.00           O  
ATOM   2540  N   ALA A 410      29.402  15.275  -9.215  1.00  0.00           N  
ATOM   2541  CA  ALA A 410      28.255  15.425  -8.313  1.00  0.00           C  
ATOM   2542  C   ALA A 410      28.777  15.760  -6.937  1.00  0.00           C  
ATOM   2543  O   ALA A 410      29.829  15.256  -6.512  1.00  0.00           O  
ATOM   2544  CB  ALA A 410      27.389  14.154  -8.258  1.00  0.00           C  
ATOM   2545  N   ILE A 411      28.043  16.653  -6.257  1.00  0.00           N  
ATOM   2546  CA  ILE A 411      28.366  17.156  -4.931  1.00  0.00           C  
ATOM   2547  C   ILE A 411      27.080  17.497  -4.182  1.00  0.00           C  
ATOM   2548  O   ILE A 411      26.263  18.252  -4.692  1.00  0.00           O  
ATOM   2549  CB  ILE A 411      29.396  18.326  -5.029  1.00  0.00           C  
ATOM   2550  CG1 ILE A 411      29.969  18.704  -3.654  1.00  0.00           C  
ATOM   2551  CD1 ILE A 411      31.167  19.516  -3.710  1.00  0.00           C  
ATOM   2552  CG2 ILE A 411      28.879  19.530  -5.846  1.00  0.00           C  
ATOM   2553  N   VAL A 412      26.866  16.863  -3.024  1.00  0.00           N  
ATOM   2554  CA  VAL A 412      25.728  17.080  -2.113  1.00  0.00           C  
ATOM   2555  C   VAL A 412      26.353  17.225  -0.700  1.00  0.00           C  
ATOM   2556  O   VAL A 412      26.998  16.271  -0.233  1.00  0.00           O  
ATOM   2557  CB  VAL A 412      24.671  15.945  -2.188  1.00  0.00           C  
ATOM   2558  CG1 VAL A 412      23.524  16.213  -1.223  1.00 33.00           C  
ATOM   2559  CG2 VAL A 412      24.140  15.805  -3.610  1.00  3.00           C  
ATOM   2560  N   GLY A 413      26.242  18.433  -0.109  1.00  0.00           N  
ATOM   2561  CA  GLY A 413      26.860  18.799   1.169  1.00  0.00           C  
ATOM   2562  C   GLY A 413      26.083  18.579   2.457  1.00  0.00           C  
ATOM   2563  O   GLY A 413      26.592  18.859   3.538  1.00  0.00           O  
ATOM   2564  N   GLY A 414      24.860  18.094   2.350  1.00  0.00           N  
ATOM   2565  CA  GLY A 414      23.995  17.825   3.490  1.00  0.00           C  
ATOM   2566  C   GLY A 414      22.628  17.368   3.025  1.00  0.00           C  
ATOM   2567  O   GLY A 414      22.414  17.183   1.818  1.00  0.00           O  
ATOM   2568  N   TYR A 415      21.680  17.208   3.965  1.00  0.00           N  
ATOM   2569  CA  TYR A 415      20.318  16.787   3.638  1.00  0.00           C  
ATOM   2570  C   TYR A 415      19.661  17.718   2.614  1.00  0.00           C  
ATOM   2571  O   TYR A 415      19.003  17.246   1.682  1.00 50.00           O  
ATOM   2572  CB  TYR A 415      19.465  16.706   4.908  1.00  0.00           C  
ATOM   2573  CG  TYR A 415      17.993  16.479   4.647  1.00  0.00           C  
ATOM   2574  CD1 TYR A 415      17.507  15.213   4.320  1.00  0.00           C  
ATOM   2575  CD2 TYR A 415      17.078  17.512   4.783  1.00  0.00           C  
ATOM   2576  CE1 TYR A 415      16.146  14.993   4.102  1.00  0.00           C  
ATOM   2577  CE2 TYR A 415      15.717  17.304   4.568  1.00  0.00           C  
ATOM   2578  CZ  TYR A 415      15.254  16.042   4.227  1.00  0.00           C  
ATOM   2579  OH  TYR A 415      13.917  15.828   4.001  1.00  1.00           O  
ATOM   2580  N   ASN A 416      19.820  19.041   2.819  1.00  0.00           N  
ATOM   2581  CA  ASN A 416      19.275  20.066   1.959  1.00 60.00           C  
ATOM   2582  C   ASN A 416      19.976  21.385   2.225  1.00  0.00           C  
ATOM   2583  O   ASN A 416      20.235  21.738   3.373  1.00  0.00           O  
ATOM   2584  CB  ASN A 416      17.791  20.205   2.180  1.00  0.00           C  
ATOM   2585  CG  ASN A 416      17.115  20.993   1.091  1.00  0.00           C  
ATOM   2586  OD1 ASN A 416      17.087  22.237   1.115  1.00 44.00           O  
ATOM   2587  ND2 ASN A 416      16.531  20.300   0.120  1.00 18.00           N  
ATOM   2588  N   PHE A 417      20.281  22.109   1.150  1.00 60.00           N  
ATOM   2589  CA  PHE A 417      20.927  23.408   1.132  1.00  0.00           C  
ATOM   2590  C   PHE A 417      20.174  24.516   1.913  1.00  0.00           C  
ATOM   2591  O   PHE A 417      20.800  25.449   2.431  1.00  8.00           O  
ATOM   2592  CB  PHE A 417      21.157  23.826  -0.337  1.00 60.00           C  
ATOM   2593  CG  PHE A 417      21.947  25.095  -0.468  1.00  0.00           C  
ATOM   2594  CD1 PHE A 417      23.320  25.104  -0.230  1.00  0.00           C  
ATOM   2595  CD2 PHE A 417      21.315  26.297  -0.751  1.00  0.00           C  
ATOM   2596  CE1 PHE A 417      24.042  26.288  -0.289  1.00  4.00           C  
ATOM   2597  CE2 PHE A 417      22.043  27.484  -0.812  1.00  8.00           C  
ATOM   2598  CZ  PHE A 417      23.400  27.469  -0.585  1.00  8.00           C  
ATOM   2599  N   TYR A 418      18.851  24.456   1.935  1.00  0.00           N  
ATOM   2600  CA  TYR A 418      18.065  25.434   2.657  1.00  6.00           C  
ATOM   2601  C   TYR A 418      18.120  25.172   4.159  1.00  0.00           C  
ATOM   2602  O   TYR A 418      18.102  26.117   4.940  1.00  5.00           O  
ATOM   2603  CB  TYR A 418      16.626  25.484   2.124  1.00  7.00           C  
ATOM   2604  CG  TYR A 418      16.547  25.752   0.634  1.00  8.00           C  
ATOM   2605  CD1 TYR A 418      17.145  26.879   0.073  1.00  4.00           C  
ATOM   2606  CD2 TYR A 418      15.868  24.884  -0.215  1.00  8.00           C  
ATOM   2607  CE1 TYR A 418      17.092  27.120  -1.300  1.00  5.00           C  
ATOM   2608  CE2 TYR A 418      15.796  25.120  -1.588  1.00  7.00           C  
ATOM   2609  CZ  TYR A 418      16.415  26.237  -2.127  1.00  3.00           C  
ATOM   2610  OH  TYR A 418      16.340  26.473  -3.482  1.00  4.00           O  
ATOM   2611  N   GLN A 419      18.245  23.908   4.568  1.00  0.00           N  
ATOM   2612  CA  GLN A 419      18.319  23.528   5.978  1.00  6.00           C  
ATOM   2613  C   GLN A 419      19.653  24.013   6.522  1.00  0.00           C  
ATOM   2614  O   GLN A 419      19.686  24.663   7.564  1.00  2.00           O  
ATOM   2615  CB  GLN A 419      18.128  22.012   6.114  1.00  0.00           C  
ATOM   2616  CG  GLN A 419      18.553  21.399   7.437  1.00  5.00           C  
ATOM   2617  CD  GLN A 419      19.120  20.022   7.203  1.00  0.00           C  
ATOM   2618  OE1 GLN A 419      20.019  19.813   6.364  1.00  0.00           O  
ATOM   2619  NE2 GLN A 419      18.627  19.052   7.969  1.00  9.00           N  
ATOM   2620  N   SER A 420      20.728  23.780   5.758  1.00  0.00           N  
ATOM   2621  CA  SER A 420      22.086  24.185   6.091  1.00  4.00           C  
ATOM   2622  C   SER A 420      22.865  24.473   4.785  1.00  0.00           C  
ATOM   2623  O   SER A 420      22.939  23.594   3.907  1.00  0.00           O  
ATOM   2624  CB  SER A 420      22.768  23.081   6.911  1.00  5.00           C  
ATOM   2625  OG  SER A 420      22.791  21.834   6.227  1.00  0.00           O  
ATOM   2626  N   LYS A 421      23.431  25.686   4.652  1.00  6.00           N  
ATOM   2627  CA  LYS A 421      24.223  26.044   3.468  1.00  0.00           C  
ATOM   2628  C   LYS A 421      25.644  25.457   3.532  1.00  0.00           C  
ATOM   2629  O   LYS A 421      26.438  25.643   2.606  1.00 33.00           O  
ATOM   2630  CB  LYS A 421      24.239  27.577   3.222  1.00  6.00           C  
ATOM   2631  CG  LYS A 421      24.594  28.438   4.445  1.00  3.00           C  
ATOM   2632  CD  LYS A 421      26.062  28.883   4.487  1.00  7.00           C  
ATOM   2633  CE  LYS A 421      26.440  29.524   5.814  1.00  2.00           C  
ATOM   2634  NZ  LYS A 421      27.208  28.585   6.687  1.00  2.00           N  
ATOM   2635  N   PHE A 422      25.948  24.745   4.634  1.00  9.00           N  
ATOM   2636  CA  PHE A 422      27.211  24.093   4.920  1.00 15.00           C  
ATOM   2637  C   PHE A 422      27.417  22.904   3.998  1.00  0.00           C  
ATOM   2638  O   PHE A 422      26.502  22.097   3.814  1.00  0.00           O  
ATOM   2639  CB  PHE A 422      27.247  23.657   6.389  1.00  5.00           C  
ATOM   2640  CG  PHE A 422      28.602  23.232   6.861  1.00  4.00           C  
ATOM   2641  CD1 PHE A 422      29.610  24.169   7.067  1.00  3.00           C  
ATOM   2642  CD2 PHE A 422      28.873  21.898   7.123  1.00  7.00           C  
ATOM   2643  CE1 PHE A 422      30.866  23.776   7.513  1.00  2.00           C  
ATOM   2644  CE2 PHE A 422      30.130  21.502   7.570  1.00 12.00           C  
ATOM   2645  CZ  PHE A 422      31.118  22.440   7.765  1.00  4.00           C  
ATOM   2646  N   ASN A 423      28.596  22.832   3.368  1.00  0.00           N  
ATOM   2647  CA  ASN A 423      28.919  21.759   2.444  1.00  0.00           C  
ATOM   2648  C   ASN A 423      29.880  20.819   3.105  1.00  0.00           C  
ATOM   2649  O   ASN A 423      31.084  21.072   3.159  1.00  0.00           O  
ATOM   2650  CB  ASN A 423      29.439  22.282   1.094  1.00 56.00           C  
ATOM   2651  CG  ASN A 423      29.686  21.200   0.093  1.00  0.00           C  
ATOM   2652  OD1 ASN A 423      30.263  20.171   0.393  1.00  0.00           O  
ATOM   2653  ND2 ASN A 423      29.245  21.392  -1.120  1.00  5.00           N  
ATOM   2654  N   ARG A 424      29.338  19.707   3.583  1.00  0.00           N  
ATOM   2655  CA  ARG A 424      30.089  18.693   4.302  1.00  0.00           C  
ATOM   2656  C   ARG A 424      31.090  17.935   3.436  1.00  0.00           C  
ATOM   2657  O   ARG A 424      32.016  17.355   3.987  1.00  1.00           O  
ATOM   2658  CB  ARG A 424      29.146  17.756   5.071  1.00  2.00           C  
ATOM   2659  CG  ARG A 424      28.444  18.458   6.232  1.00 57.00           C  
ATOM   2660  CD  ARG A 424      27.103  17.824   6.532  1.00  0.00           C  
ATOM   2661  NE  ARG A 424      26.306  18.635   7.451  1.00  0.00           N  
ATOM   2662  CZ  ARG A 424      25.522  19.643   7.087  1.00  0.00           C  
ATOM   2663  NH1 ARG A 424      25.437  20.002   5.809  1.00  0.00           N  
ATOM   2664  NH2 ARG A 424      24.834  20.314   7.997  1.00  7.00           N  
ATOM   2665  N   ALA A 425      30.945  17.985   2.097  1.00  0.00           N  
ATOM   2666  CA  ALA A 425      31.835  17.317   1.149  1.00  0.00           C  
ATOM   2667  C   ALA A 425      33.173  18.043   1.070  1.00  0.00           C  
ATOM   2668  O   ALA A 425      34.217  17.394   0.966  1.00  0.00           O  
ATOM   2669  CB  ALA A 425      31.195  17.256  -0.229  1.00  0.00           C  
ATOM   2670  N   LEU A 426      33.148  19.385   1.152  1.00  0.00           N  
ATOM   2671  CA  LEU A 426      34.342  20.219   1.067  1.00 15.00           C  
ATOM   2672  C   LEU A 426      34.796  20.790   2.406  1.00  0.00           C  
ATOM   2673  O   LEU A 426      35.929  21.263   2.496  1.00  9.00           O  
ATOM   2674  CB  LEU A 426      34.109  21.378   0.087  1.00 19.00           C  
ATOM   2675  CG  LEU A 426      33.575  21.024  -1.299  1.00  0.00           C  
ATOM   2676  CD1 LEU A 426      33.189  22.257  -2.053  1.00 55.00           C  
ATOM   2677  CD2 LEU A 426      34.559  20.154  -2.097  1.00 20.00           C  
ATOM   2678  N   GLN A 427      33.919  20.809   3.425  1.00  0.00           N  
ATOM   2679  CA  GLN A 427      34.218  21.442   4.713  1.00  7.00           C  
ATOM   2680  C   GLN A 427      34.015  20.570   5.949  1.00  0.00           C  
ATOM   2681  O   GLN A 427      34.479  20.946   7.026  1.00  4.00           O  
ATOM   2682  CB  GLN A 427      33.381  22.719   4.879  1.00  4.00           C  
ATOM   2683  CG  GLN A 427      33.334  23.684   3.693  1.00 12.00           C  
ATOM   2684  CD  GLN A 427      32.174  24.640   3.851  1.00 13.00           C  
ATOM   2685  OE1 GLN A 427      31.152  24.544   3.160  1.00 31.00           O  
ATOM   2686  NE2 GLN A 427      32.292  25.559   4.799  1.00  4.00           N  
ATOM   2687  N   GLY A 428      33.308  19.440   5.792  1.00  0.00           N  
ATOM   2688  CA  GLY A 428      32.970  18.524   6.880  1.00 30.00           C  
ATOM   2689  C   GLY A 428      34.078  17.608   7.305  1.00  0.00           C  
ATOM   2690  O   GLY A 428      34.139  16.472   6.831  1.00  1.00           O  
ATOM   2691  N   TRP A 429      34.942  18.091   8.217  1.00  8.00           N  
ATOM   2692  CA  TRP A 429      36.071  17.351   8.771  1.00  0.00           C  
ATOM   2693  C   TRP A 429      35.545  16.284   9.725  1.00  0.00           C  
ATOM   2694  O   TRP A 429      34.888  16.612  10.719  1.00  7.00           O  
ATOM   2695  CB  TRP A 429      37.071  18.278   9.476  1.00  4.00           C  
ATOM   2696  CG  TRP A 429      37.781  19.222   8.553  1.00  7.00           C  
ATOM   2697  CD1 TRP A 429      37.405  20.495   8.240  1.00  3.00           C  
ATOM   2698  CD2 TRP A 429      38.991  18.969   7.827  1.00  0.00           C  
ATOM   2699  CE2 TRP A 429      39.307  20.150   7.115  1.00  3.00           C  
ATOM   2700  NE1 TRP A 429      38.314  21.058   7.375  1.00  3.00           N  
ATOM   2701  CE3 TRP A 429      39.843  17.861   7.712  1.00  0.00           C  
ATOM   2702  CZ3 TRP A 429      40.958  17.963   6.892  1.00  0.00           C  
ATOM   2703  CH2 TRP A 429      41.229  19.140   6.177  1.00  0.00           C  
ATOM   2704  CZ2 TRP A 429      40.408  20.240   6.262  1.00  4.00           C  
ATOM   2705  N   ARG A 430      35.790  15.007   9.380  1.00  0.00           N  
ATOM   2706  CA  ARG A 430      35.329  13.862  10.149  1.00 34.00           C  
ATOM   2707  C   ARG A 430      36.397  12.809  10.205  1.00  0.00           C  
ATOM   2708  O   ARG A 430      37.347  12.849   9.420  1.00  0.00           O  
ATOM   2709  CB  ARG A 430      34.030  13.270   9.555  1.00  0.00           C  
ATOM   2710  CG  ARG A 430      32.822  14.217   9.564  1.00 20.00           C  
ATOM   2711  CD  ARG A 430      32.400  14.715  10.946  1.00 25.00           C  
ATOM   2712  NE  ARG A 430      31.627  13.698  11.663  1.00 50.00           N  
ATOM   2713  CZ  ARG A 430      30.647  13.961  12.521  1.00 45.00           C  
ATOM   2714  NH1 ARG A 430      30.328  15.212  12.809  1.00 21.00           N  
ATOM   2715  NH2 ARG A 430      29.978  12.973  13.097  1.00 60.00           N  
ATOM   2716  N   GLN A 431      36.259  11.870  11.146  1.00 56.00           N  
ATOM   2717  CA  GLN A 431      37.201  10.772  11.228  1.00  0.00           C  
ATOM   2718  C   GLN A 431      36.790   9.757  10.143  1.00  0.00           C  
ATOM   2719  O   GLN A 431      35.604   9.412  10.054  1.00  0.00           O  
ATOM   2720  CB  GLN A 431      37.203  10.147  12.629  1.00 52.00           C  
ATOM   2721  CG  GLN A 431      37.575  11.143  13.717  1.00 20.00           C  
ATOM   2722  CD  GLN A 431      37.714  10.521  15.080  1.00 10.00           C  
ATOM   2723  OE1 GLN A 431      36.843   9.776  15.556  1.00 16.00           O  
ATOM   2724  NE2 GLN A 431      38.796  10.862  15.765  1.00  3.00           N  
ATOM   2725  N   PRO A 432      37.722   9.332   9.256  1.00  0.00           N  
ATOM   2726  CA  PRO A 432      37.342   8.367   8.213  1.00  0.00           C  
ATOM   2727  C   PRO A 432      37.077   6.950   8.751  1.00  0.00           C  
ATOM   2728  O   PRO A 432      36.392   6.151   8.093  1.00  0.00           O  
ATOM   2729  CB  PRO A 432      38.549   8.392   7.284  1.00  0.00           C  
ATOM   2730  CG  PRO A 432      39.699   8.690   8.188  1.00  1.00           C  
ATOM   2731  CD  PRO A 432      39.161   9.671   9.176  1.00  0.00           C  
ATOM   2732  N   GLY A 433      37.593   6.675   9.951  1.00  0.00           N  
ATOM   2733  CA  GLY A 433      37.495   5.371  10.598  1.00 60.00           C  
ATOM   2734  C   GLY A 433      38.256   4.315   9.830  1.00 60.00           C  
ATOM   2735  O   GLY A 433      39.458   4.440   9.612  1.00  0.00           O  
ATOM   2736  N   SER A 434      37.529   3.325   9.342  1.00 60.00           N  
ATOM   2737  CA  SER A 434      38.032   2.169   8.594  1.00  0.00           C  
ATOM   2738  C   SER A 434      38.247   2.432   7.114  1.00  0.00           C  
ATOM   2739  O   SER A 434      38.975   1.671   6.483  1.00  0.00           O  
ATOM   2740  CB  SER A 434      37.101   0.977   8.792  1.00 24.00           C  
ATOM   2741  OG  SER A 434      37.669   0.096   9.741  1.00 35.00           O  
ATOM   2742  N   THR A 435      37.641   3.513   6.562  1.00  0.00           N  
ATOM   2743  CA  THR A 435      37.769   3.877   5.145  1.00  0.00           C  
ATOM   2744  C   THR A 435      39.184   4.285   4.773  1.00  0.00           C  
ATOM   2745  O   THR A 435      39.468   4.463   3.592  1.00  0.00           O  
ATOM   2746  CB  THR A 435      36.675   4.870   4.667  1.00  1.00           C  
ATOM   2747  OG1 THR A 435      36.421   5.842   5.659  1.00  0.00           O  
ATOM   2748  CG2 THR A 435      35.383   4.193   4.345  1.00  1.00           C  
ATOM   2749  N   ILE A 436      40.078   4.410   5.775  1.00  0.00           N  
ATOM   2750  CA  ILE A 436      41.487   4.753   5.579  1.00  0.00           C  
ATOM   2751  C   ILE A 436      42.371   3.540   5.306  1.00  0.00           C  
ATOM   2752  O   ILE A 436      43.369   3.661   4.602  1.00  1.00           O  
ATOM   2753  CB  ILE A 436      42.042   5.705   6.676  1.00  0.00           C  
ATOM   2754  CG1 ILE A 436      42.897   6.753   6.033  1.00  1.00           C  
ATOM   2755  CD1 ILE A 436      42.157   7.838   5.427  1.00  1.00           C  
ATOM   2756  CG2 ILE A 436      42.813   5.008   7.809  1.00  1.00           C  
ATOM   2757  N   LYS A 437      42.000   2.387   5.872  1.00  0.00           N  
ATOM   2758  CA  LYS A 437      42.719   1.111   5.784  1.00  0.00           C  
ATOM   2759  C   LYS A 437      43.198   0.733   4.377  1.00  0.00           C  
ATOM   2760  O   LYS A 437      44.395   0.484   4.250  1.00  0.00           O  
ATOM   2761  CB  LYS A 437      41.964  -0.027   6.502  1.00  0.00           C  
ATOM   2762  CG  LYS A 437      41.822   0.234   7.992  1.00  0.00           C  
ATOM   2763  CD  LYS A 437      41.145  -0.871   8.705  1.00  0.00           C  
ATOM   2764  CE  LYS A 437      40.759  -0.508  10.135  1.00 49.00           C  
ATOM   2765  NZ  LYS A 437      41.894   0.010  10.955  1.00 22.00           N  
ATOM   2766  N   PRO A 438      42.367   0.801   3.292  1.00  0.00           N  
ATOM   2767  CA  PRO A 438      42.883   0.484   1.955  1.00  0.00           C  
ATOM   2768  C   PRO A 438      44.131   1.260   1.541  1.00  0.00           C  
ATOM   2769  O   PRO A 438      44.899   0.736   0.748  1.00  0.00           O  
ATOM   2770  CB  PRO A 438      41.703   0.800   1.053  1.00  1.00           C  
ATOM   2771  CG  PRO A 438      40.543   0.492   1.889  1.00  0.00           C  
ATOM   2772  CD  PRO A 438      40.917   1.063   3.219  1.00  0.00           C  
ATOM   2773  N   PHE A 439      44.357   2.472   2.071  1.00  0.00           N  
ATOM   2774  CA  PHE A 439      45.570   3.228   1.719  1.00  1.00           C  
ATOM   2775  C   PHE A 439      46.772   2.652   2.420  1.00  0.00           C  
ATOM   2776  O   PHE A 439      47.803   2.461   1.777  1.00  0.00           O  
ATOM   2777  CB  PHE A 439      45.449   4.720   2.029  1.00  1.00           C  
ATOM   2778  CG  PHE A 439      44.189   5.369   1.536  1.00  0.00           C  
ATOM   2779  CD1 PHE A 439      43.818   5.279   0.203  1.00  1.00           C  
ATOM   2780  CD2 PHE A 439      43.396   6.116   2.392  1.00  0.00           C  
ATOM   2781  CE1 PHE A 439      42.648   5.873  -0.248  1.00  0.00           C  
ATOM   2782  CE2 PHE A 439      42.248   6.753   1.924  1.00  1.00           C  
ATOM   2783  CZ  PHE A 439      41.894   6.646   0.604  1.00  0.00           C  
ATOM   2784  N   LEU A 440      46.625   2.347   3.728  1.00  1.00           N  
ATOM   2785  CA  LEU A 440      47.654   1.757   4.577  1.00  1.00           C  
ATOM   2786  C   LEU A 440      48.007   0.325   4.119  1.00  0.00           C  
ATOM   2787  O   LEU A 440      49.189  -0.028   4.096  1.00  0.00           O  
ATOM   2788  CB  LEU A 440      47.194   1.823   6.050  1.00  1.00           C  
ATOM   2789  CG  LEU A 440      47.961   1.018   7.102  1.00  0.00           C  
ATOM   2790  CD1 LEU A 440      49.355   1.553   7.292  1.00  0.00           C  
ATOM   2791  CD2 LEU A 440      47.236   1.050   8.419  1.00  1.00           C  
ATOM   2792  N   TYR A 441      46.995  -0.468   3.711  1.00  0.00           N  
ATOM   2793  CA  TYR A 441      47.190  -1.834   3.216  1.00  0.00           C  
ATOM   2794  C   TYR A 441      47.810  -1.838   1.826  1.00  0.00           C  
ATOM   2795  O   TYR A 441      48.505  -2.773   1.484  1.00  0.00           O  
ATOM   2796  CB  TYR A 441      45.886  -2.626   3.251  1.00  0.00           C  
ATOM   2797  CG  TYR A 441      45.478  -3.118   4.629  1.00  0.00           C  
ATOM   2798  CD1 TYR A 441      45.223  -4.461   4.862  1.00  0.00           C  
ATOM   2799  CD2 TYR A 441      45.268  -2.226   5.680  1.00  0.00           C  
ATOM   2800  CE1 TYR A 441      44.814  -4.915   6.120  1.00  0.00           C  
ATOM   2801  CE2 TYR A 441      44.873  -2.671   6.945  1.00  0.00           C  
ATOM   2802  CZ  TYR A 441      44.645  -4.017   7.160  1.00  0.00           C  
ATOM   2803  OH  TYR A 441      44.236  -4.444   8.399  1.00  0.00           O  
ATOM   2804  N   ALA A 442      47.614  -0.775   1.044  1.00  0.00           N  
ATOM   2805  CA  ALA A 442      48.248  -0.620  -0.271  1.00  0.00           C  
ATOM   2806  C   ALA A 442      49.747  -0.461  -0.093  1.00  0.00           C  
ATOM   2807  O   ALA A 442      50.532  -1.045  -0.838  1.00  0.00           O  
ATOM   2808  CB  ALA A 442      47.701   0.613  -0.970  1.00  1.00           C  
ATOM   2809  N   LEU A 443      50.125   0.321   0.914  1.00  0.00           N  
ATOM   2810  CA  LEU A 443      51.497   0.623   1.278  1.00  0.00           C  
ATOM   2811  C   LEU A 443      52.249  -0.607   1.771  1.00  0.00           C  
ATOM   2812  O   LEU A 443      53.449  -0.707   1.534  1.00 60.00           O  
ATOM   2813  CB  LEU A 443      51.533   1.801   2.286  1.00 60.00           C  
ATOM   2814  CG  LEU A 443      50.990   3.150   1.774  1.00  0.00           C  
ATOM   2815  CD1 LEU A 443      50.583   4.025   2.903  1.00  1.00           C  
ATOM   2816  CD2 LEU A 443      51.985   3.859   0.903  1.00 60.00           C  
ATOM   2817  N   ALA A 444      51.526  -1.558   2.412  1.00  0.00           N  
ATOM   2818  CA  ALA A 444      52.011  -2.861   2.877  1.00  5.00           C  
ATOM   2819  C   ALA A 444      52.315  -3.707   1.650  1.00  0.00           C  
ATOM   2820  O   ALA A 444      53.360  -4.342   1.588  1.00  0.00           O  
ATOM   2821  CB  ALA A 444      50.939  -3.546   3.721  1.00  3.00           C  
ATOM   2822  N   LEU A 445      51.424  -3.671   0.656  1.00  0.00           N  
ATOM   2823  CA  LEU A 445      51.571  -4.369  -0.609  1.00  0.00           C  
ATOM   2824  C   LEU A 445      52.779  -3.829  -1.366  1.00  0.00           C  
ATOM   2825  O   LEU A 445      53.515  -4.596  -1.979  1.00 13.00           O  
ATOM   2826  CB  LEU A 445      50.296  -4.172  -1.432  1.00 60.00           C  
ATOM   2827  CG  LEU A 445      49.180  -5.190  -1.229  1.00  0.00           C  
ATOM   2828  CD1 LEU A 445      47.833  -4.535  -1.359  1.00  0.00           C  
ATOM   2829  CD2 LEU A 445      49.267  -6.274  -2.283  1.00 27.00           C  
ATOM   2830  N   GLU A 446      53.009  -2.508  -1.278  1.00  0.00           N  
ATOM   2831  CA  GLU A 446      54.140  -1.835  -1.917  1.00 12.00           C  
ATOM   2832  C   GLU A 446      55.480  -2.267  -1.323  1.00  9.00           C  
ATOM   2833  O   GLU A 446      56.488  -2.290  -2.038  1.00  3.00           O  
ATOM   2834  CB  GLU A 446      53.981  -0.323  -1.823  1.00 36.00           C  
ATOM   2835  CG  GLU A 446      54.460   0.365  -3.079  1.00  4.00           C  
ATOM   2836  CD  GLU A 446      54.254   1.859  -3.079  1.00  4.00           C  
ATOM   2837  OE1 GLU A 446      54.790   2.538  -2.172  1.00  7.00           O  
ATOM   2838  OE2 GLU A 446      53.596   2.356  -4.020  1.00  8.00           O  
ATOM   2839  N   ARG A 447      55.481  -2.628  -0.018  1.00  0.00           N  
ATOM   2840  CA  ARG A 447      56.659  -3.090   0.721  1.00  4.00           C  
ATOM   2841  C   ARG A 447      57.042  -4.542   0.340  1.00  5.00           C  
ATOM   2842  O   ARG A 447      58.144  -4.984   0.687  1.00  2.00           O  
ATOM   2843  CB  ARG A 447      56.452  -2.943   2.248  1.00 20.00           C  
ATOM   2844  CG  ARG A 447      56.421  -1.503   2.793  1.00 46.00           C  
ATOM   2845  CD  ARG A 447      57.785  -0.858   3.007  1.00  8.00           C  
ATOM   2846  NE  ARG A 447      58.671  -1.682   3.834  1.00  4.00           N  
ATOM   2847  CZ  ARG A 447      59.713  -2.368   3.370  1.00  3.00           C  
ATOM   2848  NH1 ARG A 447      60.027  -2.322   2.080  1.00  2.00           N  
ATOM   2849  NH2 ARG A 447      60.453  -3.097   4.193  1.00  2.00           N  
ATOM   2850  N   GLY A 448      56.155  -5.236  -0.388  1.00  0.00           N  
ATOM   2851  CA  GLY A 448      56.348  -6.605  -0.864  1.00  2.00           C  
ATOM   2852  C   GLY A 448      55.229  -7.598  -0.580  1.00  4.00           C  
ATOM   2853  O   GLY A 448      55.250  -8.709  -1.114  1.00  2.00           O  
ATOM   2854  N   MET A 449      54.258  -7.225   0.277  1.00 10.00           N  
ATOM   2855  CA  MET A 449      53.145  -8.094   0.662  1.00  4.00           C  
ATOM   2856  C   MET A 449      52.154  -8.377  -0.461  1.00  0.00           C  
ATOM   2857  O   MET A 449      52.233  -7.772  -1.539  1.00  9.00           O  
ATOM   2858  CB  MET A 449      52.436  -7.574   1.912  1.00  0.00           C  
ATOM   2859  CG  MET A 449      53.136  -7.954   3.182  1.00  5.00           C  
ATOM   2860  SD  MET A 449      52.178  -7.458   4.629  1.00  8.00           S  
ATOM   2861  CE  MET A 449      53.420  -6.628   5.546  1.00  9.00           C  
ATOM   2862  N   THR A 450      51.260  -9.358  -0.221  1.00  0.00           N  
ATOM   2863  CA  THR A 450      50.237  -9.808  -1.161  1.00 12.00           C  
ATOM   2864  C   THR A 450      48.882  -9.878  -0.426  1.00  0.00           C  
ATOM   2865  O   THR A 450      48.892  -9.872   0.809  1.00  0.00           O  
ATOM   2866  CB  THR A 450      50.610 -11.199  -1.764  1.00  4.00           C  
ATOM   2867  OG1 THR A 450      50.149 -12.262  -0.916  1.00  3.00           O  
ATOM   2868  CG2 THR A 450      52.090 -11.357  -2.094  1.00  2.00           C  
ATOM   2869  N   PRO A 451      47.724 -10.027  -1.124  1.00  0.00           N  
ATOM   2870  CA  PRO A 451      46.440 -10.180  -0.400  1.00  0.00           C  
ATOM   2871  C   PRO A 451      46.391 -11.457   0.442  1.00  0.00           C  
ATOM   2872  O   PRO A 451      45.595 -11.566   1.376  1.00  0.00           O  
ATOM   2873  CB  PRO A 451      45.404 -10.284  -1.527  1.00 29.00           C  
ATOM   2874  CG  PRO A 451      46.094  -9.776  -2.743  1.00 12.00           C  
ATOM   2875  CD  PRO A 451      47.523 -10.092  -2.585  1.00  6.00           C  
ATOM   2876  N   TYR A 452      47.249 -12.421   0.091  1.00  0.00           N  
ATOM   2877  CA  TYR A 452      47.338 -13.729   0.731  1.00  0.00           C  
ATOM   2878  C   TYR A 452      48.338 -13.777   1.871  1.00  4.00           C  
ATOM   2879  O   TYR A 452      48.203 -14.648   2.723  1.00  4.00           O  
ATOM   2880  CB  TYR A 452      47.541 -14.847  -0.313  1.00  3.00           C  
ATOM   2881  CG  TYR A 452      46.501 -14.779  -1.407  1.00  2.00           C  
ATOM   2882  CD1 TYR A 452      45.200 -15.215  -1.185  1.00  4.00           C  
ATOM   2883  CD2 TYR A 452      46.783 -14.171  -2.625  1.00  2.00           C  
ATOM   2884  CE1 TYR A 452      44.214 -15.083  -2.165  1.00  2.00           C  
ATOM   2885  CE2 TYR A 452      45.801 -14.017  -3.606  1.00  2.00           C  
ATOM   2886  CZ  TYR A 452      44.517 -14.479  -3.375  1.00  3.00           C  
ATOM   2887  OH  TYR A 452      43.549 -14.326  -4.343  1.00  3.00           O  
ATOM   2888  N   SER A 453      49.278 -12.803   1.945  1.00  4.00           N  
ATOM   2889  CA  SER A 453      50.274 -12.696   3.022  1.00  3.00           C  
ATOM   2890  C   SER A 453      49.610 -12.801   4.408  1.00  0.00           C  
ATOM   2891  O   SER A 453      48.556 -12.209   4.643  1.00  0.00           O  
ATOM   2892  CB  SER A 453      51.062 -11.388   2.912  1.00  4.00           C  
ATOM   2893  OG  SER A 453      51.852 -11.309   1.736  1.00  3.00           O  
ATOM   2894  N   MET A 454      50.225 -13.572   5.303  1.00  3.00           N  
ATOM   2895  CA  MET A 454      49.714 -13.807   6.646  1.00  0.00           C  
ATOM   2896  C   MET A 454      50.086 -12.691   7.581  1.00  0.00           C  
ATOM   2897  O   MET A 454      51.272 -12.396   7.779  1.00  4.00           O  
ATOM   2898  CB  MET A 454      50.139 -15.186   7.181  1.00  2.00           C  
ATOM   2899  CG  MET A 454      49.405 -16.330   6.527  1.00  2.00           C  
ATOM   2900  SD  MET A 454      47.632 -16.323   6.909  1.00  0.00           S  
ATOM   2901  CE  MET A 454      47.099 -17.864   6.147  1.00  2.00           C  
ATOM   2902  N   VAL A 455      49.047 -12.022   8.113  1.00  0.00           N  
ATOM   2903  CA  VAL A 455      49.157 -10.895   9.061  1.00 11.00           C  
ATOM   2904  C   VAL A 455      48.603 -11.342  10.434  1.00  0.00           C  
ATOM   2905  O   VAL A 455      47.840 -12.313  10.477  1.00  0.00           O  
ATOM   2906  CB  VAL A 455      48.510  -9.601   8.523  1.00 60.00           C  
ATOM   2907  CG1 VAL A 455      49.296  -9.027   7.341  1.00 19.00           C  
ATOM   2908  CG2 VAL A 455      47.048  -9.832   8.154  1.00  1.00           C  
ATOM   2909  N   ASN A 456      49.050 -10.732  11.562  1.00 29.00           N  
ATOM   2910  CA  ASN A 456      48.558 -11.245  12.847  1.00  0.00           C  
ATOM   2911  C   ASN A 456      47.664 -10.364  13.666  1.00  0.00           C  
ATOM   2912  O   ASN A 456      48.032  -9.267  14.099  1.00  0.00           O  
ATOM   2913  CB  ASN A 456      49.601 -12.053  13.674  1.00  5.00           C  
ATOM   2914  CG  ASN A 456      50.195 -11.438  14.918  1.00  3.00           C  
ATOM   2915  OD1 ASN A 456      50.684 -10.305  14.925  1.00  4.00           O  
ATOM   2916  ND2 ASN A 456      50.309 -12.248  15.953  1.00  2.00           N  
ATOM   2917  N   ASP A 457      46.448 -10.875  13.838  1.00  0.00           N  
ATOM   2918  CA  ASP A 457      45.414 -10.250  14.631  1.00  0.00           C  
ATOM   2919  C   ASP A 457      45.619 -10.752  16.069  1.00  0.00           C  
ATOM   2920  O   ASP A 457      45.200 -11.859  16.428  1.00  7.00           O  
ATOM   2921  CB  ASP A 457      44.023 -10.595  14.081  1.00  0.00           C  
ATOM   2922  CG  ASP A 457      42.893  -9.773  14.665  1.00  0.00           C  
ATOM   2923  OD1 ASP A 457      43.173  -8.827  15.421  1.00  0.00           O  
ATOM   2924  OD2 ASP A 457      41.731 -10.074  14.363  1.00  0.00           O  
ATOM   2925  N   SER A 458      46.347  -9.954  16.861  1.00  0.00           N  
ATOM   2926  CA  SER A 458      46.687 -10.238  18.254  1.00  6.00           C  
ATOM   2927  C   SER A 458      46.593  -8.934  19.078  1.00  0.00           C  
ATOM   2928  O   SER A 458      46.587  -7.856  18.477  1.00  0.00           O  
ATOM   2929  CB  SER A 458      48.103 -10.800  18.330  1.00  3.00           C  
ATOM   2930  OG  SER A 458      48.210 -11.977  17.550  1.00  3.00           O  
ATOM   2931  N   PRO A 459      46.527  -8.989  20.437  1.00  0.00           N  
ATOM   2932  CA  PRO A 459      46.476  -7.742  21.212  1.00 11.00           C  
ATOM   2933  C   PRO A 459      47.776  -6.958  21.105  1.00  0.00           C  
ATOM   2934  O   PRO A 459      48.866  -7.517  21.271  1.00  5.00           O  
ATOM   2935  CB  PRO A 459      46.212  -8.219  22.650  1.00  4.00           C  
ATOM   2936  CG  PRO A 459      45.798  -9.639  22.536  1.00  2.00           C  
ATOM   2937  CD  PRO A 459      46.517 -10.160  21.337  1.00  3.00           C  
ATOM   2938  N   ILE A 460      47.646  -5.655  20.834  1.00 10.00           N  
ATOM   2939  CA  ILE A 460      48.794  -4.771  20.689  1.00 13.00           C  
ATOM   2940  C   ILE A 460      48.912  -3.726  21.813  1.00  0.00           C  
ATOM   2941  O   ILE A 460      48.257  -2.684  21.785  1.00  0.00           O  
ATOM   2942  CB  ILE A 460      48.969  -4.253  19.225  1.00  0.00           C  
ATOM   2943  CG1 ILE A 460      50.295  -3.499  18.995  1.00  1.00           C  
ATOM   2944  CD1 ILE A 460      51.453  -4.418  18.594  1.00  7.00           C  
ATOM   2945  CG2 ILE A 460      47.743  -3.527  18.678  1.00  0.00           C  
ATOM   2946  N   THR A 461      49.728  -4.060  22.833  1.00 11.00           N  
ATOM   2947  CA  THR A 461      50.021  -3.204  23.988  1.00  0.00           C  
ATOM   2948  C   THR A 461      51.007  -2.112  23.560  1.00  7.00           C  
ATOM   2949  O   THR A 461      50.922  -0.981  24.048  1.00 10.00           O  
ATOM   2950  CB  THR A 461      50.552  -4.029  25.193  1.00  3.00           C  
ATOM   2951  OG1 THR A 461      50.986  -5.343  24.793  1.00  3.00           O  
ATOM   2952  CG2 THR A 461      49.534  -4.135  26.316  1.00  2.00           C  
ATOM   2953  N   ILE A 462      51.910  -2.459  22.604  1.00  5.00           N  
ATOM   2954  CA  ILE A 462      52.974  -1.624  22.025  1.00  5.00           C  
ATOM   2955  C   ILE A 462      52.525  -0.176  21.723  1.00 39.00           C  
ATOM   2956  O   ILE A 462      51.577   0.067  20.968  1.00 32.00           O  
ATOM   2957  CB  ILE A 462      53.813  -2.333  20.896  1.00  0.00           C  
ATOM   2958  CG1 ILE A 462      54.118  -3.834  21.254  1.00  3.00           C  
ATOM   2959  CD1 ILE A 462      54.793  -4.745  20.150  1.00  2.00           C  
ATOM   2960  CG2 ILE A 462      55.118  -1.553  20.606  1.00  3.00           C  
ATOM   2961  N   GLY A 463      53.187   0.752  22.399  1.00  4.00           N  
ATOM   2962  CA  GLY A 463      52.883   2.171  22.344  1.00  8.00           C  
ATOM   2963  C   GLY A 463      52.114   2.562  23.589  1.00  3.00           C  
ATOM   2964  O   GLY A 463      51.457   3.611  23.602  1.00  4.00           O  
ATOM   2965  N   LYS A 464      52.181   1.688  24.644  1.00  6.00           N  
ATOM   2966  CA  LYS A 464      51.510   1.812  25.951  1.00  6.00           C  
ATOM   2967  C   LYS A 464      50.095   2.437  25.859  1.00  4.00           C  
ATOM   2968  O   LYS A 464      49.655   3.225  26.698  1.00  2.00           O  
ATOM   2969  CB  LYS A 464      52.417   2.459  27.008  1.00  2.00           C  
ATOM   2970  CG  LYS A 464      53.550   1.546  27.492  1.00  3.00           C  
ATOM   2971  CD  LYS A 464      54.257   2.120  28.717  1.00  1.00           C  
ATOM   2972  CE  LYS A 464      55.757   2.146  28.571  1.00  1.00           C  
ATOM   2973  NZ  LYS A 464      56.380   3.056  29.564  1.00  1.00           N  
ATOM   2974  N   TRP A 465      49.407   2.030  24.786  1.00  0.00           N  
ATOM   2975  CA  TRP A 465      48.062   2.342  24.324  1.00  3.00           C  
ATOM   2976  C   TRP A 465      47.644   1.033  23.647  1.00  0.00           C  
ATOM   2977  O   TRP A 465      48.360   0.540  22.765  1.00  0.00           O  
ATOM   2978  CB  TRP A 465      48.130   3.501  23.320  1.00  4.00           C  
ATOM   2979  CG  TRP A 465      47.007   3.601  22.329  1.00  5.00           C  
ATOM   2980  CD1 TRP A 465      45.794   4.190  22.528  1.00  2.00           C  
ATOM   2981  CD2 TRP A 465      47.064   3.264  20.935  1.00 13.00           C  
ATOM   2982  CE2 TRP A 465      45.829   3.641  20.360  1.00  5.00           C  
ATOM   2983  NE1 TRP A 465      45.077   4.214  21.354  1.00  4.00           N  
ATOM   2984  CE3 TRP A 465      48.033   2.659  20.116  1.00 30.00           C  
ATOM   2985  CZ3 TRP A 465      47.740   2.453  18.774  1.00 25.00           C  
ATOM   2986  CH2 TRP A 465      46.503   2.836  18.232  1.00  0.00           C  
ATOM   2987  CZ2 TRP A 465      45.531   3.422  19.008  1.00 12.00           C  
ATOM   2988  N   THR A 466      46.548   0.428  24.123  1.00  3.00           N  
ATOM   2989  CA  THR A 466      46.077  -0.854  23.618  1.00  0.00           C  
ATOM   2990  C   THR A 466      44.801  -0.685  22.757  1.00  5.00           C  
ATOM   2991  O   THR A 466      43.695  -0.650  23.311  1.00  3.00           O  
ATOM   2992  CB  THR A 466      45.971  -1.906  24.767  1.00  2.00           C  
ATOM   2993  OG1 THR A 466      47.088  -1.799  25.646  1.00  4.00           O  
ATOM   2994  CG2 THR A 466      45.919  -3.333  24.260  1.00  5.00           C  
ATOM   2995  N   PRO A 467      44.917  -0.574  21.407  1.00  0.00           N  
ATOM   2996  CA  PRO A 467      43.694  -0.476  20.588  1.00  7.00           C  
ATOM   2997  C   PRO A 467      42.931  -1.801  20.550  1.00  0.00           C  
ATOM   2998  O   PRO A 467      43.543  -2.881  20.498  1.00  4.00           O  
ATOM   2999  CB  PRO A 467      44.212  -0.093  19.200  1.00 19.00           C  
ATOM   3000  CG  PRO A 467      45.610  -0.562  19.170  1.00  0.00           C  
ATOM   3001  CD  PRO A 467      46.137  -0.588  20.566  1.00  1.00           C  
ATOM   3002  N   LYS A 468      41.595  -1.718  20.602  1.00  7.00           N  
ATOM   3003  CA  LYS A 468      40.742  -2.900  20.579  1.00  0.00           C  
ATOM   3004  C   LYS A 468      39.883  -2.973  19.314  1.00  0.00           C  
ATOM   3005  O   LYS A 468      39.368  -1.947  18.854  1.00 10.00           O  
ATOM   3006  CB  LYS A 468      39.880  -2.976  21.850  1.00  3.00           C  
ATOM   3007  CG  LYS A 468      40.567  -3.673  23.022  1.00  3.00           C  
ATOM   3008  CD  LYS A 468      40.145  -5.147  23.151  1.00  6.00           C  
ATOM   3009  CE  LYS A 468      39.255  -5.403  24.343  1.00  2.00           C  
ATOM   3010  NZ  LYS A 468      39.048  -6.853  24.571  1.00  2.00           N  
ATOM   3011  N   ASN A 469      39.733  -4.201  18.765  1.00  3.00           N  
ATOM   3012  CA  ASN A 469      38.923  -4.478  17.577  1.00 12.00           C  
ATOM   3013  C   ASN A 469      37.434  -4.311  17.865  1.00  0.00           C  
ATOM   3014  O   ASN A 469      37.009  -4.436  19.013  1.00  6.00           O  
ATOM   3015  CB  ASN A 469      39.215  -5.868  17.033  1.00 46.00           C  
ATOM   3016  CG  ASN A 469      40.657  -6.092  16.645  1.00  0.00           C  
ATOM   3017  OD1 ASN A 469      41.402  -5.159  16.311  1.00  0.00           O  
ATOM   3018  ND2 ASN A 469      41.082  -7.349  16.681  1.00  0.00           N  
ATOM   3019  N   SER A 470      36.656  -4.005  16.814  1.00 60.00           N  
ATOM   3020  CA  SER A 470      35.210  -3.756  16.816  1.00  7.00           C  
ATOM   3021  C   SER A 470      34.389  -4.671  17.753  1.00  4.00           C  
ATOM   3022  O   SER A 470      33.609  -4.178  18.579  1.00  3.00           O  
ATOM   3023  CB  SER A 470      34.675  -3.826  15.386  1.00  8.00           C  
ATOM   3024  OG  SER A 470      35.200  -4.924  14.650  1.00 10.00           O  
ATOM   3025  N   ASP A 471      34.602  -5.995  17.635  1.00  4.00           N  
ATOM   3026  CA  ASP A 471      33.923  -7.040  18.410  1.00  3.00           C  
ATOM   3027  C   ASP A 471      34.667  -7.431  19.687  1.00  2.00           C  
ATOM   3028  O   ASP A 471      34.284  -8.405  20.346  1.00  3.00           O  
ATOM   3029  CB  ASP A 471      33.676  -8.283  17.523  1.00  3.00           C  
ATOM   3030  CG  ASP A 471      34.914  -8.956  16.934  1.00  7.00           C  
ATOM   3031  OD1 ASP A 471      36.007  -8.343  16.972  1.00  0.00           O  
ATOM   3032  OD2 ASP A 471      34.784 -10.090  16.420  1.00  6.00           O  
ATOM   3033  N   GLY A 472      35.721  -6.679  20.014  1.00  4.00           N  
ATOM   3034  CA  GLY A 472      36.584  -6.920  21.167  1.00  3.00           C  
ATOM   3035  C   GLY A 472      37.252  -8.281  21.128  1.00  3.00           C  
ATOM   3036  O   GLY A 472      37.620  -8.824  22.176  1.00  3.00           O  
ATOM   3037  N   ARG A 473      37.403  -8.844  19.912  1.00  0.00           N  
ATOM   3038  CA  ARG A 473      37.981 -10.165  19.686  1.00  4.00           C  
ATOM   3039  C   ARG A 473      39.253 -10.089  18.850  1.00  0.00           C  
ATOM   3040  O   ARG A 473      39.591  -9.026  18.327  1.00  0.00           O  
ATOM   3041  CB  ARG A 473      36.938 -11.084  19.011  1.00  5.00           C  
ATOM   3042  CG  ARG A 473      35.728 -11.395  19.889  1.00  3.00           C  
ATOM   3043  CD  ARG A 473      34.506 -11.823  19.092  1.00  4.00           C  
ATOM   3044  NE  ARG A 473      33.605 -12.669  19.879  1.00  2.00           N  
ATOM   3045  CZ  ARG A 473      32.523 -13.276  19.397  1.00  2.00           C  
ATOM   3046  NH1 ARG A 473      32.183 -13.131  18.121  1.00  2.00           N  
ATOM   3047  NH2 ARG A 473      31.770 -14.029  20.188  1.00  1.00           N  
ATOM   3048  N   TYR A 474      39.967 -11.212  18.754  1.00  4.00           N  
ATOM   3049  CA  TYR A 474      41.174 -11.375  17.943  1.00  0.00           C  
ATOM   3050  C   TYR A 474      40.978 -12.613  17.063  1.00  4.00           C  
ATOM   3051  O   TYR A 474      40.011 -13.341  17.276  1.00  3.00           O  
ATOM   3052  CB  TYR A 474      42.433 -11.459  18.829  1.00  4.00           C  
ATOM   3053  CG  TYR A 474      42.596 -10.225  19.689  1.00  0.00           C  
ATOM   3054  CD1 TYR A 474      43.103  -9.045  19.158  1.00  0.00           C  
ATOM   3055  CD2 TYR A 474      42.147 -10.205  21.006  1.00  3.00           C  
ATOM   3056  CE1 TYR A 474      43.169  -7.879  19.918  1.00  0.00           C  
ATOM   3057  CE2 TYR A 474      42.240  -9.055  21.787  1.00  4.00           C  
ATOM   3058  CZ  TYR A 474      42.751  -7.891  21.239  1.00  2.00           C  
ATOM   3059  OH  TYR A 474      42.847  -6.744  21.995  1.00  8.00           O  
ATOM   3060  N   LEU A 475      41.812 -12.831  16.046  1.00  0.00           N  
ATOM   3061  CA  LEU A 475      41.595 -13.978  15.164  1.00  2.00           C  
ATOM   3062  C   LEU A 475      42.860 -14.779  14.905  1.00  3.00           C  
ATOM   3063  O   LEU A 475      42.780 -15.899  14.401  1.00  2.00           O  
ATOM   3064  CB  LEU A 475      40.956 -13.522  13.831  1.00  4.00           C  
ATOM   3065  CG  LEU A 475      39.681 -12.665  13.915  1.00  0.00           C  
ATOM   3066  CD1 LEU A 475      39.494 -11.844  12.674  1.00 10.00           C  
ATOM   3067  CD2 LEU A 475      38.453 -13.509  14.190  1.00  4.00           C  
ATOM   3068  N   GLY A 476      44.007 -14.192  15.247  1.00  5.00           N  
ATOM   3069  CA  GLY A 476      45.323 -14.776  15.024  1.00  3.00           C  
ATOM   3070  C   GLY A 476      45.820 -14.508  13.616  1.00  0.00           C  
ATOM   3071  O   GLY A 476      45.519 -13.456  13.037  1.00  0.00           O  
ATOM   3072  N   MET A 477      46.574 -15.460  13.051  1.00  3.00           N  
ATOM   3073  CA  MET A 477      47.091 -15.335  11.698  1.00  0.00           C  
ATOM   3074  C   MET A 477      45.964 -15.461  10.668  1.00  0.00           C  
ATOM   3075  O   MET A 477      45.215 -16.441  10.687  1.00  3.00           O  
ATOM   3076  CB  MET A 477      48.211 -16.337  11.445  1.00  2.00           C  
ATOM   3077  CG  MET A 477      49.296 -15.767  10.609  1.00  3.00           C  
ATOM   3078  SD  MET A 477      50.246 -14.447  11.400  1.00  4.00           S  
ATOM   3079  CE  MET A 477      51.938 -14.961  10.939  1.00  2.00           C  
ATOM   3080  N   ILE A 478      45.808 -14.427   9.826  1.00  0.00           N  
ATOM   3081  CA  ILE A 478      44.792 -14.332   8.768  1.00  6.00           C  
ATOM   3082  C   ILE A 478      45.406 -13.655   7.533  1.00  0.00           C  
ATOM   3083  O   ILE A 478      46.317 -12.847   7.711  1.00  0.00           O  
ATOM   3084  CB  ILE A 478      43.484 -13.605   9.226  1.00  0.00           C  
ATOM   3085  CG1 ILE A 478      43.767 -12.234   9.880  1.00  1.00           C  
ATOM   3086  CD1 ILE A 478      42.571 -11.342  10.044  1.00 33.00           C  
ATOM   3087  CG2 ILE A 478      42.611 -14.500  10.117  1.00  5.00           C  
ATOM   3088  N   PRO A 479      44.966 -13.950   6.279  1.00  0.00           N  
ATOM   3089  CA  PRO A 479      45.566 -13.247   5.124  1.00  0.00           C  
ATOM   3090  C   PRO A 479      45.184 -11.774   5.112  1.00  0.00           C  
ATOM   3091  O   PRO A 479      44.128 -11.412   5.642  1.00  0.00           O  
ATOM   3092  CB  PRO A 479      45.021 -13.989   3.899  1.00  8.00           C  
ATOM   3093  CG  PRO A 479      43.799 -14.672   4.365  1.00  7.00           C  
ATOM   3094  CD  PRO A 479      43.913 -14.895   5.854  1.00  5.00           C  
ATOM   3095  N   LEU A 480      46.067 -10.933   4.534  1.00  0.00           N  
ATOM   3096  CA  LEU A 480      45.938  -9.486   4.421  1.00  0.00           C  
ATOM   3097  C   LEU A 480      44.560  -9.038   3.954  1.00  0.00           C  
ATOM   3098  O   LEU A 480      44.033  -8.039   4.464  1.00  0.00           O  
ATOM   3099  CB  LEU A 480      47.021  -8.956   3.468  1.00  0.00           C  
ATOM   3100  CG  LEU A 480      47.232  -7.455   3.437  1.00  0.00           C  
ATOM   3101  CD1 LEU A 480      48.698  -7.128   3.436  1.00  0.00           C  
ATOM   3102  CD2 LEU A 480      46.515  -6.813   2.223  1.00  0.00           C  
ATOM   3103  N   ARG A 481      44.000  -9.760   2.967  1.00  0.00           N  
ATOM   3104  CA  ARG A 481      42.693  -9.434   2.421  1.00  0.00           C  
ATOM   3105  C   ARG A 481      41.565  -9.577   3.434  1.00 60.00           C  
ATOM   3106  O   ARG A 481      40.689  -8.710   3.467  1.00 60.00           O  
ATOM   3107  CB  ARG A 481      42.419 -10.136   1.076  1.00 60.00           C  
ATOM   3108  CG  ARG A 481      42.485 -11.641   1.086  1.00 50.00           C  
ATOM   3109  CD  ARG A 481      42.139 -12.178  -0.274  1.00 37.00           C  
ATOM   3110  NE  ARG A 481      41.945 -13.625  -0.219  1.00 15.00           N  
ATOM   3111  CZ  ARG A 481      41.136 -14.307  -1.021  1.00  0.00           C  
ATOM   3112  NH1 ARG A 481      40.439 -13.682  -1.963  1.00  5.00           N  
ATOM   3113  NH2 ARG A 481      41.029 -15.625  -0.899  1.00  2.00           N  
ATOM   3114  N   ARG A 482      41.624 -10.617   4.303  1.00  0.00           N  
ATOM   3115  CA  ARG A 482      40.614 -10.884   5.339  1.00 34.00           C  
ATOM   3116  C   ARG A 482      40.640  -9.757   6.367  1.00  0.00           C  
ATOM   3117  O   ARG A 482      39.591  -9.207   6.715  1.00  0.00           O  
ATOM   3118  CB  ARG A 482      40.868 -12.254   6.007  1.00  0.00           C  
ATOM   3119  CG  ARG A 482      39.676 -13.212   5.958  1.00  8.00           C  
ATOM   3120  CD  ARG A 482      40.013 -14.567   5.319  1.00  3.00           C  
ATOM   3121  NE  ARG A 482      39.950 -14.536   3.850  1.00 15.00           N  
ATOM   3122  CZ  ARG A 482      39.793 -15.599   3.060  1.00  4.00           C  
ATOM   3123  NH1 ARG A 482      39.668 -16.815   3.583  1.00  2.00           N  
ATOM   3124  NH2 ARG A 482      39.741 -15.452   1.746  1.00  5.00           N  
ATOM   3125  N   ALA A 483      41.867  -9.367   6.771  1.00  0.00           N  
ATOM   3126  CA  ALA A 483      42.191  -8.304   7.726  1.00  0.00           C  
ATOM   3127  C   ALA A 483      41.591  -6.979   7.320  1.00  0.00           C  
ATOM   3128  O   ALA A 483      41.094  -6.237   8.170  1.00  0.00           O  
ATOM   3129  CB  ALA A 483      43.692  -8.164   7.823  1.00  0.00           C  
ATOM   3130  N   LEU A 484      41.649  -6.681   6.011  1.00  0.00           N  
ATOM   3131  CA  LEU A 484      41.117  -5.466   5.446  1.00  0.00           C  
ATOM   3132  C   LEU A 484      39.616  -5.544   5.475  1.00  0.00           C  
ATOM   3133  O   LEU A 484      38.993  -4.612   5.971  1.00  0.00           O  
ATOM   3134  CB  LEU A 484      41.644  -5.244   4.012  1.00  0.00           C  
ATOM   3135  CG  LEU A 484      41.255  -3.946   3.309  1.00  0.00           C  
ATOM   3136  CD1 LEU A 484      41.484  -2.766   4.210  1.00  0.00           C  
ATOM   3137  CD2 LEU A 484      42.058  -3.721   2.081  1.00  0.00           C  
ATOM   3138  N   TYR A 485      39.036  -6.651   4.982  1.00  0.00           N  
ATOM   3139  CA  TYR A 485      37.591  -6.820   4.970  1.00 48.00           C  
ATOM   3140  C   TYR A 485      36.947  -6.693   6.354  1.00  0.00           C  
ATOM   3141  O   TYR A 485      35.977  -5.945   6.484  1.00 19.00           O  
ATOM   3142  CB  TYR A 485      37.170  -8.116   4.254  1.00 56.00           C  
ATOM   3143  CG  TYR A 485      35.684  -8.387   4.335  1.00 43.00           C  
ATOM   3144  CD1 TYR A 485      34.760  -7.500   3.787  1.00 55.00           C  
ATOM   3145  CD2 TYR A 485      35.198  -9.533   4.958  1.00 12.00           C  
ATOM   3146  CE1 TYR A 485      33.391  -7.728   3.888  1.00 17.00           C  
ATOM   3147  CE2 TYR A 485      33.828  -9.785   5.045  1.00  4.00           C  
ATOM   3148  CZ  TYR A 485      32.927  -8.878   4.514  1.00  5.00           C  
ATOM   3149  OH  TYR A 485      31.575  -9.124   4.607  1.00  3.00           O  
ATOM   3150  N   LEU A 486      37.481  -7.370   7.380  1.00  0.00           N  
ATOM   3151  CA  LEU A 486      36.897  -7.291   8.723  1.00  6.00           C  
ATOM   3152  C   LEU A 486      37.310  -6.034   9.503  1.00 10.00           C  
ATOM   3153  O   LEU A 486      36.793  -5.775  10.604  1.00  8.00           O  
ATOM   3154  CB  LEU A 486      37.180  -8.562   9.538  1.00  9.00           C  
ATOM   3155  CG  LEU A 486      36.801  -9.919   8.937  1.00  8.00           C  
ATOM   3156  CD1 LEU A 486      37.235 -11.026   9.845  1.00  6.00           C  
ATOM   3157  CD2 LEU A 486      35.312 -10.039   8.696  1.00  3.00           C  
ATOM   3158  N   SER A 487      38.213  -5.235   8.898  1.00  0.00           N  
ATOM   3159  CA  SER A 487      38.785  -3.995   9.436  1.00  0.00           C  
ATOM   3160  C   SER A 487      39.369  -4.224  10.849  1.00  0.00           C  
ATOM   3161  O   SER A 487      38.933  -3.616  11.849  1.00 41.00           O  
ATOM   3162  CB  SER A 487      37.781  -2.848   9.384  1.00 15.00           C  
ATOM   3163  OG  SER A 487      37.201  -2.700   8.100  1.00 16.00           O  
ATOM   3164  N   ARG A 488      40.332  -5.173  10.915  1.00  0.00           N  
ATOM   3165  CA  ARG A 488      40.997  -5.544  12.156  1.00  5.00           C  
ATOM   3166  C   ARG A 488      42.023  -4.479  12.506  1.00  0.00           C  
ATOM   3167  O   ARG A 488      43.064  -4.371  11.851  1.00  0.00           O  
ATOM   3168  CB  ARG A 488      41.602  -6.972  12.096  1.00  0.00           C  
ATOM   3169  CG  ARG A 488      40.672  -8.072  11.580  1.00  0.00           C  
ATOM   3170  CD  ARG A 488      39.328  -8.155  12.309  1.00  0.00           C  
ATOM   3171  NE  ARG A 488      39.436  -8.657  13.678  1.00  0.00           N  
ATOM   3172  CZ  ARG A 488      38.436  -8.665  14.552  1.00  0.00           C  
ATOM   3173  NH1 ARG A 488      37.245  -8.184  14.216  1.00 10.00           N  
ATOM   3174  NH2 ARG A 488      38.620  -9.144  15.771  1.00  0.00           N  
ATOM   3175  N   ASN A 489      41.663  -3.635  13.497  1.00  0.00           N  
ATOM   3176  CA  ASN A 489      42.427  -2.499  14.005  1.00  0.00           C  
ATOM   3177  C   ASN A 489      43.856  -2.836  14.441  1.00  0.00           C  
ATOM   3178  O   ASN A 489      44.766  -2.024  14.231  1.00  0.00           O  
ATOM   3179  CB  ASN A 489      41.662  -1.837  15.138  1.00  0.00           C  
ATOM   3180  CG  ASN A 489      40.364  -1.184  14.713  1.00  0.00           C  
ATOM   3181  OD1 ASN A 489      40.185  -0.710  13.575  1.00 56.00           O  
ATOM   3182  ND2 ASN A 489      39.448  -1.083  15.658  1.00 21.00           N  
ATOM   3183  N   THR A 490      44.059  -4.047  15.009  1.00  0.00           N  
ATOM   3184  CA  THR A 490      45.358  -4.521  15.491  1.00  0.00           C  
ATOM   3185  C   THR A 490      46.328  -4.833  14.354  1.00  0.00           C  
ATOM   3186  O   THR A 490      47.544  -4.670  14.523  1.00  0.00           O  
ATOM   3187  CB  THR A 490      45.174  -5.697  16.433  1.00  0.00           C  
ATOM   3188  OG1 THR A 490      44.413  -6.688  15.755  1.00  0.00           O  
ATOM   3189  CG2 THR A 490      44.480  -5.307  17.733  1.00  0.00           C  
ATOM   3190  N   VAL A 491      45.802  -5.298  13.206  1.00  0.00           N  
ATOM   3191  CA  VAL A 491      46.642  -5.582  12.040  1.00 60.00           C  
ATOM   3192  C   VAL A 491      47.073  -4.262  11.386  1.00  0.00           C  
ATOM   3193  O   VAL A 491      48.215  -4.131  10.944  1.00  0.00           O  
ATOM   3194  CB  VAL A 491      46.077  -6.642  11.051  1.00  0.00           C  
ATOM   3195  CG1 VAL A 491      44.577  -6.591  10.927  1.00  1.00           C  
ATOM   3196  CG2 VAL A 491      46.747  -6.551   9.691  1.00 60.00           C  
ATOM   3197  N   SER A 492      46.180  -3.269  11.406  1.00  0.00           N  
ATOM   3198  CA  SER A 492      46.436  -1.935  10.874  1.00  0.00           C  
ATOM   3199  C   SER A 492      47.615  -1.276  11.585  1.00  0.00           C  
ATOM   3200  O   SER A 492      48.540  -0.832  10.912  1.00  0.00           O  
ATOM   3201  CB  SER A 492      45.192  -1.061  10.968  1.00  0.00           C  
ATOM   3202  OG  SER A 492      44.143  -1.628  10.203  1.00  0.00           O  
ATOM   3203  N   VAL A 493      47.627  -1.289  12.933  1.00  0.00           N  
ATOM   3204  CA  VAL A 493      48.710  -0.727  13.758  1.00  0.00           C  
ATOM   3205  C   VAL A 493      50.029  -1.492  13.510  1.00  0.00           C  
ATOM   3206  O   VAL A 493      51.100  -0.877  13.455  1.00  0.00           O  
ATOM   3207  CB  VAL A 493      48.299  -0.659  15.250  1.00  0.00           C  
ATOM   3208  CG1 VAL A 493      49.438  -0.151  16.129  1.00  5.00           C  
ATOM   3209  CG2 VAL A 493      47.070   0.221  15.427  1.00  0.00           C  
ATOM   3210  N   ARG A 494      49.928  -2.816  13.298  1.00  0.00           N  
ATOM   3211  CA  ARG A 494      51.054  -3.688  12.980  1.00  9.00           C  
ATOM   3212  C   ARG A 494      51.621  -3.383  11.588  1.00 23.00           C  
ATOM   3213  O   ARG A 494      52.835  -3.314  11.419  1.00  7.00           O  
ATOM   3214  CB  ARG A 494      50.652  -5.157  13.144  1.00 28.00           C  
ATOM   3215  CG  ARG A 494      50.809  -5.628  14.579  1.00  6.00           C  
ATOM   3216  CD  ARG A 494      50.537  -7.111  14.747  1.00  9.00           C  
ATOM   3217  NE  ARG A 494      50.896  -7.569  16.092  1.00  4.00           N  
ATOM   3218  CZ  ARG A 494      50.079  -7.567  17.142  1.00  0.00           C  
ATOM   3219  NH1 ARG A 494      48.821  -7.169  17.010  1.00  0.00           N  
ATOM   3220  NH2 ARG A 494      50.513  -7.970  18.329  1.00  4.00           N  
ATOM   3221  N   LEU A 495      50.737  -3.141  10.611  1.00  0.00           N  
ATOM   3222  CA  LEU A 495      51.107  -2.745   9.248  1.00  0.00           C  
ATOM   3223  C   LEU A 495      51.676  -1.324   9.239  1.00  0.00           C  
ATOM   3224  O   LEU A 495      52.551  -1.050   8.432  1.00  0.00           O  
ATOM   3225  CB  LEU A 495      49.917  -2.826   8.279  1.00  0.00           C  
ATOM   3226  CG  LEU A 495      49.382  -4.219   7.950  1.00  0.00           C  
ATOM   3227  CD1 LEU A 495      48.241  -4.129   6.988  1.00  0.00           C  
ATOM   3228  CD2 LEU A 495      50.432  -5.098   7.336  1.00 29.00           C  
ATOM   3229  N   LEU A 496      51.187  -0.433  10.139  1.00  0.00           N  
ATOM   3230  CA  LEU A 496      51.675   0.943  10.278  1.00  0.00           C  
ATOM   3231  C   LEU A 496      53.097   0.955  10.843  1.00  0.00           C  
ATOM   3232  O   LEU A 496      53.923   1.750  10.387  1.00  0.00           O  
ATOM   3233  CB  LEU A 496      50.727   1.828  11.109  1.00  0.00           C  
ATOM   3234  CG  LEU A 496      51.140   3.315  11.287  1.00  0.00           C  
ATOM   3235  CD1 LEU A 496      51.230   4.035   9.980  1.00  0.00           C  
ATOM   3236  CD2 LEU A 496      50.173   4.059  12.137  1.00  0.00           C  
ATOM   3237  N   GLN A 497      53.386   0.050  11.801  1.00  0.00           N  
ATOM   3238  CA  GLN A 497      54.717  -0.150  12.383  1.00  8.00           C  
ATOM   3239  C   GLN A 497      55.676  -0.687  11.291  1.00  3.00           C  
ATOM   3240  O   GLN A 497      56.836  -0.270  11.223  1.00  3.00           O  
ATOM   3241  CB  GLN A 497      54.646  -1.177  13.531  1.00  4.00           C  
ATOM   3242  CG  GLN A 497      54.112  -0.645  14.858  1.00  4.00           C  
ATOM   3243  CD  GLN A 497      54.312  -1.627  15.999  1.00  3.00           C  
ATOM   3244  OE1 GLN A 497      54.287  -2.860  15.827  1.00  5.00           O  
ATOM   3245  NE2 GLN A 497      54.512  -1.100  17.198  1.00 13.00           N  
ATOM   3246  N   THR A 498      55.168  -1.590  10.426  1.00  0.00           N  
ATOM   3247  CA  THR A 498      55.916  -2.219   9.330  1.00  3.00           C  
ATOM   3248  C   THR A 498      56.217  -1.238   8.177  1.00  0.00           C  
ATOM   3249  O   THR A 498      57.333  -1.222   7.657  1.00  3.00           O  
ATOM   3250  CB  THR A 498      55.182  -3.484   8.856  1.00  0.00           C  
ATOM   3251  OG1 THR A 498      54.840  -4.295   9.983  1.00  5.00           O  
ATOM   3252  CG2 THR A 498      56.013  -4.310   7.898  1.00  7.00           C  
ATOM   3253  N   VAL A 499      55.194  -0.439   7.783  1.00  0.00           N  
ATOM   3254  CA  VAL A 499      55.199   0.553   6.696  1.00  0.00           C  
ATOM   3255  C   VAL A 499      55.929   1.850   7.077  1.00  6.00           C  
ATOM   3256  O   VAL A 499      56.567   2.461   6.215  1.00  8.00           O  
ATOM   3257  CB  VAL A 499      53.749   0.810   6.185  1.00  0.00           C  
ATOM   3258  CG1 VAL A 499      53.626   2.102   5.381  1.00 60.00           C  
ATOM   3259  CG2 VAL A 499      53.231  -0.368   5.374  1.00  5.00           C  
ATOM   3260  N   GLY A 500      55.820   2.251   8.345  1.00  5.00           N  
ATOM   3261  CA  GLY A 500      56.401   3.478   8.877  1.00  5.00           C  
ATOM   3262  C   GLY A 500      55.406   4.617   8.804  1.00  0.00           C  
ATOM   3263  O   GLY A 500      54.766   4.813   7.767  1.00  0.00           O  
ATOM   3264  N   ILE A 501      55.253   5.364   9.916  1.00 13.00           N  
ATOM   3265  CA  ILE A 501      54.339   6.505  10.056  1.00  0.00           C  
ATOM   3266  C   ILE A 501      54.554   7.615   9.002  1.00 28.00           C  
ATOM   3267  O   ILE A 501      53.566   8.229   8.578  1.00  0.00           O  
ATOM   3268  CB  ILE A 501      54.233   7.037  11.523  1.00  0.00           C  
ATOM   3269  CG1 ILE A 501      55.624   7.139  12.210  1.00  6.00           C  
ATOM   3270  CD1 ILE A 501      55.699   7.694  13.703  1.00  3.00           C  
ATOM   3271  CG2 ILE A 501      53.272   6.182  12.339  1.00  0.00           C  
ATOM   3272  N   GLU A 502      55.830   7.814   8.542  1.00  0.00           N  
ATOM   3273  CA  GLU A 502      56.269   8.794   7.523  1.00 11.00           C  
ATOM   3274  C   GLU A 502      55.640   8.563   6.136  1.00  7.00           C  
ATOM   3275  O   GLU A 502      55.061   9.488   5.560  1.00 11.00           O  
ATOM   3276  CB  GLU A 502      57.822   8.870   7.413  1.00  4.00           C  
ATOM   3277  CG  GLU A 502      58.533   7.540   7.111  1.00  4.00           C  
ATOM   3278  CD  GLU A 502      59.933   7.607   6.517  1.00  2.00           C  
ATOM   3279  OE1 GLU A 502      60.058   7.966   5.322  1.00  2.00           O  
ATOM   3280  OE2 GLU A 502      60.900   7.241   7.227  1.00  1.00           O  
ATOM   3281  N   ARG A 503      55.765   7.334   5.611  1.00  0.00           N  
ATOM   3282  CA  ARG A 503      55.243   6.912   4.315  1.00  7.00           C  
ATOM   3283  C   ARG A 503      53.701   7.070   4.228  1.00  0.00           C  
ATOM   3284  O   ARG A 503      53.176   7.513   3.200  1.00  0.00           O  
ATOM   3285  CB  ARG A 503      55.698   5.461   4.020  1.00  7.00           C  
ATOM   3286  CG  ARG A 503      55.255   4.922   2.660  1.00 26.00           C  
ATOM   3287  CD  ARG A 503      55.893   5.639   1.483  1.00  4.00           C  
ATOM   3288  NE  ARG A 503      55.287   5.218   0.224  1.00  7.00           N  
ATOM   3289  CZ  ARG A 503      54.384   5.922  -0.451  1.00  5.00           C  
ATOM   3290  NH1 ARG A 503      53.968   7.097   0.008  1.00 45.00           N  
ATOM   3291  NH2 ARG A 503      53.879   5.451  -1.583  1.00  8.00           N  
ATOM   3292  N   THR A 504      53.001   6.717   5.320  1.00  0.00           N  
ATOM   3293  CA  THR A 504      51.550   6.806   5.476  1.00  0.00           C  
ATOM   3294  C   THR A 504      51.138   8.289   5.344  1.00  0.00           C  
ATOM   3295  O   THR A 504      50.309   8.629   4.493  1.00  1.00           O  
ATOM   3296  CB  THR A 504      51.169   6.171   6.823  1.00  0.00           C  
ATOM   3297  OG1 THR A 504      51.744   4.863   6.883  1.00  0.00           O  
ATOM   3298  CG2 THR A 504      49.667   6.091   7.042  1.00  1.00           C  
ATOM   3299  N   ARG A 505      51.791   9.170   6.121  1.00  0.00           N  
ATOM   3300  CA  ARG A 505      51.562  10.624   6.107  1.00  0.00           C  
ATOM   3301  C   ARG A 505      51.821  11.258   4.712  1.00  0.00           C  
ATOM   3302  O   ARG A 505      51.114  12.198   4.330  1.00  0.00           O  
ATOM   3303  CB  ARG A 505      52.386  11.307   7.216  1.00 19.00           C  
ATOM   3304  CG  ARG A 505      51.866  11.006   8.625  1.00  0.00           C  
ATOM   3305  CD  ARG A 505      52.540  11.784   9.741  1.00 23.00           C  
ATOM   3306  NE  ARG A 505      51.954  13.116   9.831  1.00  0.00           N  
ATOM   3307  CZ  ARG A 505      52.540  14.216   9.380  1.00  0.00           C  
ATOM   3308  NH1 ARG A 505      53.774  14.166   8.887  1.00 10.00           N  
ATOM   3309  NH2 ARG A 505      51.915  15.379   9.445  1.00  0.00           N  
ATOM   3310  N   GLN A 506      52.799  10.698   3.944  1.00 17.00           N  
ATOM   3311  CA  GLN A 506      53.155  11.133   2.590  1.00 13.00           C  
ATOM   3312  C   GLN A 506      52.024  10.874   1.598  1.00  0.00           C  
ATOM   3313  O   GLN A 506      51.748  11.751   0.773  1.00 12.00           O  
ATOM   3314  CB  GLN A 506      54.439  10.451   2.105  1.00  8.00           C  
ATOM   3315  CG  GLN A 506      55.261  11.331   1.158  1.00  4.00           C  
ATOM   3316  CD  GLN A 506      55.645  10.632  -0.128  1.00  2.00           C  
ATOM   3317  OE1 GLN A 506      56.377   9.624  -0.138  1.00  3.00           O  
ATOM   3318  NE2 GLN A 506      55.195  11.192  -1.250  1.00  6.00           N  
ATOM   3319  N   LEU A 507      51.378   9.669   1.669  1.00  0.00           N  
ATOM   3320  CA  LEU A 507      50.256   9.286   0.799  1.00  0.00           C  
ATOM   3321  C   LEU A 507      49.037  10.173   1.067  1.00  0.00           C  
ATOM   3322  O   LEU A 507      48.402  10.646   0.129  1.00  0.00           O  
ATOM   3323  CB  LEU A 507      49.907   7.805   0.980  1.00  1.00           C  
ATOM   3324  CG  LEU A 507      48.951   7.201  -0.044  1.00  0.00           C  
ATOM   3325  CD1 LEU A 507      49.529   7.194  -1.454  1.00 18.00           C  
ATOM   3326  CD2 LEU A 507      48.605   5.816   0.321  1.00  1.00           C  
ATOM   3327  N   PHE A 508      48.744  10.389   2.356  1.00  0.00           N  
ATOM   3328  CA  PHE A 508      47.698  11.253   2.882  1.00  0.00           C  
ATOM   3329  C   PHE A 508      47.810  12.690   2.399  1.00  0.00           C  
ATOM   3330  O   PHE A 508      46.787  13.316   2.112  1.00  0.00           O  
ATOM   3331  CB  PHE A 508      47.825  11.303   4.389  1.00  0.00           C  
ATOM   3332  CG  PHE A 508      47.021  10.252   5.067  1.00  0.00           C  
ATOM   3333  CD1 PHE A 508      47.544   8.987   5.272  1.00  1.00           C  
ATOM   3334  CD2 PHE A 508      45.740  10.528   5.524  1.00  1.00           C  
ATOM   3335  CE1 PHE A 508      46.793   7.998   5.900  1.00  1.00           C  
ATOM   3336  CE2 PHE A 508      44.996   9.549   6.169  1.00  1.00           C  
ATOM   3337  CZ  PHE A 508      45.533   8.287   6.362  1.00  0.00           C  
ATOM   3338  N   MET A 509      49.042  13.238   2.393  1.00  0.00           N  
ATOM   3339  CA  MET A 509      49.301  14.598   1.936  1.00  0.00           C  
ATOM   3340  C   MET A 509      49.019  14.730   0.426  1.00  7.00           C  
ATOM   3341  O   MET A 509      48.474  15.763   0.000  1.00  5.00           O  
ATOM   3342  CB  MET A 509      50.716  15.031   2.324  1.00  7.00           C  
ATOM   3343  CG  MET A 509      50.753  15.822   3.627  1.00  6.00           C  
ATOM   3344  SD  MET A 509      52.265  15.587   4.596  1.00 17.00           S  
ATOM   3345  CE  MET A 509      53.379  16.630   3.703  1.00  3.00           C  
ATOM   3346  N   ASP A 510      49.294  13.636  -0.347  1.00  0.00           N  
ATOM   3347  CA  ASP A 510      49.032  13.463  -1.787  1.00  9.00           C  
ATOM   3348  C   ASP A 510      47.524  13.453  -2.155  1.00 14.00           C  
ATOM   3349  O   ASP A 510      47.183  13.556  -3.336  1.00 27.00           O  
ATOM   3350  CB  ASP A 510      49.700  12.177  -2.310  1.00  0.00           C  
ATOM   3351  CG  ASP A 510      51.201  12.251  -2.427  1.00  0.00           C  
ATOM   3352  OD1 ASP A 510      51.712  13.326  -2.786  1.00  7.00           O  
ATOM   3353  OD2 ASP A 510      51.867  11.212  -2.208  1.00 40.00           O  
ATOM   3354  N   PHE A 511      46.636  13.302  -1.154  1.00  0.00           N  
ATOM   3355  CA  PHE A 511      45.174  13.313  -1.312  1.00  0.00           C  
ATOM   3356  C   PHE A 511      44.576  14.709  -1.035  1.00 29.00           C  
ATOM   3357  O   PHE A 511      43.360  14.928  -1.156  1.00 25.00           O  
ATOM   3358  CB  PHE A 511      44.541  12.254  -0.405  1.00  1.00           C  
ATOM   3359  CG  PHE A 511      45.013  10.843  -0.663  1.00  0.00           C  
ATOM   3360  CD1 PHE A 511      45.575  10.487  -1.889  1.00  1.00           C  
ATOM   3361  CD2 PHE A 511      44.891   9.864   0.314  1.00  1.00           C  
ATOM   3362  CE1 PHE A 511      46.013   9.175  -2.125  1.00  0.00           C  
ATOM   3363  CE2 PHE A 511      45.324   8.557   0.072  1.00  1.00           C  
ATOM   3364  CZ  PHE A 511      45.864   8.220  -1.152  1.00  1.00           C  
ATOM   3365  N   GLY A 512      45.461  15.647  -0.707  1.00 18.00           N  
ATOM   3366  CA  GLY A 512      45.104  17.020  -0.417  1.00  6.00           C  
ATOM   3367  C   GLY A 512      45.279  17.410   1.031  1.00  4.00           C  
ATOM   3368  O   GLY A 512      45.029  18.565   1.378  1.00  3.00           O  
ATOM   3369  N   LEU A 513      45.699  16.475   1.889  1.00  0.00           N  
ATOM   3370  CA  LEU A 513      45.876  16.800   3.297  1.00  0.00           C  
ATOM   3371  C   LEU A 513      47.072  17.702   3.615  1.00  4.00           C  
ATOM   3372  O   LEU A 513      48.045  17.774   2.851  1.00  4.00           O  
ATOM   3373  CB  LEU A 513      45.782  15.579   4.208  1.00  0.00           C  
ATOM   3374  CG  LEU A 513      44.354  15.151   4.439  1.00  0.00           C  
ATOM   3375  CD1 LEU A 513      44.197  13.676   4.275  1.00  1.00           C  
ATOM   3376  CD2 LEU A 513      43.809  15.664   5.761  1.00  1.00           C  
ATOM   3377  N   GLN A 514      46.947  18.441   4.724  1.00  0.00           N  
ATOM   3378  CA  GLN A 514      47.954  19.377   5.200  1.00  4.00           C  
ATOM   3379  C   GLN A 514      48.811  18.687   6.238  1.00  0.00           C  
ATOM   3380  O   GLN A 514      48.357  17.749   6.909  1.00  0.00           O  
ATOM   3381  CB  GLN A 514      47.306  20.648   5.799  1.00  3.00           C  
ATOM   3382  CG  GLN A 514      46.037  21.166   5.074  1.00  2.00           C  
ATOM   3383  CD  GLN A 514      44.753  20.370   5.328  1.00  5.00           C  
ATOM   3384  OE1 GLN A 514      44.705  19.423   6.115  1.00  0.00           O  
ATOM   3385  NE2 GLN A 514      43.696  20.699   4.601  1.00  3.00           N  
ATOM   3386  N   GLU A 515      50.057  19.171   6.375  1.00  4.00           N  
ATOM   3387  CA  GLU A 515      51.050  18.691   7.325  1.00  0.00           C  
ATOM   3388  C   GLU A 515      50.432  18.705   8.734  1.00  7.00           C  
ATOM   3389  O   GLU A 515      50.489  17.704   9.452  1.00 10.00           O  
ATOM   3390  CB  GLU A 515      52.289  19.597   7.242  1.00  3.00           C  
ATOM   3391  CG  GLU A 515      53.561  18.977   7.797  1.00  3.00           C  
ATOM   3392  CD  GLU A 515      54.409  18.220   6.795  1.00  2.00           C  
ATOM   3393  OE1 GLU A 515      54.919  18.850   5.839  1.00  2.00           O  
ATOM   3394  OE2 GLU A 515      54.597  16.998   6.992  1.00  4.00           O  
ATOM   3395  N   ASP A 516      49.756  19.824   9.075  1.00  4.00           N  
ATOM   3396  CA  ASP A 516      49.095  20.049  10.361  1.00  5.00           C  
ATOM   3397  C   ASP A 516      47.835  19.175  10.685  1.00  9.00           C  
ATOM   3398  O   ASP A 516      47.446  19.111  11.855  1.00  4.00           O  
ATOM   3399  CB  ASP A 516      48.891  21.564  10.614  1.00  2.00           C  
ATOM   3400  CG  ASP A 516      47.465  22.095  10.497  1.00  2.00           C  
ATOM   3401  OD1 ASP A 516      46.956  22.661  11.498  1.00  1.00           O  
ATOM   3402  OD2 ASP A 516      46.867  21.969   9.397  1.00  3.00           O  
ATOM   3403  N   GLN A 517      47.213  18.502   9.683  1.00  0.00           N  
ATOM   3404  CA  GLN A 517      46.007  17.700   9.949  1.00  8.00           C  
ATOM   3405  C   GLN A 517      46.206  16.178  10.043  1.00  9.00           C  
ATOM   3406  O   GLN A 517      45.233  15.435  10.218  1.00 17.00           O  
ATOM   3407  CB  GLN A 517      44.820  18.116   9.061  1.00  0.00           C  
ATOM   3408  CG  GLN A 517      44.360  19.586   9.253  1.00  5.00           C  
ATOM   3409  CD  GLN A 517      43.279  19.800  10.301  1.00  3.00           C  
ATOM   3410  OE1 GLN A 517      42.129  20.146   9.987  1.00  4.00           O  
ATOM   3411  NE2 GLN A 517      43.636  19.681  11.577  1.00  3.00           N  
ATOM   3412  N   ILE A 518      47.469  15.718   9.975  1.00  0.00           N  
ATOM   3413  CA  ILE A 518      47.812  14.302  10.123  1.00  0.00           C  
ATOM   3414  C   ILE A 518      48.807  14.197  11.297  1.00  9.00           C  
ATOM   3415  O   ILE A 518      49.916  14.729  11.187  1.00 12.00           O  
ATOM   3416  CB  ILE A 518      48.393  13.617   8.841  1.00  0.00           C  
ATOM   3417  CG1 ILE A 518      47.941  14.264   7.517  1.00  1.00           C  
ATOM   3418  CD1 ILE A 518      48.999  14.229   6.435  1.00  0.00           C  
ATOM   3419  CG2 ILE A 518      48.114  12.121   8.861  1.00  1.00           C  
ATOM   3420  N   PRO A 519      48.462  13.536  12.427  1.00  8.00           N  
ATOM   3421  CA  PRO A 519      49.446  13.407  13.510  1.00  5.00           C  
ATOM   3422  C   PRO A 519      50.491  12.339  13.174  1.00  0.00           C  
ATOM   3423  O   PRO A 519      50.261  11.527  12.281  1.00  0.00           O  
ATOM   3424  CB  PRO A 519      48.589  13.018  14.714  1.00  3.00           C  
ATOM   3425  CG  PRO A 519      47.425  12.303  14.136  1.00  6.00           C  
ATOM   3426  CD  PRO A 519      47.198  12.838  12.753  1.00  8.00           C  
ATOM   3427  N   ARG A 520      51.636  12.350  13.868  1.00  6.00           N  
ATOM   3428  CA  ARG A 520      52.695  11.360  13.656  1.00  0.00           C  
ATOM   3429  C   ARG A 520      52.337  10.003  14.264  1.00  0.00           C  
ATOM   3430  O   ARG A 520      52.723   8.979  13.715  1.00  0.00           O  
ATOM   3431  CB  ARG A 520      54.038  11.847  14.231  1.00  3.00           C  
ATOM   3432  CG  ARG A 520      54.991  12.420  13.186  1.00  6.00           C  
ATOM   3433  CD  ARG A 520      55.079  13.928  13.255  1.00  2.00           C  
ATOM   3434  NE  ARG A 520      55.502  14.485  11.973  1.00  3.00           N  
ATOM   3435  CZ  ARG A 520      55.250  15.727  11.571  1.00  1.00           C  
ATOM   3436  NH1 ARG A 520      54.574  16.565  12.355  1.00  3.00           N  
ATOM   3437  NH2 ARG A 520      55.667  16.142  10.383  1.00  2.00           N  
ATOM   3438  N   ASN A 521      51.595  10.000  15.385  1.00  4.00           N  
ATOM   3439  CA  ASN A 521      51.199   8.813  16.150  1.00  5.00           C  
ATOM   3440  C   ASN A 521      50.500   7.660  15.385  1.00  0.00           C  
ATOM   3441  O   ASN A 521      49.941   7.864  14.299  1.00  0.00           O  
ATOM   3442  CB  ASN A 521      50.424   9.224  17.409  1.00  4.00           C  
ATOM   3443  CG  ASN A 521      49.267  10.148  17.144  1.00  0.00           C  
ATOM   3444  OD1 ASN A 521      48.573  10.034  16.133  1.00  0.00           O  
ATOM   3445  ND2 ASN A 521      49.017  11.071  18.060  1.00  2.00           N  
ATOM   3446  N   TYR A 522      50.512   6.453  16.005  1.00 15.00           N  
ATOM   3447  CA  TYR A 522      49.934   5.207  15.492  1.00  0.00           C  
ATOM   3448  C   TYR A 522      48.399   5.170  15.413  1.00  0.00           C  
ATOM   3449  O   TYR A 522      47.816   4.124  15.118  1.00  0.00           O  
ATOM   3450  CB  TYR A 522      50.523   3.982  16.228  1.00 38.00           C  
ATOM   3451  CG  TYR A 522      51.994   3.771  15.939  1.00 60.00           C  
ATOM   3452  CD1 TYR A 522      52.410   3.098  14.797  1.00  0.00           C  
ATOM   3453  CD2 TYR A 522      52.972   4.267  16.795  1.00 18.00           C  
ATOM   3454  CE1 TYR A 522      53.765   2.928  14.508  1.00 22.00           C  
ATOM   3455  CE2 TYR A 522      54.332   4.088  16.526  1.00  4.00           C  
ATOM   3456  CZ  TYR A 522      54.725   3.415  15.381  1.00  5.00           C  
ATOM   3457  OH  TYR A 522      56.063   3.248  15.105  1.00  4.00           O  
ATOM   3458  N   THR A 523      47.765   6.335  15.613  1.00  0.00           N  
ATOM   3459  CA  THR A 523      46.314   6.552  15.571  1.00 34.00           C  
ATOM   3460  C   THR A 523      45.831   6.694  14.127  1.00  0.00           C  
ATOM   3461  O   THR A 523      44.636   6.528  13.862  1.00  0.00           O  
ATOM   3462  CB  THR A 523      45.929   7.819  16.362  1.00  9.00           C  
ATOM   3463  OG1 THR A 523      46.265   8.982  15.596  1.00  8.00           O  
ATOM   3464  CG2 THR A 523      46.523   7.861  17.776  1.00  5.00           C  
ATOM   3465  N   ILE A 524      46.752   7.062  13.209  1.00  0.00           N  
ATOM   3466  CA  ILE A 524      46.472   7.215  11.777  1.00  0.00           C  
ATOM   3467  C   ILE A 524      46.121   5.853  11.105  1.00  0.00           C  
ATOM   3468  O   ILE A 524      45.444   5.835  10.071  1.00  1.00           O  
ATOM   3469  CB  ILE A 524      47.563   8.055  11.040  1.00  0.00           C  
ATOM   3470  CG1 ILE A 524      48.975   7.409  11.111  1.00  0.00           C  
ATOM   3471  CD1 ILE A 524      50.071   8.011  10.191  1.00  0.00           C  
ATOM   3472  CG2 ILE A 524      47.579   9.479  11.580  1.00  0.00           C  
ATOM   3473  N   ALA A 525      46.523   4.725  11.746  1.00  0.00           N  
ATOM   3474  CA  ALA A 525      46.243   3.354  11.293  1.00  1.00           C  
ATOM   3475  C   ALA A 525      44.784   3.009  11.547  1.00  0.00           C  
ATOM   3476  O   ALA A 525      44.265   2.099  10.911  1.00  0.00           O  
ATOM   3477  CB  ALA A 525      47.125   2.359  12.032  1.00  0.00           C  
ATOM   3478  N   LEU A 526      44.124   3.752  12.470  1.00  0.00           N  
ATOM   3479  CA  LEU A 526      42.736   3.539  12.902  1.00  0.00           C  
ATOM   3480  C   LEU A 526      41.714   4.532  12.321  1.00  2.00           C  
ATOM   3481  O   LEU A 526      40.515   4.419  12.607  1.00 60.00           O  
ATOM   3482  CB  LEU A 526      42.685   3.527  14.444  1.00 34.00           C  
ATOM   3483  CG  LEU A 526      42.756   2.172  15.160  1.00 41.00           C  
ATOM   3484  CD1 LEU A 526      43.857   1.282  14.615  1.00  0.00           C  
ATOM   3485  CD2 LEU A 526      42.925   2.359  16.653  1.00 14.00           C  
ATOM   3486  N   GLY A 527      42.194   5.472  11.504  1.00  0.00           N  
ATOM   3487  CA  GLY A 527      41.366   6.491  10.869  1.00  1.00           C  
ATOM   3488  C   GLY A 527      40.776   7.505  11.827  1.00  0.00           C  
ATOM   3489  O   GLY A 527      39.586   7.830  11.745  1.00 48.00           O  
ATOM   3490  N   THR A 528      41.605   8.006  12.745  1.00  0.00           N  
ATOM   3491  CA  THR A 528      41.210   9.041  13.699  1.00  0.00           C  
ATOM   3492  C   THR A 528      41.478  10.459  13.163  1.00  7.00           C  
ATOM   3493  O   THR A 528      40.620  11.306  13.401  1.00  6.00           O  
ATOM   3494  CB  THR A 528      41.763   8.775  15.080  1.00  5.00           C  
ATOM   3495  OG1 THR A 528      43.146   8.450  14.951  1.00 14.00           O  
ATOM   3496  CG2 THR A 528      41.017   7.662  15.786  1.00 15.00           C  
ATOM   3497  N   PRO A 529      42.577  10.775  12.407  1.00 13.00           N  
ATOM   3498  CA  PRO A 529      42.720  12.147  11.876  1.00  9.00           C  
ATOM   3499  C   PRO A 529      41.510  12.610  11.062  1.00  0.00           C  
ATOM   3500  O   PRO A 529      40.845  11.796  10.425  1.00  0.00           O  
ATOM   3501  CB  PRO A 529      43.974  12.069  10.991  1.00  1.00           C  
ATOM   3502  CG  PRO A 529      44.201  10.642  10.755  1.00  1.00           C  
ATOM   3503  CD  PRO A 529      43.726   9.946  11.993  1.00 19.00           C  
ATOM   3504  N   GLN A 530      41.211  13.904  11.121  1.00 13.00           N  
ATOM   3505  CA  GLN A 530      40.096  14.518  10.415  1.00  0.00           C  
ATOM   3506  C   GLN A 530      40.418  14.631   8.918  1.00  0.00           C  
ATOM   3507  O   GLN A 530      41.475  15.152   8.545  1.00  1.00           O  
ATOM   3508  CB  GLN A 530      39.804  15.941  10.982  1.00 20.00           C  
ATOM   3509  CG  GLN A 530      39.460  16.033  12.482  1.00  4.00           C  
ATOM   3510  CD  GLN A 530      38.043  15.614  12.808  1.00  3.00           C  
ATOM   3511  OE1 GLN A 530      37.719  14.425  12.864  1.00 11.00           O  
ATOM   3512  NE2 GLN A 530      37.177  16.581  13.071  1.00  3.00           N  
ATOM   3513  N   VAL A 531      39.487  14.162   8.072  1.00  0.00           N  
ATOM   3514  CA  VAL A 531      39.541  14.250   6.606  1.00  0.00           C  
ATOM   3515  C   VAL A 531      38.271  14.945   6.079  1.00  0.00           C  
ATOM   3516  O   VAL A 531      37.234  14.946   6.753  1.00  1.00           O  
ATOM   3517  CB  VAL A 531      39.692  12.858   5.906  1.00  0.00           C  
ATOM   3518  CG1 VAL A 531      40.958  12.139   6.331  1.00  1.00           C  
ATOM   3519  CG2 VAL A 531      38.462  11.976   6.120  1.00  0.00           C  
ATOM   3520  N   LEU A 532      38.338  15.493   4.855  1.00  0.00           N  
ATOM   3521  CA  LEU A 532      37.172  15.984   4.138  1.00  0.00           C  
ATOM   3522  C   LEU A 532      36.856  14.823   3.174  1.00  0.00           C  
ATOM   3523  O   LEU A 532      37.778  14.169   2.674  1.00  0.00           O  
ATOM   3524  CB  LEU A 532      37.451  17.254   3.311  1.00  0.00           C  
ATOM   3525  CG  LEU A 532      37.995  18.497   4.013  1.00  0.00           C  
ATOM   3526  CD1 LEU A 532      38.554  19.463   3.017  1.00  7.00           C  
ATOM   3527  CD2 LEU A 532      36.950  19.173   4.819  1.00 10.00           C  
ATOM   3528  N   PRO A 533      35.568  14.519   2.933  1.00  0.00           N  
ATOM   3529  CA  PRO A 533      35.203  13.428   1.994  1.00  0.00           C  
ATOM   3530  C   PRO A 533      35.824  13.545   0.579  1.00  0.00           C  
ATOM   3531  O   PRO A 533      36.125  12.519  -0.055  1.00  0.00           O  
ATOM   3532  CB  PRO A 533      33.674  13.525   1.947  1.00  0.00           C  
ATOM   3533  CG  PRO A 533      33.298  14.177   3.245  1.00  1.00           C  
ATOM   3534  CD  PRO A 533      34.369  15.165   3.499  1.00  0.00           C  
ATOM   3535  N   ILE A 534      36.022  14.801   0.092  1.00  0.00           N  
ATOM   3536  CA  ILE A 534      36.633  15.093  -1.206  1.00  0.00           C  
ATOM   3537  C   ILE A 534      38.068  14.500  -1.291  1.00 42.00           C  
ATOM   3538  O   ILE A 534      38.476  13.978  -2.336  1.00  1.00           O  
ATOM   3539  CB  ILE A 534      36.519  16.598  -1.588  1.00  0.00           C  
ATOM   3540  CG1 ILE A 534      37.130  16.895  -2.966  1.00 14.00           C  
ATOM   3541  CD1 ILE A 534      36.171  17.260  -3.937  1.00 17.00           C  
ATOM   3542  CG2 ILE A 534      37.058  17.561  -0.516  1.00 14.00           C  
ATOM   3543  N   GLN A 535      38.786  14.530  -0.147  1.00  0.00           N  
ATOM   3544  CA  GLN A 535      40.122  13.976   0.067  1.00 55.00           C  
ATOM   3545  C   GLN A 535      40.069  12.467   0.004  1.00  1.00           C  
ATOM   3546  O   GLN A 535      40.976  11.859  -0.555  1.00  1.00           O  
ATOM   3547  CB  GLN A 535      40.675  14.436   1.417  1.00  1.00           C  
ATOM   3548  CG  GLN A 535      40.894  15.926   1.465  1.00 19.00           C  
ATOM   3549  CD  GLN A 535      41.377  16.420   2.793  1.00  0.00           C  
ATOM   3550  OE1 GLN A 535      41.141  15.809   3.858  1.00  0.00           O  
ATOM   3551  NE2 GLN A 535      42.048  17.570   2.740  1.00  8.00           N  
ATOM   3552  N   MET A 536      38.999  11.862   0.545  1.00  0.00           N  
ATOM   3553  CA  MET A 536      38.770  10.403   0.470  1.00  1.00           C  
ATOM   3554  C   MET A 536      38.501   9.986  -0.984  1.00  0.00           C  
ATOM   3555  O   MET A 536      39.062   9.000  -1.420  1.00  0.00           O  
ATOM   3556  CB  MET A 536      37.608   9.929   1.378  1.00  1.00           C  
ATOM   3557  CG  MET A 536      37.851  10.090   2.876  1.00  1.00           C  
ATOM   3558  SD  MET A 536      39.433   9.476   3.476  1.00  1.00           S  
ATOM   3559  CE  MET A 536      39.269   7.783   3.062  1.00  1.00           C  
ATOM   3560  N   ALA A 537      37.686  10.749  -1.737  1.00  0.00           N  
ATOM   3561  CA  ALA A 537      37.395  10.484  -3.154  1.00  0.00           C  
ATOM   3562  C   ALA A 537      38.678  10.598  -3.994  1.00  0.00           C  
ATOM   3563  O   ALA A 537      38.888   9.800  -4.903  1.00  0.00           O  
ATOM   3564  CB  ALA A 537      36.335  11.452  -3.659  1.00  0.00           C  
ATOM   3565  N   THR A 538      39.562  11.551  -3.642  1.00  0.00           N  
ATOM   3566  CA  THR A 538      40.872  11.742  -4.285  1.00  0.00           C  
ATOM   3567  C   THR A 538      41.774  10.522  -4.032  1.00  0.00           C  
ATOM   3568  O   THR A 538      42.450  10.055  -4.955  1.00  1.00           O  
ATOM   3569  CB  THR A 538      41.541  13.027  -3.796  1.00  0.00           C  
ATOM   3570  OG1 THR A 538      40.589  14.102  -3.833  1.00 43.00           O  
ATOM   3571  CG2 THR A 538      42.774  13.381  -4.617  1.00 17.00           C  
ATOM   3572  N   GLY A 539      41.752  10.037  -2.787  1.00  0.00           N  
ATOM   3573  CA  GLY A 539      42.517   8.893  -2.316  1.00  0.00           C  
ATOM   3574  C   GLY A 539      42.110   7.580  -2.932  1.00  0.00           C  
ATOM   3575  O   GLY A 539      42.969   6.762  -3.249  1.00  0.00           O  
ATOM   3576  N   TYR A 540      40.805   7.342  -3.061  1.00  0.00           N  
ATOM   3577  CA  TYR A 540      40.254   6.120  -3.659  1.00  0.00           C  
ATOM   3578  C   TYR A 540      40.425   6.075  -5.166  1.00  0.00           C  
ATOM   3579  O   TYR A 540      40.478   4.996  -5.737  1.00  0.00           O  
ATOM   3580  CB  TYR A 540      38.778   5.929  -3.270  1.00  0.00           C  
ATOM   3581  CG  TYR A 540      38.647   5.180  -1.972  1.00  0.00           C  
ATOM   3582  CD1 TYR A 540      38.390   3.809  -1.960  1.00  1.00           C  
ATOM   3583  CD2 TYR A 540      38.909   5.806  -0.755  1.00  0.00           C  
ATOM   3584  CE1 TYR A 540      38.334   3.095  -0.772  1.00  0.00           C  
ATOM   3585  CE2 TYR A 540      38.890   5.092   0.440  1.00  0.00           C  
ATOM   3586  CZ  TYR A 540      38.602   3.735   0.424  1.00  0.00           C  
ATOM   3587  OH  TYR A 540      38.501   3.040   1.601  1.00  0.00           O  
ATOM   3588  N   ALA A 541      40.543   7.243  -5.793  1.00  0.00           N  
ATOM   3589  CA  ALA A 541      40.763   7.469  -7.214  1.00  0.00           C  
ATOM   3590  C   ALA A 541      42.074   6.898  -7.612  1.00  0.00           C  
ATOM   3591  O   ALA A 541      42.257   6.600  -8.783  1.00  0.00           O  
ATOM   3592  CB  ALA A 541      40.746   8.971  -7.508  1.00  1.00           C  
ATOM   3593  N   THR A 542      42.998   6.761  -6.628  1.00  1.00           N  
ATOM   3594  CA  THR A 542      44.337   6.210  -6.790  1.00  0.00           C  
ATOM   3595  C   THR A 542      44.235   4.767  -7.188  1.00  0.00           C  
ATOM   3596  O   THR A 542      45.021   4.332  -8.008  1.00  0.00           O  
ATOM   3597  CB  THR A 542      45.165   6.403  -5.510  1.00  1.00           C  
ATOM   3598  OG1 THR A 542      44.991   7.744  -5.048  1.00  1.00           O  
ATOM   3599  CG2 THR A 542      46.666   6.106  -5.704  1.00  1.00           C  
ATOM   3600  N   PHE A 543      43.273   4.021  -6.635  1.00  0.00           N  
ATOM   3601  CA  PHE A 543      43.073   2.619  -6.980  1.00  0.00           C  
ATOM   3602  C   PHE A 543      42.483   2.524  -8.360  1.00  0.00           C  
ATOM   3603  O   PHE A 543      43.100   1.928  -9.228  1.00  1.00           O  
ATOM   3604  CB  PHE A 543      42.212   1.892  -5.937  1.00  0.00           C  
ATOM   3605  CG  PHE A 543      42.659   2.114  -4.516  1.00  0.00           C  
ATOM   3606  CD1 PHE A 543      43.985   1.929  -4.151  1.00  0.00           C  
ATOM   3607  CD2 PHE A 543      41.756   2.524  -3.548  1.00  0.00           C  
ATOM   3608  CE1 PHE A 543      44.404   2.167  -2.852  1.00  1.00           C  
ATOM   3609  CE2 PHE A 543      42.170   2.757  -2.240  1.00  0.00           C  
ATOM   3610  CZ  PHE A 543      43.490   2.557  -1.899  1.00  0.00           C  
ATOM   3611  N   ALA A 544      41.362   3.234  -8.579  1.00  0.00           N  
ATOM   3612  CA  ALA A 544      40.587   3.353  -9.815  1.00  0.00           C  
ATOM   3613  C   ALA A 544      41.396   3.729 -11.053  1.00  0.00           C  
ATOM   3614  O   ALA A 544      41.030   3.315 -12.150  1.00 60.00           O  
ATOM   3615  CB  ALA A 544      39.448   4.351  -9.618  1.00  0.00           C  
ATOM   3616  N   ASN A 545      42.486   4.506 -10.880  1.00  0.00           N  
ATOM   3617  CA  ASN A 545      43.326   5.034 -11.964  1.00 60.00           C  
ATOM   3618  C   ASN A 545      44.720   4.411 -12.145  1.00 60.00           C  
ATOM   3619  O   ASN A 545      45.443   4.800 -13.074  1.00 60.00           O  
ATOM   3620  CB  ASN A 545      43.381   6.570 -11.884  1.00 60.00           C  
ATOM   3621  CG  ASN A 545      44.282   7.122 -10.812  1.00  0.00           C  
ATOM   3622  OD1 ASN A 545      45.148   6.420 -10.253  1.00  0.00           O  
ATOM   3623  ND2 ASN A 545      44.075   8.401 -10.484  1.00  0.00           N  
ATOM   3624  N   GLY A 546      45.092   3.496 -11.245  1.00  0.00           N  
ATOM   3625  CA  GLY A 546      46.362   2.771 -11.295  1.00 16.00           C  
ATOM   3626  C   GLY A 546      47.530   3.360 -10.528  1.00  0.00           C  
ATOM   3627  O   GLY A 546      48.687   3.081 -10.862  1.00  0.00           O  
ATOM   3628  N   GLY A 547      47.235   4.154  -9.495  1.00  0.00           N  
ATOM   3629  CA  GLY A 547      48.244   4.727  -8.605  1.00  0.00           C  
ATOM   3630  C   GLY A 547      48.745   6.101  -8.953  1.00  0.00           C  
ATOM   3631  O   GLY A 547      49.911   6.415  -8.713  1.00  0.00           O  
ATOM   3632  N   TYR A 548      47.866   6.932  -9.496  1.00  0.00           N  
ATOM   3633  CA  TYR A 548      48.213   8.292  -9.878  1.00  0.00           C  
ATOM   3634  C   TYR A 548      47.518   9.268  -8.973  1.00  0.00           C  
ATOM   3635  O   TYR A 548      46.460   8.968  -8.408  1.00  1.00           O  
ATOM   3636  CB  TYR A 548      47.882   8.569 -11.351  1.00  0.00           C  
ATOM   3637  CG  TYR A 548      48.794   7.844 -12.314  1.00  0.00           C  
ATOM   3638  CD1 TYR A 548      49.964   8.436 -12.776  1.00  0.00           C  
ATOM   3639  CD2 TYR A 548      48.495   6.555 -12.754  1.00  0.00           C  
ATOM   3640  CE1 TYR A 548      50.818   7.763 -13.648  1.00  6.00           C  
ATOM   3641  CE2 TYR A 548      49.332   5.880 -13.640  1.00 51.00           C  
ATOM   3642  CZ  TYR A 548      50.495   6.487 -14.083  1.00 15.00           C  
ATOM   3643  OH  TYR A 548      51.315   5.835 -14.968  1.00  5.00           O  
ATOM   3644  N   ARG A 549      48.143  10.459  -8.852  1.00  0.00           N  
ATOM   3645  CA  ARG A 549      47.707  11.581  -8.044  1.00  1.00           C  
ATOM   3646  C   ARG A 549      46.970  12.568  -8.912  1.00  0.00           C  
ATOM   3647  O   ARG A 549      47.601  13.353  -9.617  1.00  0.00           O  
ATOM   3648  CB  ARG A 549      48.928  12.249  -7.370  1.00  0.00           C  
ATOM   3649  CG  ARG A 549      48.631  13.365  -6.375  1.00 34.00           C  
ATOM   3650  CD  ARG A 549      49.425  14.595  -6.756  1.00 13.00           C  
ATOM   3651  NE  ARG A 549      50.741  14.681  -6.113  1.00  7.00           N  
ATOM   3652  CZ  ARG A 549      51.768  15.385  -6.594  1.00  4.00           C  
ATOM   3653  NH1 ARG A 549      51.665  16.011  -7.762  1.00  3.00           N  
ATOM   3654  NH2 ARG A 549      52.918  15.433  -5.931  1.00  2.00           N  
ATOM   3655  N   VAL A 550      45.627  12.536  -8.851  1.00  1.00           N  
ATOM   3656  CA  VAL A 550      44.778  13.504  -9.547  1.00  0.00           C  
ATOM   3657  C   VAL A 550      44.307  14.563  -8.543  1.00  0.00           C  
ATOM   3658  O   VAL A 550      44.183  14.243  -7.346  1.00 58.00           O  
ATOM   3659  CB  VAL A 550      43.615  12.891 -10.354  1.00  0.00           C  
ATOM   3660  CG1 VAL A 550      44.139  12.017 -11.482  1.00  0.00           C  
ATOM   3661  CG2 VAL A 550      42.636  12.136  -9.455  1.00  1.00           C  
ATOM   3662  N   GLN A 551      44.088  15.824  -9.014  1.00  3.00           N  
ATOM   3663  CA  GLN A 551      43.611  16.887  -8.129  1.00 27.00           C  
ATOM   3664  C   GLN A 551      42.136  17.152  -8.431  1.00  0.00           C  
ATOM   3665  O   GLN A 551      41.834  17.426  -9.597  1.00 57.00           O  
ATOM   3666  CB  GLN A 551      44.406  18.202  -8.312  1.00 13.00           C  
ATOM   3667  CG  GLN A 551      45.909  18.079  -8.637  1.00 33.00           C  
ATOM   3668  CD  GLN A 551      46.678  19.356  -8.331  1.00  4.00           C  
ATOM   3669  OE1 GLN A 551      46.814  19.763  -7.173  1.00  3.00           O  
ATOM   3670  NE2 GLN A 551      47.236  20.001  -9.352  1.00  4.00           N  
ATOM   3671  N   PRO A 552      41.193  17.098  -7.445  1.00  0.00           N  
ATOM   3672  CA  PRO A 552      39.786  17.435  -7.756  1.00  0.00           C  
ATOM   3673  C   PRO A 552      39.638  18.872  -8.243  1.00 15.00           C  
ATOM   3674  O   PRO A 552      40.270  19.782  -7.718  1.00  5.00           O  
ATOM   3675  CB  PRO A 552      39.035  17.170  -6.448  1.00 12.00           C  
ATOM   3676  CG  PRO A 552      40.052  17.251  -5.403  1.00 11.00           C  
ATOM   3677  CD  PRO A 552      41.369  16.825  -6.007  1.00  9.00           C  
ATOM   3678  N   HIS A 553      38.828  19.046  -9.278  1.00  0.00           N  
ATOM   3679  CA  HIS A 553      38.622  20.310  -9.942  1.00  8.00           C  
ATOM   3680  C   HIS A 553      37.176  20.454 -10.434  1.00  0.00           C  
ATOM   3681  O   HIS A 553      36.618  19.478 -10.917  1.00  0.00           O  
ATOM   3682  CB  HIS A 553      39.720  20.520 -11.036  1.00 11.00           C  
ATOM   3683  CG  HIS A 553      39.527  19.794 -12.338  1.00 27.00           C  
ATOM   3684  ND1 HIS A 553      39.938  18.472 -12.506  1.00 41.00           N  
ATOM   3685  CD2 HIS A 553      39.047  20.254 -13.519  1.00 26.00           C  
ATOM   3686  CE1 HIS A 553      39.639  18.157 -13.761  1.00  0.00           C  
ATOM   3687  NE2 HIS A 553      39.118  19.206 -14.416  1.00 38.00           N  
ATOM   3688  N   PHE A 554      36.559  21.659 -10.289  1.00 12.00           N  
ATOM   3689  CA  PHE A 554      35.168  21.861 -10.696  1.00  0.00           C  
ATOM   3690  C   PHE A 554      34.953  22.782 -11.902  1.00  0.00           C  
ATOM   3691  O   PHE A 554      33.841  22.870 -12.389  1.00  0.00           O  
ATOM   3692  CB  PHE A 554      34.244  22.212  -9.501  1.00  0.00           C  
ATOM   3693  CG  PHE A 554      34.479  23.564  -8.874  1.00  0.00           C  
ATOM   3694  CD1 PHE A 554      33.903  24.716  -9.416  1.00  0.00           C  
ATOM   3695  CD2 PHE A 554      35.229  23.687  -7.717  1.00 21.00           C  
ATOM   3696  CE1 PHE A 554      34.121  25.967  -8.834  1.00  0.00           C  
ATOM   3697  CE2 PHE A 554      35.462  24.945  -7.146  1.00  9.00           C  
ATOM   3698  CZ  PHE A 554      34.891  26.073  -7.697  1.00 27.00           C  
ATOM   3699  N   ILE A 555      35.994  23.455 -12.385  1.00 18.00           N  
ATOM   3700  CA  ILE A 555      35.882  24.389 -13.514  1.00  0.00           C  
ATOM   3701  C   ILE A 555      36.502  23.789 -14.753  1.00  0.00           C  
ATOM   3702  O   ILE A 555      37.661  23.392 -14.695  1.00 23.00           O  
ATOM   3703  CB  ILE A 555      36.539  25.785 -13.191  1.00 12.00           C  
ATOM   3704  CG1 ILE A 555      35.901  26.465 -11.960  1.00 12.00           C  
ATOM   3705  CD1 ILE A 555      36.471  27.848 -11.569  1.00 11.00           C  
ATOM   3706  CG2 ILE A 555      36.490  26.707 -14.396  1.00  0.00           C  
ATOM   3707  N   GLN A 556      35.780  23.775 -15.886  1.00  0.00           N  
ATOM   3708  CA  GLN A 556      36.331  23.293 -17.172  1.00  0.00           C  
ATOM   3709  C   GLN A 556      36.820  24.504 -17.965  1.00  0.00           C  
ATOM   3710  O   GLN A 556      37.921  24.485 -18.520  1.00  0.00           O  
ATOM   3711  CB  GLN A 556      35.317  22.460 -17.995  1.00 18.00           C  
ATOM   3712  CG  GLN A 556      35.777  21.030 -18.270  1.00  6.00           C  
ATOM   3713  CD  GLN A 556      37.136  20.885 -18.958  1.00  3.00           C  
ATOM   3714  OE1 GLN A 556      37.502  21.645 -19.871  1.00  5.00           O  
ATOM   3715  NE2 GLN A 556      37.904  19.874 -18.547  1.00  9.00           N  
ATOM   3716  N   ARG A 557      35.995  25.557 -18.017  1.00  0.00           N  
ATOM   3717  CA  ARG A 557      36.386  26.807 -18.665  1.00  0.00           C  
ATOM   3718  C   ARG A 557      35.637  28.018 -18.097  1.00  0.00           C  
ATOM   3719  O   ARG A 557      34.524  27.883 -17.583  1.00  0.00           O  
ATOM   3720  CB  ARG A 557      36.275  26.731 -20.216  1.00 14.00           C  
ATOM   3721  CG  ARG A 557      34.869  26.947 -20.763  1.00  0.00           C  
ATOM   3722  CD  ARG A 557      34.748  26.763 -22.266  1.00  4.00           C  
ATOM   3723  NE  ARG A 557      33.380  27.041 -22.712  1.00  4.00           N  
ATOM   3724  CZ  ARG A 557      32.385  26.157 -22.712  1.00  3.00           C  
ATOM   3725  NH1 ARG A 557      32.595  24.906 -22.311  1.00  7.00           N  
ATOM   3726  NH2 ARG A 557      31.174  26.514 -23.117  1.00  3.00           N  
ATOM   3727  N   ILE A 558      36.258  29.192 -18.185  1.00  0.00           N  
ATOM   3728  CA  ILE A 558      35.618  30.453 -17.834  1.00  0.00           C  
ATOM   3729  C   ILE A 558      35.666  31.343 -19.080  1.00  0.00           C  
ATOM   3730  O   ILE A 558      36.715  31.458 -19.729  1.00  0.00           O  
ATOM   3731  CB  ILE A 558      36.225  31.183 -16.606  1.00  0.00           C  
ATOM   3732  CG1 ILE A 558      36.295  30.279 -15.366  1.00  0.00           C  
ATOM   3733  CD1 ILE A 558      37.283  30.796 -14.287  1.00 17.00           C  
ATOM   3734  CG2 ILE A 558      35.470  32.492 -16.309  1.00  0.00           C  
ATOM   3735  N   GLU A 559      34.529  31.957 -19.415  1.00  0.00           N  
ATOM   3736  CA  GLU A 559      34.435  32.935 -20.497  1.00  0.00           C  
ATOM   3737  C   GLU A 559      34.109  34.282 -19.857  1.00  0.00           C  
ATOM   3738  O   GLU A 559      33.434  34.319 -18.832  1.00  0.00           O  
ATOM   3739  CB  GLU A 559      33.309  32.582 -21.475  1.00  0.00           C  
ATOM   3740  CG  GLU A 559      33.459  31.262 -22.201  1.00  0.00           C  
ATOM   3741  CD  GLU A 559      32.344  30.987 -23.189  1.00  5.00           C  
ATOM   3742  OE1 GLU A 559      31.192  31.399 -22.923  1.00  5.00           O  
ATOM   3743  OE2 GLU A 559      32.628  30.371 -24.241  1.00  3.00           O  
ATOM   3744  N   ASP A 560      34.542  35.388 -20.472  1.00  0.00           N  
ATOM   3745  CA  ASP A 560      34.177  36.736 -20.011  1.00  0.00           C  
ATOM   3746  C   ASP A 560      32.749  37.029 -20.507  1.00  0.00           C  
ATOM   3747  O   ASP A 560      32.221  36.256 -21.305  1.00  0.00           O  
ATOM   3748  CB  ASP A 560      35.201  37.795 -20.463  1.00  7.00           C  
ATOM   3749  CG  ASP A 560      35.426  37.979 -21.958  1.00  8.00           C  
ATOM   3750  OD1 ASP A 560      34.538  37.595 -22.747  1.00  0.00           O  
ATOM   3751  OD2 ASP A 560      36.472  38.579 -22.337  1.00  3.00           O  
ATOM   3752  N   ALA A 561      32.056  38.008 -19.930  1.00 17.00           N  
ATOM   3753  CA  ALA A 561      30.671  38.266 -20.350  1.00 20.00           C  
ATOM   3754  C   ALA A 561      30.509  38.291 -21.890  1.00  4.00           C  
ATOM   3755  O   ALA A 561      29.526  37.746 -22.407  1.00  4.00           O  
ATOM   3756  CB  ALA A 561      30.159  39.556 -19.742  1.00  9.00           C  
ATOM   3757  N   TYR A 562      31.512  38.854 -22.608  1.00 14.00           N  
ATOM   3758  CA  TYR A 562      31.553  38.968 -24.070  1.00  3.00           C  
ATOM   3759  C   TYR A 562      31.365  37.627 -24.781  1.00  3.00           C  
ATOM   3760  O   TYR A 562      30.453  37.498 -25.594  1.00  2.00           O  
ATOM   3761  CB  TYR A 562      32.856  39.666 -24.533  1.00  4.00           C  
ATOM   3762  CG  TYR A 562      32.777  41.178 -24.648  1.00  4.00           C  
ATOM   3763  CD1 TYR A 562      33.425  41.852 -25.679  1.00  2.00           C  
ATOM   3764  CD2 TYR A 562      32.073  41.936 -23.712  1.00  5.00           C  
ATOM   3765  CE1 TYR A 562      33.367  43.242 -25.783  1.00  1.00           C  
ATOM   3766  CE2 TYR A 562      32.004  43.324 -23.809  1.00  2.00           C  
ATOM   3767  CZ  TYR A 562      32.656  43.974 -24.844  1.00  2.00           C  
ATOM   3768  OH  TYR A 562      32.587  45.342 -24.944  1.00  1.00           O  
ATOM   3769  N   GLY A 563      32.206  36.654 -24.437  1.00  0.00           N  
ATOM   3770  CA  GLY A 563      32.209  35.299 -24.987  1.00  4.00           C  
ATOM   3771  C   GLY A 563      33.599  34.704 -25.141  1.00  2.00           C  
ATOM   3772  O   GLY A 563      33.728  33.570 -25.604  1.00  2.00           O  
ATOM   3773  N   LYS A 564      34.652  35.462 -24.750  1.00  4.00           N  
ATOM   3774  CA  LYS A 564      36.053  35.041 -24.836  1.00  3.00           C  
ATOM   3775  C   LYS A 564      36.445  34.095 -23.702  1.00  0.00           C  
ATOM   3776  O   LYS A 564      36.260  34.421 -22.525  1.00  0.00           O  
ATOM   3777  CB  LYS A 564      36.992  36.262 -24.855  1.00  3.00           C  
ATOM   3778  CG  LYS A 564      38.448  35.937 -25.203  1.00  2.00           C  
ATOM   3779  CD  LYS A 564      39.398  36.927 -24.543  1.00  2.00           C  
ATOM   3780  CE  LYS A 564      40.835  36.685 -24.924  1.00  2.00           C  
ATOM   3781  NZ  LYS A 564      41.226  37.522 -26.089  1.00  1.00           N  
ATOM   3782  N   VAL A 565      37.020  32.940 -24.070  1.00  4.00           N  
ATOM   3783  CA  VAL A 565      37.532  31.939 -23.141  1.00  0.00           C  
ATOM   3784  C   VAL A 565      38.819  32.523 -22.531  1.00  0.00           C  
ATOM   3785  O   VAL A 565      39.786  32.788 -23.247  1.00  3.00           O  
ATOM   3786  CB  VAL A 565      37.741  30.576 -23.852  1.00  3.00           C  
ATOM   3787  CG1 VAL A 565      38.430  29.563 -22.943  1.00  3.00           C  
ATOM   3788  CG2 VAL A 565      36.414  30.023 -24.352  1.00  3.00           C  
ATOM   3789  N   ILE A 566      38.776  32.799 -21.217  1.00  0.00           N  
ATOM   3790  CA  ILE A 566      39.860  33.391 -20.427  1.00  3.00           C  
ATOM   3791  C   ILE A 566      40.562  32.339 -19.572  1.00  4.00           C  
ATOM   3792  O   ILE A 566      41.698  32.538 -19.147  1.00  2.00           O  
ATOM   3793  CB  ILE A 566      39.339  34.585 -19.600  1.00  3.00           C  
ATOM   3794  CG1 ILE A 566      38.263  34.133 -18.588  1.00  6.00           C  
ATOM   3795  CD1 ILE A 566      37.956  35.057 -17.570  1.00  5.00           C  
ATOM   3796  CG2 ILE A 566      38.831  35.692 -20.535  1.00  3.00           C  
ATOM   3797  N   TYR A 567      39.885  31.209 -19.343  1.00  0.00           N  
ATOM   3798  CA  TYR A 567      40.429  30.080 -18.604  1.00  4.00           C  
ATOM   3799  C   TYR A 567      39.946  28.788 -19.255  1.00  7.00           C  
ATOM   3800  O   TYR A 567      38.815  28.722 -19.721  1.00  0.00           O  
ATOM   3801  CB  TYR A 567      40.065  30.145 -17.100  1.00  5.00           C  
ATOM   3802  CG  TYR A 567      40.517  28.926 -16.315  1.00  6.00           C  
ATOM   3803  CD1 TYR A 567      41.850  28.765 -15.940  1.00  3.00           C  
ATOM   3804  CD2 TYR A 567      39.619  27.909 -15.988  1.00  7.00           C  
ATOM   3805  CE1 TYR A 567      42.274  27.627 -15.252  1.00  3.00           C  
ATOM   3806  CE2 TYR A 567      40.028  26.780 -15.288  1.00  9.00           C  
ATOM   3807  CZ  TYR A 567      41.355  26.643 -14.918  1.00  5.00           C  
ATOM   3808  OH  TYR A 567      41.753  25.526 -14.220  1.00  6.00           O  
ATOM   3809  N   GLU A 568      40.823  27.782 -19.311  1.00  5.00           N  
ATOM   3810  CA  GLU A 568      40.551  26.466 -19.857  1.00  0.00           C  
ATOM   3811  C   GLU A 568      41.370  25.490 -19.020  1.00  0.00           C  
ATOM   3812  O   GLU A 568      42.612  25.509 -19.073  1.00  5.00           O  
ATOM   3813  CB  GLU A 568      40.944  26.403 -21.345  1.00  4.00           C  
ATOM   3814  CG  GLU A 568      40.486  25.147 -22.079  1.00  4.00           C  
ATOM   3815  CD  GLU A 568      39.148  25.265 -22.787  1.00  2.00           C  
ATOM   3816  OE1 GLU A 568      39.104  25.853 -23.894  1.00  2.00           O  
ATOM   3817  OE2 GLU A 568      38.147  24.740 -22.249  1.00  4.00           O  
ATOM   3818  N   ALA A 569      40.668  24.668 -18.214  1.00  0.00           N  
ATOM   3819  CA  ALA A 569      41.273  23.692 -17.318  1.00  0.00           C  
ATOM   3820  C   ALA A 569      42.257  22.773 -18.017  1.00  0.00           C  
ATOM   3821  O   ALA A 569      41.952  22.223 -19.078  1.00  9.00           O  
ATOM   3822  CB  ALA A 569      40.205  22.874 -16.628  1.00 26.00           C  
ATOM   3823  N   LYS A 570      43.459  22.662 -17.435  1.00 10.00           N  
ATOM   3824  CA  LYS A 570      44.542  21.801 -17.884  1.00 40.00           C  
ATOM   3825  C   LYS A 570      44.839  20.826 -16.723  1.00 13.00           C  
ATOM   3826  O   LYS A 570      45.808  21.056 -15.985  1.00  8.00           O  
ATOM   3827  CB  LYS A 570      45.782  22.642 -18.279  1.00  6.00           C  
ATOM   3828  CG  LYS A 570      45.693  23.278 -19.674  1.00  6.00           C  
ATOM   3829  CD  LYS A 570      47.006  23.145 -20.461  1.00  4.00           C  
ATOM   3830  CE  LYS A 570      46.791  23.114 -21.966  1.00  2.00           C  
ATOM   3831  NZ  LYS A 570      46.784  21.721 -22.500  1.00  7.00           N  
ATOM   3832  N   PRO A 571      43.982  19.786 -16.476  1.00 39.00           N  
ATOM   3833  CA  PRO A 571      44.239  18.916 -15.318  1.00 28.00           C  
ATOM   3834  C   PRO A 571      45.380  17.953 -15.534  1.00  0.00           C  
ATOM   3835  O   PRO A 571      45.827  17.776 -16.661  1.00 36.00           O  
ATOM   3836  CB  PRO A 571      42.905  18.190 -15.101  1.00 52.00           C  
ATOM   3837  CG  PRO A 571      42.239  18.207 -16.412  1.00 35.00           C  
ATOM   3838  CD  PRO A 571      42.774  19.350 -17.220  1.00 21.00           C  
ATOM   3839  N   GLU A 572      45.862  17.359 -14.434  1.00 37.00           N  
ATOM   3840  CA  GLU A 572      46.896  16.318 -14.427  1.00  0.00           C  
ATOM   3841  C   GLU A 572      46.149  15.007 -14.695  1.00  0.00           C  
ATOM   3842  O   GLU A 572      45.267  14.636 -13.919  1.00  0.00           O  
ATOM   3843  CB  GLU A 572      47.607  16.244 -13.059  1.00  2.00           C  
ATOM   3844  CG  GLU A 572      48.492  17.430 -12.720  1.00 20.00           C  
ATOM   3845  CD  GLU A 572      49.199  17.272 -11.390  1.00  4.00           C  
ATOM   3846  OE1 GLU A 572      48.742  17.888 -10.400  1.00  5.00           O  
ATOM   3847  OE2 GLU A 572      50.187  16.503 -11.328  1.00  5.00           O  
ATOM   3848  N   TYR A 573      46.451  14.352 -15.822  1.00  0.00           N  
ATOM   3849  CA  TYR A 573      45.795  13.116 -16.212  1.00  0.00           C  
ATOM   3850  C   TYR A 573      46.516  11.903 -15.709  1.00  0.00           C  
ATOM   3851  O   TYR A 573      47.742  11.804 -15.830  1.00  0.00           O  
ATOM   3852  CB  TYR A 573      45.626  13.038 -17.734  1.00  0.00           C  
ATOM   3853  CG  TYR A 573      44.636  14.048 -18.277  1.00  0.00           C  
ATOM   3854  CD1 TYR A 573      43.266  13.798 -18.246  1.00  0.00           C  
ATOM   3855  CD2 TYR A 573      45.064  15.269 -18.790  1.00  0.00           C  
ATOM   3856  CE1 TYR A 573      42.347  14.738 -18.709  1.00 13.00           C  
ATOM   3857  CE2 TYR A 573      44.155  16.210 -19.272  1.00 25.00           C  
ATOM   3858  CZ  TYR A 573      42.797  15.936 -19.237  1.00  0.00           C  
ATOM   3859  OH  TYR A 573      41.888  16.853 -19.708  1.00  7.00           O  
ATOM   3860  N   ALA A 574      45.750  10.961 -15.158  1.00  0.00           N  
ATOM   3861  CA  ALA A 574      46.271   9.677 -14.697  1.00  0.00           C  
ATOM   3862  C   ALA A 574      46.757   8.908 -15.930  1.00  0.00           C  
ATOM   3863  O   ALA A 574      47.905   8.461 -15.978  1.00 26.00           O  
ATOM   3864  CB  ALA A 574      45.175   8.901 -13.989  1.00  0.00           C  
ATOM   3865  N   CYS A 575      45.897   8.836 -16.956  1.00  0.00           N  
ATOM   3866  CA  CYS A 575      46.158   8.160 -18.218  1.00 15.00           C  
ATOM   3867  C   CYS A 575      45.724   9.065 -19.365  1.00  0.00           C  
ATOM   3868  O   CYS A 575      44.522   9.243 -19.586  1.00  0.00           O  
ATOM   3869  CB  CYS A 575      45.437   6.813 -18.240  1.00 52.00           C  
ATOM   3870  SG  CYS A 575      45.305   6.044 -19.877  1.00  8.00           S  
ATOM   3871  N   ILE A 576      46.702   9.680 -20.060  1.00 11.00           N  
ATOM   3872  CA  ILE A 576      46.417  10.592 -21.181  1.00  0.00           C  
ATOM   3873  C   ILE A 576      45.735   9.861 -22.373  1.00  4.00           C  
ATOM   3874  O   ILE A 576      44.679  10.321 -22.807  1.00  5.00           O  
ATOM   3875  CB  ILE A 576      47.581  11.555 -21.584  1.00  3.00           C  
ATOM   3876  CG1 ILE A 576      48.287  12.144 -20.338  1.00  6.00           C  
ATOM   3877  CD1 ILE A 576      49.648  12.807 -20.580  1.00  3.00           C  
ATOM   3878  CG2 ILE A 576      47.053  12.674 -22.488  1.00  3.00           C  
ATOM   3879  N   PRO A 577      46.225   8.688 -22.853  1.00  0.00           N  
ATOM   3880  CA  PRO A 577      45.511   7.992 -23.947  1.00  3.00           C  
ATOM   3881  C   PRO A 577      44.022   7.689 -23.680  1.00  5.00           C  
ATOM   3882  O   PRO A 577      43.210   7.668 -24.607  1.00  4.00           O  
ATOM   3883  CB  PRO A 577      46.298   6.688 -24.092  1.00  2.00           C  
ATOM   3884  CG  PRO A 577      47.660   7.011 -23.587  1.00  2.00           C  
ATOM   3885  CD  PRO A 577      47.456   7.960 -22.468  1.00  4.00           C  
ATOM   3886  N   CYS A 578      43.672   7.482 -22.402  1.00  0.00           N  
ATOM   3887  CA  CYS A 578      42.342   7.135 -21.912  1.00  6.00           C  
ATOM   3888  C   CYS A 578      41.220   8.093 -22.275  1.00 29.00           C  
ATOM   3889  O   CYS A 578      40.060   7.690 -22.172  1.00 15.00           O  
ATOM   3890  CB  CYS A 578      42.382   6.882 -20.409  1.00 20.00           C  
ATOM   3891  SG  CYS A 578      43.359   5.438 -19.921  1.00 14.00           S  
ATOM   3892  N   ILE A 579      41.531   9.345 -22.687  1.00  0.00           N  
ATOM   3893  CA  ILE A 579      40.510  10.358 -23.006  1.00 13.00           C  
ATOM   3894  C   ILE A 579      39.529   9.958 -24.162  1.00  5.00           C  
ATOM   3895  O   ILE A 579      38.598  10.692 -24.465  1.00  2.00           O  
ATOM   3896  CB  ILE A 579      41.062  11.827 -22.976  1.00  4.00           C  
ATOM   3897  CG1 ILE A 579      42.038  12.018 -21.770  1.00 22.00           C  
ATOM   3898  CD1 ILE A 579      43.138  13.059 -21.958  1.00  4.00           C  
ATOM   3899  CG2 ILE A 579      39.924  12.870 -22.889  1.00  3.00           C  
ATOM   3900  N   ASN A 580      39.626   8.709 -24.676  1.00  4.00           N  
ATOM   3901  CA  ASN A 580      38.689   8.117 -25.652  1.00  3.00           C  
ATOM   3902  C   ASN A 580      37.919   6.927 -24.992  1.00  8.00           C  
ATOM   3903  O   ASN A 580      38.535   6.098 -24.310  1.00  5.00           O  
ATOM   3904  CB  ASN A 580      39.409   7.661 -26.936  1.00  2.00           C  
ATOM   3905  CG  ASN A 580      38.470   7.184 -28.033  1.00  1.00           C  
ATOM   3906  OD1 ASN A 580      38.254   5.975 -28.235  1.00  2.00           O  
ATOM   3907  ND2 ASN A 580      37.886   8.129 -28.763  1.00  1.00           N  
ATOM   3908  N   ALA A 581      36.579   6.858 -25.194  1.00  3.00           N  
ATOM   3909  CA  ALA A 581      35.712   5.816 -24.630  1.00  6.00           C  
ATOM   3910  C   ALA A 581      35.511   4.646 -25.592  1.00  2.00           C  
ATOM   3911  O   ALA A 581      35.699   3.493 -25.204  1.00  2.00           O  
ATOM   3912  CB  ALA A 581      34.369   6.408 -24.227  1.00  3.00           C  
ATOM   3913  N   TYR A 627      47.097  16.592 -22.439  1.00  5.00           N  
ATOM   3914  CA  TYR A 627      48.439  17.178 -22.368  1.00  3.00           C  
ATOM   3915  C   TYR A 627      49.223  16.856 -21.093  1.00  0.00           C  
ATOM   3916  O   TYR A 627      50.269  16.211 -21.202  1.00  3.00           O  
ATOM   3917  CB  TYR A 627      48.463  18.713 -22.643  1.00 13.00           C  
ATOM   3918  CG  TYR A 627      49.625  19.148 -23.525  1.00  5.00           C  
ATOM   3919  CD1 TYR A 627      50.942  18.815 -23.201  1.00  4.00           C  
ATOM   3920  CD2 TYR A 627      49.405  19.859 -24.703  1.00  2.00           C  
ATOM   3921  CE1 TYR A 627      52.005  19.144 -24.043  1.00  2.00           C  
ATOM   3922  CE2 TYR A 627      50.465  20.210 -25.546  1.00  1.00           C  
ATOM   3923  CZ  TYR A 627      51.764  19.847 -25.212  1.00  2.00           C  
ATOM   3924  OH  TYR A 627      52.823  20.173 -26.032  1.00  1.00           O  
ATOM   3925  N   ARG A 628      48.760  17.347 -19.907  1.00 60.00           N  
ATOM   3926  CA  ARG A 628      49.411  17.173 -18.589  1.00  4.00           C  
ATOM   3927  C   ARG A 628      49.350  15.741 -18.007  1.00  0.00           C  
ATOM   3928  O   ARG A 628      48.321  15.073 -18.129  1.00  0.00           O  
ATOM   3929  CB  ARG A 628      48.834  18.160 -17.583  1.00 19.00           C  
ATOM   3930  CG  ARG A 628      49.191  19.603 -17.883  1.00 12.00           C  
ATOM   3931  CD  ARG A 628      49.896  20.245 -16.708  1.00  3.00           C  
ATOM   3932  NE  ARG A 628      48.960  20.702 -15.679  1.00  3.00           N  
ATOM   3933  CZ  ARG A 628      49.202  20.662 -14.371  1.00  2.00           C  
ATOM   3934  NH1 ARG A 628      50.351  20.175 -13.914  1.00  3.00           N  
ATOM   3935  NH2 ARG A 628      48.293  21.102 -13.508  1.00  4.00           N  
ATOM   3936  N   GLN A 629      50.440  15.276 -17.361  1.00  5.00           N  
ATOM   3937  CA  GLN A 629      50.490  13.917 -16.792  1.00  0.00           C  
ATOM   3938  C   GLN A 629      50.577  13.974 -15.278  1.00  0.00           C  
ATOM   3939  O   GLN A 629      51.403  14.722 -14.746  1.00  5.00           O  
ATOM   3940  CB  GLN A 629      51.654  13.100 -17.412  1.00  2.00           C  
ATOM   3941  CG  GLN A 629      51.994  11.734 -16.771  1.00  3.00           C  
ATOM   3942  CD  GLN A 629      50.911  10.674 -16.847  1.00  4.00           C  
ATOM   3943  OE1 GLN A 629      50.309  10.303 -15.835  1.00  0.00           O  
ATOM   3944  NE2 GLN A 629      50.683  10.112 -18.027  1.00  4.00           N  
ATOM   3945  N   ALA A 630      49.698  13.211 -14.592  1.00  0.00           N  
ATOM   3946  CA  ALA A 630      49.641  13.132 -13.133  1.00  0.00           C  
ATOM   3947  C   ALA A 630      50.831  12.321 -12.625  1.00  0.00           C  
ATOM   3948  O   ALA A 630      51.225  11.339 -13.256  1.00  6.00           O  
ATOM   3949  CB  ALA A 630      48.335  12.483 -12.685  1.00  0.00           C  
ATOM   3950  N   GLN A 631      51.437  12.758 -11.516  1.00  6.00           N  
ATOM   3951  CA  GLN A 631      52.544  12.009 -10.951  1.00  4.00           C  
ATOM   3952  C   GLN A 631      52.013  10.716 -10.296  1.00  0.00           C  
ATOM   3953  O   GLN A 631      50.896  10.698  -9.759  1.00  0.00           O  
ATOM   3954  CB  GLN A 631      53.416  12.880 -10.014  1.00  3.00           C  
ATOM   3955  CG  GLN A 631      53.081  12.854  -8.511  1.00  3.00           C  
ATOM   3956  CD  GLN A 631      54.224  12.375  -7.624  1.00  2.00           C  
ATOM   3957  OE1 GLN A 631      55.191  11.743  -8.072  1.00  2.00           O  
ATOM   3958  NE2 GLN A 631      54.114  12.623  -6.325  1.00  4.00           N  
ATOM   3959  N   ARG A 632      52.779   9.628 -10.427  1.00  5.00           N  
ATOM   3960  CA  ARG A 632      52.458   8.320  -9.865  1.00  0.00           C  
ATOM   3961  C   ARG A 632      52.781   8.364  -8.372  1.00  8.00           C  
ATOM   3962  O   ARG A 632      53.866   8.828  -8.013  1.00  4.00           O  
ATOM   3963  CB  ARG A 632      53.294   7.249 -10.564  1.00  3.00           C  
ATOM   3964  CG  ARG A 632      53.144   5.867  -9.946  1.00  6.00           C  
ATOM   3965  CD  ARG A 632      53.790   4.776 -10.772  1.00  3.00           C  
ATOM   3966  NE  ARG A 632      52.995   4.376 -11.937  1.00  3.00           N  
ATOM   3967  CZ  ARG A 632      51.883   3.645 -11.877  1.00  0.00           C  
ATOM   3968  NH1 ARG A 632      51.380   3.284 -10.704  1.00  0.00           N  
ATOM   3969  NH2 ARG A 632      51.250   3.294 -12.992  1.00 23.00           N  
ATOM   3970  N   ILE A 633      51.834   7.922  -7.507  1.00  0.00           N  
ATOM   3971  CA  ILE A 633      51.992   7.917  -6.041  1.00 12.00           C  
ATOM   3972  C   ILE A 633      51.967   6.535  -5.413  1.00  9.00           C  
ATOM   3973  O   ILE A 633      52.326   6.396  -4.236  1.00 26.00           O  
ATOM   3974  CB  ILE A 633      51.041   8.896  -5.310  1.00 44.00           C  
ATOM   3975  CG1 ILE A 633      49.562   8.608  -5.641  1.00  0.00           C  
ATOM   3976  CD1 ILE A 633      48.564   9.152  -4.647  1.00  1.00           C  
ATOM   3977  CG2 ILE A 633      51.441  10.353  -5.569  1.00 16.00           C  
ATOM   3978  N   LEU A 634      51.512   5.528  -6.172  1.00  0.00           N  
ATOM   3979  CA  LEU A 634      51.423   4.154  -5.701  1.00 11.00           C  
ATOM   3980  C   LEU A 634      51.760   3.203  -6.858  1.00 12.00           C  
ATOM   3981  O   LEU A 634      51.328   3.459  -7.987  1.00  0.00           O  
ATOM   3982  CB  LEU A 634      50.010   3.905  -5.149  1.00  0.00           C  
ATOM   3983  CG  LEU A 634      49.801   2.682  -4.255  1.00  0.00           C  
ATOM   3984  CD1 LEU A 634      50.288   2.956  -2.827  1.00  0.00           C  
ATOM   3985  CD2 LEU A 634      48.326   2.272  -4.256  1.00  1.00           C  
ATOM   3986  N   LYS A 635      52.557   2.143  -6.597  1.00  8.00           N  
ATOM   3987  CA  LYS A 635      52.969   1.221  -7.657  1.00  7.00           C  
ATOM   3988  C   LYS A 635      51.781   0.517  -8.333  1.00  0.00           C  
ATOM   3989  O   LYS A 635      50.852   0.096  -7.648  1.00  0.00           O  
ATOM   3990  CB  LYS A 635      54.059   0.254  -7.183  1.00  6.00           C  
ATOM   3991  CG  LYS A 635      54.955  -0.233  -8.321  1.00  3.00           C  
ATOM   3992  CD  LYS A 635      54.511  -1.609  -8.877  1.00  3.00           C  
ATOM   3993  CE  LYS A 635      54.958  -1.837 -10.300  1.00  2.00           C  
ATOM   3994  NZ  LYS A 635      54.266  -2.991 -10.913  1.00  3.00           N  
ATOM   3995  N   SER A 636      51.805   0.439  -9.686  1.00  0.00           N  
ATOM   3996  CA  SER A 636      50.744  -0.105 -10.550  1.00  1.00           C  
ATOM   3997  C   SER A 636      50.125  -1.368  -9.991  1.00  0.00           C  
ATOM   3998  O   SER A 636      48.900  -1.448  -9.913  1.00  1.00           O  
ATOM   3999  CB  SER A 636      51.263  -0.382 -11.963  1.00 13.00           C  
ATOM   4000  OG  SER A 636      52.337   0.468 -12.335  1.00  5.00           O  
ATOM   4001  N   SER A 637      50.983  -2.338  -9.576  1.00  0.00           N  
ATOM   4002  CA  SER A 637      50.628  -3.642  -9.003  1.00 11.00           C  
ATOM   4003  C   SER A 637      49.843  -3.476  -7.715  1.00  0.00           C  
ATOM   4004  O   SER A 637      48.821  -4.133  -7.571  1.00  0.00           O  
ATOM   4005  CB  SER A 637      51.885  -4.468  -8.730  1.00  4.00           C  
ATOM   4006  OG  SER A 637      52.661  -3.909  -7.679  1.00  8.00           O  
ATOM   4007  N   SER A 638      50.321  -2.589  -6.784  1.00  0.00           N  
ATOM   4008  CA  SER A 638      49.679  -2.315  -5.487  1.00 40.00           C  
ATOM   4009  C   SER A 638      48.318  -1.660  -5.647  1.00  0.00           C  
ATOM   4010  O   SER A 638      47.399  -2.005  -4.898  1.00  0.00           O  
ATOM   4011  CB  SER A 638      50.559  -1.448  -4.595  1.00  0.00           C  
ATOM   4012  OG  SER A 638      51.838  -2.024  -4.398  1.00 24.00           O  
ATOM   4013  N   ALA A 639      48.182  -0.717  -6.617  1.00  0.00           N  
ATOM   4014  CA  ALA A 639      46.917  -0.028  -6.885  1.00  0.00           C  
ATOM   4015  C   ALA A 639      45.929  -0.981  -7.510  1.00  0.00           C  
ATOM   4016  O   ALA A 639      44.781  -1.024  -7.069  1.00  0.00           O  
ATOM   4017  CB  ALA A 639      47.136   1.190  -7.772  1.00  0.00           C  
ATOM   4018  N   TYR A 640      46.395  -1.805  -8.482  1.00  1.00           N  
ATOM   4019  CA  TYR A 640      45.591  -2.838  -9.147  1.00  1.00           C  
ATOM   4020  C   TYR A 640      45.164  -3.956  -8.172  1.00  0.00           C  
ATOM   4021  O   TYR A 640      44.048  -4.464  -8.286  1.00  0.00           O  
ATOM   4022  CB  TYR A 640      46.349  -3.425 -10.356  1.00  1.00           C  
ATOM   4023  CG  TYR A 640      45.579  -4.479 -11.123  1.00  0.00           C  
ATOM   4024  CD1 TYR A 640      44.698  -4.124 -12.142  1.00  0.00           C  
ATOM   4025  CD2 TYR A 640      45.739  -5.829 -10.837  1.00  9.00           C  
ATOM   4026  CE1 TYR A 640      43.972  -5.089 -12.840  1.00 10.00           C  
ATOM   4027  CE2 TYR A 640      45.027  -6.802 -11.533  1.00  3.00           C  
ATOM   4028  CZ  TYR A 640      44.133  -6.426 -12.525  1.00  4.00           C  
ATOM   4029  OH  TYR A 640      43.415  -7.387 -13.202  1.00  3.00           O  
ATOM   4030  N   ASP A 641      46.059  -4.335  -7.242  1.00  0.00           N  
ATOM   4031  CA  ASP A 641      45.807  -5.371  -6.243  1.00 18.00           C  
ATOM   4032  C   ASP A 641      44.798  -4.938  -5.230  1.00  0.00           C  
ATOM   4033  O   ASP A 641      43.864  -5.700  -4.960  1.00 27.00           O  
ATOM   4034  CB  ASP A 641      47.095  -5.853  -5.561  1.00  0.00           C  
ATOM   4035  CG  ASP A 641      47.930  -6.852  -6.368  1.00  7.00           C  
ATOM   4036  OD1 ASP A 641      47.351  -7.550  -7.257  1.00  5.00           O  
ATOM   4037  OD2 ASP A 641      49.157  -6.945  -6.109  1.00  7.00           O  
ATOM   4038  N   MET A 642      44.943  -3.698  -4.701  1.00  0.00           N  
ATOM   4039  CA  MET A 642      43.980  -3.123  -3.769  1.00  0.00           C  
ATOM   4040  C   MET A 642      42.611  -2.998  -4.435  1.00  0.00           C  
ATOM   4041  O   MET A 642      41.596  -3.392  -3.851  1.00  0.00           O  
ATOM   4042  CB  MET A 642      44.439  -1.776  -3.279  1.00  0.00           C  
ATOM   4043  CG  MET A 642      43.565  -1.237  -2.152  1.00  0.00           C  
ATOM   4044  SD  MET A 642      43.236  -2.509  -0.895  1.00  0.00           S  
ATOM   4045  CE  MET A 642      44.811  -2.577  -0.094  1.00  0.00           C  
ATOM   4046  N   ALA A 643      42.594  -2.541  -5.696  1.00  0.00           N  
ATOM   4047  CA  ALA A 643      41.360  -2.445  -6.456  1.00  0.00           C  
ATOM   4048  C   ALA A 643      40.596  -3.775  -6.421  1.00  0.00           C  
ATOM   4049  O   ALA A 643      39.405  -3.776  -6.102  1.00  0.00           O  
ATOM   4050  CB  ALA A 643      41.662  -2.035  -7.889  1.00  0.00           C  
ATOM   4051  N   ASN A 644      41.283  -4.898  -6.705  1.00  0.00           N  
ATOM   4052  CA  ASN A 644      40.659  -6.223  -6.742  1.00  0.00           C  
ATOM   4053  C   ASN A 644      40.242  -6.748  -5.362  1.00 18.00           C  
ATOM   4054  O   ASN A 644      39.212  -7.411  -5.247  1.00 13.00           O  
ATOM   4055  CB  ASN A 644      41.514  -7.203  -7.500  1.00  9.00           C  
ATOM   4056  CG  ASN A 644      41.511  -7.007  -8.995  1.00  4.00           C  
ATOM   4057  OD1 ASN A 644      40.475  -6.794  -9.638  1.00  6.00           O  
ATOM   4058  ND2 ASN A 644      42.658  -7.244  -9.592  1.00  4.00           N  
ATOM   4059  N   ILE A 645      41.001  -6.386  -4.313  1.00 30.00           N  
ATOM   4060  CA  ILE A 645      40.648  -6.718  -2.933  1.00 60.00           C  
ATOM   4061  C   ILE A 645      39.302  -6.000  -2.657  1.00  0.00           C  
ATOM   4062  O   ILE A 645      38.337  -6.640  -2.252  1.00  0.00           O  
ATOM   4063  CB  ILE A 645      41.769  -6.267  -1.947  1.00  0.00           C  
ATOM   4064  CG1 ILE A 645      43.038  -7.159  -2.100  1.00 39.00           C  
ATOM   4065  CD1 ILE A 645      44.284  -6.675  -1.446  1.00  0.00           C  
ATOM   4066  CG2 ILE A 645      41.251  -6.272  -0.501  1.00 51.00           C  
ATOM   4067  N   LEU A 646      39.230  -4.693  -2.977  1.00  0.00           N  
ATOM   4068  CA  LEU A 646      38.024  -3.848  -2.832  1.00  0.00           C  
ATOM   4069  C   LEU A 646      36.814  -4.351  -3.615  1.00  0.00           C  
ATOM   4070  O   LEU A 646      35.688  -4.249  -3.120  1.00  0.00           O  
ATOM   4071  CB  LEU A 646      38.305  -2.354  -3.093  1.00  0.00           C  
ATOM   4072  CG  LEU A 646      39.235  -1.727  -2.078  1.00  0.00           C  
ATOM   4073  CD1 LEU A 646      39.502  -0.265  -2.408  1.00  0.00           C  
ATOM   4074  CD2 LEU A 646      38.711  -1.921  -0.646  1.00  0.00           C  
ATOM   4075  N   ARG A 647      37.055  -4.941  -4.798  1.00  0.00           N  
ATOM   4076  CA  ARG A 647      36.004  -5.549  -5.611  1.00  0.00           C  
ATOM   4077  C   ARG A 647      35.543  -6.861  -4.938  1.00  0.00           C  
ATOM   4078  O   ARG A 647      34.358  -7.154  -4.943  1.00  0.00           O  
ATOM   4079  CB  ARG A 647      36.497  -5.799  -7.049  1.00  0.00           C  
ATOM   4080  CG  ARG A 647      35.516  -6.601  -7.912  1.00 13.00           C  
ATOM   4081  CD  ARG A 647      35.654  -6.349  -9.396  1.00  6.00           C  
ATOM   4082  NE  ARG A 647      36.938  -6.795  -9.930  1.00  8.00           N  
ATOM   4083  CZ  ARG A 647      37.177  -7.025 -11.219  1.00  4.00           C  
ATOM   4084  NH1 ARG A 647      38.385  -7.407 -11.619  1.00  3.00           N  
ATOM   4085  NH2 ARG A 647      36.209  -6.876 -12.119  1.00  5.00           N  
ATOM   4086  N   ASP A 648      36.498  -7.644  -4.373  1.00 23.00           N  
ATOM   4087  CA  ASP A 648      36.284  -8.887  -3.619  1.00 18.00           C  
ATOM   4088  C   ASP A 648      35.419  -8.540  -2.396  1.00 48.00           C  
ATOM   4089  O   ASP A 648      34.472  -9.253  -2.099  1.00 38.00           O  
ATOM   4090  CB  ASP A 648      37.653  -9.413  -3.134  1.00 60.00           C  
ATOM   4091  CG  ASP A 648      37.879 -10.907  -3.122  1.00 22.00           C  
ATOM   4092  OD1 ASP A 648      37.911 -11.506  -4.213  1.00  5.00           O  
ATOM   4093  OD2 ASP A 648      38.179 -11.450  -2.038  1.00 26.00           O  
ATOM   4094  N   VAL A 649      35.731  -7.419  -1.722  1.00  0.00           N  
ATOM   4095  CA  VAL A 649      35.038  -6.870  -0.544  1.00 57.00           C  
ATOM   4096  C   VAL A 649      33.556  -6.584  -0.838  1.00  0.00           C  
ATOM   4097  O   VAL A 649      32.712  -6.828   0.017  1.00  4.00           O  
ATOM   4098  CB  VAL A 649      35.810  -5.633   0.063  1.00  0.00           C  
ATOM   4099  CG1 VAL A 649      35.001  -4.897   1.130  1.00 38.00           C  
ATOM   4100  CG2 VAL A 649      37.166  -6.060   0.645  1.00 60.00           C  
ATOM   4101  N   ILE A 650      33.247  -6.078  -2.037  1.00  0.00           N  
ATOM   4102  CA  ILE A 650      31.883  -5.702  -2.435  1.00  3.00           C  
ATOM   4103  C   ILE A 650      31.084  -6.835  -3.059  1.00 20.00           C  
ATOM   4104  O   ILE A 650      29.884  -6.915  -2.824  1.00 14.00           O  
ATOM   4105  CB  ILE A 650      31.875  -4.379  -3.259  1.00  1.00           C  
ATOM   4106  CG1 ILE A 650      30.560  -3.577  -3.059  1.00 46.00           C  
ATOM   4107  CD1 ILE A 650      30.571  -2.116  -3.602  1.00 60.00           C  
ATOM   4108  CG2 ILE A 650      32.202  -4.620  -4.726  1.00 54.00           C  
ATOM   4109  N   GLU A 651      31.747  -7.697  -3.849  1.00  0.00           N  
ATOM   4110  CA  GLU A 651      31.144  -8.849  -4.535  1.00  7.00           C  
ATOM   4111  C   GLU A 651      31.021 -10.063  -3.617  1.00 10.00           C  
ATOM   4112  O   GLU A 651      30.125 -10.891  -3.802  1.00  3.00           O  
ATOM   4113  CB  GLU A 651      31.990  -9.258  -5.756  1.00  3.00           C  
ATOM   4114  CG  GLU A 651      31.957  -8.329  -6.966  1.00 19.00           C  
ATOM   4115  CD  GLU A 651      32.813  -8.752  -8.156  1.00  3.00           C  
ATOM   4116  OE1 GLU A 651      33.810  -9.487  -7.958  1.00  5.00           O  
ATOM   4117  OE2 GLU A 651      32.504  -8.323  -9.291  1.00 10.00           O  
ATOM   4118  N   HIS A 652      31.959 -10.227  -2.677  1.00  0.00           N  
ATOM   4119  CA  HIS A 652      31.966 -11.419  -1.818  1.00  3.00           C  
ATOM   4120  C   HIS A 652      31.614 -11.158  -0.364  1.00  8.00           C  
ATOM   4121  O   HIS A 652      31.268 -12.088   0.361  1.00  2.00           O  
ATOM   4122  CB  HIS A 652      33.256 -12.238  -2.020  1.00  5.00           C  
ATOM   4123  CG  HIS A 652      33.604 -12.409  -3.472  1.00  2.00           C  
ATOM   4124  ND1 HIS A 652      32.658 -12.814  -4.403  1.00  2.00           N  
ATOM   4125  CD2 HIS A 652      34.770 -12.176  -4.114  1.00  3.00           C  
ATOM   4126  CE1 HIS A 652      33.277 -12.818  -5.569  1.00  2.00           C  
ATOM   4127  NE2 HIS A 652      34.549 -12.446  -5.447  1.00  3.00           N  
ATOM   4128  N   GLY A 653      31.661  -9.889   0.020  1.00 26.00           N  
ATOM   4129  CA  GLY A 653      31.259  -9.403   1.334  1.00 10.00           C  
ATOM   4130  C   GLY A 653      30.127  -8.396   1.199  1.00 10.00           C  
ATOM   4131  O   GLY A 653      30.131  -7.579   0.267  1.00  0.00           O  
ATOM   4132  N   THR A 654      29.153  -8.436   2.138  1.00  4.00           N  
ATOM   4133  CA  THR A 654      27.949  -7.578   2.176  1.00  3.00           C  
ATOM   4134  C   THR A 654      26.845  -8.089   1.202  1.00  7.00           C  
ATOM   4135  O   THR A 654      26.846  -7.747   0.011  1.00 10.00           O  
ATOM   4136  CB  THR A 654      28.255  -6.037   2.116  1.00  9.00           C  
ATOM   4137  OG1 THR A 654      28.446  -5.615   0.761  1.00 45.00           O  
ATOM   4138  CG2 THR A 654      29.460  -5.612   2.983  1.00 17.00           C  
ATOM   4139  N   GLY A 655      25.942  -8.924   1.727  1.00  3.00           N  
ATOM   4140  CA  GLY A 655      24.827  -9.499   0.979  1.00  3.00           C  
ATOM   4141  C   GLY A 655      24.792 -11.014   1.014  1.00  2.00           C  
ATOM   4142  O   GLY A 655      23.954 -11.641   0.361  1.00  1.00           O  
ATOM   4143  N   LYS A 660      24.096  -5.387  -4.588  1.00 16.00           N  
ATOM   4144  CA  LYS A 660      22.692  -5.151  -4.948  1.00  2.00           C  
ATOM   4145  C   LYS A 660      22.531  -4.570  -6.377  1.00  2.00           C  
ATOM   4146  O   LYS A 660      21.399  -4.286  -6.805  1.00  2.00           O  
ATOM   4147  CB  LYS A 660      21.998  -4.239  -3.912  1.00  3.00           C  
ATOM   4148  CG  LYS A 660      21.584  -4.926  -2.612  1.00  4.00           C  
ATOM   4149  CD  LYS A 660      20.576  -4.066  -1.841  1.00  2.00           C  
ATOM   4150  CE  LYS A 660      20.998  -3.796  -0.416  1.00  4.00           C  
ATOM   4151  NZ  LYS A 660      20.661  -2.408   0.008  1.00  4.00           N  
ATOM   4152  N   ILE A 661      23.671  -4.383  -7.104  1.00 29.00           N  
ATOM   4153  CA  ILE A 661      23.705  -3.869  -8.489  1.00  3.00           C  
ATOM   4154  C   ILE A 661      24.182  -4.987  -9.454  1.00  2.00           C  
ATOM   4155  O   ILE A 661      24.811  -5.968  -9.025  1.00  5.00           O  
ATOM   4156  CB  ILE A 661      24.557  -2.556  -8.647  1.00 37.00           C  
ATOM   4157  CG1 ILE A 661      24.367  -1.578  -7.466  1.00 17.00           C  
ATOM   4158  CD1 ILE A 661      25.547  -0.602  -7.179  1.00 60.00           C  
ATOM   4159  CG2 ILE A 661      24.249  -1.856  -9.973  1.00  9.00           C  
ATOM   4160  N   GLY A 662      23.833  -4.829 -10.732  1.00  3.00           N  
ATOM   4161  CA  GLY A 662      24.236  -5.718 -11.816  1.00  2.00           C  
ATOM   4162  C   GLY A 662      25.429  -5.151 -12.560  1.00  2.00           C  
ATOM   4163  O   GLY A 662      25.326  -4.772 -13.734  1.00  3.00           O  
ATOM   4164  N   ARG A 663      26.559  -5.034 -11.841  1.00  3.00           N  
ATOM   4165  CA  ARG A 663      27.835  -4.536 -12.334  1.00  7.00           C  
ATOM   4166  C   ARG A 663      28.921  -5.344 -11.682  1.00  4.00           C  
ATOM   4167  O   ARG A 663      28.782  -5.726 -10.519  1.00 20.00           O  
ATOM   4168  CB  ARG A 663      28.008  -3.059 -11.998  1.00  0.00           C  
ATOM   4169  CG  ARG A 663      27.139  -2.144 -12.842  1.00 15.00           C  
ATOM   4170  CD  ARG A 663      27.685  -0.744 -12.922  1.00 32.00           C  
ATOM   4171  NE  ARG A 663      28.810  -0.632 -13.853  1.00  0.00           N  
ATOM   4172  CZ  ARG A 663      28.698  -0.305 -15.137  1.00 14.00           C  
ATOM   4173  NH1 ARG A 663      29.781  -0.175 -15.891  1.00 11.00           N  
ATOM   4174  NH2 ARG A 663      27.500  -0.095 -15.676  1.00  9.00           N  
ATOM   4175  N   SER A 664      29.998  -5.614 -12.423  1.00 10.00           N  
ATOM   4176  CA  SER A 664      31.131  -6.410 -11.934  1.00 56.00           C  
ATOM   4177  C   SER A 664      32.423  -5.599 -11.902  1.00 19.00           C  
ATOM   4178  O   SER A 664      33.509  -6.161 -11.717  1.00  0.00           O  
ATOM   4179  CB  SER A 664      31.316  -7.642 -12.820  1.00  2.00           C  
ATOM   4180  OG  SER A 664      31.618  -7.270 -14.158  1.00  3.00           O  
ATOM   4181  N   ASP A 665      32.301  -4.274 -12.121  1.00  0.00           N  
ATOM   4182  CA  ASP A 665      33.416  -3.342 -12.225  1.00 19.00           C  
ATOM   4183  C   ASP A 665      33.477  -2.406 -11.041  1.00  0.00           C  
ATOM   4184  O   ASP A 665      34.084  -1.354 -11.158  1.00  0.00           O  
ATOM   4185  CB  ASP A 665      33.282  -2.560 -13.548  1.00 16.00           C  
ATOM   4186  CG  ASP A 665      32.044  -1.675 -13.654  1.00 28.00           C  
ATOM   4187  OD1 ASP A 665      32.067  -0.724 -14.455  1.00  0.00           O  
ATOM   4188  OD2 ASP A 665      31.055  -1.935 -12.929  1.00  0.00           O  
ATOM   4189  N   LEU A 666      32.858  -2.784  -9.912  1.00 60.00           N  
ATOM   4190  CA  LEU A 666      32.767  -1.963  -8.700  1.00  0.00           C  
ATOM   4191  C   LEU A 666      33.597  -2.475  -7.566  1.00  0.00           C  
ATOM   4192  O   LEU A 666      33.530  -3.659  -7.258  1.00 57.00           O  
ATOM   4193  CB  LEU A 666      31.320  -1.805  -8.214  1.00 60.00           C  
ATOM   4194  CG  LEU A 666      30.351  -1.147  -9.157  1.00  0.00           C  
ATOM   4195  CD1 LEU A 666      28.940  -1.482  -8.759  1.00 60.00           C  
ATOM   4196  CD2 LEU A 666      30.524   0.347  -9.156  1.00  0.00           C  
ATOM   4197  N   GLY A 667      34.374  -1.573  -6.968  1.00  0.00           N  
ATOM   4198  CA  GLY A 667      35.208  -1.827  -5.801  1.00  0.00           C  
ATOM   4199  C   GLY A 667      34.777  -0.890  -4.693  1.00  0.00           C  
ATOM   4200  O   GLY A 667      34.417   0.252  -4.982  1.00  0.00           O  
ATOM   4201  N   GLY A 668      34.798  -1.341  -3.440  1.00  0.00           N  
ATOM   4202  CA  GLY A 668      34.408  -0.459  -2.345  1.00  0.00           C  
ATOM   4203  C   GLY A 668      34.746  -0.937  -0.957  1.00  0.00           C  
ATOM   4204  O   GLY A 668      34.990  -2.113  -0.752  1.00  1.00           O  
ATOM   4205  N   LYS A 669      34.759  -0.004  -0.003  1.00  0.00           N  
ATOM   4206  CA  LYS A 669      35.066  -0.219   1.414  1.00  2.00           C  
ATOM   4207  C   LYS A 669      34.096   0.575   2.298  1.00  0.00           C  
ATOM   4208  O   LYS A 669      33.846   1.760   2.034  1.00  0.00           O  
ATOM   4209  CB  LYS A 669      36.506   0.271   1.703  1.00  0.00           C  
ATOM   4210  CG  LYS A 669      36.983   0.068   3.144  1.00  0.00           C  
ATOM   4211  CD  LYS A 669      37.494  -1.339   3.419  1.00  0.00           C  
ATOM   4212  CE  LYS A 669      37.773  -1.498   4.892  1.00  0.00           C  
ATOM   4213  NZ  LYS A 669      36.544  -1.909   5.600  1.00 44.00           N  
ATOM   4214  N   THR A 670      33.600  -0.058   3.372  1.00 52.00           N  
ATOM   4215  CA  THR A 670      32.740   0.586   4.373  1.00  0.00           C  
ATOM   4216  C   THR A 670      33.633   1.101   5.510  1.00 28.00           C  
ATOM   4217  O   THR A 670      34.749   0.616   5.698  1.00 28.00           O  
ATOM   4218  CB  THR A 670      31.708  -0.395   4.964  1.00 24.00           C  
ATOM   4219  OG1 THR A 670      32.387  -1.505   5.542  1.00 21.00           O  
ATOM   4220  CG2 THR A 670      30.702  -0.851   3.967  1.00 26.00           C  
ATOM   4221  N   GLY A 671      33.109   2.030   6.287  1.00  0.00           N  
ATOM   4222  CA  GLY A 671      33.806   2.572   7.442  1.00 26.00           C  
ATOM   4223  C   GLY A 671      32.843   2.935   8.545  1.00  0.00           C  
ATOM   4224  O   GLY A 671      31.744   3.424   8.272  1.00  0.00           O  
ATOM   4225  N   THR A 672      33.237   2.652   9.796  1.00 23.00           N  
ATOM   4226  CA  THR A 672      32.488   2.972  11.013  1.00  0.00           C  
ATOM   4227  C   THR A 672      33.496   3.390  12.094  1.00 15.00           C  
ATOM   4228  O   THR A 672      34.429   2.648  12.377  1.00 25.00           O  
ATOM   4229  CB  THR A 672      31.545   1.818  11.437  1.00 12.00           C  
ATOM   4230  OG1 THR A 672      30.920   1.256  10.288  1.00 20.00           O  
ATOM   4231  CG2 THR A 672      30.464   2.271  12.385  1.00 13.00           C  
ATOM   4232  N   THR A 673      33.334   4.576  12.667  1.00  0.00           N  
ATOM   4233  CA  THR A 673      34.250   5.061  13.709  1.00 58.00           C  
ATOM   4234  C   THR A 673      33.809   4.554  15.090  1.00 17.00           C  
ATOM   4235  O   THR A 673      32.737   3.951  15.200  1.00 12.00           O  
ATOM   4236  CB  THR A 673      34.347   6.607  13.664  1.00 56.00           C  
ATOM   4237  OG1 THR A 673      33.051   7.154  13.867  1.00  0.00           O  
ATOM   4238  CG2 THR A 673      34.910   7.121  12.372  1.00 48.00           C  
ATOM   4239  N   ASN A 674      34.616   4.822  16.142  1.00 28.00           N  
ATOM   4240  CA  ASN A 674      34.271   4.434  17.505  1.00  9.00           C  
ATOM   4241  C   ASN A 674      32.904   4.956  17.889  1.00  8.00           C  
ATOM   4242  O   ASN A 674      32.606   6.123  17.657  1.00 17.00           O  
ATOM   4243  CB  ASN A 674      35.351   4.841  18.510  1.00  5.00           C  
ATOM   4244  CG  ASN A 674      36.446   3.811  18.551  1.00  3.00           C  
ATOM   4245  OD1 ASN A 674      36.378   2.841  19.311  1.00  4.00           O  
ATOM   4246  ND2 ASN A 674      37.408   3.923  17.655  1.00 16.00           N  
ATOM   4247  N   ASP A 675      32.060   4.054  18.429  1.00  6.00           N  
ATOM   4248  CA  ASP A 675      30.675   4.294  18.852  1.00  9.00           C  
ATOM   4249  C   ASP A 675      29.783   4.795  17.709  1.00 24.00           C  
ATOM   4250  O   ASP A 675      28.909   5.625  17.921  1.00  0.00           O  
ATOM   4251  CB  ASP A 675      30.593   5.146  20.145  1.00  6.00           C  
ATOM   4252  CG  ASP A 675      30.670   4.346  21.452  1.00  3.00           C  
ATOM   4253  OD1 ASP A 675      31.316   4.833  22.409  1.00  2.00           O  
ATOM   4254  OD2 ASP A 675      30.079   3.232  21.517  1.00  3.00           O  
ATOM   4255  N   ALA A 676      30.020   4.263  16.488  1.00 14.00           N  
ATOM   4256  CA  ALA A 676      29.315   4.574  15.243  1.00  0.00           C  
ATOM   4257  C   ALA A 676      29.014   6.058  15.123  1.00  0.00           C  
ATOM   4258  O   ALA A 676      27.884   6.464  14.845  1.00  0.00           O  
ATOM   4259  CB  ALA A 676      28.044   3.749  15.137  1.00 21.00           C  
ATOM   4260  N   LYS A 677      30.034   6.873  15.373  1.00  0.00           N  
ATOM   4261  CA  LYS A 677      29.895   8.325  15.314  1.00  0.00           C  
ATOM   4262  C   LYS A 677      29.904   8.826  13.858  1.00  0.00           C  
ATOM   4263  O   LYS A 677      29.598  10.003  13.606  1.00  1.00           O  
ATOM   4264  CB  LYS A 677      30.984   9.012  16.169  1.00 37.00           C  
ATOM   4265  CG  LYS A 677      30.690   8.958  17.667  1.00  0.00           C  
ATOM   4266  CD  LYS A 677      31.725   9.729  18.474  1.00  9.00           C  
ATOM   4267  CE  LYS A 677      31.225  10.117  19.846  1.00  2.00           C  
ATOM   4268  NZ  LYS A 677      30.989   8.939  20.724  1.00  3.00           N  
ATOM   4269  N   ASP A 678      30.265   7.912  12.907  1.00  0.00           N  
ATOM   4270  CA  ASP A 678      30.361   8.136  11.465  1.00  0.00           C  
ATOM   4271  C   ASP A 678      30.176   6.815  10.717  1.00  1.00           C  
ATOM   4272  O   ASP A 678      30.802   5.822  11.075  1.00  0.00           O  
ATOM   4273  CB  ASP A 678      31.740   8.735  11.086  1.00  0.00           C  
ATOM   4274  CG  ASP A 678      32.099  10.032  11.775  1.00  0.00           C  
ATOM   4275  OD1 ASP A 678      31.567  11.075  11.376  1.00  0.00           O  
ATOM   4276  OD2 ASP A 678      32.905   9.996  12.720  1.00 58.00           O  
ATOM   4277  N   ALA A 679      29.324   6.823   9.672  1.00  0.00           N  
ATOM   4278  CA  ALA A 679      29.062   5.729   8.736  1.00  1.00           C  
ATOM   4279  C   ALA A 679      29.576   6.204   7.382  1.00  0.00           C  
ATOM   4280  O   ALA A 679      29.178   7.270   6.922  1.00  0.00           O  
ATOM   4281  CB  ALA A 679      27.577   5.448   8.648  1.00  1.00           C  
ATOM   4282  N   TRP A 680      30.508   5.455   6.778  1.00  0.00           N  
ATOM   4283  CA  TRP A 680      31.144   5.803   5.503  1.00  0.00           C  
ATOM   4284  C   TRP A 680      31.093   4.663   4.492  1.00  0.00           C  
ATOM   4285  O   TRP A 680      31.099   3.480   4.859  1.00  0.00           O  
ATOM   4286  CB  TRP A 680      32.639   6.077   5.729  1.00  0.00           C  
ATOM   4287  CG  TRP A 680      33.037   7.310   6.487  1.00  0.00           C  
ATOM   4288  CD1 TRP A 680      33.292   7.398   7.826  1.00  0.00           C  
ATOM   4289  CD2 TRP A 680      33.512   8.537   5.908  1.00  0.00           C  
ATOM   4290  CE2 TRP A 680      33.970   9.356   6.971  1.00  0.00           C  
ATOM   4291  NE1 TRP A 680      33.807   8.639   8.134  1.00  0.00           N  
ATOM   4292  CE3 TRP A 680      33.529   9.060   4.593  1.00  1.00           C  
ATOM   4293  CZ3 TRP A 680      34.015  10.350   4.386  1.00  0.00           C  
ATOM   4294  CH2 TRP A 680      34.459  11.143   5.459  1.00  1.00           C  
ATOM   4295  CZ2 TRP A 680      34.438  10.674   6.759  1.00  0.00           C  
ATOM   4296  N   PHE A 681      31.159   5.037   3.213  1.00  0.00           N  
ATOM   4297  CA  PHE A 681      31.318   4.137   2.070  1.00  0.00           C  
ATOM   4298  C   PHE A 681      32.037   4.872   0.955  1.00  1.00           C  
ATOM   4299  O   PHE A 681      31.594   5.933   0.518  1.00  0.00           O  
ATOM   4300  CB  PHE A 681      30.037   3.434   1.584  1.00  0.00           C  
ATOM   4301  CG  PHE A 681      30.380   2.221   0.733  1.00  0.00           C  
ATOM   4302  CD1 PHE A 681      30.755   1.015   1.323  1.00  0.00           C  
ATOM   4303  CD2 PHE A 681      30.428   2.310  -0.655  1.00  0.00           C  
ATOM   4304  CE1 PHE A 681      31.160  -0.080   0.540  1.00  4.00           C  
ATOM   4305  CE2 PHE A 681      30.812   1.201  -1.440  1.00  0.00           C  
ATOM   4306  CZ  PHE A 681      31.174   0.018  -0.833  1.00  7.00           C  
ATOM   4307  N   ALA A 682      33.192   4.323   0.562  1.00  0.00           N  
ATOM   4308  CA  ALA A 682      34.054   4.829  -0.484  1.00  0.00           C  
ATOM   4309  C   ALA A 682      34.142   3.732  -1.523  1.00  0.00           C  
ATOM   4310  O   ALA A 682      34.583   2.622  -1.223  1.00  0.00           O  
ATOM   4311  CB  ALA A 682      35.413   5.140   0.089  1.00  1.00           C  
ATOM   4312  N   GLY A 683      33.633   4.010  -2.709  1.00  0.00           N  
ATOM   4313  CA  GLY A 683      33.592   3.036  -3.791  1.00  0.00           C  
ATOM   4314  C   GLY A 683      33.754   3.631  -5.168  1.00  0.00           C  
ATOM   4315  O   GLY A 683      33.509   4.824  -5.382  1.00  0.00           O  
ATOM   4316  N   PHE A 684      34.125   2.795  -6.120  1.00  0.00           N  
ATOM   4317  CA  PHE A 684      34.384   3.247  -7.481  1.00  0.00           C  
ATOM   4318  C   PHE A 684      34.204   2.149  -8.548  1.00  0.00           C  
ATOM   4319  O   PHE A 684      33.974   0.981  -8.254  1.00  0.00           O  
ATOM   4320  CB  PHE A 684      35.849   3.776  -7.566  1.00  0.00           C  
ATOM   4321  CG  PHE A 684      36.900   2.742  -7.188  1.00  0.00           C  
ATOM   4322  CD1 PHE A 684      37.388   1.837  -8.128  1.00  0.00           C  
ATOM   4323  CD2 PHE A 684      37.368   2.645  -5.883  1.00  0.00           C  
ATOM   4324  CE1 PHE A 684      38.317   0.844  -7.762  1.00  0.00           C  
ATOM   4325  CE2 PHE A 684      38.283   1.639  -5.515  1.00  0.00           C  
ATOM   4326  CZ  PHE A 684      38.756   0.752  -6.458  1.00  0.00           C  
ATOM   4327  N   ASN A 685      34.377   2.572  -9.790  1.00  0.00           N  
ATOM   4328  CA  ASN A 685      34.499   1.811 -11.019  1.00  0.00           C  
ATOM   4329  C   ASN A 685      35.623   2.598 -11.757  1.00  0.00           C  
ATOM   4330  O   ASN A 685      36.110   3.602 -11.213  1.00  0.00           O  
ATOM   4331  CB  ASN A 685      33.149   1.708 -11.768  1.00  0.00           C  
ATOM   4332  CG  ASN A 685      32.889   2.629 -12.933  1.00  0.00           C  
ATOM   4333  OD1 ASN A 685      32.918   3.852 -12.834  1.00  0.00           O  
ATOM   4334  ND2 ASN A 685      32.555   2.046 -14.052  1.00 60.00           N  
ATOM   4335  N   GLY A 686      36.044   2.148 -12.932  1.00  0.00           N  
ATOM   4336  CA  GLY A 686      37.107   2.820 -13.664  1.00 45.00           C  
ATOM   4337  C   GLY A 686      36.841   4.249 -14.068  1.00 29.00           C  
ATOM   4338  O   GLY A 686      37.800   4.989 -14.303  1.00 56.00           O  
ATOM   4339  N   LYS A 687      35.546   4.660 -14.121  1.00  0.00           N  
ATOM   4340  CA  LYS A 687      35.120   5.995 -14.567  1.00 29.00           C  
ATOM   4341  C   LYS A 687      34.540   6.947 -13.481  1.00  0.00           C  
ATOM   4342  O   LYS A 687      34.349   8.140 -13.758  1.00 17.00           O  
ATOM   4343  CB  LYS A 687      34.128   5.874 -15.748  1.00 22.00           C  
ATOM   4344  CG  LYS A 687      34.617   5.006 -16.917  1.00 23.00           C  
ATOM   4345  CD  LYS A 687      35.486   5.721 -17.937  1.00  8.00           C  
ATOM   4346  CE  LYS A 687      36.263   4.757 -18.801  1.00 11.00           C  
ATOM   4347  NZ  LYS A 687      37.404   5.419 -19.474  1.00 12.00           N  
ATOM   4348  N   LEU A 688      34.278   6.438 -12.267  1.00  0.00           N  
ATOM   4349  CA  LEU A 688      33.632   7.215 -11.234  1.00  0.00           C  
ATOM   4350  C   LEU A 688      33.928   6.736  -9.828  1.00  0.00           C  
ATOM   4351  O   LEU A 688      33.665   5.563  -9.512  1.00  0.00           O  
ATOM   4352  CB  LEU A 688      32.103   7.148 -11.484  1.00  0.00           C  
ATOM   4353  CG  LEU A 688      31.193   8.225 -10.858  1.00  0.00           C  
ATOM   4354  CD1 LEU A 688      31.657   9.619 -11.205  1.00  0.00           C  
ATOM   4355  CD2 LEU A 688      29.761   8.025 -11.312  1.00  1.00           C  
ATOM   4356  N   VAL A 689      34.402   7.678  -8.961  1.00  0.00           N  
ATOM   4357  CA  VAL A 689      34.676   7.445  -7.540  1.00  0.00           C  
ATOM   4358  C   VAL A 689      33.598   8.168  -6.752  1.00  0.00           C  
ATOM   4359  O   VAL A 689      33.442   9.366  -6.926  1.00  0.00           O  
ATOM   4360  CB  VAL A 689      36.099   7.901  -7.097  1.00  0.00           C  
ATOM   4361  CG1 VAL A 689      36.330   7.612  -5.617  1.00  0.00           C  
ATOM   4362  CG2 VAL A 689      37.188   7.242  -7.935  1.00  0.00           C  
ATOM   4363  N   THR A 690      32.880   7.453  -5.862  1.00  0.00           N  
ATOM   4364  CA  THR A 690      31.849   8.052  -4.999  1.00  0.00           C  
ATOM   4365  C   THR A 690      32.107   7.733  -3.534  1.00  0.00           C  
ATOM   4366  O   THR A 690      32.313   6.563  -3.180  1.00  0.00           O  
ATOM   4367  CB  THR A 690      30.434   7.660  -5.436  1.00  0.00           C  
ATOM   4368  OG1 THR A 690      30.292   8.050  -6.799  1.00  0.00           O  
ATOM   4369  CG2 THR A 690      29.330   8.328  -4.567  1.00  0.00           C  
ATOM   4370  N   VAL A 691      32.105   8.785  -2.694  1.00  0.00           N  
ATOM   4371  CA  VAL A 691      32.270   8.689  -1.245  1.00  0.00           C  
ATOM   4372  C   VAL A 691      31.017   9.240  -0.592  1.00  0.00           C  
ATOM   4373  O   VAL A 691      30.630  10.373  -0.873  1.00  0.00           O  
ATOM   4374  CB  VAL A 691      33.574   9.364  -0.729  1.00  0.00           C  
ATOM   4375  CG1 VAL A 691      33.612   9.414   0.804  1.00  1.00           C  
ATOM   4376  CG2 VAL A 691      34.807   8.640  -1.260  1.00  0.00           C  
ATOM   4377  N   THR A 692      30.362   8.436   0.235  1.00  0.00           N  
ATOM   4378  CA  THR A 692      29.177   8.854   0.990  1.00  0.00           C  
ATOM   4379  C   THR A 692      29.508   8.852   2.502  1.00  0.00           C  
ATOM   4380  O   THR A 692      30.413   8.133   2.947  1.00  0.00           O  
ATOM   4381  CB  THR A 692      27.925   8.014   0.627  1.00  1.00           C  
ATOM   4382  OG1 THR A 692      28.154   6.639   0.933  1.00  0.00           O  
ATOM   4383  CG2 THR A 692      27.514   8.161  -0.827  1.00  0.00           C  
ATOM   4384  N   TRP A 693      28.818   9.689   3.277  1.00  1.00           N  
ATOM   4385  CA  TRP A 693      29.021   9.753   4.718  1.00  0.00           C  
ATOM   4386  C   TRP A 693      27.706  10.073   5.371  1.00  0.00           C  
ATOM   4387  O   TRP A 693      26.908  10.816   4.807  1.00  1.00           O  
ATOM   4388  CB  TRP A 693      30.123  10.769   5.094  1.00  0.00           C  
ATOM   4389  CG  TRP A 693      30.109  11.229   6.530  1.00  1.00           C  
ATOM   4390  CD1 TRP A 693      30.842  10.725   7.565  1.00  0.00           C  
ATOM   4391  CD2 TRP A 693      29.344  12.319   7.077  1.00  1.00           C  
ATOM   4392  CE2 TRP A 693      29.641  12.394   8.461  1.00  0.00           C  
ATOM   4393  NE1 TRP A 693      30.568  11.419   8.729  1.00  0.00           N  
ATOM   4394  CE3 TRP A 693      28.398  13.205   6.544  1.00  1.00           C  
ATOM   4395  CZ3 TRP A 693      27.766  14.091   7.396  1.00  2.00           C  
ATOM   4396  CH2 TRP A 693      28.080  14.146   8.764  1.00 56.00           C  
ATOM   4397  CZ2 TRP A 693      29.015  13.315   9.318  1.00  0.00           C  
ATOM   4398  N   VAL A 694      27.469   9.496   6.554  1.00  0.00           N  
ATOM   4399  CA  VAL A 694      26.271   9.709   7.379  1.00  0.00           C  
ATOM   4400  C   VAL A 694      26.752   9.885   8.836  1.00  0.00           C  
ATOM   4401  O   VAL A 694      27.617   9.137   9.305  1.00  0.00           O  
ATOM   4402  CB  VAL A 694      25.206   8.578   7.242  1.00  0.00           C  
ATOM   4403  CG1 VAL A 694      23.989   8.849   8.119  1.00  1.00           C  
ATOM   4404  CG2 VAL A 694      24.777   8.384   5.789  1.00  1.00           C  
ATOM   4405  N   GLY A 695      26.211  10.894   9.512  1.00  0.00           N  
ATOM   4406  CA  GLY A 695      26.535  11.201  10.903  1.00  0.00           C  
ATOM   4407  C   GLY A 695      25.899  12.478  11.385  1.00  0.00           C  
ATOM   4408  O   GLY A 695      25.345  13.230  10.580  1.00  0.00           O  
ATOM   4409  N   PHE A 696      25.980  12.733  12.703  1.00  1.00           N  
ATOM   4410  CA  PHE A 696      25.459  13.959  13.326  1.00  0.00           C  
ATOM   4411  C   PHE A 696      26.510  15.047  13.309  1.00  0.00           C  
ATOM   4412  O   PHE A 696      27.690  14.745  13.467  1.00  0.00           O  
ATOM   4413  CB  PHE A 696      25.007  13.689  14.770  1.00 22.00           C  
ATOM   4414  CG  PHE A 696      23.779  12.817  14.828  1.00 28.00           C  
ATOM   4415  CD1 PHE A 696      22.528  13.338  14.539  1.00 24.00           C  
ATOM   4416  CD2 PHE A 696      23.880  11.461  15.111  1.00  0.00           C  
ATOM   4417  CE1 PHE A 696      21.395  12.527  14.551  1.00 27.00           C  
ATOM   4418  CE2 PHE A 696      22.742  10.649  15.128  1.00 53.00           C  
ATOM   4419  CZ  PHE A 696      21.510  11.184  14.834  1.00 39.00           C  
ATOM   4420  N   ASP A 697      26.087  16.318  13.152  1.00 20.00           N  
ATOM   4421  CA  ASP A 697      27.021  17.440  13.137  1.00 19.00           C  
ATOM   4422  C   ASP A 697      27.774  17.604  14.458  1.00  3.00           C  
ATOM   4423  O   ASP A 697      28.981  17.848  14.433  1.00  4.00           O  
ATOM   4424  CB  ASP A 697      26.361  18.719  12.634  1.00  4.00           C  
ATOM   4425  CG  ASP A 697      26.087  18.740  11.135  1.00  6.00           C  
ATOM   4426  OD1 ASP A 697      26.885  18.142  10.367  1.00 31.00           O  
ATOM   4427  OD2 ASP A 697      25.126  19.414  10.721  1.00  5.00           O  
ATOM   4428  N   GLN A 698      27.078  17.394  15.594  1.00  9.00           N  
ATOM   4429  CA  GLN A 698      27.659  17.370  16.942  1.00  4.00           C  
ATOM   4430  C   GLN A 698      27.814  15.861  17.198  1.00  0.00           C  
ATOM   4431  O   GLN A 698      26.788  15.176  17.318  1.00 13.00           O  
ATOM   4432  CB  GLN A 698      26.710  18.047  17.957  1.00  4.00           C  
ATOM   4433  CG  GLN A 698      27.328  18.346  19.327  1.00  3.00           C  
ATOM   4434  CD  GLN A 698      27.734  19.791  19.491  1.00  2.00           C  
ATOM   4435  OE1 GLN A 698      26.897  20.701  19.563  1.00  1.00           O  
ATOM   4436  NE2 GLN A 698      29.031  20.015  19.618  1.00  1.00           N  
ATOM   4437  N   PRO A 699      29.060  15.304  17.086  1.00  5.00           N  
ATOM   4438  CA  PRO A 699      29.229  13.840  17.111  1.00  0.00           C  
ATOM   4439  C   PRO A 699      28.600  13.049  18.240  1.00  0.00           C  
ATOM   4440  O   PRO A 699      28.974  13.191  19.403  1.00  3.00           O  
ATOM   4441  CB  PRO A 699      30.743  13.636  16.994  1.00 12.00           C  
ATOM   4442  CG  PRO A 699      31.246  14.872  16.373  1.00  6.00           C  
ATOM   4443  CD  PRO A 699      30.355  15.975  16.858  1.00  3.00           C  
ATOM   4444  N   THR A 700      27.615  12.224  17.861  1.00  0.00           N  
ATOM   4445  CA  THR A 700      26.837  11.319  18.713  1.00  5.00           C  
ATOM   4446  C   THR A 700      26.787   9.991  17.994  1.00  0.00           C  
ATOM   4447  O   THR A 700      27.098   9.928  16.805  1.00  1.00           O  
ATOM   4448  CB  THR A 700      25.379  11.814  18.895  1.00 22.00           C  
ATOM   4449  OG1 THR A 700      25.260  13.217  18.634  1.00  8.00           O  
ATOM   4450  CG2 THR A 700      24.800  11.456  20.268  1.00  5.00           C  
ATOM   4451  N   THR A 701      26.347   8.946  18.687  1.00  8.00           N  
ATOM   4452  CA  THR A 701      26.191   7.618  18.111  1.00  0.00           C  
ATOM   4453  C   THR A 701      25.010   7.571  17.161  1.00  0.00           C  
ATOM   4454  O   THR A 701      23.976   8.195  17.412  1.00 44.00           O  
ATOM   4455  CB  THR A 701      26.124   6.546  19.209  1.00  6.00           C  
ATOM   4456  OG1 THR A 701      26.328   5.266  18.606  1.00 17.00           O  
ATOM   4457  CG2 THR A 701      24.812   6.568  20.010  1.00  5.00           C  
ATOM   4458  N   LEU A 702      25.177   6.833  16.068  1.00  0.00           N  
ATOM   4459  CA  LEU A 702      24.138   6.632  15.070  1.00  0.00           C  
ATOM   4460  C   LEU A 702      23.215   5.468  15.483  1.00  0.00           C  
ATOM   4461  O   LEU A 702      22.122   5.310  14.937  1.00  0.00           O  
ATOM   4462  CB  LEU A 702      24.785   6.314  13.711  1.00  0.00           C  
ATOM   4463  CG  LEU A 702      25.385   7.460  12.923  1.00  1.00           C  
ATOM   4464  CD1 LEU A 702      26.103   6.936  11.724  1.00  1.00           C  
ATOM   4465  CD2 LEU A 702      24.330   8.425  12.476  1.00  0.00           C  
ATOM   4466  N   GLY A 703      23.685   4.669  16.432  1.00  0.00           N  
ATOM   4467  CA  GLY A 703      23.027   3.460  16.895  1.00  9.00           C  
ATOM   4468  C   GLY A 703      24.026   2.333  16.840  1.00 26.00           C  
ATOM   4469  O   GLY A 703      25.089   2.502  16.234  1.00 35.00           O  
ATOM   4470  N   ARG A 704      23.738   1.204  17.499  1.00 10.00           N  
ATOM   4471  CA  ARG A 704      24.716   0.123  17.498  1.00 18.00           C  
ATOM   4472  C   ARG A 704      24.774  -0.581  16.149  1.00  9.00           C  
ATOM   4473  O   ARG A 704      25.824  -0.556  15.500  1.00 16.00           O  
ATOM   4474  CB  ARG A 704      24.538  -0.835  18.685  1.00  9.00           C  
ATOM   4475  CG  ARG A 704      24.765  -0.170  20.049  1.00  9.00           C  
ATOM   4476  CD  ARG A 704      25.275  -1.106  21.141  1.00  2.00           C  
ATOM   4477  NE  ARG A 704      24.460  -2.313  21.311  1.00  3.00           N  
ATOM   4478  CZ  ARG A 704      24.855  -3.537  20.972  1.00  2.00           C  
ATOM   4479  NH1 ARG A 704      26.059  -3.733  20.446  1.00  2.00           N  
ATOM   4480  NH2 ARG A 704      24.049  -4.576  21.156  1.00  2.00           N  
ATOM   4481  N   ARG A 705      23.615  -1.086  15.676  1.00 15.00           N  
ATOM   4482  CA  ARG A 705      23.446  -1.795  14.397  1.00  6.00           C  
ATOM   4483  C   ARG A 705      23.509  -0.819  13.204  1.00  0.00           C  
ATOM   4484  O   ARG A 705      22.911  -1.091  12.158  1.00 10.00           O  
ATOM   4485  CB  ARG A 705      22.095  -2.563  14.375  1.00 11.00           C  
ATOM   4486  CG  ARG A 705      21.826  -3.502  15.563  1.00  4.00           C  
ATOM   4487  CD  ARG A 705      20.352  -3.899  15.709  1.00  2.00           C  
ATOM   4488  NE  ARG A 705      19.416  -2.770  15.590  1.00  3.00           N  
ATOM   4489  CZ  ARG A 705      19.059  -1.957  16.585  1.00 11.00           C  
ATOM   4490  NH1 ARG A 705      19.563  -2.123  17.802  1.00  4.00           N  
ATOM   4491  NH2 ARG A 705      18.201  -0.967  16.367  1.00 18.00           N  
ATOM   4492  N   GLU A 706      24.239   0.300  13.353  1.00  0.00           N  
ATOM   4493  CA  GLU A 706      24.347   1.345  12.336  1.00  0.00           C  
ATOM   4494  C   GLU A 706      25.777   1.548  11.843  1.00  0.00           C  
ATOM   4495  O   GLU A 706      26.479   2.443  12.315  1.00  1.00           O  
ATOM   4496  CB  GLU A 706      23.740   2.660  12.867  1.00  0.00           C  
ATOM   4497  CG  GLU A 706      22.222   2.686  12.828  1.00 51.00           C  
ATOM   4498  CD  GLU A 706      21.628   2.981  11.463  1.00  0.00           C  
ATOM   4499  OE1 GLU A 706      20.411   2.751  11.282  1.00 21.00           O  
ATOM   4500  OE2 GLU A 706      22.369   3.477  10.585  1.00  0.00           O  
ATOM   4501  N   TYR A 707      26.209   0.713  10.891  1.00  0.00           N  
ATOM   4502  CA  TYR A 707      27.555   0.792  10.319  1.00  0.00           C  
ATOM   4503  C   TYR A 707      27.550   1.463   8.918  1.00  0.00           C  
ATOM   4504  O   TYR A 707      26.474   1.749   8.379  1.00  0.00           O  
ATOM   4505  CB  TYR A 707      28.200  -0.612  10.263  1.00 11.00           C  
ATOM   4506  CG  TYR A 707      28.042  -1.456  11.506  1.00  6.00           C  
ATOM   4507  CD1 TYR A 707      28.607  -1.064  12.717  1.00  7.00           C  
ATOM   4508  CD2 TYR A 707      27.402  -2.693  11.454  1.00  4.00           C  
ATOM   4509  CE1 TYR A 707      28.491  -1.859  13.859  1.00  8.00           C  
ATOM   4510  CE2 TYR A 707      27.289  -3.501  12.585  1.00  3.00           C  
ATOM   4511  CZ  TYR A 707      27.835  -3.081  13.786  1.00  3.00           C  
ATOM   4512  OH  TYR A 707      27.727  -3.894  14.894  1.00  3.00           O  
ATOM   4513  N   GLY A 708      28.742   1.690   8.349  1.00 26.00           N  
ATOM   4514  CA  GLY A 708      28.899   2.240   7.006  1.00  0.00           C  
ATOM   4515  C   GLY A 708      28.040   1.519   5.981  1.00  0.00           C  
ATOM   4516  O   GLY A 708      27.307   2.159   5.225  1.00  0.00           O  
ATOM   4517  N   GLY A 709      28.074   0.182   6.022  1.00 18.00           N  
ATOM   4518  CA  GLY A 709      27.298  -0.712   5.163  1.00 10.00           C  
ATOM   4519  C   GLY A 709      25.791  -0.643   5.336  1.00  8.00           C  
ATOM   4520  O   GLY A 709      25.052  -1.098   4.450  1.00  8.00           O  
ATOM   4521  N   ILE A 710      25.324  -0.046   6.466  1.00  0.00           N  
ATOM   4522  CA  ILE A 710      23.910   0.105   6.819  1.00  6.00           C  
ATOM   4523  C   ILE A 710      23.367   1.514   6.548  1.00  0.00           C  
ATOM   4524  O   ILE A 710      22.287   1.656   5.969  1.00  7.00           O  
ATOM   4525  CB  ILE A 710      23.677  -0.391   8.283  1.00  0.00           C  
ATOM   4526  CG1 ILE A 710      23.612  -1.927   8.336  1.00  3.00           C  
ATOM   4527  CD1 ILE A 710      24.935  -2.615   8.700  1.00  3.00           C  
ATOM   4528  CG2 ILE A 710      22.437   0.204   8.948  1.00  5.00           C  
ATOM   4529  N   ALA A 711      24.095   2.547   6.974  1.00  0.00           N  
ATOM   4530  CA  ALA A 711      23.638   3.915   6.806  1.00  2.00           C  
ATOM   4531  C   ALA A 711      24.108   4.600   5.502  1.00  0.00           C  
ATOM   4532  O   ALA A 711      23.274   5.172   4.781  1.00 28.00           O  
ATOM   4533  CB  ALA A 711      24.010   4.737   8.028  1.00  0.00           C  
ATOM   4534  N   ALA A 712      25.433   4.554   5.220  1.00  0.00           N  
ATOM   4535  CA  ALA A 712      26.077   5.172   4.059  1.00  0.00           C  
ATOM   4536  C   ALA A 712      25.948   4.357   2.759  1.00  0.00           C  
ATOM   4537  O   ALA A 712      25.578   4.927   1.724  1.00  0.00           O  
ATOM   4538  CB  ALA A 712      27.540   5.453   4.365  1.00  0.00           C  
ATOM   4539  N   LEU A 713      26.256   3.026   2.806  1.00  0.00           N  
ATOM   4540  CA  LEU A 713      26.192   2.158   1.627  1.00  0.00           C  
ATOM   4541  C   LEU A 713      24.902   2.280   0.797  1.00  0.00           C  
ATOM   4542  O   LEU A 713      25.038   2.508  -0.409  1.00  0.00           O  
ATOM   4543  CB  LEU A 713      26.538   0.713   1.969  1.00  0.00           C  
ATOM   4544  CG  LEU A 713      26.613  -0.346   0.856  1.00 24.00           C  
ATOM   4545  CD1 LEU A 713      27.555   0.070  -0.306  1.00 60.00           C  
ATOM   4546  CD2 LEU A 713      27.016  -1.659   1.430  1.00 35.00           C  
ATOM   4547  N   PRO A 714      23.673   2.233   1.389  1.00  0.00           N  
ATOM   4548  CA  PRO A 714      22.450   2.378   0.565  1.00 10.00           C  
ATOM   4549  C   PRO A 714      22.351   3.649  -0.307  1.00 29.00           C  
ATOM   4550  O   PRO A 714      21.767   3.584  -1.395  1.00 11.00           O  
ATOM   4551  CB  PRO A 714      21.317   2.294   1.596  1.00  7.00           C  
ATOM   4552  CG  PRO A 714      21.950   2.522   2.921  1.00 22.00           C  
ATOM   4553  CD  PRO A 714      23.315   1.960   2.801  1.00 13.00           C  
ATOM   4554  N   ILE A 715      22.939   4.788   0.147  1.00  0.00           N  
ATOM   4555  CA  ILE A 715      22.965   6.023  -0.643  1.00 55.00           C  
ATOM   4556  C   ILE A 715      23.906   5.805  -1.843  1.00  0.00           C  
ATOM   4557  O   ILE A 715      23.540   6.145  -2.979  1.00  0.00           O  
ATOM   4558  CB  ILE A 715      23.380   7.263   0.204  1.00  0.00           C  
ATOM   4559  CG1 ILE A 715      22.426   7.492   1.376  1.00  0.00           C  
ATOM   4560  CD1 ILE A 715      23.064   8.106   2.546  1.00  1.00           C  
ATOM   4561  CG2 ILE A 715      23.508   8.535  -0.655  1.00  1.00           C  
ATOM   4562  N   TRP A 716      25.116   5.236  -1.570  1.00  0.00           N  
ATOM   4563  CA  TRP A 716      26.147   4.945  -2.565  1.00  0.00           C  
ATOM   4564  C   TRP A 716      25.604   4.018  -3.654  1.00  0.00           C  
ATOM   4565  O   TRP A 716      25.734   4.339  -4.834  1.00  0.00           O  
ATOM   4566  CB  TRP A 716      27.382   4.325  -1.897  1.00  0.00           C  
ATOM   4567  CG  TRP A 716      28.541   4.118  -2.836  1.00  0.00           C  
ATOM   4568  CD1 TRP A 716      29.569   4.981  -3.064  1.00  0.00           C  
ATOM   4569  CD2 TRP A 716      28.789   2.967  -3.670  1.00  0.00           C  
ATOM   4570  CE2 TRP A 716      29.998   3.209  -4.367  1.00  0.00           C  
ATOM   4571  NE1 TRP A 716      30.439   4.453  -3.992  1.00  0.00           N  
ATOM   4572  CE3 TRP A 716      28.137   1.727  -3.852  1.00  0.00           C  
ATOM   4573  CZ3 TRP A 716      28.655   0.827  -4.780  1.00 40.00           C  
ATOM   4574  CH2 TRP A 716      29.853   1.099  -5.471  1.00  0.00           C  
ATOM   4575  CZ2 TRP A 716      30.541   2.283  -5.281  1.00  0.00           C  
ATOM   4576  N   ILE A 717      24.993   2.884  -3.265  1.00  0.00           N  
ATOM   4577  CA  ILE A 717      24.405   1.935  -4.219  1.00  0.00           C  
ATOM   4578  C   ILE A 717      23.394   2.643  -5.104  1.00  0.00           C  
ATOM   4579  O   ILE A 717      23.485   2.554  -6.331  1.00 15.00           O  
ATOM   4580  CB  ILE A 717      23.729   0.745  -3.508  1.00 15.00           C  
ATOM   4581  CG1 ILE A 717      24.748  -0.136  -2.796  1.00 60.00           C  
ATOM   4582  CD1 ILE A 717      24.147  -0.861  -1.637  1.00 39.00           C  
ATOM   4583  CG2 ILE A 717      22.891  -0.078  -4.489  1.00  7.00           C  
ATOM   4584  N   ASN A 718      22.433   3.335  -4.464  1.00  0.00           N  
ATOM   4585  CA  ASN A 718      21.342   4.038  -5.115  1.00  8.00           C  
ATOM   4586  C   ASN A 718      21.849   5.077  -6.147  1.00 15.00           C  
ATOM   4587  O   ASN A 718      21.273   5.193  -7.229  1.00 13.00           O  
ATOM   4588  CB  ASN A 718      20.430   4.641  -4.046  1.00 10.00           C  
ATOM   4589  CG  ASN A 718      19.049   5.049  -4.485  1.00  4.00           C  
ATOM   4590  OD1 ASN A 718      18.289   4.305  -5.110  1.00  2.00           O  
ATOM   4591  ND2 ASN A 718      18.665   6.242  -4.090  1.00 13.00           N  
ATOM   4592  N   PHE A 719      22.958   5.774  -5.837  1.00  0.00           N  
ATOM   4593  CA  PHE A 719      23.597   6.742  -6.731  1.00  0.00           C  
ATOM   4594  C   PHE A 719      24.299   6.045  -7.897  1.00  0.00           C  
ATOM   4595  O   PHE A 719      23.960   6.315  -9.045  1.00  0.00           O  
ATOM   4596  CB  PHE A 719      24.602   7.591  -5.961  1.00  0.00           C  
ATOM   4597  CG  PHE A 719      25.432   8.480  -6.855  1.00  0.00           C  
ATOM   4598  CD1 PHE A 719      24.905   9.663  -7.368  1.00  0.00           C  
ATOM   4599  CD2 PHE A 719      26.749   8.139  -7.177  1.00  0.00           C  
ATOM   4600  CE1 PHE A 719      25.655  10.459  -8.223  1.00  0.00           C  
ATOM   4601  CE2 PHE A 719      27.500   8.934  -8.038  1.00  0.00           C  
ATOM   4602  CZ  PHE A 719      26.953  10.100  -8.538  1.00  1.00           C  
ATOM   4603  N   MET A 720      25.279   5.157  -7.583  1.00  0.00           N  
ATOM   4604  CA  MET A 720      26.101   4.397  -8.522  1.00  0.00           C  
ATOM   4605  C   MET A 720      25.298   3.577  -9.525  1.00  1.00           C  
ATOM   4606  O   MET A 720      25.657   3.567 -10.706  1.00  2.00           O  
ATOM   4607  CB  MET A 720      27.098   3.487  -7.784  1.00  1.00           C  
ATOM   4608  CG  MET A 720      28.189   4.251  -7.055  1.00  0.00           C  
ATOM   4609  SD  MET A 720      29.218   5.311  -8.109  1.00  0.00           S  
ATOM   4610  CE  MET A 720      30.469   4.231  -8.557  1.00  0.00           C  
ATOM   4611  N   GLY A 721      24.242   2.891  -9.057  1.00  0.00           N  
ATOM   4612  CA  GLY A 721      23.362   2.109  -9.917  1.00  9.00           C  
ATOM   4613  C   GLY A 721      22.764   2.973 -11.013  1.00  7.00           C  
ATOM   4614  O   GLY A 721      22.897   2.661 -12.197  1.00 49.00           O  
ATOM   4615  N   GLN A 722      22.189   4.116 -10.626  1.00  0.00           N  
ATOM   4616  CA  GLN A 722      21.567   5.073 -11.533  1.00  7.00           C  
ATOM   4617  C   GLN A 722      22.558   5.840 -12.407  1.00  0.00           C  
ATOM   4618  O   GLN A 722      22.289   6.061 -13.600  1.00 12.00           O  
ATOM   4619  CB  GLN A 722      20.698   6.046 -10.741  1.00  7.00           C  
ATOM   4620  CG  GLN A 722      19.380   5.454 -10.299  1.00  3.00           C  
ATOM   4621  CD  GLN A 722      18.679   6.358  -9.330  1.00  2.00           C  
ATOM   4622  OE1 GLN A 722      18.670   6.112  -8.124  1.00 14.00           O  
ATOM   4623  NE2 GLN A 722      18.100   7.442  -9.832  1.00  5.00           N  
ATOM   4624  N   ALA A 723      23.686   6.291 -11.799  1.00  0.00           N  
ATOM   4625  CA  ALA A 723      24.741   7.037 -12.485  1.00 33.00           C  
ATOM   4626  C   ALA A 723      25.466   6.147 -13.500  1.00  0.00           C  
ATOM   4627  O   ALA A 723      25.756   6.593 -14.604  1.00 14.00           O  
ATOM   4628  CB  ALA A 723      25.719   7.610 -11.474  1.00  0.00           C  
ATOM   4629  N   LEU A 724      25.701   4.879 -13.151  1.00  0.00           N  
ATOM   4630  CA  LEU A 724      26.400   3.946 -14.032  1.00  0.00           C  
ATOM   4631  C   LEU A 724      25.498   3.148 -14.988  1.00 60.00           C  
ATOM   4632  O   LEU A 724      26.023   2.380 -15.801  1.00  0.00           O  
ATOM   4633  CB  LEU A 724      27.351   3.022 -13.242  1.00  0.00           C  
ATOM   4634  CG  LEU A 724      28.448   3.668 -12.366  1.00  0.00           C  
ATOM   4635  CD1 LEU A 724      29.349   2.604 -11.802  1.00  0.00           C  
ATOM   4636  CD2 LEU A 724      29.322   4.657 -13.142  1.00 52.00           C  
ATOM   4637  N   GLN A 725      24.161   3.351 -14.915  1.00  0.00           N  
ATOM   4638  CA  GLN A 725      23.144   2.716 -15.775  1.00 20.00           C  
ATOM   4639  C   GLN A 725      23.429   2.989 -17.257  1.00  3.00           C  
ATOM   4640  O   GLN A 725      23.638   4.134 -17.640  1.00  5.00           O  
ATOM   4641  CB  GLN A 725      21.738   3.246 -15.419  1.00  6.00           C  
ATOM   4642  CG  GLN A 725      20.571   2.562 -16.128  1.00  2.00           C  
ATOM   4643  CD  GLN A 725      20.226   1.231 -15.512  1.00  2.00           C  
ATOM   4644  OE1 GLN A 725      19.708   0.324 -16.180  1.00  1.00           O  
ATOM   4645  NE2 GLN A 725      20.450   1.091 -14.212  1.00  4.00           N  
ATOM   4646  N   GLY A 726      23.437   1.932 -18.067  1.00  5.00           N  
ATOM   4647  CA  GLY A 726      23.685   2.015 -19.504  1.00  2.00           C  
ATOM   4648  C   GLY A 726      25.050   2.572 -19.855  1.00  2.00           C  
ATOM   4649  O   GLY A 726      25.167   3.511 -20.658  1.00  2.00           O  
ATOM   4650  N   THR A 727      26.079   2.055 -19.164  1.00  4.00           N  
ATOM   4651  CA  THR A 727      27.490   2.403 -19.344  1.00  3.00           C  
ATOM   4652  C   THR A 727      28.255   1.089 -19.313  1.00  3.00           C  
ATOM   4653  O   THR A 727      27.924   0.213 -18.503  1.00  4.00           O  
ATOM   4654  CB  THR A 727      28.025   3.436 -18.321  1.00 19.00           C  
ATOM   4655  OG1 THR A 727      28.298   2.826 -17.059  1.00 60.00           O  
ATOM   4656  CG2 THR A 727      27.136   4.639 -18.165  1.00  4.00           C  
ATOM   4657  N   PRO A 728      29.248   0.902 -20.207  1.00  3.00           N  
ATOM   4658  CA  PRO A 728      29.967  -0.372 -20.218  1.00  2.00           C  
ATOM   4659  C   PRO A 728      30.834  -0.541 -18.987  1.00  0.00           C  
ATOM   4660  O   PRO A 728      31.191   0.449 -18.346  1.00 44.00           O  
ATOM   4661  CB  PRO A 728      30.799  -0.298 -21.501  1.00  2.00           C  
ATOM   4662  CG  PRO A 728      31.027   1.148 -21.722  1.00  5.00           C  
ATOM   4663  CD  PRO A 728      29.774   1.831 -21.231  1.00  4.00           C  
ATOM   4664  N   ALA A 729      31.146  -1.802 -18.646  1.00  3.00           N  
ATOM   4665  CA  ALA A 729      32.021  -2.139 -17.530  1.00  9.00           C  
ATOM   4666  C   ALA A 729      33.365  -1.447 -17.753  1.00  8.00           C  
ATOM   4667  O   ALA A 729      33.891  -1.460 -18.872  1.00  4.00           O  
ATOM   4668  CB  ALA A 729      32.209  -3.642 -17.442  1.00  4.00           C  
ATOM   4669  N   ALA A 730      33.863  -0.764 -16.713  1.00  0.00           N  
ATOM   4670  CA  ALA A 730      35.126  -0.029 -16.735  1.00  8.00           C  
ATOM   4671  C   ALA A 730      35.860  -0.352 -15.460  1.00  0.00           C  
ATOM   4672  O   ALA A 730      35.348  -0.094 -14.368  1.00  0.00           O  
ATOM   4673  CB  ALA A 730      34.864   1.459 -16.822  1.00 18.00           C  
ATOM   4674  N   TRP A 731      37.032  -0.951 -15.588  1.00 11.00           N  
ATOM   4675  CA  TRP A 731      37.822  -1.333 -14.432  1.00  0.00           C  
ATOM   4676  C   TRP A 731      39.250  -0.818 -14.579  1.00  0.00           C  
ATOM   4677  O   TRP A 731      39.631  -0.371 -15.663  1.00 28.00           O  
ATOM   4678  CB  TRP A 731      37.764  -2.865 -14.263  1.00  9.00           C  
ATOM   4679  CG  TRP A 731      38.354  -3.381 -12.983  1.00  0.00           C  
ATOM   4680  CD1 TRP A 731      39.480  -4.137 -12.856  1.00  9.00           C  
ATOM   4681  CD2 TRP A 731      37.912  -3.088 -11.641  1.00  0.00           C  
ATOM   4682  CE2 TRP A 731      38.797  -3.746 -10.756  1.00  0.00           C  
ATOM   4683  NE1 TRP A 731      39.750  -4.370 -11.523  1.00  0.00           N  
ATOM   4684  CE3 TRP A 731      36.857  -2.325 -11.100  1.00  1.00           C  
ATOM   4685  CZ3 TRP A 731      36.696  -2.287  -9.719  1.00  0.00           C  
ATOM   4686  CH2 TRP A 731      37.583  -2.962  -8.866  1.00  0.00           C  
ATOM   4687  CZ2 TRP A 731      38.636  -3.704  -9.360  1.00  0.00           C  
ATOM   4688  N   VAL A 732      40.026  -0.865 -13.489  1.00  0.00           N  
ATOM   4689  CA  VAL A 732      41.420  -0.438 -13.417  1.00 60.00           C  
ATOM   4690  C   VAL A 732      42.300  -1.130 -14.457  1.00  0.00           C  
ATOM   4691  O   VAL A 732      42.053  -2.289 -14.819  1.00 13.00           O  
ATOM   4692  CB  VAL A 732      41.968  -0.533 -11.973  1.00  1.00           C  
ATOM   4693  CG1 VAL A 732      40.994   0.097 -10.999  1.00  1.00           C  
ATOM   4694  CG2 VAL A 732      42.224  -1.969 -11.557  1.00  0.00           C  
ATOM   4695  N   ARG A 733      43.233  -0.360 -15.019  1.00 60.00           N  
ATOM   4696  CA  ARG A 733      44.115  -0.847 -16.064  1.00  8.00           C  
ATOM   4697  C   ARG A 733      45.498  -1.142 -15.513  1.00  2.00           C  
ATOM   4698  O   ARG A 733      46.202  -0.226 -15.093  1.00 39.00           O  
ATOM   4699  CB  ARG A 733      44.135   0.136 -17.267  1.00 45.00           C  
ATOM   4700  CG  ARG A 733      42.815   0.184 -18.068  1.00 14.00           C  
ATOM   4701  CD  ARG A 733      42.453  -1.153 -18.738  1.00  3.00           C  
ATOM   4702  NE  ARG A 733      41.041  -1.520 -18.551  1.00  5.00           N  
ATOM   4703  CZ  ARG A 733      40.587  -2.769 -18.455  1.00  2.00           C  
ATOM   4704  NH1 ARG A 733      41.428  -3.796 -18.509  1.00  3.00           N  
ATOM   4705  NH2 ARG A 733      39.290  -2.999 -18.292  1.00  3.00           N  
ATOM   4706  N   LEU A 734      45.864  -2.427 -15.452  1.00  8.00           N  
ATOM   4707  CA  LEU A 734      47.190  -2.826 -14.991  1.00  2.00           C  
ATOM   4708  C   LEU A 734      48.151  -2.567 -16.153  1.00  0.00           C  
ATOM   4709  O   LEU A 734      48.208  -3.356 -17.105  1.00  3.00           O  
ATOM   4710  CB  LEU A 734      47.211  -4.308 -14.558  1.00  4.00           C  
ATOM   4711  CG  LEU A 734      48.526  -4.873 -13.987  1.00  3.00           C  
ATOM   4712  CD1 LEU A 734      49.036  -4.064 -12.790  1.00  7.00           C  
ATOM   4713  CD2 LEU A 734      48.361  -6.323 -13.598  1.00  2.00           C  
ATOM   4714  N   GLU A 735      48.840  -1.419 -16.103  1.00 60.00           N  
ATOM   4715  CA  GLU A 735      49.765  -0.975 -17.141  1.00  2.00           C  
ATOM   4716  C   GLU A 735      51.181  -0.907 -16.578  1.00  2.00           C  
ATOM   4717  O   GLU A 735      51.570  -1.774 -15.794  1.00  3.00           O  
ATOM   4718  CB  GLU A 735      49.316   0.389 -17.721  1.00 12.00           C  
ATOM   4719  CG  GLU A 735      48.066   0.313 -18.598  1.00  3.00           C  
ATOM   4720  CD  GLU A 735      47.326   1.612 -18.889  1.00  7.00           C  
ATOM   4721  OE1 GLU A 735      47.271   2.011 -20.076  1.00  3.00           O  
ATOM   4722  OE2 GLU A 735      46.749   2.196 -17.943  1.00 50.00           O  
TER 
HETATM    1  O   LIG A   1      34.568  -3.715   8.549  1.00  0.00           O  
HETATM    2  C   LIG A   1      31.745  -3.457  10.755  1.00  0.00           C  
HETATM    3  C   LIG A   1      31.519  -2.309   9.805  1.00  0.00           C  
HETATM    4  C   LIG A   1      30.572  -3.480   9.793  1.00  0.00           C  
HETATM    5  C   LIG A   1      32.653  -2.226   8.809  1.00  0.00           C  
HETATM    6  C   LIG A   1      33.009  -4.193  10.349  1.00  0.00           C  
HETATM    7  C   LIG A   1      33.544  -3.420   9.152  1.00  0.00           C  
HETATM    8  C   LIG A   1      33.436  -0.932   8.943  1.00  0.00           C  
HETATM    9  C   LIG A   1      31.446  -3.286  12.235  1.00  0.00           C  
HETATM   10  C   LIG A   1      31.780  -4.557  13.015  1.00  0.00           C  
HETATM   11  C   LIG A   1      32.164  -2.075  12.833  1.00  0.00           C  
CONECT    1    7                                                      
CONECT    2    4    3    6    9                                       
CONECT    3    5    4    2                                            
CONECT    4    3    2                                                 
CONECT    5    8    7    3                                            
CONECT    6    7    2                                                 
CONECT    7    1    5    6                                            
CONECT    8    5                                                      
CONECT    9    2   11   10                                            
CONECT   10    9                                                      
CONECT   11    9                                                      
MASTER        0    0    0    0    0    0    0    0   11    0   11    0
END
