# Supplementary material for: In Silico Study for Algerian Essential Oils as Antimicrobial Agents against Multidrug-Resistant Bacteria Isolated from Pus Samples
Source: Antibiotics (Basel). 2022 Sep 27;11(10):1317. doi: 10.3390/antibiotics11101317 (PMC9598771; doi:10.3390/antibiotics11101317)
Supplement: Supplementary file 1 [file antibiotics-11-01317-s001.zip › borneol.mol2]

@<TRIPOS>MOLECULE
*****
 29 30 0 0 0
SMALL
GASTEIGER

@<TRIPOS>ATOM
      1 O          -2.5906    0.3505   -0.2251 O.3     1  LIG1       -0.3912
      2 C          -0.1827    0.6831    0.3242 C.3     1  LIG1       -0.0007
      3 C           1.1068    0.0442   -0.2775 C.3     1  LIG1       -0.0242
      4 C           0.4424   -1.3589   -0.3086 C.3     1  LIG1       -0.0329
      5 C          -1.2664    0.2901   -0.7261 C.3     1  LIG1        0.0614
      6 C          -0.4150   -0.1662    1.6049 C.3     1  LIG1       -0.0445
      7 C          -0.8512   -1.1380   -1.1306 C.3     1  LIG1       -0.0230
      8 C          -0.0046   -1.5785    1.1548 C.3     1  LIG1       -0.0490
      9 C          -0.1459    2.1720    0.6133 C.3     1  LIG1       -0.0567
     10 C           1.5315    0.5710   -1.6631 C.3     1  LIG1       -0.0590
     11 C           2.3652    0.1240    0.6110 C.3     1  LIG1       -0.0590
     12 H           1.0649   -2.1691   -0.6955 H       1  LIG1        0.0307
     13 H          -1.2350    0.9557   -1.5950 H       1  LIG1        0.0599
     14 H          -1.4473   -0.1371    1.9660 H       1  LIG1        0.0272
     15 H           0.2127    0.1700    2.4379 H       1  LIG1        0.0272
     16 H          -0.6345   -1.1838   -2.2034 H       1  LIG1        0.0293
     17 H          -1.6185   -1.8901   -0.9193 H       1  LIG1        0.0293
     18 H           0.8154   -1.9609    1.7718 H       1  LIG1        0.0268
     19 H          -0.8347   -2.2879    1.2373 H       1  LIG1        0.0268
     20 H           0.0346    2.7501   -0.2987 H       1  LIG1        0.0236
     21 H          -1.0964    2.5107    1.0394 H       1  LIG1        0.0236
     22 H           0.6453    2.4202    1.3280 H       1  LIG1        0.0236
     23 H           2.3436   -0.0428   -2.0702 H       1  LIG1        0.0235
     24 H           0.7391    0.5738   -2.4140 H       1  LIG1        0.0235
     25 H           1.8990    1.6008   -1.5884 H       1  LIG1        0.0235
     26 H           2.2185   -0.2072    1.6409 H       1  LIG1        0.0235
     27 H           3.1653   -0.4983    0.1933 H       1  LIG1        0.0235
     28 H           2.7373    1.1536    0.6617 H       1  LIG1        0.0235
     29 H          -2.7593   -0.4421    0.3106 H       1  LIG1        0.2098
@<TRIPOS>BOND
     1     1     5    1
     2     1    29    1
     3     2     3    1
     4     2     5    1
     5     2     6    1
     6     2     9    1
     7     3     4    1
     8     3    10    1
     9     3    11    1
    10     4     7    1
    11     4     8    1
    12     4    12    1
    13     5     7    1
    14     5    13    1
    15     6     8    1
    16     6    14    1
    17     6    15    1
    18     7    16    1
    19     7    17    1
    20     8    18    1
    21     8    19    1
    22     9    20    1
    23     9    21    1
    24     9    22    1
    25    10    23    1
    26    10    24    1
    27    10    25    1
    28    11    26    1
    29    11    27    1
    30    11    28    1
