# Supplementary material for: In Silico Study for Algerian Essential Oils as Antimicrobial Agents against Multidrug-Resistant Bacteria Isolated from Pus Samples
Source: Antibiotics (Basel). 2022 Sep 27;11(10):1317. doi: 10.3390/antibiotics11101317 (PMC9598771; doi:10.3390/antibiotics11101317)
Supplement: Supplementary file 1 [file antibiotics-11-01317-s001.zip › camphor.mol2]

@<TRIPOS>MOLECULE
*****
 27 28 0 0 0
SMALL
GASTEIGER

@<TRIPOS>ATOM
      1 O          -2.5236    0.3669    0.2597 O.2     1  LIG1       -0.2968
      2 C           0.9678    0.2884    0.4111 C.3     1  LIG1       -0.0196
      3 C          -0.2144    0.5208   -0.5698 C.3     1  LIG1        0.0316
      4 C           0.6028   -1.2103    0.6019 C.3     1  LIG1       -0.0283
      5 C          -0.0159   -0.5640   -1.6533 C.3     1  LIG1       -0.0401
      6 C           0.5689   -1.7483   -0.8515 C.3     1  LIG1       -0.0484
      7 C          -0.8584   -1.1836    1.1146 C.3     1  LIG1        0.0097
      8 C          -1.3694   -0.0316    0.2721 C.2     1  LIG1        0.1400
      9 C           2.3676    0.5153   -0.1924 C.3     1  LIG1       -0.0587
     10 C           0.9057    1.1276    1.7038 C.3     1  LIG1       -0.0587
     11 C          -0.4310    1.9190   -1.0963 C.3     1  LIG1       -0.0523
     12 H           1.2723   -1.7778    1.2529 H       1  LIG1        0.0310
     13 H           0.6783   -0.2453   -2.4382 H       1  LIG1        0.0275
     14 H          -0.9584   -0.8477   -2.1359 H       1  LIG1        0.0275
     15 H          -0.0480   -2.6478   -0.9503 H       1  LIG1        0.0268
     16 H           1.5732   -2.0000   -1.2082 H       1  LIG1        0.0268
     17 H          -0.9222   -0.9376    2.1767 H       1  LIG1        0.0345
     18 H          -1.4018   -2.1053    0.8944 H       1  LIG1        0.0345
     19 H           2.5336    0.0122   -1.1475 H       1  LIG1        0.0235
     20 H           3.1412    0.1571    0.4966 H       1  LIG1        0.0235
     21 H           2.5459    1.5824   -0.3673 H       1  LIG1        0.0235
     22 H           1.6122    0.7384    2.4456 H       1  LIG1        0.0235
     23 H          -0.0812    1.1504    2.1737 H       1  LIG1        0.0235
     24 H           1.1747    2.1710    1.5025 H       1  LIG1        0.0235
     25 H           0.4428    2.2768   -1.6497 H       1  LIG1        0.0239
     26 H          -1.2923    1.9524   -1.7726 H       1  LIG1        0.0239
     27 H          -0.6326    2.6250   -0.2839 H       1  LIG1        0.0239
@<TRIPOS>BOND
     1     1     8    2
     2     2     3    1
     3     2     4    1
     4     2     9    1
     5     2    10    1
     6     3     5    1
     7     3     8    1
     8     3    11    1
     9     4     6    1
    10     4     7    1
    11     4    12    1
    12     5     6    1
    13     5    13    1
    14     5    14    1
    15     6    15    1
    16     6    16    1
    17     7     8    1
    18     7    17    1
    19     7    18    1
    20     9    19    1
    21     9    20    1
    22     9    21    1
    23    10    22    1
    24    10    23    1
    25    10    24    1
    26    11    25    1
    27    11    26    1
    28    11    27    1
