# Supplementary material for: In Silico Study for Algerian Essential Oils as Antimicrobial Agents against Multidrug-Resistant Bacteria Isolated from Pus Samples
Source: Antibiotics (Basel). 2022 Sep 27;11(10):1317. doi: 10.3390/antibiotics11101317 (PMC9598771; doi:10.3390/antibiotics11101317)
Supplement: Supplementary file 1 [file antibiotics-11-01317-s001.zip › caryophyllene.mol2]

@<TRIPOS>MOLECULE
*****
 39 40 0 0 0
SMALL
GASTEIGER

@<TRIPOS>ATOM
      1 C          -2.4926    0.0422   -0.0437 C.3     1  LIG1       -0.0310
      2 C          -0.9925    0.4796    0.2098 C.3     1  LIG1       -0.0291
      3 C          -0.5756   -0.9039   -0.4165 C.3     1  LIG1       -0.0163
      4 C          -1.9904   -1.4304   -0.0634 C.3     1  LIG1       -0.0408
      5 C          -0.5598    1.7807   -0.4939 C.3     1  LIG1       -0.0455
      6 C          -3.4162    0.3586    1.1320 C.3     1  LIG1       -0.0595
      7 C          -3.1397    0.4554   -1.3694 C.3     1  LIG1       -0.0595
      8 C           0.6046   -1.6417    0.1617 C.2     1  LIG1       -0.0729
      9 C           0.7546    2.3742    0.0517 C.3     1  LIG1       -0.0317
     10 C           1.7904   -1.8976   -0.7624 C.3     1  LIG1       -0.0283
     11 C           1.8973    1.3890    0.1566 C.2     1  LIG1       -0.0765
     12 C           2.8453   -0.7683   -0.7733 C.3     1  LIG1       -0.0308
     13 C           0.6143   -2.0524    1.4404 C.2     1  LIG1       -0.0992
     14 C           2.1692    0.5688   -0.8780 C.2     1  LIG1       -0.0847
     15 C           2.5089    1.2882    1.5282 C.3     1  LIG1       -0.0438
     16 H          -0.7795    0.5470    1.2876 H       1  LIG1        0.0312
     17 H          -0.4687   -0.8296   -1.5094 H       1  LIG1        0.0349
     18 H          -2.4402   -2.0782   -0.8238 H       1  LIG1        0.0276
     19 H          -2.0900   -1.9424    0.9002 H       1  LIG1        0.0276
     20 H          -1.3365    2.5416   -0.3446 H       1  LIG1        0.0271
     21 H          -0.4867    1.6267   -1.5768 H       1  LIG1        0.0271
     22 H          -3.5981    1.4363    1.2039 H       1  LIG1        0.0235
     23 H          -4.3833   -0.1425    1.0162 H       1  LIG1        0.0235
     24 H          -2.9857    0.0301    2.0843 H       1  LIG1        0.0235
     25 H          -2.4961    0.2356   -2.2275 H       1  LIG1        0.0235
     26 H          -4.0841   -0.0788   -1.5224 H       1  LIG1        0.0235
     27 H          -3.3589    1.5283   -1.3820 H       1  LIG1        0.0235
     28 H           0.5389    2.7805    1.0489 H       1  LIG1        0.0310
     29 H           1.0620    3.2286   -0.5632 H       1  LIG1        0.0310
     30 H           2.2875   -2.8353   -0.4816 H       1  LIG1        0.0313
     31 H           1.4211   -2.0613   -1.7833 H       1  LIG1        0.0313
     32 H           3.5198   -0.9021   -1.6268 H       1  LIG1        0.0310
     33 H           3.4676   -0.8523    0.1217 H       1  LIG1        0.0310
     34 H          -0.2075   -1.8620    2.1221 H       1  LIG1        0.0534
     35 H           1.4701   -2.5793    1.8520 H       1  LIG1        0.0534
     36 H           1.6741    0.7403   -1.8331 H       1  LIG1        0.0572
     37 H           1.7764    0.9080    2.2471 H       1  LIG1        0.0274
     38 H           2.8353    2.2797    1.8613 H       1  LIG1        0.0274
     39 H           3.3904    0.6447    1.5645 H       1  LIG1        0.0274
@<TRIPOS>BOND
     1     1     2    1
     2     1     4    1
     3     1     6    1
     4     1     7    1
     5     2     3    1
     6     2     5    1
     7     2    16    1
     8     3     4    1
     9     3     8    1
    10     3    17    1
    11     4    18    1
    12     4    19    1
    13     5     9    1
    14     5    20    1
    15     5    21    1
    16     6    22    1
    17     6    23    1
    18     6    24    1
    19     7    25    1
    20     7    26    1
    21     7    27    1
    22     8    10    1
    23     8    13    2
    24     9    11    1
    25     9    28    1
    26     9    29    1
    27    10    12    1
    28    10    30    1
    29    10    31    1
    30    11    14    2
    31    11    15    1
    32    12    14    1
    33    12    32    1
    34    12    33    1
    35    13    34    1
    36    13    35    1
    37    14    36    1
    38    15    37    1
    39    15    38    1
    40    15    39    1
