# Supplementary material for: In Silico Study for Algerian Essential Oils as Antimicrobial Agents against Multidrug-Resistant Bacteria Isolated from Pus Samples
Source: Antibiotics (Basel). 2022 Sep 27;11(10):1317. doi: 10.3390/antibiotics11101317 (PMC9598771; doi:10.3390/antibiotics11101317)
Supplement: Supplementary file 1 [file antibiotics-11-01317-s001.zip › cineole.mol2]

@<TRIPOS>MOLECULE
*****
 29 30 0 0 0
SMALL
GASTEIGER

@<TRIPOS>ATOM
      1 O          -0.0277   -1.1895   -0.0003 O.3     1  LIG1       -0.3675
      2 C          -0.8196    1.1393    0.0002 C.3     1  LIG1       -0.0122
      3 C           1.1990   -0.4311   -0.0001 C.3     1  LIG1        0.0675
      4 C          -1.2142   -0.3670   -0.0001 C.3     1  LIG1        0.0675
      5 C           0.0573    1.4392    1.2311 C.3     1  LIG1       -0.0450
      6 C           0.0574    1.4397   -1.2306 C.3     1  LIG1       -0.0450
      7 C           1.2265    0.4482    1.2648 C.3     1  LIG1       -0.0236
      8 C           1.2265    0.4487   -1.2647 C.3     1  LIG1       -0.0236
      9 C           2.3544   -1.4266   -0.0003 C.3     1  LIG1       -0.0358
     10 C          -2.0327   -0.7517    1.2416 C.3     1  LIG1       -0.0358
     11 C          -2.0327   -0.7512   -1.2420 C.3     1  LIG1       -0.0358
     12 H          -1.7047    1.7850    0.0003 H       1  LIG1        0.0328
     13 H          -0.5216    1.3790    2.1590 H       1  LIG1        0.0270
     14 H           0.4409    2.4661    1.1851 H       1  LIG1        0.0270
     15 H           0.4409    2.4666   -1.1841 H       1  LIG1        0.0270
     16 H          -0.5216    1.3799   -2.1585 H       1  LIG1        0.0270
     17 H           2.1749    0.9918    1.3481 H       1  LIG1        0.0293
     18 H           1.1307   -0.1787    2.1601 H       1  LIG1        0.0293
     19 H           1.1307   -0.1778   -2.1602 H       1  LIG1        0.0293
     20 H           2.1749    0.9923   -1.3477 H       1  LIG1        0.0293
     21 H           3.3245   -0.9193   -0.0002 H       1  LIG1        0.0257
     22 H           2.3043   -2.0812    0.8772 H       1  LIG1        0.0257
     23 H           2.3043   -2.0809   -0.8781 H       1  LIG1        0.0257
     24 H          -2.9249   -0.1253    1.3425 H       1  LIG1        0.0257
     25 H          -2.3521   -1.7993    1.1875 H       1  LIG1        0.0257
     26 H          -1.4428   -0.6768    2.1604 H       1  LIG1        0.0257
     27 H          -2.9249   -0.1248   -1.3427 H       1  LIG1        0.0257
     28 H          -1.4428   -0.6759   -2.1608 H       1  LIG1        0.0257
     29 H          -2.3521   -1.7988   -1.1883 H       1  LIG1        0.0257
@<TRIPOS>BOND
     1     1     3    1
     2     1     4    1
     3     2     4    1
     4     2     5    1
     5     2     6    1
     6     2    12    1
     7     3     7    1
     8     3     8    1
     9     3     9    1
    10     4    10    1
    11     4    11    1
    12     5     7    1
    13     5    13    1
    14     5    14    1
    15     6     8    1
    16     6    15    1
    17     6    16    1
    18     7    17    1
    19     7    18    1
    20     8    19    1
    21     8    20    1
    22     9    21    1
    23     9    22    1
    24     9    23    1
    25    10    24    1
    26    10    25    1
    27    10    26    1
    28    11    27    1
    29    11    28    1
    30    11    29    1
