# Supplementary material for: In Silico Study for Algerian Essential Oils as Antimicrobial Agents against Multidrug-Resistant Bacteria Isolated from Pus Samples
Source: Antibiotics (Basel). 2022 Sep 27;11(10):1317. doi: 10.3390/antibiotics11101317 (PMC9598771; doi:10.3390/antibiotics11101317)
Supplement: Supplementary file 1 [file antibiotics-11-01317-s001.zip › humulene.mol2]

@<TRIPOS>MOLECULE
*****
 39 39 0 0 0
SMALL
GASTEIGER

@<TRIPOS>ATOM
      1 C          -2.3729   -0.0098    0.0151 C.3     1  LIG1       -0.0135
      2 C          -1.8285    1.4520   -0.1823 C.3     1  LIG1       -0.0259
      3 C          -1.2602   -1.0002   -0.3237 C.2     1  LIG1       -0.0817
      4 C          -3.5361   -0.2387   -0.9688 C.3     1  LIG1       -0.0561
      5 C          -2.9278   -0.1678    1.4464 C.3     1  LIG1       -0.0561
      6 C          -0.5066    1.7112    0.5115 C.2     1  LIG1       -0.0842
      7 C           0.6951    1.9494   -0.0583 C.2     1  LIG1       -0.0762
      8 C           1.9600    1.9204    0.7930 C.3     1  LIG1       -0.0286
      9 C          -0.6796   -1.9011    0.4921 C.2     1  LIG1       -0.0834
     10 C           2.8213    0.6510    0.5807 C.3     1  LIG1       -0.0308
     11 C           0.6301   -2.5885    0.1700 C.3     1  LIG1       -0.0138
     12 C           1.7409   -1.5815   -0.1130 C.2     1  LIG1       -0.0728
     13 C           2.0126   -0.6056    0.7815 C.2     1  LIG1       -0.0844
     14 C           0.9274    2.1657   -1.5286 C.3     1  LIG1       -0.0438
     15 C           2.3694   -1.7055   -1.4719 C.3     1  LIG1       -0.0435
     16 H          -2.5620    2.1737    0.2002 H       1  LIG1        0.0316
     17 H          -1.7484    1.6552   -1.2550 H       1  LIG1        0.0316
     18 H          -0.8127   -0.8502   -1.3077 H       1  LIG1        0.0575
     19 H          -4.3454    0.4803   -0.7969 H       1  LIG1        0.0238
     20 H          -3.2113   -0.1266   -2.0100 H       1  LIG1        0.0238
     21 H          -3.9558   -1.2459   -0.8614 H       1  LIG1        0.0238
     22 H          -3.7161    0.5681    1.6439 H       1  LIG1        0.0238
     23 H          -3.3668   -1.1613    1.5960 H       1  LIG1        0.0238
     24 H          -2.1540   -0.0286    2.2087 H       1  LIG1        0.0238
     25 H          -0.5399    1.5744    1.5917 H       1  LIG1        0.0572
     26 H           2.5644    2.8096    0.5752 H       1  LIG1        0.0313
     27 H           1.7006    1.9933    1.8579 H       1  LIG1        0.0313
     28 H          -1.0564   -2.0668    1.4968 H       1  LIG1        0.0572
     29 H           3.6454    0.6567    1.3035 H       1  LIG1        0.0310
     30 H           3.2772    0.6934   -0.4123 H       1  LIG1        0.0310
     31 H           0.9302   -3.2215    1.0140 H       1  LIG1        0.0352
     32 H           0.4774   -3.2628   -0.6814 H       1  LIG1        0.0352
     33 H           1.4901   -0.6353    1.7386 H       1  LIG1        0.0572
     34 H           0.0119    2.3823   -2.0830 H       1  LIG1        0.0274
     35 H           1.3954    1.2854   -1.9787 H       1  LIG1        0.0274
     36 H           1.5911    3.0238   -1.6808 H       1  LIG1        0.0274
     37 H           1.6323   -1.4932   -2.2528 H       1  LIG1        0.0274
     38 H           2.7429   -2.7249   -1.6177 H       1  LIG1        0.0274
     39 H           3.2199   -1.0360   -1.6175 H       1  LIG1        0.0274
@<TRIPOS>BOND
     1     1     2    1
     2     1     3    1
     3     1     4    1
     4     1     5    1
     5     2     6    1
     6     2    16    1
     7     2    17    1
     8     3     9    2
     9     3    18    1
    10     4    19    1
    11     4    20    1
    12     4    21    1
    13     5    22    1
    14     5    23    1
    15     5    24    1
    16     6     7    2
    17     6    25    1
    18     7     8    1
    19     7    14    1
    20     8    10    1
    21     8    26    1
    22     8    27    1
    23     9    11    1
    24     9    28    1
    25    10    13    1
    26    10    29    1
    27    10    30    1
    28    11    12    1
    29    11    31    1
    30    11    32    1
    31    12    13    2
    32    12    15    1
    33    13    33    1
    34    14    34    1
    35    14    35    1
    36    14    36    1
    37    15    37    1
    38    15    38    1
    39    15    39    1
