# Supplementary material for: In Silico Study for Algerian Essential Oils as Antimicrobial Agents against Multidrug-Resistant Bacteria Isolated from Pus Samples
Source: Antibiotics (Basel). 2022 Sep 27;11(10):1317. doi: 10.3390/antibiotics11101317 (PMC9598771; doi:10.3390/antibiotics11101317)
Supplement: Supplementary file 1 [file antibiotics-11-01317-s001.zip › thujone.mol2]

@<TRIPOS>MOLECULE
*****
 27 28 0 0 0
SMALL
GASTEIGER

@<TRIPOS>ATOM
      1 O          -2.4050    1.6615   -0.0493 O.2     1  LIG1       -0.2971
      2 C           0.7044   -0.1032   -0.4074 C.3     1  LIG1       -0.0165
      3 C          -0.3007   -1.2247   -0.3597 C.3     1  LIG1       -0.0250
      4 C           0.4556   -0.9600   -1.6343 C.3     1  LIG1       -0.0425
      5 C          -1.6930   -0.6696   -0.1633 C.3     1  LIG1        0.0181
      6 C          -0.0314    1.2221   -0.3094 C.3     1  LIG1        0.0123
      7 C           2.0379   -0.2501    0.3047 C.3     1  LIG1       -0.0404
      8 C          -1.4977    0.8456   -0.1634 C.2     1  LIG1        0.1370
      9 C          -2.3063   -1.1188    1.1520 C.3     1  LIG1       -0.0554
     10 C           3.0569    0.7613   -0.2202 C.3     1  LIG1       -0.0621
     11 C           1.8960   -0.1427    1.8237 C.3     1  LIG1       -0.0621
     12 H          -0.0883   -2.1397    0.1761 H       1  LIG1        0.0313
     13 H          -0.0718   -0.5282   -2.4787 H       1  LIG1        0.0274
     14 H           1.2116   -1.6803   -1.9310 H       1  LIG1        0.0274
     15 H          -2.3288   -0.9464   -1.0106 H       1  LIG1        0.0377
     16 H           0.1075    1.8123   -1.2196 H       1  LIG1        0.0347
     17 H           0.2637    1.8029    0.5673 H       1  LIG1        0.0347
     18 H           2.4376   -1.2513    0.0937 H       1  LIG1        0.0301
     19 H          -1.6886   -0.8154    2.0050 H       1  LIG1        0.0236
     20 H          -3.3000   -0.6799    1.2903 H       1  LIG1        0.0236
     21 H          -2.4063   -2.2088    1.1831 H       1  LIG1        0.0236
     22 H           2.7533    1.7908   -0.0029 H       1  LIG1        0.0233
     23 H           4.0382    0.5964    0.2370 H       1  LIG1        0.0233
     24 H           3.1701    0.6707   -1.3058 H       1  LIG1        0.0233
     25 H           1.5728    0.8551    2.1362 H       1  LIG1        0.0233
     26 H           2.8529   -0.3500    2.3147 H       1  LIG1        0.0233
     27 H           1.1626   -0.8631    2.2009 H       1  LIG1        0.0233
@<TRIPOS>BOND
     1     1     8    2
     2     2     3    1
     3     2     4    1
     4     2     6    1
     5     2     7    1
     6     3     4    1
     7     3     5    1
     8     3    12    1
     9     4    13    1
    10     4    14    1
    11     5     8    1
    12     5     9    1
    13     5    15    1
    14     6     8    1
    15     6    16    1
    16     6    17    1
    17     7    10    1
    18     7    11    1
    19     7    18    1
    20     9    19    1
    21     9    20    1
    22     9    21    1
    23    10    22    1
    24    10    23    1
    25    10    24    1
    26    11    25    1
    27    11    26    1
    28    11    27    1
