# Supplementary material for: In Silico Study for Algerian Essential Oils as Antimicrobial Agents against Multidrug-Resistant Bacteria Isolated from Pus Samples
Source: Antibiotics (Basel). 2022 Sep 27;11(10):1317. doi: 10.3390/antibiotics11101317 (PMC9598771; doi:10.3390/antibiotics11101317)
Supplement: Supplementary file 1 [file antibiotics-11-01317-s001.zip › thymol.mol2]

@<TRIPOS>MOLECULE
*****
 25 25 0 0 0
SMALL
GASTEIGER

@<TRIPOS>ATOM
      1 O          -0.3514    2.3066   -0.4803 O.3     1  LIG1       -0.5065
      2 C          -2.1779    0.0467    0.1181 C.3     1  LIG1       -0.0181
      3 C          -0.6604   -0.0504    0.0611 C.ar    1  LIG1       -0.0034
      4 C          -2.8242   -0.8320    1.1971 C.3     1  LIG1       -0.0585
      5 C          -2.7799   -0.2670   -1.2532 C.3     1  LIG1       -0.0585
      6 C           0.1501    1.0633   -0.2100 C.ar    1  LIG1        0.1205
      7 C          -0.0119   -1.2812    0.2670 C.ar    1  LIG1       -0.0546
      8 C           2.1732   -0.2615   -0.0134 C.ar    1  LIG1       -0.0470
      9 C           1.5434    0.9669   -0.2264 C.ar    1  LIG1       -0.0170
     10 C           1.3835   -1.3845    0.2393 C.ar    1  LIG1       -0.0583
     11 C           3.6689   -0.3589   -0.0016 C.3     1  LIG1       -0.0396
     12 H          -2.4515    1.0741    0.3876 H       1  LIG1        0.0345
     13 H          -2.7435   -1.8995    0.9668 H       1  LIG1        0.0235
     14 H          -3.8917   -0.6009    1.2856 H       1  LIG1        0.0235
     15 H          -2.3627   -0.6576    2.1753 H       1  LIG1        0.0235
     16 H          -2.3821    0.4027   -2.0236 H       1  LIG1        0.0235
     17 H          -3.8684   -0.1462   -1.2361 H       1  LIG1        0.0235
     18 H          -2.5599   -1.2952   -1.5622 H       1  LIG1        0.0235
     19 H          -0.5826   -2.1869    0.4564 H       1  LIG1        0.0622
     20 H           2.1328    1.8602   -0.4195 H       1  LIG1        0.0657
     21 H           1.8473   -2.3522    0.4182 H       1  LIG1        0.0620
     22 H           4.1142    0.3781   -0.6781 H       1  LIG1        0.0278
     23 H           4.0474   -0.1845    1.0102 H       1  LIG1        0.0278
     24 H           3.9986   -1.3478   -0.3373 H       1  LIG1        0.0278
     25 H          -1.2725    2.2190   -0.7678 H       1  LIG1        0.2921
@<TRIPOS>BOND
     1     1     6    1
     2     1    25    1
     3     2     3    1
     4     2     4    1
     5     2     5    1
     6     2    12    1
     7     3     6   ar
     8     3     7   ar
     9     4    13    1
    10     4    14    1
    11     4    15    1
    12     5    16    1
    13     5    17    1
    14     5    18    1
    15     6     9   ar
    16     7    10   ar
    17     7    19    1
    18     8     9   ar
    19     8    10   ar
    20     8    11    1
    21     9    20    1
    22    10    21    1
    23    11    22    1
    24    11    23    1
    25    11    24    1
