# Supplementary material for: In Silico Study for Algerian Essential Oils as Antimicrobial Agents against Multidrug-Resistant Bacteria Isolated from Pus Samples
Source: Antibiotics (Basel). 2022 Sep 27;11(10):1317. doi: 10.3390/antibiotics11101317 (PMC9598771; doi:10.3390/antibiotics11101317)
Supplement: Supplementary file 1 [file antibiotics-11-01317-s001.zip › viridoflorol.mol2]

@<TRIPOS>MOLECULE
*****
 42 44 0 0 0
SMALL
GASTEIGER

@<TRIPOS>ATOM
      1 O          -2.2432    1.0243    1.5137 O.3     1  LIG1       -0.3886
      2 C           1.0530    0.0397   -0.4318 C.3     1  LIG1       -0.0289
      3 C           2.1229    1.0486   -0.0118 C.3     1  LIG1       -0.0284
      4 C           0.8872    1.4947   -0.7791 C.3     1  LIG1       -0.0319
      5 C           0.1976   -0.6955    0.5814 C.3     1  LIG1       -0.0294
      6 C          -1.3080   -0.7624    0.2363 C.3     1  LIG1       -0.0090
      7 C          -0.2546    2.2660   -0.2198 C.3     1  LIG1       -0.0468
      8 C           0.5217   -2.2132    0.5604 C.3     1  LIG1       -0.0404
      9 C          -2.1354    0.5399    0.1613 C.3     1  LIG1        0.0664
     10 C          -1.3416   -1.7147   -0.9646 C.3     1  LIG1       -0.0471
     11 C          -1.5821    1.6824   -0.7093 C.3     1  LIG1       -0.0237
     12 C           2.3094    1.4449    1.4318 C.3     1  LIG1       -0.0593
     13 C           3.4284    1.0020   -0.7729 C.3     1  LIG1       -0.0593
     14 C          -0.2337   -2.7432   -0.6748 C.3     1  LIG1       -0.0498
     15 C           1.9963   -2.5886    0.5872 C.3     1  LIG1       -0.0621
     16 C          -3.5717    0.2248   -0.2959 C.3     1  LIG1       -0.0358
     17 H           1.2699   -0.5830   -1.2972 H       1  LIG1        0.0312
     18 H           1.0290    1.7574   -1.8259 H       1  LIG1        0.0309
     19 H           0.3318   -0.3064    1.5939 H       1  LIG1        0.0310
     20 H          -1.7683   -1.3232    1.0692 H       1  LIG1        0.0331
     21 H          -0.1676    3.2955   -0.5894 H       1  LIG1        0.0269
     22 H          -0.2350    2.3392    0.8698 H       1  LIG1        0.0269
     23 H           0.0614   -2.6650    1.4515 H       1  LIG1        0.0301
     24 H          -1.1313   -1.1843   -1.9001 H       1  LIG1        0.0269
     25 H          -2.3116   -2.2105   -1.0720 H       1  LIG1        0.0269
     26 H          -2.3068    2.5081   -0.6860 H       1  LIG1        0.0293
     27 H          -1.5065    1.3621   -1.7559 H       1  LIG1        0.0293
     28 H           2.8061    2.4194    1.4913 H       1  LIG1        0.0235
     29 H           2.9419    0.7106    1.9420 H       1  LIG1        0.0235
     30 H           1.3783    1.5230    1.9967 H       1  LIG1        0.0235
     31 H           3.9132    1.9836   -0.7578 H       1  LIG1        0.0235
     32 H           3.2843    0.7163   -1.8206 H       1  LIG1        0.0235
     33 H           4.1070    0.2730   -0.3178 H       1  LIG1        0.0235
     34 H          -0.6591   -3.7311   -0.4664 H       1  LIG1        0.0268
     35 H           0.4195   -2.8471   -1.5484 H       1  LIG1        0.0268
     36 H           2.5247   -2.2730   -0.3173 H       1  LIG1        0.0233
     37 H           2.4939   -2.1341    1.4500 H       1  LIG1        0.0233
     38 H           2.1086   -3.6752    0.6671 H       1  LIG1        0.0233
     39 H          -3.6054   -0.1034   -1.3395 H       1  LIG1        0.0257
     40 H          -4.0198   -0.5541    0.3319 H       1  LIG1        0.0257
     41 H          -4.2182    1.1046   -0.1955 H       1  LIG1        0.0257
     42 H          -2.8007    1.8210    1.5059 H       1  LIG1        0.2102
@<TRIPOS>BOND
     1     1     9    1
     2     1    42    1
     3     2     3    1
     4     2     4    1
     5     2     5    1
     6     2    17    1
     7     3     4    1
     8     3    12    1
     9     3    13    1
    10     4     7    1
    11     4    18    1
    12     5     6    1
    13     5     8    1
    14     5    19    1
    15     6     9    1
    16     6    10    1
    17     6    20    1
    18     7    11    1
    19     7    21    1
    20     7    22    1
    21     8    14    1
    22     8    15    1
    23     8    23    1
    24     9    11    1
    25     9    16    1
    26    10    14    1
    27    10    24    1
    28    10    25    1
    29    11    26    1
    30    11    27    1
    31    12    28    1
    32    12    29    1
    33    12    30    1
    34    13    31    1
    35    13    32    1
    36    13    33    1
    37    14    34    1
    38    14    35    1
    39    15    36    1
    40    15    37    1
    41    15    38    1
    42    16    39    1
    43    16    40    1
    44    16    41    1
